# Supplementary material for: Estimating the power of sequence covariation for detecting conserved RNA structure
Source: Bioinformatics. 2020 Feb 7;36(10):3072–6. doi: 10.1093/bioinformatics/btaa080 (PMC7214042; doi:10.1093/bioinformatics/btaa080)
Supplement: btaa080_Supplementary_Data [file btaa080_supplementary_data.zip]

Archive with 195 entries (175 files):
- btaa080-Suppl_Data/
- btaa080-Suppl_Data/00README
- btaa080-Suppl_Data/data/
- btaa080-Suppl_Data/data/alignments/
- btaa080-Suppl_Data/data/alignments/coolair_Sanbonmatsu16/
- btaa080-Suppl_Data/data/alignments/coolair_Sanbonmatsu16/coolair.sanbonmatsu-Fig3F.Rivas19.sto
- btaa080-Suppl_Data/data/alignments/coolair_Sanbonmatsu16/coolair_sanbonmatsu.sto
- btaa080-Suppl_Data/data/alignments/coolair_Sanbonmatsu16/R-scape/
- btaa080-Suppl_Data/data/alignments/coolair_Sanbonmatsu16/R-scape/coolair.sanbonmatsu-Fig3F.Rivas19.cyk.sto
- btaa080-Suppl_Data/data/alignments/coolair_Sanbonmatsu16/R-scape/coolair.sanbonmatsu-Fig3F.Rivas19.out
- btaa080-Suppl_Data/data/alignments/coolair_Sanbonmatsu16/R-scape/coolair.sanbonmatsu-Fig3F.Rivas19.rscape
- btaa080-Suppl_Data/data/alignments/coolair_Sanbonmatsu16/R-scape/coolair.sanbonmatsu-Fig3F.Rivas19.sorted.out
- btaa080-Suppl_Data/data/alignments/coolair_Sanbonmatsu16/R-scape/coolair.sanbonmatsu-Fig3F.Rivas19.sum
- btaa080-Suppl_Data/data/alignments/coolair_Sanbonmatsu16/R-scape/coolair.sanbonmatsu-Fig3F.Rivas19_1.surv
- btaa080-Suppl_Data/data/alignments/coolair_Sanbonmatsu16/R-scape/coolair.sanbonmatsu-Fig3F.Rivas19_1.surv.ps
- btaa080-Suppl_Data/data/alignments/coolair_Sanbonmatsu16/R-scape/coolair_sanbonmatsu.cyk.sto
- btaa080-Suppl_Data/data/alignments/coolair_Sanbonmatsu16/R-scape/coolair_sanbonmatsu.out
- btaa080-Suppl_Data/data/alignments/coolair_Sanbonmatsu16/R-scape/coolair_sanbonmatsu.rscape
- btaa080-Suppl_Data/data/alignments/coolair_Sanbonmatsu16/R-scape/coolair_sanbonmatsu.sorted.out
- btaa080-Suppl_Data/data/alignments/coolair_Sanbonmatsu16/R-scape/coolair_sanbonmatsu.sum
- btaa080-Suppl_Data/data/alignments/coolair_Sanbonmatsu16/R-scape/coolair_sanbonmatsu.surv
- btaa080-Suppl_Data/data/alignments/coolair_Sanbonmatsu16/R-scape/coolair_sanbonmatsu.surv.ps
- btaa080-Suppl_Data/data/alignments/HOTAIR_Pyle15/
- btaa080-Suppl_Data/data/alignments/HOTAIR_Pyle15/HOTAIR_D1.sto
- btaa080-Suppl_Data/data/alignments/HOTAIR_Pyle15/HOTAIR_D2.sto
- btaa080-Suppl_Data/data/alignments/HOTAIR_Pyle15/HOTAIR_D3.sto
- btaa080-Suppl_Data/data/alignments/HOTAIR_Pyle15/HOTAIR_D4.sto
- btaa080-Suppl_Data/data/alignments/HOTAIR_Pyle15/R-scape/
- btaa080-Suppl_Data/data/alignments/HOTAIR_Pyle15/R-scape/Figure1.out
- btaa080-Suppl_Data/data/alignments/HOTAIR_Pyle15/R-scape/Figure1.sorted.out
- btaa080-Suppl_Data/data/alignments/HOTAIR_Pyle15/R-scape/Figure1_1.surv
- btaa080-Suppl_Data/data/alignments/HOTAIR_Pyle15/R-scape/Figure1_1.surv.ps
- btaa080-Suppl_Data/data/alignments/HOTAIR_Pyle15/R-scape/Figure1_2.surv
- btaa080-Suppl_Data/data/alignments/HOTAIR_Pyle15/R-scape/Figure1_2.surv.ps
- btaa080-Suppl_Data/data/alignments/HOTAIR_Pyle15/R-scape/Figure1_3.surv
- btaa080-Suppl_Data/data/alignments/HOTAIR_Pyle15/R-scape/Figure1_3.surv.ps
- btaa080-Suppl_Data/data/alignments/HOTAIR_Pyle15/R-scape/HOTAIR_D1.cyk.sto
- btaa080-Suppl_Data/data/alignments/HOTAIR_Pyle15/R-scape/HOTAIR_D1.out
- btaa080-Suppl_Data/data/alignments/HOTAIR_Pyle15/R-scape/HOTAIR_D1.rscape
- btaa080-Suppl_Data/data/alignments/HOTAIR_Pyle15/R-scape/HOTAIR_D1.sorted.out
- btaa080-Suppl_Data/data/alignments/HOTAIR_Pyle15/R-scape/HOTAIR_D1.sum
- btaa080-Suppl_Data/data/alignments/HOTAIR_Pyle15/R-scape/HOTAIR_D1_1.surv
- btaa080-Suppl_Data/data/alignments/HOTAIR_Pyle15/R-scape/HOTAIR_D1_1.surv.ps
- btaa080-Suppl_Data/data/alignments/HOTAIR_Pyle15/R-scape/HOTAIR_D2.cyk.sto
- btaa080-Suppl_Data/data/alignments/HOTAIR_Pyle15/R-scape/HOTAIR_D2.out
- btaa080-Suppl_Data/data/alignments/HOTAIR_Pyle15/R-scape/HOTAIR_D2.rscape
- btaa080-Suppl_Data/data/alignments/HOTAIR_Pyle15/R-scape/HOTAIR_D2.sorted.out
- btaa080-Suppl_Data/data/alignments/HOTAIR_Pyle15/R-scape/HOTAIR_D2.sum
- btaa080-Suppl_Data/data/alignments/HOTAIR_Pyle15/R-scape/HOTAIR_D2_1.surv
- btaa080-Suppl_Data/data/alignments/HOTAIR_Pyle15/R-scape/HOTAIR_D2_1.surv.ps
- btaa080-Suppl_Data/data/alignments/HOTAIR_Pyle15/R-scape/HOTAIR_D3.cyk.sto
- btaa080-Suppl_Data/data/alignments/HOTAIR_Pyle15/R-scape/HOTAIR_D3.out
- btaa080-Suppl_Data/data/alignments/HOTAIR_Pyle15/R-scape/HOTAIR_D3.rscape
- btaa080-Suppl_Data/data/alignments/HOTAIR_Pyle15/R-scape/HOTAIR_D3.sorted.out
- btaa080-Suppl_Data/data/alignments/HOTAIR_Pyle15/R-scape/HOTAIR_D3.sum
- btaa080-Suppl_Data/data/alignments/HOTAIR_Pyle15/R-scape/HOTAIR_D3_1.surv
- btaa080-Suppl_Data/data/alignments/HOTAIR_Pyle15/R-scape/HOTAIR_D3_1.surv.ps
- btaa080-Suppl_Data/data/alignments/HOTAIR_Pyle15/R-scape/HOTAIR_D4.cyk.sto
- btaa080-Suppl_Data/data/alignments/HOTAIR_Pyle15/R-scape/HOTAIR_D4.out
- btaa080-Suppl_Data/data/alignments/HOTAIR_Pyle15/R-scape/HOTAIR_D4.rscape
- btaa080-Suppl_Data/data/alignments/HOTAIR_Pyle15/R-scape/HOTAIR_D4.sorted.out
- btaa080-Suppl_Data/data/alignments/HOTAIR_Pyle15/R-scape/HOTAIR_D4.sum
- btaa080-Suppl_Data/data/alignments/HOTAIR_Pyle15/R-scape/HOTAIR_D4_1.surv
- btaa080-Suppl_Data/data/alignments/HOTAIR_Pyle15/R-scape/HOTAIR_D4_1.surv.ps
- btaa080-Suppl_Data/data/alignments/SRA_Sanbonmatsu12/
- btaa080-Suppl_Data/data/alignments/SRA_Sanbonmatsu12/ncSRA_AF092038.sto
- btaa080-Suppl_Data/data/alignments/SRA_Sanbonmatsu12/R-scape/
- btaa080-Suppl_Data/data/alignments/SRA_Sanbonmatsu12/R-scape/ncSRA_AF092038.cyk.sto
- btaa080-Suppl_Data/data/alignments/SRA_Sanbonmatsu12/R-scape/ncSRA_AF092038.out
- btaa080-Suppl_Data/data/alignments/SRA_Sanbonmatsu12/R-scape/ncSRA_AF092038.rscape
- btaa080-Suppl_Data/data/alignments/SRA_Sanbonmatsu12/R-scape/ncSRA_AF092038.sorted.out
- btaa080-Suppl_Data/data/alignments/SRA_Sanbonmatsu12/R-scape/ncSRA_AF092038.sum
- btaa080-Suppl_Data/data/alignments/SRA_Sanbonmatsu12/R-scape/ncSRA_AF092038_1.surv
- btaa080-Suppl_Data/data/alignments/SRA_Sanbonmatsu12/R-scape/ncSRA_AF092038_1.surv.ps
- btaa080-Suppl_Data/data/alignments/XIST_Branlant12/
- btaa080-Suppl_Data/data/alignments/XIST_Branlant12/R-scape/
- btaa080-Suppl_Data/data/alignments/XIST_Branlant12/R-scape/XIST_A.S0.cyk.sto
- btaa080-Suppl_Data/data/alignments/XIST_Branlant12/R-scape/XIST_A.S0.out
- btaa080-Suppl_Data/data/alignments/XIST_Branlant12/R-scape/XIST_A.S0.rscape
- btaa080-Suppl_Data/data/alignments/XIST_Branlant12/R-scape/XIST_A.S0.sorted.out
- btaa080-Suppl_Data/data/alignments/XIST_Branlant12/R-scape/XIST_A.S0.sum
- btaa080-Suppl_Data/data/alignments/XIST_Branlant12/R-scape/XIST_A.S0_1.surv
- btaa080-Suppl_Data/data/alignments/XIST_Branlant12/R-scape/XIST_A.S0_1.surv.ps
- btaa080-Suppl_Data/data/alignments/XIST_Branlant12/R-scape/XIST_A.S1.cyk.sto
- btaa080-Suppl_Data/data/alignments/XIST_Branlant12/R-scape/XIST_A.S1.out
- btaa080-Suppl_Data/data/alignments/XIST_Branlant12/R-scape/XIST_A.S1.rscape
- btaa080-Suppl_Data/data/alignments/XIST_Branlant12/R-scape/XIST_A.S1.sorted.out
- btaa080-Suppl_Data/data/alignments/XIST_Branlant12/R-scape/XIST_A.S1.sum
- btaa080-Suppl_Data/data/alignments/XIST_Branlant12/R-scape/XIST_A.S1_1.surv
- btaa080-Suppl_Data/data/alignments/XIST_Branlant12/R-scape/XIST_A.S1_1.surv.ps
- btaa080-Suppl_Data/data/alignments/XIST_Branlant12/R-scape/XIST_A.S2.cyk.sto
- btaa080-Suppl_Data/data/alignments/XIST_Branlant12/R-scape/XIST_A.S2.out
- btaa080-Suppl_Data/data/alignments/XIST_Branlant12/R-scape/XIST_A.S2.rscape
- btaa080-Suppl_Data/data/alignments/XIST_Branlant12/R-scape/XIST_A.S2.sorted.out
- btaa080-Suppl_Data/data/alignments/XIST_Branlant12/R-scape/XIST_A.S2.sum
- btaa080-Suppl_Data/data/alignments/XIST_Branlant12/R-scape/XIST_A.S2_1.surv
- btaa080-Suppl_Data/data/alignments/XIST_Branlant12/R-scape/XIST_A.S2_1.surv.ps
- btaa080-Suppl_Data/data/alignments/XIST_Branlant12/R-scape/XIST_A.S3.cyk.sto
- btaa080-Suppl_Data/data/alignments/XIST_Branlant12/R-scape/XIST_A.S3.out
- btaa080-Suppl_Data/data/alignments/XIST_Branlant12/R-scape/XIST_A.S3.rscape
- btaa080-Suppl_Data/data/alignments/XIST_Branlant12/R-scape/XIST_A.S3.sorted.out
- btaa080-Suppl_Data/data/alignments/XIST_Branlant12/R-scape/XIST_A.S3.sum
- btaa080-Suppl_Data/data/alignments/XIST_Branlant12/R-scape/XIST_A.S3_1.surv
- btaa080-Suppl_Data/data/alignments/XIST_Branlant12/R-scape/XIST_A.S3_1.surv.ps
- btaa080-Suppl_Data/data/alignments/XIST_Branlant12/XIST_A.S0.sto
- btaa080-Suppl_Data/data/alignments/XIST_Branlant12/XIST_A.S1.sto
- btaa080-Suppl_Data/data/alignments/XIST_Branlant12/XIST_A.S2.sto
- btaa080-Suppl_Data/data/alignments/XIST_Branlant12/XIST_A.S3.sto
- btaa080-Suppl_Data/data/alignments/XIST_Pyle17/
- btaa080-Suppl_Data/data/alignments/XIST_Pyle17/R-scape/
- btaa080-Suppl_Data/data/alignments/XIST_Pyle17/R-scape/RepA_57_infernal_alignment_with_structure.cyk.sto
- btaa080-Suppl_Data/data/alignments/XIST_Pyle17/R-scape/RepA_57_infernal_alignment_with_structure.out
- btaa080-Suppl_Data/data/alignments/XIST_Pyle17/R-scape/RepA_57_infernal_alignment_with_structure.rscape
- btaa080-Suppl_Data/data/alignments/XIST_Pyle17/R-scape/RepA_57_infernal_alignment_with_structure.sorted.out
- btaa080-Suppl_Data/data/alignments/XIST_Pyle17/R-scape/RepA_57_infernal_alignment_with_structure.sum
- btaa080-Suppl_Data/data/alignments/XIST_Pyle17/R-scape/RepA_57_infernal_alignment_with_structure_1.surv
- btaa080-Suppl_Data/data/alignments/XIST_Pyle17/R-scape/RepA_57_infernal_alignment_with_structure_1.surv.ps
- btaa080-Suppl_Data/data/alignments/XIST_Pyle17/._RepA_57_infernal_alignment_with_structure.sto
- btaa080-Suppl_Data/data/alignments/XIST_Pyle17/RepA_57_infernal_alignment_with_structure.sto
- btaa080-Suppl_Data/data/alignments/XIST_Rivas19/
- btaa080-Suppl_Data/data/alignments/XIST_Rivas19/R-scape/
- btaa080-Suppl_Data/data/alignments/XIST_Rivas19/R-scape/XIST_Eutherian2.E1e-5.concat.out
- btaa080-Suppl_Data/data/alignments/XIST_Rivas19/R-scape/XIST_Eutherian2.E1e-5.concat.rscape
- btaa080-Suppl_Data/data/alignments/XIST_Rivas19/R-scape/XIST_Eutherian2.E1e-5.concat.sorted.out
- btaa080-Suppl_Data/data/alignments/XIST_Rivas19/R-scape/XIST_Eutherian2.E1e-5.concat.sum
- btaa080-Suppl_Data/data/alignments/XIST_Rivas19/R-scape/XIST_Eutherian2.E1e-5.concat.surv
- btaa080-Suppl_Data/data/alignments/XIST_Rivas19/R-scape/XIST_Eutherian2.E1e-5.concat.surv.ps
- btaa080-Suppl_Data/data/alignments/XIST_Rivas19/R-scape/XIST_Eutherian2.E1e-5.cyk.sto
- btaa080-Suppl_Data/data/alignments/XIST_Rivas19/R-scape/XIST_Eutherian2.E1e-5.out
- btaa080-Suppl_Data/data/alignments/XIST_Rivas19/R-scape/XIST_Eutherian2.E1e-5.rscape
- btaa080-Suppl_Data/data/alignments/XIST_Rivas19/R-scape/XIST_Eutherian2.E1e-5.sorted.out
- btaa080-Suppl_Data/data/alignments/XIST_Rivas19/R-scape/XIST_Eutherian2.E1e-5.sum
- btaa080-Suppl_Data/data/alignments/XIST_Rivas19/R-scape/XIST_h10_exon6_30834-31105.surv
- btaa080-Suppl_Data/data/alignments/XIST_Rivas19/R-scape/XIST_h10_exon6_30834-31105.surv.ps
- btaa080-Suppl_Data/data/alignments/XIST_Rivas19/R-scape/XIST_h1_exon1_30-1053.surv
- btaa080-Suppl_Data/data/alignments/XIST_Rivas19/R-scape/XIST_h1_exon1_30-1053.surv.ps
- btaa080-Suppl_Data/data/alignments/XIST_Rivas19/R-scape/XIST_h2_exon1_2902-3106.surv
- btaa080-Suppl_Data/data/alignments/XIST_Rivas19/R-scape/XIST_h2_exon1_2902-3106.surv.ps
- btaa080-Suppl_Data/data/alignments/XIST_Rivas19/R-scape/XIST_h3_exon1_3214-3493.surv
- btaa080-Suppl_Data/data/alignments/XIST_Rivas19/R-scape/XIST_h3_exon1_3214-3493.surv.ps
- btaa080-Suppl_Data/data/alignments/XIST_Rivas19/R-scape/XIST_h4_exon1_4177-4444.surv
- btaa080-Suppl_Data/data/alignments/XIST_Rivas19/R-scape/XIST_h4_exon1_4177-4444.surv.ps
- btaa080-Suppl_Data/data/alignments/XIST_Rivas19/R-scape/XIST_h5_intron2-exon3-intron3_19266-19553.surv
- btaa080-Suppl_Data/data/alignments/XIST_Rivas19/R-scape/XIST_h5_intron2-exon3-intron3_19266-19553.surv.ps
- btaa080-Suppl_Data/data/alignments/XIST_Rivas19/R-scape/XIST_h6_intron3-exon4-intron4_21393-21751.surv
- btaa080-Suppl_Data/data/alignments/XIST_Rivas19/R-scape/XIST_h6_intron3-exon4-intron4_21393-21751.surv.ps
- btaa080-Suppl_Data/data/alignments/XIST_Rivas19/R-scape/XIST_h7_intron4-exon5-intron5_23515-23986.surv
- btaa080-Suppl_Data/data/alignments/XIST_Rivas19/R-scape/XIST_h7_intron4-exon5-intron5_23515-23986.surv.ps
- btaa080-Suppl_Data/data/alignments/XIST_Rivas19/R-scape/XIST_h8_exon6_25357-25709.surv
- btaa080-Suppl_Data/data/alignments/XIST_Rivas19/R-scape/XIST_h8_exon6_25357-25709.surv.ps
- btaa080-Suppl_Data/data/alignments/XIST_Rivas19/R-scape/XIST_h9_exon6_28055-28185.surv
- btaa080-Suppl_Data/data/alignments/XIST_Rivas19/R-scape/XIST_h9_exon6_28055-28185.surv.ps
- btaa080-Suppl_Data/data/alignments/XIST_Rivas19/XIST_Eutherian2.E1e-5.concat.cyk.sto
- btaa080-Suppl_Data/data/alignments/XIST_Rivas19/XIST_Eutherian2.E1e-5.concat.sto
- btaa080-Suppl_Data/data/alignments/XIST_Rivas19/XIST_Eutherian2.E1e-5.cyk.sto
- btaa080-Suppl_Data/data/alignments/XIST_Rivas19/XIST_Eutherian2.E1e-5.sto
- btaa080-Suppl_Data/data/alignments/XIST_Simon15/
- btaa080-Suppl_Data/data/alignments/XIST_Simon15/Fig.4A.sto
- btaa080-Suppl_Data/data/alignments/XIST_Simon15/Fig.5.sto
- btaa080-Suppl_Data/data/alignments/XIST_Simon15/Fig.6.sto
- btaa080-Suppl_Data/data/alignments/XIST_Simon15/R-scape/
- btaa080-Suppl_Data/data/alignments/XIST_Simon15/R-scape/Fig.4A.cyk.sto
- btaa080-Suppl_Data/data/alignments/XIST_Simon15/R-scape/Fig.4A.out
- btaa080-Suppl_Data/data/alignments/XIST_Simon15/R-scape/Fig.4A.rscape
- btaa080-Suppl_Data/data/alignments/XIST_Simon15/R-scape/Fig.4A.sorted.out
- btaa080-Suppl_Data/data/alignments/XIST_Simon15/R-scape/Fig.4A.sum
- btaa080-Suppl_Data/data/alignments/XIST_Simon15/R-scape/Fig.5.cyk.sto
- btaa080-Suppl_Data/data/alignments/XIST_Simon15/R-scape/Fig.5.out
- btaa080-Suppl_Data/data/alignments/XIST_Simon15/R-scape/Fig.5.rscape
- btaa080-Suppl_Data/data/alignments/XIST_Simon15/R-scape/Fig.5.sorted.out
- btaa080-Suppl_Data/data/alignments/XIST_Simon15/R-scape/Fig.5.sum
- btaa080-Suppl_Data/data/alignments/XIST_Simon15/R-scape/Fig.6.cyk.sto
- btaa080-Suppl_Data/data/alignments/XIST_Simon15/R-scape/Fig.6.out
- btaa080-Suppl_Data/data/alignments/XIST_Simon15/R-scape/Fig.6.rscape
- btaa080-Suppl_Data/data/alignments/XIST_Simon15/R-scape/Fig.6.sorted.out
- btaa080-Suppl_Data/data/alignments/XIST_Simon15/R-scape/Fig.6.sum
- btaa080-Suppl_Data/data/alignments/XIST_Simon15/R-scape/Fig4A.surv
- btaa080-Suppl_Data/data/alignments/XIST_Simon15/R-scape/Fig4A.surv.ps
- btaa080-Suppl_Data/data/alignments/XIST_Simon15/R-scape/Fig6.surv
- btaa080-Suppl_Data/data/alignments/XIST_Simon15/R-scape/Fig6.surv.ps
- btaa080-Suppl_Data/data/alignments/XIST_Simon15/R-scape/Xist_RepA.surv
- btaa080-Suppl_Data/data/alignments/XIST_Simon15/R-scape/Xist_RepA.surv.ps
- btaa080-Suppl_Data/Figures/
- btaa080-Suppl_Data/Figures/._FigureS1S2.pdf
- btaa080-Suppl_Data/Figures/FigureS1S2.pdf
- btaa080-Suppl_Data/Figures/FigureS1S2.tex
- btaa080-Suppl_Data/src/
- btaa080-Suppl_Data/src/rscape_v1.2.3.tar.gz
- btaa080-Suppl_Data/Tables/
- btaa080-Suppl_Data/Tables/._Table_S1.pdf
- btaa080-Suppl_Data/Tables/Table_S1.pdf
- btaa080-Suppl_Data/Tables/._Table_S2.pdf
- btaa080-Suppl_Data/Tables/Table_S2.pdf
- btaa080-Suppl_Data/Tables/._Table_S3.pdf
- btaa080-Suppl_Data/Tables/Table_S3.pdf
