# Supplementary material for: Estimating the power of sequence covariation for detecting conserved RNA structure
Source: Bioinformatics. 2020 Feb 7;36(10):3072–6. doi: 10.1093/bioinformatics/btaa080 (PMC7214042; doi:10.1093/bioinformatics/btaa080)
Supplement: btaa080_Supplementary_Data [file btaa080_supplementary_data.zip › btaa080-Suppl_Data/00README]

Tue Sep 17 19:01:06 EDT 2019 [Cambridge]

Suplemental material for manuscript:
"Estimating the power of sequence covariation analysis for detecting conserved RNA structure",
by Rivas, Clements, Eddy, 2019.

Figures\
    FigureS1S2.pdf

Tables\
    Table_S1.pdf
    Table_S2.pdf
    Table_S3.pdf
		
data\
  alignments\
     HOTAIR_Pyle15\    
       HOTAIR_D1.sto   
       HOTAIR_D2.sto
       HOTAIR_D3.sto
       HOTAIR_D4.sto
       R-scape\          # results using R-scape

     SRA_Sanbonmatsu12\
       ncSRA_AF092038.sto
       R-scape\          # results using R-scape
      
     XIST_Branlant12\
       XIST_A.S0.sto
       XIST_A.S1.sto
       XIST_A.S2.sto
       XIST_A.S3.sto
       R-scape\          # results using R-scape
     
     XIST_Pyle17\
       RepA_57_infernal_alignment_with_structure.sto
       R-scape\          # results using R-scape
     
     XIST_Rivas19\
       XIST_Eutherian2.E1e-5.sto                # alignments for the h1-h10 regions produced in this manuscript
       XIST_Eutherian2.E1e-5.cyk.sto            # same alignments annotated with R-scape's predicted structure
       XIST_Eutherian2.E1e-5.concat.sto         # concatenated alignment of all h1-h10 homology reagions for 32 species
       XIST_Eutherian2.E1e-5.concat.cyk.sto     # same alignments annotated with R-scape's predicted structure
       R-scape\                                 # results using R-scape
     
     XIST_Simon15\
       Fig.4A.sto
       Fig.5.sto    # this is the alignment of the repA region described in manuscript and Table S3
       Fig.6.sto
       R-scape\     # results using R-scape
     
     coolair_Sanbonmatsu16\
       coolair_sanbonmatsu.sto                    # alignment from ref 21
       coolair.sanbonmatsu-Fig3F.Rivas19.sto      # alignment produced in this manuscript
       R-scape\                                   # results using R-scape

	
src\
  rscape_v1.2.3.tar (R-scape source code)
	
