# Supplementary material for: Estimating the power of sequence covariation for detecting conserved RNA structure
Source: Bioinformatics. 2020 Feb 7;36(10):3072–6. doi: 10.1093/bioinformatics/btaa080 (PMC7214042; doi:10.1093/bioinformatics/btaa080)
Supplement: btaa080_Supplementary_Data [file btaa080_supplementary_data.zip › btaa080-Suppl_Data/data/alignments/coolair_Sanbonmatsu16/coolair.sanbonmatsu-Fig3F.Rivas19.sto]

# STOCKHOLM 1.0
#=GF AU Infernal 1.1.2

A.thaliana            GGCGCGCA...GAGAGAGAGAGAGAGCCACGUCCCUGUUGCAAAAUAAGCCGU.A..GGCUUCUUCACUGUGAAGCAAACACAAGUUUUUGACAGAAGUGAAGAACA.CAUACACUCAAGAUCUCGAUGCAA...UUCUCACACGAAUAAGAAAAGUA......AAAGAGCACAAAACAGAAGAUAAAAGGGGGA.ACAA
A.lyrata              --AACGCA...CUGAGA------GAGCCACGUUUUCUUUGCAAAAUAGGGCGU.A..GGCUUCUUCACAGUGAAGCAAACACAAGUUUUAGAGAGAAGAGAAGAACA.CGUACACGCAAGAUCUCGAUGCAA...UUCUCUCACGAAUAAGAAAAGUA......-AAGAGCACAAAACUGAAGAUUAAAGGGGAA.AUAA
C.rubella             -----GCA...GA-------AUUGUGCCACGCCUCCAUUGCAAAAUAAGCAGAaA..GGCUUCUUCACUGUGAAGG------AAACA---CAAAGAAGAGAAGAAGAaCACACACAA--CAUGUCGAUGCAAaaaCUCUCCCUCGGAUAAGAAAAGUAaaagagAGAGAGCACAAAACGGAAGCUUAAAGGGGGA.AUAA
A.alpina              -GCCAGCA...GAGA-----AGUGUGCCACGUCGGUUUUGCAAAAUAAGCCGU.AggGGCUUCUUCACCGUGAAGGAAACUCAAGUUUUUGAUAGAACACAAGAACA.CAUGAA--CAAGC--UCGCUGCAA...CUUCUCUCGAAACAAGGAAA---......-AGUAAAGGGAAGCUUAAAAACAAAGGGGAA.AUAA
E.salsugineum         -----AUCagaAAAAAGCAGAGACGGCCACGUUUCGAUUGCAAAAUAAGCCGU.A..GGCUUCUUCACCCUGAAGCAAACACAAGUUUUUGGCGGAACGGAAGAACA.CAA-------AGAACUGAA--GAA...UUCUCUCUCG-------------......--AGA-----AAACCGAAGCUUAAAGGGGGAaAUAA
B.rapa                ----UACA...AAAGGGCAGAGAGGGCCACGUCUCCGUUACAAAUUAGACGGU.A..GGCUUCUUCGCCAUGAAG------CAAAGA------AGAGAAAAAGAACA.CACAAGCAC----ACUUACUACAA...UUCUCUCUCGACGAAGAAAAGUA......AA-----------CAGAAGCUUAAAAGGCUA.AUAA
#=GC SS_cons          :::::(((...--((((----(((<<<<<<<----<<<<____>>>>--->>>.-..>>>><<<<<<<<------<<<<________>>>>----->>>>>>>>,,,.,,,,,,)))----))))--))),,...,,,,,,,(((((---((((((((......--((-((((((((-((((((--((((-((((.----
#=GC RF               GGCGCGCa...GAGaGaGAGAGaGaGCCaCGUCCCuguuGCAAaacaAGCCGu.A..GGCuuCuuCaCuGUGAAGCaaaCACAAGUUuuuGACAGAaGuGaaGaACA.CAUACACuCAAGAuCuCGAuGCAA...UUCUCACaCGaaUAAgaaaaGua......AAaGAGCaCaaaaCaGaaGaUAaaaGGGgGa.ACAA

A.thaliana            AUGAAAACCCAGGUAAGGAAAAGGCG.UACUUAUCGCCGGAGGAGAAGCUGUAGAGCUUGCCGGAGGCGGAGACGACGAGAAGAGCGACGGAUGCGUCACAGAGAACAGAAAGCUGACGAGCUUUCUCGAUGAGACCGUUGCGACGUUUGGAGAAGGUGACUUGUCGGCUACUUUUGUUCUCAAUUCGCUUGAUUUCUAG
A.lyrata              AUCGAAAUCCAGAUAAGGAAGAGGCG.UACUUAUCGCCGGAGGAGAAGCUGUAGAGCUUGCCGGAAGCAGAGACGACGAGAAGAGCGACGGAUGCGUCACAGAGAACAGAAAGCUGACGAGCUUUCUCGAUGAGACCGUUGCGACGUUUGGAGAAGGUGACUUGUCGGCUACUUUUGUUCUCAAUUCGCUUGAUUUCUAG
C.rubella             AGGAAGACCCAGAUAAGGAAAAGACG.UACUUAUCACCGGAGGAGAAGCUGUAGAGCUUGCCGGAGGCGGAGACGACGAGAAGAGCGACGGAUGCGUCACAGAGAACAGAAAGCUGACGAGCUUUCUCGAUGAGACCGUUGCGACGUUUGGAGAAGGUGACUUGUCGGCUACUUUUGUUCUCAAUUCGCUUGAUUUCUAG
A.alpina              AGGAAAAAUCAAGAAAAGGAGAAGUCaUACUUAUCACCGGAGGAGAAGCUGUAGAGUUUGCCAGAGGAGGAGACGACAAGGAGAGCUACGGAGGC-UCACAUAGAACAGAAAGCUGACGAGCUUUCUCGAUGAGACCGUUGCGACGUUUAGAGAAGGUGACUUGUCGGCUACUUUUGUUGUCAAUUCGUUUGAUUUCGAG
E.salsugineum         CGUAAAACCCAGAACAGGAGAAGGCG.UACUUAUCGCCGGAGGAGAAGCUGUAGAGCUUGCCGGAGGCGGAGACAACGAGAAGAGCGACGGAUGCAUCGCAGAGAACAGAAAGCUGACGUGCUUUCUCGAUGAGACCGUUGCGUCGUUUGGAGAAGGUGACUUGUCGGCUACUUUUGUUCUCAAUUCGCUUGAUUUCUAG
B.rapa                AGGAAGGCACAGAAGAGAAGAAGUUA.UACUUAUCACCGGCGGAGAAGCUGUAGAGCUUGCCGGAGGAGGAGACAACGAGAAGCGCGACGGAUGCAUCGCAGAGAACAGAAAGCUGACGAGCUUUCUCAAUGAGACCGCUGCGUCGUUUGGAGAAGGUGACUUGUCGGCUACUUUUGUUCUCAAUUCGCUUGAUUUCUAG
#=GC SS_cons          ---------------(((((((<<<<._______>>>><<<-<<<<<<<<------------<<<<<-<<<<<<-<-<<<<-<<<<<<-------------<<<<<<<<<<<<<<<<<<<<<<<<<<<----<<<<-<<____>>>>>>->>>>>>>--->>>>>>>>>>-->>>>>>>>>>--->>>>>>-->>>>>->
#=GC RF               AUGAAAACCCAGGUAaGGaaaaGGCG.UACUUAUCGCCGGaGGaGaaGCcGUAGAGCUUGCCGGagGCggagaCGaCGagaAgaGCGaCGGAUGCGUCACAGaGaaCagaaaGCcGaCgaGCcuuCuCGAUGagaCCGuUGCGaCGucuGGaGaagGUGACucGuCgGCuACuucuGuuCuCAAUuCGCucGAucuCuAG

A.thaliana            UUUUUUUCUUCCCAUGGCUUC..U..CUCCGAGAGGGCUUUGUGCCCUAAUUUG.AUCCUCAGGUUUGGGUU.C.AAGUCGCCGGAGAUACUA.AGC......................GUUU.UCUCUUUC.UAUU..UUUUU....UU.UUCCUUUUCUCG.....CUUUAUUUCUUUCUAUUUUUUGUGCCUAUC..
A.lyrata              UUUUUUUCUCCCCAUGGCUUC..UguCUCCGAGAGGGCUUUAUUCCCUAAUUUG.AUCCUCAGGUU-GGGUU.CgAAGUCGCCGGAGAUACUA.AGC......................GUUUuUCUCUUUCcUUUU..UUUUU....UC.UAUUUUUUUUCUauuuuUUUUAUUUCUUUCUCUUUUUUGUGCCUAUC..
C.rubella             UUUUUUUCUCCCCAUGGCUUCagU..CUCCGAGAGCCCCUUGUGCCCUAAUUUG.AUCCUCGGCUUUGGGUU.C.AAGUCGCCGGAGAGA---.---uacuaagcguuuuuuuguuuuu-UUU.UCUGCCUU.UACUuuUUUUU....AU.UUCCUUUUUUCC.....AUUUAUUCUUUUCUAUUUUUUGUGUCUAAUcu
A.alpina              UUUUUUUCUACCCAUGGCUUC..UguCUCCGAGAAGGCUUUGUGCCCUAAUUUGgAUCCUCAGGUUCGGUCUuU.AAGUCGCCUGAGAUACUA.AGC......................GUUU.UUUU-UUG.UAUU..CUC--....AC.UCUUUUUUUGUG.....UUUUUUUUCUU--ACCUUUUUGCUUUUAUU..
E.salsugineum         UUUUUUCCUUCCCAUGGCUUC..UguCUCCGAGAGGCCUCCGUGCCCUAAUUUG.AUCCUCAGGUACGG-UU.C.AAGUCGCCAGAGAUACUG.AGC......................GUUU.UUUAUUUA.UUUU..UUUUUuuguUUcUUCCUUUUUUCC.....UUUUAUUUCUUUCUUUUUU-GGUGACUAUC..
B.rapa                UUUUUUUCUUCCCAUGGUUUC..UguCUCCAAGUGGUCUCUGUGCCCUAAUUUG.AUCCAGAGGUUCGG-UU.C.AAGUGGCCGGAGAUACUAaAGC......................GUUU.UAUG----.----..CUCUU....UU.UUUCUUUUAUUU.....CUUUCCU---UUUUUGU------GUGUCUC..
#=GC SS_cons          >>>>>-->>>>>--->>>>>>..>..>>>>,,,,,,,,<<<<-<<----<<<<<.<<<<________>>>->.>.>>>>->>>>>><<-<<__.___~~~~~~~~~~~~~~~~~~~~~~>>--.>>,,,,,,.,,,,..,,,,,....)).)))))--))))-.....))))---))))-))---))))))))))---..
#=GC RF               ucuccUUCcuCCCAUgGCuuC..u..CuCCGAGAGGGCuccGUGCCCUAacuuG.acCCUCAGGUUUGGgUu.C.aaguCGCCggaGaUaCUA.AGC~~~~~~~~~~~~~~~~~~~~~~GuUU.uCUCUUUC.UAUU..UUUUU....uu.uuCCuUUuCcCG.....CuuuAUUuCuuUCuAUUuuuuGuGCCuAUC..

A.thaliana            .......UACUU.UUU.CUUCGUCGGGCCAGAU
A.lyrata              .......UACUU.UUU.CUUCGUUGGGCAAGUU
C.rubella             acuuguuUUCUU.UUC.-UUCCUCGAGCAAGAU
A.alpina              .......UGUUUcUUU.UUUUAGUGUGAAAUCU
E.salsugineum         .......UUCCU.UUUgCUACUUAGGGUUAG--
B.rapa                .......UACUU.UUC.C-UCGGCA------AU
#=GC SS_cons          .......))))).))).-))))),,,,,,,,,,
#=GC RF               .......uaCuu.uuc.CuuCGuCGGGCCAGAU
//
