# Supplementary material for: Estimating the power of sequence covariation for detecting conserved RNA structure
Source: Bioinformatics. 2020 Feb 7;36(10):3072–6. doi: 10.1093/bioinformatics/btaa080 (PMC7214042; doi:10.1093/bioinformatics/btaa080)
Supplement: btaa080_Supplementary_Data [file btaa080_supplementary_data.zip › btaa080-Suppl_Data/data/alignments/coolair_Sanbonmatsu16/coolair_sanbonmatsu.sto]

# STOCKHOLM 1.0
#=GF ID coolair_sanbonmatsu
#=GF SQ 6

AtFLC        GAAAAGT..AAAAGAGCACAAA.AC..AGAA.GATAAAAG.GGGGAACAAATGAAAACCCAGGT..AAGGAAAA.................GG...CG..TACTTATCG.....CC....GGAGGA................GAAGCTGTAGAGCTTGCCGGAGG...CGGAGACGACGAGAAGAGCGACGGATGCGTCA
AlFLC1       GAAAAGT..AA.AGAGCACAAA.AC..TGAA.GATTAAAG..GGGAAATAAATCGAAATCCAGAT.AAGGAAGA.................GG...CG..TACTTATCG.....CC....GGAGGA................GAAGCTGTAGAGCTTGCCGGAAG...CAGAGACGACGAGAAGAGCGACGGATGCGTCA
CrFLC        GAAAAGTAAAA.GA.GAG..AGAGCACAAAACGG...AAGCTTAAAGGGGGAATAAAGGAAGACC.CAGATAA..................GGAAAAG...ACGTA.CTTATCACC....GGAGGA................GAAGCTGTAGAGCTTGCCGGAGG...CGGAGACGACGAGAAGAGCGACGGATGCGTCA
AaPEP1       GAAAAGT..A..A..AGGG.AA.GCTTAA........AAA..CAAAGGGGAAATAAAGGAAAAATCAAGAAAA..................GGAGAAG...TCATA.CTTATCACC....GGAGGA................GAAGCTGTAGAGTTTGCCAGAGG...AGGAGACGACAAGGAGAGCTACGGAGGCATCA
EsFLC        GAAAA.....CCG.......AA.GCT.TAAA.G.....GG...GGAAATAACGTAAAACCCAGAACAGGAGAA..................GG...CG..TACTTATCG.....CC....GGAGGA................GAAGCTGTAGAGCTTGCCGGAGG...CGGAGACAACGAGAAGAGCGACGGATGCATCG
BrFLC3       GAAAAGT..AA................................ACAGAAGCTTAAAAGGCTAATA.AAGGAAGGCACAGAAGAGAAGAAGT.......TATACTTAT.........CACCGGCGGAGAAGCTGTAGAGCTTGC...CG..........GAGGAGGAGACA...ACGA.GAAGC..GCGACGGATGCATCG
#=GC SS_cons [[[[[[[[[[--[[-[[[[[[[-[---[[[[-[[--[[[[---[[[--------------------[[[[-[[[,,,,,,,,,,,,,,,,,<<-<<<<_________>>>->-->>,,,,(((-((,<<<<<____>>>>>,<<<<<<-------------<-<<<<<-<<<<<<<---<<<---<<-<---<-------

AtFLC        CAGAGAACAGAAAGCTGACGAGCTTTCTCGATGAGACCGTTGCGACGTTT...GGAGAAGGTGACTTGTCGGCTACTTTTGTTCTCAATTCGCTTGATTTCTAGTTTTTTT...CTTCCCATGGCTTC..TC.TCC..GAGAGGGC.TT.TGTGC.CCTAATTTGA..T.CC.TCAGGTTTGG..G.TTCAAGTCGCC..
AlFLC1       CAGAGAACAGAAAGCTGACGAGCTTTCTCGATGAGACCGTTGCGACGTTT...GGAGAAGGTGACTTGTCGGCTACTTTTGTTCTCAATTCGCTTGATTTCTAGTTTTTTT...CTCCCCATGGCTTCTGTC.TCC..GAGAGGGC.TT.TA.TTCCCTAATTTGAT.C.CT..CAGGTT.GG..G.TTCGA...AGTCG
CrFLC        CAGAGAACAGAAAGCTGACGAGCTTTCTCGATGAGACCGTTGCGACGTTT...GGAGAAGGTGACTTGTCGGCTACTTTTGTTCTCAATTCGCTTGATTTCTAGTTTTTTT...CTCCCCATGGCTTCAGTC.TCC..GAGAGCCCCTT..GTGCCCTA...ATTT.GATCC.TCGGCTTTGGGTTC.AAGT..CGCC..
AaPEP1       CATAGAACAGAAAGCTGACGAGCTTTCTCGATGAGACCGTTGCGACGTTT...AGAGAAGGTGACTTGTCGGCTACTTTTGTTCTCAATTCGTTTGATTTCGAGTTTTTTT...CTACCCATGGCTTCTGTC.TCC..GAGAAGGCTTT..GTGCCCTA..ATTTG.GATCC.TCAGGTTCGGT.TCTTAAG.TCGCCT.
EsFLC        CAGAGAACAGAAAGCTGACGTGCTTTCTCGATGAGACCGTTGC...GTCGTTTGGAGAAGGTGACTTGTCGGCTACTTTTGTTCTCAATTCGCTTGATTTCTAGTTTTTTC...CTTCCCATGGCTTCTGTC.TCC..GAGAGGCC.TCC.GTGCCCTA...ATTT.GA.TCCTCAGGTACGGT.TC.AAGT..CGCCA.
BrFLC3       CAGAGAACAGAAAGCTGACGAGCTTTCTCAATGAGACCGCTGC...GTCGTTTGGAGAAGGTGACTTGTCGGCTACTTTTGTTCTCAATTCGCTTGATTTCTAGT...TTTTTTCTTCCCA.TG...GTTTCTGTCTCCAAGTGGTCTC.TGTGCCCTA...ATTT.GATCC.AGAGGTTCGGT.TC.AAGT..GGCC..
#=GC SS_cons ---<<<<<<<<<<<<<<<<<-<<<<<<<<-----<<<_________>>>----->>>>>>>--->->>>>>>>>-->>>>>>>>>--->>->>---->>>-->>>>>>>-->>>>>->---->>>>>>,,))-))),,,,,,,,,,,<<-<<-<<-------<<<<-<<-<<_________>>-->>->>>>--->>>--

AtFLC        ..GGA...GATACTAA.GCGT.TTTC..............TCTTTCTATTTTTTTTTT.TCCTT..TTCTCGCTTT....ATTTCTTTC..TATTTTTT.GTGCCTATCT..ACT.TTT.T
AlFLC1       CCGGA...GATACTAA.GCGTTTTTC.............TCTTTCCTTTTTTTTTTCT.ATTTTTTTTCT.ATTTTTTTTATTTCTTTC.TA.TTTTTT.GTGCCTATCT..ACT.TTT.T
CrFLC        ...GGAGAGATACTAA.GCGT...TTTTT....................TGTTTTTTT.TTCTG.CCTTT.ACTT........TTTT.TTAT.TTCCT...TTTTTCCATTTATTCTTTTC
AaPEP1       ...GA...GATACTAA.GCGT...TT............TTTTTTCTATTCTCACTCTT.TTTTTGTGTTT..TTT.............T..T...CTT.ACCTT.T..TT..GCT.TTT.A
EsFLC        ...GA...GATACTGA.GCGT.TTTT...........TATTTATTTTTTTTTTTGTTTCTTCCT.TTTTT..CC..........TTT.T..ATTTCTT.......T.......CT.TTT.T
BrFLC3       ..GGA...GATACTAAAGCGT..TTT...ATGCTCTTTTTTTCTTTTATTTCTTTCCT.TTTTTGTGTGT....................................CTCT..ACT.TTT.C
#=GC SS_cons -->>><<<<<-<<______>>--->>>>>,,,,,,,,,,,,,,,,,,,,,,,,,,]]]--]]]]---]]]--]]]]-------]]]]-]--]---]]]]-]]]]]]---]]]]]]-]]]-]
//
