# Supplementary material for: Estimating the power of sequence covariation for detecting conserved RNA structure
Source: Bioinformatics. 2020 Feb 7;36(10):3072–6. doi: 10.1093/bioinformatics/btaa080 (PMC7214042; doi:10.1093/bioinformatics/btaa080)
Supplement: btaa080_Supplementary_Data [file btaa080_supplementary_data.zip › btaa080-Suppl_Data/data/alignments/coolair_Sanbonmatsu16/R-scape/coolair.sanbonmatsu-Fig3F.Rivas19.cyk.sto]

# STOCKHOLM 1.0
#=GF AU Infernal 1.1.2

A.thaliana     GGCGCGCA---GAGAGAGAGAGAGAGCCACGUCCCUGUUGCAAAAUAAGCCGU-A--GGCUUCUUCACUGUGAAGCAAACACAAGUUUUUGACAGAAGUGAAGAACA-CAUACACUCAAGAUCUCGAUGCAA---UUCUCACACGAAUAAGAAAAGUA------AAAGAGCACAAAACAGAAGAUAAAAGGGGGA-ACAA
A.lyrata       --AACGCA---CUGAGA------GAGCCACGUUUUCUUUGCAAAAUAGGGCGU-A--GGCUUCUUCACAGUGAAGCAAACACAAGUUUUAGAGAGAAGAGAAGAACA-CGUACACGCAAGAUCUCGAUGCAA---UUCUCUCACGAAUAAGAAAAGUA-------AAGAGCACAAAACUGAAGAUUAAAGGGGAA-AUAA
C.rubella      -----GCA---GA-------AUUGUGCCACGCCUCCAUUGCAAAAUAAGCAGAAA--GGCUUCUUCACUGUGAAGG------AAACA---CAAAGAAGAGAAGAAGAACACACACAA--CAUGUCGAUGCAAAAACUCUCCCUCGGAUAAGAAAAGUAAAAGAGAGAGAGCACAAAACGGAAGCUUAAAGGGGGA-AUAA
A.alpina       -GCCAGCA---GAGA-----AGUGUGCCACGUCGGUUUUGCAAAAUAAGCCGU-AGGGGCUUCUUCACCGUGAAGGAAACUCAAGUUUUUGAUAGAACACAAGAACA-CAUGAA--CAAGC--UCGCUGCAA---CUUCUCUCGAAACAAGGAAA----------AGUAAAGGGAAGCUUAAAAACAAAGGGGAA-AUAA
E.salsugineum  -----AUCAGAAAAAAGCAGAGACGGCCACGUUUCGAUUGCAAAAUAAGCCGU-A--GGCUUCUUCACCCUGAAGCAAACACAAGUUUUUGGCGGAACGGAAGAACA-CAA-------AGAACUGAA--GAA---UUCUCUCUCG---------------------AGA-----AAACCGAAGCUUAAAGGGGGAAAUAA
B.rapa         ----UACA---AAAGGGCAGAGAGGGCCACGUCUCCGUUACAAAUUAGACGGU-A--GGCUUCUUCGCCAUGAAG------CAAAGA------AGAGAAAAAGAACA-CACAAGCAC----ACUUACUACAA---UUCUCUCUCGACGAAGAAAAGUA------AA-----------CAGAAGCUUAAAAGGCUA-AUAA
#=GC SS_cons   ::[[[[,(---(((((<<<<<<-<<<______>>>>>>>>>,,,,,,,,,,,,,,,,,<<<<<________>>>>>,,,,,,,,<<<<<____>>>>>,,,,,,,,,,,,,,,,,,,,,,,,,,,,,,,,,,,,,,,))))))((((---((((((((-----------((((((((---(((--(((((-((((----(
#=GC RF        GGCGCGCa...GAGaGaGAGAGaGaGCCaCGUCCCuguuGCAAaacaAGCCGu.A..GGCuuCuuCaCuGUGAAGCaaaCACAAGUUuuuGACAGAaGuGaaGaACA.CAUACACuCAAGAuCuCGAuGCAA...UUCUCACaCGaaUAAgaaaaGua......AAaGAGCaCaaaaCaGaaGaUAaaaGGGgGa.ACAA
#=GC SS_cons_1 :::::::::::::::::::::::::::::::::::::::::::::::::::<<-<--<______________________________________________________________________________________________________________________________________________
#=GC SS_cons_2 ::::::::::::::::::::::::::::::::::::::::::::::::::::::::::::::::::::::::::::::::::::::::::::::::::::::::::::::::::::::::::::::::::::::::::::::::::::::::::::::::::::::::::::::::::::::::::::::::::::::::
#=GC SS_cons_3 ::::::::::::::::::::::::::::::::::::::::::::::::::::::::::::::::::::::::::::::::::::::::::::::::::::::::::::::::::::::::::::::::::::::::::::::::::::::::::::::::::::::::::::::::::::::::::::::::::::::::

A.thaliana     AUGAAAACCCAGGUAAGGAAAAGGCG-UACUUAUCGCCGGAGGAGAAGCUGUAGAGCUUGCCGGAGGCGGAGACGACGAGAAGAGCGACGGAUGCGUCACAGAGAACAGAAAGCUGACGAGCUUUCUCGAUGAGACCGUUGCGACGUUUGGAGAAGGUGACUUGUCGGCUACUUUUGUUCUCAAUUCGCUUGAUUUCUAG
A.lyrata       AUCGAAAUCCAGAUAAGGAAGAGGCG-UACUUAUCGCCGGAGGAGAAGCUGUAGAGCUUGCCGGAAGCAGAGACGACGAGAAGAGCGACGGAUGCGUCACAGAGAACAGAAAGCUGACGAGCUUUCUCGAUGAGACCGUUGCGACGUUUGGAGAAGGUGACUUGUCGGCUACUUUUGUUCUCAAUUCGCUUGAUUUCUAG
C.rubella      AGGAAGACCCAGAUAAGGAAAAGACG-UACUUAUCACCGGAGGAGAAGCUGUAGAGCUUGCCGGAGGCGGAGACGACGAGAAGAGCGACGGAUGCGUCACAGAGAACAGAAAGCUGACGAGCUUUCUCGAUGAGACCGUUGCGACGUUUGGAGAAGGUGACUUGUCGGCUACUUUUGUUCUCAAUUCGCUUGAUUUCUAG
A.alpina       AGGAAAAAUCAAGAAAAGGAGAAGUCAUACUUAUCACCGGAGGAGAAGCUGUAGAGUUUGCCAGAGGAGGAGACGACAAGGAGAGCUACGGAGGC-UCACAUAGAACAGAAAGCUGACGAGCUUUCUCGAUGAGACCGUUGCGACGUUUAGAGAAGGUGACUUGUCGGCUACUUUUGUUGUCAAUUCGUUUGAUUUCGAG
E.salsugineum  CGUAAAACCCAGAACAGGAGAAGGCG-UACUUAUCGCCGGAGGAGAAGCUGUAGAGCUUGCCGGAGGCGGAGACAACGAGAAGAGCGACGGAUGCAUCGCAGAGAACAGAAAGCUGACGUGCUUUCUCGAUGAGACCGUUGCGUCGUUUGGAGAAGGUGACUUGUCGGCUACUUUUGUUCUCAAUUCGCUUGAUUUCUAG
B.rapa         AGGAAGGCACAGAAGAGAAGAAGUUA-UACUUAUCACCGGCGGAGAAGCUGUAGAGCUUGCCGGAGGAGGAGACAACGAGAAGCGCGACGGAUGCAUCGCAGAGAACAGAAAGCUGACGAGCUUUCUCAAUGAGACCGCUGCGUCGUUUGGAGAAGGUGACUUGUCGGCUACUUUUGUUCUCAAUUCGCUUGAUUUCUAG
#=GC SS_cons   (((((((---(((((---((((((((-(---((((-((((-------------(((((((((-((((<<<<<<<<----<<<<----------<<<-----<<<<<<<<<<<<<<<<<<<<<<<<<<<______________________>>>>>>>--->>>>>>>>>>-->>>>>>>>>>---->>>-----------
#=GC RF        AUGAAAACCCAGGUAaGGaaaaGGCG.UACUUAUCGCCGGaGGaGaaGCcGUAGAGCUUGCCGGagGCggagaCGaCGagaAgaGCGaCGGAUGCGUCACAGaGaaCagaaaGCcGaCgaGCcuuCuCGAUGagaCCGuUGCGaCGucuGGaGaagGUGACucGuCgGCuACuucuGuuCuCAAUuCGCucGAucuCuAG
#=GC SS_cons_1 ________________________________________________________________________________________________________________________________________________________________________________________________________
#=GC SS_cons_2 ::::::::::::::::::::::::::::::::::::::::::::<<<<<<<<____________________________________________________________________________________________________________________________________________________
#=GC SS_cons_3 ::::::::::::::::::::::::::::::::::::::::::::::::::::::::::::::::::::::::::::::::::::<<<<<<<____________________________________________>>>>>>>::::::::::::::::::::::::::::::::::::::::::::::::::::::::::

A.thaliana     UUUUUUUCUUCCCAUGGCUUC--U--CUCCGAGAGGGCUUUGUGCCCUAAUUUG-AUCCUCAGGUUUGGGUU-C-AAGUCGCCGGAGAUACUA-AGC----------------------GUUU-UCUCUUUC-UAUU--UUUUU----UU-UUCCUUUUCUCG-----CUUUAUUUCUUUCUAUUUUUUGUGCCUAUC--
A.lyrata       UUUUUUUCUCCCCAUGGCUUC--UGUCUCCGAGAGGGCUUUAUUCCCUAAUUUG-AUCCUCAGGUU-GGGUU-CGAAGUCGCCGGAGAUACUA-AGC----------------------GUUUUUCUCUUUCCUUUU--UUUUU----UC-UAUUUUUUUUCUAUUUUUUUUAUUUCUUUCUCUUUUUUGUGCCUAUC--
C.rubella      UUUUUUUCUCCCCAUGGCUUCAGU--CUCCGAGAGCCCCUUGUGCCCUAAUUUG-AUCCUCGGCUUUGGGUU-C-AAGUCGCCGGAGAGA-------UACUAAGCGUUUUUUUGUUUUU-UUU-UCUGCCUU-UACUUUUUUUU----AU-UUCCUUUUUUCC-----AUUUAUUCUUUUCUAUUUUUUGUGUCUAAUCU
A.alpina       UUUUUUUCUACCCAUGGCUUC--UGUCUCCGAGAAGGCUUUGUGCCCUAAUUUGGAUCCUCAGGUUCGGUCUUU-AAGUCGCCUGAGAUACUA-AGC----------------------GUUU-UUUU-UUG-UAUU--CUC------AC-UCUUUUUUUGUG-----UUUUUUUUCUU--ACCUUUUUGCUUUUAUU--
E.salsugineum  UUUUUUCCUUCCCAUGGCUUC--UGUCUCCGAGAGGCCUCCGUGCCCUAAUUUG-AUCCUCAGGUACGG-UU-C-AAGUCGCCAGAGAUACUG-AGC----------------------GUUU-UUUAUUUA-UUUU--UUUUUUUGUUUCUUCCUUUUUUCC-----UUUUAUUUCUUUCUUUUUU-GGUGACUAUC--
B.rapa         UUUUUUUCUUCCCAUGGUUUC--UGUCUCCAAGUGGUCUCUGUGCCCUAAUUUG-AUCCAGAGGUUCGG-UU-C-AAGUGGCCGGAGAUACUAAAGC----------------------GUUU-UAUG-----------CUCUU----UU-UUUCUUUUAUUU-----CUUUCCU---UUUUUGU------GUGUCUC--
#=GC SS_cons   ------->>>>------------>>>>>>>>,,<<<<<_____>>>>>,,,,,,,,,))))-))--))))))-)-------))))-))))-----))----------------------))))-)))-))))-)-----)))))----))-)------))))------)))))---)))------))))))))-------
#=GC RF        ucuccUUCcuCCCAUgGCuuC..u..CuCCGAGAGGGCuccGUGCCCUAacuuG.acCCUCAGGUUUGGgUu.C.aaguCGCCggaGaUaCUA.AGC~~~~~~~~~~~~~~~~~~~~~~GuUU.uCUCUUUC.UAUU..UUUUU....uu.uuCCuUUuCcCG.....CuuuAUUuCuuUCuAUUuuuuGuGCCuAUC..
#=GC SS_cons_1 _________________________________________________________________________________________________________________________________________________________________________________________________>>>>:::
#=GC SS_cons_2 _____________>>>>>>>>:::::::::::::::::::::::::::::::::::::::::::::::::::::::::::::::::::::::::::::::::::::::::::::::::::::::::::::::::::::::::::::::::::::::::::::::::::::::::::::::::::::::::::::::::::
#=GC SS_cons_3 ::::::::::::::::::::::::::::::::::::::::::::::::::::::::::::::::::::::::::::::::::::::::::::::::::::::::::::::::::::::::::::::::::::::::::::::::::::::::::::::::::::::::::::::::::::::::::::::::::::::::

A.thaliana     -------UACUU-UUU-CUUCGUCGGGCCAGAU
A.lyrata       -------UACUU-UUU-CUUCGUUGGGCAAGUU
C.rubella      ACUUGUUUUCUU-UUC--UUCCUCGAGCAAGAU
A.alpina       -------UGUUUCUUU-UUUUAGUGUGAAAUCU
E.salsugineum  -------UUCCU-UUUGCUACUUAGGGUUAG--
B.rapa         -------UACUU-UUC-C-UCGGCA------AU
#=GC SS_cons   -------)))))-)))--)))),]]]]::::::
#=GC RF        .......uaCuu.uuc.CuuCGuCGGGCCAGAU
#=GC SS_cons_1 :::::::::::::::::::::::::::::::::
#=GC SS_cons_2 :::::::::::::::::::::::::::::::::
#=GC SS_cons_3 :::::::::::::::::::::::::::::::::
//
