# Supplementary material for: Estimating the power of sequence covariation for detecting conserved RNA structure
Source: Bioinformatics. 2020 Feb 7;36(10):3072–6. doi: 10.1093/bioinformatics/btaa080 (PMC7214042; doi:10.1093/bioinformatics/btaa080)
Supplement: btaa080_Supplementary_Data [file btaa080_supplementary_data.zip › btaa080-Suppl_Data/data/alignments/coolair_Sanbonmatsu16/R-scape/coolair.sanbonmatsu-Fig3F.Rivas19.sorted.out]

#-------------------------------------------------------------------------------------------------------
# MSA coolair.sanbonmatsu-Fig3F.Rivas19_1 nseq 6 (6) alen 560 (633) avgid 80.39 (78.92) nbpairs 166 (166)
# Two-set statistical test (one test for annotated basepairs, another for all other pairs)
#
# contacts  166 (166 bpairs 166 wc bpairs)
#
# Method Target_E-val [cov_min,cov_max] [FP | TP True Found | Sen PPV F] 
# GTp    0.05         [-2.03,6.77]     [0 | 1 166 1 | 0.60 100.00 1.20] 
#
#       left_pos       right_pos        score          E-value       substitutions      power
#-------------------------------------------------------------------------------------------------------
*	     194	     560	4.26348	0.0475562	3		0.00

# The predicted cyk-cov structure
# left_pos      right_pos    substitutions      power
#--------------------------------------------------------
# 3		627		4		0.00
# 4		626		8		0.04
# 5		625		4		0.00
# 6		624		5		0.00
# 8		143		5		0.00
# 12		142		7		0.03
# 13		141		6		0.01
# 14		140		7		0.03
# 15		139		2		0.00
# 16		138		6		0.01
# 17		41		5		0.00
# 18		40		3		0.00
# 19		39		3		0.00
# 20		38		3		0.00
# 21		37		8		0.04
# 22		36		8		0.04
# 24		35		6		0.01
# 25		34		10		0.07
# 26		33		2		0.00
# 52		597		1		0.00
# 53		596		1		0.00
# 55		595		0		0.00
# 58		594		4		0.00
# 59		76		4		0.00
# 60		75		0		0.00
# 61		74		0		0.00
# 62		73		0		0.00
# 63		72		0		0.00
# 85		98		4		0.00
# 86		97		1		0.00
# 87		96		1		0.00
# 88		95		1		0.00
# 89		94		2		0.00
# 144		622		6		0.01
# 145		621		8		0.04
# 146		620		3		0.00
# 147		619		2		0.00
# 151		616		2		0.00
# 152		615		2		0.00
# 153		614		1		0.00
# 154		612		1		0.00
# 155		611		2		0.00
# 156		610		6		0.01
# 157		609		12		0.10
# 158		608		2		0.00
# 170		593		6		0.01
# 171		592		6		0.01
# 172		591		6		0.01
# 173		590		5		0.00
# 174		589		4		0.00
# 175		588		2		0.00
# 176		587		0		0.00
# 177		586		1		0.00
# 181		579		0		0.00
# 182		578		0		0.00
# 183		577		5		0.00
# 186		573		9		0.06
# 187		572		0		0.00
# 188		571		0		0.00
# 189		570		0		0.00
# 190		569		2		0.00
# 192		562		4		0.00
# 193		561		4		0.00
# 194		560		3		0.00
# 195		559		0		0.00
# 200		552		0		0.00
# 201		550		6		0.01
# 202		549		7		0.03
# 203		544		6		0.01
# 204		543		2		0.00
# 205		542		1		0.00
# 206		541		1		0.00
# 207		540		1		0.00
# 211		534		0		0.00
# 212		532		7		0.03
# 213		531		5		0.00
# 214		530		2		0.00
# 215		529		6		0.01
# 219		527		4		0.00
# 220		526		8		0.04
# 221		525		5		0.00
# 222		523		0		0.00
# 223		522		1		0.00
# 224		521		1		0.00
# 225		520		2		0.00
# 226		497		5		0.00
# 228		496		1		0.00
# 232		490		0		0.00
# 233		489		1		0.00
# 234		488		0		0.00
# 235		487		0		0.00
# 237		485		0		0.00
# 238		484		5		0.00
# 239		483		0		0.00
# 240		482		0		0.00
# 245		421		0		0.00
# 246		420		0		0.00
# 247		419		0		0.00
# 248		418		0		0.00
# 249		417		0		0.00
# 250		416		0		0.00
# 251		415		0		0.00
# 252		414		0		0.00
# 254		474		1		0.00
# 255		472		0		0.00
# 256		471		1		0.00
# 257		470		3		0.00
# 258		469		0		0.00
# 259		468		0		0.00
# 260		467		5		0.00
# 261		464		1		0.00
# 262		463		0		0.00
# 264		461		0		0.00
# 265		460		0		0.00
# 266		459		1		0.00
# 267		458		0		0.00
# 268		431		4		0.00
# 269		430		1		0.00
# 270		429		0		0.00
# 271		428		0		0.00
# 272		427		0		0.00
# 273		426		2		0.00
# 274		425		2		0.00
# 275		424		2		0.00
# 280		411		0		0.00
# 281		410		6		0.01
# 282		409		0		0.00
# 283		408		0		0.00
# 285		342		0		0.00
# 286		341		0		0.00
# 287		340		1		0.00
# 288		339		0		0.00
# 289		338		0		0.00
# 290		337		0		0.00
# 291		336		0		0.00
# 294		389		1		0.00
# 295		388		0		0.00
# 296		387		5		0.00
# 302		382		4		0.00
# 303		381		0		0.00
# 304		380		1		0.00
# 305		379		0		0.00
# 306		378		0		0.00
# 307		377		0		0.00
# 308		376		0		0.00
# 309		375		0		0.00
# 310		374		0		0.00
# 311		373		0		0.00
# 312		370		0		0.00
# 313		369		0		0.00
# 314		368		0		0.00
# 315		367		0		0.00
# 316		366		0		0.00
# 317		365		0		0.00
# 318		364		0		0.00
# 319		363		0		0.00
# 320		362		1		0.00
# 321		361		0		0.00
# 322		357		0		0.00
# 323		356		0		0.00
# 324		355		0		0.00
# 325		354		0		0.00
# 326		353		0		0.00
# 327		352		0		0.00
# 328		351		0		0.00
# 434		448		0		0.00
# 435		447		1		0.00
# 436		446		1		0.00
# 437		445		5		0.00
# 438		444		1		0.00
#
# BPAIRS 170
# avg substitutions per BP  2.1
# BPAIRS expected to covary 0.7
# BPAIRS observed to covary 1
#
#
# Method Target_E-val [cov_min,cov_max] [FP | TP True Found | Sen PPV F] 
# GTp    0.05         [-2.03,6.77]     [0 | 1 170 1 | 0.59 100.00 1.17] 
#
# in_cyk in_given   left_pos       right_pos      score           E-value    substitutions      power
#----------------------------------------------------------------------------------------------------------------
*	*	       194	       560	4.26348	0.0475562	3		0.00
