# Supplementary material for: Estimating the power of sequence covariation for detecting conserved RNA structure
Source: Bioinformatics. 2020 Feb 7;36(10):3072–6. doi: 10.1093/bioinformatics/btaa080 (PMC7214042; doi:10.1093/bioinformatics/btaa080)
Supplement: btaa080_Supplementary_Data [file btaa080_supplementary_data.zip › btaa080-Suppl_Data/data/alignments/coolair_Sanbonmatsu16/R-scape/coolair.sanbonmatsu-Fig3F.Rivas19_1.surv]

4.258887	0.0060241
2.938620	0.0120482
2.388508	0.0180723
2.190468	0.0240964
2.080446	0.0301205
1.750379	0.0361446
1.706370	0.0421687
1.640357	0.0481928
1.618352	0.0542169
1.574343	0.060241
1.508330	0.0662651
1.068241	0.0722892
1.046236	0.0783133
0.980223	0.0843373
0.936214	0.0963855
0.870201	0.10241
0.826192	0.108434
0.804187	0.114458
0.408107	0.120482
0.364098	0.126506
0.298085	0.13253
0.232072	0.144578
0.012027	0.156627
-0.009977	0.879518
-0.031982	0.885542
-0.075991	0.891566
-0.097995	0.89759
-0.120000	0.915663
-0.186013	0.933735
-0.230022	0.939759
-0.296035	0.945783
-0.318040	0.957831
-0.362049	0.96988
-0.384053	0.975904
-0.450066	0.981928
-1.044187	0.987952
-1.066191	0.993976
-1.220222	1
&
6.765646	6.39574e-06
6.745390	1.27915e-05
6.701381	1.91872e-05
6.657372	2.5583e-05
6.371315	3.19787e-05
5.997239	3.83745e-05
5.931225	4.47702e-05
5.799199	5.11659e-05
5.601159	5.75617e-05
5.579154	6.39574e-05
5.469132	7.03532e-05
5.425123	7.67489e-05
5.249087	8.31447e-05
5.183074	8.95404e-05
4.985034	9.59361e-05
4.875012	0.000102332
4.720980	0.000108728
4.632963	0.000115123
4.610958	0.000121519
4.544945	0.000134311
4.522940	0.000159894
4.434923	0.000166289
4.412918	0.000191872
4.390914	0.000198268
4.346905	0.000204664
4.324900	0.00021106
4.258887	0.000217455
4.236882	0.000230247
4.170869	0.000236642
4.126860	0.000249434
4.082851	0.000262225
4.060847	0.000268621
4.016838	0.000281413
3.994833	0.000287808
3.950825	0.000326183
3.884811	0.00034537
3.862807	0.000358162
3.796793	0.000370953
3.774789	0.000402932
3.752784	0.000428515
3.730780	0.000434911
3.708776	0.000441306
3.686771	0.000454098
3.664767	0.000473285
3.642762	0.000575617
3.620758	0.000633179
3.576749	0.000652366
3.554744	0.000665157
3.532740	0.000869821
3.510735	0.000914591
3.488731	0.00108088
3.466727	0.00116403
3.444722	0.00129834
3.422718	0.00134311
3.400713	0.00138788
3.378709	0.00141985
3.356704	0.00143904
3.334700	0.00152858
3.312695	0.00154777
3.290691	0.00156056
3.268686	0.00156696
3.246682	0.00158614
3.224678	0.00159254
3.202673	0.00163731
3.180669	0.00166929
3.158664	0.00170127
3.136660	0.00171406
3.114655	0.00175883
3.092651	0.0017972
3.070646	0.00189314
3.048642	0.00192512
3.026637	0.00196349
3.004633	0.00200826
2.982628	0.0020978
2.960624	0.00213618
2.938620	0.00214897
2.916615	0.00223851
2.894611	0.00232805
2.872606	0.00243038
2.850602	0.00251353
2.828597	0.00267982
2.806593	0.00283331
2.784588	0.00291646
2.762584	0.00298681
2.740579	0.00303798
2.718575	0.00309554
2.696571	0.0031531
2.674566	0.00322345
2.652562	0.00327462
2.630557	0.00331299
2.608553	0.00335137
2.586548	0.00338974
2.564544	0.0034537
2.542539	0.00350487
2.520535	0.00353685
2.498530	0.00357522
2.476526	0.00366476
2.454522	0.00377349
2.432517	0.00384384
2.410513	0.00385663
2.388508	0.00397815
2.366504	0.00402292
2.344499	0.00404851
2.322495	0.00408048
2.300490	0.00411886
2.278486	0.00413165
2.256481	0.004202
2.234477	0.00426596
2.212473	0.00432992
2.190468	0.00454098
2.168464	0.00460493
2.146459	0.0046625
2.124455	0.00473925
2.102450	0.00491833
2.080446	0.00542999
2.058441	0.00546196
2.036437	0.00549394
2.014432	0.0055515
1.992428	0.00563465
1.970424	0.0057114
1.948419	0.00583292
1.926415	0.00603758
1.904410	0.00609514
1.882406	0.00627422
1.860401	0.00631899
1.838397	0.00638295
1.816392	0.00665797
1.794388	0.00700973
1.772383	0.007208
1.750379	0.00802666
1.728375	0.00844878
1.706370	0.00903079
1.684366	0.00960001
1.662361	0.00979188
1.640357	0.0100285
1.618352	0.0102652
1.596348	0.010489
1.574343	0.0108088
1.552339	0.0113077
1.530334	0.0114804
1.508330	0.0118897
1.486326	0.0122223
1.464321	0.012638
1.442317	0.0130729
1.420312	0.0132584
1.398308	0.0137317
1.376303	0.0140962
1.354299	0.0143201
1.332294	0.0146526
1.310290	0.0149788
1.288285	0.0152155
1.266281	0.0154905
1.244277	0.0158423
1.222272	0.0162964
1.200268	0.0165458
1.178263	0.0170702
1.156259	0.0174732
1.134254	0.0179656
1.112250	0.0183494
1.090245	0.0188674
1.068241	0.0194495
1.046236	0.0197437
1.024232	0.020089
1.002228	0.0205559
0.980223	0.0208757
0.958219	0.0212339
0.936214	0.0216112
0.914210	0.0218351
0.892205	0.0223275
0.870201	0.0226601
0.848196	0.0229735
0.826192	0.0232293
0.804187	0.0236898
0.782183	0.0241887
0.760179	0.0245213
0.738174	0.0251736
0.716170	0.0254742
0.694165	0.0260307
0.672161	0.0265615
0.650156	0.0270028
0.628152	0.0274505
0.606147	0.0279174
0.584143	0.0283715
0.562138	0.0290111
0.540134	0.0295355
0.518130	0.0302519
0.496125	0.0307124
0.474121	0.0315246
0.452116	0.0320171
0.430112	0.0325863
0.408107	0.0332451
0.386103	0.0338271
0.364098	0.0344219
0.342094	0.0353173
0.320089	0.0363086
0.298085	0.037236
0.276081	0.0383936
0.254076	0.0398071
0.232072	0.0405298
0.210067	0.0416107
0.188063	0.0428067
0.166058	0.0444376
0.144054	0.0458255
0.122049	0.0471814
0.100045	0.0486076
0.078040	0.0511084
0.056036	0.0533021
0.034032	0.0554063
0.012027	0.0594548
-0.009977	0.83192
-0.031982	0.837311
-0.053986	0.845805
-0.075991	0.854535
-0.097995	0.866566
-0.120000	0.876754
-0.142004	0.886354
-0.164009	0.894931
-0.186013	0.902126
-0.208017	0.908918
-0.230022	0.916938
-0.252026	0.923309
-0.274031	0.930063
-0.296035	0.936356
-0.318040	0.941901
-0.340044	0.94609
-0.362049	0.950401
-0.384053	0.954456
-0.406058	0.958402
-0.428062	0.961331
-0.450066	0.964248
-0.472071	0.96758
-0.494075	0.970388
-0.516080	0.972498
-0.538084	0.974884
-0.560089	0.976828
-0.582093	0.978312
-0.604098	0.980237
-0.626102	0.982482
-0.648107	0.984286
-0.670111	0.985706
-0.692116	0.987145
-0.714120	0.988161
-0.736124	0.989127
-0.758129	0.989812
-0.780133	0.990713
-0.802138	0.991455
-0.824142	0.99205
-0.846147	0.992562
-0.868151	0.99308
-0.890156	0.993611
-0.912160	0.994046
-0.934165	0.994647
-0.956169	0.995146
-0.978173	0.99544
-1.000178	0.996022
-1.022182	0.996386
-1.044187	0.996674
-1.066191	0.996981
-1.088196	0.99725
-1.110200	0.997621
-1.132205	0.997768
-1.154209	0.997928
-1.176214	0.998241
-1.198218	0.998535
-1.220222	0.99874
-1.242227	0.9989
-1.264231	0.999053
-1.286236	0.999137
-1.308240	0.999233
-1.330245	0.999316
-1.352249	0.999437
-1.374254	0.999514
-1.396258	0.999552
-1.418263	0.999597
-1.440267	0.999674
-1.462271	0.999731
-1.484276	0.999751
-1.506280	0.999789
-1.528285	0.999834
-1.550289	0.999859
-1.572294	0.999872
-1.594298	0.999898
-1.616303	0.99991
-1.638307	0.999923
-1.704320	0.999936
-1.726325	0.999949
-1.748329	0.999962
-1.836347	0.999974
-1.858352	0.999981
-1.924365	0.999987
-1.946369	0.999994
-2.034387	1
&
7.791796	3.19448e-07
7.779600	6.38896e-07
7.581560	9.58344e-07
7.317506	1.27779e-06
7.185479	2.23614e-06
7.163475	2.55558e-06
7.141471	3.19448e-06
7.119466	3.51393e-06
7.097462	3.83338e-06
6.987439	4.15282e-06
6.965435	4.47227e-06
6.943430	4.79172e-06
6.899421	5.43062e-06
6.877417	6.06951e-06
6.833408	6.70841e-06
6.767395	7.02786e-06
6.745390	7.66675e-06
6.701381	7.9862e-06
6.613364	8.6251e-06
6.569355	9.26399e-06
6.547350	9.90289e-06
6.459332	1.02223e-05
6.437328	1.05418e-05
6.415323	1.18196e-05
6.393319	1.30974e-05
6.371315	1.40557e-05
6.349310	1.5653e-05
6.327306	1.75696e-05
6.305301	1.88474e-05
6.283297	2.1403e-05
6.261292	2.4278e-05
6.239288	3.16254e-05
6.217283	3.73754e-05
6.195279	4.31255e-05
6.173274	4.72783e-05
6.151270	5.04728e-05
6.129266	5.36673e-05
6.107261	5.49451e-05
6.085257	5.94173e-05
6.063252	6.4209e-05
6.041248	6.86813e-05
6.019243	7.44314e-05
5.997239	7.6987e-05
5.975234	8.17787e-05
5.953230	8.2737e-05
5.931225	8.75288e-05
5.909221	8.88065e-05
5.887217	9.16816e-05
5.865212	9.29594e-05
5.843208	9.67927e-05
5.821203	9.839e-05
5.799199	9.93483e-05
5.755190	0.000100626
5.733185	0.000100946
5.689176	0.000101904
5.667172	0.000102543
5.645168	0.000103182
5.623163	0.000104459
5.601159	0.000106057
5.579154	0.000107015
5.557150	0.000108612
5.535145	0.000110848
5.513141	0.000114362
5.491136	0.000116918
5.469132	0.000118515
5.447127	0.000120432
5.425123	0.000122987
5.403119	0.000124904
5.381114	0.00012714
5.359110	0.000129376
5.337105	0.000131613
5.315101	0.00013289
5.293096	0.000134168
5.271092	0.000137363
5.249087	0.00013896
5.227083	0.000140557
5.205078	0.000143432
5.183074	0.000145349
5.161070	0.000147266
5.139065	0.000151099
5.117061	0.000151418
5.095056	0.000152696
5.073052	0.000154932
5.051047	0.00015653
5.029043	0.000157807
5.007038	0.000159085
4.985034	0.000160682
4.963029	0.000161641
4.941025	0.000162599
4.919021	0.000163877
4.897016	0.000165155
4.875012	0.000168349
4.853007	0.000170585
4.831003	0.000172502
4.808998	0.000174099
4.786994	0.000176016
4.764989	0.000178571
4.742985	0.000180808
4.720980	0.000182085
4.698976	0.000185599
4.676972	0.000188794
4.654967	0.000192308
4.632963	0.000195822
4.610958	0.000199016
4.588954	0.000201252
4.566949	0.000205405
4.544945	0.000206363
4.522940	0.00020828
4.500936	0.000210516
4.478931	0.000213391
4.456927	0.000215947
4.434923	0.000221058
4.412918	0.00022553
4.390914	0.000230641
4.368909	0.000233836
4.346905	0.000237989
4.324900	0.000240544
4.302896	0.000244378
4.280891	0.000247892
4.258887	0.000249169
4.236882	0.000257475
4.214878	0.000261947
4.192874	0.000267378
4.170869	0.000278559
4.148865	0.000288142
4.126860	0.000293253
4.104856	0.000302198
4.082851	0.000313698
4.060847	0.000327115
4.038842	0.000340532
4.016838	0.000353948
3.994833	0.000365768
3.972829	0.000375032
3.950825	0.000383976
3.928820	0.000391963
3.906816	0.000404102
3.884811	0.000421671
3.862807	0.000429658
3.840802	0.000437644
3.818798	0.000449144
3.796793	0.000467033
3.774789	0.0004977
3.752784	0.00052645
3.730780	0.00054977
3.708776	0.000588104
3.686771	0.00061366
3.664767	0.000633146
3.642762	0.000675633
3.620758	0.000774661
3.598753	0.000858037
3.576749	0.000962177
3.554744	0.00106185
3.532740	0.00121199
3.510735	0.00129408
3.488731	0.00138768
3.466727	0.00146403
3.444722	0.00154613
3.422718	0.00166464
3.400713	0.0017608
3.378709	0.00186142
3.356704	0.00195311
3.334700	0.00210229
3.312695	0.00219908
3.290691	0.00228278
3.268686	0.00236583
3.246682	0.00250096
3.224678	0.00259615
3.202673	0.00265365
3.180669	0.00273096
3.158664	0.00277632
3.136660	0.00284916
3.114655	0.00290794
3.092651	0.00300792
3.070646	0.00307565
3.048642	0.0031817
3.026637	0.00324974
3.004633	0.00331843
2.982628	0.00340532
2.960624	0.00350211
2.938620	0.00359379
2.916615	0.00366375
2.894611	0.00374808
2.872606	0.00383657
2.850602	0.00391132
2.828597	0.00400045
2.806593	0.00409117
2.784588	0.00417966
2.762584	0.00424514
2.740579	0.00432533
2.718575	0.00441349
2.696571	0.00450805
2.674566	0.0046058
2.652562	0.00466969
2.630557	0.00474604
2.608553	0.0048128
2.586548	0.00487542
2.564544	0.00493004
2.542539	0.00496965
2.520535	0.00501246
2.498530	0.00506421
2.476526	0.00510957
2.454522	0.00515238
2.432517	0.0051971
2.410513	0.00524054
2.388508	0.00528207
2.366504	0.00533255
2.344499	0.00536992
2.322495	0.00539931
2.300490	0.00543094
2.278486	0.00546224
2.256481	0.00550281
2.234477	0.00554689
2.212473	0.00563187
2.190468	0.00577498
2.168464	0.00584143
2.146459	0.00589925
2.124455	0.00597655
2.102450	0.00612893
2.080446	0.00632699
2.058441	0.00665889
2.036437	0.00699719
2.014432	0.00731057
1.992428	0.00744633
1.970424	0.0075789
1.948419	0.00774566
1.926415	0.00786992
1.904410	0.00807724
1.882406	0.00841714
1.860401	0.0086893
1.838397	0.00884711
1.816392	0.00915155
1.794388	0.00953105
1.772383	0.0100875
1.750379	0.0109417
1.728375	0.0118486
1.706370	0.0128265
1.684366	0.0136957
1.662361	0.0144413
1.640357	0.0150958
1.618352	0.015744
1.596348	0.0163251
1.574343	0.0170429
1.552339	0.0175741
1.530334	0.0179309
1.508330	0.0184079
1.486326	0.0188519
1.464321	0.0192975
1.442317	0.0197572
1.420312	0.0201961
1.398308	0.0206574
1.376303	0.021096
1.354299	0.0214666
1.332294	0.0218202
1.310290	0.0221774
1.288285	0.0225316
1.266281	0.0228543
1.244277	0.0232012
1.222272	0.023504
1.200268	0.0237925
1.178263	0.0241653
1.156259	0.0244841
1.134254	0.0248361
1.112250	0.02523
1.090245	0.0256871
1.068241	0.0261321
1.046236	0.0265736
1.024232	0.0270259
1.002228	0.0274553
0.980223	0.0279079
0.958219	0.0283053
0.936214	0.0287187
0.914210	0.0291816
0.892205	0.0295834
0.870201	0.0299802
0.848196	0.0303396
0.826192	0.0306996
0.804187	0.031142
0.782183	0.0316004
0.760179	0.0321016
0.738174	0.032577
0.716170	0.0330475
0.694165	0.0335615
0.672161	0.0340845
0.650156	0.0346084
0.628152	0.0351457
0.606147	0.0357561
0.584143	0.0363899
0.562138	0.0369914
0.540134	0.0374987
0.518130	0.0381514
0.496125	0.0388644
0.474121	0.0395962
0.452116	0.0404162
0.430112	0.0411714
0.408107	0.0419576
0.386103	0.0428214
0.364098	0.0436606
0.342094	0.0446346
0.320089	0.0455475
0.298085	0.0464909
0.276081	0.0476246
0.254076	0.0488733
0.232072	0.0504514
0.210067	0.0519486
0.188063	0.0538216
0.166058	0.0558421
0.144054	0.0579983
0.122049	0.0602358
0.100045	0.0623668
0.078040	0.0647352
0.056036	0.0670537
0.034032	0.0697036
0.012027	0.0735321
-0.009977	0.749348
-0.031982	0.759862
-0.053986	0.778925
-0.075991	0.798319
-0.097995	0.817802
-0.120000	0.832661
-0.142004	0.848252
-0.164009	0.862611
-0.186013	0.874714
-0.208017	0.885173
-0.230022	0.893874
-0.252026	0.903087
-0.274031	0.912244
-0.296035	0.920686
-0.318040	0.928199
-0.340044	0.934428
-0.362049	0.939961
-0.384053	0.944675
-0.406058	0.948835
-0.428062	0.952431
-0.450066	0.955732
-0.472071	0.958927
-0.494075	0.962078
-0.516080	0.964984
-0.538084	0.967673
-0.560089	0.970161
-0.582093	0.972734
-0.604098	0.975329
-0.626102	0.977655
-0.648107	0.979996
-0.670111	0.981975
-0.692116	0.983705
-0.714120	0.98532
-0.736124	0.986737
-0.758129	0.988153
-0.780133	0.98916
-0.802138	0.990114
-0.824142	0.99085
-0.846147	0.991543
-0.868151	0.992179
-0.890156	0.992712
-0.912160	0.993232
-0.934165	0.99378
-0.956169	0.994149
-0.978173	0.994538
-1.000178	0.994953
-1.022182	0.995358
-1.044187	0.995692
-1.066191	0.996047
-1.088196	0.996443
-1.110200	0.99677
-1.132205	0.997073
-1.154209	0.997467
-1.176214	0.99777
-1.198218	0.998048
-1.220222	0.998232
-1.242227	0.998459
-1.264231	0.998632
-1.286236	0.998792
-1.308240	0.998963
-1.330245	0.999121
-1.352249	0.999256
-1.374254	0.999364
-1.396258	0.999459
-1.418263	0.999555
-1.440267	0.999611
-1.462271	0.999652
-1.484276	0.99971
-1.506280	0.999746
-1.528285	0.999788
-1.550289	0.99982
-1.572294	0.999856
-1.594298	0.999888
-1.616303	0.999909
-1.638307	0.999929
-1.660312	0.999944
-1.682316	0.999957
-1.704320	0.999967
-1.726325	0.999977
-1.748329	0.999982
-1.770334	0.999987
-1.792338	0.99999
-1.814343	0.99999
-1.836347	0.999993
-1.858352	0.999996
-1.880356	0.999997
-1.902361	0.999999
-1.946369	0.999999
-1.968374	0.999999
-2.056392	1
&
25.757239	1.95092e-13
25.735235	1.99325e-13
25.713231	2.03649e-13
25.691226	2.08068e-13
25.669222	2.12582e-13
25.647217	2.17194e-13
25.625213	2.21906e-13
25.603208	2.26721e-13
25.581204	2.3164e-13
25.559199	2.36666e-13
25.537195	2.41801e-13
25.515190	2.47047e-13
25.493186	2.52407e-13
25.471182	2.57883e-13
25.449177	2.63479e-13
25.427173	2.69195e-13
25.405168	2.75036e-13
25.383164	2.81004e-13
25.361159	2.87101e-13
25.339155	2.9333e-13
25.317150	2.99694e-13
25.295146	3.06197e-13
25.273141	3.12841e-13
25.251137	3.19629e-13
25.229133	3.26564e-13
25.207128	3.3365e-13
25.185124	3.40889e-13
25.163119	3.48286e-13
25.141115	3.55843e-13
25.119110	3.63564e-13
25.097106	3.71452e-13
25.075101	3.79512e-13
25.053097	3.87747e-13
25.031092	3.96161e-13
25.009088	4.04757e-13
24.987084	4.13539e-13
24.965079	4.22513e-13
24.943075	4.31681e-13
24.921070	4.41048e-13
24.899066	4.50618e-13
24.877061	4.60396e-13
24.855057	4.70386e-13
24.833052	4.80593e-13
24.811048	4.91022e-13
24.789043	5.01676e-13
24.767039	5.12562e-13
24.745035	5.23685e-13
24.723030	5.35049e-13
24.701026	5.46659e-13
24.679021	5.58521e-13
24.657017	5.70641e-13
24.635012	5.83024e-13
24.613008	5.95676e-13
24.591003	6.08602e-13
24.568999	6.21809e-13
24.546994	6.35302e-13
24.524990	6.49088e-13
24.502986	6.63174e-13
24.480981	6.77565e-13
24.458977	6.92269e-13
24.436972	7.07291e-13
24.414968	7.2264e-13
24.392963	7.38322e-13
24.370959	7.54344e-13
24.348954	7.70715e-13
24.326950	7.8744e-13
24.304945	8.04528e-13
24.282941	8.21988e-13
24.260937	8.39826e-13
24.238932	8.58051e-13
24.216928	8.76672e-13
24.194923	8.95698e-13
24.172919	9.15136e-13
24.150914	9.34996e-13
24.128910	9.55287e-13
24.106905	9.76019e-13
24.084901	9.97201e-13
24.062896	1.01884e-12
24.040892	1.04095e-12
24.018888	1.06354e-12
23.996883	1.08663e-12
23.974879	1.11021e-12
23.952874	1.1343e-12
23.930870	1.15892e-12
23.908865	1.18407e-12
23.886861	1.20977e-12
23.864856	1.23603e-12
23.842852	1.26285e-12
23.820847	1.29026e-12
23.798843	1.31826e-12
23.776839	1.34687e-12
23.754834	1.37611e-12
23.732830	1.40597e-12
23.710825	1.43649e-12
23.688821	1.46766e-12
23.666816	1.49952e-12
23.644812	1.53206e-12
23.622807	1.56531e-12
23.600803	1.59929e-12
23.578798	1.634e-12
23.556794	1.66946e-12
23.534790	1.7057e-12
23.512785	1.74272e-12
23.490781	1.78055e-12
23.468776	1.81919e-12
23.446772	1.85868e-12
23.424767	1.89902e-12
23.402763	1.94024e-12
23.380758	1.98235e-12
23.358754	2.02538e-12
23.336749	2.06934e-12
23.314745	2.11426e-12
23.292741	2.16015e-12
23.270736	2.20703e-12
23.248732	2.25494e-12
23.226727	2.30388e-12
23.204723	2.35389e-12
23.182718	2.40499e-12
23.160714	2.45719e-12
23.138709	2.51052e-12
23.116705	2.56502e-12
23.094700	2.6207e-12
23.072696	2.67758e-12
23.050692	2.7357e-12
23.028687	2.79509e-12
23.006683	2.85576e-12
22.984678	2.91775e-12
22.962674	2.98108e-12
22.940669	3.04579e-12
22.918665	3.11191e-12
22.896660	3.17946e-12
22.874656	3.24848e-12
22.852651	3.31899e-12
22.830647	3.39104e-12
22.808643	3.46465e-12
22.786638	3.53986e-12
22.764634	3.61671e-12
22.742629	3.69522e-12
22.720625	3.77543e-12
22.698620	3.85739e-12
22.676616	3.94113e-12
22.654611	4.02668e-12
22.632607	4.1141e-12
22.610602	4.20341e-12
22.588598	4.29466e-12
22.566594	4.38789e-12
22.544589	4.48315e-12
22.522585	4.58047e-12
22.500580	4.67991e-12
22.478576	4.78151e-12
22.456571	4.88531e-12
22.434567	4.99137e-12
22.412562	5.09973e-12
22.390558	5.21044e-12
22.368553	5.32356e-12
22.346549	5.43913e-12
22.324545	5.55721e-12
22.302540	5.67786e-12
22.280536	5.80113e-12
22.258531	5.92707e-12
22.236527	6.05575e-12
22.214522	6.18722e-12
22.192518	6.32155e-12
22.170513	6.4588e-12
22.148509	6.59902e-12
22.126504	6.74229e-12
22.104500	6.88868e-12
22.082496	7.03824e-12
22.060491	7.19105e-12
22.038487	7.34717e-12
22.016482	7.50669e-12
21.994478	7.66967e-12
21.972473	7.83619e-12
21.950469	8.00633e-12
21.928464	8.18016e-12
21.906460	8.35777e-12
21.884455	8.53924e-12
21.862451	8.72464e-12
21.840446	8.91408e-12
21.818442	9.10762e-12
21.796438	9.30537e-12
21.774433	9.50742e-12
21.752429	9.71385e-12
21.730424	9.92477e-12
21.708420	1.01403e-11
21.686415	1.03604e-11
21.664411	1.05854e-11
21.642406	1.08152e-11
21.620402	1.10501e-11
21.598397	1.129e-11
21.576393	1.15352e-11
21.554389	1.17856e-11
21.532384	1.20415e-11
21.510380	1.2303e-11
21.488375	1.25702e-11
21.466371	1.28431e-11
21.444366	1.3122e-11
21.422362	1.34069e-11
21.400357	1.36981e-11
21.378353	1.39955e-11
21.356348	1.42994e-11
21.334344	1.46099e-11
21.312340	1.49272e-11
21.290335	1.52513e-11
21.268331	1.55825e-11
21.246326	1.59209e-11
21.224322	1.62666e-11
21.202317	1.66199e-11
21.180313	1.69808e-11
21.158308	1.73496e-11
21.136304	1.77263e-11
21.114299	1.81113e-11
21.092295	1.85046e-11
21.070291	1.89064e-11
21.048286	1.9317e-11
21.026282	1.97365e-11
21.004277	2.01651e-11
20.982273	2.06031e-11
20.960268	2.10505e-11
20.938264	2.15077e-11
20.916259	2.19747e-11
20.894255	2.2452e-11
20.872250	2.29396e-11
20.850246	2.34378e-11
20.828242	2.39468e-11
20.806237	2.44669e-11
20.784233	2.49982e-11
20.762228	2.55412e-11
20.740224	2.60959e-11
20.718219	2.66626e-11
20.696215	2.72417e-11
20.674210	2.78334e-11
20.652206	2.84379e-11
20.630201	2.90555e-11
20.608197	2.96866e-11
20.586193	3.03313e-11
20.564188	3.09901e-11
20.542184	3.16632e-11
20.520179	3.23509e-11
20.498175	3.30535e-11
20.476170	3.37715e-11
20.454166	3.4505e-11
20.432161	3.52544e-11
20.410157	3.60202e-11
20.388152	3.68025e-11
20.366148	3.76019e-11
20.344144	3.84186e-11
20.322139	3.92531e-11
20.300135	4.01057e-11
20.278130	4.09769e-11
20.256126	4.18669e-11
20.234121	4.27763e-11
20.212117	4.37055e-11
20.190112	4.46549e-11
20.168108	4.56248e-11
20.146103	4.66159e-11
20.124099	4.76285e-11
20.102095	4.86631e-11
20.080090	4.97201e-11
20.058086	5.08002e-11
20.036081	5.19037e-11
20.014077	5.30312e-11
19.992072	5.41832e-11
19.970068	5.53602e-11
19.948063	5.65628e-11
19.926059	5.77915e-11
19.904054	5.90469e-11
19.882050	6.03296e-11
19.860046	6.16402e-11
19.838041	6.29793e-11
19.816037	6.43474e-11
19.794032	6.57453e-11
19.772028	6.71736e-11
19.750023	6.86329e-11
19.728019	7.01239e-11
19.706014	7.16473e-11
19.684010	7.32038e-11
19.662005	7.47941e-11
19.640001	7.6419e-11
19.617997	7.80793e-11
19.595992	7.97756e-11
19.573988	8.15087e-11
19.551983	8.32795e-11
19.529979	8.50889e-11
19.507974	8.69375e-11
19.485970	8.88263e-11
19.463965	9.07562e-11
19.441961	9.2728e-11
19.419956	9.47426e-11
19.397952	9.6801e-11
19.375948	9.89042e-11
19.353943	1.01053e-10
19.331939	1.03249e-10
19.309934	1.05492e-10
19.287930	1.07784e-10
19.265925	1.10126e-10
19.243921	1.12519e-10
19.221916	1.14964e-10
19.199912	1.17461e-10
19.177907	1.20014e-10
19.155903	1.22621e-10
19.133899	1.25286e-10
19.111894	1.28008e-10
19.089890	1.30789e-10
19.067885	1.33631e-10
19.045881	1.36535e-10
19.023876	1.39502e-10
19.001872	1.42533e-10
18.979867	1.4563e-10
18.957863	1.48795e-10
18.935858	1.52028e-10
18.913854	1.55332e-10
18.891850	1.58707e-10
18.869845	1.62156e-10
18.847841	1.65679e-10
18.825836	1.6928e-10
18.803832	1.72958e-10
18.781827	1.76717e-10
18.759823	1.80557e-10
18.737818	1.84481e-10
18.715814	1.8849e-10
18.693809	1.92586e-10
18.671805	1.96771e-10
18.649801	2.01048e-10
18.627796	2.05417e-10
18.605792	2.09881e-10
18.583787	2.14442e-10
18.561783	2.19102e-10
18.539778	2.23864e-10
18.517774	2.28729e-10
18.495769	2.337e-10
18.473765	2.38779e-10
18.451760	2.43969e-10
18.429756	2.49271e-10
18.407752	2.54689e-10
18.385747	2.60224e-10
18.363743	2.6588e-10
18.341738	2.71659e-10
18.319734	2.77563e-10
18.297729	2.83596e-10
18.275725	2.89759e-10
18.253720	2.96057e-10
18.231716	3.02492e-10
18.209711	3.09067e-10
18.187707	3.15785e-10
18.165702	3.22648e-10
18.143698	3.29661e-10
18.121694	3.36827e-10
18.099689	3.44148e-10
18.077685	3.51629e-10
18.055680	3.59272e-10
18.033676	3.67081e-10
18.011671	3.7506e-10
17.989667	3.83213e-10
17.967662	3.91543e-10
17.945658	4.00054e-10
17.923653	4.0875e-10
17.901649	4.17635e-10
17.879645	4.26714e-10
17.857640	4.3599e-10
17.835636	4.45467e-10
17.813631	4.55151e-10
17.791627	4.65045e-10
17.769622	4.75155e-10
17.747618	4.85484e-10
17.725613	4.96038e-10
17.703609	5.06822e-10
17.681604	5.1784e-10
17.659600	5.29097e-10
17.637596	5.406e-10
17.615591	5.52353e-10
17.593587	5.64361e-10
17.571582	5.7663e-10
17.549578	5.89167e-10
17.527573	6.01976e-10
17.505569	6.15063e-10
17.483564	6.28435e-10
17.461560	6.42098e-10
17.439555	6.56059e-10
17.417551	6.70322e-10
17.395547	6.84896e-10
17.373542	6.99788e-10
17.351538	7.15003e-10
17.329533	7.30548e-10
17.307529	7.46433e-10
17.285524	7.62662e-10
17.263520	7.79245e-10
17.241515	7.96188e-10
17.219511	8.135e-10
17.197506	8.31188e-10
17.175502	8.49262e-10
17.153498	8.67728e-10
17.131493	8.86596e-10
17.109489	9.05875e-10
17.087484	9.25573e-10
17.065480	9.45699e-10
17.043475	9.66263e-10
17.021471	9.87275e-10
16.999466	1.00874e-09
16.977462	1.03068e-09
16.955457	1.05309e-09
16.933453	1.07599e-09
16.911449	1.09939e-09
16.889444	1.1233e-09
16.867440	1.14773e-09
16.845435	1.17269e-09
16.823431	1.19819e-09
16.801426	1.22425e-09
16.779422	1.25087e-09
16.757417	1.27808e-09
16.735413	1.30587e-09
16.713408	1.33427e-09
16.691404	1.36329e-09
16.669400	1.39294e-09
16.647395	1.42323e-09
16.625391	1.45419e-09
16.603386	1.48581e-09
16.581382	1.51813e-09
16.559377	1.55115e-09
16.537373	1.58489e-09
16.515368	1.61936e-09
16.493364	1.65458e-09
16.471359	1.69057e-09
16.449355	1.72734e-09
16.427351	1.76491e-09
16.405346	1.8033e-09
16.383342	1.84252e-09
16.361337	1.8826e-09
16.339333	1.92355e-09
16.317328	1.96539e-09
16.295324	2.00814e-09
16.273319	2.05182e-09
16.251315	2.09646e-09
16.229310	2.14206e-09
16.207306	2.18866e-09
16.185302	2.23627e-09
16.163297	2.28492e-09
16.141293	2.33462e-09
16.119288	2.38541e-09
16.097284	2.4373e-09
16.075279	2.49032e-09
16.053275	2.5445e-09
16.031270	2.59986e-09
16.009266	2.65642e-09
15.987261	2.71421e-09
15.965257	2.77326e-09
15.943253	2.83359e-09
15.921248	2.89524e-09
15.899244	2.95823e-09
15.877239	3.02259e-09
15.855235	3.08835e-09
15.833230	3.15555e-09
15.811226	3.2242e-09
15.789221	3.29435e-09
15.767217	3.36603e-09
15.745212	3.43927e-09
15.723208	3.5141e-09
15.701204	3.59057e-09
15.679199	3.66869e-09
15.657195	3.74852e-09
15.635190	3.83008e-09
15.613186	3.91343e-09
15.591181	3.99858e-09
15.569177	4.08559e-09
15.547172	4.17449e-09
15.525168	4.26533e-09
15.503163	4.35815e-09
15.481159	4.45299e-09
15.459155	4.54989e-09
15.437150	4.6489e-09
15.415146	4.75007e-09
15.393141	4.85344e-09
15.371137	4.95907e-09
15.349132	5.06699e-09
15.327128	5.17726e-09
15.305123	5.28993e-09
15.283119	5.40506e-09
15.261114	5.5227e-09
15.239110	5.64289e-09
15.217106	5.7657e-09
15.195101	5.89119e-09
15.173097	6.01941e-09
15.151092	6.15042e-09
15.129088	6.28429e-09
15.107083	6.42107e-09
15.085079	6.56083e-09
15.063074	6.70363e-09
15.041070	6.84955e-09
15.019065	6.99864e-09
14.997061	7.15098e-09
14.975057	7.30663e-09
14.953052	7.46568e-09
14.931048	7.62819e-09
14.909043	7.79424e-09
14.887039	7.96391e-09
14.865034	8.13727e-09
14.843030	8.31441e-09
14.821025	8.49541e-09
14.799021	8.68034e-09
14.777016	8.86931e-09
14.755012	9.0624e-09
14.733008	9.25969e-09
14.711003	9.46128e-09
14.688999	9.66726e-09
14.666994	9.87772e-09
14.644990	1.00928e-08
14.622985	1.03125e-08
14.600981	1.0537e-08
14.578976	1.07665e-08
14.556972	1.10009e-08
14.534967	1.12404e-08
14.512963	1.14851e-08
14.490959	1.17352e-08
14.468954	1.19907e-08
14.446950	1.22518e-08
14.424945	1.25186e-08
14.402941	1.27912e-08
14.380936	1.30697e-08
14.358932	1.33543e-08
14.336927	1.36451e-08
14.314923	1.39422e-08
14.292918	1.42458e-08
14.270914	1.4556e-08
14.248909	1.4873e-08
14.226905	1.51969e-08
14.204901	1.55279e-08
14.182896	1.5866e-08
14.160892	1.62116e-08
14.138887	1.65646e-08
14.116883	1.69254e-08
14.094878	1.7294e-08
14.072874	1.76707e-08
14.050869	1.80555e-08
14.028865	1.84488e-08
14.006860	1.88506e-08
13.984856	1.92612e-08
13.962852	1.96807e-08
13.940847	2.01094e-08
13.918843	2.05474e-08
13.896838	2.09949e-08
13.874834	2.14523e-08
13.852829	2.19195e-08
13.830825	2.2397e-08
13.808820	2.28849e-08
13.786816	2.33834e-08
13.764811	2.38928e-08
13.742807	2.44133e-08
13.720803	2.49451e-08
13.698798	2.54886e-08
13.676794	2.60438e-08
13.654789	2.66112e-08
13.632785	2.7191e-08
13.610780	2.77834e-08
13.588776	2.83887e-08
13.566771	2.90072e-08
13.544767	2.96392e-08
13.522762	3.02849e-08
13.500758	3.09448e-08
13.478754	3.1619e-08
13.456749	3.2308e-08
13.434745	3.30119e-08
13.412740	3.37313e-08
13.390736	3.44663e-08
13.368731	3.52173e-08
13.346727	3.59847e-08
13.324722	3.67688e-08
13.302718	3.75701e-08
13.280713	3.83888e-08
13.258709	3.92254e-08
13.236705	4.00802e-08
13.214700	4.09537e-08
13.192696	4.18462e-08
13.170691	4.27582e-08
13.148687	4.36901e-08
13.126682	4.46423e-08
13.104678	4.56152e-08
13.082673	4.66094e-08
13.060669	4.76253e-08
13.038664	4.86633e-08
13.016660	4.9724e-08
12.994656	5.08079e-08
12.972651	5.19153e-08
12.950647	5.3047e-08
12.928642	5.42033e-08
12.906638	5.53848e-08
12.884633	5.65921e-08
12.862629	5.78258e-08
12.840624	5.90864e-08
12.818620	6.03745e-08
12.796615	6.16906e-08
12.774611	6.30356e-08
12.752607	6.44098e-08
12.730602	6.58141e-08
12.708598	6.72489e-08
12.686593	6.87151e-08
12.664589	7.02133e-08
12.642584	7.17442e-08
12.620580	7.33085e-08
12.598575	7.49069e-08
12.576571	7.65402e-08
12.554566	7.82092e-08
12.532562	7.99146e-08
12.510558	8.16572e-08
12.488553	8.34379e-08
12.466549	8.52574e-08
12.444544	8.71166e-08
12.422540	8.90164e-08
12.400535	9.09577e-08
12.378531	9.29413e-08
12.356526	9.49683e-08
12.334522	9.70395e-08
12.312517	9.91559e-08
12.290513	1.01319e-07
12.268509	1.03528e-07
12.246504	1.05786e-07
12.224500	1.08094e-07
12.202495	1.10452e-07
12.180491	1.12861e-07
12.158486	1.15323e-07
12.136482	1.17838e-07
12.114477	1.20409e-07
12.092473	1.23036e-07
12.070468	1.2572e-07
12.048464	1.28462e-07
12.026460	1.31265e-07
12.004455	1.34128e-07
11.982451	1.37055e-07
11.960446	1.40045e-07
11.938442	1.431e-07
11.916437	1.46223e-07
11.894433	1.49413e-07
11.872428	1.52673e-07
11.850424	1.56004e-07
11.828419	1.59409e-07
11.806415	1.62887e-07
11.784411	1.66441e-07
11.762406	1.70074e-07
11.740402	1.73785e-07
11.718397	1.77577e-07
11.696393	1.81453e-07
11.674388	1.85413e-07
11.652384	1.89459e-07
11.630379	1.93594e-07
11.608375	1.9782e-07
11.586370	2.02137e-07
11.564366	2.06549e-07
11.542362	2.11058e-07
11.520357	2.15665e-07
11.498353	2.20372e-07
11.476348	2.25183e-07
11.454344	2.30098e-07
11.432339	2.35121e-07
11.410335	2.40254e-07
11.388330	2.45499e-07
11.366326	2.50859e-07
11.344321	2.56336e-07
11.322317	2.61932e-07
11.300313	2.67651e-07
11.278308	2.73495e-07
11.256304	2.79466e-07
11.234299	2.85569e-07
11.212295	2.91804e-07
11.190290	2.98176e-07
11.168286	3.04687e-07
11.146281	3.11341e-07
11.124277	3.1814e-07
11.102272	3.25088e-07
11.080268	3.32187e-07
11.058264	3.39442e-07
11.036259	3.46856e-07
11.014255	3.54431e-07
10.992250	3.62173e-07
10.970246	3.70083e-07
10.948241	3.78167e-07
10.926237	3.86428e-07
10.904232	3.94869e-07
10.882228	4.03495e-07
10.860223	4.12309e-07
10.838219	4.21316e-07
10.816215	4.30521e-07
10.794210	4.39926e-07
10.772206	4.49538e-07
10.750201	4.5936e-07
10.728197	4.69396e-07
10.706192	4.79653e-07
10.684188	4.90133e-07
10.662183	5.00843e-07
10.640179	5.11788e-07
10.618174	5.22971e-07
10.596170	5.344e-07
10.574165	5.46079e-07
10.552161	5.58013e-07
10.530157	5.70209e-07
10.508152	5.82671e-07
10.486148	5.95407e-07
10.464143	6.08421e-07
10.442139	6.2172e-07
10.420134	6.3531e-07
10.398130	6.49197e-07
10.376125	6.63389e-07
10.354121	6.77891e-07
10.332116	6.92711e-07
10.310112	7.07855e-07
10.288108	7.23331e-07
10.266103	7.39146e-07
10.244099	7.55307e-07
10.222094	7.71823e-07
10.200090	7.88699e-07
10.178085	8.05946e-07
10.156081	8.2357e-07
10.134076	8.4158e-07
10.112072	8.59985e-07
10.090067	8.78793e-07
10.068063	8.98013e-07
10.046059	9.17654e-07
10.024054	9.37725e-07
10.002050	9.58236e-07
9.980045	9.79197e-07
9.958041	1.00062e-06
9.936036	1.02251e-06
9.914032	1.04487e-06
9.892027	1.06773e-06
9.870023	1.09109e-06
9.848018	1.11497e-06
9.826014	1.13936e-06
9.804010	1.16429e-06
9.782005	1.18977e-06
9.760001	1.2158e-06
9.737996	1.24241e-06
9.715992	1.2696e-06
9.693987	1.29738e-06
9.671983	1.32578e-06
9.649978	1.35479e-06
9.627974	1.38445e-06
9.605969	1.41475e-06
9.583965	1.44572e-06
9.561961	1.47736e-06
9.539956	1.50971e-06
9.517952	1.54276e-06
9.495947	1.57653e-06
9.473943	1.61105e-06
9.451938	1.64632e-06
9.429934	1.68237e-06
9.407929	1.71921e-06
9.385925	1.75686e-06
9.363920	1.79533e-06
9.341916	1.83465e-06
9.319912	1.87483e-06
9.297907	1.91589e-06
9.275903	1.95785e-06
9.253898	2.00074e-06
9.231894	2.04456e-06
9.209889	2.08935e-06
9.187885	2.13512e-06
9.165880	2.1819e-06
9.143876	2.2297e-06
9.121871	2.27855e-06
9.099867	2.32848e-06
9.077863	2.3795e-06
9.055858	2.43164e-06
9.033854	2.48493e-06
9.011849	2.53938e-06
8.989845	2.59504e-06
8.967840	2.65192e-06
8.945836	2.71004e-06
8.923831	2.76944e-06
8.901827	2.83015e-06
8.879822	2.8922e-06
8.857818	2.9556e-06
8.835814	3.0204e-06
8.813809	3.08662e-06
8.791805	3.1543e-06
8.769800	3.22347e-06
8.747796	3.29416e-06
8.725791	3.3664e-06
8.703787	3.44023e-06
8.681782	3.51568e-06
8.659778	3.59279e-06
8.637773	3.6716e-06
8.615769	3.75214e-06
8.593765	3.83445e-06
8.571760	3.91858e-06
8.549756	4.00455e-06
8.527751	4.09242e-06
8.505747	4.18221e-06
8.483742	4.27399e-06
8.461738	4.36778e-06
8.439733	4.46364e-06
8.417729	4.56161e-06
8.395724	4.66173e-06
8.373720	4.76406e-06
8.351716	4.86864e-06
8.329711	4.97552e-06
8.307707	5.08476e-06
8.285702	5.1964e-06
8.263698	5.3105e-06
8.241693	5.42711e-06
8.219689	5.54629e-06
8.197684	5.6681e-06
8.175680	5.79259e-06
8.153675	5.91982e-06
8.131671	6.04986e-06
8.109667	6.18276e-06
8.087662	6.31859e-06
8.065658	6.45742e-06
8.043653	6.5993e-06
8.021649	6.74432e-06
7.999644	6.89253e-06
7.977640	7.04401e-06
7.955635	7.19882e-06
7.933631	7.35706e-06
7.911626	7.51878e-06
7.889622	7.68407e-06
7.867618	7.85301e-06
7.845613	8.02567e-06
7.823609	8.20214e-06
7.801604	8.38251e-06
7.779600	8.56686e-06
7.757595	8.75528e-06
7.735591	8.94786e-06
7.713586	9.14469e-06
7.691582	9.34586e-06
7.669577	9.55148e-06
7.647573	9.76164e-06
7.625569	9.97644e-06
7.603564	1.0196e-05
7.581560	1.04204e-05
7.559555	1.06497e-05
7.537551	1.08842e-05
7.515546	1.11238e-05
7.493542	1.13687e-05
7.471537	1.1619e-05
7.449533	1.18748e-05
7.427528	1.21363e-05
7.405524	1.24036e-05
7.383520	1.26768e-05
7.361515	1.29561e-05
7.339511	1.32415e-05
7.317506	1.35333e-05
7.295502	1.38315e-05
7.273497	1.41363e-05
7.251493	1.44478e-05
7.229488	1.47663e-05
7.207484	1.50918e-05
7.185479	1.54245e-05
7.163475	1.57645e-05
7.141471	1.61122e-05
7.119466	1.64675e-05
7.097462	1.68307e-05
7.075457	1.72019e-05
7.053453	1.75814e-05
7.031448	1.79693e-05
7.009444	1.83657e-05
6.987439	1.8771e-05
6.965435	1.91853e-05
6.943430	1.96088e-05
6.921426	2.00416e-05
6.899421	2.04841e-05
6.877417	2.09364e-05
6.855413	2.13987e-05
6.833408	2.18713e-05
6.811404	2.23544e-05
6.789399	2.28482e-05
6.767395	2.33531e-05
6.745390	2.38691e-05
6.723386	2.43966e-05
6.701381	2.49358e-05
6.679377	2.5487e-05
6.657372	2.60505e-05
6.635368	2.66265e-05
6.613364	2.72154e-05
6.591359	2.78173e-05
6.569355	2.84326e-05
6.547350	2.90617e-05
6.525346	2.97047e-05
6.503341	3.03621e-05
6.481337	3.10341e-05
6.459332	3.17212e-05
6.437328	3.24235e-05
6.415323	3.31415e-05
6.393319	3.38755e-05
6.371315	3.46258e-05
6.349310	3.5393e-05
6.327306	3.61772e-05
6.305301	3.6979e-05
6.283297	3.77987e-05
6.261292	3.86366e-05
6.239288	3.94933e-05
6.217283	4.03692e-05
6.195279	4.12646e-05
6.173274	4.21801e-05
6.151270	4.31161e-05
6.129266	4.4073e-05
6.107261	4.50513e-05
6.085257	4.60515e-05
6.063252	4.70742e-05
6.041248	4.81197e-05
6.019243	4.91887e-05
5.997239	5.02817e-05
5.975234	5.13992e-05
5.953230	5.25418e-05
5.931225	5.371e-05
5.909221	5.49045e-05
5.887217	5.61257e-05
5.865212	5.73745e-05
5.843208	5.86513e-05
5.821203	5.99568e-05
5.799199	6.12917e-05
5.777194	6.26567e-05
5.755190	6.40524e-05
5.733185	6.54795e-05
5.711181	6.69389e-05
5.689176	6.84311e-05
5.667172	6.9957e-05
5.645168	7.15173e-05
5.623163	7.31129e-05
5.601159	7.47445e-05
5.579154	7.6413e-05
5.557150	7.81193e-05
5.535145	7.98641e-05
5.513141	8.16485e-05
5.491136	8.34733e-05
5.469132	8.53395e-05
5.447127	8.72479e-05
5.425123	8.91997e-05
5.403119	9.11959e-05
5.381114	9.32374e-05
5.359110	9.53253e-05
5.337105	9.74607e-05
5.315101	9.96447e-05
5.293096	0.000101879
5.271092	0.000104163
5.249087	0.0001065
5.227083	0.00010889
5.205078	0.000111335
5.183074	0.000113836
5.161070	0.000116394
5.139065	0.000119011
5.117061	0.000121687
5.095056	0.000124425
5.073052	0.000127226
5.051047	0.000130092
5.029043	0.000133023
5.007038	0.000136022
4.985034	0.00013909
4.963029	0.000142229
4.941025	0.000145441
4.919021	0.000148726
4.897016	0.000152088
4.875012	0.000155528
4.853007	0.000159048
4.831003	0.00016265
4.808998	0.000166336
4.786994	0.000170108
4.764989	0.000173968
4.742985	0.000177918
4.720980	0.000181961
4.698976	0.000186099
4.676972	0.000190334
4.654967	0.000194669
4.632963	0.000199106
4.610958	0.000203649
4.588954	0.000208299
4.566949	0.00021306
4.544945	0.000217934
4.522940	0.000222925
4.500936	0.000228036
4.478931	0.000233269
4.456927	0.000238628
4.434923	0.000244117
4.412918	0.000249738
4.390914	0.000255497
4.368909	0.000261396
4.346905	0.00026744
4.324900	0.000273633
4.302896	0.000279979
4.280891	0.000286483
4.258887	0.000293149
4.236882	0.000299983
4.214878	0.00030699
4.192874	0.000314175
4.170869	0.000321544
4.148865	0.000329103
4.126860	0.00033686
4.104856	0.000344821
4.082851	0.000352993
4.060847	0.000361385
4.038842	0.000370005
4.016838	0.000378864
3.994833	0.000387972
3.972829	0.000397342
3.950825	0.000406986
3.928820	0.000416919
3.906816	0.000427162
3.884811	0.000437734
3.862807	0.000448663
3.840802	0.000459984
3.818798	0.000471743
3.796793	0.000484009
3.774789	0.000496897
3.752784	0.000510645
&
