# Supplementary material for: Estimating the power of sequence covariation for detecting conserved RNA structure
Source: Bioinformatics. 2020 Feb 7;36(10):3072–6. doi: 10.1093/bioinformatics/btaa080 (PMC7214042; doi:10.1093/bioinformatics/btaa080)
Supplement: btaa080_Supplementary_Data [file btaa080_supplementary_data.zip › btaa080-Suppl_Data/data/alignments/coolair_Sanbonmatsu16/R-scape/coolair_sanbonmatsu.cyk.sto]

# STOCKHOLM 1.0
#=GF ID coolair_sanbonmatsu
#=GF SQ 6

AtFLC          GAAAAGT--AAAAGAGCACAAA-AC--AGAA-GATAAAAG-GGGGAACAAATGAAAACCCAGGT--AAGGAAAA-----------------GG---CG--TACTTATCG-----CC----GGAGGA----------------GAAGCTGTAGAGCTTGCCGGAGG---CGGAGACGACGAGAAGAGCGACGGATGCGTCA
AlFLC1         GAAAAGT--AA-AGAGCACAAA-AC--TGAA-GATTAAAG--GGGAAATAAATCGAAATCCAGAT-AAGGAAGA-----------------GG---CG--TACTTATCG-----CC----GGAGGA----------------GAAGCTGTAGAGCTTGCCGGAAG---CAGAGACGACGAGAAGAGCGACGGATGCGTCA
CrFLC          GAAAAGTAAAA-GA-GAG--AGAGCACAAAACGG---AAGCTTAAAGGGGGAATAAAGGAAGACC-CAGATAA------------------GGAAAAG---ACGTA-CTTATCACC----GGAGGA----------------GAAGCTGTAGAGCTTGCCGGAGG---CGGAGACGACGAGAAGAGCGACGGATGCGTCA
AaPEP1         GAAAAGT--A--A--AGGG-AA-GCTTAA--------AAA--CAAAGGGGAAATAAAGGAAAAATCAAGAAAA------------------GGAGAAG---TCATA-CTTATCACC----GGAGGA----------------GAAGCTGTAGAGTTTGCCAGAGG---AGGAGACGACAAGGAGAGCTACGGAGGCATCA
EsFLC          GAAAA-----CCG-------AA-GCT-TAAA-G-----GG---GGAAATAACGTAAAACCCAGAACAGGAGAA------------------GG---CG--TACTTATCG-----CC----GGAGGA----------------GAAGCTGTAGAGCTTGCCGGAGG---CGGAGACAACGAGAAGAGCGACGGATGCATCG
BrFLC3         GAAAAGT--AA--------------------------------ACAGAAGCTTAAAAGGCTAATA-AAGGAAGGCACAGAAGAGAAGAAGT-------TATACTTAT---------CACCGGCGGAGAAGCTGTAGAGCTTGC---CG----------GAGGAGGAGACA---ACGA-GAAGC--GCGACGGATGCATCG
#=GC SS_cons   (((((((--(-------((-((-(---((((-((---(((-------------((((((((((((-((((((((,,,,,,,,,,,,,,,,,<<---<<_________>>----->>,,,,,,,,,,,,,,,,,,,,,,,,,,,<<<<<____>>>>>,,<<<<<<---<<<<<-------<<<<----------<<----
#=GC SS_cons_1 ::::::::::::::::::::::::::::::::::::::::::::<<<<<<<_____________________________________________________________________________________________________________________________________________________
#=GC SS_cons_2 :::::::::::::::::::::::::::::::::::::::::::::::::::::::::::::::::::::::::::::::::::::::::::::::::::::::::::::::::::::::::::::::::::::::::::::::::::::::::::::::::::::::::::::::::::::::::<<<<<<<________

AtFLC          CAGAGAACAGAAAGCTGACGAGCTTTCTCGATGAGACCGTTGCGACGTTT---GGAGAAGGTGACTTGTCGGCTACTTTTGTTCTCAATTCGCTTGATTTCTAGTTTTTTT---CTTCCCATGGCTTC--TC-TCC--GAGAGGGC-TT-TGTGC-CCTAATTTGA--T-CC-TCAGGTTTGG--G-TTCAAGTCGCC--
AlFLC1         CAGAGAACAGAAAGCTGACGAGCTTTCTCGATGAGACCGTTGCGACGTTT---GGAGAAGGTGACTTGTCGGCTACTTTTGTTCTCAATTCGCTTGATTTCTAGTTTTTTT---CTCCCCATGGCTTCTGTC-TCC--GAGAGGGC-TT-TA-TTCCCTAATTTGAT-C-CT--CAGGTT-GG--G-TTCGA---AGTCG
CrFLC          CAGAGAACAGAAAGCTGACGAGCTTTCTCGATGAGACCGTTGCGACGTTT---GGAGAAGGTGACTTGTCGGCTACTTTTGTTCTCAATTCGCTTGATTTCTAGTTTTTTT---CTCCCCATGGCTTCAGTC-TCC--GAGAGCCCCTT--GTGCCCTA---ATTT-GATCC-TCGGCTTTGGGTTC-AAGT--CGCC--
AaPEP1         CATAGAACAGAAAGCTGACGAGCTTTCTCGATGAGACCGTTGCGACGTTT---AGAGAAGGTGACTTGTCGGCTACTTTTGTTCTCAATTCGTTTGATTTCGAGTTTTTTT---CTACCCATGGCTTCTGTC-TCC--GAGAAGGCTTT--GTGCCCTA--ATTTG-GATCC-TCAGGTTCGGT-TCTTAAG-TCGCCT-
EsFLC          CAGAGAACAGAAAGCTGACGTGCTTTCTCGATGAGACCGTTGC---GTCGTTTGGAGAAGGTGACTTGTCGGCTACTTTTGTTCTCAATTCGCTTGATTTCTAGTTTTTTC---CTTCCCATGGCTTCTGTC-TCC--GAGAGGCC-TCC-GTGCCCTA---ATTT-GA-TCCTCAGGTACGGT-TC-AAGT--CGCCA-
BrFLC3         CAGAGAACAGAAAGCTGACGAGCTTTCTCAATGAGACCGCTGC---GTCGTTTGGAGAAGGTGACTTGTCGGCTACTTTTGTTCTCAATTCGCTTGATTTCTAGT---TTTTTTCTTCCCA-TG---GTTTCTGTCTCCAAGTGGTCTC-TGTGCCCTA---ATTT-GATCC-AGAGGTTCGGT-TC-AAGT--GGCC--
#=GC SS_cons   --<<<<<<<<<<<<<<<<<<<<<<<<<<<_________________________>>>>>>>--->>>>>>>>>>-->>>>>>>>>>----->>--------------------->>>>------>>>>->>>->>>-->,,<<<<<_______>>>>>,,,,<<<<-<<-<<_________>>-->>->>>>,,<<<---
#=GC SS_cons_1 ________________________________________________________________________________________________________________________________________________________________________________________________________
#=GC SS_cons_2 ____________________________________>>>>>>>:::::::::::::::::::::::::::::::::::::::::::::::::::::::::::::::::::::::::::::::::::::::::::::::::::::::::::::::::::::::::::::::::::::::::::::::::::::::::::::

AtFLC          --GGA---GATACTAA-GCGT-TTTC--------------TCTTTCTATTTTTTTTTT-TCCTT--TTCTCGCTTT----ATTTCTTTC--TATTTTTT-GTGCCTATCT--ACT-TTT-T
AlFLC1         CCGGA---GATACTAA-GCGTTTTTC-------------TCTTTCCTTTTTTTTTTCT-ATTTTTTTTCT-ATTTTTTTTATTTCTTTC-TA-TTTTTT-GTGCCTATCT--ACT-TTT-T
CrFLC          ---GGAGAGATACTAA-GCGT---TTTTT--------------------TGTTTTTTT-TTCTG-CCTTT-ACTT--------TTTT-TTAT-TTCCT---TTTTTCCATTTATTCTTTTC
AaPEP1         ---GA---GATACTAA-GCGT---TT------------TTTTTTCTATTCTCACTCTT-TTTTTGTGTTT--TTT-------------T--T---CTT-ACCTT-T--TT--GCT-TTT-A
EsFLC          ---GA---GATACTGA-GCGT-TTTT-----------TATTTATTTTTTTTTTTGTTTCTTCCT-TTTTT--CC----------TTT-T--ATTTCTT-------T-------CT-TTT-T
BrFLC3         --GGA---GATACTAAAGCGT--TTT---ATGCTCTTTTTTTCTTTTATTTCTTTCCT-TTTTTGTGTGT------------------------------------CTCT--ACT-TTT-C
#=GC SS_cons   --<<________>>--->>>,,,,,,,,,,,,,,,,,,,,,,,,,,,,,,))))))))-)))))))))))-))))--------))))-)--)---)))--))-------)--)))-)))-)
#=GC SS_cons_1 ______________________________________________________________________________________________________>>>>>>>::::::::::::
#=GC SS_cons_2 :::::::::::::::::::::::::::::::::::::::::::::::::::::::::::::::::::::::::::::::::::::::::::::::::::::::::::::::::::::::::
//
