# Supplementary material for: Estimating the power of sequence covariation for detecting conserved RNA structure
Source: Bioinformatics. 2020 Feb 7;36(10):3072–6. doi: 10.1093/bioinformatics/btaa080 (PMC7214042; doi:10.1093/bioinformatics/btaa080)
Supplement: btaa080_Supplementary_Data [file btaa080_supplementary_data.zip › btaa080-Suppl_Data/data/alignments/coolair_Sanbonmatsu16/R-scape/coolair_sanbonmatsu.sorted.out]

#-------------------------------------------------------------------------------------------------------
# MSA coolair_sanbonmatsu nseq 6 (6) alen 400 (521) avgid 77.63 (72.03) nbpairs 114 (131)
# Two-set statistical test (one test for annotated basepairs, another for all other pairs)
#
# contacts  114 (114 bpairs 114 wc bpairs)
#
# Method Target_E-val [cov_min,cov_max] [FP | TP True Found | Sen PPV F] 
# GTp    0.05         [-1.99,7.74]     [0 | 6 114 6 | 5.26 100.00 10.00] 
#
#       left_pos       right_pos        score          E-value       substitutions      power
#-------------------------------------------------------------------------------------------------------
*	     363	     392	7.50076	0.00111016	8		0.04
*	     366	     389	7.50076	0.00111016	8		0.04
*	      28	     492	5.54918	0.0164917	13		0.12
*	     369	     386	5.53823	0.0169667	7		0.03
*	     365	     390	5.46800	0.0184653	6		0.01
*	      97	     109	5.21615	0.0256574	9		0.06

# The predicted cyk-cov structure
# left_pos      right_pos    substitutions      power
#--------------------------------------------------------
# 1		521		5		0.00
# 2		519		0		0.00
# 3		518		0		0.00
# 4		517		0		0.00
# 5		515		0		0.00
# 6		514		2		0.00
# 7		513		3		0.00
# 10		510		2		0.00
# 18		502		8		0.04
# 19		501		8		0.04
# 21		498		3		0.00
# 22		497		8		0.04
# 24		496		8		0.04
# 28		492		13		0.12
# 29		489		8		0.04
# 30		487		2		0.00
# 31		486		2		0.00
# 33		485		7		0.03
# 34		484		8		0.04
# 38		475		2		0.00
# 39		474		4		0.00
# 40		473		6		0.01
# 45		509		11		0.09
# 46		508		4		0.00
# 47		507		9		0.06
# 48		506		4		0.00
# 49		505		10		0.07
# 50		504		10		0.07
# 51		503		6		0.01
# 54		472		8		0.04
# 55		470		1		0.00
# 56		469		3		0.00
# 57		468		0		0.00
# 58		467		12		0.10
# 59		466		7		0.03
# 60		465		8		0.04
# 61		464		7		0.03
# 62		463		3		0.00
# 63		462		7		0.03
# 64		461		6		0.01
# 65		460		5		0.00
# 67		458		1		0.00
# 68		457		2		0.00
# 69		456		1		0.00
# 70		455		5		0.00
# 71		454		3		0.00
# 72		453		1		0.00
# 73		452		2		0.00
# 74		451		4		0.00
# 92		116		3		0.00
# 93		115		6		0.01
# 97		109		9		0.06
# 98		108		0		0.00
# 144		157		3		0.00
# 145		156		0		0.00
# 146		155		7		0.03
# 147		154		0		0.00
# 148		153		0		0.00
# 160		339		6		0.01
# 161		336		1		0.00
# 162		335		0		0.00
# 163		334		0		0.00
# 164		332		1		0.00
# 165		331		0		0.00
# 169		330		5		0.00
# 170		328		4		0.00
# 171		327		0		0.00
# 172		326		3		0.00
# 173		325		3		0.00
# 181		318		3		0.00
# 182		317		8		0.04
# 183		316		0		0.00
# 184		315		0		0.00
# 186		243		0		0.00
# 187		242		0		0.00
# 188		241		1		0.00
# 189		240		0		0.00
# 190		239		0		0.00
# 191		238		0		0.00
# 192		237		0		0.00
# 195		293		1		0.00
# 196		292		0		0.00
# 203		286		1		0.00
# 204		285		0		0.00
# 205		284		0		0.00
# 206		283		0		0.00
# 207		282		0		0.00
# 208		281		0		0.00
# 209		280		0		0.00
# 210		279		0		0.00
# 211		278		0		0.00
# 212		277		0		0.00
# 213		274		0		0.00
# 214		273		0		0.00
# 215		272		0		0.00
# 216		271		0		0.00
# 217		270		0		0.00
# 218		269		0		0.00
# 219		268		0		0.00
# 220		267		0		0.00
# 221		266		1		0.00
# 222		265		0		0.00
# 223		261		0		0.00
# 224		260		0		0.00
# 225		259		0		0.00
# 226		258		0		0.00
# 227		257		0		0.00
# 228		256		0		0.00
# 229		255		0		0.00
# 342		358		3		0.00
# 343		357		1		0.00
# 344		356		2		0.00
# 345		355		3		0.00
# 346		354		1		0.00
# 363		392		8		0.04
# 364		391		2		0.00
# 365		390		6		0.01
# 366		389		8		0.04
# 368		387		6		0.01
# 369		386		7		0.03
# 371		383		1		0.00
# 372		382		1		0.00
# 395		420		4		0.00
# 396		419		1		0.00
# 397		418		1		0.00
# 403		414		3		0.00
# 404		413		0		0.00
#
# BPAIRS 127
# avg substitutions per BP  2.9
# BPAIRS expected to covary 1.3
# BPAIRS observed to covary 6
#
#
# Method Target_E-val [cov_min,cov_max] [FP | TP True Found | Sen PPV F] 
# GTp    0.05         [-1.99,7.74]     [0 | 6 127 6 | 4.72 100.00 9.02] 
#
# in_cyk in_given   left_pos       right_pos      score           E-value    substitutions      power
#----------------------------------------------------------------------------------------------------------------
*	*	       363	       392	7.50076	0.00111016	8		0.04
*	*	       366	       389	7.50076	0.00111016	8		0.04
*	*	        28	       492	5.54918	0.0164917	13		0.12
*	*	       369	       386	5.53823	0.0169667	7		0.03
*	*	       365	       390	5.46800	0.0184653	6		0.01
*	*	        97	       109	5.21615	0.0256574	9		0.06
