# Supplementary material for: Estimating the power of sequence covariation for detecting conserved RNA structure
Source: Bioinformatics. 2020 Feb 7;36(10):3072–6. doi: 10.1093/bioinformatics/btaa080 (PMC7214042; doi:10.1093/bioinformatics/btaa080)
Supplement: btaa080_Supplementary_Data [file btaa080_supplementary_data.zip › btaa080-Suppl_Data/data/alignments/coolair_Sanbonmatsu16/R-scape/coolair_sanbonmatsu.surv]

7.500764	0.00877193
7.481753	0.0175439
5.546666	0.0263158
5.524676	0.0350877
5.458707	0.0438596
5.194832	0.0526316
3.831475	0.0614035
3.765506	0.0701754
3.743516	0.0789474
3.237755	0.0877193
2.819952	0.0964912
2.160263	0.105263
2.116284	0.114035
2.094295	0.131579
2.050315	0.140351
1.742460	0.149123
1.588533	0.157895
1.522564	0.175439
1.478585	0.184211
1.280678	0.192982
1.126751	0.201754
0.928844	0.219298
0.884865	0.22807
0.577010	0.236842
0.533031	0.245614
-0.016710	0.815789
-0.038699	0.824561
-0.060689	0.877193
-0.082679	0.929825
-0.126658	0.938596
-0.170637	0.947368
-0.192627	0.95614
-0.214616	0.973684
-0.368544	0.982456
-0.390533	0.991228
-0.412523	1
&
7.723639	1.25493e-05
7.547722	2.50985e-05
7.481753	5.0197e-05
7.437774	6.27463e-05
5.524676	7.52955e-05
5.502687	8.78448e-05
5.480697	0.000112943
5.458707	0.000125493
5.414728	0.000138042
5.238811	0.000150591
5.216821	0.00016314
5.172842	0.00017569
5.150853	0.000188239
5.128863	0.000213337
5.018915	0.000225887
4.952946	0.000238436
4.381216	0.000250985
4.315247	0.000276084
4.293257	0.000288633
4.271268	0.000313731
4.227288	0.000326281
4.205299	0.000351379
4.073361	0.000363928
4.051371	0.000414125
4.029382	0.000426675
4.007392	0.000439224
3.985402	0.000489421
3.963413	0.000539618
3.919433	0.000564717
3.853465	0.000602364
3.831475	0.00067766
3.809485	0.000727857
3.765506	0.000740406
3.743516	0.000752955
3.721527	0.000778054
3.655558	0.000803152
3.633568	0.000928645
3.611579	0.00100394
3.589589	0.00102904
3.567599	0.00110433
3.545610	0.00115453
3.523620	0.00116708
3.501631	0.00125493
3.479641	0.00133022
3.457651	0.00135532
3.413672	0.00136787
3.391682	0.00138042
3.347703	0.00139297
3.325714	0.00143062
3.303724	0.00144316
3.281734	0.00145571
3.259745	0.00146826
3.237755	0.00149336
3.215765	0.00154356
3.193776	0.00158121
3.171786	0.00159376
3.149797	0.0016314
3.127807	0.00164395
3.105817	0.0016565
3.083828	0.0016816
3.061838	0.00171925
3.039848	0.00178199
3.017859	0.00179454
2.995869	0.00188239
2.973880	0.00189494
2.951890	0.00193259
2.929900	0.00207063
2.907911	0.00213337
2.885921	0.00214592
2.863931	0.00220867
2.841942	0.00222122
2.819952	0.00225887
2.797963	0.00227142
2.775973	0.00229651
2.753983	0.00232161
2.731994	0.00237181
2.710004	0.00248475
2.688014	0.00253495
2.666025	0.00256005
2.644035	0.00264789
2.622046	0.00273574
2.600056	0.00281103
2.578066	0.00288633
2.556077	0.00297417
2.534087	0.00301182
2.512097	0.00303692
2.490108	0.00308712
2.468118	0.00318751
2.446129	0.00327536
2.424139	0.00337575
2.402149	0.00346359
2.380160	0.00353889
2.358170	0.00365183
2.336180	0.00370203
2.314191	0.00373968
2.292201	0.00391537
2.270212	0.00396556
2.248222	0.00400321
2.226232	0.00407851
2.204243	0.00410361
2.182253	0.00412871
2.160263	0.00419145
2.138274	0.0042793
2.116284	0.00436714
2.094295	0.00455538
2.072305	0.00466832
2.050315	0.00478127
2.028326	0.00494441
2.006336	0.00505735
1.984346	0.00517029
1.962357	0.00532088
1.940367	0.00558442
1.918377	0.00565971
1.896388	0.00584795
1.874398	0.00604874
1.852409	0.00647542
1.830419	0.00661346
1.808429	0.00688954
1.786440	0.00719072
1.764450	0.007517
1.742460	0.00800643
1.720471	0.0083829
1.698481	0.00879703
1.676492	0.00943704
1.654502	0.00985117
1.632512	0.0101649
1.610523	0.010441
1.588533	0.0107045
1.566543	0.0108928
1.544554	0.0111814
1.522564	0.0114198
1.500575	0.0116834
1.478585	0.0119845
1.456595	0.0133399
1.434606	0.0142058
1.412616	0.014783
1.390626	0.016427
1.368637	0.0170293
1.346647	0.0182215
1.324658	0.0193761
1.302668	0.0197902
1.280678	0.0204176
1.258689	0.0208067
1.236699	0.0210953
1.214709	0.021409
1.192720	0.021773
1.170730	0.0221996
1.148741	0.0224632
1.126751	0.0233542
1.104761	0.0240569
1.082772	0.0248726
1.060782	0.0254248
1.038792	0.0259268
1.016803	0.0264538
0.994813	0.0267801
0.972824	0.027395
0.950834	0.027759
0.928844	0.0283739
0.906855	0.0288382
0.884865	0.0292774
0.862875	0.0296539
0.840886	0.0306578
0.818896	0.0312853
0.796907	0.0317873
0.774917	0.0323394
0.752927	0.0331426
0.730938	0.0340712
0.708948	0.0348116
0.686958	0.0354015
0.664969	0.0359034
0.642979	0.0366438
0.620990	0.0378235
0.599000	0.0386015
0.577010	0.0392164
0.555021	0.0399192
0.533031	0.0408102
0.511041	0.0418392
0.489052	0.0430314
0.467062	0.0440102
0.445073	0.0448636
0.423083	0.045855
0.401093	0.0468966
0.379104	0.0477248
0.357114	0.0488041
0.335124	0.0500213
0.313135	0.0511884
0.291145	0.0526065
0.269156	0.0539116
0.247166	0.0555556
0.225176	0.0568607
0.203187	0.0586678
0.181197	0.0603996
0.159207	0.0623949
0.137218	0.064202
0.115228	0.0663605
0.093239	0.0686193
0.071249	0.0708405
0.049259	0.0741536
0.027270	0.112993
0.005280	0.159426
-0.016710	0.744786
-0.038699	0.752428
-0.060689	0.767939
-0.082679	0.790101
-0.104668	0.811347
-0.126658	0.835166
-0.148647	0.852672
-0.170637	0.86876
-0.192627	0.883907
-0.214616	0.896305
-0.236606	0.906997
-0.258596	0.915644
-0.280585	0.925696
-0.302575	0.933225
-0.324564	0.939764
-0.346554	0.945762
-0.368544	0.950368
-0.390533	0.955312
-0.412523	0.95924
-0.434513	0.96185
-0.456502	0.964686
-0.478492	0.967623
-0.500481	0.970371
-0.522471	0.972668
-0.544461	0.974487
-0.566450	0.976081
-0.588440	0.977938
-0.610430	0.979582
-0.632419	0.981038
-0.654409	0.982594
-0.676398	0.983711
-0.698388	0.98474
-0.720378	0.985744
-0.742367	0.986986
-0.764357	0.987978
-0.786347	0.988643
-0.808336	0.989283
-0.830326	0.989998
-0.852315	0.990563
-0.874305	0.991065
-0.896295	0.991567
-0.918284	0.992219
-0.940274	0.992935
-0.962264	0.993449
-0.984253	0.993813
-1.006243	0.99419
-1.028232	0.994579
-1.050222	0.994943
-1.072212	0.99542
-1.094201	0.995696
-1.116191	0.995896
-1.138181	0.996223
-1.160170	0.996386
-1.182160	0.996637
-1.204149	0.996925
-1.226139	0.997164
-1.248129	0.997352
-1.270118	0.997591
-1.292108	0.997766
-1.314098	0.997942
-1.336087	0.998055
-1.358077	0.998268
-1.380066	0.998519
-1.402056	0.99862
-1.424046	0.99867
-1.446035	0.998733
-1.468025	0.998858
-1.490015	0.998921
-1.512004	0.999071
-1.533994	0.999147
-1.555983	0.999209
-1.577973	0.999272
-1.621952	0.999335
-1.643942	0.999398
-1.665932	0.999448
-1.687921	0.999498
-1.709911	0.999548
-1.731900	0.999586
-1.753890	0.999699
-1.775880	0.999724
-1.797869	0.999799
-1.841849	0.999812
-1.863838	0.999849
-1.885828	0.999862
-1.907817	0.999875
-1.929807	0.999925
-1.951797	0.999962
-1.995776	1
&
7.679660	6.26566e-07
7.569711	1.25313e-06
7.415784	1.8797e-06
7.261857	3.7594e-06
7.239867	4.38596e-06
7.217877	5.01253e-06
7.195888	6.89223e-06
7.173898	7.5188e-06
7.151909	8.14536e-06
7.107929	9.3985e-06
7.085940	1.06516e-05
7.063950	1.12782e-05
7.041960	1.31579e-05
6.975992	1.4411e-05
6.954002	1.62907e-05
6.932012	1.75439e-05
6.910023	1.94236e-05
6.888033	2.13033e-05
6.866043	2.38095e-05
6.844054	2.50627e-05
6.822064	2.63158e-05
6.778085	2.81955e-05
6.756095	2.88221e-05
6.734106	3.07018e-05
6.690126	3.50877e-05
6.668137	3.82206e-05
6.646147	4.07268e-05
6.624158	4.26065e-05
6.602168	4.69925e-05
6.580178	4.7619e-05
6.558189	5.01253e-05
6.536199	5.13784e-05
6.514209	5.26316e-05
6.492220	5.38847e-05
6.470230	5.57644e-05
6.448241	5.95238e-05
6.426251	6.14035e-05
6.404261	6.39098e-05
6.382272	6.57895e-05
6.360282	6.6416e-05
6.338292	6.82957e-05
6.316303	6.89223e-05
6.294313	7.45614e-05
6.272324	7.64411e-05
6.250334	7.70677e-05
6.228344	7.76942e-05
6.206355	8.27068e-05
6.184365	8.33333e-05
6.162375	8.45865e-05
6.140386	8.5213e-05
6.118396	8.77193e-05
6.096407	9.02256e-05
6.074417	9.3985e-05
6.052427	9.77444e-05
6.030438	9.89975e-05
6.008448	9.96241e-05
5.986458	0.000100251
5.964469	0.000101504
5.920489	0.000102757
5.898500	0.00010401
5.876510	0.000105263
5.854521	0.000106516
5.832531	0.000107769
5.810541	0.000108396
5.766562	0.000109023
5.722583	0.000109649
5.678604	0.000113409
5.656614	0.000115915
5.634624	0.000116541
5.612635	0.000118421
5.590645	0.00012218
5.568655	0.000130952
5.546666	0.000134085
5.524676	0.000139098
5.502687	0.000145363
5.480697	0.000149749
5.458707	0.000159148
5.436718	0.000164787
5.414728	0.00016792
5.392738	0.000171679
5.370749	0.000179198
5.348759	0.000182957
5.326770	0.000185464
5.304780	0.000193609
5.282790	0.000207393
5.260801	0.000212406
5.238811	0.000218672
5.216821	0.000233083
5.194832	0.000241855
5.172842	0.000247494
5.150853	0.000256892
5.128863	0.000262531
5.106873	0.000270677
5.084884	0.000275689
5.062894	0.000286967
5.040904	0.000293233
5.018915	0.000298246
4.996925	0.000302632
4.974936	0.000306391
4.952946	0.000312657
4.930956	0.000316416
4.908967	0.000323935
4.886977	0.00033396
4.864987	0.000345865
4.842998	0.00035213
4.821008	0.000360276
4.799019	0.000367794
4.777029	0.000372807
4.755039	0.000379699
4.733050	0.000388471
4.711060	0.00039599
4.689070	0.000399749
4.667081	0.000404762
4.645091	0.000415414
4.623102	0.000419173
4.601112	0.000423559
4.579122	0.000435464
4.557133	0.000442982
4.535143	0.000450501
4.513153	0.000461153
4.491164	0.000463033
4.469174	0.000468045
4.447185	0.000472431
4.425195	0.000480576
4.403205	0.000489975
4.381216	0.000503759
4.359226	0.000519424
4.337236	0.000533208
4.315247	0.000549499
4.293257	0.000560777
4.271268	0.000571429
4.249278	0.000579574
4.227288	0.000592105
4.205299	0.000604637
4.183309	0.000613409
4.161319	0.000629699
4.139330	0.000640977
4.117340	0.000648496
4.095351	0.000660401
4.073361	0.000674185
4.051371	0.00068985
4.029382	0.000705514
4.007392	0.000725564
3.985402	0.000748747
3.963413	0.00077381
3.941423	0.00081203
3.919433	0.000852757
3.897444	0.00089787
3.875454	0.000933584
3.853465	0.000994361
3.831475	0.00105075
3.809485	0.00109273
3.787496	0.00115539
3.765506	0.00120739
3.743516	0.00124687
3.721527	0.0012995
3.699537	0.00133208
3.677548	0.00136779
3.655558	0.00140539
3.633568	0.00143734
3.611579	0.00145677
3.589589	0.00148246
3.567599	0.0015119
3.545610	0.00153509
3.523620	0.00156015
3.501631	0.00157957
3.479641	0.00160213
3.457651	0.00164098
3.435662	0.00167794
3.413672	0.00171115
3.391682	0.00174875
3.369693	0.00178133
3.347703	0.00181704
3.325714	0.00186654
3.303724	0.00190664
3.281734	0.00194549
3.259745	0.0019906
3.237755	0.00203822
3.215765	0.00209962
3.193776	0.00215226
3.171786	0.00222619
3.149797	0.00228947
3.127807	0.00234649
3.105817	0.00240226
3.083828	0.00245677
3.061838	0.00251942
3.039848	0.00259774
3.017859	0.0026416
2.995869	0.00269737
2.973880	0.00274749
2.951890	0.00279825
2.929900	0.00286591
2.907911	0.00292982
2.885921	0.00299311
2.863931	0.00303885
2.841942	0.00311591
2.819952	0.0032005
2.797963	0.0032688
2.775973	0.00332331
2.753983	0.00337657
2.731994	0.00345238
2.710004	0.00354637
2.688014	0.00362406
2.666025	0.00370175
2.644035	0.00378258
2.622046	0.00386529
2.600056	0.00395551
2.578066	0.00404386
2.556077	0.00413972
2.534087	0.00425877
2.512097	0.00435088
2.490108	0.00444173
2.468118	0.00455263
2.446129	0.00467105
2.424139	0.00482769
2.402149	0.00493672
2.380160	0.00508897
2.358170	0.00524561
2.336180	0.00542105
2.314191	0.00559336
2.292201	0.00575752
2.270212	0.0058891
2.248222	0.00603446
2.226232	0.00619424
2.204243	0.00632832
2.182253	0.00643985
2.160263	0.00655388
2.138274	0.00667857
2.116284	0.00681642
2.094295	0.00695927
2.072305	0.00710401
2.050315	0.00720426
2.028326	0.00732707
2.006336	0.00744612
1.984346	0.0075614
1.962357	0.00771491
1.940367	0.00787657
1.918377	0.00811967
1.896388	0.00835025
1.874398	0.00870927
1.852409	0.00905576
1.830419	0.00936529
1.808429	0.00972368
1.786440	0.0101197
1.764450	0.0104981
1.742460	0.0108828
1.720471	0.0112531
1.698481	0.0116241
1.676492	0.0122895
1.654502	0.0130533
1.632512	0.0135645
1.610523	0.014067
1.588533	0.0145201
1.566543	0.0149768
1.544554	0.0153321
1.522564	0.0156767
1.500575	0.0160326
1.478585	0.0165075
1.456595	0.0172813
1.434606	0.0181203
1.412616	0.0192331
1.390626	0.020547
1.368637	0.0218446
1.346647	0.0231416
1.324658	0.024218
1.302668	0.0251209
1.280678	0.0258622
1.258689	0.0266103
1.236699	0.0271898
1.214709	0.0278133
1.192720	0.0284185
1.170730	0.0289524
1.148741	0.0294837
1.126751	0.0299881
1.104761	0.0305269
1.082772	0.0310658
1.060782	0.0315125
1.038792	0.0319749
1.016803	0.0324662
0.994813	0.0329261
0.972824	0.0333709
0.950834	0.0338528
0.928844	0.0343728
0.906855	0.0348546
0.884865	0.0354749
0.862875	0.0360457
0.840886	0.0366316
0.818896	0.0371585
0.796907	0.0377249
0.774917	0.0383208
0.752927	0.0389248
0.730938	0.0395376
0.708948	0.0401328
0.686958	0.0407481
0.664969	0.0413008
0.642979	0.0419831
0.620990	0.0426153
0.599000	0.0432444
0.577010	0.0440144
0.555021	0.0447769
0.533031	0.0456353
0.511041	0.0464887
0.489052	0.0473866
0.467062	0.0483327
0.445073	0.0493039
0.423083	0.0502995
0.401093	0.0513665
0.379104	0.0523922
0.357114	0.053532
0.335124	0.0547268
0.313135	0.0561848
0.291145	0.0575639
0.269156	0.0592362
0.247166	0.0610645
0.225176	0.0629367
0.203187	0.0648897
0.181197	0.0669261
0.159207	0.068859
0.137218	0.0708239
0.115228	0.0732531
0.093239	0.075636
0.071249	0.0805069
0.049259	0.100039
0.027270	0.16896
0.005280	0.300467
-0.016710	0.553603
-0.038699	0.617469
-0.060689	0.678683
-0.082679	0.732578
-0.104668	0.771081
-0.126658	0.805727
-0.148647	0.828811
-0.170637	0.847182
-0.192627	0.864496
-0.214616	0.879858
-0.236606	0.892498
-0.258596	0.903508
-0.280585	0.91349
-0.302575	0.922907
-0.324564	0.931579
-0.346554	0.939148
-0.368544	0.945447
-0.390533	0.950615
-0.412523	0.954828
-0.434513	0.958685
-0.456502	0.962128
-0.478492	0.965397
-0.500481	0.968541
-0.522471	0.971234
-0.544461	0.973863
-0.566450	0.976197
-0.588440	0.978313
-0.610430	0.980335
-0.632419	0.982001
-0.654409	0.983583
-0.676398	0.984897
-0.698388	0.985971
-0.720378	0.986977
-0.742367	0.987945
-0.764357	0.988836
-0.786347	0.989613
-0.808336	0.990276
-0.830326	0.990882
-0.852315	0.991497
-0.874305	0.992079
-0.896295	0.992547
-0.918284	0.99306
-0.940274	0.993528
-0.962264	0.993952
-0.984253	0.994342
-1.006243	0.994696
-1.028232	0.995042
-1.050222	0.995365
-1.072212	0.995675
-1.094201	0.995979
-1.116191	0.996256
-1.138181	0.996532
-1.160170	0.99679
-1.182160	0.997041
-1.204149	0.997285
-1.226139	0.997493
-1.248129	0.997675
-1.270118	0.997873
-1.292108	0.998046
-1.314098	0.998227
-1.336087	0.998389
-1.358077	0.998514
-1.380066	0.998656
-1.402056	0.998773
-1.424046	0.998895
-1.446035	0.999025
-1.468025	0.999148
-1.490015	0.999252
-1.512004	0.999337
-1.533994	0.999415
-1.555983	0.999491
-1.577973	0.999543
-1.599963	0.999607
-1.621952	0.999651
-1.643942	0.999699
-1.665932	0.99973
-1.687921	0.999761
-1.709911	0.999796
-1.731900	0.999826
-1.753890	0.999854
-1.775880	0.999873
-1.797869	0.999889
-1.819859	0.999914
-1.841849	0.999932
-1.863838	0.99994
-1.885828	0.999956
-1.907817	0.999966
-1.929807	0.999969
-1.951797	0.999974
-1.973786	0.99998
-1.995776	0.999983
-2.017766	0.999984
-2.039755	0.999988
-2.061745	0.999989
-2.083735	0.999991
-2.127714	0.999994
-2.149703	0.999995
-2.171693	0.999997
-2.193683	0.999997
-2.215672	0.999999
-2.325620	0.999999
-2.369600	1
&
25.645184	6.28263e-18
25.623195	6.50405e-18
25.601205	6.73326e-18
25.579215	6.97055e-18
25.557226	7.2162e-18
25.535236	7.4705e-18
25.513247	7.73375e-18
25.491257	8.00628e-18
25.469267	8.28841e-18
25.447278	8.58048e-18
25.425288	8.88283e-18
25.403298	9.19583e-18
25.381309	9.51986e-18
25.359319	9.85529e-18
25.337330	1.02025e-17
25.315340	1.0562e-17
25.293350	1.09342e-17
25.271361	1.13194e-17
25.249371	1.17182e-17
25.227381	1.21311e-17
25.205392	1.25585e-17
25.183402	1.30009e-17
25.161413	1.34589e-17
25.139423	1.39331e-17
25.117433	1.44239e-17
25.095444	1.49321e-17
25.073454	1.54581e-17
25.051464	1.60027e-17
25.029475	1.65664e-17
25.007485	1.71499e-17
24.985496	1.77541e-17
24.963506	1.83794e-17
24.941516	1.90269e-17
24.919527	1.9697e-17
24.897537	2.03908e-17
24.875547	2.11091e-17
24.853558	2.18526e-17
24.831568	2.26222e-17
24.809579	2.3419e-17
24.787589	2.42438e-17
24.765599	2.50977e-17
24.743610	2.59816e-17
24.721620	2.68966e-17
24.699630	2.78438e-17
24.677641	2.88244e-17
24.655651	2.98395e-17
24.633662	3.08903e-17
24.611672	3.19782e-17
24.589682	3.31042e-17
24.567693	3.427e-17
24.545703	3.54767e-17
24.523713	3.6726e-17
24.501724	3.80192e-17
24.479734	3.93579e-17
24.457745	4.07437e-17
24.435755	4.21783e-17
24.413765	4.36634e-17
24.391776	4.52007e-17
24.369786	4.67922e-17
24.347796	4.84396e-17
24.325807	5.0145e-17
24.303817	5.19104e-17
24.281828	5.3738e-17
24.259838	5.56298e-17
24.237848	5.75882e-17
24.215859	5.96156e-17
24.193869	6.17142e-17
24.171879	6.38867e-17
24.149890	6.61357e-17
24.127900	6.84637e-17
24.105911	7.08737e-17
24.083921	7.33684e-17
24.061931	7.59509e-17
24.039942	7.86243e-17
24.017952	8.13917e-17
23.995962	8.42565e-17
23.973973	8.7222e-17
23.951983	9.02919e-17
23.929994	9.34698e-17
23.908004	9.67594e-17
23.886014	1.00165e-16
23.864025	1.0369e-16
23.842035	1.07339e-16
23.820045	1.11116e-16
23.798056	1.15027e-16
23.776066	1.19075e-16
23.754076	1.23265e-16
23.732087	1.27603e-16
23.710097	1.32093e-16
23.688108	1.36741e-16
23.666118	1.41552e-16
23.644128	1.46533e-16
23.622139	1.51689e-16
23.600149	1.57026e-16
23.578159	1.62551e-16
23.556170	1.6827e-16
23.534180	1.74191e-16
23.512191	1.80319e-16
23.490201	1.86663e-16
23.468211	1.9323e-16
23.446222	2.00028e-16
23.424232	2.07065e-16
23.402242	2.14349e-16
23.380253	2.2189e-16
23.358263	2.29695e-16
23.336274	2.37775e-16
23.314284	2.46139e-16
23.292294	2.54797e-16
23.270305	2.6376e-16
23.248315	2.73037e-16
23.226325	2.82641e-16
23.204336	2.92582e-16
23.182346	3.02873e-16
23.160357	3.13525e-16
23.138367	3.24552e-16
23.116377	3.35966e-16
23.094388	3.47782e-16
23.072398	3.60013e-16
23.050408	3.72674e-16
23.028419	3.8578e-16
23.006429	3.99346e-16
22.984440	4.13389e-16
22.962450	4.27926e-16
22.940460	4.42973e-16
22.918471	4.5855e-16
22.896481	4.74674e-16
22.874491	4.91364e-16
22.852502	5.08641e-16
22.830512	5.26525e-16
22.808523	5.45037e-16
22.786533	5.642e-16
22.764543	5.84036e-16
22.742554	6.0457e-16
22.720564	6.25824e-16
22.698574	6.47826e-16
22.676585	6.706e-16
22.654595	6.94174e-16
22.632606	7.18577e-16
22.610616	7.43837e-16
22.588626	7.69985e-16
22.566637	7.97051e-16
22.544647	8.25067e-16
22.522657	8.54068e-16
22.500668	8.84088e-16
22.478678	9.15162e-16
22.456689	9.47328e-16
22.434699	9.80623e-16
22.412709	1.01509e-15
22.390720	1.05076e-15
22.368730	1.08769e-15
22.346740	1.12592e-15
22.324751	1.16549e-15
22.302761	1.20644e-15
22.280772	1.24884e-15
22.258782	1.29272e-15
22.236792	1.33815e-15
22.214803	1.38517e-15
22.192813	1.43384e-15
22.170823	1.48423e-15
22.148834	1.53638e-15
22.126844	1.59036e-15
22.104855	1.64623e-15
22.082865	1.70407e-15
22.060875	1.76394e-15
22.038886	1.82592e-15
22.016896	1.89006e-15
21.994906	1.95646e-15
21.972917	2.02519e-15
21.950927	2.09634e-15
21.928938	2.16998e-15
21.906948	2.2462e-15
21.884958	2.32511e-15
21.862969	2.40678e-15
21.840979	2.49132e-15
21.818989	2.57882e-15
21.797000	2.6694e-15
21.775010	2.76316e-15
21.753020	2.8602e-15
21.731031	2.96066e-15
21.709041	3.06464e-15
21.687052	3.17226e-15
21.665062	3.28367e-15
21.643072	3.39898e-15
21.621083	3.51835e-15
21.599093	3.6419e-15
21.577103	3.76978e-15
21.555114	3.90216e-15
21.533124	4.03917e-15
21.511135	4.181e-15
21.489145	4.3278e-15
21.467155	4.47976e-15
21.445166	4.63704e-15
21.423176	4.79984e-15
21.401186	4.96836e-15
21.379197	5.14278e-15
21.357207	5.32333e-15
21.335218	5.51021e-15
21.313228	5.70364e-15
21.291238	5.90387e-15
21.269249	6.11111e-15
21.247259	6.32562e-15
21.225269	6.54766e-15
21.203280	6.77749e-15
21.181290	7.01537e-15
21.159301	7.2616e-15
21.137311	7.51647e-15
21.115321	7.78028e-15
21.093332	8.05333e-15
21.071342	8.33596e-15
21.049352	8.62851e-15
21.027363	8.93131e-15
21.005373	9.24473e-15
20.983384	9.56914e-15
20.961394	9.90493e-15
20.939404	1.02525e-14
20.917415	1.06122e-14
20.895425	1.09846e-14
20.873435	1.137e-14
20.851446	1.17689e-14
20.829456	1.21819e-14
20.807467	1.26093e-14
20.785477	1.30516e-14
20.763487	1.35095e-14
20.741498	1.39834e-14
20.719508	1.4474e-14
20.697518	1.49817e-14
20.675529	1.55073e-14
20.653539	1.60512e-14
20.631550	1.66142e-14
20.609560	1.7197e-14
20.587570	1.78002e-14
20.565581	1.84245e-14
20.543591	1.90707e-14
20.521601	1.97395e-14
20.499612	2.04318e-14
20.477622	2.11484e-14
20.455633	2.189e-14
20.433643	2.26577e-14
20.411653	2.34522e-14
20.389664	2.42746e-14
20.367674	2.51258e-14
20.345684	2.60068e-14
20.323695	2.69187e-14
20.301705	2.78625e-14
20.279716	2.88394e-14
20.257726	2.98505e-14
20.235736	3.08971e-14
20.213747	3.19803e-14
20.191757	3.31014e-14
20.169767	3.42618e-14
20.147778	3.54629e-14
20.125788	3.6706e-14
20.103799	3.79926e-14
20.081809	3.93244e-14
20.059819	4.07027e-14
20.037830	4.21294e-14
20.015840	4.3606e-14
19.993850	4.51343e-14
19.971861	4.67161e-14
19.949871	4.83533e-14
19.927882	5.00479e-14
19.905892	5.18018e-14
19.883902	5.36171e-14
19.861913	5.54959e-14
19.839923	5.74406e-14
19.817933	5.94533e-14
19.795944	6.15364e-14
19.773954	6.36925e-14
19.751964	6.59241e-14
19.729975	6.82338e-14
19.707985	7.06244e-14
19.685996	7.30986e-14
19.664006	7.56594e-14
19.642016	7.83099e-14
19.620027	8.10531e-14
19.598037	8.38924e-14
19.576047	8.6831e-14
19.554058	8.98724e-14
19.532068	9.30203e-14
19.510079	9.62783e-14
19.488089	9.96504e-14
19.466099	1.0314e-13
19.444110	1.06753e-13
19.422120	1.10491e-13
19.400130	1.1436e-13
19.378141	1.18365e-13
19.356151	1.2251e-13
19.334162	1.268e-13
19.312172	1.3124e-13
19.290182	1.35835e-13
19.268193	1.40591e-13
19.246203	1.45513e-13
19.224213	1.50608e-13
19.202224	1.55881e-13
19.180234	1.61338e-13
19.158245	1.66986e-13
19.136255	1.72831e-13
19.114265	1.78881e-13
19.092276	1.85143e-13
19.070286	1.91623e-13
19.048296	1.9833e-13
19.026307	2.05272e-13
19.004317	2.12456e-13
18.982328	2.19892e-13
18.960338	2.27588e-13
18.938348	2.35552e-13
18.916359	2.43795e-13
18.894369	2.52326e-13
18.872379	2.61156e-13
18.850390	2.70294e-13
18.828400	2.79752e-13
18.806411	2.8954e-13
18.784421	2.9967e-13
18.762431	3.10154e-13
18.740442	3.21005e-13
18.718452	3.32235e-13
18.696462	3.43858e-13
18.674473	3.55886e-13
18.652483	3.68335e-13
18.630494	3.81219e-13
18.608504	3.94554e-13
18.586514	4.08354e-13
18.564525	4.22636e-13
18.542535	4.37417e-13
18.520545	4.52715e-13
18.498556	4.68547e-13
18.476566	4.84933e-13
18.454577	5.0189e-13
18.432587	5.19441e-13
18.410597	5.37604e-13
18.388608	5.56401e-13
18.366618	5.75855e-13
18.344628	5.95989e-13
18.322639	6.16826e-13
18.300649	6.3839e-13
18.278660	6.60708e-13
18.256670	6.83805e-13
18.234680	7.07708e-13
18.212691	7.32446e-13
18.190701	7.58048e-13
18.168711	7.84544e-13
18.146722	8.11965e-13
18.124732	8.40343e-13
18.102743	8.69712e-13
18.080753	9.00107e-13
18.058763	9.31562e-13
18.036774	9.64115e-13
18.014784	9.97805e-13
17.992794	1.03267e-12
17.970805	1.06875e-12
17.948815	1.10609e-12
17.926826	1.14474e-12
17.904836	1.18473e-12
17.882846	1.22612e-12
17.860857	1.26896e-12
17.838867	1.31328e-12
17.816877	1.35916e-12
17.794888	1.40663e-12
17.772898	1.45577e-12
17.750908	1.50661e-12
17.728919	1.55923e-12
17.706929	1.61369e-12
17.684940	1.67004e-12
17.662950	1.72836e-12
17.640960	1.78872e-12
17.618971	1.85118e-12
17.596981	1.91582e-12
17.574991	1.98271e-12
17.553002	2.05194e-12
17.531012	2.12358e-12
17.509023	2.19772e-12
17.487033	2.27444e-12
17.465043	2.35384e-12
17.443054	2.43601e-12
17.421064	2.52104e-12
17.399074	2.60903e-12
17.377085	2.7001e-12
17.355095	2.79434e-12
17.333106	2.89186e-12
17.311116	2.99278e-12
17.289126	3.09722e-12
17.267137	3.2053e-12
17.245147	3.31715e-12
17.223157	3.4329e-12
17.201168	3.55268e-12
17.179178	3.67663e-12
17.157189	3.8049e-12
17.135199	3.93764e-12
17.113209	4.07501e-12
17.091220	4.21716e-12
17.069230	4.36427e-12
17.047240	4.5165e-12
17.025251	4.67403e-12
17.003261	4.83705e-12
16.981272	5.00575e-12
16.959282	5.18033e-12
16.937292	5.36098e-12
16.915303	5.54793e-12
16.893313	5.74139e-12
16.871323	5.94158e-12
16.849334	6.14875e-12
16.827344	6.36313e-12
16.805355	6.58497e-12
16.783365	6.81454e-12
16.761375	7.0521e-12
16.739386	7.29793e-12
16.717396	7.55232e-12
16.695406	7.81556e-12
16.673417	8.08797e-12
16.651427	8.36986e-12
16.629438	8.66156e-12
16.607448	8.96341e-12
16.585458	9.27576e-12
16.563469	9.59899e-12
16.541479	9.93346e-12
16.519489	1.02796e-11
16.497500	1.06377e-11
16.475510	1.10083e-11
16.453521	1.13918e-11
16.431531	1.17887e-11
16.409541	1.21994e-11
16.387552	1.26243e-11
16.365562	1.3064e-11
16.343572	1.3519e-11
16.321583	1.39899e-11
16.299593	1.44771e-11
16.277604	1.49812e-11
16.255614	1.55029e-11
16.233624	1.60427e-11
16.211635	1.66013e-11
16.189645	1.71794e-11
16.167655	1.77775e-11
16.145666	1.83964e-11
16.123676	1.90368e-11
16.101687	1.96995e-11
16.079697	2.03852e-11
16.057707	2.10947e-11
16.035718	2.18289e-11
16.013728	2.25887e-11
15.991738	2.33748e-11
15.969749	2.41882e-11
15.947759	2.50299e-11
15.925770	2.59009e-11
15.903780	2.68021e-11
15.881790	2.77346e-11
15.859801	2.86995e-11
15.837811	2.96979e-11
15.815821	3.0731e-11
15.793832	3.18e-11
15.771842	3.29061e-11
15.749852	3.40506e-11
15.727863	3.52349e-11
15.705873	3.64603e-11
15.683884	3.77282e-11
15.661894	3.90402e-11
15.639904	4.03977e-11
15.617915	4.18023e-11
15.595925	4.32557e-11
15.573935	4.47595e-11
15.551946	4.63156e-11
15.529956	4.79256e-11
15.507967	4.95915e-11
15.485977	5.13152e-11
15.463987	5.30988e-11
15.441998	5.49442e-11
15.420008	5.68536e-11
15.398018	5.88293e-11
15.376029	6.08736e-11
15.354039	6.29887e-11
15.332050	6.51772e-11
15.310060	6.74417e-11
15.288070	6.97846e-11
15.266081	7.22088e-11
15.244091	7.47171e-11
15.222101	7.73124e-11
15.200112	7.99976e-11
15.178122	8.27759e-11
15.156133	8.56506e-11
15.134143	8.86249e-11
15.112153	9.17024e-11
15.090164	9.48864e-11
15.068174	9.81809e-11
15.046184	1.0159e-10
15.024195	1.05116e-10
15.002205	1.08765e-10
14.980216	1.12541e-10
14.958226	1.16447e-10
14.936236	1.20488e-10
14.914247	1.2467e-10
14.892257	1.28996e-10
14.870267	1.33473e-10
14.848278	1.38104e-10
14.826288	1.42896e-10
14.804299	1.47853e-10
14.782309	1.52982e-10
14.760319	1.58289e-10
14.738330	1.6378e-10
14.716340	1.69461e-10
14.694350	1.75338e-10
14.672361	1.81419e-10
14.650371	1.8771e-10
14.628382	1.94219e-10
14.606392	2.00954e-10
14.584402	2.07921e-10
14.562413	2.1513e-10
14.540423	2.22587e-10
14.518433	2.30303e-10
14.496444	2.38286e-10
14.474454	2.46545e-10
14.452465	2.5509e-10
14.430475	2.6393e-10
14.408485	2.73076e-10
14.386496	2.82538e-10
14.364506	2.92328e-10
14.342516	3.02455e-10
14.320527	3.12934e-10
14.298537	3.23774e-10
14.276548	3.34989e-10
14.254558	3.46592e-10
14.232568	3.58595e-10
14.210579	3.71014e-10
14.188589	3.83861e-10
14.166599	3.97153e-10
14.144610	4.10904e-10
14.122620	4.2513e-10
14.100631	4.39847e-10
14.078641	4.55073e-10
14.056651	4.70825e-10
14.034662	4.87121e-10
14.012672	5.03979e-10
13.990682	5.2142e-10
13.968693	5.39463e-10
13.946703	5.58129e-10
13.924714	5.77439e-10
13.902724	5.97416e-10
13.880734	6.18082e-10
13.858745	6.39462e-10
13.836755	6.61579e-10
13.814765	6.8446e-10
13.792776	7.0813e-10
13.770786	7.32617e-10
13.748796	7.57949e-10
13.726807	7.84155e-10
13.704817	8.11264e-10
13.682828	8.39309e-10
13.660838	8.6832e-10
13.638848	8.98332e-10
13.616859	9.29379e-10
13.594869	9.61496e-10
13.572879	9.94721e-10
13.550890	1.02909e-09
13.528900	1.06465e-09
13.506911	1.10143e-09
13.484921	1.13947e-09
13.462931	1.17883e-09
13.440942	1.21955e-09
13.418952	1.26166e-09
13.396962	1.30523e-09
13.374973	1.3503e-09
13.352983	1.39692e-09
13.330994	1.44515e-09
13.309004	1.49503e-09
13.287014	1.54664e-09
13.265025	1.60002e-09
13.243035	1.65524e-09
13.221045	1.71236e-09
13.199056	1.77145e-09
13.177066	1.83257e-09
13.155077	1.89579e-09
13.133087	1.96119e-09
13.111097	2.02884e-09
13.089108	2.09881e-09
13.067118	2.17119e-09
13.045128	2.24607e-09
13.023139	2.32351e-09
13.001149	2.40362e-09
12.979160	2.48649e-09
12.957170	2.5722e-09
12.935180	2.66086e-09
12.913191	2.75257e-09
12.891201	2.84743e-09
12.869211	2.94554e-09
12.847222	3.04703e-09
12.825232	3.15201e-09
12.803243	3.26059e-09
12.781253	3.37291e-09
12.759263	3.48908e-09
12.737274	3.60924e-09
12.715284	3.73353e-09
12.693294	3.86208e-09
12.671305	3.99505e-09
12.649315	4.13258e-09
12.627326	4.27483e-09
12.605336	4.42196e-09
12.583346	4.57415e-09
12.561357	4.73155e-09
12.539367	4.89436e-09
12.517377	5.06274e-09
12.495388	5.23691e-09
12.473398	5.41705e-09
12.451409	5.60336e-09
12.429419	5.79607e-09
12.407429	5.99537e-09
12.385440	6.20152e-09
12.363450	6.41472e-09
12.341460	6.63524e-09
12.319471	6.86331e-09
12.297481	7.09919e-09
12.275492	7.34315e-09
12.253502	7.59547e-09
12.231512	7.85644e-09
12.209523	8.12633e-09
12.187533	8.40547e-09
12.165543	8.69417e-09
12.143554	8.99275e-09
12.121564	9.30155e-09
12.099575	9.62092e-09
12.077585	9.95121e-09
12.055595	1.02928e-08
12.033606	1.06461e-08
12.011616	1.10115e-08
11.989626	1.13893e-08
11.967637	1.17801e-08
11.945647	1.21842e-08
11.923657	1.26022e-08
11.901668	1.30344e-08
11.879678	1.34814e-08
11.857689	1.39437e-08
11.835699	1.44218e-08
11.813709	1.49162e-08
11.791720	1.54276e-08
11.769730	1.59563e-08
11.747740	1.65031e-08
11.725751	1.70686e-08
11.703761	1.76534e-08
11.681772	1.82582e-08
11.659782	1.88836e-08
11.637792	1.95303e-08
11.615803	2.01991e-08
11.593813	2.08908e-08
11.571823	2.1606e-08
11.549834	2.23456e-08
11.527844	2.31104e-08
11.505855	2.39013e-08
11.483865	2.47191e-08
11.461875	2.55648e-08
11.439886	2.64394e-08
11.417896	2.73437e-08
11.395906	2.82789e-08
11.373917	2.92459e-08
11.351927	3.02458e-08
11.329938	3.12798e-08
11.307948	3.23489e-08
11.285958	3.34545e-08
11.263969	3.45977e-08
11.241979	3.57797e-08
11.219989	3.7002e-08
11.198000	3.82659e-08
11.176010	3.95728e-08
11.154021	4.09241e-08
11.132031	4.23213e-08
11.110041	4.3766e-08
11.088052	4.52599e-08
11.066062	4.68045e-08
11.044072	4.84015e-08
11.022083	5.00528e-08
11.000093	5.17602e-08
10.978104	5.35256e-08
10.956114	5.53509e-08
10.934124	5.72382e-08
10.912135	5.91895e-08
10.890145	6.1207e-08
10.868155	6.3293e-08
10.846166	6.54497e-08
10.824176	6.76795e-08
10.802187	6.9985e-08
10.780197	7.23686e-08
10.758207	7.4833e-08
10.736218	7.73809e-08
10.714228	8.00151e-08
10.692238	8.27386e-08
10.670249	8.55543e-08
10.648259	8.84653e-08
10.626270	9.14749e-08
10.604280	9.45863e-08
10.582290	9.7803e-08
10.560301	1.01129e-07
10.538311	1.04567e-07
10.516321	1.08121e-07
10.494332	1.11795e-07
10.472342	1.15594e-07
10.450353	1.19521e-07
10.428363	1.23581e-07
10.406373	1.27778e-07
10.384384	1.32116e-07
10.362394	1.36602e-07
10.340404	1.41238e-07
10.318415	1.46031e-07
10.296425	1.50986e-07
10.274436	1.56108e-07
10.252446	1.61403e-07
10.230456	1.66876e-07
10.208467	1.72534e-07
10.186477	1.78382e-07
10.164487	1.84428e-07
10.142498	1.90677e-07
10.120508	1.97137e-07
10.098519	2.03814e-07
10.076529	2.10716e-07
10.054539	2.1785e-07
10.032550	2.25225e-07
10.010560	2.32847e-07
9.988570	2.40726e-07
9.966581	2.4887e-07
9.944591	2.57288e-07
9.922601	2.65988e-07
9.900612	2.74981e-07
9.878622	2.84276e-07
9.856633	2.93883e-07
9.834643	3.03812e-07
9.812653	3.14075e-07
9.790664	3.24682e-07
9.768674	3.35645e-07
9.746684	3.46975e-07
9.724695	3.58686e-07
9.702705	3.70789e-07
9.680716	3.83297e-07
9.658726	3.96225e-07
9.636736	4.09585e-07
9.614747	4.23393e-07
9.592757	4.37662e-07
9.570767	4.5241e-07
9.548778	4.6765e-07
9.526788	4.83401e-07
9.504799	4.99677e-07
9.482809	5.16498e-07
9.460819	5.33881e-07
9.438830	5.51844e-07
9.416840	5.70407e-07
9.394850	5.89589e-07
9.372861	6.09412e-07
9.350871	6.29896e-07
9.328882	6.51063e-07
9.306892	6.72935e-07
9.284902	6.95537e-07
9.262913	7.18891e-07
9.240923	7.43023e-07
9.218933	7.67959e-07
9.196944	7.93724e-07
9.174954	8.20346e-07
9.152965	8.47854e-07
9.130975	8.76276e-07
9.108985	9.05643e-07
9.086996	9.35986e-07
9.065006	9.67336e-07
9.043016	9.99727e-07
9.021027	1.03319e-06
8.999037	1.06777e-06
8.977048	1.10349e-06
8.955058	1.1404e-06
8.933068	1.17853e-06
8.911079	1.21792e-06
8.889089	1.25862e-06
8.867099	1.30066e-06
8.845110	1.34409e-06
8.823120	1.38896e-06
8.801131	1.43532e-06
8.779141	1.4832e-06
8.757151	1.53267e-06
8.735162	1.58377e-06
8.713172	1.63656e-06
8.691182	1.69108e-06
8.669193	1.74741e-06
8.647203	1.80559e-06
8.625214	1.86569e-06
8.603224	1.92777e-06
8.581234	1.99189e-06
8.559245	2.05812e-06
8.537255	2.12653e-06
8.515265	2.19719e-06
8.493276	2.27016e-06
8.471286	2.34554e-06
8.449297	2.42339e-06
8.427307	2.50379e-06
8.405317	2.58683e-06
8.383328	2.67259e-06
8.361338	2.76116e-06
8.339348	2.85263e-06
8.317359	2.94709e-06
8.295369	3.04464e-06
8.273380	3.14538e-06
8.251390	3.24941e-06
8.229400	3.35684e-06
8.207411	3.46777e-06
8.185421	3.58233e-06
8.163431	3.70061e-06
8.141442	3.82275e-06
8.119452	3.94887e-06
8.097463	4.07909e-06
8.075473	4.21355e-06
8.053483	4.35238e-06
8.031494	4.49572e-06
8.009504	4.64371e-06
7.987514	4.7965e-06
7.965525	4.95425e-06
7.943535	5.1171e-06
7.921545	5.28524e-06
7.899556	5.45881e-06
7.877566	5.63799e-06
7.855577	5.82297e-06
7.833587	6.01392e-06
7.811597	6.21104e-06
7.789608	6.41451e-06
7.767618	6.62454e-06
7.745628	6.84133e-06
7.723639	7.0651e-06
7.701649	7.29607e-06
7.679660	7.53446e-06
7.657670	7.78051e-06
7.635680	8.03445e-06
7.613691	8.29653e-06
7.591701	8.56701e-06
7.569711	8.84614e-06
7.547722	9.13421e-06
7.525732	9.43148e-06
7.503743	9.73824e-06
7.481753	1.00548e-05
7.459763	1.03814e-05
7.437774	1.07185e-05
7.415784	1.10663e-05
7.393794	1.14251e-05
7.371805	1.17953e-05
7.349815	1.21773e-05
7.327826	1.25714e-05
7.305836	1.29779e-05
7.283846	1.33974e-05
7.261857	1.38301e-05
7.239867	1.42764e-05
7.217877	1.47369e-05
7.195888	1.52118e-05
7.173898	1.57017e-05
7.151909	1.6207e-05
7.129919	1.67282e-05
7.107929	1.72657e-05
7.085940	1.78201e-05
7.063950	1.83919e-05
7.041960	1.89815e-05
7.019971	1.95896e-05
6.997981	2.02166e-05
6.975992	2.08631e-05
6.954002	2.15298e-05
6.932012	2.22172e-05
6.910023	2.29259e-05
6.888033	2.36566e-05
6.866043	2.441e-05
6.844054	2.51866e-05
6.822064	2.59872e-05
6.800075	2.68125e-05
6.778085	2.76631e-05
6.756095	2.854e-05
6.734106	2.94437e-05
6.712116	3.03751e-05
6.690126	3.13351e-05
6.668137	3.23243e-05
6.646147	3.33438e-05
6.624158	3.43942e-05
6.602168	3.54766e-05
6.580178	3.65919e-05
6.558189	3.77409e-05
6.536199	3.89247e-05
6.514209	4.01441e-05
6.492220	4.14004e-05
6.470230	4.26943e-05
6.448241	4.40271e-05
6.426251	4.53999e-05
6.404261	4.68136e-05
6.382272	4.82695e-05
6.360282	4.97686e-05
6.338292	5.13123e-05
6.316303	5.29017e-05
6.294313	5.45381e-05
6.272324	5.62227e-05
6.250334	5.79569e-05
6.228344	5.97419e-05
6.206355	6.15791e-05
6.184365	6.34699e-05
6.162375	6.54158e-05
6.140386	6.74181e-05
6.118396	6.94783e-05
6.096407	7.1598e-05
6.074417	7.37786e-05
6.052427	7.60217e-05
6.030438	7.8329e-05
6.008448	8.07019e-05
5.986458	8.31422e-05
5.964469	8.56515e-05
5.942479	8.82316e-05
5.920489	9.08841e-05
5.898500	9.36107e-05
5.876510	9.64133e-05
5.854521	9.92937e-05
5.832531	0.000102254
5.810541	0.000105295
5.788552	0.00010842
5.766562	0.000111629
5.744572	0.000114926
5.722583	0.000118312
5.700593	0.000121788
5.678604	0.000125358
5.656614	0.000129022
5.634624	0.000132782
5.612635	0.000136642
5.590645	0.000140601
5.568655	0.000144664
5.546666	0.00014883
5.524676	0.000153103
5.502687	0.000157485
5.480697	0.000161976
5.458707	0.000166579
5.436718	0.000171296
5.414728	0.000176128
5.392738	0.000181077
5.370749	0.000186146
5.348759	0.000191334
5.326770	0.000196644
5.304780	0.000202077
5.282790	0.000207635
5.260801	0.000213318
5.238811	0.000219128
5.216821	0.000225065
5.194832	0.00023113
5.172842	0.000237324
5.150853	0.000243647
5.128863	0.000250099
5.106873	0.00025668
5.084884	0.000263389
5.062894	0.000270225
5.040904	0.000277188
5.018915	0.000284276
4.996925	0.000291487
4.974936	0.000298819
4.952946	0.000306268
4.930956	0.000313832
4.908967	0.000321505
4.886977	0.000329283
4.864987	0.000337161
4.842998	0.000345132
4.821008	0.000353189
4.799019	0.000361322
4.777029	0.000369522
4.755039	0.000377778
4.733050	0.000386077
4.711060	0.000394405
4.689070	0.000402745
4.667081	0.000411079
4.645091	0.000419384
4.623102	0.000427637
4.601112	0.00043581
4.579122	0.00044387
4.557133	0.000451779
4.535143	0.000459495
4.513153	0.000466965
4.491164	0.000474127
4.469174	0.000480905
4.447185	0.000487205
4.425195	0.000492902
4.403205	0.000497818
4.381216	0.000501671
&
