# Supplementary material for: Estimating the power of sequence covariation for detecting conserved RNA structure
Source: Bioinformatics. 2020 Feb 7;36(10):3072–6. doi: 10.1093/bioinformatics/btaa080 (PMC7214042; doi:10.1093/bioinformatics/btaa080)
Supplement: btaa080_Supplementary_Data [file btaa080_supplementary_data.zip › btaa080-Suppl_Data/data/alignments/HOTAIR_Pyle15/R-scape/Figure1.out]

#-------------------------------------------------------------------------------------------------------
# MSA Figure1_1 nseq 16 (16) alen 2 (4) avgid 82.92 (82.92) nbpairs 0 (0)
# contacts  0 (0 bpairs 0 wc bpairs)
#
# Method Target_E-val [cov_min,cov_max] [FP | TP True Found | Sen PPV F] 
# GT    1e+12           [0.00,0.00]    [1 | 0 0 1 | 0.00 0.00 0.00] 
#
#       left_pos       right_pos        score          E-value       substitutions      power
#-------------------------------------------------------------------------------------------------------
~	         1	         4	0.00067	0	0		0.00
#-------------------------------------------------------------------------------------------------------
# MSA Figure1_2 nseq 15 (16) alen 2 (4) avgid 20.95 (20.00) nbpairs 0 (0)
# contacts  0 (0 bpairs 0 wc bpairs)
#
# Method Target_E-val [cov_min,cov_max] [FP | TP True Found | Sen PPV F] 
# GT    1e+12           [37.75,37.75]    [1 | 0 0 1 | 0.00 0.00 0.00] 
#
#       left_pos       right_pos        score          E-value       substitutions      power
#-------------------------------------------------------------------------------------------------------
~	         1	         4	37.75432	0	0		0.00
#-------------------------------------------------------------------------------------------------------
# MSA Figure1_3 nseq 16 (16) alen 2 (4) avgid 20.00 (20.00) nbpairs 0 (0)
# contacts  0 (0 bpairs 0 wc bpairs)
#
# Method Target_E-val [cov_min,cov_max] [FP | TP True Found | Sen PPV F] 
# GT    1e+12           [0.00,0.00]    [1 | 0 0 1 | 0.00 0.00 0.00] 
#
#       left_pos       right_pos        score          E-value       substitutions      power
#-------------------------------------------------------------------------------------------------------
~	         1	         4	0.00144	0	0		0.00
