# Supplementary material for: Estimating the power of sequence covariation for detecting conserved RNA structure
Source: Bioinformatics. 2020 Feb 7;36(10):3072–6. doi: 10.1093/bioinformatics/btaa080 (PMC7214042; doi:10.1093/bioinformatics/btaa080)
Supplement: btaa080_Supplementary_Data [file btaa080_supplementary_data.zip › btaa080-Suppl_Data/data/alignments/HOTAIR_Pyle15/R-scape/HOTAIR_D1.cyk.sto]

# STOCKHOLM 1.0
#=GF AU              Infernal 1.1
#=GF USED_GSC        TRUE
#=GF NUM_COV         19
#=GF WEIGHT_MAP      Homo_sapiens/1-526 0.172452 Pan_troglodytes/1-530 0.172452 Gorilla/1-531 0.241433 Nomascus_leucogenys/1-526 0.357065 Macaca_mulatta/1-538 0.476854 Pongo_abelii/1-538 0.34203 Tursiops_truncatus/1-525 1.01204 Mustela_putorius_furo/1-512 0.919485 Microcebus_murinus/1-521 0.74325 Ailuropoda_melanoleuca/1-517 0.918939 Pteropus_vampyrus/1-524 1.20012 Otolemur_garnettii/1-508 0.826961 Callithrix_jacchus/1-543 0.806728 Equus_caballus/1-535 0.826961 Loxodonta_africana/1-520 1.01204 Canis_lupus_familiaris/1-534 1.17947 Ictidomys_tridecemlineatus/1-504 0.89734 Choloepus_hoffmanni/1-488 1.39032 Myotis_lucifugus/1-470 0.826961 Cavia_porcellus/1-517 1.10638 Procavia_capensis/1-494 1.4121 Echinops_telfairi/1-507 1.29397 Oryctolagus_cuniculus/1-533 0.918939 Tupaia_belangeri/1-443 0.743249 Bos_taurus/1-558 1.20012 Mus_musculus/1-489 1.77876 Rattus_norvegicus/2-476 1.77876 Erinaceus_europaeus/1-382 1.48091 Felis_catus/1-290 1.01204 Sorex_araneus/1-294 0.826961 Dasypus_novemcinctus/1-288 1.65224 Dipodomys_ordii/198-341 1.43409 Ochotona_princeps/1-280 1.38731 Tarsius_syrichta/144-230 0.494512 Dipodomys_ordii/353-442 0.89734 Dipodomys_ordii/35-180 2.39387 Tarsius_syrichta/4-34 0.865535
#=GF DID_FRAGMENTARY FALSE.  globalOuterFirst,Last=0,792

Ailuropoda_melanoleuca/1-517             GACUCGCCUGUGUGCUGAAGCUUGAUCCGAAAGCUUCCACAGUGUGGAC-CA-CCA--UGUGGGGGUGGGGGGGCU-CU--CGGCCCUGAG--------------GCCUGGGUGCGCCACUGACU--ACCCCUUGUGUUGGGGGGGGC-CCUACCUGAGGGUCAGGUC----CUCAGGUCCCUAGUAGCCCUAAGGCAC-
#=GR Ailuropoda_melanoleuca/1-517     PP *************************************************-**-***--******************-**--**********--------------********************--************999999888-*******************----************************988-
Tupaia_belangeri/1-443                   GACUGGCCUGGGCUCUGAAGCUUGAUCCAAAAGCUUUCACAGUGUGGGG-UU-UUG--CGUGGGGGGACAGGGAUA----------GUGAG--------------GCUUGGGAACUCCACCGACU--GUCUUCACUGCUCCUGGC-------------------------------------------------------
#=GR Tupaia_belangeri/1-443           PP *************************************************-**-***--*****9998776665555----------44566--------------6888899*******9***99--999999999999999888-------------------------------------------------------
Ochotona_princeps/1-280                  CACUGGCCUCUGCUUUCAAGUUUUAUCUAGAAGCUUCCACAGCACAGCC-UG-CUG--CUUGGGGGGCAGGGAGAA-CU--AUGGACAGAA--------------ACUUGGAACCU------------------------------------------------------------------------------------
#=GR Ochotona_princeps/1-280          PP *****************************************97555599-99-999--99*****9999*******-**--**********--------------********997------------------------------------------------------------------------------------
Pteropus_vampyrus/1-524                  GACUCGCCUGUGUUCUCAAGCUUGAUGUGAAAGCUUCCACAGUGUGGAC-CA-CCA--CGUGGGAGUGAGAG-GCU-CC--GGGCACUGAG--------------GCCUAGGAACUCCACUGACC--ACCCCUACUGCUCCUGGCUGUCCCAACCUGGGCCACAGGCC----CUCAGUUCCCUAAUAGUCCUUAGGCACC
#=GR Pteropus_vampyrus/1-524          PP *************************************************-**-***--*************9-9**-**--**********--------------********************--*****************************************----****************************
Tursiops_truncatus/1-525                 GGCUUGCCUGUGUUCUGAAGCCUGAUACGAAAGCUUCCAUAGUGUGGAC-UG-CCA--CGUGGGGGUGGCAGGGCU-CC--AGGCAUACAG--------------GCCUGGGAGCUCC-CUGCCU--GCCCCCACCGCUCCUGGCAGCUCCCACCUGGGCCCCAGACC----CUCAGGUCCCAGAUAGUUCUUAGGCACC
#=GR Tursiops_truncatus/1-525         PP *************************************************-**-***--******************-**--**********--------------*************-******--*****************************************----****************************
Tarsius_syrichta/144-230                 --------------------------------------------------------------------------------------------------------------------------------------------------------------------------------------------------------
#=GR Tarsius_syrichta/144-230         PP --------------------------------------------------------------------------------------------------------------------------------------------------------------------------------------------------------
Canis_lupus_familiaris/1-534             GACUCGCCUGCGUGCUGAAGCCCGAUCCGAAAGCUUCCACAGUGUGGACGCG-CCA--UGUGGGGGCGGGAG-GCU-CU--GGGCACUGAG--------------GUCUGGGAGCGGCACUGACA--GCC-CCAGGGCUCCUCGCUGCUCCUACCUGGGUGUCAGGUCCUACUGCAGGUCCCU-AUAGCCCUUAGGCAC-
#=GR Canis_lupus_familiaris/1-534     PP *************************************************999-***--*************9-***-**--**********--------------******************98--777-9************************************66655578****998-688************-
Dipodomys_ordii/198-341                  --------------------------------------------------------------------------------------------------------------------------------------------------------------------------------------------------------
#=GR Dipodomys_ordii/198-341          PP --------------------------------------------------------------------------------------------------------------------------------------------------------------------------------------------------------
Bos_taurus/1-558                         GACUUGCCUGUGUUCUGAAGCCUGGUCCAAAAGCUUCCACACUGUGGACCUG-CCA--UGGGGGGGUGGGAGGGCUGCCUGAGGC--GGAG--------------GCCUGGGAGCUUC-CUGACC--ACCCUCACUGCUCCUGGCUGCUCCCACCUGGACCCCAGGCCCCACUUCAGGUUCCAGAGAGCCCUUAGGUGCC
#=GR Bos_taurus/1-558                 PP ************************************************9889-***--***************995566235555--7999--------------************9-******--*****************************************99999999************************
Cavia_porcellus/1-517                    AAUUUGCCAGUGCUGGUAAGCUUGGUGUUAGAACUUCCACACUGUGGAC-UG-CUA--CACGGGGGUAGGAGGGCA-CC--AGGAACGAAG--------------GCCUGGGAACUCUACCAACUGCACCCCCCC-------AGCUGCUGCUACCCAGGCCCCAGGCU----CUCAGUUUUCUAAUUGUCCUGAAGUGCU
#=GR Cavia_porcellus/1-517            PP *************************************************-**-***--******************-**--**********--------------*******************83355555555-------55566665557788889999******----****************999999999***
Pongo_abelii/1-538                       GACUCGCCUGUGCUCUGAAGCUUGAUCCGAAAGCUUCCACAGUGAGGAC-UG-CUC--CGUGGGGGUAAGAGAGCA-CC--AGGCACUGAG--------------GCCUGGGAGCUCCACAGACC--AACACCCCUGCUCCUGGCGGCUCCUACCUGGGACUUAGACC----CUCAGGUCCCUAAUAUCCCGGAGGUGCU
#=GR Pongo_abelii/1-538               PP *************************************************-**-***--******************-**--**********--------------********************--*****************************************----****************************
Pan_troglodytes/1-530                    GACUCGCCUGUGCUCUGGAGCUUGAUCCGAAAGCUUCCACAGUGAGGAC-UG-CUC--CGUGGGGGUAAGAGAGCA-CC--AGGCACUGAG--------------GCCUGGGAGUUCCACAGACC--AACACCCCUGCUCCUGGCGGCUCCCACCCGGGACUUAGACC----CUCAGGUCCCUAAUAUCCCGGAGGUGCU
#=GR Pan_troglodytes/1-530            PP *************************************************-**-***--******************-**--**********--------------********************--*****************************************----****************************
Mustela_putorius_furo/1-512              GACUCGCCUGUGUGCUGGAGCUUGAUCUGAAAGCUUCCACAGUGUGGAC-UG-CCA--UGUAGAGGUGGGAGGGCU-CU--AGGCCCCGAG--------------GCCUGGGAGCUCUACUGACC--ACCCCCAGUGCUCCCGGCUACUUCCACCUGGGUGUCAGGUC----CUUGGGUCCCUAGUAGCCCUUAGGCAC-
#=GR Mustela_putorius_furo/1-512      PP *************************************************-**-***--******************-**--**********--------------********************--*****************************************----*************************98-
Felis_catus/1-290                        GACUCGCCUGUGUUCUGAAGCUUGAUCCGAAAGCUUCCACAGUGUGGAC-CG-CCA--UGUGGGGGUGGGAGGGCU-CU--AGACACU-AG--------------GCCUGG-AGCUCCACUGA-----------------------------------------------------------------------------
#=GR Felis_catus/1-290                PP *************************************************-**-***--******************-**--****986-78--------------988865-9*****99998-----------------------------------------------------------------------------
Choloepus_hoffmanni/1-488                GACUC-CCUGUGUUUUAGGACUUAA-------G-------------------G-------------UGGGAGGGCG-CC--AGGCAUUGAG--------------GCCUGGGAGCUCCACUGUCU--GCCUCUGCUUCUCCUGCCUACUUUCUCCCAGGCCCCGAACC----CUCAGGUCCCUAACAGCCCUUGAGCACC
#=GR Choloepus_hoffmanni/1-488        PP *****-889*********9999854-------2-------------------5-------------5*********-**--**********--------------********************--*****************************************----****************************
Dipodomys_ordii/353-442                  --------------------------------------------------------------------------------------------------------------------------------------------------------------------------------------------------------
#=GR Dipodomys_ordii/353-442          PP --------------------------------------------------------------------------------------------------------------------------------------------------------------------------------------------------------
Callithrix_jacchus/1-543                 GACUUGCCUGAGCUCUGAAGCUUGCUCCGAAAGCUUCCACAGUGAGGAC-UG-CUG--UGUGGGGGUAGGAGAGCA-CC--AAGCACUGAG--------------GCCUGGGAGUUCCACCAACC--AAGCCCCCUGCUCCAGUGGGCUCCCACCCGGGACCUAGACC----CUCAUGUCCCUAAUAUCCCUGAGGUGCU
#=GR Callithrix_jacchus/1-543         PP *************************************************-**-***--******************-**--**********--------------********************--*****************************************----****************************
Macaca_mulatta/1-538                     GACUCGCCUGUGCUCUGAAGCUUGAUCCGAAAGCUUCCACAGUGAGGAC-UG-CUG--UGUGGGGGUAAGAGAGCA-CC--AGGCACUGAG--------------GCCUUGGAGCUCCACCAACC--AAUACCCCUGCUCUUGGCGUCUCCCACCCGGGACUUAGAUC----CUCAGGUUCCUAAUAUCCGGGAGGUGCU
#=GR Macaca_mulatta/1-538             PP *************************************************-**-***--******************-**--**********--------------********************--*****************************************----****************************
Rattus_norvegicus/2-476                  AUUUCGCCUGUGCUAGGAAACUCCACGCGAAUCUUU-CACAGUGGG-GC-UG-CCU--UGUGUGGAGAUAGGA------------------GGCCCAAUGCUCUA----------UCAACUGGCU--CUGGCUGCCGCUCCUGGCUGCUUCACC---------AUA-C----UUCAGGUAUCUUAUA-------GAUAUU
#=GR Rattus_norvegicus/2-476          PP *****************************9877666-******999-69-99-***--***998887765553------------------34455555544444----------7779999999--9999999*****************854---------444-6----79*********9998-------******
Mus_musculus/1-489                       GACUCGCCUGUGCUAGGAAACUCCACGCGA-AGCUUCCACAGUGGG-AC-UG-CCUUGCGUGGAGAUAGGAGG------------------CCCAAU-UGCUCUA----------UUAAUUGCCC--CUGUCUGCUGAUUCUGGCUGCCUCAGCCCA----------C----UUUGGGGAUCUUAUAGAUUGGAGAAAUU
#=GR Mus_musculus/1-489               PP ****************************97-599*********665-99-99-9973469*********9994------------------555544-4333333----------5556666666--666666666666666666666666666553----------4----677788899999****************
Myotis_lucifugus/1-470                   C-CUCCCCUGUUUUCUGAAGUUUGAUUCAAAAGCUUCCACAGUGUGGAC-CG-CCA--CCUGGGGGUGGGCGGG----------------------------------------CUCCACUGACC--ACCCUCACGGCUCCUGGCUUUUCCUACCUGGGCCUUAGGCC----CUCGGGCCCCU---------UAGGCGCC
#=GR Myotis_lucifugus/1-470           PP *-***********************************************-**-***--************9998----------------------------------------8**********--*****************************************----********887---------********
Dasypus_novemcinctus/1-288               GGCUCGUCUGUCUUCUGAGGUCCGAGUCGAAAGCUUCCACAGUGUGGAG-CG-CCC--CGAGGUGGUGGGAGGGCA-CC--AGGCAUCGAG--------------GCCUGGGAGGUCCCCUG------------------------------------------------------------------------------
#=GR Dasypus_novemcinctus/1-288       PP *************************************************-**-***--******************-**--**********--------------*********99987665------------------------------------------------------------------------------
Loxodonta_africana/1-520                 GACUCGCCUGUGUUCUGAAGCUUGAUUCAAAAUCUUCCACAGUGUGAAC-CG-CUU--AGUGGGGGUGGGAGGGGA-CC--AGCCAUUGAG--------------GCCUGGGAGCUCAACCGACC--ACCCCCUCUGCUCCUGGCUGCUCCCACCCUUGAAGCAGGCC----CUCAGGUCCCUAGUAGCCCUUAGGUGCC
#=GR Loxodonta_africana/1-520         PP *************************************************-**-***--******************-**--**********--------------********************--*****************************************----****************************
Microcebus_murinus/1-521                 GACUCGCCUGCACCCUGAAGCUUAAUUCAAAAGGUCCCACAGUGUGGAC-UA-CUG--GGUGGGAGUAGGAGGGCA-GC--AGGCACUAAG--------------GCCUGGGAGCUCUGCUAGCC--AUC-UCCGUACUCUGGGCGGCCCUCACCCAGGCUCUA---U----UUCAGGUCCCUAAUACCCU-GAGGUACU
#=GR Microcebus_murinus/1-521         PP *************************************************-**-***--******************-**--**********--------------********************--***-5999*****************************---*----***************9998-89******
Dipodomys_ordii/35-180                   -------------------------------------------------------------------------------------------------------------------UCUGCUGACC--UGU-CUGCUGCUCCAGCUGCCGCUC----AGGCCCCA---C----UUCAGAUCUUUAAUAACA--GAGGU-AU
#=GR Dipodomys_ordii/35-180           PP -------------------------------------------------------------------------------------------------------------------**********--765-9999******99886444444----4589999*---*----***************773--56664-45
Tarsius_syrichta/4-34                    -------------------------------------------------------------------AGGAGGGCA-UC--AGGCCCUGAG--------------GCCUGGGAGC-------------------------------------------------------------------------------------
#=GR Tarsius_syrichta/4-34            PP -------------------------------------------------------------------*********-**--**********--------------**********-------------------------------------------------------------------------------------
Otolemur_garnettii/1-508                 GACUCGCCUGUACUCUGACGCUUGAUCCAAAAGCUUCCACAAUGUGGAC-UA-CUG--GGAGAGGGGAGGAGGGCA-CC--AGGCACUGAG--------------GCCUGAGAGCUCCACUAACC--ACCUCUGCUACUCUUGCCUGCUCCCUA-------------U----UUCAGGUCCCUAAUA-CCCUGAGGUGCU
#=GR Otolemur_garnettii/1-508         PP *************************************************-**-***--******************-**--**********--------------********************--************************966-------------7----889999********9-99999*******
Sorex_araneus/1-294                      GGCCCACCUGUGUCUUGAACCUUGGUCCCGAAGCUUCCACGGUGUGGAC-UG-CCA--CAGGGUAGUGGAAGGGU--CC--AGGCA---AG--------------GCUCGGAGGCU------------------------------------------------------------------------------------
#=GR Sorex_araneus/1-294              PP *************************************************-**-***--***********999766--99--99996---56--------------66666666554------------------------------------------------------------------------------------
Echinops_telfairi/1-507                  CC-------GUGUUCUGAAGCUUGAC-CCAAAGCUUCCACAGUGCCCGC-CG-CUC--AGUGGGGGUGGGCGGGUG-CC--AGACAGCAA---------------GUCUGGGAGCUCCACUGACC--ACCC---CUUUUCCUGGCUGCUCCCACCUGAGGCUCGCACC----UCCAAGGCCCUAGAACCCAGGGGGAGUG
#=GR Echinops_telfairi/1-507          PP *9-------***************75-56889************99999-99-9**--******************-**--****98877---------------******************99--9776---556789*************988888888765577----77888999********************
Homo_sapiens/1-526                       GACUCGCCUGUGCUCUGGAGCUUGAUCCGAAAGCUUCCACAGUGAGGAC-UG-CUC--CGUGGGGGUAAGAGAGCA-CC--AGGCACUGAG--------------GCCUGGGAGUUCCACAGACC--AACACCCCUGCUCCUGGCGGCUCCCACCCGGGACUUAGACC----CUCAGGUCCCUAAUAUCCCGGAGGUGCU
#=GR Homo_sapiens/1-526               PP *************************************************-**-***--******************-**--**********--------------********************--*****************************************----****************************
Equus_caballus/1-535                     GACUCGCCUGUGUUCUGAAGCUUGAUCCAAAACCUUCCACAGUGUGACA-CU-GUA--CAUGGGGCUGGGAGGGCU-CC--CGGCAAAGAG--------------GCCUGGGAGCUCCACUGACC--ACCCCUACUGCUCCUGACUGAUCCCCUCUGGGCCCCAGGCGCCACUUCAGGUCCCCGAGAGCCCUUAGGCACC
#=GR Equus_caballus/1-535             PP *******************************************998766-77-888--99****************-**--**********--------------********************--****************************************989989999************************
Gorilla/1-531                            GACUCGCCUGUGCUCUGAAGCUUGAUCCGAAAGCUUCCACAGUGAGGAC-UG-CUC--CGUGGGGGUAAGAGAGCA-CC--AGGCACUGAG--------------GCCUGGGAGUUCCACAGACC--AACACCCCUGCUCCUGGCGGCUCCCACCCGGGACUUAGACC----CUCAGGUCCCUAAUAUCCCGGAGGUGCU
#=GR Gorilla/1-531                    PP *************************************************-**-***--******************-**--**********--------------********************--*****************************************----****************************
Ictidomys_tridecemlineatus/1-504         GACUCGCCAGGGCUUGAAAGCUAGAUCUGAUAGUUUCCACAGUGUGGAC-GU-CUG--CGUGGGGGUAGGAG-GUA-CC--AGGCCCCAAG--------------GCCUGGGAGCCCGGGUGACC--AA---CCAUACCCAUUGCUUCUGUCACCCUGGCCCCA---C----UUCAGGUCUCU---------GCGGUAUU
#=GR Ictidomys_tridecemlineatus/1-504 PP *************************************************-**-***--*************9-***-**--**********--------------********************--94---67777888889999999999999999999999---9----******99999---------55666777
Nomascus_leucogenys/1-526                GACUCUCCUGUGCUCUGAAGCUUGAUCUGAAAGCUUCCACAGUGAGGAC-UG-CUC--CGUGGGGGUAAGAGAGCA-CC--AGGGACUGAG--------------GCCUGGGAGCUCCACAGACC--AACGCCCCUGCUCCUGGCGGCUCCCACCGGGGACUUAGACC----CUCAGGUCCCUAAUAUCCCGGAGGUGCU
#=GR Nomascus_leucogenys/1-526        PP *************************************************-**-***--******************-**--**********--------------********************--*****************************************----****************************
Oryctolagus_cuniculus/1-533              GACUGGCCAGUGCUCUCAAGCCUGAUCCGGAAGCUUCCACAGUGCGGCCGAG-CUG--CGUGGAGGGAGGAG-GGC-CU--GGG---AGAG--------------CCCUCGGCCCUGCGG---CC--CUGCCCGCUGCUGCAGGCGGCUCCCAU-------CCAGGCC----CCAAGCCCCACUACA-------GGUCCC
#=GR Oryctolagus_cuniculus/1-533      PP **********************************************999889-***--***********998-555-55--555---4799--------------99999*999999999---66--55568999*****************98-------899*999----877776666665555-------***888
Procavia_capensis/1-494                  GACUCGCCUGUGUUUUGAAGCUUGAUCUGAAAGCUUCCACAGUGAGAAC-CA-UCA--CUUGGUGGUGGGAGGGUG-CC--AGGCUUGGAG--------------GCCUGGAAGCCCCACUGCCC--AUCUCUUCUACUCCUGGCUGCUCCCCACCUUGAAGCAGGCC----CUCAGGUCCCUAGCAGCCCUUAGGUGCC
#=GR Procavia_capensis/1-494          PP *************************************************-**-***--******************-**--**********--------------********************--*****************************************----****************************
Erinaceus_europaeus/1-382                UGUUCGCCUGCAUUCUGAAGCUGAAGCCAGAAGCUCCCACAGUGUGGAC-CG-CUG--CAUGGGUGUCAGAGUGCU-GG--AGGCAUCGAA--------------UCCCGGGAGCCCCACUAGCC--AC---CCCUGUUCUGGAUGGCUCUCACCUGGGGCCCAGGUC----CAUAGGCCCCUAGUCCCCCUCGGACACU
#=GR Erinaceus_europaeus/1-382        PP *************************************************-**-***--******************-**--**********--------------******************98--86---66778999****************************----**************99999988889***
#=GC SS_cons                             ::[[[[[[--[[[[,,<<<<<<<_______>>>>>>>,,<<<<____>>->>,,,,,,,<<<<<<<<<<--<<<<--<<--<<<<____________________>>>>>>-->>>>------>>-->>>>>>>>,(((((---((((((((,<<<<<___>>>>>,<----<<<<<<___________>>>>>>>,,<<
#=GC RF_cons                             GACuCgCCUgugcucuGgAGCuUGAcccgAAAccuuCCacAGUggGGAC.ug~Ccc..uguGGgggggGGAGgGca.Cc..aGGCacugAG~~~~~~~~~~~~~~GCCugGGAgCuCcacuGACc..AcccccccugcuccuGgCggcUcCcAcccggGccucAGgcc....cUCAggcCCCuaauAgCccggAGgugcc
#=GC null_cons                           GACUCGCCUGUGYUCUGAAGCUUGAUYCRAAAGCUUCCACAGUGYGGAC-YG-CYR--YGUGGGGGURGGAGGGCn-CC--AGGCAYYGAG--------------GCCUGGGAGCUCCACUGACC--RYYnCYnCUGCUCCUGGCnGCUCCCRCCYRRGnnYCAnRYC----YUCAGGUCCCURAUAnYYYnnAGGYRCY

Ailuropoda_melanoleuca/1-517             CUCAGCCAGGAGGGU-CCUGCUCCUUUUCCU------------------------------------------------------------------GG---UGGA-ACGGA-------ACGGAUUUAGAAGUCUGC-------------AGUA--GGGGAGG-GGGGU-GUGGAGAGACGGAGCCCACAGUUACAGAC-
#=GR Ailuropoda_melanoleuca/1-517     PP 9**************-***************------------------------------------------------------------------**---****-*****-------******************-------------****--*******-*****-*****************************-
Tupaia_belangeri/1-443                   -------------------------------AUGUUCUACCGGAGUCC-----------------------------AGGGCCCCCAGGUCCCU---------------------------------AAUAGCC--C-------------AGAG--GUGCUUC-A---A-UCAGAUAG-GGGAGC-CAGAGUUG--GAAA
#=GR Tupaia_belangeri/1-443           PP -------------------------------77777777777788777-----------------------------77777777766554443---------------------------------3334444--4-------------4444--4444332-2---2-22234443-5669*8-9****987--8999
Ochotona_princeps/1-280                  -------------------------------C-------------------------------------------------------------U--------------------------------------------------------------------------------ACUGAUGGAUCUGCCUGCUGCUGCUG
#=GR Ochotona_princeps/1-280          PP -------------------------------8-------------------------------------------------------------9--------------------------------------------------------------------------------77778*********999999999998
Pteropus_vampyrus/1-524                  CCCAACUAGGUAGGA-UCUGCUCCUCUUCGU------------------------------------------------------------------GG---UGGA-AAGGA-------ACGGAUUUAGAAGUCGGC-------------AGUA--GGGGAGG-GAGGG-GUGGAGAGAGAGAGCCCAGAGUUACAGACA
#=GR Pteropus_vampyrus/1-524          PP ***************-***************------------------------------------------------------------------**---****-*****-------******************-------------****--*******-*****-******************************
Tursiops_truncatus/1-525                 CUCAACCAGGUAGGU-CUUGCUCCGCUUCGC------------------------------------------------------------------GG---UGGA-AUGGA-------AUGGAUUUAGAAGUCUGC-------------GUAU--GGGAGGG-GGGGA-GUGGAGAGAUGGAGCCCAGAGUUACAGGCG
#=GR Tursiops_truncatus/1-525         PP ***************-***************------------------------------------------------------------------**---****-*****-------******************-------------****--***99**-*****-******************************
Tarsius_syrichta/144-230                 --------------------------------------------------------------------------------------------------------------------------------------------------------------------------------------------------------
#=GR Tarsius_syrichta/144-230         PP --------------------------------------------------------------------------------------------------------------------------------------------------------------------------------------------------------
Canis_lupus_familiaris/1-534             CUUAGCCAGGUAGGUUCCUGCUCCUUU-CGU------------------------------------------------------------------GG---UGGA-AUGGA-------ACAAAUUUAGAAGUCAGC-------------AGUA--GGGGAGG-GGGGU-GUGGAGAGACAGAUCCCAGAGUUACAGACG
#=GR Canis_lupus_familiaris/1-534     PP 9*************868999****877-899------------------------------------------------------------------**---****-*****-------******************-------------****--*******-*****-******************************
Dipodomys_ordii/198-341                  -----------------------------------------------------------------------------------------------------------------------------------------------------------------------------------------------UUACAGAUA
#=GR Dipodomys_ordii/198-341          PP -----------------------------------------------------------------------------------------------------------------------------------------------------------------------------------------------*********
Bos_taurus/1-558                         CUCAACCAGGUAGGU-CCCAUUCCGCUUCGU------------------------------------------------------------------GG---UAGC-AUGAA-------AGGGAUUUAGAAGUCUGC-------------AGUAUUGGGAAGA-GG-GA-GUGGAGAGACGGAGCCCAGAGUUACAGACG
#=GR Bos_taurus/1-558                 PP ***************-***************------------------------------------------------------------------**---****-*****-------******************-------------***9445566777-66-99-9*****************************
Cavia_porcellus/1-517                    CCUAACCAGGUGGGU-CCUGCUGCGCUUCGA------------------------------------------------------------------GG---UGAA-AUGAA-------ACAGAUUUAGAAGUCUGC-------------AGUA--GGGGAGG-GGGGA-GUGGAGAGAUUGAGCUGAGAGUUAC--CCU
#=GR Cavia_porcellus/1-517            PP ***************-***************------------------------------------------------------------------**---****-*****-------******************-------------****--*******-*****-**********************997--578
Pongo_abelii/1-538                       CUCAAUCAGAAAGGU-CCUGCUCCGCUUCUC------------------------------------------------------------------AG---UGGA-AUGGA-------ACGGAUUUAGAAGCCUGC-------------AGUA--GGGGAGU-GGGGA-GUGGAGAGAAGGAGCCCAGAGUUACAGACA
#=GR Pongo_abelii/1-538               PP ***************-***************------------------------------------------------------------------**---****-*****-------******************-------------****--*******-*****-******************************
Pan_troglodytes/1-530                    CUCAAUCAGAAAGGU-CCUGCUCCGCUUCGC------------------------------------------------------------------AG---UGGA-AUGGA-------ACGGAUUUAGAAGCCUGC-------------AGUA--GGGGAGU-GGGGA-GUGGAGAGAGGGAGCCCAGAGUUACAGACU
#=GR Pan_troglodytes/1-530            PP ***************-***************------------------------------------------------------------------**---****-*****-------******************-------------****--*******-*****-******************************
Mustela_putorius_furo/1-512              CUUAGCCAGGUAGGU-CCUGCUCCUUUUCCU------------------------------------------------------------------GG---UGGA-GUGGA-------ACGGAUUUAGAAGUCUGC-------------AGUA--GGAGAGG-GGAGU-GUGGAGAGAAGGAGCCCAG--------ACU
#=GR Mustela_putorius_furo/1-512      PP 9**************-***************------------------------------------------------------------------**---****-*****-------******************-------------****--*******-*****-*****************98--------467
Felis_catus/1-290                        -------------------------------CCACCCCAGUGCUU----------------------------------CUUGCUGCUCCUACC----------------------------------------------------------------------------GGGGUCCCA---GGCCCUCAGGU---GCCA
#=GR Felis_catus/1-290                PP -------------------------------66677777777777----------------------------------788999*****9987----------------------------------------------------------------------------555555444---56666666633---3456
Choloepus_hoffmanni/1-488                CUCGGCCAGGUAGGU-CCUGUUCUGCUUCGC------------------------------------------------------------------UG---UGGA-ACGGA-------ACGGAUUUAGAAGUCUGC-------------AGUA--GGGGAAG-GGGUA-GUGGAGAGACCGAGCCCAGAGUUACAGACA
#=GR Choloepus_hoffmanni/1-488        PP ***************-***************------------------------------------------------------------------**---****-*****-------******************-------------****--*******-*****-******************************
Dipodomys_ordii/353-442                  --------------------------------------------------------------------------------------------------------------------------------------------------------------------------------------------------------
#=GR Dipodomys_ordii/353-442          PP --------------------------------------------------------------------------------------------------------------------------------------------------------------------------------------------------------
Callithrix_jacchus/1-543                 CUCAACCAGAAAGGU-CCUGCUCCGCUUCGC------------------------------------------------------------------AG---UGGA-AUGGA-------ACGGAUUUAGAAGCCUGC-------------AGUA--GGGGAGG-AGGGA-GUGGAGAGCGGGAACCCAGAGUUACAGACA
#=GR Callithrix_jacchus/1-543         PP ***************-***************------------------------------------------------------------------**---****-*****-------******************-------------****--*****99-999**-******************************
Macaca_mulatta/1-538                     CUCAAUCAGAAAGGU-CCUGCUCCGCUUCGC------------------------------------------------------------------AG---UGGA-AUGGA-------ACGGAUUUAGAAGCCUGC-------------AGUA--GGGGAGU-GGGGA-GUGGAGAGAGGCAGCCCAGAGUUACAGACA
#=GR Macaca_mulatta/1-538             PP ***************-***************------------------------------------------------------------------**---****-*****-------******************-------------****--*******-*****-******************************
Rattus_norvegicus/2-476                  CCCAACCAGGUAGGU-CCUUCUCCACUUUGC------------------------------------------------------------------UGCCAUGGA-AUGGA-------AGGGUUUUACAAGUCUGC-------------AGGG--G-AGAU--GGGGA-GUAAAGAAAUCGCGCCCAGAGUUAGAGACA
#=GR Rattus_norvegicus/2-476          PP ***************-********9766554------------------------------------------------------------------443339***-*****-------******************-------------**77--6-5554--7789*-******************************
Mus_musculus/1-489                       CCCAGCCAGGUAGGU-CCUUCUCCACUUUGC---------------------------------------------------------------UGCUG---UGGA-AUGGA-------AGGGUUUUACAAGUCUGC-------------AGG---GGAGUCA-GG-GA-GUAAAGAAAUCGUGCCCAGAUUUAGAGACA
#=GR Mus_musculus/1-489               PP ***************-**********98653---------------------------------------------------------------3339*---****-*****-------******************-------------965---5566666-66-88-99****************************
Myotis_lucifugus/1-470                   CUCAACUAAAUAG-U-CCUGCUCCGCUGCGU------------------------------------------------------------------GG---UGGA-AUGGA-------ACGGAUUGAGAAGUCUGC-------------AGUA--GGGGAGA-GGGGG-GUGGAGAGACGGAGCCCUGAGUCGCAGACA
#=GR Myotis_lucifugus/1-470           PP ***********96-*-***************------------------------------------------------------------------**---****-*****-------******************-------------****--*******-*****-******************************
Dasypus_novemcinctus/1-288               -------------------------------UCCACCCCUGCUGCUC-------------------------------CUGACUACUCCCUCCU-----------------------------------------------------------------------------GGGCC---CAGGGCCCUCAGGUCCAG---
#=GR Dasypus_novemcinctus/1-288       PP -------------------------------6888899999******-------------------------------*************996-----------------------------------------------------------------------------44433---444777777777777765---
Loxodonta_africana/1-520                 CUCACACAGGUAGGU-CCUGCCCCGCUUGGC------------------------------------------------------------------GG---UGAA-GUGGA-------ACCGAUUUAGAAGUCUGC-------------AGUG--GGAGAGA-UGGGG----GAG--ACCGAGCCCAGAGUUAUGGGCG
#=GR Loxodonta_africana/1-520         PP ***************-***************------------------------------------------------------------------**---****-*****-------******************-------------****--*****99-55333----455--5889***************999
Microcebus_murinus/1-521                 CUCGAUCAGGUAGGU-CCUGCUCCGCUUCGC------------------------------------------------------------------AC---UGGA-AUGGA-------ACGGAUUUAGAAGUCUGC-------------AGUA--GGGGAGA-GGGGA-GUGGAGAGAGGGAGCCCAGAGUUACGGACA
#=GR Microcebus_murinus/1-521         PP ***************-***************------------------------------------------------------------------**---****-*****-------******************-------------****--*******-*****-******************************
Dipodomys_ordii/35-180                   CCCAGCCAGGUAG-C-UCUGCUCCGCUAGGC-------------------------------------------------------------------U---UGGAUUUGGA-------ACGGAUUUACAAGUCUGC-------------AGUA--AAGGAGG-GGGGA-GCAG--------------------------
#=GR Dipodomys_ordii/35-180           PP 899*********8-7-7********887776-------------------------------------------------------------------5---899945899*-------******************-------------****--*****99-*****-****--------------------------
Tarsius_syrichta/4-34                    --------------------------------------------------------------------------------------------------------------------------------------------------------------------------------------------------------
#=GR Tarsius_syrichta/4-34            PP --------------------------------------------------------------------------------------------------------------------------------------------------------------------------------------------------------
Otolemur_garnettii/1-508                 CUCAAAUAGGUAGGU-CCUCCUCCGCAUCGC------------------------------------------------------------------AG---UGGA-AUAGA-------AGGGAUUUAGAAGUCUGC-------------GGUA--GGGGAGA-GGGGU-GUGGAGA----AAGCCCAGAGUUACAGACA
#=GR Otolemur_garnettii/1-508         PP ***************-***************------------------------------------------------------------------**---****-*****-------******************-------------****--*******-*****-****865----7******************
Sorex_araneus/1-294                      -------------------------------ACUGUCAGCCCCUCCUGCUUCCAGCUGCUCCCGCCUAGACCCCAGGUCCUCAAGUCCUUAAGA-----------------------------------------------------------------------------------ACCUGUGGGCAUUG---------
#=GR Sorex_araneus/1-294              PP -------------------------------66778899999*********************7777666666776677777666666655333-----------------------------------------------------------------------------------33333333333333---------
Echinops_telfairi/1-507                  GGGGAACAGAUAGGU-CCGGCUUUGCUGGGC------------------------------------------------------------------GA---UGGG-ACGGA-------GAGGCCUUGGAAGUCUGC-------------CGUG--G----GC-AGAGA-UGGGGGAGACCUAGCCCAGAGUGAC---CG
#=GR Echinops_telfairi/1-507          PP ***************-***************------------------------------------------------------------------**---****-*****-------******************-------------6543--3----33-66677-777778888889*********9996---66
Homo_sapiens/1-526                       CUCAAUCAGAAAGGU-CCUGCUCCGCUUCGC------------------------------------------------------------------AG---UGGA-AUGGA-------ACGGAUUUAGAAGCCUGC-------------AGUA--GGGGAGU-GGGGA-GUGGAGAGAGGGAGCCCAGAGUUACAGACG
#=GR Homo_sapiens/1-526               PP ***************-***************------------------------------------------------------------------**---****-*****-------******************-------------****--*******-*****-******************************
Equus_caballus/1-535                     CUCAGCCAGGUAG-C-CCUGCUCCGUUUCGU------------------------------------------------------------------GG---UGAA-AUAGC-------AGGGAGUUAGAAGUCUGC-------------UGUA--GAGGAGGAGGGGA-GUGG-----GG-AGCUCAGGGUUACAGGCA
#=GR Equus_caballus/1-535             PP *************-7-8**************------------------------------------------------------------------**---****-*****-------******************-------------****--*************-****-----76-8*****************
Gorilla/1-531                            CUCAAUCAGAAAGGU-CCUGCUCCGCUUCUC------------------------------------------------------------------AG---UGGA-AUGGA-------ACGGAUUUAGAAGCCUGC-------------AGUA--GGGGAGU-GGGGA-GUGGAGAGAGGGAGCCCAGAGUUACAGACG
#=GR Gorilla/1-531                    PP ***************-***************------------------------------------------------------------------**---****-*****-------******************-------------****--*******-*****-******************************
Ictidomys_tridecemlineatus/1-504         CCCAACCAGGUAGGU-CCUGCUCCGCUGGAC------------------------------------------------------------------GG---UGGA-AUAGA-------ACGACUUUAGAAGUCUGC-------------AGAG--GGGAGAG-GGUGA-GUGGAGAGAUGGAGCCCAGAGUUA------
#=GR Ictidomys_tridecemlineatus/1-504 PP ***************-***************------------------------------------------------------------------**---****-*****-------******************-------------**99--9999888-*****-***********************9------
Nomascus_leucogenys/1-526                CUCAAUCAGAAAGGU-CCUGCUCCGCUUCGC------------------------------------------------------------------AG---UGGA-AUGGA-------ACGGAUUUAGAAGCCUGC-------------AGUA--GGGGAGU-GGGGA-GUGGAGAGAGGGAGCCCAGAGUUACAGACA
#=GR Nomascus_leucogenys/1-526        PP ***************-***************------------------------------------------------------------------**---****-*****-------******************-------------****--*******-*****-******************************
Oryctolagus_cuniculus/1-533              UGC------GUAGGU-CCUGCUCUGCUUCGC------------------------------------------------------------------GG---UGGA-AUGGAAACGGAUUCGGAUUUGGACGUCUGCCGUGGGGCAUGGGGGUG--GGGGUGGGGGGA-ACCGCAGAGACGGAGCCGGGAGUUACAGACA
#=GR Oryctolagus_cuniculus/1-533      PP 765------899***-***************------------------------------------------------------------------**---****-****875555555678889999********66666555554444444--444443323334-599***************************8
Procavia_capensis/1-494                  CUCACACAGGUAGGU-UCUACUCCUCUUGGC------------------------------------------------------------------GG---UGGA-AUGGG-------ACAGAUUUCGAAGUCCAC-------------AGUG--GGAGAGU-----U-GUGG---------GC--------------A
#=GR Procavia_capensis/1-494          PP ***************-***************------------------------------------------------------------------**---****-*****-------******************-------------****--*999977-----8-9999---------99--------------3
Erinaceus_europaeus/1-382                CCCAGCCAGGAG----CCUGCUCAGCUUCCU------------------------------------------------------------------GG---UGGA-AGGGG-------ACAGAUUUAGAGGUCUGC-------------AGUG--GGGAG---AGGGA-GUGAA-----G-AGCCCCAAAUCAUAGCUG
#=GR Erinaceus_europaeus/1-382        PP ********9864----5**************------------------------------------------------------------------**---****-****9-------9*****************-------------8776--65543---33356-66554-----4-9**********9998776
#=GC SS_cons                             <<<---<<<------------<<<<<<______________________________________________________________________>>--->>>>--------------------------->>>--------------------->>>>>,,,))))-))))------))))),,,,,,,,,,,]]]]
#=GC RF_cons                             CUCAaccAGguAGgu.CCcgCuCCgccucgu~~~~~~~~~~~~~~~~~~~~~~~~~~~~~~~~~~~~~~~~~~~~~~~~~~~~~~~~~~~~~~~...gg...uGGa.AcgGA.......acGGAUUUAGAAGcCUGC.............agca..ggggAgg.gGgGa.gugGAGAGAgggaGCcCagagUUACAGaCa
#=GC null_cons                           CYCARCCAGGUAGGU-CCUGCUCCRCUUYGY------------------------------------------------------------------RG---UGGA-AUGGA-------ACGGAUUUAGAAGUCUGC-------------AGUR--GGGGAGR-GGGGA-GUGGAGARAYnGAGCCCAGAGUUACAGRCR

Ailuropoda_melanoleuca/1-517             -UGGCGAGAGGAAGG-AA------GGGGGUCUUUAUUUU--UUU--------------------------------------------AAGACCCCAAAGAGUCCAGUGUUUACAAGACUAGAAAUGCUAUGGCCUU---------------------------------------------------------GUCCCG
#=GR Ailuropoda_melanoleuca/1-517     PP -89************-**------***************--***--------------------------------------------*************************************************---------------------------------------------------------******
Tupaia_belangeri/1-443                   GUGAGGAGAGGAAGG-AG------GGGAAUCUUUAUUUU--UUU--------------------------------------------AAGGCCCCAAAGAGCCUGGUGUUUACAAGAGCAGAAAUGCCACGGCCAC---------------------------------------------------------GUCCUG
#=GR Tupaia_belangeri/1-443           PP ***************-**------***************--***--------------------------------------------*************************************************---------------------------------------------------------******
Ochotona_princeps/1-280                  GCUCCCACCCU------------------------------------------------------------------------------------------------------------------------------GGCCCCGGGCC----------------------------------CCCUGCUCAGUC------
#=GR Ochotona_princeps/1-280          PP 98888886655------------------------------------------------------------------------------------------------------------------------------568********----------------------------------*********865------
Pteropus_vampyrus/1-524                  GUGGAGAGAGGAAGG-GG------GGGUGUCUUUUUUUU--UUU--------------------------------------------AAGACCCCAAAGAGUUCAGUGUUUAC-AGACCAGAAAUGCCACGGCCAC---------------------------------------------------------GUCCUG
#=GR Pteropus_vampyrus/1-524          PP ***************-**------***************--***--------------------------------------------**************************-9*********************---------------------------------------------------------******
Tursiops_truncatus/1-525                 GUGGCGAGAGGAAGG-AG------GGGCUUUUUUUUUUU--UUU--------------------------------------------AAGGCCCCAAAGAGUCCAGUGUUUACAAGACCAGAAAUGCCACGGCCAC---------------------------------------------------------GUCCUG
#=GR Tursiops_truncatus/1-525         PP ***************-**------***************--***--------------------------------------------*************************************************---------------------------------------------------------******
Tarsius_syrichta/144-230                 --------------------------------------------------------------------------------------------------------------------------------------------------------------------------------------------------------
#=GR Tarsius_syrichta/144-230         PP --------------------------------------------------------------------------------------------------------------------------------------------------------------------------------------------------------
Canis_lupus_familiaris/1-534             GUGGCGAGAGGAAGA--G------GGUCUUUAUUUUUUC--UAA--------------------------------------------AAGGCCCCAAAGAGUCCAGUGUUUACGAGACUAGAAAUGCUACGGCCAC---------------------------------------------------------GUCCUG
#=GR Canis_lupus_familiaris/1-534     PP *************96--6------665555555555555--667--------------------------------------------888999*******************************************---------------------------------------------------------******
Dipodomys_ordii/198-341                  GUGCUGAAAGGAGGG-AG------GGUCUUU--UUUUUU--UUU--------------------------------------------AA-GUCUCACCGAGUCCAGUGUUUACAAGACCAGAAAUGCCACUGCUGC---------------------------------------------------------UUCCUU
#=GR Dipodomys_ordii/198-341          PP ***************-*9------8876544--445555--666--------------------------------------------66-68899*****************************************---------------------------------------------------------******
Bos_taurus/1-558                         GUGGCGAGAGNNNNN-N---------------------------NNNNNNNNNNNNNNNNNNNNNNNNNNNNNNNNNNNNNNNNNNNN-------------------------------------------------NNNNNNNNNNNNNNNNNNNNNNNNNNNNNNNNNNNNNNAAGGCUGAAAUGGAGGACC------
#=GR Bos_taurus/1-558                 PP *********977665-5---------------------------********************************************-------------------------------------------------********************************************************6------
Cavia_porcellus/1-517                    GUUGA-AAAGGAAAG-AG------GAGAGGUUUUGUUUU--UUU--------------------------------------------UAAGUCCCAUACAGUCCAGUGUUUACAAGACCAGAAAUACCACUGCAA----------------------------------------------------------GUCCUU
#=GR Cavia_porcellus/1-517            PP 88775-789999999-99------998888888888777--666--------------------------------------------666677****************************************65----------------------------------------------------------******
Pongo_abelii/1-538                       GCGGCGAGAGGAAGG-AG------GGGCGUCUUUAUUUU--UUU--------------------------------------------AAGGCCCCAAAGAGUCCGAAGUUUACAAGACCAGAAAUGCCACGGCCGC---------------------------------------------------------GUCCUG
#=GR Pongo_abelii/1-538               PP ***************-**------***************--***--------------------------------------------*************************************************---------------------------------------------------------******
Pan_troglodytes/1-530                    GCGGCGAGAGGAUGG-AG------GGGCGUCUUUAUUUU--UUU--------------------------------------------AAGGCCCCAAAGAGUCUGAUGUUUACAAGACCAGAAAUGCCACGGCCGC---------------------------------------------------------GUCCUG
#=GR Pan_troglodytes/1-530            PP ***************-**------***************--***--------------------------------------------*************************************************---------------------------------------------------------******
Mustela_putorius_furo/1-512              GUGAUGAGAGGAAGG-AA------GGGGGUCUUUAUUUU--UUU--------------------------------------------AAGGCCCCAAAGAAUCCAGUGUUUACAAGACUAGAAAUACUACGGCCUU---------------------------------------------------------GUCCUG
#=GR Mustela_putorius_furo/1-512      PP ***************-**------***************--***--------------------------------------------*************************************************---------------------------------------------------------******
Felis_catus/1-290                        GUAGCC-----------------------------------------------------------------------------------------------------------------------------------CUUGAGUAGC------------------------------------UUAACCAGGUA------
#=GR Felis_catus/1-290                PP 666653-----------------------------------------------------------------------------------------------------------------------------------4566666666------------------------------------77777777765------
Choloepus_hoffmanni/1-488                GUGGCGAGAGGAAGG-AG------GGGG-UCUUUAUUUU--UUU--------------------------------------------AAGACCCCAAAGAGUCCGGUGUUUACAAGCCCAGAAAUGCCAUGGCCAC---------------------------------------------------------GUCCUG
#=GR Choloepus_hoffmanni/1-488        PP ***************-*8------8885-9*********--***--------------------------------------------*************************************************---------------------------------------------------------******
Dipodomys_ordii/353-442                  --------------------------------------------------------------------------------------------------------------------------------------------------------------------------------------------------------
#=GR Dipodomys_ordii/353-442          PP --------------------------------------------------------------------------------------------------------------------------------------------------------------------------------------------------------
Callithrix_jacchus/1-543                 GCAGCGAGAGAAAGA-AGCGGAGCGGGGGUCUUUAUUUU--UUU--------------------------------------------AAGGCCCCAAAGAGCCCGGUGUUUACAAGACCAGAAAUGCCACCGCCAC---------------------------------------------------------GUCCUG
#=GR Callithrix_jacchus/1-543         PP *************98-6433333567778**********--***--------------------------------------------*************************************************---------------------------------------------------------******
Macaca_mulatta/1-538                     GCGGCGAGAGGAAGG-AG------GGGCGUCUUUAUUUU-UUUU--------------------------------------------AAGGCCCCAAAGAGUCCGAUGUUUACAAGACCAGAAAUGCCACGGCCGC---------------------------------------------------------GUCCUG
#=GR Macaca_mulatta/1-538             PP ***************-**------**********99887-5889--------------------------------------------*************************************************---------------------------------------------------------******
Rattus_norvegicus/2-476                  AUGGUGAAAGAAAGG-A---------------------------GACUU----------------------------------AAAAA--------AAAAAGUCCUGUAUUUACAAGACCAGAAAUGCCAGCGCUAA---------------------------------------------------------GUCCUU
#=GR Rattus_norvegicus/2-476          PP ***************-*---------------------------33333----------------------------------33333--------*****************************************---------------------------------------------------------******
Mus_musculus/1-489                       AUGGUGAAAGAAAGG-A-----------GGCUUA----------AA---------------------------------------AAA---AAAAAAAAAAGUCCUGUGUUUACAAGACCAGAAAUGCCAGCGCUAA---------------------------------------------------------GUCCUU
#=GR Mus_musculus/1-489               PP ***************-*-----------344443----------33---------------------------------------333---34445*****************************************---------------------------------------------------------******
Myotis_lucifugus/1-470                   GAGGCGAGAGGAAGG-AG------GGGGGUCCC--CUUU--CUU--------------------------------------------AAGACCCCAAAGAAUUCAGUGUUUACAAGAUCU----UG------------------------------------------------------------------G------
#=GR Myotis_lucifugus/1-470           PP ***************-**------*******99--8899--999--------------------------------------------*******************************94----65------------------------------------------------------------------7------
Dasypus_novemcinctus/1-288               GCGACC-----------------------------------------------------------------------------------------------------------------------------------CUCGGG--------------------------------------------CCAGGUA------
#=GR Dasypus_novemcinctus/1-288       PP 777774-----------------------------------------------------------------------------------------------------------------------------------577778--------------------------------------------8877775------
Loxodonta_africana/1-520                 GUGAGGA--GAAAGGAAG------GGGGGUCUUUAUUUU--UUU--------------------------------------------AAGGCCCCAAAGAGACCGGUGUUUACAAGUCCAGAAAUGCUACGGCCAC---------------------------------------------------------GUCCUG
#=GR Loxodonta_africana/1-520         PP 8888844--445555469------99999**********--***--------------------------------------------*************************************************---------------------------------------------------------******
Microcebus_murinus/1-521                 GUGGGGAGAGGAAGG-AG------GGGGGUCUUUAUUUU--UUU--------------------------------------------AAGGCCCCAAAGAGUCCGGUGUUUACAAGACCAGAAAUGCCACGGCCAC---------------------------------------------------------GUCCUG
#=GR Microcebus_murinus/1-521         PP ***************-**------***************--***--------------------------------------------*************************************************---------------------------------------------------------******
Dipodomys_ordii/35-180                   --------------------------------------------------------------------------------------------------------------------------------------------------------------------------------------------------------
#=GR Dipodomys_ordii/35-180           PP --------------------------------------------------------------------------------------------------------------------------------------------------------------------------------------------------------
Tarsius_syrichta/4-34                    --------------------------------------------------------------------------------------------------------------------------------------------------------------------------------------------------------
#=GR Tarsius_syrichta/4-34            PP --------------------------------------------------------------------------------------------------------------------------------------------------------------------------------------------------------
Otolemur_garnettii/1-508                 GCGGGGAAAGGAAGG-AG------GGGGCUCUUUAUUUU--UUU--------------------------------------------AAGGCCCCAAAGAGUCCGGUGUUUACAAGACCAGAAAUGCCACGACCAC---------------------------------------------------------GUCCUG
#=GR Otolemur_garnettii/1-508         PP ***************-**------***************--***--------------------------------------------*************************************************---------------------------------------------------------******
Sorex_araneus/1-294                      -----------------------------------------------------------------------------------------------------------------------------------------UCAGCC--------------------------------------------AGGUGGU------
#=GR Sorex_araneus/1-294              PP -----------------------------------------------------------------------------------------------------------------------------------------333333--------------------------------------------3445543------
Echinops_telfairi/1-507                  GCAGAGAGGAGAAGG-AG------GGGUGUCUUUAUUUU--UUU--------------------------------------------AAGGCCCCAAAGAGAUCGAUGUUUACAAGACCAGCAAUGCUACGGCCAC---------------------------------------------------------GUCUUG
#=GR Echinops_telfairi/1-507          PP 9999999999*****-**------***************--***--------------------------------------------*************************************************---------------------------------------------------------******
Homo_sapiens/1-526                       GCGGCGAGAGGAAGG-AG------GGGCGUCUUUAUUUU--UUU--------------------------------------------AAGGCCCCAAAGAGUCUGAUGUUUACAAGACCAGAAAUGCCACGGCCGC---------------------------------------------------------GUCCUG
#=GR Homo_sapiens/1-526               PP ***************-**------***************--***--------------------------------------------*************************************************---------------------------------------------------------******
Equus_caballus/1-535                     GUGGCGAGAGGAAGA-GA------GGGG-UCUUUUAUUU--U-U--------------------------------------------AAGGCCCCGAAGAGUCCAGUGUUUACAAGACCAGAAAUGCCACGGCCGC---------------------------------------------------------GUCCUG
#=GR Equus_caballus/1-535             PP ***************-77------7776-5666655555--4-5--------------------------------------------9999*********************************************---------------------------------------------------------******
Gorilla/1-531                            GCGGCGAGAGGAAGG-AG------GGGCGUCUUUAUUUU--UUU--------------------------------------------AAGGCCCCAAAGAGUCCGAUGUUUACAAGACCAGAAAUGCCGCGGCCGC---------------------------------------------------------GUCCUG
#=GR Gorilla/1-531                    PP ***************-**------***************--***--------------------------------------------*************************************************---------------------------------------------------------******
Ictidomys_tridecemlineatus/1-504         GCGGUCAUAGGAAGG-AG------GAGGGUCUUUAUUUU--UUU--------------------------------------------AAUGUCCCAUAGAAUCCAGUGUUUACAAGAUGAGAAAUGCCACUGCCGC---------------------------------------------------------GUCCUU
#=GR Ictidomys_tridecemlineatus/1-504 PP ***************-**------***************--***--------------------------------------------*************************************************---------------------------------------------------------******
Nomascus_leucogenys/1-526                GCGGCGAGAGGAAGG-AG------GGGCGUCUUUAUUUU--UUU--------------------------------------------AAGGCCCCAAAGAGUCCGAUGUUUACAAGACCAGAAAUGCCACGGCCGC---------------------------------------------------------GUCCUG
#=GR Nomascus_leucogenys/1-526        PP ***************-**------***************--***--------------------------------------------*************************************************---------------------------------------------------------******
Oryctolagus_cuniculus/1-533              GGCA-GAAAAGAAGG-AG------GGGGCUCCUUAUUUUUUUUA--------------------------------------------AGGCCCCCGAAGAGUCCAGUGUUUACAAGACCAGGAAUGCCACAGCCGC---------------------------------------------------------GUCCU-
#=GR Oryctolagus_cuniculus/1-533      PP 5333-46777*****-**------*********99888733556--------------------------------------------9************************************************---------------------------------------------------------**776-
Procavia_capensis/1-494                  GUGAGGAGAGGAAGC-GG------GGGU--CUUUAUUUU--UUC--------------------------------------------AAGAUCCCAAAGAGACCAGUGUUUACAAGACUAGAAAUGCCACAGCCAC---------------------------------------------------------AUCCUG
#=GR Procavia_capensis/1-494          PP 99**********998-88------8876--*********--***--------------------------------------------*************************************************---------------------------------------------------------******
Erinaceus_europaeus/1-382                GGAG-------------------------------------------------------------------------------------------------------------------------------------AAA---------------------------------------------------AGG------
#=GR Erinaceus_europaeus/1-382        PP 5554-------------------------------------------------------------------------------------------------------------------------------------557---------------------------------------------------764------
#=GC SS_cons                             --]]]]]](((((((,,,,,,,,,,<<<<<<<<_______________________________________________________>>>>>>>>,,,,,<<<<--<<<<<------<<-----<<<<<-<<_______________________________________________________________>>>>
#=GC RF_cons                             GcggcGAgaGGaaGG.AG......GGGcgUcuuUauUUU..UUU~~~~~~~~~~~~~~~~~~~~~~~~~~~~~~~~~~~~~~~~~~~~aaggCCCCAAAGAGuCCaGuguuuACAaGACcAGAAAuGCcaCGgCCac~~~~~~~~~~~~~~~~~~~~~~~~~~~~~~~~~~~~~~~~~~~~~~~~~~~~~~~~~GuCCug
#=GC null_cons                           GUGGYGARAGGAAGG-AG------GGGnnUYUUUnUUUU--UUY--------------------------------------------AARRYCCCAAAGAGUCCRGUGUUUACAAGACCAGAAAUGCCAYnGCYRY------------------------------------------------------nnnGUCCUn

Ailuropoda_melanoleuca/1-517             GCAGAAA--AAAGGCUGAAAUGGAGGAC-CGACGCCUUCCUUAUAAGUAUGCACAUUGGUGAGA----------A---AAGUGUUGCAACCCAAACCAGCAAUUACAUCC---------------AAGCUCACUGCGGCCUGAGCCAGCACCAAC---CUGGUAGAAAAAGCAACCAUGAAGCCAGA-----
#=GR Ailuropoda_melanoleuca/1-517     PP *******--*******************-***********************************----------*---********************************---------------******************************---*****************************-----
Tupaia_belangeri/1-443                   GCAGAGA--AAAGGCUGAAAUGGAGGAC-CGACGCCUUCCUUAUAAGUAUGCACAUCAGUGAGA----------A---AAGUGCUGCAACCCAAACCAGCAAUUACACUC---------------AAGCUCUUUGGGGCCUGAGCCAGCAGCGAC---CUGGUAGAAAAAGCAACCA-GAAGCCAGAGAGAG
#=GR Tupaia_belangeri/1-443           PP *******--*******************-***********************************----------*---********************************---------------******************************---******************7-9*************
Ochotona_princeps/1-280                  --------------------------------------AGGUAGAAGUAUGCACAUCAACAAGA----------A---AAGUGGUGCAACCCAAACCAGCAAUUACACCC---------------AAGCUCACCAGGGCCUGAGGCAGCAGCAAU---CUGGUAGAAAAAGUCACUGUGAAGCCACAGAAAG
#=GR Ochotona_princeps/1-280          PP --------------------------------------56778899******************----------*---********************************---------------******************************---**********************************
Pteropus_vampyrus/1-524                  GCAGAAA--AAAGACUGAAAUGGAGGAC-CGACGCCUUCCUUAUAAGUAUGAGCAUUGGUGAAA----------A---AAGUGCUGCGACCCAAACCAGCAAUUACAUCC---------------AAGCUCACUGGGUCCUGAGUCAGCACCAGU---CUGGUAGAAAAAGCAACCAUGAAGCCAGAGAGAG
#=GR Pteropus_vampyrus/1-524          PP *******--*******************-***********************************----------*---********************************---------------******************************---**********************************
Tursiops_truncatus/1-525                 GCAGAAA--AAAGGCUGAAAUGGAGGAC-UGACGCCUUCCUUAUAAGUAUGCACAUUGGUGAGA----------A---AAGUGCUGCAACCCGAACCAGCAAUUAUAUCC---------------AAGCUCAUUGGGGCCUGAGUCAGUACCAAC---CUGGUAGAAAAAGCAACCAUGAAGCCAGAGAGAG
#=GR Tursiops_truncatus/1-525         PP *******--*******************-***********************************----------*---********************************---------------******************************---**********************************
Tarsius_syrichta/144-230                 ---------------------------------------------------------------A----------A---AAGUGCUGCAACCCAAACUAGCAAUUACACCC---------------AAGCUCGUUGGGGCCUGAGCCAGCACCGAC---CUGGUAGAAAAAGCAGCCGUGAA-----------
#=GR Tarsius_syrichta/144-230         PP ---------------------------------------------------------------*----------*---********************************---------------******************************---***********************-----------
Canis_lupus_familiaris/1-534             GCAGAAA-GAAAGGCUGAAAUGGAGGAC-CGACGCCUUCCUUAUAAGUAUGCACAUUGGUGAGAAUAAACAGAA-U-UAAGUGUUGCAACCCAAACCAGCAAUUAUAUCC---------------AGGCUCAUUGGGGCCUGAGCCAGCACCAAC---CUGGUGGAAAAAGCAACGACGAAGCCAGAG----
#=GR Canis_lupus_familiaris/1-534     PP *******-899999**************-***********************************8887777665-5-5********************************---------------******************************---**************************9886----
Dipodomys_ordii/198-341                  CUAGAGA--AAAGGCUGAAAUGGAGGAC-CGACGCCUUCCUUAUAA-GUUGU--------------------------------------------------------------------------------------------------------------------------------------------
#=GR Dipodomys_ordii/198-341          PP *******--*******************-***************86-67***--------------------------------------------------------------------------------------------------------------------------------------------
Bos_taurus/1-558                         ------------------------------GACGCCUUCCUUAUAAGUAUCCACAUUGGUGAGAAUAAUGAGAA-U-UAAGUGCUGCAACCCAAACCAGCAAUUACAUCCUUUUGGGGGGAGGGGAAUCUCAUUGGGGCCUGAGCCAGUAUCAAC---UUGGUAGAAAAAGCAAGCUUGAAGCCAGAGAGCG
#=GR Bos_taurus/1-558                 PP ------------------------------566666778*************************8887777665-5-5*******************************889999999998888899****************************---**********************************
Cavia_porcellus/1-517                    CUGGAGA--AAAGGCUGAAACAGAGGAC-UGUCGCCUUCCUUAUAAGUAUGCACAUCGGCAAGA----------A---AAGUGCUACAACCUACACCAGCAAUUACACCC---------------AAGCUCUUUGGAGUCUGUGCCAGCACCGAC---CUGGUAGAAAAAGCAACCACGAAGCGAGUGAAAG
#=GR Cavia_porcellus/1-517            PP *******--*******************-***********************************----------*---********************************---------------******************************---**********************************
Pongo_abelii/1-538                       GCAGAGAGAAAAGGCUGAAAUGGAGGAG-CGGCGCCUUCCUUAUAAGUAUGCACAUUGGCGAGAAUAAACAGAA-U-UAAGUGCUGCAACCCAAACCAGCAAUUACACUC---------------AAGCUCGUUGGGGCCUAAGCCAGUACCGAC---CUGGUAGAA-AAGCAACCACGAAGCUAGAGAGAG
#=GR Pongo_abelii/1-538               PP ***988776999****************-***********************************8887777665-5-5********************************---------------******************************---*******86-68**********************
Pan_troglodytes/1-530                    GCAGAGA--AAAGGCUGAAAUGGAGGAC-CGGCGCCUUCCUUAUAAGUAUGCACAUUGGCGAGAG--------A-AUUAAGUGCUGCAACCUAAACCAGCAAUUACACCC---------------AAGCUCGUUGGGGCCUAAGCCAGUACCGAC---CUGGUAGAAAAAGCAACCACGAAGCUAGAGAGAG
#=GR Pan_troglodytes/1-530            PP *******--*******************-***********************************5--------5-566********************************---------------******************************---**********************************
Mustela_putorius_furo/1-512              GCAGAAA--AAAGGCUGAAAUGGAGGAC-CGAAGCCUUCCUUAUAAGUAUGCACAUUGGUGAGA----------A---AAGUGUUGCAACCCAAACCAGCAAUUACAUUC---------------AAGCUCACUGGGGCCUGAGCCAGCACCAAC---CCAGUAGAAAAAGCAACCAUGAAGCCAGA-----
#=GR Mustela_putorius_furo/1-512      PP *******--*******************-***********************************----------*---********************************---------------******************************---*****************************-----
Felis_catus/1-290                        ----------------------------------------------GUAUGCACAUUGGUGAGA----------A---AAGUGUUGCAACCCAAACCAGCAAUUACAUCC---------------AAACUCACUGGGGCCUGAGCCAGCACCAAC---CUGGUAGAAAAAGCAACCACGAAGCCAGA-----
#=GR Felis_catus/1-290                PP ----------------------------------------------778999************----------*---********************************---------------******************************---*****************************-----
Choloepus_hoffmanni/1-488                GCACAGA--AAAGGCUGAAAUGGAGGAC-CGACGCCUUCCUUAUAAGUAUGCACAUUGGUGAGA----------A---AAGUGCUGCGACCCAAACCAGCAAUUACAUCC---------------AAGCUCGUUGGGGACUGAGCCACUGCUGAU---CCAAUAGAAAAAGCAACCA-GAAGCCAGAGAGAG
#=GR Choloepus_hoffmanni/1-488        PP *******--*******************-***********************************----------*---********************************---------------******************************---******************9-**************
Dipodomys_ordii/353-442                  ---------------------------------------------------------------A----------A---AAAUGCUACAACCCAAACCAGCAAUUACACCC---------------AAGCUCAUUGGAACCUAAGCCAACACCGAC---CUGAUAGAAAAAGCAGCCGGGAAGCC--------
#=GR Dipodomys_ordii/353-442          PP ---------------------------------------------------------------*----------*---********************************---------------******************************---**************************--------
Callithrix_jacchus/1-543                 GCAGAGA--AAAGGCUGAAAUGGAGAAC-GGGCGCCUUCCUUAUAAGUAUGCACAUAGGCAAGAAUAAACAGAA-U-UAAAUACUGCAACCCAAACCAGCAAUUACACCC---------------AAGCUCAUUGGGGCCUGAGCCAGCGCCGAC---AUGGUAGAGAAAGCAACCGCGAAGCUAGAGAGGG
#=GR Callithrix_jacchus/1-543         PP *******--*******************-***********************************8887777665-5-5********************************---------------******************************---**********************************
Macaca_mulatta/1-538                     GCAGAGA--AAAGGCUGAAAUGGAGGAC-CGGCGCCUUCCUUAUAAGUAUGCACAUUGGUGAGAAUAAACAGAA-U-UAAGUGCUGCAACCCAAACCAGCAAUUACACCC---------------AAGUUCAUUGGGGCCUGAGCCAGCACCGAC---CUGGUAGAAAAAGCAACCACGAAGCUAGAGAGAG
#=GR Macaca_mulatta/1-538             PP *******--*******************-***********************************8887777665-5-5********************************---------------******************************---**********************************
Rattus_norvegicus/2-476                  CCUGAGA-GAAAGGCUGAAAUGGAGGAC-CGACGCCUUCCUUAUAAGUAUGCACAUCAGUGAGAAUAAACAGAA-U-UAAGUGCUACAACCCAAACCAGCAAUUAGACCC---------------AAGCUCAUUGGAGCACGG--------------U-----AGA-AAAGCAACUGUAAAGGCAAAGAGAG
#=GR Rattus_norvegicus/2-476          PP *******-999*****************-***********************************8887777665-5-5********************************---------------**************7765--------------4-----455-566**********************
Mus_musculus/1-489                       CCAGAGA-GAAAGGCUGAAAUGGAGGAC-CGACGCCUUCCUUAUAAGUAUGCACAUCAGCGAGAAUAAACAGAA-U-UAAGUGCUACAACUCAAACCAGCAAUUAUACCC---------------AAGCUCAUCGGAGCACGA------------UAG--------AAAAGCAACUGUAAAGGCAGAGAGAG
#=GR Mus_musculus/1-489               PP *******-999*****************-***********************************8887777665-5-5********************************---------------**************9999------------764--------6899**********************
Myotis_lucifugus/1-470                   -CAGAAA--AAAGACUGAAAUGGAGGAC-CGUCACCUUCCAUAUAAGUAUGCACAUUGGUGAGA----------A---AAGUGCUGCAACCCAAACCAGCAAUUACAUCC---------------AAGCUCCUUGGGUCCUGAGUCAGCACCAAC---UUGGUAGAAAAAGCAACCGUGAAGCCAGAGAGAG
#=GR Myotis_lucifugus/1-470           PP -799***--*******************-***********************************----------*---********************************---------------******************************---**********************************
Dasypus_novemcinctus/1-288               ----------------------------------------------GUAUGCACAUUGGCAAGA----------A---AAGUGCUGCGACCCAAACCAGCAAUUACAUUC---------------AAGCUCGUCGGGAACUGAACUCAUGUCGAC---CUGGUAGAAAAGUC-ACCCAGAAGCUC-AUGGAG
#=GR Dasypus_novemcinctus/1-288       PP ----------------------------------------------788999************----------*---********************************---------------******************************---********999876-56668*****95-7789**
Loxodonta_africana/1-520                 GCAGAGA--AAAGGCUGAAAUGGAGGAC-CGACGCUUUCCUUAUAAGUAUGAACCUUGGUGAGA----------A---AAGUUCUACAACCCAAACCAGCAAUUACACCC---------------AAGCUCGCUGGGGCCAGAGCCAGCGCCAAC---CUGGUAGAAAAAGCAGCCACCAAGCCCCAGAGCA
#=GR Loxodonta_africana/1-520         PP *******--*******************-***********************************----------*---********************************---------------******************************---**********************************
Microcebus_murinus/1-521                 GUGGAGA--AAAGGCUGAAAUGGAGGAC-CGACGCCUUCCUUAUAAGUAUGCACAUCAGUGAGA----------G---AAGUGCUGCAACCCAAACCAGCAAUUACACCC---------------AAGCUUGUUGGGGCCUGAGCCAGCACCGAU---CUGGUAGAAAAAGCAACCACGAAGCUAGAGAGAG
#=GR Microcebus_murinus/1-521         PP *******--*******************-***********************************----------*---********************************---------------******************************---**********************************
Dipodomys_ordii/35-180                   ------------------------------------------------------------------------------------------------------------------------------------------------------------------------------------------------
#=GR Dipodomys_ordii/35-180           PP ------------------------------------------------------------------------------------------------------------------------------------------------------------------------------------------------
Tarsius_syrichta/4-34                    ------------------------------------------------------------------------------------------------------------------------------------------------------------------------------------------------
#=GR Tarsius_syrichta/4-34            PP ------------------------------------------------------------------------------------------------------------------------------------------------------------------------------------------------
Otolemur_garnettii/1-508                 GCAGAGA--GAAGGCUGAAAUGGAGGAC-CGACGCCUUCCUUAUAAGUAUGCACAUCGGUGAGA----------G---AAGUGCUGCAACCCAAACCAGCAAUUACACCC---------------AAGCUAGUUGGGGCCUGAGCCAGCGCAGAU---CUGGUAGAAAAAGCAACCAUGAAGUCAGAGAAAG
#=GR Otolemur_garnettii/1-508         PP *******--*******************-***********************************----------*---********************************---------------******************************---**********************************
Sorex_araneus/1-294                      ------------------------------------------------AUGCACAUUGGUGAGA----------A---AAGUACUGCAACCCAAACCAGCAAUUACACCC---------------AAGCUCCUUGGGGCCUGAGCCAGCACCAGC---CUUAUAGAAAAAGCAACCGUGAAGCCAGAGAGAG
#=GR Sorex_araneus/1-294              PP ------------------------------------------------5667************----------*---********************************---------------******************************---**********************************
Echinops_telfairi/1-507                  GCGGAGA--AAAGGCUGAAAUGGAGGAC-CGACGCUUUCCUUAUAAGCAUGCACAUUGGUGCGA----------A---AAGUGCUGCAACCCAAACCAGCAAUUACACCG---------------AAGCUCAUAGGGGCCAGAGCCAGUGCGGAC---CUGGUAGAAAAACCAAGCAGGAAGCUGCAGAGUG
#=GR Echinops_telfairi/1-507          PP *******--*******************-***********************************----------*---********************************---------------******************************---**********************************
Homo_sapiens/1-526                       GCAGAGA--AAAGGCUGAAAUGGAGGAC-CGGCGCCUUCCUUAUAAGUAUGCACAUUGGCGAGA----------G---AAGUGCUGCAACCUAAACCAGCAAUUACACCC---------------AAGCUCGUUGGGGCCUAAGCCAGUACCGAC---CUGGUAGAAAAAGCAACCACGAAGCUAGAGAGAG
#=GR Homo_sapiens/1-526               PP *******--*******************-***********************************----------*---********************************---------------******************************---**********************************
Equus_caballus/1-535                     GCAGAAA-GAAAGGCUGAAAUGGAGGACCCGACGUCUUCCUUAUAAGUGUGCACAUUGGUGAGAAUAAACAGAA-U-UAAGUGCUGCAGCCCAAACCAGCAAUUACAUCC---------------AAGCUCAUUGGGGCCUGAGCCAGCACCAAC---CUGGUAGAAAAAGCAACAGUGAAGCCAGAGGGAG
#=GR Equus_caballus/1-535             PP *******-99******************99**********************************8887777665-5-5********************************---------------******************************---**********************************
Gorilla/1-531                            GCAGAGA-AAAAGGCUGAAAUGGAGGAC-CGGCGCCUUCCUUAUAAGUAUGCACAUUGGCGAGAG--------A-AUUAAGUGCUGCAACCUAAACCAGCAAUUACACCC---------------AAGCUCGUUGGGGCCUGAGCCAGUACCGAC---CUGGUAAAAAAAGCAACCACGAAGCUAGAGAGAG
#=GR Gorilla/1-531                    PP *****99-7889****************-***********************************5--------5-566********************************---------------******************************---**********************************
Ictidomys_tridecemlineatus/1-504         CUGGAGA--AAAGGCUGAAAUGGAGGAC-CGACGCCUUCCUUAUAAGUAUGCACAUCGGCGAGA----------A---AAAUGCUACAACCCGAACCAGCAAUUACACCC---------------AAGCUCAUUGGACCCUGAGCCAGCACCGAC---CUGGUAGAAAAAGCAACCUCGAAGCCAGAGAGAG
#=GR Ictidomys_tridecemlineatus/1-504 PP *******--*******************-***********************************----------*---********************************---------------******************************---**********************************
Nomascus_leucogenys/1-526                GCAGAGA--AAAGGCUGAAAUGGAGGAC-CGGCGCCUUCCUUAUAAGUAUGCACAUUGGCGAGA----------A---AAGUGCUGCAACCCAAACCAGCAAUUACACCC---------------AAGCUCGUUGGGGCCUGAGCCAGCACCGAC---CUGGUAGAAAAAGCAACCACGAAACUAGAAAGAG
#=GR Nomascus_leucogenys/1-526        PP *******--*******************-***********************************----------*---********************************---------------******************************---**********************************
Oryctolagus_cuniculus/1-533              GCAGCGA-GAAAGGCUGAAAUGGAGGAC-UGACGCCUUCCUUAUAAGUAUGCACAUCAGCGAGAAUAAACAGAA-U-UAAGUGCUGCAACCCAAACCAGCAAUUACACUG---------------AAGCUCACUGGGGCCUGAGCCAGCACCCAC---CUGGUAGAAAAAGCAACCAUGAAGCCAGAGAGAC
#=GR Oryctolagus_cuniculus/1-533      PP 8***999-999*****************-***********************************8887777665-5-5********************************---------------******************************---**********************************
Procavia_capensis/1-494                  GCAGAGA--AAAGGCUGAAAUGGAGGAC-CCACGCUUUCCUUAUAAGUAUGCGCAUUGAUGAAA----------A---AAAUGCUGCAACCCAAACCAGCAAUUACACCC---------------AAGCUUAUUGGAGCCAGAGCUGGUGCCAAC---CUGCUAGA--AAGCAACCACCAAGCC-GAGAGCA
#=GR Procavia_capensis/1-494          PP *******--*******************-***********************************----------*---********************************---------------******************************---***9*997--58*************9-9******
Erinaceus_europaeus/1-382                -----------------------------------------------UAUGCACAUUGGUGGGG----------A---AAGUGCUGCAACCCAAACCAGCAAUUACA---------------------CUCUUUGGGGCCUGCGCCAGCGCCAAC---CUGGUAGAAAAGGCAACUGUGAAGUCAGAAAAAG
#=GR Erinaceus_europaeus/1-382        PP -----------------------------------------------8999*************----------*---**************************985---------------------9**************************---**********************************
#=GC SS_cons                             >>>--------->>--->>>>>-->>>>,,,,,,)))))))::::::::::::::::<<<<--------------------<<<<<__________>>>>>---->>>>:::::::::::::::::::<<<-----<<<----<<<<<__________>>>>>------------------>>>----->>>
#=GC RF_cons                             GCaGAaA..AAAgGCuGaaaugGAGGaC.CGaCGCCuuCCuuAUAAguAugCAcauUGGcGaGA..........a...AAGuGcuGCAACCCAAACCagCaAUUACAuCC...............AgGCuCguuGGGgCCUGAgcCaGcACCaAC~~~CuGguAGAAAAAGcAACCacGAaGCcAGAGAGAG
#=GC null_cons                           nCAGARA--AAAGGCUGAAAUGGAGGAC-CGACGCCUUCCUUAUAAGUAUGCACAUUGGUGAGAnnnnnnnnnnAn-nAAGUGCUGCAACCCAAACCAGCAAUUACACCC---------------AAGCUCAUUGGGGCCUGAGCCAGCACCRAC---CUGGUAGAAAAAGCAACCRYGAAGCCAGAGAGAG
//
