# Supplementary material for: Estimating the power of sequence covariation for detecting conserved RNA structure
Source: Bioinformatics. 2020 Feb 7;36(10):3072–6. doi: 10.1093/bioinformatics/btaa080 (PMC7214042; doi:10.1093/bioinformatics/btaa080)
Supplement: btaa080_Supplementary_Data [file btaa080_supplementary_data.zip › btaa080-Suppl_Data/data/alignments/HOTAIR_Pyle15/R-scape/HOTAIR_D1.rscape]

# R-scape :: RNA Structural Covariation Above Phylogenetic Expectation
# R-scape 1.2.1 (January 2019)
# Copyright (C) 2016 Howard Hughes Medical Institute.
# Freely distributed under the GNU General Public License (GPLv3).
#-------------------------------------------------------------------------------------------------------
# MSA HOTAIR_D1_1 nseq 37 (37) alen 526 (792) avgid 74.13 (70.87) nbpairs 149 (149)
# Two-set statistical test (one test for annotated basepairs, another for all other pairs)
#
# Structure obtained from the msa
# SS_cons ::{{{{{{-{{{[[[[[[-[[[---[[[,,,,<<<<<<<<---<<<_______>>>--->
#
# SS_cons >>>>>>>,,,,,,<<--<<--<<<<____________________>>>>>>-->>,((((
#
# SS_cons ---((---((-((((((((---(((<<<-<<---<<<<<<----<<<<________>>>>
#
# SS_cons ------->>>>>>->>->>>,,,,,,,,,,,,,<<--<<<-<<<<<<_____________
#
# SS_cons _________________________________________________________>>-
#
# SS_cons -->>>>-->>>-------->>,,,,,,,,,,)))----------------))))--))))
#
# SS_cons -))-))----)))),,,,,]]]]]]]]]]]],,,,,,,,,(((((--((((((((,,<--
#
# SS_cons ----<<<<--<<<_______________________________________________
#
# SS_cons ________>>>>>>>>,,,,,<<<<--<<<<<-<-<<-<<-----<<<<<-<<<______
#
# SS_cons ______________________________________________________>>>->>
#
# SS_cons >>>--------->>>>>>>>>>-->>>>,,,,,,))))))))----))-))),}}}-}}}
#
# SS_cons }}}::::::::::::::::::<<<<<__________>>>>>:::::::::::::::::::
#
# SS_cons ::::::<<<<<<-<<<-<<----<<<<<__________>>>>>------->>-->>>>>-
#
# SS_cons >>>>::::::::
#
# left_pos      right_pos    substitutions      power
#--------------------------------------------------------
# 3		663		27		0.30
# 4		662		28		0.31
# 5		661		38		0.41
# 6		660		41		0.44
# 7		659		26		0.28
# 8		658		31		0.34
# 10		656		23		0.25
# 11		655		26		0.28
# 12		654		27		0.30
# 13		391		39		0.42
# 14		390		39		0.42
# 15		389		40		0.43
# 16		388		35		0.38
# 17		387		39		0.42
# 18		386		37		0.40
# 20		385		32		0.35
# 21		384		27		0.30
# 22		383		37		0.40
# 26		382		35		0.38
# 27		381		48		0.51
# 28		380		49		0.52
# 33		67		34		0.37
# 34		66		25		0.27
# 35		65		26		0.28
# 36		64		32		0.35
# 37		63		23		0.25
# 38		62		21		0.22
# 39		61		29		0.32
# 40		60		30		0.33
# 44		56		41		0.44
# 45		55		45		0.48
# 46		54		25		0.27
# 74		115		30		0.33
# 75		114		51		0.53
# 78		111		25		0.27
# 79		110		36		0.39
# 82		109		33		0.36
# 83		108		31		0.34
# 84		107		27		0.30
# 85		106		35		0.38
# 117		374		45		0.48
# 118		373		44		0.47
# 119		372		46		0.49
# 120		371		47		0.50
# 124		366		37		0.40
# 125		365		43		0.46
# 129		363		67		0.65
# 130		362		55		0.57
# 132		360		47		0.50
# 133		359		54		0.56
# 134		358		54		0.56
# 135		357		42		0.45
# 136		354		50		0.52
# 137		353		48		0.51
# 138		352		39		0.42
# 139		351		42		0.45
# 143		334		36		0.39
# 144		333		48		0.51
# 145		332		38		0.41
# 146		200		61		0.61
# 147		199		53		0.55
# 148		198		54		0.56
# 150		196		55		0.57
# 151		195		47		0.50
# 155		193		52		0.54
# 156		192		62		0.62
# 157		191		57		0.58
# 158		190		56		0.57
# 159		189		55		0.57
# 160		188		64		0.63
# 165		180		50		0.52
# 166		179		54		0.56
# 167		178		49		0.52
# 168		177		46		0.49
# 214		321		55		0.57
# 215		320		47		0.50
# 218		311		37		0.40
# 219		310		39		0.42
# 220		309		48		0.51
# 222		306		41		0.44
# 223		305		41		0.44
# 224		304		43		0.46
# 225		303		45		0.48
# 226		299		45		0.48
# 227		298		53		0.55
# 401		652		25		0.27
# 402		651		34		0.37
# 403		650		29		0.32
# 404		648		32		0.35
# 405		647		48		0.51
# 408		642		42		0.45
# 409		641		31		0.34
# 410		640		33		0.36
# 411		639		36		0.39
# 412		638		29		0.32
# 413		637		31		0.34
# 414		636		34		0.37
# 415		635		33		0.36
# 418		496		44		0.47
# 425		495		38		0.41
# 426		494		39		0.42
# 427		493		43		0.46
# 428		492		62		0.62
# 431		491		43		0.46
# 432		490		48		0.51
# 433		489		38		0.41
# 502		628		34		0.37
# 503		627		36		0.39
# 504		626		36		0.39
# 505		625		36		0.39
# 508		622		33		0.36
# 509		621		31		0.34
# 510		620		30		0.33
# 511		619		30		0.33
# 512		618		30		0.33
# 514		617		30		0.33
# 516		616		30		0.33
# 517		615		30		0.33
# 519		614		37		0.40
# 520		613		38		0.41
# 526		603		36		0.39
# 527		602		39		0.42
# 528		601		40		0.43
# 529		600		54		0.56
# 530		599		33		0.36
# 532		597		46		0.49
# 533		596		32		0.35
# 534		595		33		0.36
# 682		701		6		0.01
# 683		700		9		0.06
# 684		699		14		0.13
# 685		698		6		0.01
# 686		697		19		0.20
# 727		784		25		0.27
# 728		783		17		0.17
# 729		782		9		0.06
# 730		781		6		0.01
# 731		779		23		0.25
# 732		778		62		0.62
# 734		777		32		0.35
# 735		776		16		0.16
# 736		775		9		0.06
# 738		772		22		0.24
# 739		771		19		0.20
# 744		763		19		0.20
# 745		762		27		0.30
# 746		761		23		0.25
# 747		760		22		0.24
# 748		759		27		0.30
#
# BPAIRS 149
# avg substitutions per BP  36.9
# BPAIRS expected to covary 58.4
# BPAIRS observed to covary 0
#
#
# Method Target_E-val [cov_min,cov_max] [FP | TP True Found | Sen PPV F] 
# GTp    0.05         [-9.91,28.06]     [0 | 0 149 0 | 0.00 0.00 0.00] 
#
#       left_pos       right_pos        score          E-value       substitutions      power
#-------------------------------------------------------------------------------------------------------
no significant pairs

# The predicted cyk-cov structure
# SS_cons ::[[[[[[--[[[[,,<<<<<<<_______>>>>>>>,,<<<<____>>->>,,,,,,,<
#
# SS_cons <<<<<<<<<--<<<<--<<--<<<<____________________>>>>>>-->>>>---
#
# SS_cons --->>-->>>>>>>>,(((((---((((((((,<<<<<___>>>>>,<----<<<<<<__
#
# SS_cons _________>>>>>>>,,<<<<<---<<<------------<<<<<<_____________
#
# SS_cons _________________________________________________________>>-
#
# SS_cons -->>>>--------------------------->>>--------------------->>>
#
# SS_cons >>,,,))))-))))------))))),,,,,,,,,,,]]]]--]]]]]](((((((,,,,,
#
# SS_cons ,,,,,<<<<<<<<_______________________________________________
#
# SS_cons ________>>>>>>>>,,,,,<<<<--<<<<<------<<-----<<<<<-<<_______
#
# SS_cons ________________________________________________________>>>>
#
# SS_cons >>>--------->>--->>>>>-->>>>,,,,,,)))))))::::::::::::::::<<<
#
# SS_cons <--------------------<<<<<__________>>>>>---->>>>:::::::::::
#
# SS_cons ::::::::<<<-----<<<----<<<<<__________>>>>>-----------------
#
# SS_cons ->>>----->>>
#
# left_pos      right_pos    substitutions      power
#--------------------------------------------------------
# 3		408		43		0.46
# 4		407		29		0.32
# 5		406		40		0.43
# 6		405		49		0.52
# 7		404		33		0.36
# 8		403		35		0.38
# 11		400		46		0.49
# 12		399		31		0.34
# 13		398		47		0.50
# 14		397		38		0.41
# 17		37		31		0.34
# 18		36		27		0.30
# 19		35		26		0.28
# 20		34		29		0.32
# 21		33		29		0.32
# 22		32		27		0.30
# 23		31		29		0.32
# 40		52		30		0.33
# 41		51		43		0.46
# 42		49		28		0.31
# 43		48		29		0.32
# 60		135		44		0.47
# 61		134		51		0.53
# 62		133		39		0.42
# 63		132		35		0.38
# 64		131		57		0.58
# 65		130		46		0.49
# 66		129		45		0.48
# 67		128		50		0.52
# 68		125		41		0.44
# 69		124		36		0.39
# 72		117		25		0.27
# 73		116		39		0.42
# 74		115		30		0.33
# 75		114		51		0.53
# 78		111		25		0.27
# 79		110		36		0.39
# 82		109		33		0.36
# 83		108		31		0.34
# 84		107		27		0.30
# 85		106		35		0.38
# 137		385		41		0.44
# 138		384		35		0.38
# 139		383		40		0.43
# 140		382		42		0.45
# 141		381		53		0.55
# 145		374		45		0.48
# 146		373		54		0.56
# 147		372		49		0.52
# 148		371		48		0.51
# 149		369		57		0.58
# 150		368		53		0.55
# 151		367		46		0.49
# 152		366		51		0.53
# 154		166		53		0.55
# 155		165		47		0.50
# 156		164		51		0.53
# 157		163		61		0.61
# 158		162		66		0.64
# 168		196		49		0.52
# 173		195		55		0.57
# 174		194		54		0.56
# 175		193		56		0.57
# 176		192		55		0.57
# 177		191		50		0.52
# 178		190		51		0.53
# 199		362		53		0.55
# 200		361		54		0.56
# 201		360		47		0.50
# 202		359		57		0.58
# 203		358		47		0.50
# 207		336		48		0.51
# 208		335		42		0.45
# 209		334		40		0.43
# 222		306		41		0.44
# 223		305		41		0.44
# 224		304		43		0.46
# 225		303		45		0.48
# 226		299		45		0.48
# 227		298		53		0.55
# 409		641		31		0.34
# 410		640		33		0.36
# 411		639		36		0.39
# 412		638		29		0.32
# 413		637		31		0.34
# 414		636		34		0.37
# 415		635		33		0.36
# 426		496		39		0.42
# 427		495		38		0.41
# 428		494		54		0.56
# 429		493		49		0.52
# 430		492		45		0.48
# 431		491		43		0.46
# 432		490		48		0.51
# 433		489		38		0.41
# 502		628		34		0.37
# 503		627		36		0.39
# 504		626		36		0.39
# 505		625		36		0.39
# 508		622		33		0.36
# 509		621		31		0.34
# 510		620		30		0.33
# 511		619		30		0.33
# 512		618		30		0.33
# 519		614		37		0.40
# 520		613		38		0.41
# 526		603		36		0.39
# 527		602		39		0.42
# 528		601		40		0.43
# 529		600		54		0.56
# 530		599		33		0.36
# 532		598		47		0.50
# 533		597		32		0.35
# 658		709		27		0.30
# 659		708		33		0.36
# 660		707		27		0.30
# 661		706		26		0.28
# 682		701		6		0.01
# 683		700		9		0.06
# 684		699		14		0.13
# 685		698		6		0.01
# 686		697		19		0.20
# 729		792		23		0.25
# 730		791		26		0.28
# 731		790		25		0.27
# 737		784		38		0.41
# 738		783		30		0.33
# 739		782		19		0.20
# 744		763		19		0.20
# 745		762		27		0.30
# 746		761		23		0.25
# 747		760		22		0.24
# 748		759		27		0.30
#
# BPAIRS 133
# avg substitutions per BP  38.3
# BPAIRS expected to covary 54.3
# BPAIRS observed to covary 0
#
#
# Method Target_E-val [cov_min,cov_max] [FP | TP True Found | Sen PPV F] 
# GTp    0.05         [-9.91,28.06]     [0 | 0 133 0 | 0.00 0.00 0.00] 
#
