# Supplementary material for: Estimating the power of sequence covariation for detecting conserved RNA structure
Source: Bioinformatics. 2020 Feb 7;36(10):3072–6. doi: 10.1093/bioinformatics/btaa080 (PMC7214042; doi:10.1093/bioinformatics/btaa080)
Supplement: btaa080_Supplementary_Data [file btaa080_supplementary_data.zip › btaa080-Suppl_Data/data/alignments/HOTAIR_Pyle15/R-scape/HOTAIR_D1_1.surv]

16.702658	0.00671141
14.769017	0.0134228
14.032392	0.0201342
10.441345	0.0268456
10.257189	0.033557
9.796798	0.0402685
9.612642	0.0469799
9.428486	0.0604027
8.139392	0.0671141
6.758220	0.0738255
6.389907	0.0805369
6.021595	0.0939597
5.929517	0.100671
5.745360	0.107383
5.561204	0.114094
5.284970	0.120805
5.192892	0.127517
5.008735	0.134228
4.272110	0.14094
3.995876	0.147651
3.627563	0.167785
3.351329	0.174497
3.259251	0.194631
3.167173	0.201342
2.983016	0.208054
2.890938	0.214765
2.706782	0.221477
2.430548	0.241611
2.246391	0.248322
1.970157	0.268456
1.878079	0.275168
1.693923	0.281879
1.509766	0.295302
1.417688	0.322148
1.325610	0.33557
1.141454	0.348993
1.049376	0.362416
0.957298	0.389262
0.865219	0.395973
0.773141	0.402685
0.496907	0.409396
0.404829	0.416107
0.312751	0.436242
0.220673	0.449664
0.128594	0.463087
0.036516	0.47651
-0.055562	0.503356
-0.147640	0.57047
-0.239718	0.590604
-0.331796	0.610738
-0.423874	0.644295
-0.515952	0.671141
-0.608031	0.711409
-0.700109	0.751678
-0.792187	0.765101
-0.884265	0.771812
-0.976343	0.798658
-1.068421	0.838926
-1.160499	0.85906
-1.252578	0.865772
-1.344656	0.872483
-1.436734	0.879195
-1.528812	0.892617
-1.620890	0.899329
-1.712968	0.90604
-1.805046	0.926174
-1.897124	0.946309
-2.081281	0.95302
-2.173359	0.959732
-2.265437	0.966443
-2.449593	0.973154
-3.186218	0.979866
-3.646609	0.986577
-5.304015	0.993289
-5.672328	1
&
28.028268	7.25026e-06
25.726315	1.45005e-05
25.358002	2.17508e-05
25.173846	2.90011e-05
24.713455	3.62513e-05
22.779815	4.35016e-05
21.951112	5.07519e-05
21.859033	5.80021e-05
21.766955	6.52524e-05
21.306565	7.25026e-05
21.214486	7.97529e-05
21.122408	9.42534e-05
21.030330	0.000101504
20.662018	0.000108754
20.109549	0.000116004
19.741236	0.000130505
19.465002	0.000145005
19.372924	0.000174006
19.280846	0.000188507
19.096689	0.000203007
18.912533	0.000217508
18.820455	0.000239259
18.728377	0.000246509
18.636299	0.00026101
18.544221	0.00028276
18.360064	0.000297261
18.267986	0.000311761
18.175908	0.000319012
18.083830	0.000333512
17.991752	0.000340762
17.899674	0.000369763
17.807596	0.000391514
17.715517	0.000413265
17.623439	0.000420515
17.531361	0.000442266
17.439283	0.000464017
17.347205	0.000507519
17.255127	0.00055827
17.163049	0.000580021
17.070971	0.000616272
16.978892	0.000645274
16.794736	0.000652524
16.702658	0.000681525
16.610580	0.000710526
16.518502	0.000717776
16.426424	0.000739527
16.334346	0.000768528
16.242267	0.000797529
16.150189	0.000841031
16.058111	0.000899033
15.966033	0.000957035
15.873955	0.000993286
15.781877	0.00104404
15.689799	0.00106579
15.597720	0.00109479
15.505642	0.00110204
15.413564	0.00111654
15.321486	0.00113829
15.229408	0.00118179
15.137330	0.00121079
15.045252	0.00126155
14.953174	0.0013123
14.861095	0.00136305
14.769017	0.0013993
14.676939	0.00142105
14.584861	0.0015008
14.492783	0.00155156
14.400705	0.00161681
14.308627	0.00165306
14.216548	0.00176906
14.124470	0.00180532
14.032392	0.00187782
13.940314	0.00192132
13.848236	0.00195032
13.756158	0.00205908
13.664080	0.00217508
13.572002	0.00229833
13.479923	0.00237809
13.387845	0.00245784
13.295767	0.00256659
13.203689	0.00270435
13.111611	0.00277685
13.019533	0.0028276
12.927455	0.00295811
12.835377	0.00309586
12.743298	0.00314661
12.651220	0.00319737
12.559142	0.00337137
12.467064	0.00348013
12.374986	0.00361063
12.282908	0.00371214
12.190830	0.00385714
12.098751	0.0040529
12.006673	0.0041979
11.914595	0.00432116
11.822517	0.00443716
11.730439	0.00457492
11.638361	0.00470542
11.546283	0.00492293
11.454205	0.00506068
11.362126	0.00525644
11.270048	0.0054667
11.177970	0.00566971
11.085892	0.00580746
10.993814	0.00597422
10.901736	0.00616998
10.809658	0.00637298
10.717580	0.00667024
10.625501	0.00685875
10.533423	0.00715601
10.441345	0.00731552
10.349267	0.00756203
10.257189	0.00782304
10.165111	0.00801879
10.073033	0.0082653
9.980954	0.00850456
9.888876	0.00876557
9.796798	0.00900483
9.704720	0.00937459
9.612642	0.00962835
9.520564	0.00993286
9.428486	0.0101939
9.336408	0.0105709
9.244329	0.0109551
9.152251	0.0114409
9.060173	0.0118904
8.968095	0.0122819
8.876017	0.012746
8.783939	0.0131012
8.691861	0.0135507
8.599782	0.0141018
8.507704	0.0147398
8.415626	0.0152981
8.323548	0.0158346
8.231470	0.0164073
8.139392	0.0169221
8.047314	0.0174151
7.955236	0.0181402
7.863157	0.0189087
7.771079	0.0196192
7.679001	0.0204312
7.586923	0.021294
7.494845	0.0220843
7.402767	0.0228963
7.310689	0.0236721
7.218611	0.0245639
7.126532	0.0256007
7.034454	0.0264707
6.942376	0.0273915
6.850298	0.028218
6.758220	0.0292693
6.666142	0.0300451
6.574064	0.0311326
6.481985	0.0321549
6.389907	0.0332497
6.297829	0.034475
6.205751	0.0354828
6.113673	0.0365776
6.021595	0.0376071
5.929517	0.0388832
5.837439	0.0401665
5.745360	0.041341
5.653282	0.0426098
5.561204	0.0438278
5.469126	0.0451764
5.377048	0.0464379
5.284970	0.0476632
5.192892	0.048874
5.100814	0.0503893
5.008735	0.0518031
4.916657	0.0530792
4.824579	0.054406
4.732501	0.0558778
4.640423	0.0575091
4.548345	0.0590752
4.456267	0.0608297
4.364188	0.0623595
4.272110	0.0642446
4.180032	0.0663544
4.087954	0.0680945
3.995876	0.0697693
3.903798	0.0716326
3.811720	0.0736554
3.719642	0.0756928
3.627563	0.0776431
3.535485	0.0800429
3.443407	0.0823123
3.351329	0.0844801
3.259251	0.0868219
3.167173	0.0893378
3.075095	0.0917811
2.983016	0.0943404
2.890938	0.0974726
2.798860	0.100916
2.706782	0.103795
2.614704	0.106644
2.522626	0.109588
2.430548	0.112887
2.338470	0.116548
2.246391	0.119818
2.154313	0.123291
2.062235	0.126822
1.970157	0.130614
1.878079	0.13426
1.786001	0.138792
1.693923	0.143809
1.601845	0.148841
1.509766	0.154568
1.417688	0.161456
1.325610	0.167307
1.233532	0.174405
1.141454	0.182591
1.049376	0.190334
0.957298	0.198208
0.865219	0.207133
0.773141	0.21629
0.681063	0.225476
0.588985	0.235619
0.496907	0.249097
0.404829	0.263562
0.312751	0.276482
0.220673	0.289315
0.128594	0.301539
0.036516	0.315604
-0.055562	0.349202
-0.147640	0.401679
-0.239718	0.462422
-0.331796	0.516052
-0.423874	0.56038
-0.515952	0.599408
-0.608031	0.632767
-0.700109	0.660427
-0.792187	0.684889
-0.884265	0.704979
-0.976343	0.723497
-1.068421	0.740506
-1.160499	0.756217
-1.252578	0.77071
-1.344656	0.784638
-1.436734	0.798769
-1.528812	0.810986
-1.620890	0.822528
-1.712968	0.833759
-1.805046	0.844148
-1.897124	0.853965
-1.989203	0.862948
-2.081281	0.871518
-2.173359	0.879899
-2.265437	0.887432
-2.357515	0.89448
-2.449593	0.901498
-2.541671	0.907893
-2.633750	0.914099
-2.725828	0.919631
-2.817906	0.925018
-2.909984	0.929832
-3.002062	0.93453
-3.094140	0.939127
-3.186218	0.943129
-3.278296	0.947051
-3.370375	0.95064
-3.462453	0.954171
-3.554531	0.957622
-3.646609	0.960406
-3.738687	0.963285
-3.830765	0.965946
-3.922843	0.96857
-4.014921	0.970934
-4.107000	0.972841
-4.199078	0.974805
-4.291156	0.976792
-4.383234	0.978467
-4.475312	0.979946
-4.567390	0.981367
-4.659468	0.982672
-4.751547	0.984006
-4.843625	0.985267
-4.935703	0.986449
-5.027781	0.987443
-5.119859	0.988414
-5.211937	0.989226
-5.304015	0.989908
-5.396093	0.990698
-5.488172	0.99151
-5.580250	0.992097
-5.672328	0.992648
-5.764406	0.993243
-5.856484	0.993729
-5.948562	0.994164
-6.040640	0.994657
-6.132718	0.995063
-6.224797	0.995367
-6.316875	0.995686
-6.408953	0.995998
-6.501031	0.996295
-6.593109	0.996563
-6.685187	0.996904
-6.777265	0.997223
-6.869344	0.997412
-6.961422	0.997644
-7.053500	0.997796
-7.145578	0.997984
-7.237656	0.998158
-7.329734	0.998303
-7.421812	0.998492
-7.513890	0.998622
-7.605969	0.998709
-7.698047	0.998862
-7.790125	0.998949
-7.882203	0.999028
-7.974281	0.999108
-8.066359	0.999159
-8.158437	0.999239
-8.250516	0.999297
-8.342594	0.999362
-8.434672	0.999398
-8.526750	0.999456
-8.618828	0.999507
-8.710906	0.999558
-8.802984	0.999579
-8.895062	0.999601
-8.987141	0.999608
-9.079219	0.999652
-9.171297	0.999688
-9.263375	0.999717
-9.355453	0.999746
-9.447531	0.999782
-9.539609	0.999804
-9.631687	0.999811
-9.723766	0.999819
-9.815844	0.999826
-9.907922	0.999833
-10.000000	1
&
32.816331	3.62122e-07
32.448018	7.24244e-07
31.619315	1.08637e-06
31.343081	1.44849e-06
31.251003	1.81061e-06
30.790612	2.17273e-06
30.422300	2.53485e-06
30.330221	2.89698e-06
30.053987	3.2591e-06
29.869831	3.62122e-06
29.777753	4.34546e-06
29.685675	4.70759e-06
29.501518	5.06971e-06
29.317362	5.43183e-06
29.133206	5.79395e-06
28.856971	6.15607e-06
28.672815	6.5182e-06
28.488659	6.88032e-06
28.396581	7.24244e-06
28.304503	8.32881e-06
28.212424	9.05305e-06
28.120346	9.41517e-06
27.844112	9.77729e-06
27.752034	1.08637e-05
27.567877	1.12258e-05
27.475799	1.15879e-05
27.383721	1.26743e-05
27.291643	1.4847e-05
27.199565	1.55712e-05
27.107487	1.59334e-05
27.015409	1.84682e-05
26.923331	1.99167e-05
26.831252	2.13652e-05
26.739174	2.24516e-05
26.647096	2.31758e-05
26.555018	2.46243e-05
26.462940	2.49864e-05
26.370862	2.75213e-05
26.278784	2.86076e-05
26.186706	3.07804e-05
26.094627	3.18667e-05
26.002549	3.36773e-05
25.910471	3.40395e-05
25.818393	3.58501e-05
25.726315	3.69364e-05
25.634237	3.83849e-05
25.542159	4.09198e-05
25.450080	4.27304e-05
25.358002	4.41789e-05
25.265924	4.63516e-05
25.173846	4.92486e-05
25.081768	5.0335e-05
24.989690	5.28698e-05
24.897612	5.50425e-05
24.805534	5.72153e-05
24.713455	6.08365e-05
24.621377	6.37335e-05
24.529299	6.69926e-05
24.437221	7.09759e-05
24.345143	7.24244e-05
24.253065	7.38729e-05
24.160987	7.60456e-05
24.068909	8.03911e-05
23.976830	8.32881e-05
23.884752	8.83578e-05
23.792674	8.94441e-05
23.700596	9.41517e-05
23.608518	9.88593e-05
23.516440	0.000102843
23.424362	0.000104291
23.332283	0.000108999
23.240205	0.000112982
23.148127	0.000116603
23.056049	0.0001195
22.963971	0.000124932
22.871893	0.000127829
22.779815	0.000133261
22.687737	0.000138693
22.595658	0.000146659
22.503580	0.000151005
22.411502	0.000155712
22.319424	0.000162955
22.227346	0.0001673
22.135268	0.000175267
22.043190	0.00018251
21.951112	0.000188666
21.859033	0.000196632
21.766955	0.00020641
21.674877	0.000214738
21.582799	0.000224516
21.490721	0.000236828
21.398643	0.000243708
21.306565	0.000254934
21.214486	0.000269057
21.122408	0.000278472
21.030330	0.000289336
20.938252	0.00030201
20.846174	0.000314684
20.754096	0.000326634
20.662018	0.000337136
20.569940	0.00034981
20.477861	0.000358139
20.385783	0.000369364
20.293705	0.000382039
20.201627	0.000395437
20.109549	0.000413181
20.017471	0.000428752
19.925393	0.000443962
19.833314	0.000465327
19.741236	0.000485606
19.649158	0.000505522
19.557080	0.000522542
19.465002	0.000539924
19.372924	0.000558392
19.280846	0.000574326
19.188768	0.000595691
19.096689	0.000622126
19.004611	0.000640594
18.912533	0.000664856
18.820455	0.00068948
18.728377	0.000710846
18.636299	0.000735108
18.544221	0.000760818
18.452143	0.000787978
18.360064	0.00081405
18.267986	0.000844831
18.175908	0.000873438
18.083830	0.000903132
17.991752	0.00093681
17.899674	0.000963969
17.807596	0.000999095
17.715517	0.00103096
17.623439	0.00106391
17.531361	0.00110049
17.439283	0.00113453
17.347205	0.00117146
17.255127	0.0012055
17.163049	0.00124823
17.070971	0.00128517
16.978892	0.0013279
16.886814	0.00136448
16.794736	0.00141336
16.702658	0.00145863
16.610580	0.00150679
16.518502	0.00155423
16.426424	0.00160348
16.334346	0.00164657
16.242267	0.00169437
16.150189	0.0017505
16.058111	0.00180445
15.966033	0.00185986
15.873955	0.00191671
15.781877	0.0019761
15.689799	0.00203875
15.597720	0.00209814
15.505642	0.00216839
15.413564	0.00223212
15.321486	0.00230454
15.229408	0.00236719
15.137330	0.00244034
15.045252	0.00252109
14.953174	0.00259497
14.861095	0.00268151
14.769017	0.00277422
14.676939	0.00286475
14.584861	0.00295817
14.492783	0.00306138
14.400705	0.00316096
14.308627	0.00326344
14.216548	0.00337099
14.124470	0.00348687
14.032392	0.00360855
13.940314	0.00371972
13.848236	0.00384791
13.756158	0.003979
13.664080	0.00410465
13.572002	0.00423791
13.479923	0.00438819
13.387845	0.00453703
13.295767	0.00468948
13.203689	0.00485461
13.111611	0.0050201
13.019533	0.00516748
12.927455	0.00534383
12.835377	0.00552309
12.743298	0.00569944
12.651220	0.00587796
12.559142	0.00608039
12.467064	0.00628608
12.374986	0.00652073
12.282908	0.00674018
12.190830	0.00698244
12.098751	0.0072218
12.006673	0.00749448
11.914595	0.00773963
11.822517	0.0080239
11.730439	0.00829549
11.638361	0.00858193
11.546283	0.00890205
11.454205	0.00919355
11.362126	0.0095086
11.270048	0.0098537
11.177970	0.0101706
11.085892	0.0105062
10.993814	0.0108716
10.901736	0.0112609
10.809658	0.0116375
10.717580	0.0120626
10.625501	0.0124766
10.533423	0.0128991
10.441345	0.0133663
10.349267	0.0138222
10.257189	0.0143252
10.165111	0.0147949
10.073033	0.0152949
9.980954	0.0158016
9.888876	0.0163458
9.796798	0.0168611
9.704720	0.0174181
9.612642	0.0180072
9.520564	0.0186254
9.428486	0.0192471
9.336408	0.0198845
9.244329	0.0205577
9.152251	0.0212616
9.060173	0.0219888
8.968095	0.0227159
8.876017	0.0234608
8.783939	0.0242318
8.691861	0.0250357
8.599782	0.025878
8.507704	0.0267427
8.415626	0.0276234
8.323548	0.0285475
8.231470	0.0294622
8.139392	0.0303944
8.047314	0.0313927
7.955236	0.0324313
7.863157	0.0334977
7.771079	0.0345975
7.679001	0.0357005
7.586923	0.0368575
7.494845	0.0380518
7.402767	0.0392957
7.310689	0.0405497
7.218611	0.0418428
7.126532	0.0431776
7.034454	0.044566
6.942376	0.0459877
6.850298	0.0474188
6.758220	0.0488941
6.666142	0.0504523
6.574064	0.0520261
6.481985	0.053644
6.389907	0.0553033
6.297829	0.0570581
6.205751	0.058818
6.113673	0.0606232
6.021595	0.062499
5.929517	0.0644269
5.837439	0.0663527
5.745360	0.0683791
5.653282	0.070444
5.561204	0.0726786
5.469126	0.0749144
5.377048	0.0772164
5.284970	0.0795336
5.192892	0.0819363
5.100814	0.0844248
5.008735	0.0869857
4.916657	0.0896324
4.824579	0.0923136
4.732501	0.0950378
4.640423	0.0978696
4.548345	0.100835
4.456267	0.103882
4.364188	0.107078
4.272110	0.110279
4.180032	0.113628
4.087954	0.117053
3.995876	0.120559
3.903798	0.124101
3.811720	0.127767
3.719642	0.131579
3.627563	0.135487
3.535485	0.139507
3.443407	0.143628
3.351329	0.147828
3.259251	0.152162
3.167173	0.15656
3.075095	0.161164
2.983016	0.165824
2.890938	0.170657
2.798860	0.175547
2.706782	0.180609
2.614704	0.185726
2.522626	0.191025
2.430548	0.196398
2.338470	0.201939
2.246391	0.207613
2.154313	0.213426
2.062235	0.219323
1.970157	0.225312
1.878079	0.231545
1.786001	0.237973
1.693923	0.244431
1.601845	0.251146
1.509766	0.257999
1.417688	0.265146
1.325610	0.272488
1.233532	0.280054
1.141454	0.287739
1.049376	0.295522
0.957298	0.30354
0.865219	0.311605
0.773141	0.319938
0.681063	0.328615
0.588985	0.337636
0.496907	0.346915
0.404829	0.356427
0.312751	0.366351
0.220673	0.376718
0.128594	0.387637
0.036516	0.39902
-0.055562	0.411872
-0.147640	0.427395
-0.239718	0.4448
-0.331796	0.4627
-0.423874	0.48002
-0.515952	0.496314
-0.608031	0.512113
-0.700109	0.527437
-0.792187	0.542599
-0.884265	0.557569
-0.976343	0.572579
-1.068421	0.587395
-1.160499	0.60185
-1.252578	0.616116
-1.344656	0.630313
-1.436734	0.644145
-1.528812	0.657925
-1.620890	0.671259
-1.712968	0.684341
-1.805046	0.697266
-1.897124	0.710003
-1.989203	0.722477
-2.081281	0.734662
-2.173359	0.746421
-2.265437	0.757808
-2.357515	0.769093
-2.449593	0.779956
-2.541671	0.790498
-2.633750	0.800672
-2.725828	0.810598
-2.817906	0.820183
-2.909984	0.829375
-3.002062	0.83832
-3.094140	0.846859
-3.186218	0.855007
-3.278296	0.86295
-3.370375	0.870516
-3.462453	0.877798
-3.554531	0.884693
-3.646609	0.89135
-3.738687	0.897825
-3.830765	0.903877
-3.922843	0.909665
-4.014921	0.915142
-4.107000	0.920497
-4.199078	0.925501
-4.291156	0.930268
-4.383234	0.93478
-4.475312	0.939002
-4.567390	0.943003
-4.659468	0.946878
-4.751547	0.950476
-4.843625	0.953888
-4.935703	0.957158
-5.027781	0.960188
-5.119859	0.96301
-5.211937	0.9657
-5.304015	0.9682
-5.396093	0.970548
-5.488172	0.972767
-5.580250	0.974817
-5.672328	0.976726
-5.764406	0.978548
-5.856484	0.980281
-5.948562	0.981882
-6.040640	0.983326
-6.132718	0.984684
-6.224797	0.985961
-6.316875	0.987108
-6.408953	0.98822
-6.501031	0.989249
-6.593109	0.990183
-6.685187	0.991034
-6.777265	0.991821
-6.869344	0.992542
-6.961422	0.993205
-7.053500	0.99382
-7.145578	0.994375
-7.237656	0.994899
-7.329734	0.995389
-7.421812	0.995804
-7.513890	0.996201
-7.605969	0.996566
-7.698047	0.996901
-7.790125	0.997207
-7.882203	0.997493
-7.974281	0.997743
-8.066359	0.997978
-8.158437	0.998181
-8.250516	0.99837
-8.342594	0.998547
-8.434672	0.9987
-8.526750	0.998842
-8.618828	0.998964
-8.710906	0.999084
-8.802984	0.999184
-8.895062	0.999265
-8.987141	0.999356
-9.079219	0.999423
-9.171297	0.999489
-9.263375	0.999547
-9.355453	0.999601
-9.447531	0.999647
-9.539609	0.99969
-9.631687	0.999723
-9.723766	0.999756
-9.815844	0.999784
-9.907922	0.999809
-10.000000	1
&
76.461365	2.73071e-16
76.369287	2.86157e-16
76.277209	2.9987e-16
76.185131	3.1424e-16
76.093053	3.29299e-16
76.000974	3.45079e-16
75.908896	3.61615e-16
75.816818	3.78943e-16
75.724740	3.97101e-16
75.632662	4.16129e-16
75.540584	4.36069e-16
75.448506	4.56963e-16
75.356428	4.78859e-16
75.264349	5.01803e-16
75.172271	5.25847e-16
75.080193	5.51042e-16
74.988115	5.77444e-16
74.896037	6.05111e-16
74.803959	6.34103e-16
74.711881	6.64483e-16
74.619803	6.96319e-16
74.527724	7.29679e-16
74.435646	7.64637e-16
74.343568	8.0127e-16
74.251490	8.39657e-16
74.159412	8.79882e-16
74.067334	9.22034e-16
73.975256	9.66204e-16
73.883177	1.01249e-15
73.791099	1.06099e-15
73.699021	1.11182e-15
73.606943	1.16508e-15
73.514865	1.22089e-15
73.422787	1.27937e-15
73.330709	1.34065e-15
73.238631	1.40487e-15
73.146552	1.47216e-15
73.054474	1.54268e-15
72.962396	1.61657e-15
72.870318	1.694e-15
72.778240	1.77514e-15
72.686162	1.86016e-15
72.594084	1.94925e-15
72.502005	2.04261e-15
72.409927	2.14044e-15
72.317849	2.24295e-15
72.225771	2.35037e-15
72.133693	2.46293e-15
72.041615	2.58089e-15
71.949537	2.70448e-15
71.857459	2.834e-15
71.765380	2.96972e-15
71.673302	3.11193e-15
71.581224	3.26095e-15
71.489146	3.41711e-15
71.397068	3.58074e-15
71.304990	3.75221e-15
71.212912	3.93188e-15
71.120834	4.12015e-15
71.028755	4.31744e-15
70.936677	4.52417e-15
70.844599	4.74079e-15
70.752521	4.96778e-15
70.660443	5.20564e-15
70.568365	5.45488e-15
70.476287	5.71605e-15
70.384208	5.98972e-15
70.292130	6.27649e-15
70.200052	6.57698e-15
70.107974	6.89186e-15
70.015896	7.2218e-15
69.923818	7.56754e-15
69.831740	7.92982e-15
69.739662	8.30944e-15
69.647583	8.70722e-15
69.555505	9.12404e-15
69.463427	9.56081e-15
69.371349	1.00185e-14
69.279271	1.0498e-14
69.187193	1.10006e-14
69.095115	1.15271e-14
69.003037	1.20789e-14
68.910958	1.2657e-14
68.818880	1.32628e-14
68.726802	1.38976e-14
68.634724	1.45628e-14
68.542646	1.52598e-14
68.450568	1.59902e-14
68.358490	1.67555e-14
68.266411	1.75574e-14
68.174333	1.83976e-14
68.082255	1.92781e-14
67.990177	2.02007e-14
67.898099	2.11674e-14
67.806021	2.21804e-14
67.713943	2.32418e-14
67.621865	2.4354e-14
67.529786	2.55194e-14
67.437708	2.67406e-14
67.345630	2.80201e-14
67.253552	2.93609e-14
67.161474	3.07658e-14
67.069396	3.22378e-14
66.977318	3.37803e-14
66.885239	3.53966e-14
66.793161	3.70902e-14
66.701083	3.88647e-14
66.609005	4.07242e-14
66.516927	4.26725e-14
66.424849	4.47141e-14
66.332771	4.68532e-14
66.240693	4.90947e-14
66.148614	5.14434e-14
66.056536	5.39043e-14
65.964458	5.6483e-14
65.872380	5.91849e-14
65.780302	6.20161e-14
65.688224	6.49826e-14
65.596146	6.8091e-14
65.504068	7.13479e-14
65.411989	7.47606e-14
65.319911	7.83365e-14
65.227833	8.20834e-14
65.135755	8.60093e-14
65.043677	9.0123e-14
64.951599	9.44333e-14
64.859521	9.89497e-14
64.767442	1.03682e-13
64.675364	1.08641e-13
64.583286	1.13836e-13
64.491208	1.1928e-13
64.399130	1.24984e-13
64.307052	1.30961e-13
64.214974	1.37223e-13
64.122896	1.43785e-13
64.030817	1.50661e-13
63.938739	1.57865e-13
63.846661	1.65413e-13
63.754583	1.73322e-13
63.662505	1.81609e-13
63.570427	1.90293e-13
63.478349	1.99391e-13
63.386271	2.08924e-13
63.294192	2.18912e-13
63.202114	2.29378e-13
63.110036	2.40344e-13
63.017958	2.51834e-13
62.925880	2.63873e-13
62.833802	2.76487e-13
62.741724	2.89704e-13
62.649645	3.03553e-13
62.557567	3.18063e-13
62.465489	3.33266e-13
62.373411	3.49196e-13
62.281333	3.65887e-13
62.189255	3.83375e-13
62.097177	4.01699e-13
62.005099	4.20898e-13
61.913020	4.41014e-13
61.820942	4.62091e-13
61.728864	4.84175e-13
61.636786	5.07314e-13
61.544708	5.31558e-13
61.452630	5.5696e-13
61.360552	5.83576e-13
61.268473	6.11462e-13
61.176395	6.40681e-13
61.084317	6.71295e-13
60.992239	7.03371e-13
60.900161	7.36979e-13
60.808083	7.72192e-13
60.716005	8.09086e-13
60.623927	8.47743e-13
60.531848	8.88245e-13
60.439770	9.30681e-13
60.347692	9.75144e-13
60.255614	1.02173e-12
60.163536	1.07054e-12
60.071458	1.12168e-12
59.979380	1.17526e-12
59.887302	1.2314e-12
59.795223	1.29022e-12
59.703145	1.35185e-12
59.611067	1.41642e-12
59.518989	1.48408e-12
59.426911	1.55496e-12
59.334833	1.62923e-12
59.242755	1.70704e-12
59.150676	1.78857e-12
59.058598	1.87398e-12
58.966520	1.96348e-12
58.874442	2.05724e-12
58.782364	2.15548e-12
58.690286	2.25841e-12
58.598208	2.36626e-12
58.506130	2.47924e-12
58.414051	2.59762e-12
58.321973	2.72165e-12
58.229895	2.8516e-12
58.137817	2.98775e-12
58.045739	3.1304e-12
57.953661	3.27985e-12
57.861583	3.43643e-12
57.769505	3.60049e-12
57.677426	3.77237e-12
57.585348	3.95245e-12
57.493270	4.14112e-12
57.401192	4.33879e-12
57.309114	4.54589e-12
57.217036	4.76288e-12
57.124958	4.99021e-12
57.032879	5.22838e-12
56.940801	5.47792e-12
56.848723	5.73936e-12
56.756645	6.01327e-12
56.664567	6.30024e-12
56.572489	6.6009e-12
56.480411	6.9159e-12
56.388333	7.24591e-12
56.296254	7.59167e-12
56.204176	7.95392e-12
56.112098	8.33343e-12
56.020020	8.73105e-12
55.927942	9.14762e-12
55.835864	9.58406e-12
55.743786	1.00413e-11
55.651707	1.05203e-11
55.559629	1.10222e-11
55.467551	1.1548e-11
55.375473	1.20989e-11
55.283395	1.2676e-11
55.191317	1.32807e-11
55.099239	1.39142e-11
55.007161	1.45778e-11
54.915082	1.52731e-11
54.823004	1.60015e-11
54.730926	1.67647e-11
54.638848	1.75642e-11
54.546770	1.84018e-11
54.454692	1.92794e-11
54.362614	2.01987e-11
54.270536	2.11619e-11
54.178457	2.21709e-11
54.086379	2.32281e-11
53.994301	2.43356e-11
53.902223	2.54958e-11
53.810145	2.67114e-11
53.718067	2.79848e-11
53.625989	2.93189e-11
53.533910	3.07166e-11
53.441832	3.21809e-11
53.349754	3.37149e-11
53.257676	3.53219e-11
53.165598	3.70055e-11
53.073520	3.87693e-11
52.981442	4.06171e-11
52.889364	4.25529e-11
52.797285	4.45809e-11
52.705207	4.67054e-11
52.613129	4.89311e-11
52.521051	5.12628e-11
52.428973	5.37055e-11
52.336895	5.62645e-11
52.244817	5.89454e-11
52.152739	6.17539e-11
52.060660	6.46961e-11
51.968582	6.77783e-11
51.876504	7.10072e-11
51.784426	7.43899e-11
51.692348	7.79336e-11
51.600270	8.16459e-11
51.508192	8.55349e-11
51.416113	8.9609e-11
51.324035	9.3877e-11
51.231957	9.8348e-11
51.139879	1.03032e-10
51.047801	1.07939e-10
50.955723	1.13079e-10
50.863645	1.18463e-10
50.771567	1.24104e-10
50.679488	1.30014e-10
50.587410	1.36204e-10
50.495332	1.42689e-10
50.403254	1.49482e-10
50.311176	1.56599e-10
50.219098	1.64054e-10
50.127020	1.71863e-10
50.034941	1.80044e-10
49.942863	1.88614e-10
49.850785	1.97592e-10
49.758707	2.06996e-10
49.666629	2.16848e-10
49.574551	2.27168e-10
49.482473	2.37979e-10
49.390395	2.49303e-10
49.298316	2.61166e-10
49.206238	2.73593e-10
49.114160	2.86611e-10
49.022082	3.00247e-10
48.930004	3.14532e-10
48.837926	3.29495e-10
48.745848	3.4517e-10
48.653770	3.6159e-10
48.561691	3.7879e-10
48.469613	3.96807e-10
48.377535	4.1568e-10
48.285457	4.3545e-10
48.193379	4.56159e-10
48.101301	4.77852e-10
48.009223	5.00576e-10
47.917144	5.24379e-10
47.825066	5.49312e-10
47.732988	5.7543e-10
47.640910	6.02789e-10
47.548832	6.31446e-10
47.456754	6.61465e-10
47.364676	6.92909e-10
47.272598	7.25846e-10
47.180519	7.60347e-10
47.088441	7.96486e-10
46.996363	8.34341e-10
46.904285	8.73993e-10
46.812207	9.15527e-10
46.720129	9.59033e-10
46.628051	1.0046e-09
46.535973	1.05234e-09
46.443894	1.10234e-09
46.351816	1.15471e-09
46.259738	1.20956e-09
46.167660	1.26702e-09
46.075582	1.32721e-09
45.983504	1.39025e-09
45.891426	1.45628e-09
45.799347	1.52544e-09
45.707269	1.59789e-09
45.615191	1.67377e-09
45.523113	1.75325e-09
45.431035	1.8365e-09
45.338957	1.92369e-09
45.246879	2.01503e-09
45.154801	2.11069e-09
45.062722	2.21088e-09
44.970644	2.31583e-09
44.878566	2.42575e-09
44.786488	2.54089e-09
44.694410	2.66148e-09
44.602332	2.78778e-09
44.510254	2.92007e-09
44.418175	3.05863e-09
44.326097	3.20376e-09
44.234019	3.35576e-09
44.141941	3.51497e-09
44.049863	3.68171e-09
43.957785	3.85636e-09
43.865707	4.03927e-09
43.773629	4.23086e-09
43.681550	4.43151e-09
43.589472	4.64167e-09
43.497394	4.86177e-09
43.405316	5.0923e-09
43.313238	5.33375e-09
43.221160	5.58662e-09
43.129082	5.85147e-09
43.037004	6.12885e-09
42.944925	6.41936e-09
42.852847	6.72362e-09
42.760769	7.04227e-09
42.668691	7.37601e-09
42.576613	7.72553e-09
42.484535	8.09159e-09
42.392457	8.47497e-09
42.300378	8.87648e-09
42.208300	9.29699e-09
42.116222	9.73738e-09
42.024144	1.01986e-08
41.932066	1.06816e-08
41.839988	1.11875e-08
41.747910	1.17173e-08
41.655832	1.22721e-08
41.563753	1.28531e-08
41.471675	1.34616e-08
41.379597	1.40989e-08
41.287519	1.47663e-08
41.195441	1.54652e-08
41.103363	1.61972e-08
41.011285	1.69637e-08
40.919207	1.77664e-08
40.827128	1.8607e-08
40.735050	1.94874e-08
40.642972	2.04093e-08
40.550894	2.13747e-08
40.458816	2.23858e-08
40.366738	2.34445e-08
40.274660	2.45532e-08
40.182581	2.57143e-08
40.090503	2.69302e-08
39.998425	2.82034e-08
39.906347	2.95367e-08
39.814269	3.09329e-08
39.722191	3.2395e-08
39.630113	3.3926e-08
39.538035	3.55293e-08
39.445956	3.72081e-08
39.353878	3.89661e-08
39.261800	4.0807e-08
39.169722	4.27347e-08
39.077644	4.47532e-08
38.985566	4.68669e-08
38.893488	4.90802e-08
38.801409	5.13977e-08
38.709331	5.38245e-08
38.617253	5.63655e-08
38.525175	5.90263e-08
38.433097	6.18123e-08
38.341019	6.47296e-08
38.248941	6.77842e-08
38.156863	7.09826e-08
38.064784	7.43316e-08
37.972706	7.78382e-08
37.880628	8.15098e-08
37.788550	8.53541e-08
37.696472	8.93793e-08
37.604394	9.35939e-08
37.512316	9.80067e-08
37.420238	1.02627e-07
37.328159	1.07465e-07
37.236081	1.1253e-07
37.144003	1.17833e-07
37.051925	1.23385e-07
36.959847	1.29198e-07
36.867769	1.35284e-07
36.775691	1.41657e-07
36.683612	1.48328e-07
36.591534	1.55313e-07
36.499456	1.62626e-07
36.407378	1.70282e-07
36.315300	1.78298e-07
36.223222	1.8669e-07
36.131144	1.95476e-07
36.039066	2.04674e-07
35.946987	2.14303e-07
35.854909	2.24384e-07
35.762831	2.34938e-07
35.670753	2.45986e-07
35.578675	2.57553e-07
35.486597	2.69662e-07
35.394519	2.82338e-07
35.302441	2.95608e-07
35.210362	3.095e-07
35.118284	3.24042e-07
35.026206	3.39265e-07
34.934128	3.55201e-07
34.842050	3.71883e-07
34.749972	3.89346e-07
34.657894	4.07626e-07
34.565815	4.26761e-07
34.473737	4.46791e-07
34.381659	4.67758e-07
34.289581	4.89705e-07
34.197503	5.12678e-07
34.105425	5.36725e-07
34.013347	5.61895e-07
33.921269	5.88241e-07
33.829190	6.15818e-07
33.737112	6.44682e-07
33.645034	6.74894e-07
33.552956	7.06515e-07
33.460878	7.39612e-07
33.368800	7.74254e-07
33.276722	8.10511e-07
33.184643	8.48458e-07
33.092565	8.88175e-07
33.000487	9.29742e-07
32.908409	9.73246e-07
32.816331	1.01878e-06
32.724253	1.06643e-06
32.632175	1.1163e-06
32.540097	1.16849e-06
32.448018	1.22311e-06
32.355940	1.28027e-06
32.263862	1.34009e-06
32.171784	1.40269e-06
32.079706	1.4682e-06
31.987628	1.53675e-06
31.895550	1.60849e-06
31.803472	1.68356e-06
31.711393	1.76211e-06
31.619315	1.84431e-06
31.527237	1.93033e-06
31.435159	2.02033e-06
31.343081	2.11451e-06
31.251003	2.21305e-06
31.158925	2.31616e-06
31.066846	2.42405e-06
30.974768	2.53693e-06
30.882690	2.65503e-06
30.790612	2.7786e-06
30.698534	2.90789e-06
30.606456	3.04315e-06
30.514378	3.18467e-06
30.422300	3.33272e-06
30.330221	3.48762e-06
30.238143	3.64966e-06
30.146065	3.81918e-06
30.053987	3.99652e-06
29.961909	4.18204e-06
29.869831	4.37611e-06
29.777753	4.57912e-06
29.685675	4.79148e-06
29.593596	5.01362e-06
29.501518	5.24597e-06
29.409440	5.48901e-06
29.317362	5.74322e-06
29.225284	6.00912e-06
29.133206	6.28722e-06
29.041128	6.57808e-06
28.949049	6.88229e-06
28.856971	7.20045e-06
28.764893	7.53319e-06
28.672815	7.88117e-06
28.580737	8.24508e-06
28.488659	8.62564e-06
28.396581	9.0236e-06
28.304503	9.43974e-06
28.212424	9.87489e-06
28.120346	1.03299e-05
28.028268	1.08057e-05
27.936190	1.13031e-05
27.844112	1.18232e-05
27.752034	1.2367e-05
27.659956	1.29355e-05
27.567877	1.35299e-05
27.475799	1.41513e-05
27.383721	1.48009e-05
27.291643	1.54799e-05
27.199565	1.61897e-05
27.107487	1.69317e-05
27.015409	1.77072e-05
26.923331	1.85179e-05
26.831252	1.93651e-05
26.739174	2.02505e-05
26.647096	2.11759e-05
26.555018	2.2143e-05
26.462940	2.31536e-05
26.370862	2.42097e-05
26.278784	2.53132e-05
26.186706	2.64662e-05
26.094627	2.76709e-05
26.002549	2.89295e-05
25.910471	3.02444e-05
25.818393	3.16181e-05
25.726315	3.30531e-05
25.634237	3.4552e-05
25.542159	3.61176e-05
25.450080	3.77529e-05
25.358002	3.94607e-05
25.265924	4.12442e-05
25.173846	4.31067e-05
25.081768	4.50514e-05
24.989690	4.7082e-05
24.897612	4.92021e-05
24.805534	5.14154e-05
24.713455	5.37259e-05
24.621377	5.61377e-05
24.529299	5.8655e-05
24.437221	6.12822e-05
24.345143	6.40239e-05
24.253065	6.68848e-05
24.160987	6.98698e-05
24.068909	7.29841e-05
23.976830	7.62329e-05
23.884752	7.96216e-05
23.792674	8.3156e-05
23.700596	8.68419e-05
23.608518	9.06853e-05
23.516440	9.46924e-05
23.424362	9.88698e-05
23.332283	0.000103224
23.240205	0.000107762
23.148127	0.000112491
23.056049	0.000117417
22.963971	0.00012255
22.871893	0.000127895
22.779815	0.000133462
22.687737	0.000139257
22.595658	0.00014529
22.503580	0.000151568
22.411502	0.0001581
22.319424	0.000164896
22.227346	0.000171962
22.135268	0.000179309
22.043190	0.000186946
21.951112	0.00019488
21.859033	0.000203121
21.766955	0.000211678
21.674877	0.000220559
21.582799	0.000229772
21.490721	0.000239325
21.398643	0.000249226
21.306565	0.000259482
21.214486	0.000270098
21.122408	0.000281079
21.030330	0.000292429
20.938252	0.00030415
20.846174	0.000316242
20.754096	0.000328703
20.662018	0.000341526
20.569940	0.000354703
20.477861	0.000368217
20.385783	0.000382047
20.293705	0.000396163
20.201627	0.000410522
20.109549	0.000425065
20.017471	0.000439711
19.925393	0.000454339
19.833314	0.000468771
19.741236	0.000482716
19.649158	0.000495615
&
