# Supplementary material for: Estimating the power of sequence covariation for detecting conserved RNA structure
Source: Bioinformatics. 2020 Feb 7;36(10):3072–6. doi: 10.1093/bioinformatics/btaa080 (PMC7214042; doi:10.1093/bioinformatics/btaa080)
Supplement: btaa080_Supplementary_Data [file btaa080_supplementary_data.zip › btaa080-Suppl_Data/data/alignments/HOTAIR_Pyle15/R-scape/HOTAIR_D2.cyk.sto]

# STOCKHOLM 1.0
#=GF AU              Infernal 1.1
#=GF USED_GSC        TRUE
#=GF NUM_COV         10
#=GF WEIGHT_MAP      Human/5271043/1517/1-517 0.167716 Gorilla/72677783/1517/1-517 0.167716 Chimpanzee/74097925/1517/1-517 0.182963 Orangutan/74107934/1525/1-525 0.31474 Macaque/73877918/1532/1-532 0.436218 Gibbon/64526952/1501/1-501 0.332268 Dolphin/69777477/1501/1-501 0.923245 Squirrel/71907693/1504/1-504 0.860337 Marmoset/74587988/1531/1-531 0.627896 Panda/66077103/1497/1-497 0.915496 Bushbaby/72037700/1498/1-498 0.955091 Ferret/71697667/1499/1-499 0.915496 Elephant/71217619/1499/1-499 1.06564 Microbat/65837078/1496/1-496 1.06148 Horse/74898012/1524/1-524 1.05203 Tree/30493552/1504/1-504 1.07581 Guinea/68947384/1491/1-491 1.18403 Tarsier/19492439/1491/1-491 0.893272 Cat/73857938/1554/1-554 1.09573 Cow/73097892/1584/1-584 1.03318 Shrew/28313336/1506/1-506 1.41302 Sloth/29873498/1512/3-512 1.15758 Armadillo/66187115/1498/1-498 1.15758 Hyrax/66727160/1489/1-489 1.12663 Rabbit/76328165/1534/1-534 1.39301 Kangaroo/65867077/1492/5-492 1.39684 Pika/59316441/1511/1-511 1.45312 Hedgehog/49985471/1474/1-474 1.60449 Rat/72467748/1503/3-503 1.79202 Lesser/66487058/1411/1-411 1.68959 Dog/72377695/1459/1-459 1.55576
#=GF DID_FRAGMENTARY FALSE.  globalOuterFirst,Last=0,794

Rabbit/76328165/1534/1-534             AGCCAGAGGAGGGA-GAGAGCACCGGACAGAGAUGAAAGGA-GCCA----------------UGCAGAGAAACGCAAGGAAAGGAGAGAGCAAAGGCAGGUCCCCC-CC-AAAC-----------------GCGGCAGAGCGCAAGGCAGGCACUCGUCAAAG----GAGAGCUUUG-------------CAUAUUUUGG
#=GR Rabbit/76328165/1534/1-534     PP ***********985-9********************99776-899*----------------*****************998876511689999***********9-**-****-----------------**************************999999----7611569999-------------**********
Shrew/28313336/1506/1-506              CGCCAGAGGAGGGCAGCGAGCGUCAGACGGAGAUGAAAGGGAGCCG----------------GGCAGAGAAGUGCAGGGAAAGGAA---GAGCCAGCAGGUCCCGGAAC-AAAC-----------------UGAGCGGAGGACAAGACAGACAUGCAAGGACA----GA--GUUUUA-------------UGUUUUUUUU
#=GR Shrew/28313336/1506/1-506      PP **********************************************----------------************************---********************-***9-----------------8888****************************----**--******-------------**********
Sloth/29873498/1512/3-512              --UCAAAGGAGGGAAGAAAGCACCAGAAAUUGAUGAAAGGAAGCCA----------------CGCAGAGAAAUGCGGGGAGGAGA------UGCGACAGGUCCUGGACU-GAAC-----------------UGGGCAAAGAGCAAGGCAGGCACUCAUGGACU----GA--GGUUCA-------------CAUAUUUUCA
#=GR Sloth/29873498/1512/3-512      PP --********************************************----------------*****************666655------59****************-****-----------------********************************----**--******-------------**********
Horse/74898012/1524/1-524              AGCGAAAGGAGGGAAGAGAGCACCAGACAGAGAUGAAACGGAACCA----------------UGCAGA----------GACAGGAG--GC-AGCAGCAGGUCCCC-AAC-AAAU-----------------GUGGCAGAGGGAGAGACAGGCACUCACGGACC----AA--GGUUUA-------------UGUAUUUUUA
#=GR Horse/74898012/1524/1-524      PP **********************************************----------------***999----------889*****--66-9*************-9**-****-----------------********************************----**--******-------------**********
Cow/73097892/1584/1-584                AGCCUAAGGAGGGAAGAGAGCGCCAGACGGAGAUGAAAAAGGACUA----------------CGCAGAGAAAUGCGGGGAAAGGAG---AAAGCGGCAGGUUCCUGAAC-AAAC-----------------GUGGUGGAGGGCAAGACAGGCACUCAUGGACA----GA--GGUUUA-------------UGUAUCUUUA
#=GR Cow/73097892/1584/1-584        PP **********************************************----------------************************---********************-****-----------------********************************----**--******-------------**********
Microbat/65837078/1496/1-496           AGACACAGGAGGGAAGAGAGCACCAGACGGAGAUGAACACGAACCA----------------CGGGGAGAAUUGCAGGGAAGGAAA--CUCGGAGGCAGAUCCCAGAAC-AAAC-----------------GCGGCAGAGGGCAAGAGAGGCGCUCGUAGACA----GA--GGUUUA-------------UGUAUUUCUA
#=GR Microbat/65837078/1496/1-496   PP **********************************************----------------************************--*********************-****-----------------********************************----**--******-------------**********
Guinea/68947384/1491/1-491             AGCCAGAGGAAGAAAGAGCUCUUCAGAAGGACAUGAAAGGAAACCA----------------CGCAGAGCACUGCAGAG--AGGAG--CAAGGUGGCAGGUCCCGGAAC-AAAU-----------------GUCGCAGAGGGCAGAACAGGCACUCAGGAACA----GA--GAUUUA-------------UGUAGUUUUA
#=GR Guinea/68947384/1491/1-491     PP **********************************************----------------**************998--56***--*********************-****-----------------********************************----**--******-------------**********
Chimpanzee/74097925/1517/1-517         AGCCAGAGGAGGGAAGAGAGCGCCAGACGAAGGUGAAAGCGAACCA----------------CGCAGAGAAAUGCAGGCAAAGGAG--CAAGGCGGCAGUUCCCGGAAC-AAAC-----------------GUGGCAGAGGGCAAGACGGGCACUCACAGACA----GA--GGUUUA-------------UGUAUUUUUA
#=GR Chimpanzee/74097925/1517/1-517 PP **********************************************----------------************************--*********************-****-----------------********************************----**--******-------------**********
Tree/30493552/1504/1-504               CGUCAGAGGAAGGAAGAGCGCGCCAGACGAAGAU-AAAGUGAACCA----------------CGCAGAGAAAUACAAGCCAAGCAG--GAAGGCGGCAGGUCCUCGAAC-AAAU-----------------GUGGCCAAGA------CAGGCACUCAUGGACA----GA--GGUUUA-------------UGUAUUUUUU
#=GR Tree/30493552/1504/1-504       PP *********************************9-567********----------------************************--*********************-****-----------------********86------89**************----**--******-------------**********
Kangaroo/65867077/1492/5-492           AGAGAGAGGGAGAGGGAGAG----AGAGGGAGGAGAACACAGACCA----------------CAAAGAGAAACACAGGGAAAGGAA--CAAGGGAGCGAGUCCUGGAAC-AAGU-----------------GUGGCAGUGGGCAA--------AACAUGGAUA----GA--GGUUUA-------------UGUGUUUUUG
#=GR Kangaroo/65867077/1492/5-492   PP ***********999999999----88************9999****----------------************************--*********************-****-----------------********955554--------338*******----**--******-------------**********
Cat/73857938/1554/1-554                AG---------GGAAGAGAGCUCCAGACAGCGAUGAAAAGGAACC-ACGCGGUUAAGUAAUGCGGGGCGGAGGGUGGGGGGGAGGA--GGAGGCGGCAGGUCUCGGAAC-AAAC-----------------GUGGCCGAGAGCGAGACAGGCACUCACAGACA----GA--GGUUUA-------------CGUAUUUGUA
#=GR Cat/73857938/1554/1-554        PP 88---------555689*************************985-9999999999999999777777777777777776665555--5********************-****-----------------********************************----**--******-------------**********
Human/5271043/1517/1-517               AGCCAGAGGAGGGAAGAGAGCGCCAGACGAAGGUGAAAGCGAACCA----------------CGCAGAGAAAUGCAGGCAAGGGAG--CAAGGCGGCAGUUCCCGGAAC-AAAC-----------------GUGGCAGAGGGCAAGACGGGCACUCACAGACA----GA--GGUUUA-------------UGUAUUUUUA
#=GR Human/5271043/1517/1-517       PP **********************************************----------------************************--*********************-****-----------------********************************----**--******-------------**********
Panda/66077103/1497/1-497              --------GAAGGAAGAGAGCUCCAGACAGAGAUGAAAAGGAACGA----------------UGCGGAGUCAUGCAGGGAAAGGAG---GGGGCAGCAGGUCUGGGAAC-AAAC-----------------GUGGCGGAGAGCAAAAGGGGCACUCACAGACA----GA--GGUUUA-------------CGUACAUUUA
#=GR Panda/66077103/1497/1-497      PP --------9*************************************----------------************************---9*******************-****-----------------********************************----**--******-------------**********
Hedgehog/49985471/1474/1-474           AGCGAGAGGAGAGAAGAGAGCGGCAGAGGGCCAUGGAAAGGAACAC----------------CGCGUG------------GAGGAA--GGAGGAGGCUG-----UGG------------------------GUGGCGGAGGACCAGACAGACACUCCGGGACA----GA--GGUUUU-------------UGUGUUUUCA
#=GR Hedgehog/49985471/1474/1-474   PP ******************************************9977----------------666544------------366666--66666655544-----334------------------------46***99*************************----**--******-------------********99
Elephant/71217619/1499/1-499           AGCCAAAGGAGGGAAGAGAGCGCCAGAUGGAGAUGAAAGGGAAC------------------CGCAGAGAAAUACAGGGAGAGGGG--CA-------------CGGAAC-AAAC-----------------CGGGCUUUGGGCAACGCGGGCACUCACGGCCA----GA--GGUUUA-------------UAUACUUUUA
#=GR Elephant/71217619/1499/1-499   PP ********************************************------------------*****************9999877--66-------------577799-****-----------------********************************----**--******-------------**********
Gorilla/72677783/1517/1-517            AGCCAGAGGAGGGAAGAGAGCGCCAGACGAAGGUGAAAGCGAACCA----------------CGCAGAGAAAUGCAGGCAAGGGAG--CAAGGCGGCAGUUCCCGGAAC-AAAC-----------------GUGGCAGAGGGCAAGACGGGCACUCACAGACA----GA--GGUGUA-------------UGUAUUUUUA
#=GR Gorilla/72677783/1517/1-517    PP **********************************************----------------************************--*********************-****-----------------********************************----**--******-------------**********
Gibbon/64526952/1501/1-501             AGCCAGAGGAGGGAAGAGAGCGCCAGACGAAGGUGAAAGCGAACCA----------------CGCAGAGAAAUGCAGGCAAGGGAG--CAAGGCGGCAGUUCCCGGAAC-AAAC-----------------GUGGCAGAGGGCAAGACAGGCACUCACAGACA----GA--GGUUUA-------------UGUAUUUUUA
#=GR Gibbon/64526952/1501/1-501     PP **********************************************----------------************************--*********************-****-----------------********************************----**--******-------------**********
Dog/72377695/1459/1-459                AG---------GGAAGAGAGCGCCAGAC----AUGAAAAGGAAGCA----------------GGCGCAGUAAUGCAAGGAAAGGAG--GC-GGCAGCAGGUCCCGGA-------------------------------ACAGCCAGACAGGCACUCACAGAAA----GA--GGUGGA-------------CAUAUUUUUA
#=GR Dog/72377695/1459/1-459        PP 88---------555689*******9988----69************----------------*******************99988--88-8899**9999988887-------------------------------245677777899*************----**--******-------------**********
Pika/59316441/1511/1-511               AGAGAGUGGGGGGGACAGAGCAUCAGACAGAGAUGAAA-GGAGCCA----------------CGCAGAGAAACGCAGCAAAAAGAG--CAAGAGAACAGUUCCCC--AC-UAAC-----------------GUGGCAGGCAACAAGGCAGGCACUCGCCGA-A----GA--UACUGA-------------UCUAUUUUUG
#=GR Pika/59316441/1511/1-511       PP ***********************************986-79*****----------------***************99*******--***********887766--**-****-----------------**********************88777776-5----66--678999-------------**********
Squirrel/71907693/1504/1-504           AGCCAGAGGAGGGAAGAGAGCGCCAGACUGAGAUGAAAGGGAACCA----------------CGCAGAGAAACGCUGGGAAAGGAA--CGAGACGGCAGUCCCCGGAAC-AAAC-----------------GUGGCAGAGGGCAAGACAAGCACUCACGGACA----GA--GGUUUA-------------UAUAUUUUUA
#=GR Squirrel/71907693/1504/1-504   PP **********************************************----------------************************--*********************-****-----------------********************************----**--******-------------**********
Marmoset/74587988/1531/1-531           AGCCAGAGGAGGGAAGAGAGCGCCAGACGGAGGUGAAAGUGAACCA----------------CGAAGAGAAAUGCAGGCAAGGGAG--CAAGGCGGCAGUUCCCCGAAC-AAAU-----------------GUGGCAGAGGGCAACACAGGCACUCACAGAGA----GA--GGUUUA-------------CGUAUUUUUA
#=GR Marmoset/74587988/1531/1-531   PP **********************************************----------------************************--*********************-****-----------------********************************----**--******-------------****999876
Rat/72467748/1503/3-503                AG--AACGGAAGGAAGUCAGCGCC-----------AAAGGGAACCA----------------CCCAGA--AAUGUAGGGAAAGGAG--CC----GGCAG----AGGUCCCCAAC-----------------AGAGAAUAGGACAGAAGAUGCGCCCAGAGAAACGUUUA--GGUUUU--------------GUUUUAUUG
#=GR Rat/72467748/1503/3-503        PP **--999*****************-----------588********----------------***987--99**************--97----****9----68865436888-----------------77777888*****************9999866333334--444443--------------344444555
Dolphin/69777477/1501/1-501            AGCCAAAGGAGGGAAGAGAGCGCCAGAUGGAGAUGAAAAGGAACCA----------------CGCGGAGAAAUGCAGGGAAAGAAG---GAGGCGGCAGGUCCCGGAAC-AAAC-----------------GUGGCAGAGGGCAAGACAGGCACUCAAGGACA----GA--GGUUUA-------------UGUAUUUUUA
#=GR Dolphin/69777477/1501/1-501    PP **********************************************----------------************************---********************-****-----------------********************************----**--******-------------**********
Lesser/66487058/1411/1-411             AGCCAAAGGAGGGAAGAGUGUGCCAGAUGGAGCUGAAAGGGAACCA----------------CGCAGCGACAUGCGGCAAAGGGAG--CAAGGCGGCAAAAAGGAA--------AAUUCAGGGAAAGGGAG--GGUAGAAGGAAUUAGUUGGUCUU---------------------CUUCACAUCAAUG----------
#=GR Lesser/66487058/1411/1-411     PP **********************************************----------------*************98889999999--999999999876533222--------34556666666677754--66666644444444444444444---------------------4445444555567----------
Tarsier/19492439/1491/1-491            ---------------------GCCAGACGGAGAUGAAUGUGAACCA----------------UGCAGAGAAAUGCAGACCCAGUAG--CAAGGCAGCACACC-CCGAAC-AAAU-----------------GUGGCAGAGGGCGAGACAGGCACUCACCAACA----GA--GGUUUA-------------UGUGUUUUUA
#=GR Tarsier/19492439/1491/1-491    PP ---------------------6************************----------------************************--*********98865-566***-****-----------------********************************----**--******-------------**********
Bushbaby/72037700/1498/1-498           AGCAAGAGGAGGAAGAAUUGAGCCAAAAGAAGAUGAAAAUGAGC--------------------------CACGCAGGGAAAGGAA--CAAGGCAGCGGAUUCCCGAAC-AAAC-----------------AUGGCAGAGGGCAAGACAGGCACUCACAGACC----AA--GGUUUA-------------UGUAUUUUUA
#=GR Bushbaby/72037700/1498/1-498   PP **************************************555555--------------------------55566789********--*********************-****-----------------********************************----**--******-------------**********
Orangutan/74107934/1525/1-525          AGCCAGAGGAGGGAAGAGAGCGCCAGACGAAGGUGAAAGCGAACCA----------------CGCAGAGAAAUGUAGGCAAGGGAG--CAAGGCGGCAGUUCCCGGAAC-AAAC-----------------GUGGCAGAGGGCAAGACAGGCACUCACAGACA----GA--GGUUUA-------------UGUAUUUUUA
#=GR Orangutan/74107934/1525/1-525  PP **********************************************----------------************************--*********************-****-----------------********************************----**--******-------------**********
Armadillo/66187115/1498/1-498          --CCCAAGGAGGGAAGAAAGCACCAAAAAGAGAUGAAAGGGAGCCA----------------CACAGAGAAAUGCAGGGAGGGGAG--CACAGCGACGGGUUCUGGACC-AAAC-----------------UGGGCAAAGGGCAAGGCAGGCACUCAUGGACU----CA--GGUUUA-------------UGUAUUUUCA
#=GR Armadillo/66187115/1498/1-498  PP --********************************************----------------************************--99888899*************-****-----------------********************************----**--******-------------**********
Macaque/73877918/1532/1-532            AGCCAGAGGAGGGAAGAGAGCACCAGACCAAGGUGAAAGUGAACCA----------------CGCAGAGAAAUACAGGCAAGGGAG--CAAGGCGGCAGUUACCGGAAC-AAAC-----------------GUGGCAGAGGGCAAGACAGGCACUCACAGACA----GA--GGUUUA-------------UGUAUUUUUA
#=GR Macaque/73877918/1532/1-532    PP **********************************************----------------************************--*********************-****-----------------********************************----**--******-------------**********
Ferret/71697667/1499/1-499             --------GAUGGAAGAGAGCUCCAGACAGAGAUAAAAAGGAACGA----------------UGCGGAGUAAUGCAGAGAAAGGAG---GAGGCAGCAGGUCUCAGAAC-AAAU-----------------GUGGCAGAGAGCAAGACAGGCACUCACAGACA----GA--GGUUUA-------------UACAUUUUUA
#=GR Ferret/71697667/1499/1-499     PP --------9*************************************----------------************************---********************-****-----------------********************************----**--******-------------**********
Hyrax/66727160/1489/1-489              AGCCAAAGGAAGGAAAAGAGUACCAGAUGGAGAUGAAAGUGAA-------------------CCCAGAGAAAUGCAGAGAAAUGAG--CA-----------UCUA-AC--AAAC-----------------UGGGCAUUGGGCAAGACAGGCACUCAUGGACA----GA--GGUUUC-------------UGUAUUUUUA
#=GR Hyrax/66727160/1489/1-489      PP *****************************************97-------------------889*******************99--65-----------3444-45--6889-----------------********************************----**--******-------------**********
#=GC SS_cons                           ::{{{{{{{{---{{---{{{{{{---{{{,,,,,,,,,,,,,<<<----------------<<------------<<<------<--<______>>---->>>--------->----------------->>>>,,,,[[[[-----[[[,,<<<___________>>-->(((((-------------(((<<<<<__

Rabbit/76328165/1534/1-534             U---UGCU---GAAA---------AUCUG-------AU--------CGAUGAAGAAA-AGG-GAAAACCCCAGGAAGGG-CAGGGGAGGAGGAAUUAC--------------------------------------CCCGG---UCCCAGCUC--ACAGCAUGAAUGCCCCCGAAG-----GAG--------------AG
#=GR Rabbit/76328165/1534/1-534     PP *---****---9999---------98777-------65--------799********-***-*****************-******************--------------------------------------*****---******988--888444441111111112222-----444--------------66
Shrew/28313336/1506/1-506              C---UUUU---UGUU---------UUUAA-------ACGUGAGACUCGAUGAAGAAA-AGG-GGACGUGCAGAGAACUG-GAGGGGAAAGGAAAAAAU--------------------------------------GAGAG---UCACA---------GCACA-------AAUCUC-----CUA--------------GA
#=GR Shrew/28313336/1506/1-506      PP *---****---****---------*****-------*********************-***-*****************-******************--------------------------------------*****---*8777---------7****-------******-----***--------------99
Sloth/29873498/1512/3-512              U---UUUU---UAAA---------AUCUC------CAUUGGGGGCU-CCUGAAGAAA-AGG-GAAAAGUUGAGAAAGGG-GUGGGAAGACAGAAUUAC--------------------------------------CUAGG---UCCUUGGUC--ACAACGUG-------AACGUU-----CGG--------------AG
#=GR Sloth/29873498/1512/3-512      PP *---****---9999---------88776------15555566666-679*******-***-*****************-****************97--------------------------------------77777---776666688--7778****-------*****9-----9**--------------**
Horse/74898012/1524/1-524              U---UUUU---UAAAAAAAUGUUCUUC--A----AAAUUUAGGACUCAACGAAGAAA-AGG-GAAAAUUCAGAGAAGGG-GAGAGGAGAGGGAAUUAU--------------------------------------CC-AG---CACGAA---------CGCC-----------CCAGAAGGGG--------------AG
#=GR Horse/74898012/1524/1-524      PP *---****---99999****9764222--2----3467777778889**********-***-*****************-*****************7--------------------------------------76-57---755554---------4333-----------2222222455--------------99
Cow/73097892/1584/1-584                U---UUUUU-UCUAA---------UUUUUAA---AAACUUGAGGCUUGAUUUUAAAA-AGG-GAAAACUCAAGAAUGGGGGAGGGGAGAGGGACUUAU--------------------------------------UCGAG---UCACAG-------CGUUUC-------AACCCU-----AGAAG---------GGAAA
#=GR Cow/73097892/1584/1-584        PP 9---98874-44567---------6666655---55579999***************-***-***********9976553899***************--------------------------------------*****---******-------99999*-------***988-----55556---------77799
Microbat/65837078/1496/1-496           C---UUUU---UAAA---------A-----------AUUGAGGGCUUGAUGAAGAAA-AGG-GAAAAUUCAGGGAAGGA-GAGGGGAGUGAGAAUUAU--------------------------------------CCAAG---CCACAG---------CAUG-------AACGCC-----CCA--------------GA
#=GR Microbat/65837078/1496/1-496   PP *---****---****---------9-----------9********************-***-*****************-******************--------------------------------------*****---*****8---------****-------******-----999--------------99
Guinea/68947384/1491/1-491             A---UUUU---UAAA----------UCUG-------AUUUUGGGCUCCACCAUGAAA-AAG-GAAAUUUCAGGGAAG-----GGAGAGGGGGAAAGAA------------------------------------------A---CACGCA--------AGGAG-------A-----------AA--------------AG
#=GR Guinea/68947384/1491/1-491     PP 9---9999---9888----------6777-------899999999************-***-******998888873-----3444444455544444------------------------------------------2---333333--------57666-------4-----------45--------------78
Chimpanzee/74097925/1517/1-517         U---UUUU---UUAA---------AUCUG-------AUUUGGUGUUCCAUGAGGAAA-AGG-GAAAAUCUAGGGAACGG-GAGUACAGAGAGAAUAAU--------------------------------------CCGGG---UCCUAGCUC--GCCACAUG-------AACGCC-----CAG--------------AG
#=GR Chimpanzee/74097925/1517/1-517 PP *---****---****---------*****-------*********************-***-*****************-******************--------------------------------------*****---*********--********-------******-----***--------------**
Tree/30493552/1504/1-504               A---UUUU---AAAA---------AUAUG-------CUUUCGGGUUUGACGAAGAGA-AGG-GGAGGUUCAGG-AAGGG-GAAGGGAGUGGGAGUUAU--------------------------------------AUGCG---ACCUAGCUC--GCGGCACA-------AAUGCA-----CAG--------------AG
#=GR Tree/30493552/1504/1-504       PP *---****---****---------*****-------*********************-***-***99998888-78999-****************98--------------------------------------78778---788888888--7779****-------******-----***--------------**
Kangaroo/65867077/1492/5-492           U---UUUU---AAAA---------AAUUG-------AUUUGGGGCUGG----GUAAA-GGG-GGAAUUUCAGGGAAGGG-GGGAGGAGAA----UAAU--------------------------------------UGGUG---UUCUAG--------CUCAU-------AGAGUG-----CAU--------------UC
#=GR Kangaroo/65867077/1492/5-492   PP *---****---****---------*****-------******998854----55677-788-8999999*******999-9988887764----5555--------------------------------------55556---666666--------44444-------555555-----666--------------66
Cat/73857938/1554/1-554                U---UUAACUUUUUU---------UUUUA-------AUUCGGGGCUCGAUGAAGAAA-AGG-GAAGAUUC-----GGGG-GAGUGGAGAGGGAAUUAU--------------------------------------CCGAG---AUCACA--------GCACG-------AACGCC-----CCAGAAGGGGAGAAGGGAG
#=GR Cat/73857938/1554/1-554        PP 9---99763224444---------77777-------*********************-***-******75-----5999-999***************--------------------------------------***99---877666--------8****-------****88-----5554678888888888888
Human/5271043/1517/1-517               U---UUUU---UAAA---------AUCUG-------AUUUGGUGUUCCAUGAGGAAA-AGG-GAAAAUCUAGGGAACGG-GAGUACAGAGAGAAUAAU--------------------------------------CCGGG---UCCUAGCUC--GCCACAUG-------AACGCC-----CAG--------------AG
#=GR Human/5271043/1517/1-517       PP *---****---****---------*****-------*********************-***-*****************-******************--------------------------------------*****---*********--********-------******-----***--------------**
Panda/66077103/1497/1-497              U---UUAA---AAAA---------AAUUU-------UUUUGGGGCUGGAUGAAGAAA-AAG-GAAAAUUCCGAGGAGCG-GAGAGGAGAGGGGAUUAU--------------------------------------CGGAG---CCCCAG---------CAUG-------AACGGC-----CGG--------------AG
#=GR Panda/66077103/1497/1-497      PP *---****---****---------*****-------*********************-***-*****************-******************--------------------------------------*****---*****8---------****-------****99-----999--------------**
Hedgehog/49985471/1474/1-474           U---UACA---UUGC---------UAUCA-------CUG--UAGUGUGGUGAAGAAG-AGG-GUGCAUUCAGGGAACUG-AACUGAAGAAGAAAUUAU--------------------------------------CGGAGUGGCUUUAGG------AACACC------------------CUC--------------AG
#=GR Hedgehog/49985471/1474/1-474   PP 8---8766---5554---------33333-------333--3344456777******-***-*****************-******************--------------------------------------***984445555555------555555------------------666--------------78
Elephant/71217619/1499/1-499           U---UUUU---UUAA---------UCUUG-------UUCUGGGGCUCUAAAAAAAAA-AAG-AAAAAUUCAGGGAAGGG-GGAGAGAGAGGCAAUUA---------------------------------------CUUGG---UCCUUGGUC--ACAGCAUG-------AAUGCC-----GAA--------------AA
#=GR Elephant/71217619/1499/1-499   PP *---****---****---------*****-------*********************-***-*****************-*****************---------------------------------------77778---7777777**--********-------******-----***--------------**
Gorilla/72677783/1517/1-517            U---UUUU---UUAA---------AUCUG-------AUUUGGUGUUCCAUGAGGAAA-AGG-GAAAAUCUAGGGAACGG-GAGUACAGAGAGAAUAAU--------------------------------------CCGGG---UCCUAGCUC--GCCACAUG-------AACGCC-----CAG--------------AG
#=GR Gorilla/72677783/1517/1-517    PP *---****---****---------*****-------*********************-***-*****************-******************--------------------------------------*****---*********--********-------******-----***--------------**
Gibbon/64526952/1501/1-501             U---UUUU---UUAA---------AUCUG-------AUUUGGUGUUCCAUGAGGAAA-AGG-GAAAAUCUGGGGAACGG-GAGUACAGAGAGAAUAAU--------------------------------------CCGGG---UC-UAGAUC--GCGACAUG-------AACGCC-----CAG--------------AG
#=GR Gibbon/64526952/1501/1-501     PP *---****---****---------*****-------*********************-***-*****************-******************--------------------------------------*****---98-7888**--********-------******-----***--------------**
Dog/72377695/1459/1-459                U---UAAA---AAACAU-----CU----CUUUUAAAAUUUGGGGCUCCACGAGGAAG-AGG-GAAAAUUCUGAGGAGUG-GAGCGGAGAGGGAAUGAG--------------------------------------CUGGG---UGCCAG-------CACCAA-------GGCGCCAG-AG---G-----------GGAG
#=GR Dog/72377695/1459/1-459        PP 8---8777---777655-----54----4445556689*******************-***-*****************-******************--------------------------------------*****---*99999-------888889-------9*****65-44---5-----------5599
Pika/59316441/1511/1-511               C---UUUU---UAAA---------AUCUG-------AUUUGGGGCCCCAUGAAGGAA-AGA-GACAAGCCCAGGAAACU-CAGAGCAGGAGGGAUUUU------------------------------------CCGGAUG---CC----AGCUCACAGCGUG-------AAUGCC-----GCC--------------AG
#=GR Pika/59316441/1511/1-511       PP *---****---****---------*****-------*********************-***-*****999999999999-999999998888888776------------------------------------2244444---44----335688888****-------******-----***--------------**
Squirrel/71907693/1504/1-504           U---U-UU---UAAA---------GUCUC-------AUUUUGGGCCCGAUGAAGAAA-AGG-GAGAAUUCAGGGAAGGA-GAGAGGAAAGAG-----U--------------------------------------CCUAG---CUCACA--------GCAUG-------AACGCC-----CAA--------------AG
#=GR Squirrel/71907693/1504/1-504   PP 6---5-56---6788---------89***-------*********************-***-*****************-999999999986-----5--------------------------------------88888---988888--------9****-------******-----***--------------**
Marmoset/74587988/1531/1-531           UUAUUUUU---UAAA---------AUCUG-------AUUUGGUGUUCCAUGAGAAAA-AGG-GAAAAUCUCGGGAACGG-GAAUACAGAGGGAAUUAU--------------------------------------CCGGG---UCCUAGCUC--ACCACAUG-------AACGUU-----CAGAAG--------GAGGG
#=GR Marmoset/74587988/1531/1-531   PP 51116777---9***---------*****-------*********************-***-*****************-******************--------------------------------------*****---*********--********-------******-----***999--------99889
Rat/72467748/1503/3-503                U---CUUU---UAAA---------UUUUG-------AUUUGGAGCUCAAUGAAGAAA-AGG-CAACACAUAGACCAGAG-GACCAGA-----------GGACUGGAAGAGGACCAGCCAUAGCUCACUGUGUGC--C--GG---GCCCAGA-----AGGAAGG-------AACUCC-----GGA--------------CA
#=GR Rat/72467748/1503/3-503        PP 6---6889---99**---------*****-------*********************-***-*****999999988877-7655554-----------46788999999********99999999999999875--1--34---5555555-----5578888-------999888-----666--------------55
Dolphin/69777477/1501/1-501            U---UUUU---UAAA---------------------AUUUGGGGCUCAGUGAAGAGA-AGG-GACGACUCAGGAAAGGG-GAGGGGAGAGGGGAUUAU--------------------------------------UCGAG---UUACAG---------CGUG-------ACCACC-----CGG--------------AG
#=GR Dolphin/69777477/1501/1-501    PP *---****---***9---------------------699******************-***-*****************-******************--------------------------------------*****---*****8---------****-------******-----***--------------**
Lesser/66487058/1411/1-411             --------------------------------------------------------------------------------------------------CCU------------------------------AGA-----------------------------------------------------------------C
#=GR Lesser/66487058/1411/1-411     PP --------------------------------------------------------------------------------------------------787------------------------------777-----------------------------------------------------------------9
Tarsier/19492439/1491/1-491            U---UUG----UAAA---------AUCUG-------AUGUGGU-UUCCAACAGGAAA-A-G-GAAAAUUCAGGGAAAGG-GAGGAGAGAGAGAAUCAU--------------------------------------CCAGG---UCCUUGCUC--ACAGCAUG-------AACACC-----AAG--------------AA
#=GR Tarsier/19492439/1491/1-491    PP 7---665----5666---------69***-------******9-6667766777666-5-6-677888888999999**-******************--------------------------------------*****---*********--**9889**-------******-----***--------------**
Bushbaby/72037700/1498/1-498           U---UUUU---AAAA---------AUCUG-------AUUGGCGACUCAAUGAGGAAA-AGG-GAAAAUUCAGGGGAGGG-GAGGACAGAGGAGAUUAU--------------------------------------UCGGG---UCCUAACUA--ACAAUAUG-------GAUGCC-----UAG--------------AG
#=GR Bushbaby/72037700/1498/1-498   PP *---****---****---------*****-------*********************-***-*****************-******************--------------------------------------*****---*********--********-------******-----***--------------**
Orangutan/74107934/1525/1-525          U---UUUU--UUAAA---------AUCUG-------AUUUGGUGUACCAUGAGGAAA-AGG-GAAAAUCUGGGGAAUUG-GAGUACAGAGAGAAUAAU--------------------------------------CCGGG---UCCUAGCUC--GCCACAUG-------AACGCC-----CAGAAG--------GAGAG
#=GR Orangutan/74107934/1525/1-525  PP 9---9888--47778---------9****-------*********************-***-*****************-******************--------------------------------------*****---*********--********-------******-----******--------*999*
Armadillo/66187115/1498/1-498          U---UUUU---UUAA---------AUCUC------------------CUGGAAAAAAAAGU-GUGUGUGUGUGGGGGGA-GAGUUAGGGGAGAAUGAU--------------------------------------CUAGG---UCCUCAGUC--GCAGCAUG-------AACGUG-----CAG--------------AG
#=GR Armadillo/66187115/1498/1-498  PP *---****---****---------98876------------------33344444440443-44333333333333444-577778888999999998--------------------------------------88888---887777788--88767777-------788888-----999--------------**
Macaque/73877918/1532/1-532            U---UUUU--UUUAA---------AUCUG-------AUUUGGCGUUCCAUGAGGAAA-AGG-GAAAAUCUGGGGAACAG-GAGUACAGAGAGAAUUAU--------------------------------------CCGGG---UCCUAGCUC--GCCACAUG-------AACGCC-----CAGAAG--------GAGAG
#=GR Macaque/73877918/1532/1-532    PP 9---9887--58899---------*****-------*********************-***-*****************-******************--------------------------------------*****---*********--********-------******-----******--------*999*
Ferret/71697667/1499/1-499             U---UUUU---AAAA---------AAAAA-------AUUUGGGGCUCGAUGAAGAAA-AGG-GAAAAUACAGAGGAGCG-GAGAGGGGAGGGAAUUAU--------------------------------------CGGAG---UUCCAG---------CAUG-------AACGCC-----CGG--------------AG
#=GR Ferret/71697667/1499/1-499     PP *---****---****---------*****-------*********************-***-*****************-******************--------------------------------------*****---*****5---------****-------******-----***--------------**
Hyrax/66727160/1489/1-489              U---UUUU---UUAA---------UUUCA-------ACCUUGGGCU-CACAAAUAAA-GGGGGGGAAUUCUGGGAAG-G-G-----ACAGGGAAUCA---------------------------------------CUGGG---UCCUUGGUA--AGAGCAUG-------AACGCC-----CAA--------------AA
#=GR Hyrax/66727160/1489/1-489      PP *---****---****---------*****-------**********-6666666666-6550566677776666664-4-4-----55566666666---------------------------------------34444---444444455--55589999-------******-----***--------------**
#=GC SS_cons                           ____________>>>--------->>,<<-------<<<<<<<<<<<<-----------------<<<<<_____________________>>>>>----------------------------------------->>>>--->>>>>>>>>-->,,)))))-------)))<<<-----<<<----------------

Rabbit/76328165/1534/1-534             AAGGCGA--AAGCAACGCG----------------AGCGCAGGACGCACCAG-----------------------------------GGCGACGGCGGCGGCGG----------CGGGUCAG-------------------CCGC-UGCCCA-CUCGCUG-CGAGGCCGGCCCUGCAA----GCCC--CC-CCUCGC---
#=GR Rabbit/76328165/1534/1-534     PP 6666666--6666666666----------------44445788999999999-----------------------------------99999999987665444----------56777889-------------------9***-***974-44458**-*****89**********----***5--9*-******---
Shrew/28313336/1506/1-506              AGGGGCUGCAGAAAGUCCAGCAGGGCGCCUC-GCA---------------------------------------------------------------------GCACCCGCCCUGAGCC-C-------------------CCAC-AGACCUGGAC----------UGGGUCCCAGAA----GCCC--CC-CCUCGC---
#=GR Shrew/28313336/1506/1-506      PP 9776653232456678888888******976-689---------------------------------------------------------------------*******988888774-7-------------------89**-**********----------************----****--9*-******---
Sloth/29873498/1512/3-512              AAGGCUG--GAUAAACCCGUGCAGGAGCCAGGUCA---------------------------------------------------------------------UCACAGGGUUCGGGUCAG-------------------GUUC-GGCCCGGUAA----------CUGCCUGGUUGA----GCCCUGCC-CCUCCC---
#=GR Sloth/29873498/1512/3-512      PP *******--**************************---------------------------------------------------------------------******************-------------------****-**********----------988888888888----88888899-******---
Horse/74898012/1524/1-524              AACGCUG--GAUGAACCCGAGCGGGCACCGGGGC-GCAC------------------------------------------------------------CCACU-UCCUCGGCUCA-GUCAG-------------------CCGC-UGCCCCACAGACUGCUGGGCUGGGCCCUCGAG----GCCC--CC-CCUCGC---
#=GR Horse/74898012/1524/1-524      PP *******--****************888888775-8888------------------------------------------------------------88885-55889999996-68999-------------------****-********************************----****--9*-******---
Cow/73097892/1584/1-584                AACACUG--GAUACACCGGAUC-------------CUCGGUGAUCUCAGUCUCGGGUCACCUCGAUCCUCGGUCCUACAUCGCUCUGGCUCCUACAUCGCUCUG-------GCUCCGACCUG-------------------CUGC-UGCCCCCCACACCCUUGGGCUGGGCCCUCGAA----GUGC---C-CCUCAC---
#=GR Cow/73097892/1584/1-584        PP *******--********99965-------------99999**************************************************************96-------56999999***-------------------****-******999999********999*********----*966---5-668899---
Microbat/65837078/1496/1-496           A-----G--GGGAGAAUGGGGCACGGGCCGGAGCA---------------------------------------------------------------------GC----GACAUGGGUCGG--------------------UGC-UGUCCUACAC----------UAGGUCCUGCAA----GCCCCGCC-UCUCCA---
#=GR Microbat/65837078/1496/1-496   PP 9-----*--**************************---------------------------------------------------------------------*9----8***********--------------------***-**********----------************----********-******---
Guinea/68947384/1491/1-491             AAGUGUG--GCUAAAGCCAAGUGGGUAC-AGGGCA---------------------------------------------------------------------GCCCCCAGCCUUGCCUGC-------------------UCGC-UGGCACACGC----------UGGGCCCUGGAA----GCCC--CC-CCUCGU---
#=GR Guinea/68947384/1491/1-491     PP 8999***--******************9-67889*---------------------------------------------------------------------******************-------------------****-**9999****----------************----****--9*-******---
Chimpanzee/74097925/1517/1-517         AACGCUG--GAAAAACCUGAGCGGGUGCCGAGGCA---------------------------------------------------------------------GCACCCGGCUCCGGUCAG-------------------CCAC-UGCCCCACAC----------CGGGCCCACCAA----GCCCCGCC-CCUCGC---
#=GR Chimpanzee/74097925/1517/1-517 PP *******--**************************---------------------------------------------------------------------******************-------------------****-**********----------************----********-******---
Tree/30493552/1504/1-504               AACACUG--GAUAAAACUGGGC----ACCAAGGUA---------------------------------------------------------------------GCACCAGGCUCGGGUCAG-------------------CCAU-UGCCCCACAC----------UGGGCUUGGGAA----GCGCU-CC-CCUCCU---
#=GR Tree/30493552/1504/1-504       PP *******--*************----8********---------------------------------------------------------------------******************-------------------****-**********----------************----*****-**-******---
Kangaroo/65867077/1492/5-492           CCCUCAG--GUUA-UCCCGAGUGGGCGCCAGGACU---------------------------------------------------------------------CCCCUCAGCUUCCGUCCC-------------------ACGC-UGCCACAAGC----------UGGGCCCUUAAA----GCCC--CC-CCUCGU---
#=GR Kangaroo/65867077/1492/5-492   PP 6666667--7665-68899****************---------------------------------------------------------------------************9*9999-------------------****-**********----------************----****--9*-******---
Cat/73857938/1554/1-554                AAGACGG--AAUAACCGCGCGCGGAUGCCGGGACA---------------------------------------------------------------------GCACCGGGCCCUGGCCC-UGGCUCCGAUUCCCACCCGCCGC-UGCCCCACACGCCG-AGGGCUGGGCCCUCCAA----GCCC--CC-CCUCGC---
#=GR Cat/73857938/1554/1-554        PP 8888888--88888888888888888888888776---------------------------------------------------------------------66666666644444333-3566666666666666666****-**************-*****************----****--9*-******---
Human/5271043/1517/1-517               AACGCUG--GAAAAACCUGAGCGGGUGCCGGGGCA---------------------------------------------------------------------GCACCCGGCUCGGGUCAG-------------------CCAC-UGCCCCACAC----------CGGGCCCACCAA----GCCCCGCC-CCUCGC---
#=GR Human/5271043/1517/1-517       PP *******--**************************---------------------------------------------------------------------******************-------------------****-**********----------************----********-******---
Panda/66077103/1497/1-497              AAGGCUG--GACACCCGCGAGCGAGGGCUGCGGCG---------------------------------------------------------------------GCCUCCGACUCGGGGC-G-------------------CCGC-CGCCCCACAC----------CUGGCCCUCGAA----GCC---CC-CCUCGC---
#=GR Panda/66077103/1497/1-497      PP *******--**************************---------------------------------------------------------------------****************-*-------------------****-**********----------************----**9---78-899***---
Hedgehog/49985471/1474/1-474           AAGGGUG--GAAGAACCCCAGCAGGUGCUAG-------------------------------------------------------------------------GUCCCAGGC---AGUUAG-------------------GCUG-GGCCCUUCAC---------AAAGCACCCCCCA----UCCUG-CC-CCU------
#=GR Hedgehog/49985471/1474/1-474   PP 888899*--*****************99887-------------------------------------------------------------------------555788888---577888-------------------8888-8999999999---------6677788888888----88888-88-776------
Elephant/71217619/1499/1-499           AACUCUG--GACAAACAGGAGCGGGUGCCAGGGCA---------------------------------------------------------------------GCACCCAGCUCUGGUCAG-------------------CCGC-UGCCCCGCAC----------UGGGUCCUCGGA----GCCC--CC-CCUCUC---
#=GR Elephant/71217619/1499/1-499   PP *******--**************************---------------------------------------------------------------------******************-------------------****-**********----------************----****--9*-******---
Gorilla/72677783/1517/1-517            AACGCUG--GAAAAACCUGAGCGGGUGCCGGGGCA---------------------------------------------------------------------GCACCCGGCUCCGGUCAG-------------------CCAC-UGCCCCACAC----------CGGGCCCACCAA----GCCCCGCC-CCUCGC---
#=GR Gorilla/72677783/1517/1-517    PP *******--**************************---------------------------------------------------------------------******************-------------------****-**********----------************----********-******---
Gibbon/64526952/1501/1-501             AACUCUG--GAAAAACCUGAGCGGGU------GCC------------------------------------------------------------------------CCCGGC------CAG-------------------CCAC-UGGCCCACAC----------CGGGCCCACCAA----GCCCACCC-CCUCGC---
#=GR Gibbon/64526952/1501/1-501     PP *******--**************994------455------------------------------------------------------------------------899999------***-------------------****-**********----------************----****9899-******---
Dog/72377695/1459/1-459                AAGACUG--GGUGAAGGCGAGC--GGAGCGGGG-A---------------------------------------------------------------------CUCCGCUGCCCC---CCG-------------------UGGC-GGGCG---------------------------CCCC---------------AAG
#=GR Dog/72377695/1459/1-459        PP *******--9999997777665--677777777-4---------------------------------------------------------------------777666565555---445-------------------5443-33332---------------------------2334---------------544
Pika/59316441/1511/1-511               ACCGAUG--AACAGGGCGGGCCUGGCACCAGGGCA---------------------------------------------------------------------GC-----GGCCCACUCAGGC--------------UACCCAC-UGGCGCGAGG----------CUGACCCUUGGA----GCCCC-CCUGCUCGC---
#=GR Pika/59316441/1511/1-511       PP *******--**************************---------------------------------------------------------------------*8-----5666666666366--------------66699**-******9999----------************----***99-55269****---
Squirrel/71907693/1504/1-504           AGCGCUG--GAUAAACCCGAGUGGGCGCCAGGGCA---------------------------------------------------------------------GC-UCCGGCUCCAGGCAG-------------------GCGU-CGUCCCACAC----------GGGGCCCUCCAA----GCCCCGCC-CCGCGU---
#=GR Squirrel/71907693/1504/1-504   PP *******--**************************---------------------------------------------------------------------**-899************-------------------****-**********----------************----********-******---
Marmoset/74587988/1531/1-531           AACGCCG--GAAAAACCCGAGCGGGUGCAGGGACA---------------------------------------------------------------------GCACCCGGCUCCGGUC----------------------CGC-UGCCCCAUAGCUCC-CAGGCAGGGCCCACGAA----GCCC--CG-CCUUGC---
#=GR Marmoset/74587988/1531/1-531   PP *******--**************************---------------------------------------------------------------------***********88885----------------------9**-**************-*****9***********----****--67-779999---
Rat/72467748/1503/3-503                AA-CCCA--CCCGAGUGGGCGCCAGGGCAGGCAUA---------------------------------------------------------------------GUCCUGAAGGC----UGG-------------------GGG-----------C----------UGGCCCCUUGAA----GACCU-CC---GCGC---
#=GR Rat/72467748/1503/3-503        PP 54-4444--44445555555555555555555555---------------------------------------------------------------------55555444333----444-------------------444-----------3----------6***********----****8-77---6788---
Dolphin/69777477/1501/1-501            AACACUG--GAUACACCAGAGCUGGUGCUGGAGCA---------------------------------------------------------------------GCACUGGGCUCGGAUUUG-------------------CCGC-CGUCCCACAC----------UGGGCUAUCGAA----GUCC--CC-CCUCGC---
#=GR Dolphin/69777477/1501/1-501    PP *******--**************************---------------------------------------------------------------------******************-------------------****-**********----------************----****--9*-******---
Lesser/66487058/1411/1-411             AAUGCUU--GAUAAGCACCAUUGCGUGCCGGGGCA---------------------------------------------------------------------GCACCCAGCUCGAGCCAG-------------------AUGC-UGCCCCAUAA----------UAGGCCCUUGGA----GCAC--CC-CCUCUU---
#=GR Lesser/66487058/1411/1-411     PP 9999***--**************************---------------------------------------------------------------------******************-------------------****-**********----------************----*987--9*-******---
Tarsier/19492439/1491/1-491            AUCACAG--AAUAAACCUGAGCCCACACCAGAGCA---------------------------------------------------------------------GCACCCGG-ACGGGUCAG-------------------CCGC-UGCCCCACAC----------UAGAUCCUUGAA----GCCCCCCC-CCCCGC---
#=GR Tarsier/19492439/1491/1-491    PP *******--**********9999999999999999---------------------------------------------------------------------99876544-59*******-------------------****-**********----------************----***99899-999***---
Bushbaby/72037700/1498/1-498           AAUACUG--GAGAAACCGGAGCGGGCACCCAGA-A---------------------------------------------------------------------GU-----ACUCAGGUCAG-------------------CCGC-UGACCCACAC----------UGGGCCCUCAAA----GCCC--CC-CCUCGC---
#=GR Bushbaby/72037700/1498/1-498   PP *******--*******************99887-6---------------------------------------------------------------------98-----8**********-------------------****-**********----------************----****--9*-******---
Orangutan/74107934/1525/1-525          AACGCUG--GAAAAACCUGAGCGGGUGCCGGGACA---------------------------------------------------------------------GCACCCGGCUCGGGUCAG-------------------CCAC-UGCCCCACAC----------CGGGCCCACCGA----GCCC--CC-CCGCGC---
#=GR Orangutan/74107934/1525/1-525  PP *******--**************************---------------------------------------------------------------------******************-------------------****-**********----------************----****--9*-******---
Armadillo/66187115/1498/1-498          AACCCUG--GAUAAACUCGAGCCCAAGCCAGGUCG---------------------------------------------------------------------ACACCCGGCUCCAG-CGG-------------------GCCUCUGCCCCAGGU----------UGGGCCCUCAAA----GCCCC----CCUCCA---
#=GR Armadillo/66187115/1498/1-498  PP *******--*************9999999999999---------------------------------------------------------------------999999********-999-------------------987549*********----------************----****5----777777---
Macaque/73877918/1532/1-532            AACGCUG--GAAAAACCUGAGCGGGUGCCCGGGCA---------------------------------------------------------------------GCACCCGGCUCCGGUCAG-------------------CCGC-UACCCCACACGGUGCCGGGAUGGGCCCACCAA----CUCC--CC-CCUCGC---
#=GR Macaque/73877918/1532/1-532    PP *******--**************************---------------------------------------------------------------------******************-------------------****-********************************----***9--9*-******---
Ferret/71697667/1499/1-499             AAGACCG--GAUAAAUGCGAGCGGAUGCCAGAGCC---------------------------------------------------------------------GAAUCCGACUCCGGACCG-------------------CCGC-UGCCCCACAC----------CUGGCCCUCGAA----GCCC--CC-CCUCGU---
#=GR Ferret/71697667/1499/1-499     PP *******--**************************---------------------------------------------------------------------******************-------------------****-**********----------************----***7--9*-******---
Hyrax/66727160/1489/1-489              GAUGCUG--AAUAAACAUAAGCGGGUACGAGGGAA---------------------------------------------------------------------GCACCCAGCUC-CGACGG-------------------CCAC-UGCCCGGCAC----------UGGGUCCUGGGA----GCCC--CC-CCUUGU---
#=GR Hyrax/66727160/1489/1-489      PP *******--**************************---------------------------------------------------------------------*********86-577***-------------------****-**********----------************----****--88-99****---
#=GC SS_cons                           ---<<-<--<----<<<<<<<<<<<<<<____________________________________________________________________________>>>>>>->>>>>>>>---------------------->>---->>------>---------->>>>>]]]--------]]]],,((-((((((---

Rabbit/76328165/1534/1-534             ---GGCC-GCCGGGCUUCUGCGCUCCCCUUAUCAUCUCCAUCUUUAUGACGAGGCUUGUU---AACAAGACCAGCGAGCUGGCCACGCACAUCCAUCUCAGCCGCCGCCG--C----GCGCUCCGCCGAGCAGCG-GCCGGC-GGGGGGACUGG-GAGGCGCUAAUUAAUUGAUUCCUUUGGACUGUAAAAUAU
#=GR Rabbit/76328165/1534/1-534     PP ---****-89**************************************************---******************************************55444--8----9*****************-******-***********-***************************************
Shrew/28313336/1506/1-506              ---GGCUGC-AGGGCCUCCUUGCCCCUCUUAUCAUCUCCAUCUUUAUGACGAGGCUUGUU---AACAAGACCAGCGAGCUGGCCACGCACAUCUAUCUCAGACGC----U--C----ACGCUCAACCAAGCAGCG-GCCGGC-GGGGGGACUGG-AAGGCACUAAUUAAUUGGUUCCUUUGGACAGUAAAAUAC
#=GR Shrew/28313336/1506/1-506      PP ---*****6-78889999******************************************---******************************************----*--*----******************-******-***********-***************************************
Sloth/29873498/1512/3-512              ---AGCCUCCGGGGCUUCCUCGCUCUCCUUAUCAUCUCCAUCUUUAUGACGAGGCUUGUU---AACAAGACCUGCGAGCUGGCCAUGCACAUCUAUCUCAGCCGC----G--A----GCGCUCAGCCGAGCAGAG-GCA-GU-AGGGGAACUGG-UAGGCGUUAAUUAAUUGAUUCCUUUGGAAGGUAAAAUAU
#=GR Sloth/29873498/1512/3-512      PP ---*********************************************************---******************************************----*--*----******************-**8-59-***********-***************************************
Horse/74898012/1524/1-524              ---GGCCGCCAGGGCUUCCCCUCUCUCCUUAUCAUCUCCAUCUUUAUGACGAGGCUUGUU---AACAAGACCAGCGAGCUGGCCACGCACAUCUAUCUCAGCCGC----U--C----ACACUUAGCCAAGCAGCG-GCAGGCUGGGGGGACUGGCGAGGCAGUAAUUAAUUGAUUCCUUUGAACAGUAAAAUAU
#=GR Horse/74898012/1524/1-524      PP ---*********************************************************---******************************************----*--*----******************-*****9899999**********************************************
Cow/73097892/1584/1-584                ---GGCCACCAGGGCUUCCUUGCUCUUCUUAUCAUCUCCAUCUUUAUGACGAGGCUUGUU---AACAAGACCUGCGAGCUGGCCACGUACAUCUAUCUCCGCGGC----U--CAGGCAGGCUCAGCCAAGCAGCG-GAGGGU-GUGAGGAGUGGUGAGGCACUAAUUAAUUGAUUCCUUUGGACAGUAAAAUAU
#=GR Cow/73097892/1584/1-584        PP ---*********************************************************---******************************************----8--6222269****************-******-766666666666***************************************
Microbat/65837078/1496/1-496           ---GGCCACCAGGGCUUCCUCGCCGUCCUUAUCAUCUUCAUCUUUAUGACGAGGCUUGUU---AACAAGACCAGCAAGCUGGCCCAGCACAUCUAUCUCCGCCGC----U--C----GCGCUCAGCCAAGCAGCA-UCCGGU-GGGGGGACUGG-GAGGCACUAAUUAAUUGAUUCCUUUGGACAGUAAAAUAU
#=GR Microbat/65837078/1496/1-496   PP ---*********************************************************---******************************************----*--*----******************-******-***********-***************************************
Guinea/68947384/1491/1-491             ---GGCCGCCUGAGCUUCCUGGCUCUACUUAUCAUCUCCAUCUUUAUGACGAAGCUUGUU---AACAAGACCAGCGAGCUAGCCACGCACAUCUAUCUCAGCCGC----G--U----GCGCUCAGCCGAGCAGUG-GCCGGC-GGGGGGACUGG-GAGGCGCUAAUUAAUUGAUUCCUUUGGACAGUAAAAUAC
#=GR Guinea/68947384/1491/1-491     PP ---*********************************************************---******************************************----*--*----******************-******-***********-***************************************
Chimpanzee/74097925/1517/1-517         ---GGCCACCCGGGCUUCCUUGCUCUUCUUAUCAUCUCCAUCUUUACUAUGAGGCUUGUU---AACAAGACCAGAGAGCUGGCCAAGCACCUCUAUCUCAGCCGC----G--C----CCGCUCAGCCGAGCAGCG-GUCGGU-GGGGGGACUGG-GAGGCGCUAAUUAAUUGAUUCCUUUGGACUGUAAAAUAU
#=GR Chimpanzee/74097925/1517/1-517 PP ---*********************************************************---******************************************----*--*----******************-******-***********-***************************************
Tree/30493552/1504/1-504               ---GGCUGCCAGGGCUUCCUCGCUGUCCUUAUCAUCUCCAUCUUUAUGACGAGGCUUGUU---AACAAGACCUGCGAGCUGGCCACGCACAUCUAUCUCAGACGG----G--C----AUGCUCAGCCGAGCAGCA-GCCGAA-GGGGAGACUGG-GAGGUGCUAAUUAAUUGAUUCCUUUGGACUGUAAAAUAU
#=GR Tree/30493552/1504/1-504       PP ---*********************************************************---******************************************----*--*----******************-******-***********-***************************************
Kangaroo/65867077/1492/5-492           ---GGUUGCCAAAGCUUCCUUGCUGUCCUUAUCAUCUCCAUCUUUAUGACGAAGCUUGUU---AACAAGACCAGCGAGUUGGCCACGCACAUCUAUCUCUGCUAC----G--C----GCGAUCAGCGGAGCAGCG-GCCGGC-GGGGGAACUGG-GAGGCGCUAAUUAAUUGAUUCCUUUGGACUGUAAAAUAU
#=GR Kangaroo/65867077/1492/5-492   PP ---*********************************************************---******************************************----*--*----******************-******-***********-***************************************
Cat/73857938/1554/1-554                ---GGCCGCCAGGGCUUCCUCGCUCUCCUUAUCAUCUCCAUCUUUAUGACGAGGCUUGUU---AACAAGACCAGCGAGCUGGCCACGCACAUCUAUCUCAG-CGC----U--C----ACGCUCAGCCAAGCAUCG-GCCGGC-GCGGGGACUAGCGAGGCACUAAUUAAUUGAUUCCUCUGGACAGUAAAAUAU
#=GR Cat/73857938/1554/1-554        PP ---*********************************************************---**************************************-5**----*--*----******************-******-***************************************************
Human/5271043/1517/1-517               ---GGCCACCGGGGCUUCCUUGCUCUUCUUAUCAUCUCCAUCUUUAUGAUGAGGCUUGUU---AACAAGACCAGAGAGCUGGCCAAGCACCUCUAUCUCAGCCGC----G--C----CCGCUCAGCCGAGCAGCG-GUCGGU-GGGGGGACUGG-GAGGCGCUAAUUAAUUGAUUCCUUUGGACUGUAAAAUAU
#=GR Human/5271043/1517/1-517       PP ---*********************************************************---******************************************----*--*----******************-******-***********-***************************************
Panda/66077103/1497/1-497              ---GGCCGCCAGGGCUUCCUUGCUCUCCUUAUCACCUCCAUCUUUAUGACGAGGCUUGUU---AACGAGACCAGCGAGCUGGCCACGCACAUCUCUCUCAGCCGC----U--C----GCGCUCAGCCGAGCAGUG-GCCGGU-GCGGGGACUGG-GAGGCACUAAUUAAUUGAUUCCUUUGGACAGUAAAAUAU
#=GR Panda/66077103/1497/1-497      PP ---*********************************************************---******************************************----*--*----******************-******-***********-***************************************
Hedgehog/49985471/1474/1-474           ---GGCUAUGAGG-GUUCUCCCUUCUCCUUAUCAUCUUCAUCUUUAUGAUGAAGCUUGUU---AACAAGUCCAGCGGGCUGGCCACGCACAUCUAUCUCAGUCUC----U--C----CUGCUCAGCCAAGCGGCG-GCUGGU-GGGGGGACCGG-GAGGCACUAAUUAAUUGAUUCCUUUGGACAGUAAAAUAU
#=GR Hedgehog/49985471/1474/1-474   PP ---****977765-677999999*************************************---******************************************----*--*----******************-******-***********-***************************************
Elephant/71217619/1499/1-499           ---GGCAGCCAGGGCUUCCUCGCGCUCCUUAUCAUCUCCAUCUUUAUGAUGAGGCUUGUU---AACAAGACCAGCCAACUGGCCACGCACAUCUAUCUCAGCCGC----U--U----GGGCUCAGCUGAGCAGCC-GCCGGU-GGGGGGGUGGG-GAGGUGUUAAUUAAUUGAUUCCUUUUGACAGUAAAAUAU
#=GR Elephant/71217619/1499/1-499   PP ---*********************************************************---******************************************----*--*----******************-******-***********-***************************************
Gorilla/72677783/1517/1-517            ---GGCCACCCGGGCUUCCUUGCUCUUCUUAUCAUCUCCAUCUUUAUGAUGAGGCUUGUU---AACAAGACCAGAGAGCUGGCCAAGCACCUCUAUCUCAGCCGC----G--C----CCGCUCAGCCGAGCAGCG-GUCGGU-GGAGGGACUGG-GAGGCGCUAAUUAAUUGAUUCCUUUGGACUGUAAAAUAU
#=GR Gorilla/72677783/1517/1-517    PP ---*********************************************************---******************************************----*--*----******************-******-***********-***************************************
Gibbon/64526952/1501/1-501             ---GGCCACCCGGGCUUCCUUGCUCUUCUUAUCAUCUCCAUCUUUAUGACGAGGCUUGUU---AACAAGACCAGAGAGCUGGCCACGCACAUCUAUCUCAGCCGC----C--C----CCGCUCAGCCGAGCAGCG-GCCGGC-GGGGGGACUGG-GAGGCACUAAUUAAUUGAUUCCUUUGGACUGUAAAAUAU
#=GR Gibbon/64526952/1501/1-501     PP ---*********************************************************---******************************************----*--*----******************-******-***********-***************************************
Dog/72377695/1459/1-459                GCC--GGGCCG--GCGCCCCGCCGC--CUUAUCAGCUGCAUCUUUAUGAGGACGCUUGUU---AACAAGGCCGG---GCCAGCCGCGCUCAUCUAUCUCAGCCUC------------GCGCUCAGCCAAGCAGCG-GCCGGC-GCGGGCACUGGCCAGGCUCUAAUUAAUUGAUUCCUUUGGACAGUAAAAUAU
#=GR Dog/72377695/1459/1-459        PP 433--333444--666677788887--559******************************---***********---7*************************99------------67****************-******-***********88**************************************
Pika/59316441/1511/1-511               ---GGCUG-CCAAGCUUCCACGCUUCCCUUAUCAUCUCCAUCUUUAUGACGAGGCUUGUU---AACAAGACCAGCGAGCUGGCCACGCACAUCCAUCUCCGCCGC----G--C----UCGCUCAGCCGAGCAGCG-GCGGAC-AGGGGGACUGG-GAGGC-CUAAUUAAUUGAUUUCUUUGGACUGUAAAAUAU
#=GR Pika/59316441/1511/1-511       PP ---**997-5667999********************************************---******************************************----*--*----******************-******-***********-***98-*********************************
Squirrel/71907693/1504/1-504           ---GGCUGCCGCAGCUUCCUUGCACUUCUUAUCAUCUCCAUCUUUAUGGUGAGGCUUGUU---AACAAGACCAGCGAGCUGGCCACUCACAUCUAUCUCAGCCGC----G--C----CCGCUCAGCCGAGUAGCG-GCCGGC-GGGGGGACUGG-GAGGCGCUAAUUAAUUGAUUCCUUCGGACUGUAAAAUAU
#=GR Squirrel/71907693/1504/1-504   PP ---*********************************************************---******************************************----*--*----******************-******-***********-***************************************
Marmoset/74587988/1531/1-531           ---GGCCACCCGGGCUUCCUUGGUCUUCUUAUCAUCUCCAUCUUUAUGACGAGGCUUGUU---AACAAGACCGGCGAGCUGGCCACGCACAUCUAUCUCAGCCGC----G--C----CCGCUCAGCUGAGCAGCGGGCCGGC-GAGGGGACUGA-GAGGCGCUAAUUAAUUGAUUCCUUUGGACUGUAAAAUAC
#=GR Marmoset/74587988/1531/1-531   PP ---*********************************************************---******************************************----*--*----*****************737*****-***********-***************************************
Rat/72467748/1503/3-503                ---GGCUGCCUGAGCUUUUUUGCUCUCCUUAUCAUCCCCAUCUUUAUGACGAGGCUUGUU---AACAUGACCAGCGAUCUGACCACGCACAUCUAUCUCCACCGC----ACAC----GCGCUCAGCCAAGCAGCG-GCCGGC-GGGGGGACUGG-GAGGCACUAAUUAAUUGAUUCC-UUGGACUGUAAAAUAU
#=GR Rat/72467748/1503/3-503        PP ---*********************************************************---******************************************----7225----789***************-******-***********-**********************-779*************
Dolphin/69777477/1501/1-501            ---GGCCACCAGGGCUUCCUCGCUCUCCUUAUCAU-UCCAUCUUUAUGACGAGGCUUGUU---AACAAGACCAGCGAGCUGGCCACGCACAUCUAUCUCUGCCGC----U--C----GAGCUCAGCCAAGCAGCG-GCCGGC-GGGGGGACUGG-GAGGCACUAAUUAAUUGAUUUCUUUGGACAGUAAAGUAU
#=GR Dolphin/69777477/1501/1-501    PP ---********************************-79**********************---******************************************----*--*----******************-******-***********-***************************************
Lesser/66487058/1411/1-411             ---GGCUGUCAGGGUUUCCUAGAGCACCUUAUCAUCUCCAUCUUUAUGAUGAGGCUUGUU---AACAGCACCAGAGA-CUGGCCACACAUAUCUAUCUCCGCUCA----G--U----GGGUUCAGCAGAGAGCAG-GCUGGU-GGCAGGGCUGG-GAGGCGCUAAUUAAUUGACUCCUUUGGACAGUAAAAUAU
#=GR Lesser/66487058/1411/1-411     PP ---*********************************************************---***********998-*************************99----*--*----*********865555559-******-***********-***************************************
Tarsier/19492439/1491/1-491            ---GGCCGCCCCAGCUUCCUAGCUCUCCUUAUCAUCUCCAUCUUUAUGACGAGGCUUGUU---AACAAGACCAUCGAGCUGGCCACGCACAUCUAUCUCAGCCGC----G--U----ACGCUCAGCCGAGCAGCG-GCCGGC-GGGGGGACUGG-GAGGCGCUAAUUAAUUGAUUCCUUUGGACUGUAAAAUAU
#=GR Tarsier/19492439/1491/1-491    PP ---*********************************************************---******************************************----*--*----******************-******-***********-***************************************
Bushbaby/72037700/1498/1-498           ---GGCAACCAGGGCUUCCUUGCUCUCCUUAUCAUUUCCAUCUUUAUGACGAGGCUUGUU---AACAAGACCAGCGAGCUGGCCACGCACAUCUAUCUCAGCCUC-------U----GUGCUCAGCCGAGCAGCG-GCCGGC-CGGGGGACUGG-GAGGCUCUAAUUAAUUGAUUCCUUUGGAUUGUAAAAUAU
#=GR Bushbaby/72037700/1498/1-498   PP ---*********************************************************---******************************************-------7----99****************-******-***********-***************************************
Orangutan/74107934/1525/1-525          ---GGCCACCCGGGCUUCCUUGCUCUUCUUAUCAUCUCCAUCUUUAUGACGAGGCUUGUUAUUAACAAGACCAGAGAGCUGGCCACACACCUCUAUCUCAGCCGC----G--C----CCGCUCAGCCGAGCAGCG-GCCGGC-GGGGGGACUGG-GAGGCGCUAAUUAAUUGAUUCCUUUGGACUGUAAAAUAU
#=GR Orangutan/74107934/1525/1-525  PP ---****************************************************9887522279****************************************----*--*----******************-******-***********-***************************************
Armadillo/66187115/1498/1-498          ---G--CCCCGGGGCUUGCUCG-UCGCCUUAUCAUCUCCAUCUUUAUGACGAGGCUUGUU---AACAAGACCAGCGAGCUGGCCACGCACAUCUAUCUCAGCAGC----G--C----GCGCUCAGCCGAGCAGCG-GC-GGU-AGGGGAACUGG-GAGGCGCUAAUUAAUUGAUUCCUUUGGACAGUAAAAUAU
#=GR Armadillo/66187115/1498/1-498  PP ---4--4599999988866666-67889********************************---******************************************----*--*----******************-*9-***-***********-***************************************
Macaque/73877918/1532/1-532            ---GGCCACCCGGGCUUCCUUGCUCUUCUUAUCAUCUCCAUCUUUAUGACGAGGCUUGUU---AACAAGACCAGCGAGCUCGCCACGCACAUCUAUCUCAACCGC----G--C----CUGCUCAGCCGAGCAGCG-GCCGGC-GCGGGGACUGG-GAGGCGCUAAUUAAUUGAUUCCUUUGGACUGUAAAAUAU
#=GR Macaque/73877918/1532/1-532    PP ---*********************************************************---******************************************----*--*----******************-******-***********-***************************************
Ferret/71697667/1499/1-499             ---GGCCGCCAGGGCUUCCUUGCUCUCCUUAUCUUCUCCAUCUUUAUGACGAAGCUUGUU---AACAAGACCAGCGAUCUGGCCACUCGUGUCUAUCUCAGCCGC----U--C----CCGCUUAGCGAAGCAGCG-GCCGGC-UCUGGGACUGA-GAGGCACUAAUUAAUUGAUUCCUUUGGACAGUAAAAUAU
#=GR Ferret/71697667/1499/1-499     PP ---*********************************************************---******************************************----*--*----******************-******-***********-***************************************
Hyrax/66727160/1489/1-489              ---AGCCACCAGGAUUUUGCGGCACUCCUUAUCAUCUCCAUUUUUACGAUGAGGCUUGUU---AACAAGACCAGUGAACUGGCCUUGCACAUCUAUCUCAGCCG--------A----GAGCUCAGCUGAGUGGUG-GCUGGC-GGGAGAACUGU-AAGGUGUUAAUUAAUUGAUUCCUUUGGACAGUAAAAUAU
#=GR Hyrax/66727160/1489/1-489      PP ---*****999999999*******************************************---***************************************97--------5----89****************-******-***********-***************************************
#=GC SS_cons                           ---((((((,,,,,,,,<<<<<___________________________>>>>><<<<_______>>>>,,,,<<<-<<-<<<_________________>>>>>------->---->><<<<____>>>>,)))-)))-))-)))))),}}}----}}}}}}------}}---}}}}}}}}::::::::::::
//
