# Supplementary material for: Estimating the power of sequence covariation for detecting conserved RNA structure
Source: Bioinformatics. 2020 Feb 7;36(10):3072–6. doi: 10.1093/bioinformatics/btaa080 (PMC7214042; doi:10.1093/bioinformatics/btaa080)
Supplement: btaa080_Supplementary_Data [file btaa080_supplementary_data.zip › btaa080-Suppl_Data/data/alignments/HOTAIR_Pyle15/R-scape/HOTAIR_D2.out]

#-------------------------------------------------------------------------------------------------------
# MSA HOTAIR_D2_1 nseq 31 (31) alen 515 (794) avgid 74.32 (72.56) nbpairs 134 (134)
# Two-set statistical test (one test for annotated basepairs, another for all other pairs)
#
# contacts  134 (134 bpairs 134 wc bpairs)
#
# Method Target_E-val [cov_min,cov_max] [FP | TP True Found | Sen PPV F] 
# GTp    0.05           [-9.90,27.09]    [0 | 0 134 0 | 0.00 0.00 0.00] 
#
#-------------------------------------------------------------------------------------------------------
no significant pairs

# The predicted cyk-cov structure
# SS_cons ::{{{{{{{{---{{---{{{{{{---{{{,,,,,,,,,,,,,<<<--------------
#
# SS_cons --<<------------<<<------<--<______>>---->>>--------->------
#
# SS_cons ----------->>>>,,,,[[[[-----[[[,,<<<___________>>-->(((((---
#
# SS_cons ----------(((<<<<<______________>>>--------->>,<<-------<<<<
#
# SS_cons <<<<<<<<-----------------<<<<<_____________________>>>>>----
#
# SS_cons ------------------------------------->>>>--->>>>>>>>>-->,,))
#
# SS_cons )))-------)))<<<-----<<<-------------------<<-<--<----<<<<<<
#
# SS_cons <<<<<<<<____________________________________________________
#
# SS_cons ________________________>>>>>>->>>>>>>>---------------------
#
# SS_cons ->>---->>------>---------->>>>>]]]--------]]]],,((-((((((---
#
# SS_cons ---((((((,,,,,,,,<<<<<___________________________>>>>><<<<__
#
# SS_cons _____>>>>,,,,<<<-<<-<<<_________________>>>>>------->---->><
#
# SS_cons <<<____>>>>,)))-)))-))-)))))),}}}----}}}}}}------}}---}}}}}}
#
# SS_cons }}::::::::::::
#
# left_pos      right_pos    substitutions      power
#--------------------------------------------------------
# 3		782		16		0.16
# 4		781		17		0.17
# 5		780		13		0.12
# 6		779		21		0.22
# 7		778		13		0.12
# 8		777		10		0.07
# 9		776		9		0.06
# 10		775		8		0.04
# 14		771		4		0.00
# 15		770		4		0.00
# 19		763		5		0.00
# 20		762		8		0.04
# 21		761		25		0.27
# 22		760		28		0.31
# 23		759		12		0.10
# 24		758		1		0.00
# 28		753		18		0.18
# 29		752		22		0.24
# 30		751		18		0.18
# 44		135		2		0.00
# 45		134		14		0.13
# 46		133		30		0.33
# 63		132		27		0.30
# 64		114		18		0.18
# 77		104		16		0.16
# 78		103		20		0.21
# 79		102		28		0.31
# 86		97		17		0.17
# 89		96		31		0.34
# 140		586		10		0.07
# 141		585		20		0.21
# 142		584		16		0.16
# 143		583		6		0.01
# 149		574		31		0.34
# 150		573		8		0.04
# 151		572		11		0.09
# 154		172		4		0.00
# 155		169		4		0.00
# 156		168		6		0.01
# 173		373		27		0.30
# 174		372		13		0.12
# 175		371		9		0.06
# 176		363		16		0.16
# 177		362		24		0.26
# 191		361		27		0.30
# 192		360		23		0.25
# 193		359		29		0.32
# 194		226		27		0.30
# 195		225		21		0.22
# 196		215		12		0.10
# 197		214		10		0.07
# 198		213		21		0.22
# 228		356		39		0.42
# 229		353		45		0.48
# 237		352		26		0.28
# 238		351		27		0.30
# 239		350		29		0.32
# 240		349		30		0.33
# 241		348		29		0.32
# 242		347		22		0.24
# 243		346		38		0.41
# 244		345		17		0.17
# 245		341		18		0.18
# 246		340		31		0.34
# 247		339		35		0.38
# 248		338		49		0.52
# 266		296		32		0.35
# 267		295		13		0.12
# 268		294		20		0.21
# 269		293		33		0.36
# 270		292		26		0.28
# 374		571		25		0.27
# 375		570		22		0.24
# 376		569		16		0.16
# 382		568		30		0.33
# 383		567		39		0.42
# 384		556		31		0.34
# 404		549		40		0.43
# 405		548		10		0.07
# 407		543		13		0.12
# 410		542		27		0.30
# 415		519		23		0.25
# 416		518		17		0.17
# 417		517		33		0.36
# 418		516		46		0.49
# 419		515		18		0.18
# 420		514		31		0.34
# 421		513		16		0.16
# 422		512		24		0.26
# 423		510		39		0.42
# 424		509		25		0.27
# 425		508		23		0.25
# 426		507		49		0.52
# 427		506		22		0.24
# 428		505		15		0.14
# 589		749		10		0.07
# 590		748		4		0.00
# 592		747		10		0.07
# 593		746		5		0.00
# 594		745		15		0.14
# 595		744		11		0.09
# 596		742		37		0.40
# 597		741		14		0.13
# 604		739		14		0.13
# 605		738		10		0.07
# 606		737		4		0.00
# 607		735		19		0.20
# 608		734		27		0.30
# 609		733		9		0.06
# 618		654		2		0.00
# 619		653		11		0.09
# 620		652		7		0.03
# 621		651		22		0.24
# 622		650		15		0.14
# 655		669		1		0.00
# 656		668		2		0.00
# 657		667		1		0.00
# 658		666		0		0.00
# 674		719		14		0.13
# 675		718		41		0.44
# 676		713		14		0.13
# 678		705		10		0.07
# 679		704		6		0.01
# 681		703		7		0.03
# 682		702		9		0.06
# 683		701		2		0.00
# 720		731		3		0.00
# 721		730		2		0.00
# 722		729		0		0.00
# 723		728		19		0.20
#
# BPAIRS 130
# avg substitutions per BP  18.5
# BPAIRS expected to covary 24.1
#
# Method Target_E-val [cov_min,cov_max] [FP | TP True Found | Sen PPV F] 
# GTp    0.05           [-9.90,27.09]    [0 | 0 130 0 | 0.00 0.00 0.00] 
#
