# Supplementary material for: Estimating the power of sequence covariation for detecting conserved RNA structure
Source: Bioinformatics. 2020 Feb 7;36(10):3072–6. doi: 10.1093/bioinformatics/btaa080 (PMC7214042; doi:10.1093/bioinformatics/btaa080)
Supplement: btaa080_Supplementary_Data [file btaa080_supplementary_data.zip › btaa080-Suppl_Data/data/alignments/HOTAIR_Pyle15/R-scape/HOTAIR_D2.rscape]

# R-scape :: RNA Structural Covariation Above Phylogenetic Expectation
# R-scape 1.2.1 (January 2019)
# Copyright (C) 2016 Howard Hughes Medical Institute.
# Freely distributed under the GNU General Public License (GPLv3).
#-------------------------------------------------------------------------------------------------------
# MSA HOTAIR_D2_1 nseq 31 (31) alen 515 (794) avgid 74.32 (72.56) nbpairs 134 (134)
# Two-set statistical test (one test for annotated basepairs, another for all other pairs)
#
# Structure obtained from the msa
# SS_cons {{{{{{{{{{{-------{{{{{{,,,,,,,,,,,,,,<<<___________________
#
# SS_cons __>>>,,,,,,,,{{{{{{,,[[[[[--[[[[[-[[[----[[[[[,<<___________
#
# SS_cons ___________>>(((((,<<<___________>>>,,,,<<<_________________
#
# SS_cons __________>>>,,,,,,,,,,,,,,,,,,,,,,,,,,,,,,,,<<<<-----------
#
# SS_cons <<<<<<-<<<<-----------------<<<<<<--<<<_____________________
#
# SS_cons ____________________________________>>>----->>>>>>--------->
#
# SS_cons >>>------->>>>>>----->>>-------------->,,,,<<<<-------<<<<<<
#
# SS_cons <<<<<<<<____________________________________________________
#
# SS_cons ________________________>>>>>>->>>>>>>>>>>------------------
#
# SS_cons ->,,)-)))),,,,,,,,,,,,,,,,,<<<<___________>>>>,,<<__________
#
# SS_cons ___>>,,,]]]]]]]]-]]]]]]]]]],,,,<<<<<___________>>>>>,}}}}}},
#
# SS_cons ,,,,,,,,,,<<<<____>>>><<-<<--<<<<<<<<---<<<<<--------------<
#
# SS_cons <<<____>>>>->>>->>->>>->>>>>-->>->->,}}}}}}----------}}}}}}}
#
# SS_cons }}-}}:::::::::
#
# left_pos      right_pos    substitutions      power
#--------------------------------------------------------
# 1		785		30		0.33
# 2		784		13		0.12
# 3		782		16		0.16
# 4		781		17		0.17
# 5		780		13		0.12
# 6		779		21		0.22
# 7		778		13		0.12
# 8		777		10		0.07
# 9		776		9		0.06
# 10		775		8		0.04
# 11		774		16		0.16
# 19		763		5		0.00
# 20		762		8		0.04
# 21		761		25		0.27
# 22		760		28		0.31
# 23		759		12		0.10
# 24		758		1		0.00
# 39		65		23		0.25
# 40		64		23		0.25
# 41		63		21		0.22
# 74		659		6		0.01
# 75		658		5		0.00
# 76		657		7		0.03
# 77		656		5		0.00
# 78		655		7		0.03
# 79		654		16		0.16
# 82		627		29		0.32
# 83		626		11		0.09
# 84		625		12		0.10
# 85		624		12		0.10
# 86		623		17		0.17
# 89		622		24		0.26
# 90		621		39		0.42
# 91		620		22		0.24
# 92		619		16		0.16
# 93		618		14		0.13
# 95		616		20		0.21
# 96		615		15		0.14
# 97		614		5		0.00
# 102		613		21		0.22
# 103		612		18		0.18
# 104		611		35		0.38
# 105		610		23		0.25
# 106		609		14		0.13
# 108		133		30		0.33
# 109		132		19		0.20
# 134		550		5		0.00
# 135		549		15		0.14
# 136		548		6		0.01
# 137		547		19		0.20
# 138		545		17		0.17
# 140		156		4		0.00
# 141		155		19		0.20
# 142		154		11		0.09
# 161		193		4		0.00
# 162		192		22		0.24
# 163		191		22		0.24
# 226		399		24		0.26
# 227		384		42		0.45
# 228		383		33		0.36
# 229		382		37		0.40
# 241		376		26		0.28
# 242		375		25		0.27
# 243		374		30		0.33
# 244		373		26		0.28
# 245		372		27		0.30
# 246		371		16		0.16
# 248		363		34		0.37
# 249		362		29		0.32
# 250		361		29		0.32
# 251		360		22		0.24
# 269		350		38		0.41
# 270		349		35		0.38
# 271		348		37		0.40
# 272		347		26		0.28
# 273		346		35		0.38
# 274		345		19		0.20
# 277		339		40		0.43
# 278		338		46		0.49
# 279		337		20		0.21
# 404		542		44		0.47
# 405		522		16		0.16
# 406		521		30		0.33
# 407		520		8		0.04
# 415		519		23		0.25
# 416		518		17		0.17
# 417		517		33		0.36
# 418		516		46		0.49
# 419		515		18		0.18
# 420		514		31		0.34
# 421		513		16		0.16
# 422		512		24		0.26
# 423		510		39		0.42
# 424		509		25		0.27
# 425		508		23		0.25
# 426		507		49		0.52
# 427		506		22		0.24
# 428		505		15		0.14
# 568		586		24		0.26
# 569		585		5		0.00
# 570		584		13		0.12
# 571		583		15		0.14
# 589		605		5		0.00
# 590		604		5		0.00
# 632		652		0		0.00
# 633		651		0		0.00
# 634		650		13		0.12
# 635		649		3		0.00
# 636		648		3		0.00
# 671		682		1		0.00
# 672		681		3		0.00
# 673		680		6		0.01
# 674		679		2		0.00
# 683		756		3		0.00
# 684		754		2		0.00
# 686		752		11		0.09
# 687		751		6		0.01
# 690		748		3		0.00
# 691		747		16		0.16
# 692		746		3		0.00
# 693		745		10		0.07
# 694		744		13		0.12
# 695		742		23		0.25
# 696		741		2		0.00
# 697		740		1		0.00
# 701		738		10		0.07
# 702		737		9		0.06
# 703		735		7		0.03
# 704		734		9		0.06
# 705		733		4		0.00
# 720		731		3		0.00
# 721		730		2		0.00
# 722		729		0		0.00
# 723		728		19		0.20
#
# BPAIRS 134
# avg substitutions per BP  17.4
# BPAIRS expected to covary 23.0
# BPAIRS observed to covary 0
#
#
# Method Target_E-val [cov_min,cov_max] [FP | TP True Found | Sen PPV F] 
# GTp    0.05         [-9.90,27.09]     [0 | 0 134 0 | 0.00 0.00 0.00] 
#
#       left_pos       right_pos        score          E-value       substitutions      power
#-------------------------------------------------------------------------------------------------------
no significant pairs

# The predicted cyk-cov structure
# SS_cons ::{{{{{{{{---{{---{{{{{{---{{{,,,,,,,,,,,,,<<<--------------
#
# SS_cons --<<------------<<<------<--<______>>---->>>--------->------
#
# SS_cons ----------->>>>,,,,[[[[-----[[[,,<<<___________>>-->(((((---
#
# SS_cons ----------(((<<<<<______________>>>--------->>,<<-------<<<<
#
# SS_cons <<<<<<<<-----------------<<<<<_____________________>>>>>----
#
# SS_cons ------------------------------------->>>>--->>>>>>>>>-->,,))
#
# SS_cons )))-------)))<<<-----<<<-------------------<<-<--<----<<<<<<
#
# SS_cons <<<<<<<<____________________________________________________
#
# SS_cons ________________________>>>>>>->>>>>>>>---------------------
#
# SS_cons ->>---->>------>---------->>>>>]]]--------]]]],,((-((((((---
#
# SS_cons ---((((((,,,,,,,,<<<<<___________________________>>>>><<<<__
#
# SS_cons _____>>>>,,,,<<<-<<-<<<_________________>>>>>------->---->><
#
# SS_cons <<<____>>>>,)))-)))-))-)))))),}}}----}}}}}}------}}---}}}}}}
#
# SS_cons }}::::::::::::
#
# left_pos      right_pos    substitutions      power
#--------------------------------------------------------
# 3		782		16		0.16
# 4		781		17		0.17
# 5		780		13		0.12
# 6		779		21		0.22
# 7		778		13		0.12
# 8		777		10		0.07
# 9		776		9		0.06
# 10		775		8		0.04
# 14		771		4		0.00
# 15		770		4		0.00
# 19		763		5		0.00
# 20		762		8		0.04
# 21		761		25		0.27
# 22		760		28		0.31
# 23		759		12		0.10
# 24		758		1		0.00
# 28		753		18		0.18
# 29		752		22		0.24
# 30		751		18		0.18
# 44		135		2		0.00
# 45		134		14		0.13
# 46		133		30		0.33
# 63		132		27		0.30
# 64		114		18		0.18
# 77		104		16		0.16
# 78		103		20		0.21
# 79		102		28		0.31
# 86		97		17		0.17
# 89		96		31		0.34
# 140		586		10		0.07
# 141		585		20		0.21
# 142		584		16		0.16
# 143		583		6		0.01
# 149		574		31		0.34
# 150		573		8		0.04
# 151		572		11		0.09
# 154		172		4		0.00
# 155		169		4		0.00
# 156		168		6		0.01
# 173		373		27		0.30
# 174		372		13		0.12
# 175		371		9		0.06
# 176		363		16		0.16
# 177		362		24		0.26
# 191		361		27		0.30
# 192		360		23		0.25
# 193		359		29		0.32
# 194		226		27		0.30
# 195		225		21		0.22
# 196		215		12		0.10
# 197		214		10		0.07
# 198		213		21		0.22
# 228		356		39		0.42
# 229		353		45		0.48
# 237		352		26		0.28
# 238		351		27		0.30
# 239		350		29		0.32
# 240		349		30		0.33
# 241		348		29		0.32
# 242		347		22		0.24
# 243		346		38		0.41
# 244		345		17		0.17
# 245		341		18		0.18
# 246		340		31		0.34
# 247		339		35		0.38
# 248		338		49		0.52
# 266		296		32		0.35
# 267		295		13		0.12
# 268		294		20		0.21
# 269		293		33		0.36
# 270		292		26		0.28
# 374		571		25		0.27
# 375		570		22		0.24
# 376		569		16		0.16
# 382		568		30		0.33
# 383		567		39		0.42
# 384		556		31		0.34
# 404		549		40		0.43
# 405		548		10		0.07
# 407		543		13		0.12
# 410		542		27		0.30
# 415		519		23		0.25
# 416		518		17		0.17
# 417		517		33		0.36
# 418		516		46		0.49
# 419		515		18		0.18
# 420		514		31		0.34
# 421		513		16		0.16
# 422		512		24		0.26
# 423		510		39		0.42
# 424		509		25		0.27
# 425		508		23		0.25
# 426		507		49		0.52
# 427		506		22		0.24
# 428		505		15		0.14
# 589		749		10		0.07
# 590		748		4		0.00
# 592		747		10		0.07
# 593		746		5		0.00
# 594		745		15		0.14
# 595		744		11		0.09
# 596		742		37		0.40
# 597		741		14		0.13
# 604		739		14		0.13
# 605		738		10		0.07
# 606		737		4		0.00
# 607		735		19		0.20
# 608		734		27		0.30
# 609		733		9		0.06
# 618		654		2		0.00
# 619		653		11		0.09
# 620		652		7		0.03
# 621		651		22		0.24
# 622		650		15		0.14
# 655		669		1		0.00
# 656		668		2		0.00
# 657		667		1		0.00
# 658		666		0		0.00
# 674		719		14		0.13
# 675		718		41		0.44
# 676		713		14		0.13
# 678		705		10		0.07
# 679		704		6		0.01
# 681		703		7		0.03
# 682		702		9		0.06
# 683		701		2		0.00
# 720		731		3		0.00
# 721		730		2		0.00
# 722		729		0		0.00
# 723		728		19		0.20
#
# BPAIRS 130
# avg substitutions per BP  18.5
# BPAIRS expected to covary 24.1
# BPAIRS observed to covary 0
#
#
# Method Target_E-val [cov_min,cov_max] [FP | TP True Found | Sen PPV F] 
# GTp    0.05         [-9.90,27.09]     [0 | 0 130 0 | 0.00 0.00 0.00] 
#
