# Supplementary material for: Estimating the power of sequence covariation for detecting conserved RNA structure
Source: Bioinformatics. 2020 Feb 7;36(10):3072–6. doi: 10.1093/bioinformatics/btaa080 (PMC7214042; doi:10.1093/bioinformatics/btaa080)
Supplement: btaa080_Supplementary_Data [file btaa080_supplementary_data.zip › btaa080-Suppl_Data/data/alignments/HOTAIR_Pyle15/R-scape/HOTAIR_D2_1.surv]

12.291799	0.00746269
11.999766	0.0149254
11.221013	0.0223881
10.928981	0.0298507
9.371476	0.0373134
9.176787	0.0447761
9.079443	0.0522388
8.982099	0.0597015
8.690067	0.0671642
8.203346	0.0746269
7.521938	0.0820896
7.327250	0.0895522
6.548497	0.0970149
6.451153	0.104478
5.867088	0.119403
5.769744	0.126866
5.575056	0.134328
5.380368	0.141791
5.185679	0.149254
4.990991	0.156716
4.698959	0.164179
4.601615	0.171642
3.920206	0.179104
3.822862	0.186567
3.628174	0.201493
3.238797	0.208955
3.044109	0.223881
2.849421	0.231343
2.752077	0.238806
2.654733	0.253731
2.557389	0.261194
2.460045	0.276119
2.362700	0.291045
2.265356	0.298507
2.168012	0.30597
2.070668	0.313433
1.973324	0.328358
1.778636	0.335821
1.681292	0.343284
1.583948	0.358209
1.291915	0.365672
1.097227	0.380597
0.999883	0.38806
0.513163	0.402985
0.415819	0.425373
0.318474	0.432836
0.221130	0.440299
0.123786	0.447761
0.026442	0.485075
-0.070902	0.649254
-0.168246	0.671642
-0.265590	0.679104
-0.362934	0.69403
-0.460278	0.731343
-0.557622	0.746269
-0.654967	0.768657
-0.752311	0.798507
-0.849655	0.813433
-1.141687	0.828358
-1.239031	0.843284
-1.336375	0.850746
-1.628408	0.858209
-1.725752	0.880597
-1.823096	0.895522
-1.920440	0.902985
-2.309816	0.91791
-2.699193	0.925373
-2.893881	0.940299
-3.088569	0.947761
-3.477945	0.962687
-3.575290	0.970149
-3.672634	0.977612
-4.256698	0.985075
-4.548730	0.992537
-6.787645	1
&
26.990757	7.5631e-06
23.291682	1.51262e-05
22.999649	2.26893e-05
22.707617	3.78155e-05
22.415585	4.53786e-05
21.150111	5.29417e-05
21.052767	6.05048e-05
20.858079	6.80679e-05
20.760735	7.5631e-05
20.663391	8.3194e-05
20.468703	9.07571e-05
20.274015	9.83202e-05
20.176670	0.000105883
19.981982	0.00012101
19.884638	0.000136136
19.689950	0.000143699
19.592606	0.000151262
19.495262	0.000158825
19.397918	0.000166388
19.300574	0.000173951
19.105885	0.000181514
19.008541	0.00019664
18.911197	0.000204204
18.716509	0.00021933
18.521821	0.000242019
18.229789	0.000249582
18.132444	0.000264708
17.937756	0.000272271
17.840412	0.000279835
17.743068	0.000287398
17.645724	0.000294961
17.451036	0.000302524
17.353692	0.00031765
17.256348	0.000332776
17.159003	0.000340339
17.061659	0.000355465
16.964315	0.000370592
16.769627	0.000378155
16.672283	0.000393281
16.574939	0.000431096
16.477595	0.000461349
16.380251	0.000468912
16.282907	0.000476475
16.185562	0.000491601
16.088218	0.000506727
15.990874	0.000521854
15.893530	0.000552106
15.796186	0.000597485
15.698842	0.000620174
15.601498	0.0006353
15.504154	0.000695805
15.406810	0.000726057
15.309466	0.000741183
15.212121	0.00075631
15.114777	0.000801688
15.017433	0.000839504
14.920089	0.000877319
14.822745	0.000937824
14.725401	0.000960513
14.628057	0.000998329
14.530713	0.00104371
14.433369	0.00110421
14.336025	0.00119497
14.238680	0.00124035
14.141336	0.00128573
14.043992	0.00132354
13.946648	0.00138405
13.849304	0.00145211
13.751960	0.00152018
13.654616	0.00158069
13.557272	0.00167901
13.459928	0.00173195
13.362584	0.00186052
13.265240	0.0019664
13.167895	0.00205716
13.070551	0.00215548
12.973207	0.00224624
12.875863	0.00229918
12.778519	0.00238994
12.681175	0.00244288
12.583831	0.0025412
12.486487	0.00264708
12.389143	0.00277566
12.291799	0.0028891
12.194454	0.00302524
12.097110	0.00316137
11.999766	0.00328238
11.902422	0.00341852
11.805078	0.00353953
11.707734	0.00363785
11.610390	0.0038118
11.513046	0.00397062
11.415702	0.00413701
11.318358	0.00425802
11.221013	0.00446979
11.123669	0.00461349
11.026325	0.00484794
10.928981	0.00505971
10.831637	0.00525635
10.734293	0.00555131
10.636949	0.00574795
10.539605	0.00602022
10.442261	0.00630762
10.344917	0.00663283
10.247572	0.00688242
10.150228	0.00710175
10.052884	0.00734377
9.955540	0.00770679
9.858196	0.00799419
9.760852	0.00838747
9.663508	0.0087505
9.566164	0.00918916
9.468820	0.00957488
9.371476	0.0101345
9.274131	0.0105959
9.176787	0.0112993
9.079443	0.0119421
8.982099	0.0126001
8.884755	0.0132505
8.787411	0.013848
8.690067	0.0145363
8.592723	0.0152548
8.495379	0.0159959
8.398035	0.0168203
8.300690	0.0175842
8.203346	0.0184691
8.106002	0.0192859
8.008658	0.0199893
7.911314	0.020738
7.813970	0.0215699
7.716626	0.022417
7.619282	0.0233624
7.521938	0.0241338
7.424594	0.0251322
7.327250	0.0261381
7.229905	0.0270986
7.132561	0.028112
7.035217	0.0291935
6.937873	0.0301465
6.840529	0.0312961
6.743185	0.0323625
6.645841	0.0335121
6.548497	0.0346844
6.451153	0.0358642
6.353809	0.036976
6.256464	0.0383751
6.159120	0.0395247
6.061776	0.040697
5.964432	0.0419827
5.867088	0.0432987
5.769744	0.0445769
5.672400	0.0459156
5.575056	0.0475265
5.477712	0.0492433
5.380368	0.0506803
5.283023	0.0522307
5.185679	0.0538795
5.088335	0.0558005
4.990991	0.05754
4.893647	0.0595821
4.796303	0.0615938
4.698959	0.0634241
4.601615	0.065504
4.504271	0.0676594
4.406927	0.0699511
4.309582	0.0720612
4.212238	0.0742015
4.114894	0.0768108
4.017550	0.0791705
3.920206	0.0816814
3.822862	0.0842983
3.725518	0.0869605
3.628174	0.089547
3.530830	0.0924059
3.433486	0.0950757
3.336141	0.0976169
3.238797	0.10037
3.141453	0.103168
3.044109	0.105974
2.946765	0.108886
2.849421	0.112297
2.752077	0.115738
2.654733	0.119073
2.557389	0.122923
2.460045	0.126705
2.362700	0.1306
2.265356	0.134729
2.168012	0.13873
2.070668	0.143132
1.973324	0.147465
1.875980	0.152041
1.778636	0.156624
1.681292	0.161291
1.583948	0.166063
1.486604	0.170699
1.389260	0.175623
1.291915	0.18072
1.194571	0.185825
1.097227	0.191293
0.999883	0.196678
0.902539	0.202396
0.805195	0.207546
0.707851	0.213536
0.610507	0.219519
0.513163	0.225547
0.415819	0.232028
0.318474	0.238381
0.221130	0.245695
0.123786	0.252706
0.026442	0.285862
-0.070902	0.505676
-0.168246	0.525801
-0.265590	0.549451
-0.362934	0.571853
-0.460278	0.593128
-0.557622	0.612104
-0.654967	0.631193
-0.752311	0.649594
-0.849655	0.667632
-0.946999	0.684581
-1.044343	0.700554
-1.141687	0.716248
-1.239031	0.730497
-1.336375	0.745033
-1.433719	0.758737
-1.531063	0.771889
-1.628408	0.784656
-1.725752	0.797574
-1.823096	0.809546
-1.920440	0.820974
-2.017784	0.832175
-2.115128	0.843338
-2.212472	0.854373
-2.309816	0.864159
-2.407160	0.873848
-2.504504	0.882938
-2.601849	0.892143
-2.699193	0.900152
-2.796537	0.907435
-2.893881	0.914915
-2.991225	0.921631
-3.088569	0.927969
-3.185913	0.933324
-3.283257	0.938459
-3.380601	0.943534
-3.477945	0.948087
-3.575290	0.952458
-3.672634	0.956497
-3.769978	0.960483
-3.867322	0.963894
-3.964666	0.967101
-4.062010	0.97033
-4.159354	0.973378
-4.256698	0.975934
-4.354042	0.978143
-4.451386	0.980336
-4.548730	0.982249
-4.646075	0.983913
-4.743419	0.985486
-4.840763	0.987067
-4.938107	0.988527
-5.035451	0.989926
-5.132795	0.991174
-5.230139	0.992263
-5.327483	0.993284
-5.424827	0.994002
-5.522171	0.994804
-5.619516	0.995394
-5.716860	0.995946
-5.814204	0.996347
-5.911548	0.996695
-6.008892	0.997088
-6.106236	0.997466
-6.203580	0.997807
-6.300924	0.998049
-6.398268	0.998283
-6.495612	0.998548
-6.592957	0.99876
-6.690301	0.998949
-6.787645	0.99907
-6.884989	0.99916
-6.982333	0.999289
-7.079677	0.999365
-7.177021	0.999486
-7.274365	0.999531
-7.371709	0.999576
-7.469053	0.999629
-7.566398	0.999675
-7.663742	0.999735
-7.761086	0.99975
-7.858430	0.999781
-7.955774	0.999811
-8.053118	0.999849
-8.247806	0.999864
-8.345150	0.999887
-8.442494	0.999909
-8.539839	0.999917
-8.637183	0.999924
-8.929215	0.999939
-9.221247	0.999955
-9.318591	0.999962
-9.707968	0.99997
-9.902656	0.999977
-10.000000	1
&
38.866737	3.77772e-07
36.433135	7.55544e-07
33.610156	1.13332e-06
33.512812	1.51109e-06
33.415468	2.26663e-06
33.318124	3.02218e-06
33.123436	3.39995e-06
33.026091	3.77772e-06
32.831403	4.53326e-06
31.955306	4.91103e-06
31.760618	5.28881e-06
31.663274	5.66658e-06
31.565930	6.04435e-06
31.176554	6.42212e-06
31.079210	7.17767e-06
30.981865	7.93321e-06
30.884521	8.31098e-06
30.689833	9.06653e-06
30.592489	9.82207e-06
30.495145	1.05776e-05
30.397801	1.13332e-05
30.300457	1.17109e-05
30.203113	1.20887e-05
30.105769	1.3222e-05
29.911080	1.35998e-05
29.619048	1.47331e-05
29.521704	1.54886e-05
29.424360	1.62442e-05
29.327016	1.69997e-05
29.229672	1.73775e-05
29.132328	1.81331e-05
28.840295	1.96441e-05
28.645607	2.11552e-05
28.548263	2.19108e-05
28.450919	2.41774e-05
28.353575	2.45552e-05
28.256231	2.56885e-05
28.158887	2.6444e-05
28.061542	2.83329e-05
27.964198	2.94662e-05
27.866854	2.9844e-05
27.672166	3.09773e-05
27.574822	3.32439e-05
27.477478	3.4755e-05
27.380134	3.55106e-05
27.282790	3.62661e-05
27.185446	3.8155e-05
27.088101	4.00438e-05
26.990757	4.11771e-05
26.893413	4.19327e-05
26.796069	4.34438e-05
26.698725	4.57104e-05
26.601381	4.87326e-05
26.504037	4.98659e-05
26.406693	5.25103e-05
26.309349	5.36436e-05
26.212005	5.66658e-05
26.114660	5.89324e-05
26.017316	6.1199e-05
25.919972	6.30879e-05
25.822628	6.49768e-05
25.725284	6.72434e-05
25.627940	6.79989e-05
25.530596	7.10211e-05
25.433252	7.17767e-05
25.335908	7.291e-05
25.238564	7.47988e-05
25.141220	7.70655e-05
25.043875	7.93321e-05
24.946531	8.23543e-05
24.849187	8.57542e-05
24.751843	8.72653e-05
24.654499	9.14208e-05
24.557155	9.48207e-05
24.459811	0.000100487
24.362467	0.000104265
24.265123	0.000106532
24.167779	0.000111065
24.070434	0.000116732
23.973090	0.000121643
23.875746	0.000128065
23.778402	0.000133731
23.681058	0.00013562
23.583714	0.000140531
23.486370	0.000146198
23.389026	0.000151109
23.291682	0.00015602
23.194338	0.000160175
23.096993	0.000163575
22.999649	0.000170375
22.902305	0.000177553
22.804961	0.000183975
22.707617	0.000193041
22.610273	0.000197575
22.512929	0.000204752
22.415585	0.000210419
22.318241	0.000217974
22.220897	0.000226285
22.123552	0.00023233
22.026208	0.000241396
21.928864	0.000249329
21.831520	0.000257263
21.734176	0.000262929
21.636832	0.000269729
21.539488	0.000278418
21.442144	0.000288618
21.344800	0.000297684
21.247456	0.000302973
21.150111	0.000316195
21.052767	0.000324884
20.955423	0.000336217
20.858079	0.00034755
20.760735	0.000355483
20.663391	0.00036795
20.566047	0.000378905
20.468703	0.000389861
20.371359	0.000402327
20.274015	0.000412149
20.176670	0.00042726
20.079326	0.000438971
19.981982	0.000456348
19.884638	0.000472593
19.787294	0.000489592
19.689950	0.00050357
19.592606	0.000520192
19.495262	0.000541347
19.397918	0.000561747
19.300574	0.000581013
19.203230	0.000602168
19.105885	0.000623324
19.008541	0.000648257
18.911197	0.000666012
18.813853	0.000689811
18.716509	0.000710967
18.619165	0.000740433
18.521821	0.000763477
18.424477	0.000788788
18.327133	0.000816743
18.229789	0.000845454
18.132444	0.000877564
18.035100	0.000904008
17.937756	0.000936497
17.840412	0.000964074
17.743068	0.000999962
17.645724	0.00103283
17.548380	0.00106607
17.451036	0.00110045
17.353692	0.001142
17.256348	0.00117563
17.159003	0.0012134
17.061659	0.00126327
16.964315	0.00130634
16.866971	0.00135091
16.769627	0.001397
16.672283	0.00144158
16.574939	0.00149484
16.477595	0.00155831
16.380251	0.00161837
16.282907	0.0016792
16.185562	0.00173284
16.088218	0.00178648
15.990874	0.00184315
15.893530	0.00191153
15.796186	0.00198821
15.698842	0.00205621
15.601498	0.00213214
15.504154	0.00221639
15.406810	0.00228854
15.309466	0.00237732
15.212121	0.00245854
15.114777	0.00254618
15.017433	0.00264591
14.920089	0.00273091
14.822745	0.00283027
14.725401	0.00293982
14.628057	0.00303577
14.530713	0.00314344
14.433369	0.00325828
14.336025	0.00338446
14.238680	0.00351252
14.141336	0.00364248
14.043992	0.00378225
13.946648	0.00393223
13.849304	0.0040788
13.751960	0.00422802
13.654616	0.00437573
13.557272	0.00452231
13.459928	0.00469306
13.362584	0.00485475
13.265240	0.00502966
13.167895	0.00520116
13.070551	0.00537607
12.973207	0.00556874
12.875863	0.00575724
12.778519	0.00596124
12.681175	0.0061675
12.583831	0.00637868
12.486487	0.00656983
12.389143	0.00679083
12.291799	0.00701371
12.194454	0.00725322
12.097110	0.00748857
11.999766	0.00774772
11.902422	0.00800688
11.805078	0.00826338
11.707734	0.00852669
11.610390	0.00880473
11.513046	0.0091009
11.415702	0.00938197
11.318358	0.00968078
11.221013	0.00998829
11.123669	0.0103324
11.026325	0.0106471
10.928981	0.0110079
10.831637	0.0113838
10.734293	0.0117457
10.636949	0.012145
10.539605	0.012576
10.442261	0.0129991
10.344917	0.0134332
10.247572	0.0138892
10.150228	0.0143663
10.052884	0.0148479
9.955540	0.0153904
9.858196	0.0159484
9.760852	0.01654
9.663508	0.0171422
9.566164	0.017781
9.468820	0.0184511
9.371476	0.0191319
9.274131	0.0198867
9.176787	0.0206464
9.079443	0.0214287
8.982099	0.0222413
8.884755	0.0230966
8.787411	0.0239776
8.690067	0.0249031
8.592723	0.0258819
8.495379	0.0269181
8.398035	0.0279597
8.300690	0.0290839
8.203346	0.0301938
8.106002	0.0313513
8.008658	0.032562
7.911314	0.0337702
7.813970	0.0350266
7.716626	0.0363088
7.619282	0.0375962
7.521938	0.0389468
7.424594	0.040312
7.327250	0.0417109
7.229905	0.0431442
7.132561	0.0445926
7.035217	0.0460878
6.937873	0.0476045
6.840529	0.0491595
6.743185	0.0507525
6.645841	0.0523785
6.548497	0.0540116
6.451153	0.0557316
6.353809	0.0574145
6.256464	0.0591931
6.159120	0.060975
6.061776	0.0628057
5.964432	0.0646515
5.867088	0.0665653
5.769744	0.0684764
5.672400	0.0705036
5.575056	0.0725639
5.477712	0.0746791
5.380368	0.0767991
5.283023	0.0790057
5.185679	0.0812776
5.088335	0.0835971
4.990991	0.0859745
4.893647	0.0884326
4.796303	0.0909765
4.698959	0.0935601
4.601615	0.096217
4.504271	0.0989351
4.406927	0.101766
4.309582	0.10465
4.212238	0.107632
4.114894	0.110683
4.017550	0.113862
3.920206	0.11715
3.822862	0.120461
3.725518	0.123777
3.628174	0.127213
3.530830	0.130754
3.433486	0.134339
3.336141	0.138022
3.238797	0.141763
3.141453	0.14564
3.044109	0.149616
2.946765	0.153634
2.849421	0.157809
2.752077	0.162069
2.654733	0.166324
2.557389	0.17077
2.460045	0.175294
2.362700	0.179877
2.265356	0.184617
2.168012	0.189584
2.070668	0.19472
1.973324	0.199784
1.875980	0.204973
1.778636	0.210307
1.681292	0.215719
1.583948	0.221179
1.486604	0.226775
1.389260	0.23251
1.291915	0.238457
1.194571	0.244601
1.097227	0.250784
0.999883	0.257097
0.902539	0.263792
0.805195	0.270594
0.707851	0.277599
0.610507	0.284859
0.513163	0.292386
0.415819	0.300052
0.318474	0.308014
0.221130	0.316358
0.123786	0.324993
0.026442	0.335867
-0.070902	0.366026
-0.168246	0.386515
-0.265590	0.405514
-0.362934	0.423403
-0.460278	0.441751
-0.557622	0.460896
-0.654967	0.480817
-0.752311	0.501836
-0.849655	0.52306
-0.946999	0.544908
-1.044343	0.566758
-1.141687	0.588688
-1.239031	0.610095
-1.336375	0.63103
-1.433719	0.651312
-1.531063	0.671068
-1.628408	0.690038
-1.725752	0.708257
-1.823096	0.725873
-1.920440	0.742629
-2.017784	0.758764
-2.115128	0.774403
-2.212472	0.78922
-2.309816	0.803309
-2.407160	0.81683
-2.504504	0.829652
-2.601849	0.841783
-2.699193	0.853254
-2.796537	0.864022
-2.893881	0.874163
-2.991225	0.883759
-3.088569	0.892667
-3.185913	0.901164
-3.283257	0.909055
-3.380601	0.916427
-3.477945	0.923216
-3.575290	0.929665
-3.672634	0.935628
-3.769978	0.941113
-3.867322	0.946205
-3.964666	0.950902
-4.062010	0.955218
-4.159354	0.959221
-4.256698	0.962862
-4.354042	0.966299
-4.451386	0.969431
-4.548730	0.972298
-4.646075	0.974866
-4.743419	0.977262
-4.840763	0.979439
-4.938107	0.981426
-5.035451	0.983225
-5.132795	0.98487
-5.230139	0.986367
-5.327483	0.987753
-5.424827	0.988937
-5.522171	0.990035
-5.619516	0.991078
-5.716860	0.992024
-5.814204	0.992868
-5.911548	0.993648
-6.008892	0.994314
-6.106236	0.994932
-6.203580	0.995467
-6.300924	0.995981
-6.398268	0.996426
-6.495612	0.996801
-6.592957	0.997147
-6.690301	0.997469
-6.787645	0.997746
-6.884989	0.997992
-6.982333	0.998214
-7.079677	0.998434
-7.177021	0.998618
-7.274365	0.998785
-7.371709	0.998932
-7.469053	0.999055
-7.566398	0.99918
-7.663742	0.999281
-7.761086	0.999356
-7.858430	0.999434
-7.955774	0.999497
-8.053118	0.999556
-8.150462	0.999611
-8.247806	0.999659
-8.345150	0.999703
-8.442494	0.999743
-8.539839	0.999776
-8.637183	0.999801
-8.734527	0.999827
-8.831871	0.999849
-8.929215	0.999868
-9.026559	0.999883
-9.123903	0.999901
-9.221247	0.999912
-9.318591	0.999923
-9.415935	0.999932
-9.513280	0.999942
-9.610624	0.999949
-9.707968	0.999955
-9.805312	0.999959
-9.902656	0.999964
-10.000000	1
&
88.609572	1.16334e-15
88.512228	1.20918e-15
88.414883	1.25683e-15
88.317539	1.30635e-15
88.220195	1.35783e-15
88.122851	1.41133e-15
88.025507	1.46694e-15
87.928163	1.52474e-15
87.830819	1.58482e-15
87.733475	1.64726e-15
87.636131	1.71217e-15
87.538787	1.77963e-15
87.441442	1.84974e-15
87.344098	1.92262e-15
87.246754	1.99837e-15
87.149410	2.07711e-15
87.052066	2.15894e-15
86.954722	2.244e-15
86.857378	2.33241e-15
86.760034	2.4243e-15
86.662690	2.51981e-15
86.565346	2.61908e-15
86.468001	2.72226e-15
86.370657	2.8295e-15
86.273313	2.94097e-15
86.175969	3.05683e-15
86.078625	3.17725e-15
85.981281	3.30241e-15
85.883937	3.4325e-15
85.786593	3.56772e-15
85.689249	3.70826e-15
85.591905	3.85433e-15
85.494560	4.00616e-15
85.397216	4.16396e-15
85.299872	4.32798e-15
85.202528	4.49846e-15
85.105184	4.67565e-15
85.007840	4.85982e-15
84.910496	5.05124e-15
84.813152	5.2502e-15
84.715808	5.45699e-15
84.618464	5.67192e-15
84.521120	5.89532e-15
84.423775	6.12751e-15
84.326431	6.36885e-15
84.229087	6.61969e-15
84.131743	6.8804e-15
84.034399	7.15138e-15
83.937055	7.43303e-15
83.839711	7.72576e-15
83.742367	8.03003e-15
83.645023	8.34627e-15
83.547679	8.67496e-15
83.450334	9.01659e-15
83.352990	9.37167e-15
83.255646	9.74073e-15
83.158302	1.01243e-14
83.060958	1.0523e-14
82.963614	1.09374e-14
82.866270	1.13681e-14
82.768926	1.18157e-14
82.671582	1.2281e-14
82.574238	1.27646e-14
82.476893	1.32672e-14
82.379549	1.37896e-14
82.282205	1.43326e-14
82.184861	1.48969e-14
82.087517	1.54835e-14
81.990173	1.60931e-14
81.892829	1.67268e-14
81.795485	1.73854e-14
81.698141	1.80699e-14
81.600797	1.87813e-14
81.503452	1.95207e-14
81.406108	2.02893e-14
81.308764	2.10881e-14
81.211420	2.19183e-14
81.114076	2.27812e-14
81.016732	2.36781e-14
80.919388	2.46102e-14
80.822044	2.55791e-14
80.724700	2.65861e-14
80.627356	2.76327e-14
80.530011	2.87205e-14
80.432667	2.9851e-14
80.335323	3.10261e-14
80.237979	3.22475e-14
80.140635	3.35168e-14
80.043291	3.48362e-14
79.945947	3.62074e-14
79.848603	3.76326e-14
79.751259	3.91139e-14
79.653915	4.06535e-14
79.556570	4.22536e-14
79.459226	4.39167e-14
79.361882	4.56453e-14
79.264538	4.74418e-14
79.167194	4.93091e-14
79.069850	5.12498e-14
78.972506	5.32668e-14
78.875162	5.53632e-14
78.777818	5.75421e-14
78.680474	5.98067e-14
78.583130	6.21604e-14
78.485785	6.46067e-14
78.388441	6.71492e-14
78.291097	6.97917e-14
78.193753	7.25382e-14
78.096409	7.53928e-14
77.999065	7.83596e-14
77.901721	8.14431e-14
77.804377	8.4648e-14
77.707033	8.79788e-14
77.609689	9.14407e-14
77.512344	9.50388e-14
77.415000	9.87784e-14
77.317656	1.02665e-13
77.220312	1.06705e-13
77.122968	1.10903e-13
77.025624	1.15267e-13
76.928280	1.19802e-13
76.830936	1.24515e-13
76.733592	1.29414e-13
76.636248	1.34506e-13
76.538903	1.39798e-13
76.441559	1.45298e-13
76.344215	1.51014e-13
76.246871	1.56955e-13
76.149527	1.6313e-13
76.052183	1.69547e-13
75.954839	1.76217e-13
75.857495	1.83149e-13
75.760151	1.90354e-13
75.662807	1.97842e-13
75.565462	2.05624e-13
75.468118	2.13712e-13
75.370774	2.22119e-13
75.273430	2.30856e-13
75.176086	2.39936e-13
75.078742	2.49374e-13
74.981398	2.59182e-13
74.884054	2.69377e-13
74.786710	2.79972e-13
74.689366	2.90983e-13
74.592021	3.02428e-13
74.494677	3.14322e-13
74.397333	3.26684e-13
74.299989	3.39532e-13
74.202645	3.52885e-13
74.105301	3.66763e-13
74.007957	3.81186e-13
73.910613	3.96176e-13
73.813269	4.11756e-13
73.715925	4.27948e-13
73.618580	4.44776e-13
73.521236	4.62266e-13
73.423892	4.80444e-13
73.326548	4.99336e-13
73.229204	5.1897e-13
73.131860	5.39376e-13
73.034516	5.60584e-13
72.937172	5.82625e-13
72.839828	6.05533e-13
72.742484	6.29341e-13
72.645140	6.54085e-13
72.547795	6.79801e-13
72.450451	7.06528e-13
72.353107	7.34305e-13
72.255763	7.63173e-13
72.158419	7.93176e-13
72.061075	8.24358e-13
71.963731	8.56765e-13
71.866387	8.90445e-13
71.769043	9.25449e-13
71.671699	9.61828e-13
71.574354	9.99636e-13
71.477010	1.03893e-12
71.379666	1.07977e-12
71.282322	1.12221e-12
71.184978	1.16632e-12
71.087634	1.21216e-12
70.990290	1.25981e-12
70.892946	1.30932e-12
70.795602	1.36078e-12
70.698258	1.41426e-12
70.600913	1.46985e-12
70.503569	1.52761e-12
70.406225	1.58765e-12
70.308881	1.65004e-12
70.211537	1.71489e-12
70.114193	1.78228e-12
70.016849	1.85232e-12
69.919505	1.92511e-12
69.822161	2.00075e-12
69.724817	2.07937e-12
69.627472	2.16108e-12
69.530128	2.246e-12
69.432784	2.33425e-12
69.335440	2.42596e-12
69.238096	2.52128e-12
69.140752	2.62034e-12
69.043408	2.72329e-12
68.946064	2.83029e-12
68.848720	2.94148e-12
68.751376	3.05705e-12
68.654031	3.17715e-12
68.556687	3.30196e-12
68.459343	3.43168e-12
68.361999	3.56649e-12
68.264655	3.70659e-12
68.167311	3.85219e-12
68.069967	4.00351e-12
67.972623	4.16077e-12
67.875279	4.3242e-12
67.777935	4.49405e-12
67.680590	4.67057e-12
67.583246	4.85401e-12
67.485902	5.04466e-12
67.388558	5.24279e-12
67.291214	5.4487e-12
67.193870	5.66269e-12
67.096526	5.88508e-12
66.999182	6.1162e-12
66.901838	6.35639e-12
66.804494	6.60601e-12
66.707150	6.86542e-12
66.609805	7.13501e-12
66.512461	7.41519e-12
66.415117	7.70636e-12
66.317773	8.00896e-12
66.220429	8.32343e-12
66.123085	8.65024e-12
66.025741	8.98988e-12
65.928397	9.34284e-12
65.831053	9.70965e-12
65.733709	1.00909e-11
65.636364	1.0487e-11
65.539020	1.08987e-11
65.441676	1.13266e-11
65.344332	1.17712e-11
65.246988	1.22333e-11
65.149644	1.27135e-11
65.052300	1.32126e-11
64.954956	1.37312e-11
64.857612	1.42702e-11
64.760268	1.48303e-11
64.662923	1.54124e-11
64.565579	1.60174e-11
64.468235	1.6646e-11
64.370891	1.72993e-11
64.273547	1.79783e-11
64.176203	1.86838e-11
64.078859	1.94171e-11
63.981515	2.01791e-11
63.884171	2.09709e-11
63.786827	2.17939e-11
63.689482	2.26491e-11
63.592138	2.35378e-11
63.494794	2.44614e-11
63.397450	2.54212e-11
63.300106	2.64187e-11
63.202762	2.74552e-11
63.105418	2.85324e-11
63.008074	2.96518e-11
62.910730	3.08152e-11
62.813386	3.20241e-11
62.716041	3.32804e-11
62.618697	3.4586e-11
62.521353	3.59427e-11
62.424009	3.73527e-11
62.326665	3.88179e-11
62.229321	4.03405e-11
62.131977	4.19229e-11
62.034633	4.35672e-11
61.937289	4.5276e-11
61.839945	4.70518e-11
61.742600	4.88971e-11
61.645256	5.08148e-11
61.547912	5.28077e-11
61.450568	5.48786e-11
61.353224	5.70307e-11
61.255880	5.92672e-11
61.158536	6.15912e-11
61.061192	6.40064e-11
60.963848	6.65161e-11
60.866504	6.91242e-11
60.769160	7.18345e-11
60.671815	7.4651e-11
60.574471	7.75778e-11
60.477127	8.06193e-11
60.379783	8.378e-11
60.282439	8.70644e-11
60.185095	9.04775e-11
60.087751	9.40243e-11
59.990407	9.77101e-11
59.893063	1.0154e-10
59.795719	1.0552e-10
59.698374	1.09656e-10
59.601030	1.13954e-10
59.503686	1.18421e-10
59.406342	1.23062e-10
59.308998	1.27885e-10
59.211654	1.32897e-10
59.114310	1.38105e-10
59.016966	1.43517e-10
58.919622	1.49141e-10
58.822278	1.54985e-10
58.724933	1.61058e-10
58.627589	1.67369e-10
58.530245	1.73926e-10
58.432901	1.80741e-10
58.335557	1.87822e-10
58.238213	1.95181e-10
58.140869	2.02827e-10
58.043525	2.10773e-10
57.946181	2.1903e-10
57.848837	2.2761e-10
57.751492	2.36526e-10
57.654148	2.4579e-10
57.556804	2.55418e-10
57.459460	2.65422e-10
57.362116	2.75817e-10
57.264772	2.8662e-10
57.167428	2.97845e-10
57.070084	3.09509e-10
56.972740	3.2163e-10
56.875396	3.34225e-10
56.778051	3.47312e-10
56.680707	3.60912e-10
56.583363	3.75044e-10
56.486019	3.89728e-10
56.388675	4.04987e-10
56.291331	4.20843e-10
56.193987	4.37319e-10
56.096643	4.54439e-10
55.999299	4.72229e-10
55.901955	4.90715e-10
55.804610	5.09923e-10
55.707266	5.29883e-10
55.609922	5.50623e-10
55.512578	5.72175e-10
55.415234	5.94569e-10
55.317890	6.17838e-10
55.220546	6.42018e-10
55.123202	6.67142e-10
55.025858	6.93249e-10
54.928514	7.20377e-10
54.831170	7.48565e-10
54.733825	7.77855e-10
54.636481	8.08289e-10
54.539137	8.39914e-10
54.441793	8.72774e-10
54.344449	9.06918e-10
54.247105	9.42397e-10
54.149761	9.79263e-10
54.052417	1.01757e-09
53.955073	1.05737e-09
53.857729	1.09873e-09
53.760384	1.1417e-09
53.663040	1.18636e-09
53.565696	1.23275e-09
53.468352	1.28096e-09
53.371008	1.33106e-09
53.273664	1.38311e-09
53.176320	1.43719e-09
53.078976	1.49339e-09
52.981632	1.55178e-09
52.884288	1.61245e-09
52.786943	1.67549e-09
52.689599	1.74099e-09
52.592255	1.80905e-09
52.494911	1.87977e-09
52.397567	1.95324e-09
52.300223	2.02959e-09
52.202879	2.10892e-09
52.105535	2.19134e-09
52.008191	2.27699e-09
51.910847	2.36597e-09
51.813502	2.45843e-09
51.716158	2.5545e-09
51.618814	2.65432e-09
51.521470	2.75803e-09
51.424126	2.86579e-09
51.326782	2.97775e-09
51.229438	3.09409e-09
51.132094	3.21496e-09
51.034750	3.34055e-09
50.937406	3.47104e-09
50.840061	3.60662e-09
50.742717	3.74749e-09
50.645373	3.89385e-09
50.548029	4.04592e-09
50.450685	4.20393e-09
50.353341	4.36809e-09
50.255997	4.53866e-09
50.158653	4.71588e-09
50.061309	4.90001e-09
49.963965	5.09132e-09
49.866620	5.29009e-09
49.769276	5.49661e-09
49.671932	5.71118e-09
49.574588	5.93411e-09
49.477244	6.16573e-09
49.379900	6.40638e-09
49.282556	6.65642e-09
49.185212	6.91619e-09
49.087868	7.18609e-09
48.990524	7.46651e-09
48.893180	7.75785e-09
48.795835	8.06055e-09
48.698491	8.37504e-09
48.601147	8.70178e-09
48.503803	9.04124e-09
48.406459	9.39394e-09
48.309115	9.76037e-09
48.211771	1.01411e-08
48.114427	1.05366e-08
48.017083	1.09475e-08
47.919739	1.13745e-08
47.822394	1.1818e-08
47.725050	1.22788e-08
47.627706	1.27576e-08
47.530362	1.3255e-08
47.433018	1.37718e-08
47.335674	1.43087e-08
47.238330	1.48664e-08
47.140986	1.54459e-08
47.043642	1.6048e-08
46.946298	1.66734e-08
46.848953	1.73232e-08
46.751609	1.79983e-08
46.654265	1.86996e-08
46.556921	1.94283e-08
46.459577	2.01852e-08
46.362233	2.09717e-08
46.264889	2.17886e-08
46.167545	2.26374e-08
46.070201	2.35192e-08
45.972857	2.44353e-08
45.875512	2.53869e-08
45.778168	2.63756e-08
45.680824	2.74027e-08
45.583480	2.84698e-08
45.486136	2.95783e-08
45.388792	3.07299e-08
45.291448	3.19262e-08
45.194104	3.3169e-08
45.096760	3.44602e-08
44.999416	3.58014e-08
44.902071	3.71948e-08
44.804727	3.86423e-08
44.707383	4.01461e-08
44.610039	4.17082e-08
44.512695	4.3331e-08
44.415351	4.50169e-08
44.318007	4.67681e-08
44.220663	4.85874e-08
44.123319	5.04773e-08
44.025975	5.24406e-08
43.928630	5.448e-08
43.831286	5.65987e-08
43.733942	5.87995e-08
43.636598	6.10857e-08
43.539254	6.34607e-08
43.441910	6.59277e-08
43.344566	6.84905e-08
43.247222	7.11527e-08
43.149878	7.39181e-08
43.052534	7.67908e-08
42.955190	7.97749e-08
42.857845	8.28746e-08
42.760501	8.60946e-08
42.663157	8.94394e-08
42.565813	9.29138e-08
42.468469	9.65228e-08
42.371125	1.00272e-07
42.273781	1.04166e-07
42.176437	1.08211e-07
42.079093	1.12413e-07
41.981749	1.16777e-07
41.884404	1.21311e-07
41.787060	1.2602e-07
41.689716	1.30912e-07
41.592372	1.35993e-07
41.495028	1.4127e-07
41.397684	1.46752e-07
41.300340	1.52446e-07
41.202996	1.58361e-07
41.105652	1.64504e-07
41.008308	1.70885e-07
40.910963	1.77513e-07
40.813619	1.84397e-07
40.716275	1.91548e-07
40.618931	1.98975e-07
40.521587	2.06689e-07
40.424243	2.14702e-07
40.326899	2.23024e-07
40.229555	2.31668e-07
40.132211	2.40646e-07
40.034867	2.49971e-07
39.937522	2.59657e-07
39.840178	2.69716e-07
39.742834	2.80164e-07
39.645490	2.91016e-07
39.548146	3.02287e-07
39.450802	3.13992e-07
39.353458	3.2615e-07
39.256114	3.38777e-07
39.158770	3.51892e-07
39.061426	3.65512e-07
38.964081	3.79659e-07
38.866737	3.9435e-07
38.769393	4.09609e-07
38.672049	4.25456e-07
38.574705	4.41914e-07
38.477361	4.59007e-07
38.380017	4.76759e-07
38.282673	4.95195e-07
38.185329	5.14341e-07
38.087985	5.34225e-07
37.990640	5.54876e-07
37.893296	5.76321e-07
37.795952	5.98593e-07
37.698608	6.21722e-07
37.601264	6.45742e-07
37.503920	6.70686e-07
37.406576	6.9659e-07
37.309232	7.23491e-07
37.211888	7.51427e-07
37.114544	7.80438e-07
37.017200	8.10564e-07
36.919855	8.41849e-07
36.822511	8.74337e-07
36.725167	9.08073e-07
36.627823	9.43106e-07
36.530479	9.79485e-07
36.433135	1.01726e-06
36.335791	1.05649e-06
36.238447	1.09722e-06
36.141103	1.13952e-06
36.043759	1.18344e-06
35.946414	1.22905e-06
35.849070	1.27641e-06
35.751726	1.32558e-06
35.654382	1.37664e-06
35.557038	1.42966e-06
35.459694	1.48471e-06
35.362350	1.54187e-06
35.265006	1.60122e-06
35.167662	1.66285e-06
35.070318	1.72683e-06
34.972973	1.79327e-06
34.875629	1.86225e-06
34.778285	1.93387e-06
34.680941	2.00823e-06
34.583597	2.08543e-06
34.486253	2.16559e-06
34.388909	2.24881e-06
34.291565	2.33522e-06
34.194221	2.42492e-06
34.096877	2.51806e-06
33.999532	2.61475e-06
33.902188	2.71514e-06
33.804844	2.81935e-06
33.707500	2.92755e-06
33.610156	3.03987e-06
33.512812	3.15648e-06
33.415468	3.27754e-06
33.318124	3.40321e-06
33.220780	3.53367e-06
33.123436	3.6691e-06
33.026091	3.80969e-06
32.928747	3.95563e-06
32.831403	4.10713e-06
32.734059	4.2644e-06
32.636715	4.42765e-06
32.539371	4.5971e-06
32.442027	4.773e-06
32.344683	4.95558e-06
32.247339	5.1451e-06
32.149995	5.34182e-06
32.052650	5.54601e-06
31.955306	5.75794e-06
31.857962	5.97792e-06
31.760618	6.20624e-06
31.663274	6.44321e-06
31.565930	6.68916e-06
31.468586	6.94443e-06
31.371242	7.20937e-06
31.273898	7.48433e-06
31.176554	7.7697e-06
31.079210	8.06585e-06
30.981865	8.37321e-06
30.884521	8.69218e-06
30.787177	9.02319e-06
30.689833	9.3667e-06
30.592489	9.72318e-06
30.495145	1.00931e-05
30.397801	1.0477e-05
30.300457	1.08753e-05
30.203113	1.12886e-05
30.105769	1.17175e-05
30.008424	1.21625e-05
29.911080	1.26243e-05
29.813736	1.31034e-05
29.716392	1.36006e-05
29.619048	1.41163e-05
29.521704	1.46515e-05
29.424360	1.52067e-05
29.327016	1.57827e-05
29.229672	1.63803e-05
29.132328	1.70003e-05
29.034983	1.76434e-05
28.937639	1.83107e-05
28.840295	1.90028e-05
28.742951	1.97208e-05
28.645607	2.04656e-05
28.548263	2.12381e-05
28.450919	2.20395e-05
28.353575	2.28706e-05
28.256231	2.37327e-05
28.158887	2.46269e-05
28.061542	2.55543e-05
27.964198	2.65161e-05
27.866854	2.75136e-05
27.769510	2.8548e-05
27.672166	2.96208e-05
27.574822	3.07332e-05
27.477478	3.18868e-05
27.380134	3.30829e-05
27.282790	3.43233e-05
27.185446	3.56093e-05
27.088101	3.69427e-05
26.990757	3.83251e-05
26.893413	3.97583e-05
26.796069	4.12442e-05
26.698725	4.27845e-05
26.601381	4.43812e-05
26.504037	4.60364e-05
26.406693	4.7752e-05
26.309349	4.95303e-05
26.212005	5.13734e-05
26.114660	5.32835e-05
26.017316	5.52631e-05
25.919972	5.73146e-05
25.822628	5.94404e-05
25.725284	6.16431e-05
25.627940	6.39255e-05
25.530596	6.62902e-05
25.433252	6.87401e-05
25.335908	7.1278e-05
25.238564	7.39071e-05
25.141220	7.66304e-05
25.043875	7.94511e-05
24.946531	8.23724e-05
24.849187	8.53978e-05
24.751843	8.85308e-05
24.654499	9.17748e-05
24.557155	9.51336e-05
24.459811	9.8611e-05
24.362467	0.000102211
24.265123	0.000105937
24.167779	0.000109794
24.070434	0.000113785
23.973090	0.000117916
23.875746	0.00012219
23.778402	0.000126611
23.681058	0.000131185
23.583714	0.000135917
23.486370	0.00014081
23.389026	0.00014587
23.291682	0.000151101
23.194338	0.00015651
23.096993	0.0001621
22.999649	0.000167878
22.902305	0.000173848
22.804961	0.000180015
22.707617	0.000186385
22.610273	0.000192964
22.512929	0.000199756
22.415585	0.000206767
22.318241	0.000214002
22.220897	0.000221466
22.123552	0.000229165
22.026208	0.000237102
21.928864	0.000245284
21.831520	0.000253714
21.734176	0.000262396
21.636832	0.000271335
21.539488	0.000280533
21.442144	0.000289993
21.344800	0.000299717
21.247456	0.000309706
21.150111	0.00031996
21.052767	0.000330477
20.955423	0.000341255
20.858079	0.000352288
20.760735	0.00036357
20.663391	0.000375089
20.566047	0.000386832
20.468703	0.000398778
20.371359	0.000410902
20.274015	0.000423169
20.176670	0.000435533
20.079326	0.00044793
19.981982	0.000460268
19.884638	0.000472412
19.787294	0.000484142
19.689950	0.000495033
&
