# Supplementary material for: Estimating the power of sequence covariation for detecting conserved RNA structure
Source: Bioinformatics. 2020 Feb 7;36(10):3072–6. doi: 10.1093/bioinformatics/btaa080 (PMC7214042; doi:10.1093/bioinformatics/btaa080)
Supplement: btaa080_Supplementary_Data [file btaa080_supplementary_data.zip › btaa080-Suppl_Data/data/alignments/HOTAIR_Pyle15/R-scape/HOTAIR_D3.cyk.sto]

# STOCKHOLM 1.0
#=GF AU              Infernal 1.1
#=GF USED_GSC        TRUE
#=GF NUM_COV         18
#=GF WEIGHT_MAP      Human/10441511/1468/1-468 0.152185 Chimpanzee/79268393/1468/1-468 0.152185 Gorilla/77848250/1467/1-467 0.182778 Gibbon/69537412/1460/1-460 0.232693 Macaque/79198379/1461/1-461 0.432954 Orangutan/79358403/1469/1-469 0.306859 Bushbaby/77018166/1466/1-466 0.937225 Panda/71047558/1455/1-455 0.805816 Marmoset/79898778/1790/1-468 0.683425 Horse/80138486/1474/1-474 1.03651 Ferret/76688120/1453/1-453 0.868627 Microbat/70797533/1455/1-455 0.957314 Elephant/76208075/1456/1-456 1.05091 Cat/79398420/1482/1-482 0.941811 Dog/76968225/1530/1-481 0.805816 Cow/78938370/1478/1-478 1.00754 Tarsier/24402869/1430/1-430 1.1582 Tree/35534005/1453/1-453 1.18526 Kangaroo/70787520/1443/1-443 1.34678 Guinea/73857833/1449/1-449 1.29888 Squirrel/76948111/1418/1-418 1.22269 Hyrax/71617605/1445/1-445 1.12195 Armadillo/71167551/1436/1-436 1.1582 Dolphin/74787790/1313/1-313 1.00754 Shrew/33373753/1416/1-415 1.45487 Lesser/70597499/1441/1-436 1.48177 Rabbit/81668655/1490/1-490 1.42801 Pika/64426838/1397/1-397 1.64452 Sloth/34993766/1267/8-179 0.957314 Megabat/72917541/1251/86-245 1.03651 Rat/77498146/1398/1-397 1.66772 Hedgehog/54725842/1371/1-371 1.74105 Sloth/34993766/1267/201-267 1.05091 Megabat/72917541/1251/2-77 1.48319
#=GF DID_FRAGMENTARY FALSE.  globalOuterFirst,Last=0,571

Squirrel/76948111/1418/1-418           CGCAGCGUCUACACGGAAUCCGUGGACUCAUAAACAAUAUCUCUGCUGGCUGUGAGUGAACUGUCUC--AAAGAAUUUU-UCCAUAGGU--AUGUCAGACAGC--CCUGAAUUUUUAGUUGCU-----GAGACCUAAGUGAGA-C-UAAUUUUA-GGGG--GCCAAAAUAGGGA--ACUCAGU----------G--CCU-
#=GR Squirrel/76948111/1418/1-418   PP ***************************************************************7776--9*********-********9--679*********--******************-----579************-*-********-****--************9--66****7----------6--777-
Ferret/76688120/1453/1-453             GUCAGUGUCUACAUGGAACC--------CAUAAACAAUAUCUGUGCGGGGUAUGAGUGCAUUGCCUUUCAAAGAAUUUU-UCCAUAGG-GUGUGUCAGGUAGU--UUCGGAUUUUUAGCUACUAAAGAAAGACCGAAGUGGGA-U-UCAUUUUU-UGGG--GCUGAAACAG--UUAGCUCUGUGUUCUAAAAUG--CUU-
#=GR Ferret/76688120/1453/1-453     PP ********************--------89*************************************************-********-9*************--**************************************-*-********-****--********96--899******************--***-
Panda/71047558/1455/1-455              GGCAGUGUCUACACGGAACC--------CAUAAACAAUAUCUCUGCGGGGUGUGAGUGCAUUGUCUUUCAAAGAAUUUU-UCCAUAAGCAUGUGUCAGGUAGU--CUCGGAUUUUUAGCUACUAAAGAAAGACCCAAGUGGGA-C-CAUUUUUC-CGGG--GCCGAAACAGAGUCAGCUCAGUGUCAGAAGAUG--CUU-
#=GR Panda/71047558/1455/1-455      PP ********************--------***************************************************-***********************--**************************************-*-********-****--*********************************--***-
Tarsier/24402869/1430/1-430            GGCCGCAUCUACACGGAACCCACGGACUCAUAAACAAUAUCUCUGCUGGGUGUAAGUGCACUAUCUCUUAAGGAAUUUU-UCCAUAGGCAUGUAUC----AGA-----GGGUUUUUAGUUGUUAAGGAAAAACUCAAGUGGGA-C-ACAUGUUU-AGGG--GC-------AAGUCAGCUCAGCACCAGAAAACA--UCU-
#=GR Tarsier/24402869/1430/1-430    PP *******************************************************************************-***************9----566-----999********************************-*-********-****--66-------6***********************--***-
Rat/77498146/1398/1-397                GGCCGCGUCUACACGGAACCUGUGGACUCAUAAACAAUAUGUCUGC-AGAUGUGAGUGCACUGUCUCUUAAAGAA-UUU-UCUAUAGGUAUGCGUUUA--------UUAGAAUCCAGGAUG----UGAAAGAAUCAAAUAAGA-U-UGCCUUUUCAUAA--GCCAC----GACACAGUACAAUGCCAGAAAAUG--CUU-
#=GR Rat/77498146/1398/1-397        PP *********************************************9-79*************************9-889-9************99864--------346777788889999----5555555699********-*-*988777736666--66655----5555667777**************--**9-
Guinea/73857833/1449/1-449             GACCGAGUGUACACGGAACCUGCGGACUCAUAAACAAUAUCUCUGCUAGAUGUGAGCACACUGUCUUUCAAAGAAUUUU-GCCAUAGGUAUGUGUCAGAGAGU--UCUGGAUUUUUAGUC-----GAUAAGACCCAAGUGGGA-C-UAAUUUUA-GGAG--GCUAGAACA------ACUCAGUGUCAGAAAAUG--ACU-
#=GR Guinea/73857833/1449/1-449     PP *******************************************************************************-***********************--*************75-----999***************-*-********-****--*********------******************--***-
Chimpanzee/79268393/1468/1-468         GGCGGCGUCUACACGGAACCCACGGACUCAUAAACAAUAUAUCUGUUGGGCGUGAGUGCACUGUCUCUCAAAUAAUUUU-UCCAUAGGCAUAUGUCAGAGGGU--UCUGGAUUUUCAGUUGCUAAGGAAAGAUCCAAAUGGGA-C-CAAUUUUA-GGAG--GCCCAAACAGAGUCCGUUCAGUGUCAGAAAAUG--CUU-
#=GR Chimpanzee/79268393/1468/1-468 PP *******************************************************************************-***********************--**************************************-*-********-****--*********************************--***-
Gibbon/69537412/1460/1-460             GGCGGCGUCUACACGGAACCCACGGACUCAUAAACAAUAUCUCUGUUGGGCGUGAGUGCACUGUCUCUCAAAUAAUUUU-UCCAUAGGCAUAUGUCAGAGGGU--UCUGGAUUUUUAGUUGCUAAGGAAAGACCCAAAUGGGA-C-UAAUUUUA-GGAG--GCCCA----GA----GUUCAGUGUCAGAAAAUG--CUU-
#=GR Gibbon/69537412/1460/1-460     PP *******************************************************************************-***********************--**************************************-*-********-****--***98----98----8999**************--***-
Cow/78938370/1478/1-478                GGCCGCAUCUACA-GGAACCCAUUGACUCAAAAACAAUAU--CUGCUGGGUGUGAGUGUAUUGUCUGUCAAAGAAUUUU-UCCAUAGGCAUGUGUCAGAUAGU--CCCGGAUUUUUAGCUACUAAAGAAGGACCCAAGU-GGA-CCUAAUUUUUAGGGG--AUCAAAUCAGAAUUUGCUCAGCCCCCCAAAAUG--CUUU
#=GR Cow/78938370/1478/1-478        PP **********965-8*********************9987--5***********************9************-***********************--*********************************7-777-647777776658888--9999999*************88899********--****
Pika/64426838/1397/1-397               GGCCGAGUCUAUGUGGAACCCGUGGACUCAUAAACAAUAUC--UGCUAGCUGUGAGUA---UG--CUCUAAGAAUUUUU-UCCAUCCACACGUGUCC--------CUGGGACCUUUAGUUGCUAAGGAAGGACUCAAGUAGGA-C-AGAUUUUU-AGGG--AACCAAA-AGAGGUAGCUCAAGGCCAGAAAAGA--UUC-
#=GR Pika/64426838/1397/1-397       PP ************************************99976--789**********94---79--5555888899999*-****************9--------3499**********************************-*-********-9999--9999988-8************************--***-
Lesser/70597499/1441/1-436             GGUCGUGUCUAUAUAGAACCCAUCCACUCAUUAACACUAUAUCUGUGUGAC-----UGCAUGGUCUUUGCAGGAAUUUU-UCCAUAGGUAUGUAUCAGAGAGU--CCUGG-UUGUUAGCUGCUAAGGAAAGACGCAAAUGGGA-C-UAAUUUUA-UCAG--GUCAAAAGAGAAUUAGCUCACUGUUCAAAAAUG--CUU-
#=GR Lesser/70597499/1441/1-436     PP ******************************************999999988-----9**********************-***********************--***99-77889***************************-*-********-****--*********************************--***-
Sloth/34993766/1267/201-267            --------------------------------------------------------------------------------------------------------------------------------------------------------------------------------------------------------
#=GR Sloth/34993766/1267/201-267    PP --------------------------------------------------------------------------------------------------------------------------------------------------------------------------------------------------------
Gorilla/77848250/1467/1-467            GGCGGCGUCUACACGGAACCCACGGACUCAUAAACAAUAUAUCUGUUGGGCGUGAGUGCACUGUCUCUCAAAUAAUUUU-UCCAUAGGCAUAUGUCAGAGGGU--UCUGGAUUUUUAGUUGCUAAGGAAAGAUCCAAAUGGGA-C-CAAUUUUA-GGAG--GCCCAAACAGAGUCCGUUCAGUGUCAGAAAAUG--CUU-
#=GR Gorilla/77848250/1467/1-467    PP *******************************************************************************-***********************--**************************************-*-********-****--*********************************--***-
Bushbaby/77018166/1466/1-466           GGCCGCGUCUACGCGGAACCCAUGGACUCAUAAACAAUAUCUCUGCUGGGUGUGAGUGCAUUGUCUCUCAAAGAAUUUU-UCCAUAGGCAUAUGUCAGA--GU--UUUAGAUUUCUAGUUGCUAAGGAAAGACCCAAGUGGGA-C-UAAUUUUA-GGAU--GCCAAAACAUAGUCAGCUUAGCGCUGGAAAAUG--UCU-
#=GR Bushbaby/77018166/1466/1-466   PP *******************************************************************************-*******************--**--**************************************-*-********-****--*********************************--***-
Hyrax/71617605/1445/1-445              GGCGAUGUCUACAUGGAACCCAUCAACUCAUAGACAAUAUCUCUGCUGGGUAUGACUGCAUGGUCUUUGAAGGAA-UUU-UCUGUUAGCAUGCACCUGGGAGU--CCU-GAUUUUUAGCUGCUAAGGAAAGAUCAAAAUGUGA-U-UAAUUUUA-GGAA--AUGAGAA--GAGA--GCUCAGCACCCCAAAAUG--CUU-
#=GR Hyrax/71617605/1445/1-445      PP ***************************************************************************-889-9**********************--***-79********************************-*-********-***9--9866666--7776--******************--***-
Tree/35534005/1453/1-453               GGCCGCGUCUAUGCGGAACCCAUGGACUCAUAAACAAUAUCUCUGUUGGGCAUGAGUACACUGUCUCUCAAAGAAUUUU-CCCACAGGCAUGUGUCAGU------CCUGAAUUUUCUGUUGCUAAGGAAAAACCCAAGUGGGA-U-UAAUUUUA-GGGG--GCAAAAACAGUGUCAGCUCAAUGCCAGAAAAUG--CAU-
#=GR Tree/35534005/1453/1-453       PP *******************************************************************************-*****************97------9*************************************-*-********-****--*********************************--***-
Orangutan/79358403/1469/1-469          GGCGGUGUCUACACGGAACCCACGGACUCAUAAACAAUAUCUCUGUUGGGCGUGAGUGCACUGUCUCUCAAAUAAUUUU-UCCAUAGGCGUAUGUCAGAGGGU--UCUGGAUUUUUAGUUGCUAAGGAAAGACCCAAAUGGGA-C-UAAUUUCA-GGAG--GCCCAAACAGAGUCCUUUCAUUGUCAGAAAAUG--CUU-
#=GR Orangutan/79358403/1469/1-469  PP *******************************************************************************-***********************--**************************************-*-********-****--*********************************--***-
Macaque/79198379/1461/1-461            GGCGGUGUCUACACGGAAUCCAUGGACUCAUAAACAAUAUCUCUGUUGGGCGUGAGUGCACUGUCUCUCAAAGAAUUUU-UCCAUAGGCAUGUGUCAGAGGGU--UCUGGAUUUUUAGUUGCUAAGAAAAAACCCAAAUGGGA-C-UAAUUUUA-GGAG--GCCCAAACAGAGUUCGUUCAGUGCCAGAAAAUG--CUU-
#=GR Macaque/79198379/1461/1-461    PP *******************************************************************************-***********************--**************************************-*-********-****--*********************************--***-
Sloth/34993766/1267/8-179              -------UCUACACGGAACCCAUUGACUCAUAAACAAUAUCUCGGCUGAGUGUGAGUGCACAGUCUCUCAAGGAAAUUU-UCCAUAGACAUGUAUCAGGUAGA--CCUGAAUU-UUAGCUGCUAAGGAAAGACCG-AGUGGGA-C-UAAUUUGU-AGAG--GGUCAAACAGAAUUAGAUCAGCACCAGA-----------
#=GR Sloth/34993766/1267/8-179      PP -------************************************************************************-***********************--****9976-68***************8765-699****-*-********-****--****************************-----------
Kangaroo/70787520/1443/1-443           GGCCGCGUCUACACGGAACCGGCGGACCCAUAAACAAUAUCUCUGCUGGGUAUGAGUGCACUGUCUCUCAAAGAAUUUC-UCCAUAGGUAUGUGUCAGA--CU--CUCGGAGUUUUAGCUGCUAA-----GACUCACAUAGGA-C-UAAUUUUA-AGGG--ACCAAAACAAUGCCAGCUCAGUGCCAGAAAAUG--CCU-
#=GR Kangaroo/70787520/1443/1-443   PP *******************************************************************************-*****************99--57--999***************88-----8************-*-********-****--*********************************--***-
Dog/76968225/1530/1-481                GGCAGUGUCUACACGGAACC--------CAUAAACAAUAUCUCGGCGGGGUGUGAGUGCAUUGUCUUUCAAAGAAUUUU-UCCAUAGGCGUGUGUCAGGUACU--CUCGGAGUUUUAGCUCCUAAGGAAAGACCCAAGUGGGA-C-UAAUUUCC-CGGG--GCGGAAACAGAGUUAGCUCAGUGUCAGAAAAUG--UUUU
#=GR Dog/76968225/1530/1-481        PP ********************--------***************************************************-***********************--**************************************-*-********-****--*********************************--****
Armadillo/71167551/1436/1-436          GGCCGCGUCUACACGGAACCCAUUGACUCAUAAACAAUAUCUCUGCCGGGUGUGAGGGCACAGUCUCUCAAGAAAUUUU-UCCUCAGAC---AAUCGGGGAGA--CCC-AAUUUUUAG-------------CCCCGAGUGGGA-C-UAAUUUUA-GGGG--GUCAAAACAGAAUUAGCUCAGCGCCAGAAAAUG--CCU-
#=GR Armadillo/71167551/1436/1-436  PP ***************************************************************************9***-*99888666---55*********--***-788888877-------------479999******-*-********-****--*********************************--***-
Hedgehog/54725842/1371/1-371           GGCUGAGUCUACACAGAACCUACCUACUCAGAAGAAAAUUCUCAGCUGGCUGGGAGUGCAUCGCCUCUCAAAGAUUUCU-UCCCUUAGCAGGUG-------GU--------------GCUGCUAAAGAAAGACUUAAG-GAGAAU-UGAUUUUA-GGGA--GUGAAAAGAGAGUCAGCUCAGUGCCAGAAAGUG--UU--
#=GR Hedgehog/54725842/1371/1-371   PP *******************************************************************************-**************-------66--------------9**************999998-666516-66666666-6655--555556666*********************999--66--
Shrew/33373753/1416/1-415              AGCCGCGUCUACACAGAACCUAUCCUCUCAUAAACAAUAUCUUGGCUGCAUGUGAGUGCAUUGUCUUGCAAAGUCUUUU-CCCACAGGCAGGUAGGAGAGUGU--UUUUUUUUUUUAGCUGCUAAAGAAAAACUCAAGUGGGA-C-UAAUUUUA-GGGG--AUCAAAACCAAGUCAGCUGAGCACCAAUGACCA--CCU-
#=GR Shrew/33373753/1416/1-415      PP *******************************************************************************-***********************--**************************************-*-********-****--************************998888889--999-
Megabat/72917541/1251/86-245           --------------------------------------------------------------------------------------------------------------------------------------------------------------------------------------------------------
#=GR Megabat/72917541/1251/86-245   PP --------------------------------------------------------------------------------------------------------------------------------------------------------------------------------------------------------
Microbat/70797533/1455/1-455           GGCCGCAUCUACACAGAACCCAUCGACUCAUAAACAAUAUCUCUGCUGGGUGUGAGCGCACUGCCUCUCAAAGAA-UUU-UCCAUAGGCAUGUGUCAUGCAGU--CCUGGAUCUUUAGCUGCUAAAGAAAGACCCACAUGGGA-C-UAAUUUUA-GGGG--GCCAAAACAGAGUUAGCUCAGUGCCAGGAAAUG--CUU-
#=GR Microbat/70797533/1455/1-455   PP ***************************************************************************-889-9**********************--**************************************-*-********-****--*********************************--***-
Megabat/72917541/1251/2-77             --------------------------------------------------------------------------------------------------------------------------------------------------------------------------------------------------------
#=GR Megabat/72917541/1251/2-77     PP --------------------------------------------------------------------------------------------------------------------------------------------------------------------------------------------------------
Dolphin/74787790/1313/1-313            GGCCGCAUCUACAUGGAACCUAUCGACUCAUAAACAAUAUCUCUGUUGGGUGUGAGUGUAUU---------------------------------------------------------------------------------------------------GUC------------UCUCAA----AGAA--UU--UUC-
#=GR Dolphin/74787790/1313/1-313    PP *****************************************************999987765---------------------------------------------------------------------------------------------------333------------566665----5553--33--344-
Rabbit/81668655/1490/1-490             GGCCGCGUCUACGCGGAACCCCUGGACUCACAAACAAUGUCUCUGCUGGAUGUGAGUACACCG----UCAAAGAAUUUCCUCCAUAGGCAUGUGUC-------CC---GGACCUUUAGUUGCUAAGCAAAGACCCAAGUGGGA-C-GAAUUUUUG-GGGGGGGGGGACCAAAAACAGCCCAGGACCAGGAAAGGACCCC-
#=GR Rabbit/81668655/1490/1-490     PP ***************************************************************----569******995599*************9-------33---99*********************************-*-********5-444223334444566666779999*******999985322555-
Elephant/76208075/1456/1-456           GGCCGUGUCUACACGGAAUCCGUCAACUCAUAAACAGUAUCUCUGCUCUUUGUGACUGCACAGUCCUUGAAGGUAUUUU-UCCACAGGCAUGAAUCUGGGAGU--CCUG-AUUUUCAGCUGCUAAGGAAAGACCCAAAUGAGA-C-UAAUUUUU-AGGA--GAUCAAA-AGAGUUAAUUCAGCACCCCAAAAUG--CUU-
#=GR Elephant/76208075/1456/1-456   PP *******************************************************************************-***********************--***6-6999*****************************-*-********-****--*******-*************************--***-
Human/10441511/1468/1-468              GGCGGCGUCUACACGGAACCCAUGGACUCAUAAACAAUAUAUCUGUUGGGCGUGAGUGCACUGUCUCUCAAAUAAUUUU-UCCAUAGGCAAAUGUCAGAGGGU--UCUGGAUUUUUAGUUGCUAAGGAAAGAUCCAAAUGGGA-C-CAAUUUUA-GGAG--GCCCAAACAGAGUCCGUUCAGUGUCAGAAAAUG--CUU-
#=GR Human/10441511/1468/1-468      PP *******************************************************************************-***********************--**************************************-*-********-****--*********************************--***-
Horse/80138486/1474/1-474              GGCCGCGUCUACACGGAACCCAACUACUCAUAAACAUUAUCUCUGCUCGGUGUAAGUGCACUGUCUCUCAAAAGAUUUU-UCCAUAGGCUUGUGUCAGGUAGU--CCCGCAUUUUCAGCUGCUGAAGAAAGAGCUAAGUGGGA-C-UAAUUUUUAGGGG--GCCAAGACAGAGUUCGCUCGGUGCCAGAAAAUG--CUUU
#=GR Horse/80138486/1474/1-474      PP *******************************************************************************-***********************--**************************************-*-***9998879999--*********************************--***8
Cat/79398420/1482/1-482                GGCAGCGUCUACACGGAACC--------CAUAAACAAUAUCUCUGCGGGGUGUGAGUGCAUUGUCUCUCAAAGAAUUUU-UCCAUAGGCGUGUGUCAA---GU--AGCGGAUUUUUCGCCACUAAAGAAAGACCCAAGUGGGA-C-UCAUUUCU-CCGG--GGCGAGACAGAGCUAGCUCAGUGUCAGAAAAUG--CUUU
#=GR Cat/79398420/1482/1-482        PP ********************--------***************************************************-****************85---55--556***********************************-*-********-9999--99*******************************--****
Marmoset/79898778/1790/1-468           GGCGGAGUCAACACCGAACCCAAGGACUCAUAAACAAUAUCUCCGUUGGGCGUGAGUGCACUGUCUCUCAAAGAAUUUU-UCCAUAGGCAUGUGUCAGAGGGU--UCCGGAUUUUUAGUUGCUAAGGAAAGACCCAAAUGGGA-C-UAAUUUUA-GAGG--GCCAGAAC--AGUCCGUUCAGUGCCAGAAAAUG--CUU-
#=GR Marmoset/79898778/1790/1-468   PP *******************************************************************************-***********************--**************************************-*-********-****--*******6--79*********************--***-
#=GC SS_cons                           {{{{{-{{{{{{{{,,[[[[[[,,,<<<<<<---<<_______>>------>>>>>>((((((,<<<<<____________________________>>>>>,,,,<<<---<<<<-<<<-<<<<<---<<-<<<____>>>-->->--->>>>->-->-->>->>>>------>>>,,)))))),,,,,,,,<--<<<-
#=GC RF_cons                           ggCaGcGucuaCaCGGAacCCAUcgaCucAUAAACAAUAUCUCUGcucgguGUGAGUGcAcUGuCucUCAAAGAgUuUu.UCcAUAgGcaggUGcCagguAGU~~ccuGgAUUUUUAGcugCuAAgGAaAgAcCcAAgUggGa.C.UAAUUUUa.gGgg..gccgaAaCAgaGucgguUCAGuGucagaAAAUG..Cuc.

Squirrel/76948111/1418/1-418           ---------------CUCCAAUA-----------------AUUUUGUUG--GGAA-AAG-----GUUGGGGUCAUGAGAUAG---CUUUUUCCUGCUGC-UUGUGU-A-GGCCCAGCCCAGUUUAAAAAU------G-G--GAGUCCAAUAGCUGGGACCGCUGAAAGCAUCUCUGUCCUAGC----U------------
#=GR Squirrel/76948111/1418/1-418   PP ---------------88888886-----------------7********--****-***-----******************---**************-******-*-*********************------*-*--******************************999988888876----4------------
Ferret/76688120/1453/1-453             ---------------CUCUGAAAGC---G-UUAGGAGUGGAUCUUGUU---GAGA-AAA-----ACUUGGGUUCCAGAAUAA---ACUUUCCCUGCUGC-CUGUAU-A-GACCCGGCCAGCAUGAAGGAUUAACA-G-G--CUGCUAAAGAACUGGGUGGGCCAGAAUCCUCUC---CUGGGUUGGCU------------
#=GR Ferret/76688120/1453/1-453     PP ---------------**********---*-******************---****-***-----******************---**************-******-*-**************************-*-*--*******************************99---9**********------------
Panda/71047558/1455/1-455              ---------------CUGUGAAAGU---G-UUAGGAGUGGAUCUUGUU---GAGA-AAA-----ACUUGGGUUACGGGGGAA---ACUUUCCCUGCUGC-CUGUGU-A-GACCUGGCCAGCAUUAAGGAUGCUAA-G-G--GGGCUGAGGAGCUGGGUGGGCCAGAAUCCUCUC---CCUGGUCGGCU------------
#=GR Panda/71047558/1455/1-455      PP ---------------**********---*-******************---****-***-----******************---**************-******-*-**************************-*-*--****************************88877---***********------------
Tarsier/24402869/1430/1-430            ---------------CUCUGAAAGU---G-GUGGGAGUGAGUUUUGUGG--GAAA-AAA-----GCUUGGGUUAUGGGCUAG---CCU-UCCCUGCUGC-UUGUGU-A-GACCUGAUCCAGUUUAAGGAUCACA--A-G--AAACUAAGAGGCUGGGUAGGCCACAAGCCUCU---------------CUGCC-------
#=GR Tarsier/24402869/1430/1-430    PP ---------------**********---*-*******************--****-***-----****************99---775-8*********-******-*-*********************8887--8-8--999999**********************9976---------------66788-------
Rat/77498146/1398/1-397                ---------------CUGCAAA-------------A-------------AC---------------UUGGGUUAUGUAAUAG---GUUUUCUCUGCUGC-UAGUGU-A-GACACAG---AGAUU--GGCUUC-UG-A-C--UGGCUAAAUGU-----UAGGCUCAAAA--UCAAAGUUCUGCCGAAAA------------
#=GR Rat/77498146/1398/1-397        PP ---------------9888888-------------4-------------35---------------9***************---**************-******-*-***8888---87776--333333-33-4-4--78999875443-----34444443332--233333455555555555------------
Guinea/73857833/1449/1-449             ---------------CUCCAAAAGC---A-CUGGAAGUGGCUUUUGUUG--AGAA-AAA-----GCUUGGGUCAUGGGCUAG---UCUUUCUCUGUUGC-UUGUGU-A-GACCCAGUUGAGUUUAAGCAUGGGAG-U-G--AGCCGGGGGCUCCCGGAAGGCCUGCAUUGUUUCAGCCCUAACUAGGU------------
#=GR Guinea/73857833/1449/1-449     PP ---------------**********---*-*******************--****-***-----******************---**************-******-*-**************************-*-*--**998777777777888******************************------------
Chimpanzee/79268393/1468/1-468         ---------------CCCCAAAGGG---G-UUGGGAGUGUGUUUUGUUG--GAAA-AAA-----GCUUGGGUUAUAGGAAAG---CCUUUCCCUGCUAC-UUGUGU-A-GACCCAGCCCAAUUUAAGAAUUGCAA-G-G--AAGCGAAGGGGUUGUGUAGGCCGGAAGCCUCUCUGUCCCGGCUGGAU------------
#=GR Chimpanzee/79268393/1468/1-468 PP ---------------**********---*-*******************--****-***-----******************---**************-******-*-**************************-*-*--***********************************************------------
Gibbon/69537412/1460/1-460             ---------------CCCCAAAGGG---G-UUGGGAGUGUGUUUUGUUG--GAAA-AAA-----GCUUGGGUUAUAGGAAAG---CCUUUCCCUGCUAC-UUGUGU-A-GACCCAGCCCAAUUUAAGAAUUACAA-G-G--AAGCGAAGGGGUUGUGUAGGCCGGAAGCCUCUCUGUCCUGGCUGGAU------------
#=GR Gibbon/69537412/1460/1-460     PP ---------------**********---*-*******************--****-***-----******************---**************-******-*-**************************-*-*--***********************************************------------
Cow/78938370/1478/1-478                AAGUUAUCACUGCCUCUGGAAAAGC---A-UUGGGAGUGGGUUUUGUU---GAGA-AAA-----ACUUGGGUUAUGGGAUAA---AAUUUCCCAGUUGC-UUGGAU-A-GACCUAGCCAAGAUUGAGGUUGGAAACU-G--GAGUCCAGGAGCUGUGCAGGCCAGAGUCCUCUU--CCUG-GUUGGCC------------
#=GR Cow/78938370/1478/1-478        PP *************998899******---*-******************---7777-999-----******************---**************-******-*-*********************9887747-9--**************************9955554--5777-5688887------------
Pika/64426838/1397/1-397               ---------------CUUCAAAGAA---G-UUGAGAGUAAAUUUUGUGG--GAAA-AAA-----GCUUGAGUUGGAGGUGAG---CCAUUUACUGCAGC-UUGUGU-A-GACUCAGU------UACGGAU------G-G--GUGUU----------GUAGUCUGAAAAGAU-----------------CCCAGGGCUU-U
#=GR Pika/64426838/1397/1-397       PP ---------------**********---*-*******************--****-***-----******************---**************-******-*-*******8------6778899------9-9--99997----------333333333332222-----------------3445666667-7
Lesser/70597499/1441/1-436             ---------------UAGGUGA---------UUACUACCUCUCUUGUA---GAGG-AAA-----GCAUGGGUUAUGGGACCC---GCUUUCCCUGCCGC-UGCUGU-A-GACUGGC---AGAUCCAGCA-------C-G--GAGCA--G-AGCUGAGUAGACCAGGAGCCAGGCUGCCCAGGUUGUCU------------
#=GR Lesser/70597499/1441/1-436     PP ---------------8765555---------6777*************---7777-99*-----******************---**************-******-*-***7766---7777777776-------6-7--88883--3-347788888888888899999999999999********------------
Sloth/34993766/1267/201-267            --------------------------------GGGCGUGCGUUUUGUAG--GGG--AAA-----CCUUGGAUUAUGAGAUCA---CCUUUCCCUGCUGC-UCGUGU-G-GAACC--------------------------------------------------------------------------------------
#=GR Sloth/34993766/1267/201-267    PP --------------------------------****************6--665--788-----9*****************---**************-******-*-*****--------------------------------------------------------------------------------------
Gorilla/77848250/1467/1-467            ---------------CCCCAAAGGG---G-UUGGGAGUGUGUUUUGUU---GGAA-AAA-----ACUUGGGUUAUAGGAAAG---CCUUUCCCUGCUAC-UUGUGU-A-GACCCAGCCCAAUUUAAGAAUUACAA-G-G--AAGCGAAGGGGUUGUGUAGGCCGGAAGCCUCUCUGUCCGGGCUGGAU------------
#=GR Gorilla/77848250/1467/1-467    PP ---------------**********---*-******************---5666-899-----******************---**************-******-*-**************************-*-*--***********************************************------------
Bushbaby/77018166/1466/1-466           ---------------CUUCAAAAGU---G-UUAUGAGUGGGUUUUGCUG--AAAA-AAA-----AACUUGGUUAUGGGAUAG---AUUUUCUCUGCUGC-UUGUGU-A-GACCCAGCCCAAUUUAAAGAUGACAA-G-G--AAGCCAAGGGGCUGGGUAGGCCAGAAGCCUCUCUGCCCUAACUGGAU------------
#=GR Bushbaby/77018166/1466/1-466   PP ---------------**********---*-*******************--9999-998-----888889************---**************-******-*-**************************-*-*--***********************************************------------
Hyrax/71617605/1445/1-445              ---------------CUUGAAAAGC---G-CUGGGAGUGGGUCUUGUA---GAGG-AAA-----GCUUGUAUUAUAGGAUCA---CCUUUCCCUAUUGC-UUGUGU-A-GACUUG-GCUG-GUUAAGGAU--------G--AGACU-AGAAACUGAGUAGGCCGGAAACUUGGCUGCCCUGGCUGUCU------------
#=GR Hyrax/71617605/1445/1-445      PP ---------------**********---*-******************---7777-99*-----******************---**************-******-*-887665-5664-468999996--------4--44454-66666667799******************************------------
Tree/35534005/1453/1-453               ---------------CUCCUAGAAC---A-UAGAAAGUGGCUUUUGUUG--AAAA-AAA-----GCCU-GGGGAUAAGAUAG---CCUUUCCGUGCUAC--UGUGU-A-GCUCCAGCUUAGUUUAGGGAUUGAAC-U-G--GAACUGAGGGUCUGGGUAGGCCGGAAGACCCUCUGCCCUUACUGGGC------------
#=GR Tree/35534005/1453/1-453       PP ---------------**********---*-*******************--****-***-----**86-66689********---**************--7****-*-**************************-*-*--**********************************9999999999977------------
Orangutan/79358403/1469/1-469          ---------------CCCCAAAGGG---G-UUGGGAGUGUGUUUUGUUG--GAAA-AAA-----GCUUGGGUUAUAGGAAAG---CCUUUCCCUGCUAAAUUGUGU-A-GACCCAGCUCAAUUUAAGAAUUACAA-G-G--AAGGAAAGGGGUUGUGUAGGCCGGAAGCCUCUCUGUCCCGGCUGGAU------------
#=GR Orangutan/79358403/1469/1-469  PP ---------------**********---*-*******************--****-***-----******************---************97589**9*-*-**************************-*-*--***********************************************------------
Macaque/79198379/1461/1-461            ---------------CCCCAAAGGG---G-UUGGGAGU--GUUUUGUUG--GAAA-AAU-----CCUUGGGUUAUAGGAAAG---CCUUUCCAUGCUAC-UUGUGU-A-GACCCAGCCCAGUUUAAUAAUUACAA-G-G--AAGCGAAGGGGUUGUGUAGGCCGGAAGCCUUUCUGUCCCGGCUGGAU------------
#=GR Macaque/79198379/1461/1-461    PP ---------------**********---*-********--9********--****-***-----******************---**************-******-*-**************************-*-*--***********************************************------------
Sloth/34993766/1267/8-179              --------------------------------------------------------------------------------------------------------------------------------------------------------------------------------------------------------
#=GR Sloth/34993766/1267/8-179      PP --------------------------------------------------------------------------------------------------------------------------------------------------------------------------------------------------------
Kangaroo/70787520/1443/1-443           ---------------AUCCAAAAGU---G-UUGGGAAUGGGUUAUGUUG----AA-AAA-----GCUUGGGUUAUGGAAGGA---UCUUUCCAUUUUGC-UGGGGU-A-AAUCCGGCUAACUUUAAAGAUCAGAA-A-G--AAGCUGAAAGUCUGGGA---AGGCAGGUAUUCA------GGUUGGUU------------
#=GR Kangaroo/70787520/1443/1-443   PP ---------------**********---*-******************8----67-899-----9*****************---**************-******-*-**************************-*-*--****9998888888777---6667888877776------69999999------------
Dog/76968225/1530/1-481                AACCUAUUAUUGCUUCUCUGAAAGU---G-CUAGGAGUGGAUCUUGUU---GAGA-AGA-----ACUUGGGUUAUGGGCCAA---CCCGCUCCUGCUGC-CUGUGU-A-GACCUGGCCAACAUUAAGGAUGCUAA-G-GUGGGGCUGAGGAGCUGGGUGGGCCGGAAUCCUCUC---CCUGGUUGGC-------------
#=GR Dog/76968225/1530/1-481        PP *************************---*-******************---****-***-----******************---**************-******-*-**************************-*-888***************************999999---8999999998-------------
Armadillo/71167551/1436/1-436          ---------------CUCAAAAAGC---A-CUGGGAGUGGGCUUUAUA---GGGG-AAA-----CUUAGGGCAAUGGGAUCA---CCUUUCCCUGCUAC-UUGUGUCA-AAGUCGGG------UAAAGAU------G-G--GAGCC--AGGUCUGAGUAGGCCGGAAGCCUCUGUGGGCUGUGGGGA-------------
#=GR Armadillo/71167551/1436/1-436  PP ---------------**********---*-***************999---8899-***-----******************---**************-*****988-88899999------6678899------*-*--****5--889**********************99999998888887-------------
Hedgehog/54725842/1371/1-371           ----------------------UGG---A-GCUGUCCU--GUCUU------AAGA---------AGGC---CUGGGGUGUG-GAUUCUGU---UGUAGC-UUGUGU-GCACCCAGCCCAAGGUUGAAGCUGGGAA-CCA--GAUCCCAGAAGCAGGGUAGUGUAACUG-UUCUCAGCUCUGGGUGACU------------
#=GR Hedgehog/54725842/1371/1-371   PP ----------------------999---9-99988766--46666------3333---------3333---1222333333-22233333---888899-999999-624568999999***********99888-524--577888888888888888775544322-4566665555555555554------------
Shrew/33373753/1416/1-415              ---------------CUCUGAAAGC---A-----AAAUGGGUUAUGUUG--AGAA-AAA-----UCUUUGGUUGUGGGGUCA---CCAUUCCCUACUA--CUGUCU-A-UACCCAGGCAAGGCUAAGGGUAUGA--------AGCAGAGGACCUGGGGAGGUUAGAAUCAUCUCUAC-CUGCUUGGUU------------
#=GR Shrew/33373753/1416/1-415      PP ---------------999*******---8-----6888999********--****-***-----******************---************9--59**9*-*-*******************997554--------444444445568889*****************866-679*******------------
Megabat/72917541/1251/86-245           ---------------------------------------------------------------------------------------------------------------------------------------------------AGAAGCUGGGUAGGCCAAAAUGCUCUC---CCGGGUUGGCU------------
#=GR Megabat/72917541/1251/86-245   PP ---------------------------------------------------------------------------------------------------------------------------------------------------********************9999999---9**********------------
Microbat/70797533/1455/1-455           ---------------CUCAAAAAGC---A-UUGGGAGUAGGUUUUGUUG--AAAA-AAA-----GCUGGGAUUAUGGGAUAU---AAUUUCCCUGCUGU-CUGUGU-A-GACUCCACCAAGGUUAAGGGU-----------GGGCACCGGAGCUGGAUAGGCCAGAA----CCAGACUCCGGGUAGCU------------
#=GR Microbat/70797533/1455/1-455   PP ---------------**********---*-*******************--****-***-----******************---**************-******-*-*******************66-----------889999********************----9999999**********------------
Megabat/72917541/1251/2-77             ----------------------U------------UGUGAAA--------------AAA-----GCUCGAAUUAUAAGAAUA---CCCUUUUCUACUGC-UUGUGU-A-GACCCGGCCAAGGUUAAGGAUGGGAA-----------------------------------------------------------------
#=GR Megabat/72917541/1251/2-77     PP ----------------------7------------4444452--------------778-----89****************---**************-******-*-**************************-----------------------------------------------------------------
Dolphin/74787790/1313/1-313            ---------------CA----U-------------AGG--------------------------CCUUGGGUUAUUGGAUAA---CCUUUCCCAGUUGC-UUGGUU-A-A----------GGUUAAGGAUGGGAA-U-G--GAGUCGAGGAGUUGGGCAGGCCGGAGUCCUCUU---CCCGGUCGUCU------------
#=GR Dolphin/74787790/1313/1-313    PP ---------------44----3-------------888--------------------------899***************---**************-***999-9-6----------789************-*-*--****************************66654---6666677****------------
Rabbit/81668655/1490/1-490             ---------------UGCAAAAGGGAAAG-UUCGGAG--GGUUUUGUUG--AGGG-AGGGGGAAGCUUGAGUUAUGGGCUAG---CCUUUUGCUGGAGC-UUGUGU-A-GACCCAGCCCUGGUUACAAAUGUGAG-CCU--GGGUAUGGGGUGUGGACAGACCCAAGGCCUUUCUGCCCUGGCUG---CUUCCACAUUUG
#=GR Rabbit/81668655/1490/1-490     PP ---------------89********6665-8888875--6899999986--5555-5333333389****************---**************-******-*-**********************9998-735--77778888888899999**********************99886---78**********
Elephant/76208075/1456/1-456           ---------------UUCAGAAAGC---A-UUGGGAGUGGGUCUUGUAA--GAGG-AAA-----ACUUGGGUUAUUGAAUCA---CCUUUCCCUGCUGC-UUGUGU-A-GACCUGGCCGA---UAAGGAU------G-G--GAGC--AGGAGGUAAGUAGGCCGGAUACUUGGCUGCCCUGGCUGUCU------------
#=GR Elephant/76208075/1456/1-456   PP ---------------**********---*-*******************--****-***-----******************---**************-******-*-***********---*******------*-*--****--8****************************************------------
Human/10441511/1468/1-468              ---------------CCCCAAAGGG---G-UUGGGAGUGUGUUUUGUUG--GAAA-AAA-----GCUUGGGUUAUAGGAAAG---CCUUUCCCUGCUAC-UUGUGU-A-GACCCAGCCCAAUUUAAGAAUUACAA-G-G--AAGCGAAGGGGUUGUGUAGGCCGGAAGCCUCUCUGUCCCGGCUGGAU------------
#=GR Human/10441511/1468/1-468      PP ---------------**********---*-*******************--****-***-----******************---**************-******-*-**************************-*-*--***********************************************------------
Horse/80138486/1474/1-474              ACU--------GCCUCUCGAAAGGC---A-UUGGGAACGGGUUUUGUU---GAGA-AUA-----GCGUGGAUUAUGGGAUAA---CCUUUCCCUGCUGC-UUGUGU-A-GACCUGGCUGAGUUUAAGGAUGGGCC-UUA--GAGCA-GGGGGCUGGGUGGGGCAGAAUCUUCUC---CCUGGCUGGCU------------
#=GR Horse/80138486/1474/1-474      PP 888--------887766899*****---*-******************---7777-9**-----******************---**************-******-*-*********************99988-537--****7-8**************************---9**********------------
Cat/79398420/1482/1-482                AAGCUGUUACUGCCUCUCCGAAAGU---GUUUAGGAGUGGAUUUUGUU---GAGA-AAA-----ACUUGGGUCAUGUGAUAA---CUUUUCCCUGCUGC-UGGUGU-A-GACCUGGCCAACCUUAGGGAUGGGAG-UCA--GAGCUGAGGGGCUAGGUGGGCCAGAAUCUUCUC---CCUGGUUGGCU------------
#=GR Cat/79398420/1482/1-482        PP *************996677777776---5399****************---7777-999-----******************---**************-******-*-**********************9988-646--*********************************---9**********------------
Marmoset/79898778/1790/1-468           ---------------CCCCAAAGGG---G-UUGGGAGUGUGUUUUGUUG--GAAAAAAA-----GCUUGGGUUAUAGGAAAG---CCU-UCCCUGCUAC-UUGCAU-A-GACCCAGCCCAGUUUAAGAAUUACAA-G-G--AAGCUAAGGAGCUGGGUAACCCAGAAACCUCUCUGUCCCAGCUGGAU------------
#=GR Marmoset/79898778/1790/1-468   PP ---------------**********---*-******************9--77662677-----9*****************---**7-7*********-******-*-**************************-*-*--***********************************************------------
#=GC SS_cons                           ---------------<<<<<<_________________________>>>-->>>--->>----->>,]]]]]],,<<<<__________>>>>,,,,,,,,,}}}}-}-}}}-}}}}}{{{-{{{{{{,[[[[-[-[-[--[[[[,,,,,,,<<<<_____>>>>,,,((((((,,<<<<<<____>>------------
#=GC RF_cons                           ...............cccuaAAcGg...g.uuggGaguGGguuuuGUUG~~gaaa.AAA.....acuUgGGUUAUaggAuAa~~~ccuUUCCcUGCUgc.UUGUgu.A.GACccagcCgAguUUAAggAUgauaA.g.g..gaGCuaAggggcUggGuaGGccgGAagccUCuCuguCCcGgcUGgcU~~~~~~~~~~~~

Squirrel/76948111/1418/1-418           ----------GAAAGGG-----AGGCUAAU----CCCAGAUUUGAGGCUACCAU--------AGAAGCCCAGGU-CA---ACUUUUGUUUCAUGU-UG-CUCUCUAGACUCGAUAUU-U-----AA-AAUAAAAAUUU--A-------AAAU-UAAGCAAAUAUUAGCUUU
#=GR Squirrel/76948111/1418/1-418   PP ----------5444443-----778*****----********************--------************-9*---***************-**-******************-*-----**-*****999999--8-------999*-******************
Ferret/76688120/1453/1-453             ----------GAGAGGGAGUG-GAGCUGCU----UUGGGGUUUGAGAGGGAUGU--------AGAAGACCAGAUCCA---GCCCUUACUUCAUGC-CA-CUUUCUCCACUGGAGAUU-U-----AA-AAAUAAAUUUUAAA-------AAAU-UAAACAAACUGUGGCUUU
#=GR Ferret/76688120/1453/1-453     PP ----------***********-********----********************--------***************---***************-**-******************-*-----**-**************-------****-******************
Panda/71047558/1455/1-455              ----------G-AGAGGGAGG-GAGCUGCU----CUGGGGGUUGAGAGGGACUU--------AGGAGACCAGGUCCA---GCCUUUACUUCAUGC-CU-CUUUCUCUAUUGGAGAUU-U-----AA-AAAUAAAUUUUAAA-------AAAU-GUAAACAAACUUCGGCUU
#=GR Panda/71047558/1455/1-455      PP ----------9-888999999-********----********************--------***************---***************-**-******************-*-----**-**************-------8888-76666666666667789*
Tarsier/24402869/1430/1-430            ----CUAGCU-------------G---GAU----GCCGGG---GAGUGAGACAU--------GGAAGCUGGGAUCUA---GCCUUUGCUUCAUGC-UG-CUUCCUAGACUCAAGAUU-C-----AA-AACUAAAAUGAAAA-------AAAU-GAAACAAACCCUAACCUU
#=GR Tarsier/24402869/1430/1-430    PP ----875443-------------2---566----666665---58889999***--------***************---***************-**-******************-*-----**-**************-------****-******************
Rat/77498146/1398/1-397                ----------GGCCUGAAGCCUCUGUCCUU----CCUGGG---GACAGGGAGAU--------GG--GCCCAGGUUCA---GCCCUUGCUUCUCCA-UG-CUGCCUAGGCUCAAGAUU-A-----UA-AAAUG--UUCUUG--------A-------AGCUUACA-AACCUU
#=GR Rat/77498146/1398/1-397        PP ----------55555554433023333333----333332---56699988776--------66--9**********---********9998888-88-8*****************-9-----99-88764--333332--------3-------33333333-99****
Guinea/73857833/1449/1-449             ----------UCCAGGGAGUG-GGCCUGCU----CCCAGAUGUGUGAGAGACAU--------AGAAGCGCA---CCC------UUUGUUUCAUGU-UG-CUUCCUAGACACAAGAAU-U-----AA-AAUAAAAAUGUA-A-------AACU-UAAG-GAGGCUUAGCCUU
#=GR Guinea/73857833/1449/1-449     PP ----------99*********-********----********************--------*******98---566------9***********-**-******************-*-----99-998888887775-5-------6666-6662-45556789*****
Chimpanzee/79268393/1468/1-468         ----------GCAGGGGACUU-GAGCUGCU----CCGGAAUUUGAGAGGAACAU--------AGAAGCAAAGGUCCA---GCCUUUGCUUCGUGC-UG-AUUCCUAGACUUAAGAUU-C-----AA-AAACAAAUUUUUAA-------AAGU-GAAACCAGCCCUAGCCUU
#=GR Chimpanzee/79268393/1468/1-468 PP ----------***********-********----********************--------***************---***************-**-******************-*-----**-**************-------****-******************
Gibbon/69537412/1460/1-460             ----------GCAGGGGACUU-GAGCUGCU----CCGGGAUUUGAGAGGAACAU--------AGAAGCAGAGGUCCA---GCCUUUGCUUCAUGC-UG-AUUCCUAGACUUAAGAUU-C-----AA-AAACAAAUUUUUAA-------AAGU-GAAACCAGCCCUAGCCUU
#=GR Gibbon/69537412/1460/1-460     PP ----------***********-********----********************--------***************---***************-**-******************-*-----**-**************-------****-******************
Cow/78938370/1478/1-478                ----------G-GGCAGAGUG-GAGCUGCU----AU-GAAUUAGAGAGGAACAU--------AGAAGACAAGGUCCG---GUCUUUACUUCAUAC-UG-CUUCCUAGACUUGAAUUU-U-----GA-AAGUAAAUUUUAAA------AAAGU-UAAACAAUUCUCACCCUU
#=GR Cow/78938370/1478/1-478        PP ----------7-67889****-****9876----55-6899*************--------***************---***************-**-******************-*-----**-*********99998------7899*-******************
Pika/64426838/1397/1-397               GCACCUCUAA---------------CUGCU----CCUAUAUUUGAGCAAAG----------------CCCAGGUCCA---GCCUU--------------------UGACUCAAGAUU-U-----GA-AAAUACAUGAACAA-------AAAC-AAAACUAUCCUAAGCUUU
#=GR Pika/64426838/1397/1-397       PP 7888887776---------------45677----8889*******965544----------------5567777777---77765--------------------4578999*****-*-----**-**************-------****-******************
Lesser/70597499/1441/1-436             ----------GCCUGGAACUA-GGGAUUCU----UCUGGGUUGAAAAGGGACAU--------CAAAUCUAA-AUUCA---GUCGUAGCUUAAUGU-UG-CUCCCCAAACUCAGAAUU-U-----UA-AAAUGAAUA--------------AA-UAAGCAGGACUCCCCCUC
#=GR Lesser/70597499/1441/1-436     PP ----------*9999999***-********----999999999***********--------********5-677**---***************-**-******************-*-----**-999988764--------------34-67788888888999****
Sloth/34993766/1267/201-267            ---------------------------------------------------------------------------------------------------------------------------------------------------------------------------
#=GR Sloth/34993766/1267/201-267    PP ---------------------------------------------------------------------------------------------------------------------------------------------------------------------------
Gorilla/77848250/1467/1-467            ----------GCAGGGGACUU-GAGCUGCU----CCGGAAUUUGAGAGGAACAU--------AGAAGCAAAGGUCCA---GCCUUUGCUUCAUGC-UG-AUUCCUAGACUUAAGAUU-C-----AA-AAACAAAUUUUUAA-------AAGU-GAAACCAGCCCUAGCCUU
#=GR Gorilla/77848250/1467/1-467    PP ----------***********-********----********************--------***************---***************-**-******************-*-----**-**************-------****-******************
Bushbaby/77018166/1466/1-466           ----------GUAGUGGAGUG-GAGCUGCU----CCUGGAUUUGAGAGGGACAC--------AGAAGCCAAGGUCCA---GUUUUUGUUUCAUGC-UG-CUUCCUAUAUUCAAGAUU-C-----AA-AACUAAAUUGACAG-------AAAU-UAAACAAACUUCAGUCUU
#=GR Bushbaby/77018166/1466/1-466   PP ----------***********-********----********************--------***************---***************-**-******************-*-----**-**************-------****-******************
Hyrax/71617605/1445/1-445              ----------UCAGAGGAAGU-GAGGGGCU----CCUGGCUUUAAGAGAAAUGU--------AGUAG-----GUCCA---GUUUUUGCUUUAUGC-UG-CUCCCUUGACUCAGAAUU-A-----AA-AAAGAAAUUCAUU---------AAU-UAAAUACACCUUAGCUGA
#=GR Hyrax/71617605/1445/1-445      PP ----------***********-********----********************--------97665-----9****---***************-**-******************-*-----99-9999999988765---------557-77777778999*******
Tree/35534005/1453/1-453               ----------ACAGGGUAGUA-GAGCUGCU----CCCAGGUUA---AAGGUUAC--------AGAAGCUGAG---------AUACAGCUUCAAAC-UG-CUCCCUAGGCUAAAAAUU-U-----AA-AAAGAGAGAAAGAG-------AAGA-GAAACAGAUCUUAGCCUU
#=GR Tree/35534005/1453/1-453       PP ----------44555555578-********----******995---999*****--------*******954---------345889********-**-******************-*-----**-**************-------****-******************
Orangutan/79358403/1469/1-469          ----------GCAGGGGACUU-GAGCUGCU----CCGGGAUUUGAGAGGAACAU--------AGAAGCAGAGGUCCA---GCCUGUGCUUCACGC-UG-AUUCUUACACUUAAGAUU-C-----AA-AAACAAAUUUUUAA-------AAGU-GAAACCAGCCCUAGCCUU
#=GR Orangutan/79358403/1469/1-469  PP ----------***********-********----********************--------***************---***************-**-******************-*-----**-**************-------****-******************
Macaque/79198379/1461/1-461            ----------GCAGGGGACUU-GAGCUGCU----CUGGGAUUUGAGAGGAACAU--------AGAAGCAGAGGUCCA---GCCUUUGCUUCAUGC-UG-CCUCCUA-----AAGAUU-C-----AA-AAACAAAUUUUUAA-------AAGU-GAAACCAGCCCUAGCCUU
#=GR Macaque/79198379/1461/1-461    PP ----------***********-********----********************--------***************---***************-**-******9-----8*****-*-----**-**************-------****-******************
Sloth/34993766/1267/8-179              ---------------------------------------------------------------------------------------------------------------------------------------------------------------------------
#=GR Sloth/34993766/1267/8-179      PP ---------------------------------------------------------------------------------------------------------------------------------------------------------------------------
Kangaroo/70787520/1443/1-443           ----------GUGGAGCAGCA-GGAUUGUU----GCCACAUUUGAGAGAAACAU--------AAAAAAAAAGGCCCA---ACCUUUGUUUAAUGC-UU-CUCCCUAAGCUCAAGAUU-C-----AA-AAUUAAAA----AA-------AAAU-CAAACUA---UUAGCCUU
#=GR Kangaroo/70787520/1443/1-443   PP ----------99*********-********----********************--------***************---***************-**-******************-*-----**-***99985----46-------6766-6665555---89******
Dog/76968225/1530/1-481                ----------CCAAGGGAGUG-GGGCUGCU----CUGGGGUUUGAGAGGGUCCU--------AGAAGGCGAGGUCCA---GCCUUUAUUUCAUGCCAU-CUUUCUCCACUGGAGAUU-UUUUUAAAGAAUCAAUUUUUUAA------AAAAU-UCACUUGAUCUUAGCCAA
#=GR Dog/76968225/1530/1-481        PP ----------89*********-********----********************--------***************---**************9345-899************986-43333233134445555555555------36666-666667888899******
Armadillo/71167551/1436/1-436          ----------CUGGGG-UAUA-GGGCUGCU----CCCCUGCUUGGCAGGGAGGU--------AGACUACAAAGCUCA---GCCUUUGCUUCUGGG-UG-CUCCCUUGACUUGGGAUU-A-----AA-ACAUAUGUUUUUAC-------AUUU-AAAAAUAAACAUUCACUG
#=GR Armadillo/71167551/1436/1-436  PP ----------545555-5566-79******----********************--------***************---***************-**-******************-*-----**-**************-------****-******************
Hedgehog/54725842/1371/1-371           --------------GGAAGCA-GGGCUGCU----CCC------------------------------------------C-------------------------ACACUUAAGAAU-G-----AA-GAACCAAAUUUAAA-------AAUU-CAAAUAAGAAUUAGCUCU
#=GR Hedgehog/54725842/1371/1-371   PP --------------4444466-88888776----555------------------------------------------5-------------------------9***********-*-----**-**************-------****-******************
Shrew/33373753/1416/1-415              ----------GGGAAG-AGUG-GGGCUGCU----CUGGGAUUUGGGAGG----------------------------GAG----------------------CUUAGCUUCAUGCUU-U-----AA-UUUAAAAUAUAAAA-------AAAA-AAUUUCA-----AACAGG
#=GR Shrew/33373753/1416/1-415      PP ----------999865-7899-********----************985----------------------------888----------------------455555555555555-5-----55-44444444444444-------5555-5555555-----88888*
Megabat/72917541/1251/86-245           ----------GGGAAGGAGUA-GGGCUGCU----CCGGGAUUUGAGAGGAACAU--------AGAAUAUGAGGUCUA---GCAUUUGCUUCAUGC-UG-CUCUCUAGACUCGAGAUU-U-----AA-AGAUAAAACUUUAA-------AAUU-UAAACAAGCCUU------
#=GR Megabat/72917541/1251/86-245   PP ----------***********-********----********************--------***************---***************-**-******************-*-----**-**************-------****-************------
Microbat/70797533/1455/1-455           ----------GGGAGGGAGUA-GGGUUGCU----CUGGGAUGUGAGAAGGGCAU--------AGAAGAAGAGGUCCA---GUGUUUGCUUCAUGC-UA-UUCCCUAGACUU-AGAUU-A-----AA-AGAUAGAACAUUUA-------AAUU-UAAGUAACACUUCAUUUU
#=GR Microbat/70797533/1455/1-455   PP ----------***********-********----********************--------***************---***************-**-***********8-9****-*-----**-**************-------****-******************
Megabat/72917541/1251/2-77             ---------------------------------------------------------------------------------------------------------------------------------------------------------------------------
#=GR Megabat/72917541/1251/2-77     PP ---------------------------------------------------------------------------------------------------------------------------------------------------------------------------
Dolphin/74787790/1313/1-313            ----------GGGACGGAGUG-GGGCUGCU----CUCAGAUUUGAGAGGAGCAU--------AGAAGACAAGGUCCA---GCCUUUACUUCAUAC-U---UCCCUGGACUUGAGUUU-U-----UA-AAGUAAAUUUUUAA-------AAGU-UAAACAAACCUUAGCUUU
#=GR Dolphin/74787790/1313/1-313    PP ----------***********-********----********************--------***************---***************-9---99***************-*-----**-**************-------****-******************
Rabbit/81668655/1490/1-490             AGGGGGACACGGAGAGG-----UGGCUGCU----UCUGCAUUUGAGAGGGGCGG--------AGAGGCCAGGAUCCA---GCCUUUGCUUCUUGC-UG-CUCUCUAGACUCGAAAUU-U-----GA-AAAUACAUUAAACAAAUAAAAAACC-UAAGCAAAUCUUCGCUUU
#=GR Rabbit/81668655/1490/1-490     PP *****777553344444-----466*****----********************--------***************---***************-**-******************-*-----**-***9998886543311111226667-888***************
Elephant/76208075/1456/1-456           ----------UUGGAGGAAAU-GGGUUUCU----CUCCGGUUUAAGAGGGACAU--------AAAAGCCAAGGUCCA---GUCUUUGCUUCAUGC-UG-UUCCCUAGACUCAGAACU-G-----AA-AAAUAAAUAAAAAA-------AAAU-UAAACAAACCUUAGCCUC
#=GR Elephant/76208075/1456/1-456   PP ----------***********-********----********************--------***************---***************-**-******************-*-----**-**************-------****-******************
Human/10441511/1468/1-468              ----------GCAGGGGACUU-GAGCUGCU----CCGGAAUUUGAGAGGAACAU--------AGAAGCAAAGGUCCA---GCCUUUGCUUCGUGC-UG-AUUCCUAGACUUAAGAUU-C-----AA-AAACAAAUUUUUAA-------AAGU-GAAACCAGCCCUAGCCUU
#=GR Human/10441511/1468/1-468      PP ----------***********-********----********************--------***************---***************-**-******************-*-----**-**************-------****-******************
Horse/80138486/1474/1-474              ----------GGGACGGAGUG-GGGCUGCU----CUGGGAUUUGAGAGGGGCAC--------UAGAGAGGAGGUCCA---GCCUUUGCGUCACGC-UG-CUCCCUAGACUCGAGAUU-U-----AA-AAAUAAAUUUUAAA------AAAUU-UAGACAAACCUUAGCUUC
#=GR Horse/80138486/1474/1-474      PP ----------***********-********----********************--------***************---***************-**-******************-*-----**-**********9998------67788-999***************
Cat/79398420/1482/1-482                ----------GAUAGGGAGUG-GAGCUGCU----CUGUGGUUUGAGAGAGUCGUAGAAGAGUAGAAGACCAGGUCCA---GCCUUUGCUUUAGGC-UGUCUCUCUAGACUCCAGAUUUU-----AA-AAAUAAAUUUUAAA-------AAAUGUAAACAGACUUUGGCUUU
#=GR Cat/79398420/1482/1-482        PP ----------***********-********----****************9885555555559**************---***************-98568************997626-----78-88999999999999-------6665378999999**********
Marmoset/79898778/1790/1-468           ----------UCGUGGUACUU-GAGCUGCUCUGUCUGGGAUGUGAGAGGGACAC--------AGAAGCAGAGGUCCA---GCCUUUACUUCAUGC-UG-CUUCUUAGACUCAAGAUU-C-----AA-AAAUAAUUUUUUAA-------AAAU-GAAACCAG--GCAGGGUG
#=GR Marmoset/79898778/1790/1-468   PP ----------***********-******99888899******************--------***************---***************-**-******************-*-----**-**************-------****-********--79******
#=GC SS_cons                           ---------->>>><<<<<<<_____>>>>---->>>,,,,,,)))))),,,,,,,,,,,,,,<<<<<-<<<<________>>>>->>>>>,,,,,,]-]]]]]]---]]]],,,<<-<-----<<-<<_____>>>>>>>,,,,,,,,,,,,,,,,,,,,}}}}}}-}}}
#=GC RF_cons                           ~~~~~~~~~~gcaggGGacug.GaGCUgcu....CcggGAUUUGAGAGggacaU........AGaAGcaaagguCCA~~~gccuuugCUuCAUGC.ug.cuccCUagACUugAgAUU.u.....AA.AAauAAAUUuUaAA.......AAaU.uAAaCcAgcccuaGccUU
//
