# Supplementary material for: Estimating the power of sequence covariation for detecting conserved RNA structure
Source: Bioinformatics. 2020 Feb 7;36(10):3072–6. doi: 10.1093/bioinformatics/btaa080 (PMC7214042; doi:10.1093/bioinformatics/btaa080)
Supplement: btaa080_Supplementary_Data [file btaa080_supplementary_data.zip › btaa080-Suppl_Data/data/alignments/HOTAIR_Pyle15/R-scape/HOTAIR_D3.rscape]

# R-scape :: RNA Structural Covariation Above Phylogenetic Expectation
# R-scape 1.2.1 (January 2019)
# Copyright (C) 2016 Howard Hughes Medical Institute.
# Freely distributed under the GNU General Public License (GPLv3).
#-------------------------------------------------------------------------------------------------------
# MSA HOTAIR_D3_1 nseq 34 (34) alen 468 (571) avgid 68.10 (67.55) nbpairs 125 (125)
# Two-set statistical test (one test for annotated basepairs, another for all other pairs)
#
# Structure obtained from the msa
# SS_cons [[[,,,,<<<<<<<-<<<<----<<<<<<--------------<<<<<<<<---------
#
# SS_cons --<<<<<-------<<<<<-<<<---<<<<<---<<<<<______>>>>>-------->>
#
# SS_cons >>>-->>>>>>>>------>>>>->---------------->>>>>->>>>>>>>>>>>>
#
# SS_cons ->>>>->>>,,,,(--(((----------------((-----(((-----((((,<<<--
#
# SS_cons -<<<<______>>>>--------->>>,<<<----<<<_______>>>-->>>,,<<<<_
#
# SS_cons ____>>->->,,)))))))-----------------)-)--)))),,,(((((((-((,,
#
# SS_cons ,<<<<-<<<--<<<-<<<<<-<<___________________________>>-->>>>>-
#
# SS_cons -->>>-->>>---->>>>,,,,,,,,<<<<<<<----------<<<<<<<<<<<______
#
# SS_cons >>>>>>>>>>>----->>-->>>>>,,,,,,,,,,,,,,,,,,,,,,,,,,,,,,,,,,,
#
# SS_cons ,,,,,,,,,,,,,,,,))))))))),]]]::
#
# left_pos      right_pos    substitutions      power
#--------------------------------------------------------
# 1		569		34		0.37
# 2		568		22		0.24
# 3		567		25		0.27
# 8		189		10		0.07
# 9		188		20		0.21
# 10		187		17		0.17
# 11		185		25		0.27
# 12		184		22		0.24
# 13		183		34		0.37
# 14		182		22		0.24
# 16		180		8		0.04
# 17		179		8		0.04
# 18		178		16		0.16
# 19		177		17		0.17
# 24		176		48		0.51
# 25		175		50		0.52
# 26		174		31		0.34
# 27		173		28		0.31
# 28		172		23		0.25
# 29		171		16		0.16
# 44		170		22		0.24
# 45		169		24		0.26
# 46		168		23		0.25
# 47		166		25		0.27
# 48		165		33		0.36
# 49		164		26		0.28
# 50		163		41		0.44
# 51		162		23		0.25
# 63		145		20		0.21
# 64		143		18		0.18
# 65		142		11		0.09
# 66		141		27		0.30
# 67		140		33		0.36
# 75		133		25		0.27
# 76		132		14		0.13
# 77		131		16		0.16
# 78		130		22		0.24
# 79		129		17		0.17
# 81		128		23		0.25
# 82		127		21		0.22
# 83		126		33		0.36
# 87		123		26		0.28
# 88		122		24		0.26
# 89		121		31		0.34
# 90		120		26		0.28
# 91		119		38		0.41
# 95		110		34		0.37
# 96		109		27		0.30
# 97		108		38		0.41
# 98		107		41		0.44
# 99		106		52		0.54
# 194		345		27		0.30
# 197		344		41		0.44
# 198		343		50		0.52
# 199		342		41		0.44
# 216		339		33		0.36
# 217		337		51		0.53
# 223		319		55		0.57
# 224		318		33		0.36
# 225		317		47		0.50
# 231		316		38		0.41
# 232		315		42		0.45
# 233		314		48		0.51
# 234		313		23		0.25
# 236		267		20		0.21
# 237		266		24		0.26
# 238		265		33		0.36
# 242		255		26		0.28
# 243		254		48		0.51
# 244		253		27		0.30
# 245		252		20		0.21
# 269		293		18		0.18
# 270		292		33		0.36
# 271		291		27		0.30
# 276		288		26		0.28
# 277		287		16		0.16
# 278		286		33		0.36
# 296		310		28		0.31
# 297		308		20		0.21
# 298		306		17		0.17
# 299		305		14		0.13
# 349		565		27		0.30
# 350		564		40		0.43
# 351		563		42		0.45
# 352		562		53		0.55
# 353		561		48		0.51
# 354		560		26		0.28
# 355		559		34		0.37
# 357		558		31		0.34
# 358		557		34		0.37
# 362		438		31		0.34
# 363		437		43		0.46
# 364		436		48		0.51
# 365		435		32		0.35
# 367		430		22		0.24
# 368		429		42		0.45
# 369		428		38		0.41
# 372		425		33		0.36
# 373		424		38		0.41
# 374		423		34		0.37
# 376		419		51		0.53
# 377		418		39		0.42
# 378		417		30		0.33
# 379		416		22		0.24
# 380		415		54		0.56
# 382		412		50		0.52
# 383		411		41		0.44
# 447		505		20		0.21
# 448		504		23		0.25
# 449		503		44		0.47
# 450		502		53		0.55
# 451		501		30		0.33
# 452		498		35		0.38
# 453		497		41		0.44
# 464		491		33		0.36
# 465		490		27		0.30
# 466		489		29		0.32
# 467		488		31		0.34
# 468		487		40		0.43
# 469		486		38		0.41
# 470		485		44		0.47
# 471		484		27		0.30
# 472		483		33		0.36
# 473		482		31		0.34
# 474		481		29		0.32
#
# BPAIRS 125
# avg substitutions per BP  30.9
# BPAIRS expected to covary 41.4
# BPAIRS observed to covary 0
#
#
# Method Target_E-val [cov_min,cov_max] [FP | TP True Found | Sen PPV F] 
# GTp    0.05         [-9.70,26.06]     [0 | 0 125 0 | 0.00 0.00 0.00] 
#
#       left_pos       right_pos        score          E-value       substitutions      power
#-------------------------------------------------------------------------------------------------------
no significant pairs

# The predicted cyk-cov structure
# SS_cons {{{{{-{{{{{{{{,,[[[[[[,,,<<<<<<---<<_______>>------>>>>>>(((
#
# SS_cons (((,<<<<<____________________________>>>>>,,,,<<<---<<<<-<<<
#
# SS_cons -<<<<<---<<-<<<____>>>-->->--->>>>->-->-->>->>>>------>>>,,)
#
# SS_cons ))))),,,,,,,,<--<<<----------------<<<<<<___________________
#
# SS_cons ______>>>-->>>--->>----->>,]]]]]],,<<<<__________>>>>,,,,,,,
#
# SS_cons ,,}}}}-}-}}}-}}}}}{{{-{{{{{{,[[[[-[-[-[--[[[[,,,,,,,<<<<____
#
# SS_cons _>>>>,,,((((((,,<<<<<<____>>---------------------->>>><<<<<<
#
# SS_cons <_____>>>>---->>>,,,,,,)))))),,,,,,,,,,,,,,<<<<<-<<<<_______
#
# SS_cons _>>>>->>>>>,,,,,,]-]]]]]]---]]]],,,<<-<-----<<-<<_____>>>>>>
#
# SS_cons >,,,,,,,,,,,,,,,,,,,,}}}}}}-}}}
#
# left_pos      right_pos    substitutions      power
#--------------------------------------------------------
# 1		318		30		0.33
# 2		317		25		0.27
# 3		316		25		0.27
# 4		315		54		0.56
# 5		314		41		0.44
# 7		312		25		0.27
# 8		311		12		0.10
# 9		310		14		0.13
# 10		308		11		0.09
# 11		306		5		0.00
# 12		305		15		0.14
# 13		304		18		0.18
# 14		303		16		0.16
# 17		273		16		0.16
# 18		272		13		0.12
# 19		271		18		0.18
# 20		270		20		0.21
# 21		269		29		0.32
# 22		268		34		0.37
# 26		57		17		0.17
# 27		56		22		0.24
# 28		55		14		0.13
# 29		54		9		0.06
# 30		53		11		0.09
# 31		52		23		0.25
# 35		45		11		0.09
# 36		44		13		0.12
# 58		185		32		0.35
# 59		184		25		0.27
# 60		183		28		0.31
# 61		182		31		0.34
# 62		181		25		0.27
# 63		180		10		0.07
# 65		102		22		0.24
# 66		101		38		0.41
# 67		100		49		0.52
# 68		99		37		0.40
# 69		98		32		0.35
# 107		177		35		0.38
# 108		176		42		0.45
# 109		175		43		0.46
# 113		168		25		0.27
# 114		167		24		0.26
# 115		166		22		0.24
# 116		165		37		0.40
# 118		163		26		0.28
# 119		162		35		0.38
# 120		159		26		0.28
# 122		156		32		0.35
# 123		154		32		0.35
# 124		153		24		0.26
# 125		152		19		0.20
# 126		151		29		0.32
# 130		147		29		0.32
# 131		145		27		0.30
# 133		142		20		0.21
# 134		141		35		0.38
# 135		140		30		0.33
# 194		266		25		0.27
# 197		265		46		0.49
# 198		259		35		0.38
# 199		258		29		0.32
# 216		254		42		0.45
# 217		253		43		0.46
# 218		252		38		0.41
# 219		249		56		0.57
# 220		248		47		0.50
# 221		247		23		0.25
# 276		293		29		0.32
# 277		292		24		0.26
# 278		291		28		0.31
# 279		290		20		0.21
# 319		571		46		0.49
# 320		570		35		0.38
# 321		569		49		0.52
# 323		567		28		0.31
# 324		566		26		0.28
# 325		565		26		0.28
# 326		564		35		0.38
# 327		563		33		0.36
# 328		562		48		0.51
# 330		512		27		0.30
# 331		511		45		0.48
# 332		510		33		0.36
# 333		509		37		0.40
# 335		505		33		0.36
# 337		504		39		0.42
# 339		503		39		0.42
# 342		502		47		0.50
# 343		501		37		0.40
# 344		500		42		0.45
# 345		498		32		0.35
# 353		365		42		0.45
# 354		364		35		0.38
# 355		363		29		0.32
# 356		362		34		0.37
# 369		449		43		0.46
# 370		448		39		0.42
# 371		447		20		0.21
# 372		446		33		0.36
# 373		445		28		0.31
# 374		444		36		0.39
# 377		414		44		0.47
# 378		413		41		0.44
# 379		412		44		0.47
# 380		411		43		0.46
# 381		388		37		0.40
# 382		387		45		0.48
# 415		437		56		0.57
# 416		436		34		0.37
# 417		435		27		0.30
# 418		430		23		0.25
# 419		429		42		0.45
# 420		428		39		0.42
# 421		427		43		0.46
# 464		491		33		0.36
# 465		490		27		0.30
# 466		489		29		0.32
# 467		488		31		0.34
# 468		487		40		0.43
# 470		485		44		0.47
# 471		484		27		0.30
# 472		483		33		0.36
# 473		482		31		0.34
# 516		541		24		0.26
# 517		540		23		0.25
# 519		539		52		0.54
# 525		538		37		0.40
# 526		537		30		0.33
# 528		536		32		0.35
# 529		535		30		0.33
#
# BPAIRS 131
# avg substitutions per BP  31.0
# BPAIRS expected to covary 43.6
# BPAIRS observed to covary 0
#
#
# Method Target_E-val [cov_min,cov_max] [FP | TP True Found | Sen PPV F] 
# GTp    0.05         [-9.70,26.06]     [0 | 0 131 0 | 0.00 0.00 0.00] 
#
