# Supplementary material for: Estimating the power of sequence covariation for detecting conserved RNA structure
Source: Bioinformatics. 2020 Feb 7;36(10):3072–6. doi: 10.1093/bioinformatics/btaa080 (PMC7214042; doi:10.1093/bioinformatics/btaa080)
Supplement: btaa080_Supplementary_Data [file btaa080_supplementary_data.zip › btaa080-Suppl_Data/data/alignments/HOTAIR_Pyle15/R-scape/HOTAIR_D3_1.surv]

13.450004	0.008
12.298441	0.016
10.623441	0.032
9.995316	0.04
9.576566	0.048
9.367191	0.056
8.843753	0.064
8.425003	0.08
8.320315	0.088
8.110940	0.096
7.901565	0.104
7.692190	0.112
7.587503	0.12
7.482815	0.128
6.854690	0.152
6.540628	0.168
6.435940	0.176
6.121878	0.184
5.912503	0.192
5.703128	0.2
5.493753	0.208
5.284377	0.216
5.075002	0.224
4.970315	0.24
4.865627	0.248
4.237502	0.272
3.923440	0.28
3.714065	0.296
3.609377	0.312
3.400002	0.32
3.190627	0.336
2.353127	0.344
2.248439	0.352
1.934377	0.36
1.829689	0.368
1.725002	0.376
1.515627	0.384
1.201564	0.392
1.096877	0.416
0.887502	0.44
0.782814	0.456
0.678127	0.472
0.573439	0.496
0.468752	0.504
0.364064	0.52
0.259377	0.528
0.154689	0.536
0.050002	0.544
-0.054686	0.64
-0.159373	0.648
-0.264061	0.664
-0.368748	0.696
-0.473436	0.712
-0.578123	0.76
-0.682811	0.776
-0.787499	0.784
-0.892186	0.792
-0.996874	0.8
-1.101561	0.808
-1.206249	0.84
-1.415624	0.848
-1.624999	0.896
-1.729686	0.904
-2.253124	0.928
-2.567186	0.936
-2.776561	0.944
-2.881249	0.952
-3.090624	0.96
-3.718749	0.968
-4.032812	0.976
-4.556249	0.984
-4.870312	0.992
-5.184374	1
&
26.012506	9.16145e-06
25.384381	1.83229e-05
23.290630	3.66458e-05
23.081255	4.58073e-05
21.406255	5.49687e-05
20.987505	6.41302e-05
20.673442	8.24531e-05
19.940630	9.16145e-05
19.835942	0.000100776
19.731255	0.000119099
19.521880	0.000137422
19.417192	0.000146583
19.312505	0.000155745
19.207817	0.000164906
18.893755	0.000174068
18.789067	0.000183229
18.579692	0.000201552
18.475005	0.000219875
18.370317	0.000238198
18.265630	0.000265682
18.160942	0.000284005
17.951567	0.000302328
17.846880	0.000320651
17.742192	0.000329812
17.637504	0.000338974
17.532817	0.000348135
17.323442	0.000384781
17.218754	0.000403104
17.114067	0.000421427
17.009379	0.00043975
16.800004	0.000485557
16.695317	0.00050388
16.590629	0.000522203
16.485942	0.000531364
16.381254	0.000549687
16.276567	0.000558849
16.171879	0.000577171
16.067192	0.000595494
15.962504	0.000613817
15.857817	0.00063214
15.753129	0.000677947
15.543754	0.000714593
15.439067	0.000742078
15.334379	0.000806208
15.229692	0.000852015
15.125004	0.000897822
15.020317	0.000980275
14.915629	0.00100776
14.810942	0.00106273
14.706254	0.00112686
14.601567	0.00115434
14.496879	0.00125512
14.392191	0.00131009
14.287504	0.00136506
14.182816	0.00145667
14.078129	0.00152996
13.973441	0.00160325
13.868754	0.00167655
13.764066	0.00176816
13.659379	0.00186894
13.554691	0.00195139
13.450004	0.002043
13.345316	0.00210713
13.240629	0.00222623
13.135941	0.00236365
13.031254	0.00249192
12.926566	0.0026385
12.821879	0.00273927
12.717191	0.0028767
12.612504	0.00305076
12.507816	0.00310573
12.403129	0.00325232
12.298441	0.00337141
12.193754	0.00360045
12.089066	0.00373787
11.984379	0.00394859
11.879691	0.00407685
11.775004	0.00424175
11.670316	0.00442498
11.565629	0.00471815
11.460941	0.00494718
11.356253	0.0051579
11.251566	0.00533197
11.146878	0.00560681
11.042191	0.00580836
10.937503	0.00607404
10.832816	0.00638553
10.728128	0.00666954
10.623441	0.00688025
10.518753	0.00714593
10.414066	0.00745742
10.309378	0.00790633
10.204691	0.00830028
10.100003	0.00869422
9.995316	0.00914313
9.890628	0.00946378
9.785941	0.0100318
9.681253	0.0104899
9.576566	0.0109571
9.471878	0.0114793
9.367191	0.0121114
9.262503	0.0127253
9.157816	0.0133849
9.053128	0.0140995
8.948441	0.0148324
8.843753	0.0157027
8.739066	0.0164265
8.634378	0.017361
8.529691	0.0180847
8.425003	0.0188818
8.320315	0.0197429
8.215628	0.0206408
8.110940	0.0216852
8.006253	0.0229952
7.901565	0.0238015
7.796878	0.0250016
7.692190	0.0260643
7.587503	0.0271637
7.482815	0.028373
7.378128	0.0296831
7.273440	0.0309749
7.168753	0.0324407
7.064065	0.0337874
6.959378	0.0352166
6.854690	0.0366275
6.750003	0.0381391
6.645315	0.0398065
6.540628	0.0412357
6.435940	0.0428481
6.331253	0.0446438
6.226565	0.0463478
6.121878	0.04829
6.017190	0.0498475
5.912503	0.0514782
5.807815	0.0534296
5.703128	0.0554818
5.598440	0.0573415
5.493753	0.0592471
5.389065	0.0610153
5.284377	0.0631316
5.179690	0.0654219
5.075002	0.0679413
4.970315	0.0700943
4.865627	0.0724946
4.760940	0.0751239
4.656252	0.0775609
4.551565	0.0803917
4.446877	0.0830669
4.342190	0.0859069
4.237502	0.0886554
4.132815	0.0915504
4.028127	0.0946378
3.923440	0.0975603
3.818752	0.100978
3.714065	0.104376
3.609377	0.107812
3.504690	0.111018
3.400002	0.114839
3.295315	0.118622
3.190627	0.122635
3.085940	0.126666
2.981252	0.130954
2.876565	0.135287
2.771877	0.13996
2.667190	0.144641
2.562502	0.14946
2.457815	0.154132
2.353127	0.159162
2.248439	0.164604
2.143752	0.17
2.039064	0.175698
1.934377	0.181552
1.829689	0.187526
1.725002	0.194324
1.620314	0.201021
1.515627	0.20769
1.410939	0.215056
1.306252	0.222211
1.201564	0.229339
1.096877	0.236677
0.992189	0.244107
0.887502	0.252645
0.782814	0.261129
0.678127	0.269704
0.573439	0.279498
0.468752	0.289245
0.364064	0.298544
0.259377	0.309565
0.154689	0.321594
0.050002	0.337032
-0.054686	0.421299
-0.159373	0.451834
-0.264061	0.473986
-0.368748	0.496514
-0.473436	0.518822
-0.578123	0.541323
-0.682811	0.56222
-0.787499	0.582916
-0.892186	0.603108
-0.996874	0.62318
-1.101561	0.643317
-1.206249	0.661851
-1.310936	0.681081
-1.415624	0.699962
-1.520311	0.717543
-1.624999	0.735738
-1.729686	0.752503
-1.834374	0.768417
-1.939061	0.783982
-2.043749	0.797935
-2.148436	0.81208
-2.253124	0.825264
-2.357811	0.837833
-2.462499	0.849954
-2.567186	0.861103
-2.671874	0.871501
-2.776561	0.881286
-2.881249	0.890786
-2.985936	0.899215
-3.090624	0.90724
-3.195311	0.914414
-3.299999	0.921028
-3.404686	0.927789
-3.509374	0.933845
-3.614061	0.939443
-3.718749	0.944546
-3.823436	0.949319
-3.928124	0.954156
-4.032812	0.958251
-4.137499	0.961861
-4.242187	0.965452
-4.346874	0.96875
-4.451562	0.971691
-4.556249	0.974156
-4.660937	0.976647
-4.765624	0.979029
-4.870312	0.981173
-4.974999	0.983134
-5.079687	0.984746
-5.184374	0.986404
-5.289062	0.987971
-5.393749	0.989354
-5.498437	0.990472
-5.603124	0.991709
-5.707812	0.992726
-5.812499	0.993651
-5.917187	0.994448
-6.021874	0.995089
-6.126562	0.995722
-6.231249	0.996253
-6.335937	0.996702
-6.440624	0.997123
-6.545312	0.997471
-6.649999	0.997774
-6.754687	0.998094
-6.859374	0.998305
-6.964062	0.998433
-7.068750	0.998699
-7.173437	0.998827
-7.278125	0.998965
-7.382812	0.999093
-7.487500	0.99924
-7.592187	0.999386
-7.696875	0.999459
-7.801562	0.999542
-7.906250	0.999615
-8.010937	0.999652
-8.115625	0.999725
-8.220312	0.999734
-8.325000	0.999826
-8.429687	0.999835
-8.534375	0.999863
-8.639062	0.99989
-8.743750	0.999908
-8.953125	0.999927
-9.057812	0.999954
-9.267187	0.999973
-9.476562	0.999982
-9.581250	0.999991
-9.790625	1
&
36.481258	4.57549e-07
31.770319	9.15097e-07
31.665632	2.28774e-06
30.828132	2.74529e-06
30.618757	3.66039e-06
30.409382	4.57549e-06
29.885944	5.03304e-06
29.781256	5.49058e-06
29.571881	5.94813e-06
29.467194	6.40568e-06
29.362506	6.86323e-06
29.257819	7.32078e-06
29.153131	7.77833e-06
28.839069	8.23588e-06
28.734381	8.69342e-06
28.525006	9.60852e-06
28.420319	1.00661e-05
28.210944	1.23538e-05
28.106256	1.28114e-05
27.896881	1.37265e-05
27.792194	1.46416e-05
27.687506	1.50991e-05
27.582819	1.60142e-05
27.373444	1.73868e-05
27.268756	1.83019e-05
27.164069	1.9217e-05
26.954694	2.01321e-05
26.850006	2.15048e-05
26.745318	2.19623e-05
26.640631	2.37925e-05
26.535943	2.65378e-05
26.431256	2.92831e-05
26.326568	3.01982e-05
26.221881	3.11133e-05
26.117193	3.29435e-05
26.012506	3.43161e-05
25.907818	3.79765e-05
25.803131	3.98067e-05
25.698443	4.2552e-05
25.593756	4.52973e-05
25.489068	4.71275e-05
25.384381	4.89577e-05
25.279693	5.12454e-05
25.175006	5.39907e-05
25.070318	5.71936e-05
24.965631	5.94813e-05
24.860943	6.22266e-05
24.756256	6.63446e-05
24.651568	6.72596e-05
24.546881	6.95474e-05
24.442193	7.54955e-05
24.337506	7.96135e-05
24.232818	8.19012e-05
24.128131	8.5104e-05
24.023443	8.78493e-05
23.918756	9.24248e-05
23.814068	9.56277e-05
23.709380	0.000102033
23.604693	0.000107524
23.500005	0.000113472
23.395318	0.00011759
23.290630	0.000123081
23.185943	0.000127199
23.081255	0.000133147
22.976568	0.000136807
22.871880	0.000140467
22.767193	0.000146873
22.662505	0.000153279
22.557818	0.000157397
22.453130	0.000165633
22.348443	0.000169751
22.243755	0.000176156
22.139068	0.000181647
22.034380	0.00018668
21.929693	0.000194001
21.825005	0.000204067
21.720318	0.00021276
21.615630	0.000218708
21.510943	0.000229689
21.406255	0.000241586
21.301568	0.000251652
21.196880	0.000261718
21.092193	0.000269954
20.987505	0.000285053
20.882818	0.000300152
20.778130	0.000313421
20.673442	0.000326232
20.568755	0.000340416
20.464067	0.0003546
20.359380	0.000368327
20.254692	0.000379308
20.150005	0.000397152
20.045317	0.000418657
19.940630	0.000436959
19.835942	0.000457091
19.731255	0.000476766
19.626567	0.000497813
19.521880	0.000513827
19.417192	0.000533044
19.312505	0.000551346
19.207817	0.000578799
19.103130	0.000598474
18.998442	0.000620894
18.893755	0.000654295
18.789067	0.00068129
18.684380	0.000711488
18.579692	0.000739399
18.475005	0.000764564
18.370317	0.000791102
18.265630	0.000828621
18.160942	0.000868885
18.056255	0.00089771
17.951567	0.000935687
17.846880	0.000972291
17.742192	0.0010121
17.637504	0.0010606
17.532817	0.00109263
17.428129	0.00113426
17.323442	0.00117727
17.218754	0.00122257
17.114067	0.0012697
17.009379	0.00131774
16.904692	0.00136212
16.800004	0.00141154
16.695317	0.00147468
16.590629	0.00152867
16.485942	0.00158632
16.381254	0.00165038
16.276567	0.00171901
16.171879	0.00178581
16.067192	0.0018636
15.962504	0.00193635
15.857817	0.00201138
15.753129	0.00208551
15.648442	0.00216558
15.543754	0.00225068
15.439067	0.00233258
15.334379	0.00242272
15.229692	0.00251469
15.125004	0.00261306
15.020317	0.00270869
14.915629	0.00281896
14.810942	0.00291962
14.706254	0.00302577
14.601567	0.00313146
14.496879	0.00324997
14.392191	0.00338632
14.287504	0.00352312
14.182816	0.00366496
14.078129	0.0038036
13.973441	0.00395688
13.868754	0.00412206
13.764066	0.00426984
13.659379	0.00442907
13.554691	0.00459013
13.450004	0.00475027
13.345316	0.00494976
13.240629	0.00513507
13.135941	0.0053341
13.031254	0.00554137
12.926566	0.00576283
12.821879	0.00598291
12.717191	0.00620344
12.612504	0.00643268
12.507816	0.00666374
12.403129	0.00693186
12.298441	0.00718489
12.193754	0.0074434
12.089066	0.00772434
11.984379	0.00801991
11.879691	0.00832784
11.775004	0.00862662
11.670316	0.00896841
11.565629	0.00928412
11.460941	0.00962225
11.356253	0.00996998
11.251566	0.0103383
11.146878	0.0107263
11.042191	0.011139
10.937503	0.0115394
10.832816	0.0119548
10.728128	0.0123977
10.623441	0.0128667
10.518753	0.0133568
10.414066	0.013871
10.309378	0.0143945
10.204691	0.0149184
10.100003	0.0154981
9.995316	0.0160956
9.890628	0.0167156
9.785941	0.0173347
9.681253	0.0179972
9.576566	0.0186945
9.471878	0.0194083
9.367191	0.0201285
9.262503	0.0209132
9.157816	0.0217235
9.053128	0.0225782
8.948441	0.0234503
8.843753	0.0243924
8.739066	0.0253281
8.634378	0.0263347
8.529691	0.0273179
8.425003	0.0283666
8.320315	0.0294808
8.215628	0.0306182
8.110940	0.0317891
8.006253	0.03304
7.901565	0.0343038
7.796878	0.0355987
7.692190	0.0370029
7.587503	0.0383796
7.482815	0.0398809
7.378128	0.0414173
7.273440	0.0429862
7.168753	0.0446279
7.064065	0.0462907
6.959378	0.048022
6.854690	0.0498737
6.750003	0.0517986
6.645315	0.0537185
6.540628	0.0556237
6.435940	0.0576228
6.331253	0.0597074
6.226565	0.0617759
6.121878	0.063979
6.017190	0.0662274
5.912503	0.0685692
5.807815	0.0710358
5.703128	0.0735038
5.598440	0.0760464
5.493753	0.0786073
5.389065	0.0813238
5.284377	0.0840581
5.179690	0.0868647
5.075002	0.0898241
4.970315	0.0928554
4.865627	0.0959109
4.760940	0.0990268
4.656252	0.102249
4.551565	0.105655
4.446877	0.109104
4.342190	0.112594
4.237502	0.11617
4.132815	0.119874
4.028127	0.12369
3.923440	0.127588
3.818752	0.131559
3.714065	0.135618
3.609377	0.139857
3.504690	0.144208
3.400002	0.148717
3.295315	0.153311
3.190627	0.157994
3.085940	0.162889
2.981252	0.167863
2.876565	0.172933
2.771877	0.178217
2.667190	0.183566
2.562502	0.189154
2.457815	0.194924
2.353127	0.200787
2.248439	0.206734
2.143752	0.212867
2.039064	0.219158
1.934377	0.225568
1.829689	0.232051
1.725002	0.238806
1.620314	0.245746
1.515627	0.252907
1.410939	0.260101
1.306252	0.267652
1.201564	0.275288
1.096877	0.283063
0.992189	0.29101
0.887502	0.299237
0.782814	0.307749
0.678127	0.316615
0.573439	0.325787
0.468752	0.335228
0.364064	0.345053
0.259377	0.355216
0.154689	0.36576
0.050002	0.377206
-0.054686	0.392561
-0.159373	0.410226
-0.264061	0.427022
-0.368748	0.444082
-0.473436	0.461452
-0.578123	0.479095
-0.682811	0.496989
-0.787499	0.515341
-0.892186	0.533803
-0.996874	0.552412
-1.101561	0.570874
-1.206249	0.589075
-1.310936	0.607163
-1.415624	0.625035
-1.520311	0.642746
-1.624999	0.660057
-1.729686	0.677103
-1.834374	0.693653
-1.939061	0.709766
-2.043749	0.725464
-2.148436	0.740761
-2.253124	0.755537
-2.357811	0.769894
-2.462499	0.783743
-2.567186	0.796885
-2.671874	0.809717
-2.776561	0.821927
-2.881249	0.833698
-2.985936	0.844951
-3.090624	0.855632
-3.195311	0.865717
-3.299999	0.875213
-3.404686	0.884276
-3.509374	0.892792
-3.614061	0.900777
-3.718749	0.908263
-3.823436	0.915423
-3.928124	0.922041
-4.032812	0.928207
-4.137499	0.933979
-4.242187	0.93931
-4.346874	0.944326
-4.451562	0.948995
-4.556249	0.953368
-4.660937	0.957449
-4.765624	0.961185
-4.870312	0.964612
-4.974999	0.967726
-5.079687	0.970733
-5.184374	0.973375
-5.289062	0.975862
-5.393749	0.978146
-5.498437	0.980239
-5.603124	0.982141
-5.707812	0.983866
-5.812499	0.985493
-5.917187	0.986944
-6.021874	0.988253
-6.126562	0.98947
-6.231249	0.990582
-6.335937	0.991562
-6.440624	0.992455
-6.545312	0.993291
-6.649999	0.994045
-6.754687	0.994692
-6.859374	0.995276
-6.964062	0.995772
-7.068750	0.996248
-7.173437	0.996692
-7.278125	0.997067
-7.382812	0.997414
-7.487500	0.997717
-7.592187	0.99798
-7.696875	0.998224
-7.801562	0.998441
-7.906250	0.998645
-8.010937	0.998812
-8.115625	0.99896
-8.220312	0.999078
-8.325000	0.999198
-8.429687	0.999305
-8.534375	0.99939
-8.639062	0.999472
-8.743750	0.999541
-8.848437	0.999596
-8.953125	0.999656
-9.057812	0.999701
-9.162500	0.999733
-9.267187	0.999775
-9.371875	0.999806
-9.476562	0.99983
-9.581250	0.99986
-9.685937	0.999879
-9.790625	0.999896
-9.895312	0.999912
-10.000000	1
&
83.904703	3.36298e-17
83.800015	3.53681e-17
83.695328	3.71963e-17
83.590640	3.9119e-17
83.485953	4.11409e-17
83.381265	4.32674e-17
83.276578	4.55038e-17
83.171890	4.78557e-17
83.067203	5.03292e-17
82.962515	5.29305e-17
82.857828	5.56661e-17
82.753140	5.85432e-17
82.648453	6.15689e-17
82.543765	6.47509e-17
82.439078	6.80974e-17
82.334390	7.16167e-17
82.229703	7.5318e-17
82.125015	7.92104e-17
82.020327	8.33039e-17
81.915640	8.7609e-17
81.810952	9.21364e-17
81.706265	9.68978e-17
81.601577	1.01905e-16
81.496890	1.07171e-16
81.392202	1.12709e-16
81.287515	1.18534e-16
81.182827	1.24659e-16
81.078140	1.311e-16
80.973452	1.37875e-16
80.868765	1.44999e-16
80.764077	1.52491e-16
80.659390	1.6037e-16
80.554702	1.68657e-16
80.450015	1.77371e-16
80.345327	1.86536e-16
80.240640	1.96174e-16
80.135952	2.06309e-16
80.031265	2.16969e-16
79.926577	2.28179e-16
79.821890	2.39967e-16
79.717202	2.52365e-16
79.612515	2.65403e-16
79.507827	2.79115e-16
79.403140	2.93535e-16
79.298452	3.08699e-16
79.193765	3.24647e-16
79.089077	3.41418e-16
78.984389	3.59056e-16
78.879702	3.77604e-16
78.775014	3.9711e-16
78.670327	4.17624e-16
78.565639	4.39197e-16
78.460952	4.61884e-16
78.356264	4.85743e-16
78.251577	5.10834e-16
78.146889	5.3722e-16
78.042202	5.64969e-16
77.937514	5.94151e-16
77.832827	6.2484e-16
77.728139	6.57113e-16
77.623452	6.91053e-16
77.518764	7.26745e-16
77.414077	7.6428e-16
77.309389	8.03754e-16
77.204702	8.45265e-16
77.100014	8.8892e-16
76.995327	9.34828e-16
76.890639	9.83107e-16
76.785952	1.03388e-15
76.681264	1.08727e-15
76.576577	1.14342e-15
76.471889	1.20247e-15
76.367202	1.26456e-15
76.262514	1.32987e-15
76.157827	1.39854e-15
76.053139	1.47076e-15
75.948451	1.5467e-15
75.843764	1.62657e-15
75.739076	1.71056e-15
75.634389	1.79889e-15
75.529701	1.89177e-15
75.425014	1.98945e-15
75.320326	2.09217e-15
75.215639	2.20019e-15
75.110951	2.31379e-15
75.006264	2.43325e-15
74.901576	2.55888e-15
74.796889	2.69099e-15
74.692201	2.82992e-15
74.587514	2.97602e-15
74.482826	3.12966e-15
74.378139	3.29123e-15
74.273451	3.46114e-15
74.168764	3.63982e-15
74.064076	3.82772e-15
73.959389	4.02531e-15
73.854701	4.2331e-15
73.750014	4.45161e-15
73.645326	4.6814e-15
73.540639	4.92305e-15
73.435951	5.17717e-15
73.331264	5.4444e-15
73.226576	5.72541e-15
73.121889	6.02093e-15
73.017201	6.3317e-15
72.912513	6.65849e-15
72.807826	7.00215e-15
72.703138	7.36355e-15
72.598451	7.74358e-15
72.493763	8.14323e-15
72.389076	8.56349e-15
72.284388	9.00543e-15
72.179701	9.47017e-15
72.075013	9.95889e-15
71.970326	1.04728e-14
71.865638	1.10133e-14
71.760951	1.15816e-14
71.656263	1.21792e-14
71.551576	1.28077e-14
71.446888	1.34686e-14
71.342201	1.41635e-14
71.237513	1.48944e-14
71.132826	1.56629e-14
71.028138	1.6471e-14
70.923451	1.73209e-14
70.818763	1.82145e-14
70.714076	1.91543e-14
70.609388	2.01425e-14
70.504701	2.11817e-14
70.400013	2.22745e-14
70.295326	2.34236e-14
70.190638	2.4632e-14
70.085951	2.59028e-14
69.981263	2.7239e-14
69.876575	2.86442e-14
69.771888	3.01218e-14
69.667200	3.16756e-14
69.562513	3.33095e-14
69.457825	3.50277e-14
69.353138	3.68344e-14
69.248450	3.87344e-14
69.143763	4.07322e-14
69.039075	4.28331e-14
68.934388	4.50423e-14
68.829700	4.73654e-14
68.725013	4.98083e-14
68.620325	5.23771e-14
68.515638	5.50784e-14
68.410950	5.79188e-14
68.306263	6.09058e-14
68.201575	6.40467e-14
68.096888	6.73495e-14
67.992200	7.08225e-14
67.887513	7.44746e-14
67.782825	7.83149e-14
67.678138	8.23531e-14
67.573450	8.65995e-14
67.468763	9.10648e-14
67.364075	9.57602e-14
67.259388	1.00698e-13
67.154700	1.05889e-13
67.050013	1.11349e-13
66.945325	1.1709e-13
66.840638	1.23126e-13
66.735950	1.29474e-13
66.631262	1.36149e-13
66.526575	1.43168e-13
66.421887	1.50548e-13
66.317200	1.58309e-13
66.212512	1.66469e-13
66.107825	1.75051e-13
66.003137	1.84074e-13
65.898450	1.93562e-13
65.793762	2.03539e-13
65.689075	2.1403e-13
65.584387	2.25061e-13
65.479700	2.36661e-13
65.375012	2.48859e-13
65.270325	2.61684e-13
65.165637	2.75171e-13
65.060950	2.89352e-13
64.956262	3.04264e-13
64.851575	3.19943e-13
64.746887	3.36431e-13
64.642200	3.53767e-13
64.537512	3.71997e-13
64.432825	3.91166e-13
64.328137	4.11321e-13
64.223450	4.32515e-13
64.118762	4.548e-13
64.014075	4.78233e-13
63.909387	5.02873e-13
63.804700	5.28782e-13
63.700012	5.56024e-13
63.595324	5.8467e-13
63.490637	6.1479e-13
63.385949	6.46462e-13
63.281262	6.79764e-13
63.176574	7.14781e-13
63.071887	7.51601e-13
62.967199	7.90317e-13
62.862512	8.31025e-13
62.757824	8.7383e-13
62.653137	9.18838e-13
62.548449	9.66163e-13
62.443762	1.01592e-12
62.339074	1.06825e-12
62.234387	1.12326e-12
62.129699	1.18111e-12
62.025012	1.24194e-12
61.920324	1.30589e-12
61.815637	1.37314e-12
61.710949	1.44385e-12
61.606262	1.5182e-12
61.501574	1.59638e-12
61.396887	1.67857e-12
61.292199	1.765e-12
61.187512	1.85588e-12
61.082824	1.95143e-12
60.978137	2.0519e-12
60.873449	2.15754e-12
60.768762	2.26861e-12
60.664074	2.3854e-12
60.559386	2.5082e-12
60.454699	2.63731e-12
60.350011	2.77307e-12
60.245324	2.91581e-12
60.140636	3.0659e-12
60.035949	3.2237e-12
59.931261	3.38963e-12
59.826574	3.56408e-12
59.721886	3.74752e-12
59.617199	3.94038e-12
59.512511	4.14317e-12
59.407824	4.35639e-12
59.303136	4.58057e-12
59.198449	4.81628e-12
59.093761	5.06412e-12
58.989074	5.3247e-12
58.884386	5.59868e-12
58.779699	5.88675e-12
58.675011	6.18963e-12
58.570324	6.50808e-12
58.465636	6.84291e-12
58.360949	7.19495e-12
58.256261	7.56509e-12
58.151574	7.95427e-12
58.046886	8.36345e-12
57.942199	8.79366e-12
57.837511	9.24599e-12
57.732824	9.72157e-12
57.628136	1.02216e-11
57.523448	1.07473e-11
57.418761	1.13001e-11
57.314073	1.18812e-11
57.209386	1.24923e-11
57.104698	1.31347e-11
57.000011	1.38101e-11
56.895323	1.45203e-11
56.790636	1.52669e-11
56.685948	1.6052e-11
56.581261	1.68773e-11
56.476573	1.77451e-11
56.371886	1.86574e-11
56.267198	1.96166e-11
56.162511	2.06251e-11
56.057823	2.16854e-11
55.953136	2.28002e-11
55.848448	2.39723e-11
55.743761	2.52045e-11
55.639073	2.65e-11
55.534386	2.78621e-11
55.429698	2.92942e-11
55.325011	3.07997e-11
55.220323	3.23827e-11
55.115636	3.40469e-11
55.010948	3.57965e-11
54.906261	3.7636e-11
54.801573	3.957e-11
54.696886	4.16032e-11
54.592198	4.37409e-11
54.487510	4.59883e-11
54.382823	4.83511e-11
54.278135	5.08351e-11
54.173448	5.34467e-11
54.068760	5.61924e-11
53.964073	5.9079e-11
53.859385	6.21138e-11
53.754698	6.53043e-11
53.650010	6.86585e-11
53.545323	7.2185e-11
53.440635	7.58923e-11
53.335948	7.979e-11
53.231260	8.38876e-11
53.126573	8.81955e-11
53.021885	9.27244e-11
52.917198	9.74857e-11
52.812510	1.02491e-10
52.707823	1.07754e-10
52.603135	1.13286e-10
52.498448	1.19102e-10
52.393760	1.25216e-10
52.289073	1.31645e-10
52.184385	1.38402e-10
52.079698	1.45507e-10
51.975010	1.52975e-10
51.870323	1.60827e-10
51.765635	1.69081e-10
51.660948	1.77759e-10
51.556260	1.86881e-10
51.451572	1.96472e-10
51.346885	2.06553e-10
51.242197	2.17152e-10
51.137510	2.28294e-10
51.032822	2.40008e-10
50.928135	2.52321e-10
50.823447	2.65266e-10
50.718760	2.78874e-10
50.614072	2.9318e-10
50.509385	3.08219e-10
50.404697	3.24028e-10
50.300010	3.40647e-10
50.195322	3.58119e-10
50.090635	3.76485e-10
49.985947	3.95792e-10
49.881260	4.16088e-10
49.776572	4.37424e-10
49.671885	4.59853e-10
49.567197	4.83431e-10
49.462510	5.08216e-10
49.357822	5.34271e-10
49.253135	5.61659e-10
49.148447	5.90451e-10
49.043760	6.20717e-10
48.939072	6.52532e-10
48.834385	6.85977e-10
48.729697	7.21133e-10
48.625010	7.5809e-10
48.520322	7.96938e-10
48.415635	8.37775e-10
48.310947	8.80702e-10
48.206259	9.25826e-10
48.101572	9.73259e-10
47.996884	1.02312e-09
47.892197	1.07553e-09
47.787509	1.13063e-09
47.682822	1.18854e-09
47.578134	1.24941e-09
47.473447	1.3134e-09
47.368759	1.38067e-09
47.264072	1.45137e-09
47.159384	1.52569e-09
47.054697	1.60381e-09
46.950009	1.68592e-09
46.845322	1.77224e-09
46.740634	1.86297e-09
46.635947	1.95833e-09
46.531259	2.05858e-09
46.426572	2.16394e-09
46.321884	2.2747e-09
46.217197	2.39111e-09
46.112509	2.51347e-09
46.007822	2.64209e-09
45.903134	2.77728e-09
45.798447	2.91938e-09
45.693759	3.06874e-09
45.589072	3.22573e-09
45.484384	3.39074e-09
45.379697	3.56417e-09
45.275009	3.74647e-09
45.170321	3.93808e-09
45.065634	4.13947e-09
44.960946	4.35115e-09
44.856259	4.57364e-09
44.751571	4.80748e-09
44.646884	5.05327e-09
44.542196	5.3116e-09
44.437509	5.58312e-09
44.332821	5.86849e-09
44.228134	6.16844e-09
44.123446	6.48368e-09
44.018759	6.81502e-09
43.914071	7.16326e-09
43.809384	7.52927e-09
43.704696	7.91394e-09
43.600009	8.31824e-09
43.495321	8.74317e-09
43.390634	9.18976e-09
43.285946	9.65912e-09
43.181259	1.01524e-08
43.076571	1.06709e-08
42.971884	1.12158e-08
42.867196	1.17884e-08
42.762509	1.23903e-08
42.657821	1.30228e-08
42.553134	1.36875e-08
42.448446	1.43862e-08
42.343759	1.51204e-08
42.239071	1.5892e-08
42.134383	1.67029e-08
42.029696	1.75552e-08
41.925008	1.84508e-08
41.820321	1.93921e-08
41.715633	2.03813e-08
41.610946	2.14208e-08
41.506258	2.25133e-08
41.401571	2.36614e-08
41.296883	2.48679e-08
41.192196	2.61358e-08
41.087508	2.74682e-08
40.982821	2.88684e-08
40.878133	3.03399e-08
40.773446	3.18862e-08
40.668758	3.35111e-08
40.564071	3.52187e-08
40.459383	3.70132e-08
40.354696	3.88988e-08
40.250008	4.08803e-08
40.145321	4.29626e-08
40.040633	4.51507e-08
39.935946	4.74499e-08
39.831258	4.9866e-08
39.726571	5.24049e-08
39.621883	5.50727e-08
39.517196	5.7876e-08
39.412508	6.08217e-08
39.307821	6.3917e-08
39.203133	6.71695e-08
39.098445	7.0587e-08
38.993758	7.4178e-08
38.889070	7.79513e-08
38.784383	8.1916e-08
38.679695	8.60819e-08
38.575008	9.04591e-08
38.470320	9.50583e-08
38.365633	9.98908e-08
38.260945	1.04968e-07
38.156258	1.10303e-07
38.051570	1.15909e-07
37.946883	1.21798e-07
37.842195	1.27986e-07
37.737508	1.34488e-07
37.632820	1.41319e-07
37.528133	1.48495e-07
37.423445	1.56036e-07
37.318758	1.63958e-07
37.214070	1.72281e-07
37.109383	1.81025e-07
37.004695	1.90212e-07
36.900008	1.99864e-07
36.795320	2.10005e-07
36.690633	2.20658e-07
36.585945	2.3185e-07
36.481258	2.43607e-07
36.376570	2.5596e-07
36.271883	2.68936e-07
36.167195	2.82569e-07
36.062507	2.9689e-07
35.957820	3.11934e-07
35.853132	3.27739e-07
35.748445	3.44341e-07
35.643757	3.61782e-07
35.539070	3.80103e-07
35.434382	3.99349e-07
35.329695	4.19566e-07
35.225007	4.40802e-07
35.120320	4.6311e-07
35.015632	4.86542e-07
34.910945	5.11156e-07
34.806257	5.3701e-07
34.701570	5.64167e-07
34.596882	5.92692e-07
34.492195	6.22654e-07
34.387507	6.54125e-07
34.282820	6.8718e-07
34.178132	7.21898e-07
34.073445	7.58363e-07
33.968757	7.96663e-07
33.864070	8.36889e-07
33.759382	8.79137e-07
33.654695	9.23509e-07
33.550007	9.70111e-07
33.445320	1.01905e-06
33.340632	1.07046e-06
33.235945	1.12444e-06
33.131257	1.18113e-06
33.026570	1.24067e-06
32.921882	1.30319e-06
32.817194	1.36885e-06
32.712507	1.4378e-06
32.607819	1.51021e-06
32.503132	1.58624e-06
32.398444	1.66609e-06
32.293757	1.74993e-06
32.189069	1.83797e-06
32.084382	1.93041e-06
31.979694	2.02748e-06
31.875007	2.12941e-06
31.770319	2.23643e-06
31.665632	2.34879e-06
31.560944	2.46677e-06
31.456257	2.59065e-06
31.351569	2.7207e-06
31.246882	2.85725e-06
31.142194	3.00061e-06
31.037507	3.15111e-06
30.932819	3.30911e-06
30.828132	3.47499e-06
30.723444	3.64913e-06
30.618757	3.83194e-06
30.514069	4.02384e-06
30.409382	4.22528e-06
30.304694	4.43674e-06
30.200007	4.65871e-06
30.095319	4.8917e-06
29.990632	5.13626e-06
29.885944	5.39296e-06
29.781256	5.66238e-06
29.676569	5.94516e-06
29.571881	6.24195e-06
29.467194	6.55343e-06
29.362506	6.88033e-06
29.257819	7.2234e-06
29.153131	7.58343e-06
29.048444	7.96125e-06
28.943756	8.35772e-06
28.839069	8.77376e-06
28.734381	9.21031e-06
28.629694	9.66838e-06
28.525006	1.0149e-05
28.420319	1.06533e-05
28.315631	1.11824e-05
28.210944	1.17375e-05
28.106256	1.23199e-05
28.001569	1.29309e-05
27.896881	1.35718e-05
27.792194	1.42441e-05
27.687506	1.49494e-05
27.582819	1.56892e-05
27.478131	1.64651e-05
27.373444	1.7279e-05
27.268756	1.81325e-05
27.164069	1.90277e-05
27.059381	1.99665e-05
26.954694	2.09511e-05
26.850006	2.19834e-05
26.745318	2.3066e-05
26.640631	2.42011e-05
26.535943	2.53912e-05
26.431256	2.66389e-05
26.326568	2.7947e-05
26.221881	2.93183e-05
26.117193	3.07557e-05
26.012506	3.22624e-05
25.907818	3.38417e-05
25.803131	3.54969e-05
25.698443	3.72315e-05
25.593756	3.90493e-05
25.489068	4.09541e-05
25.384381	4.295e-05
25.279693	4.50411e-05
25.175006	4.72318e-05
25.070318	4.95267e-05
24.965631	5.19305e-05
24.860943	5.44483e-05
24.756256	5.70852e-05
24.651568	5.98466e-05
24.546881	6.2738e-05
24.442193	6.57654e-05
24.337506	6.89348e-05
24.232818	7.22525e-05
24.128131	7.5725e-05
24.023443	7.93593e-05
23.918756	8.31623e-05
23.814068	8.71414e-05
23.709380	9.13041e-05
23.604693	9.56585e-05
23.500005	0.000100213
23.395318	0.000104975
23.290630	0.000109954
23.185943	0.000115159
23.081255	0.000120599
22.976568	0.000126284
22.871880	0.000132224
22.767193	0.000138428
22.662505	0.000144907
22.557818	0.000151672
22.453130	0.000158733
22.348443	0.000166102
22.243755	0.000173789
22.139068	0.000181805
22.034380	0.000190163
21.929693	0.000198873
21.825005	0.000207947
21.720318	0.000217395
21.615630	0.000227229
21.510943	0.000237459
21.406255	0.000248095
21.301568	0.000259147
21.196880	0.000270621
21.092193	0.000282527
20.987505	0.000294868
20.882818	0.000307649
20.778130	0.000320869
20.673442	0.000334527
20.568755	0.000348614
20.464067	0.00036312
20.359380	0.000378023
20.254692	0.000393294
20.150005	0.00040889
20.045317	0.000424751
19.940630	0.000440789
19.835942	0.000456877
19.731255	0.00047282
19.626567	0.000488297
19.521880	0.00050269
&
