# Supplementary material for: Estimating the power of sequence covariation for detecting conserved RNA structure
Source: Bioinformatics. 2020 Feb 7;36(10):3072–6. doi: 10.1093/bioinformatics/btaa080 (PMC7214042; doi:10.1093/bioinformatics/btaa080)
Supplement: btaa080_Supplementary_Data [file btaa080_supplementary_data.zip › btaa080-Suppl_Data/data/alignments/HOTAIR_Pyle15/R-scape/HOTAIR_D4.cyk.sto]

# STOCKHOLM 1.0
#=GF AU              Infernal 1.1
#=GF USED_GSC        TRUE
#=GF NUM_COV         23
#=GF WEIGHT_MAP      Human/1639/1639/1-639 0.105983 Chimpanzee/1639/1639/1-639 0.105983 Gorilla/82468885/1640/1-640 0.14131 Gibbon/1637/1637/1-637 0.190501 Macaque/1642/1642/1-642 0.358276 OranguUan/83999039/1641/1-641 0.29108 Dolphin/1622/1622/1-622 0.930592 MicrobaU/1623/1623/1-623 0.942783 Panda/1630/1630/2-630 0.887917 Horse/1677/1677/1-677 0.930592 FerreU/1627/1627/1-627 0.887917 MarmoseU/1630/1630/1-630 0.679385 Uarsier/1636/1636/1-636 1.05763 ElephanU/1572/1572/1-572 1.13501 MegabaU/1586/1586/1-586 0.953804 Bushbaby/1589/1589/1-589 1.12588 Squirrel/1598/1598/1-598 1.28953 Dog/1689/1689/1-689 1.19542 Cow/1677/1677/2-639 0.942783 Uree/1594/1594/1-594 1.08733 CaU/1681/1681/1-681 1.05412 Armadillo/1600/1600/2-600 1.17397 Hyrax/1569/1569/5-569 1.13501 SloUh/1579/1579/3-564 1.17397 RabbiU/1617/1617/1-617 1.45649 Guinea/1584/1584/1-584 1.41806 Shrew/1582/1582/2-567 1.44423 Kangaroo/75168128/1612/1-612 1.58498 Lesser/1548/1548/1-548 1.79808 Pika/1422/1422/25-421 1.71209 RaU/1612/1612/12-346 1.80931
#=GF DID_FRAGMENTARY FALSE.  globalOuterFirst,Last=0,886

Panda/1630/1630/2-630                 GCUUUCAGGAAC-CCUGGGUGCCCGGCAUACACCUGGAACUCC---------------AACUGCCUGUUACACAACCUGCCAG------GUCA---CUGCACU----------------------UCCCCCUUCCUGACUGGCAGUCCAGAGUAACUCUCUAACAUAUUUAUCUUAGGUCUAGUAGAGCAAGUCCUGAGA
#=GR Panda/1630/1630/2-630         PP *********998-77****************************---------------*************************------****---*******----------------------***************************************************************************
Horse/1677/1677/1-677                 GCUUCCAGGAGCCCUUGAGUGCUCAGCACAAACCCAGAACC--UGCCUGU-UACCUCAACCUGCAGGGUUCACACCUCACUGG------GCCG---CAGCGCUCCCC-------------CCUUGUCUCCUUUCCUAACUGGCAGCCCAGAGCAACUCUAUAAUAUAUUUAUAUUAGGUCUAGAAGAACAUGUCCUGAGA
#=GR Horse/1677/1677/1-677         PP ***************************************98--99*****-********************************------****---****9889***-------------*****8**************************************************************************
Marmoset/1630/1630/1-630              GCCUUUGGAAGCCCUUGAAGUCUCAGCACCCGCUCAGGAAUCC---------------ACCUGCCUGUUACAUGCCUUGCCAA------GCCA---CGAUGGC----------------------ACCCCUUUUCUAACAGGCAGUGCAGAGAAACUA--UAAUAUAUUUAUAUUAGGUCUAUAAGAAUGCAUCUUGAGA
#=GR Marmoset/1630/1630/1-630      PP *******************************************---------------*************************------****---*******----------------------********************************5--679*************************************
Gibbon/1637/1637/1-637                GCCUUUGGAAGCUCUUGAAGGCUCAGCACCCACCCAGGAAUCC---------------ACCUGCCUGUUACACGCCUCUCCAA------GCCA---CAGUGGC----------------------ACCGCUUUUCUAACUGGCAGCACAGAGCAACUCUAUAAUAUGCUUAUAUUAGAUCUAGAAGAAUGCAUCUUGAGA
#=GR Gibbon/1637/1637/1-637        PP *******************************************---------------*************************------****---*******----------------------***************************************************************************
Dog/1689/1689/1-689                   GCUUUCAGGAAC-CCAGAGUGCCGGGCAUACACCUGGGGUU--UGCCUU--UACCCCAGCCUGCCUGUUACACAACUUCCCAG------GCCGGCACUUC---CCUCUU----------CCCUCUCCCUCUUUCUUAACUGGCAGCCUAGAGUGACUCUCUAAUAUAUUUACCUUAGGUCUAGAAGAACAAGUCCUGAGA
#=GR Dog/1689/1689/1-689           PP ************-669************************9--99****--******9889*********************9------87763113333---4679**----------******79*************************************************************************
Megabat/1586/1586/1-586               ACUUUUAGGAGCUCUCAAGUGCUCAGCACACACCCAGAACUCA---------------ACCUGCCUGUUAUACACCUCACUAG---------G---CCGUUGC----------------------ACCCCUUCCUUAACUGGCAGCCUAGAGUAAGUCUAUAAUAUAUUUAUAUUAGAUCUAGAAGAACACGUCCUGAGA
#=GR Megabat/1586/1586/1-586       PP *******************************************---------------************************9---------6---99999**----------------------***************************************************************************
Kangaroo/75168128/1612/1-612          GCCUUCAGGAAUCCUUGGGUGCUCAGCACACAUCCUAGAAU-A---------------AUCUGCCUGCUAUAUACCUCACCAG------ACCA---CUAUGCC----------------------UCCUUUUUUUUUUUUUGUAAAUCACAGUGUUGUUAUACUAUGUGUGCAUUGUGCCCUACAGAGUACAUCUUGAUA
#=GR Kangaroo/75168128/1612/1-612  PP ********************************887777677-6---------------*************************------****---*******----------------------8889999999999******************************************99999***************
Orangutan/83999039/1641/1-641         GCCUUUGGAAGCUCUUGAAGGUUCAGCACCCACCCAGGAAUCC---------------ACCUGCCUGUUACAGGCCUCUCCAA------GACA---CAGUGGC----------------------ACCGCUUUUCUAACUGGCAGCACAGAGCAACUGUUUAAUAUGCUUAUAUUAGGUCUAGAAGAAUGCAUCUUGAGA
#=GR Orangutan/83999039/1641/1-641 PP *******************************************---------------*************************------****---*******----------------------***************************************************************************
Squirrel/1598/1598/1-598              GCUUUCAGGAGCCCCCUUACGCUCAGAGAACACCUAGAAAUCA---------------ACAUGUCUGUUAAACACCACACUAG------ACCA---AAUUGUC----------------------UCCUUUUUCCUACCUGGCAGAACAGAAUCAAUCUCUAUUGUACUUACAUUAGGUCUAGAAGAGAGCAUCUUGGGA
#=GR Squirrel/1598/1598/1-598      PP *******************************************---------------*************************------****---*******----------------------***************************************************************************
Tree/1594/1594/1-594                  GCCUUCCAGAGC-------CCUUAAGCACAUAAUCAGGAAUCA---------------ACCUGCCUAUUACAAACUUUUCCAG------GCCA---CUGUGGC----------------------AUCUCUUUCCUAACUGGCAGCACAGAGUAA--CUAUAACAUACUUGUAUUAGGUCGGAAAGAAUUCAUCGUGAGG
#=GR Tree/1594/1594/1-594          PP ******9999**-------55666999999*************---------------*************************------****---*******----------------------***************************986--78999**************************************
Chimpanzee/1639/1639/1-639            GCCUUUGGAAGCUCUUGAAGGUUCAGCACCCACCCAGGAAUCC---------------ACCUGCCUGUUACACGCCUCUCCAA------GACA---CAGUGGC----------------------ACCGCUUUUCUAACUGGCAGCACAGAGCAACUCUAUAAUAUGCUUAUAUUAGGUCUAGAAGAAUGCAUCUUGAGA
#=GR Chimpanzee/1639/1639/1-639    PP *******************************************---------------*************************------****---*******----------------------***************************************************************************
Elephant/1572/1572/1-572              GCCUCCAGGAGCUCCUGAGCACUCAUCACAAAAUCAGGAUUCA---------------AUCUGCCUCUUACACGCCUGGCCAG------GCCG---CUGCCUC----------------------ACCCCAUUCCUAAAUGGCC-UGCAGAAUAGCUCUAUAAUAUAUUUAUAUUAGAUUUAGAAGAAUGUGU-------
#=GR Elephant/1572/1572/1-572      PP *******************************************---------------*************************------****---*******----------------------*******************-*******************************************98663-------
Rat/1612/1612/12-346                  --------------------------------------AAGCA---------------CACGCACCCUUACUUAGCUCUCCAA------AUC----ACUGUCC----------------------ACCCCUUUCCUAUCUGUCUGCAUAGAGCAUUGCUGUGACAUGCUUGCGUUAUUCUUAGAAGAAUGUGUCUUGAGA
#=GR Rat/1612/1612/12-346          PP --------------------------------------88899---------------***9999*****************7------776----69*****----------------------***************************************************************************
MicrobaU/1623/1623/1-623              AUUUUCAGGAGCUCUCGAGUGCUCAGCACAUACCUGGAACUCA---------------ACCGGCCUGUGACACACUUCUCUGG-------------UUGCUGC----------------------ACCCCUUCCCUACCUGCCAGCCCAGAGUAACUUUAUAAUAUAUUUAUAUUAGGUCCAGAAGAACACAUCCUGAGG
#=GR MicrobaU/1623/1623/1-623      PP *******************************************---------------*********************9997-------------*******----------------------***************************************************************************
Ferret/1627/1627/1-627                GCUUUCAGGAACUC-UGAGUGCCCAGCACACAUCUGGAACUCA---------------ACCUGCCUCUUACACAACUUUCCAA------GUCA---CUGCACC----------------------UCCCCUUUCUUAACUCACAGCCCAGAAUAAUGCUCUAAUAUAUUUAUCUUAGGUCUAGAAGAACAAGUCCUGAGA
#=GR Ferret/1627/1627/1-627        PP **************-9***************************---------------*************************------****---*******----------------------***************************************************************************
Human/1639/1639/1-639                 GCCUUUGGAAGCUCUUGAAGGUUCAGCACCCACCCAGGAAUCC---------------ACCUGCCUGUUACACGCCUCUCCAA------GACA---CAGUGGC----------------------ACCGCUUUUCUAACUGGCAGCACAGAGCAACUCUAUAAUAUGCUUAUAUUAGGUCUAGAAGAAUGCAUCUUGAGA
#=GR Human/1639/1639/1-639         PP *******************************************---------------*************************------****---*******----------------------***************************************************************************
Hyrax/1569/1569/5-569                 AUGU---GGCGC-CUAGGAGUUCCAGCAUCAUCCCAAGAUUCA---------------AUCUGUGUCUUACAUGCCUUGUUAG---------G---CAGCAUC----------------------CUCCUAUUCCUAACUGGCAAUAUGAAAUAGCUCUAUAAUACAUUUAGAGUAGAUUUAGAAGAAUGUAU-------
#=GR Hyrax/1569/1569/5-569         PP ***9---*****-99****************************---------------********************99888---------5---7777788----------------------8889***********************************************************99884-------
Lesser/1548/1548/1-548                CCCCC----AACUCC---------AGCACUGAUUUGGGACUCU---------------GUCUGACUGUUACAAC--------A------GUCU---CCAGACC----------------------CAUGCUUUCCUAACUGGGAGUGCUGAAUAGCUCCAUCGUAGAUUUCUAUUCAGUUUAGAAAAAUGUGUCC-----
#=GR Lesser/1548/1548/1-548        PP 99876----8**995---------*******************---------------*******999988742--------3------8889---9999999----------------------9999*******************************************************99999999864-----
Guinea/1584/1584/1-584                GCCUUCAGGGAUACUUGAGGAUCCAACACACAUCCAGGAAUGA---------------AAGAGCCUGCUACAUGCCUCCCCAG------A-UU---CAGGAGG----------------------CUUUCUUUCCUGCCUGGCAGCC-AGAGUGUUUCUAUAAUACAUUUACCUUAGGCCUAGCAGAGUACAU--UGAGA
#=GR Guinea/1584/1584/1-584        PP *****************************************99---------------99999****************9995------3-44---5544444----------------------5555777888999******986-********************************************6--9****
Macaque/1642/1642/1-642               GCCUUCGGAAGCUCUUGAAGUCUCAGCACCCACCCAGGAAUCC---------------ACCUGCCUGUUACACGCCUCUCCAA------GCCA---CUGUGGC----------------------ACCGCUUUUCUAACUGGCAGCACAGAGCAACUCUAUAAUAUGCUUAUAUUAGGUCUAGAAUAAUGCAUCUUGAGA
#=GR Macaque/1642/1642/1-642       PP *******************************************---------------*************************------****---*******----------------------***************************************************************************
Cow/1677/1677/2-639                   CCUUCAAGGAGCCCUUGUAUGCCCAGCACACACUCAGAACC--------------------UGCCUGUUACACACCUCUCCUG------GCUG---CU----------------------------GCACUUCCCUAACUGGCAACCCAGAGUAACUGGA-----UAUUUAAAGUAGGUCCAGAAGAACAAAUGCUAAGA
#=GR Cow/1677/1677/2-639           PP ***************************************77--------------------99********************------9888---65----------------------------4789999************************887-----5889*******************************
Tarsier/1636/1636/1-636               ACCUUCAGGAUCCCUUGGGGGCCCAGCACACACCUAGGAAUCC---------------ACCUGCCUGCCACACAGCUCACCGG------AGCA---CUGUGGC----------------------ACCUCUCUCCUAACCGGCAGCACAGAGUAACUCUAUAAUAUACUUAGAUUUGAUCUAGAAGAACACAUCUUGAGA
#=GR Tarsier/1636/1636/1-636       PP *******************************************---------------*************************------****---*******----------------------***************************************************************************
Pika/1422/1422/25-421                 ------------------------AGCACACACCCAGAAACCA---------------AACUGUCUCUUCCACACCUAAGCCA------GAGC---CCUGUGC----------------------CCG----------CUGCCUUUCCCGAGGGACUCCCUAAGAUUUAU--------------GCAUCACCUCCAUCAC
#=GR Pika/1422/1422/25-421         PP ------------------------*******************---------------*************************------****---*999999----------------------775----------777777788999*********98766554333--------------5555554444444445
Shrew/1582/1582/2-567                 ------------------------AGCAUACACCCAGAA--------------------CCUGAUAGUUAUACUCCUUACCA-------GCCU--CCUGUUAC----------------------UCCCCACUUCCAA---CUACCCCAGAGUGACUCUAUAAUAUACUUGUAUUAGGUUUAGAAGAAUAGUC-UU--GA
#=GR Shrew/1582/1582/2-567         PP ------------------------**************9--------------------5688899999*************-------6666--25677777----------------------8888877777777---67899********************************************984-44--55
Sloth/1579/1579/3-564                 ----------AC------ACAC-----------CGGGGAAUCA---------------GUCUGC-------------------CCGUUU-----------CAC----------------------CCCCCUUUCCUAACUGGUGGCACAGAAUAACGCUAU-----AUUUAUAUGAGGUCUAGGAGAAUGUGUUCUGAGA
#=GR Sloth/1579/1579/3-564         PP ----------**------6555-----------4456666644---------------444443-------------------554433-----------347----------------------8999*****************************995-----789*******************************
Bushbaby/1589/1589/1-589              GUCUUCAGGAGC-CCUGAGUGCCCUGCACACACUUAGGAAU------------------UCUGCCUUUUACACACCUUAUCAG------GCCA---UCAUGGC----------------------ACCUCUUUUGUAACUAGCAGCACAAAGUAACUAUA---------UUUAUUAA---UAUAAGAGCGCAUCUCCAGA
#=GR Bushbaby/1589/1589/1-589      PP ***********9-77**************************------------------************************------****---*******----------------------*********************************99---------7899****---********************
Dolphin/1622/1622/1-622               GCUUUCAGAAGCCCUUGCAUGCCCAGCACACAGCCGGAA--------------------CCUACCUGUUACACACCUCACCUG------GUUG---CUGCUUU----------------------CCCCCUUUCCUAACUGGCAGCUCAGAGUAACUAUAU-------UUAUAUUAUAUCUAGAAGAACACAUCCUGAGA
#=GR Dolphin/1622/1622/1-622       PP **************************************9--------------------88**********************------****---*******----------------------********************************9886-------********************************
Cat/1681/1681/1-681                   GCUUUCAGGAGC-AGUGCGUGCCCAGUGCACAC-CUGAAAC--UUGCCUGUUACCCCAACCUGCCUGUUACACACCUUGUCAG------GCCA---UUGCAUUUCCCUCCCGCCGCCCCCUCCCCCCCACUUUCC-AACUGGCAGCCUGGAGUAACUGU--AAUAUAUUUACCUUAGGUCUAAAAGAACAAGUCCUGAGA
#=GR Cat/1681/1681/1-681           PP *********885-78****************97-7788877--69**************************************------****---****88889******************985888888876-89*******************65--69*************************************
Armadillo/1600/1600/2-600             AC-UGUGGGAGUUCCUGAGCACCCAGCACACAC-CGGGAAUCA----------------------------------------CCUGCC-----------UGU----------------------UGCACCCUCCUAACUCGUGGCACAGAAUAACUCCAAAACAUAGUUACAUUAGGUCUAGAAGGAGGGGUCCUGAGA
#=GR Armadillo/1600/1600/2-600     PP *9-999*************************96-999999975----------------------------------------566776-----------345----------------------55556667789****************************************************************
Gorilla/82468885/1640/1-640           GCCUUUGGAAGCUCUUGAAGGUUCAGCACCCACCCAGGAAUCC---------------ACCUGCCUGUUACACGCCUCUCCAA------GACA---CAGUGGC----------------------ACCGCUUUUCUAACUGGCAGCACAGAGCAACUCUAUAAUACGCUUAUAUUAGGUCUAGAAGAAUGCAUCUUGGGA
#=GR Gorilla/82468885/1640/1-640   PP *******************************************---------------*************************------****---*******----------------------***************************************************************************
Rabbit/1617/1617/1-617                GCUUUUGGGAUCCCAAGGAUGUCCAGCACACACCCAGGAAUCC---------------AACCGCCUGUUACACACCUAGCCAG------ACCC---CUGUACCCG------------------CGUCU-CUUCCCUAAGUGGCAACACAGAGUGAACC--UAACACGCGUACACCAGGUCUACAGGAAUGCAUCAGG---
#=GR Rabbit/1617/1617/1-617        PP *******************************************---------------*************************------****---999999999------------------97555-**********************9966554--46899***********************999877433---
#=GC SS_cons                          :::::<<<<---<<<---<<<<___>>>>------>>>--------------------->>>>:::::::::::::::::::<------<<<________>>>----------------------><<<<<<<<----------------------<<<<<----<<<<<<<<<--<<<<<------------<<<<---
#=GC RF_cons                          GcuuccaGgAgcuCuuGagggcucgGcgcAcAcCcaGgAaUcc...............acCugCCugguACACAcCUcaCcag~~~~~~gcca...caguggc......................ccCcCuuuccUAACUggcaGcaCAGAgcaacUcUaUAAUAUAuUUAUAUUAGgUCuAGAAGAAcgccUCcuGAGA

Panda/1630/1630/2-630                 CA-CAGGG-----------GUAACCUAAUUAUAUAA---------------------UGC---UCAUUCCAUACA--------GG--C-GUGAUUAUGCAGUCAGACC------------------CUGAUGCAAACAGCACUUGGAAU--UCUAAAUAUAGAC-CCUGACU------------CCAG-CAAGAGAUGUA
#=GR Panda/1630/1630/2-630         PP **-*****-----------*****************---------------------***---************--------**--*-*******************------------------***********************--*************-*******------------****-***********
Horse/1677/1677/1-677                 CA-CAGGGUUGGGGGGGGGGUAACCUAAUUAUAUAA---------------------UGC---UAAUUCUAUAUA--------GG--C-GUGAUUAUGCAGUCAGACC------------------CUGCUGCAAAUGGGACUUAGCGC--UCUAAAUGUAGAC-UCUGACU------------UCAGACAAGAGAUACA
#=GR Horse/1677/1677/1-677         PP **-*********************************---------------------***---************--------**--*-*******************------------------***********************--*************-*******------------****************
Marmoset/1630/1630/1-630              CA-CAUGG-----------GUAACCUAAUUAUAUAA---------------------UGC---UUAUUCCAUACA--------GG--C-AAGAUUAUGCAGUGGGACC------------------CUGCUGCAAAUGGGACUUUACAC--UGUAAAUAUAGAC-CCCAGCU------------UGGGACAAAAGUUGCA
#=GR Marmoset/1630/1630/1-630      PP **-*****-----------*****************---------------------***---************--------**--*-*******************------------------***********************--*************-*******------------****************
Gibbon/1637/1637/1-637                CA-CAUGG-----------GUAACCUAAUUAUAUAA---------------------UGC---UUAUUCCAUACA--------GG--A-GUGAUUAUGCAGUGGGACC------------------CUGCUGCAAACGGGACUUUGCAC--UCUAAAUAUAGAC-CCCAGCU------------UGGGACAAAAGUUGCA
#=GR Gibbon/1637/1637/1-637        PP **-*****-----------*****************---------------------***---************--------**--*-*******************------------------***********************--*************-*******------------****************
Dog/1689/1689/1-689                   CA-CAGGG-----------GUAACCUAAUUAUAUAA---------------------UGC---UCCUUCCAUACA--------GG--CCCUGAUUAUCCUG----------------------------CUGCAAACAGGACUUGGGAU--UCUAAAUAUAGAC-CCUGACU------------UCAA-CAAGAGAUGUG
#=GR Dog/1689/1689/1-689           PP **-*****-----------*****************---------------------***---************--------**--7369*****98876----------------------------7899****************--*************-*******------------***7-***********
Megabat/1586/1586/1-586               CA-UAGGG-----------GUAACCUAAUUAUAUAA---------------------UGC---UAAUUUCAUACA--------UU--C-GUGAUUA--------------------------------------UGUAGAUUCUGCUGC--UCUAAAUAUAGAC-CUUGACU------------UCAAACAAGAGAUGCA
#=GR Megabat/1586/1586/1-586       PP **-*****-----------*****************---------------------***---************--------**--*-*****87--------------------------------------778888888999***--*************-*******------------****************
Kangaroo/75168128/1612/1-612          CA-CAUGA-----------AUGACCUAAUUGUAUAA---------------------UAC---GGAUUCUCUACA--------GA--C----AUUAAACCAUAGGACC------------------AAACAGCAAACAGGAUUUAGCCG----UUAAUACAGAC-CCUGGCU------------GUAGACAAGAGGUACU
#=GR Kangaroo/75168128/1612/1-612  PP **-*****-----------*****************---------------------***---*******99998--------77--6----5677778788888888------------------88888888************766----4689999****-*******------------****************
Orangutan/83999039/1641/1-641         CA-CAUGG-----------GUAACCUAAUUAUAUAA---------------------UGC---UUAUUCCAUACA--------GG--A-GUGAUUAUGCAGUGGGACC------------------CUGCUGCAUACGGGACUUUGCAC--UCUAAAUAUAGAC-CCCAGCU------------UGGAACAA-AGUUGCA
#=GR Orangutan/83999039/1641/1-641 PP **-*****-----------*****************---------------------***---************--------**--*-*******************------------------***********************--*************-*******------------***99976-9******
Squirrel/1598/1598/1-598              CA-CACGG-----------GUAACCUAAUCAUAUAA------------------------------UUCUAUGUA--------GG--A-GUGAUUAUGCAGU-AGAUC------------------CUGCUGAAGACAGGACUUAAUCC--UCUAAAUA------CCCAGCU------------UCAGACAAGAGAUACA
#=GR Squirrel/1598/1598/1-598      PP **-*****-----------*****************------------------------------9********--------**--*-*************-5699*------------------***********************--********------*******------------****************
Tree/1594/1594/1-594                  CA-GAGGG-----------GUAACCCAAUUAUAUAA---------------------UUC---CCAUUCCAUGCA--------GG--C-AUAAUUAUGCAGUCGC-CA------------------CUGCUACAAACAGGACUUUGCUU--UCUAAAUAUACAC-CCCAGCU------------UGAGAA-----AUGCA
#=GR Tree/1594/1594/1-594          PP **-*****-----------*****************---------------------***---************--------**--*-***************5-66------------------***********************--*************-*******------------****43-----478*9
Chimpanzee/1639/1639/1-639            CA-CAUGG-----------GUAACCUAAUUAUAUAA---------------------UGC---UUGUUCCAUACA--------GG--A-GUGAUUAUGCAGUGGGACC------------------CUGCUGCAAACGGGACUUUGCAC--UCUAAAUAUAGAC-CCCAGCU------------UGGGACAAAAGUUGCA
#=GR Chimpanzee/1639/1639/1-639    PP **-*****-----------*****************---------------------***---************--------**--*-*******************------------------***********************--*************-*******------------****************
Elephant/1572/1572/1-572              ------------------------------------------------------------------------------------------------------------CCAUACAGGCAUGAUGUA--------------GCUUACUGA--UCUAAAUAUAGAC-CCCGACU------------UCAGACAGGAGAUGCA
#=GR Elephant/1572/1572/1-572      PP ------------------------------------------------------------------------------------------------------------445556777888865654--------------477777889--*************-*******------------****************
Rat/1612/1612/12-346                  UG-CAUGGUGU-----GAC--GAGGUGAUUACAUAG---------------------CUCUAACAGUUCUAUAUA--------AG--C-ACGAUUUCAAACUGAG-CC------------------CCGAUGCGAAUAGGAGUUAAUAUGUUCU-----------------------------------CAACAGAUAC-
#=GR Rat/1612/1612/12-346          PP **-***99966-----544--244688999999999---------------------877677999*********--------**--*-***********99887-78------------------9**************5544433222444-----------------------------------6666666666-
MicrobaU/1623/1623/1-623              CA-CAGGG-----------GUAACCUAAUUACAUAA---------------------UGC---UAAUUCCAUACA--------CC--A-GUGAUUAUGCAGUCAGACC------------------CUGCUGCAAACAGGACUUAGCUC--UCUAAAUAUAGAC-CCUGACU------------UCAGACAAGAGAUGCA
#=GR MicrobaU/1623/1623/1-623      PP **-*****-----------*****************---------------------***---************--------**--*-*******************------------------***********************--*************-*******------------****************
Ferret/1627/1627/1-627                CA-CA-GG-----------GCAACUUAAUUAUAUAA---------------------UGC---UCAUUCCAUAUA--------GG--C-GUGUUUACGCAGUCAGACC------------------CUGCUGCAAACAGGACUUGGGAU--UCUAAAUAUAGAU-GCUGAUU------------UCGG-CAAGAGAUGGA
#=GR Ferret/1627/1627/1-627        PP **-**-**-----------*****************---------------------***---************--------**--*-*******************------------------***********************--*************-*******------------***9-***********
Human/1639/1639/1-639                 CA-CAUGG-----------GUAACCUAAUUAUAUAA---------------------UGC---UUGUUCCAUACA--------GG--A-GUGAUUAUGCAGUGGGACC------------------CUGCUGCAAACGGGACUUUGCAC--UCUAAAUAUAGAC-CCCAGCU------------UGGGACAAAAGUUGCA
#=GR Human/1639/1639/1-639         PP **-*****-----------*****************---------------------***---************--------**--*-*******************------------------***********************--*************-*******------------****************
Hyrax/1569/1569/5-569                 ------------------------------------------------------------------------------------------------------------CCAUACAGGUAUGAGGUA--------------GCUUACUGC--UCUAAAUAUAGAC-CCUGACU------------UCAGACAGGAGACAUA
#=GR Hyrax/1569/1569/5-569         PP ------------------------------------------------------------------------------------------------------------566777789999987765--------------47778889*--*************-*******------------****************
Lesser/1548/1548/1-548                ------------------------------------CUGCAGGCAUGGGUCCGCCAG------------------AUAUAUGA-------------------------UGGC----------AACA------------GAACCUCCUGA--UGGAAAUGUCCAC-CCUGCCU------------UGAGACUGGAGAUGCC
#=GR Lesser/1548/1548/1-548        PP ------------------------------------5667777778***********------------------********-------------------------****----------8765------------6799999999*--*************-*******------------****************
Guinea/1584/1584/1-584                CA-CAUGG-----------GUAACAUAAUUAUAUAG---------------------UGC---UCAUUCUACAU---------GG--U-AUGAGUAUGCAGC-AGACC------------------GCACUGCAAAUAAGACUUGGUAU--UCUAAAUAUGUA--CACAGCU------------UCAGGUCAGAGCUACA
#=GR Guinea/1584/1584/1-584        PP **-*****-----------*****************---------------------***---********998---------9*--*-************8-69999------------------99*********************--********9776--6666666------------66667889********
Macaque/1642/1642/1-642               CA-CGUGG-----------GUAACCUAAUUAUAUAA---------------------UGC---UUAUUCCAUACA--------GG--A-GUGAUUAUGCAGUGGGACC------------------CUGUUGCAAACGGGACUUUGCAC--UCUAAAUAUAGAC-CCCAGCU------------UGGGACAAAAGUUGCA
#=GR Macaque/1642/1642/1-642       PP **-*****-----------*****************---------------------***---************--------**--*-*******************------------------***********************--*************-*******------------****************
Cow/1677/1677/2-639                   UAGAAGGG-----------GUAAAGUAAUUAGACAA---------------------UGC---UAAUUCCAUGCA--------GG--C-AUGACUGUGCAGUUAGACC------------------CUGCUGCAAACAGGACUUAGGGC--UCAAAAUAUAGAC-CCUGACC------------UCAAACAAGAGAGGCA
#=GR Cow/1677/1677/2-639           PP *9558999-----------*****************---------------------***---************--------**--*-*******************------------------***********************--*************-*******------------****************
Tarsier/1636/1636/1-636               CA-CAUGG-----------GUAACCUAAUUAUAUAC---------------------AGC---UUAUUCCAUACA--------UG--U-GUGAUUGUACAGUGGGACC------------------CUGCCCCAAGCAGGACUUUGUGC--UCUAAAUAUAGAC--CGGACU------------UGAAACAAGAGUUGCA
#=GR Tarsier/1636/1636/1-636       PP **-*****-----------*****************---------------------***---************--------**--*-*******************------------------***********************--************5--99****------------****************
Pika/1422/1422/25-421                 CA-UG-UG-----------G-AACCUCAUUACACAU---------------------UGC---UGGCUCCAUACA--------GG--C-GGGAUGGUGCAGCGGGACC------------------CUGCCACAAACAGGGCUGAG--C--UCCAACUGCAGAC-CCCGGCU------------GGAGAGGAAAGAUGCA
#=GR Pika/1422/1422/25-421         PP 66-66-45-----------6-99*************---------------------***---************--------**--*-*******************------------------****************7665--6--668**********-*******------------****************
Shrew/1582/1582/2-567                 GA-CAU-G-----------G--AACUAAUUUUAUUA---------------------UGC---UAAUCCCAAAUG--------GG--C-GUGAUUAUACAGUCAGACC-------------------UGUUUCAAG--GAACUUAAUGC--UCUAACUAUGGAU-CUUGACU------------UCAGACAAGAGAUGAA
#=GR Shrew/1582/1582/2-567         PP 55-574-5-----------5--7799**********---------------------***---************--------**--*-****************985-------------------667666655--6789*******--*************-*******------------****************
Sloth/1579/1579/3-564                 AG-CAUGG-----------GGGACCUAAUUAUCUAG---------------------GGC---UGAUUCUAUAGA--------GG--C-C-----AAUCAGUCUGACA------------------UGGCUGCAAAGAGGAUUCAUGGC--UCUAAAUAUAGAC-CCUGACU------------UCAGACAGGAGAUGUU
#=GR Sloth/1579/1579/3-564         PP **-*****-----------*****************---------------------***---************--------**--8-4-----455**********------------------***************9999999*--*************-*******------------****************
Bushbaby/1589/1589/1-589              CA-UUUGG-----------G----------GCAUAA---------------------UGC---UUAUUCCAUACA--------GG--U-GUGAUUAUGCAGUGGAACU------------------CUGCUGGAAAC-ACACUUUCCCC--UCUAAAUAUAGAC-CAGGGCU------------UCAGGCAAGAGUUGCA
#=GR Bushbaby/1589/1589/1-589      PP **-*****-----------9----------999***---------------------***---************--------**--*-*******************------------------**********9-***********--*************-*******------------****************
Dolphin/1622/1622/1-622               CA-AAGGG-----------GUAACGUAAUUAUACAA---------------------UGC---UAAUUCCAUACA--------GG--A-GUGGUUAUGCAGUCAGACC------------------CUGCCGCAAACAGGACCUAGGGC--UCUAAAUAUAGAC-CCUGACC------------UCAGACAAGAGAAGCA
#=GR Dolphin/1622/1622/1-622       PP **-*****-----------*****************---------------------***---************--------**--*-*******************------------------***********************--*************-*******------------****************
Cat/1681/1681/1-681                   CA-CGGAGGGAA--GGGAAGUAACCUAAUUAGAUAA---------------------UGU---UAAUUCUUUAUC--------AGGCU-GUGAUUAUUCAGUCAGACU------------------CCGCUGCAAACAGGACUUAGGAU--UCUAAAUAUAGAC-CCUGACU------------U----CAAGAGAUGUA
#=GR Cat/1681/1681/1-681           PP **-*999999**--**********************---------------------***---*******99987--------77456-99*****************------------------***********************--*************-9999999------------6----6679*******
Armadillo/1600/1600/2-600             AG-CGUGG-----------GGGACCUAGUUGUCUAA---------------------GGC---UGACUCCAUCGA--------GG--C-CUGAUGAUGCAGUGACACC------------------CUUCUGCAAAGAGGAUUCAGGGC--UCUACAUAGAGAC-UCCAACU------------UGGUACGAA---UGCC
#=GR Armadillo/1600/1600/2-600     PP **-*****-----------*****************---------------------***---************--------**--*-*******************------------------***********************--*************-*******------------****98555---9999
Gorilla/82468885/1640/1-640           CA-CAUGG-----------GUAACCUAAUUAUAUAA---------------------UGC---UUGUUCCAUACA--------GG--A-GUGAUUAUGCAGUGGGACC------------------CUGCUGCAAACGGGACUUUGCAC--UCUAAAUAUAGAC-CCCAGCU------------UGGGACAAAAGUUGCA
#=GR Gorilla/82468885/1640/1-640   PP **-*****-----------*****************---------------------***---************--------**--*-*******************------------------***********************--*************-*******------------****************
Rabbit/1617/1617/1-617                ------GG-----------ACAAUCUAAGUAUAUAC---------------------UGC---UGAUUCCAUAUA--------AG--C-CUGAGUAUGCC-CGGGACU------------------CUGCUGCAAACAGGUUUUAG--G--UCUAAAUAUAGACACCU----GCCCCCCAGCUC-CAGACCAGAGGUGCA
#=GR Rabbit/1617/1617/1-617        PP ------34-----------477889***********---------------------***---************--------**--*-**********4-99*****------------------**********8877777776--9--*************5555----567888888885-567999999999***
#=GC SS_cons                          ------<<-----------<<-------------------------------------<<---<<<-<<<---------------------------<<<<<<________________________>>>>>>----->>>->>>>>--------------->>->>---------------------------------
#=GC RF_cons                          CA.cacgg...........GuaACcUAAUUAUAUAA~~~~~~~~~~~~~~~~~~~~~ugC...ucguUCcAUAcA~~~~~~~~gG..a.GUGAUUAugCaGuggGAcC~~~~~~~~~~~~~~~~~~ccgCuGcaAACagGACUUggcgc..UCUAAAUAUaGAc.cccgaCU~~~~~~~~~~~~ugggACAAGAguugcA

Panda/1630/1630/2-630                 CUAGGUAAAUCGAGAUAGGCGAC---CACUUA---UA---U-------AAAUAAUCCAUAUUGACAUGGAAGGGGGUUUUAAGAGACAGAAAUAAUAGAA-AAACAGGA---CAGAAAAGG----AAUCAGUUGAUGGAGAUUGUCGUUGCCAAUGCCUGGGCUUCCUCCUGCUGUU------ACGAUAGCCAAAUAAAU
#=GR Panda/1630/1630/2-630         PP ***********************---******---**---*-------****************************************************-****8866---*********----****************************************************------*****************
Horse/1677/1677/1-677                 AUAGGGAAAUAGAGAUGGGGGAC---CACUUA---UG---A-------AAACAAUCCAUGUAGACGCAGAAGGAGUUUUUAAAAGAC---------AGAA-ACACAGAAGAACAGAAAAGA---GGCUCAGCCGAUGGAGAUUGUCAU-GCCAGUGCCUGAGCUUCCUCCUGCUACUGUUUUUAAGAUCUCCAGAGAAAU
#=GR Horse/1677/1677/1-677         PP ***********************---******---**---*-------************************************985---------7***-********************---999********************7-***************************************************
Marmoset/1630/1630/1-630              ACAGAGAAAUGGACAUAGGAGAA---CACUUA---UA---U-------AAGUAAUGCAUGUAGACAUAGAAGGGGGAUUUAAAAGACAGAAAUAAUA-AA-GUACAGAAGAACAGAAAAAAAAAGACCCACCAGAUGGAGAUUACUACUGCCAAUGCCUGAACUUCCUCCUGCUAGU------AAGAUUGCUAGAGAAAU
#=GR Marmoset/1630/1630/1-630      PP ***********************---******---**---*-------************************************************8-**-***************88877666667**************************************************------*****************
Gibbon/1637/1637/1-637                GUAGAAACAUAGACAUAGGAGAA---CACUUA---AA---U-------AAGUGAUGCAUGUAGACAUAGAAGGGGUAUUUAAAAGA--GAAAUAAUAGAA-GUACAGAAGAACAGAAAAAA----GAUCAGCAGAUGGAGAUUACCAUUCCCAAUGCCUGAACUUCCUCCUGCUAUU------AAGAUUGCUAGAGAAUU
#=GR Gibbon/1637/1637/1-637        PP ***********************---******---**---*-------***********************************996--899*********-********************----****************************************************------*****************
Dog/1689/1689/1-689                   UCAGAGACAUGGAGAUGGGAGAC---CACUUA---UA---U-------AAAUAAUCAGUGUGGACGGAGAAGGGGUUUUUAAAAGAUGGAAAUAAUAGAA-AAACAGAA----AGAAAAGA---GGCUCAGCCGAUGGAGAUUGUCAUUGCCAAUGCCUGAACUUCCUCCUGCUACUGUUUGUAAGAUAGCCAAAUAAAU
#=GR Dog/1689/1689/1-689           PP ***********************---******---**---*-------****************************************************-******99----8*******---999*************************************************************************
Megabat/1586/1586/1-586               ACAGGGAAAUAGAGAUAGGAGAC---CAUUUA---UA---U-------AAAUAAUCCAUGUAGACAUAGAAAGGGUUUUGAAAAACCAGAAAUAAUAGAA-AUACAGAAGGACAGGA--GA----UGCUAGUCGAUAGAGAUUGUCAUUGCUAAUGCUUGAGCUUCCUCCAGCUAUU------AAGUUUGCAAGAGAAAU
#=GR Megabat/1586/1586/1-586       PP ***********************---******---**---*-------****************************************************-***************5--77----88**************************************************------*****************
Kangaroo/75168128/1612/1-612          GUUUCAAAGUAG----AAGUGAU---UACUUA---UA---U-------GA-UAGAGCGCAUAAACAAAAAAAAAAUGGUAGAAAGACAGAAAUAAUAGAA-AUGCAGAAAAACAGAAAAAA----AAUCAGCAGGUACAGACUGGCAUUAUCAAUACUCAAGUCUCCCCUUAUUUUU------AAGACUUCCAGAGAAAU
#=GR Kangaroo/75168128/1612/1-612  PP **********99----5799***---******---**---*-------99-***************999999888888899*******************-********************----****************************************************------*****************
Orangutan/83999039/1641/1-641         GUAGAAACGUAGACAUAGGAGAA---CACUUA---AA---U-------AAGUGAUGCAUGUAGACAUAGAAGGGGUAUUUAAAAGACAGAAAUAAUAGAA-GUACAGAAGAACAGAAAAAA---GACUCAGCAGAUGGAGAUUACCAUUCCCAAUGCCUGAACUUCCUCCUGCUAUU------AAGAUUGCUAGAGAAUU
#=GR Orangutan/83999039/1641/1-641 PP ***********************---******---**---*-------****************************************************-*******************9---999**************************************************------*****************
Squirrel/1598/1598/1-598              ACAGGCAAAUAGAUAUUGGCGAC---CACCUA---CA---U-------AA-UAAUGCUUGUAGACAUAGAAGGGGAUUUUAGGAGACAAGAAUAAUAGAA-ACACACAAAAGAAAAAAAAA----AUUCAGCAGAUGGAGACUGUCAUUACUAAUGCCUGAACUUCCUCUUGCUUUU------AAGAUCACCAGAGAAAU
#=GR Squirrel/1598/1598/1-598      PP ***********************---******---**---*-------*8-*************************************************-********************----****************************************************------*****************
Tree/1594/1594/1-594                  AA------AAAGAAACCAGAGAC---CACUUA---UA---U-------CAAUAAUGCAUGUAGACAUAGAAGGGGAAUUUAAAAUACAGAAAUAAUAGAA-AUACAGAAGAACAGAAAGAA----GGUCGGUAGAUGGAAAUUGCCAUCACCGAUGCCCGAGUUUCCCCCUACUAUU------AAGAGCACCAGAGAAAU
#=GR Tree/1594/1594/1-594          PP 65------55666777899****---******---**---*-------****************************************************-********************----****************************************************------*****************
Chimpanzee/1639/1639/1-639            GUAGAAAAAUAGACAUAGGAGAA---CACUUA---AA---U-------AAGUGAUGCAUGUAGACACAGAAGGGGUAUUUAAAAGACAGAAAUAAUAGAA-GUACAGAAGAACAGAAAAAA----ACUCAGCAGAUGGAGAUUACCAUUCCCAAUGCCUGAACUUCCUCCUGCUAUU------AAGAUUGCUAGAGAAUU
#=GR Chimpanzee/1639/1639/1-639    PP ***********************---******---**---*-------****************************************************-********************----****************************************************------*****************
Elephant/1572/1572/1-572              GUGGGGAAGCAGAGAAAGGAGAC---UGAUUA---UA---U-------AAAUAAUAUGUGUAGACAUAGAAGGGGGCUUUAAAAGAUGGGAAUAAUAGAC-AUACAGAAGGACAAGAAAGA----GGCCAGCUGAUGGAGAUUGUCAUGGCCAGUGCCUGAGCUUUCUCCUGCUAUU------AUGGUCGCCUGAGAAAU
#=GR Elephant/1572/1572/1-572      PP ***********************---******---**---*-------****************************************************-********************----****************************************************------*****************
Rat/1612/1612/12-346                  -----------------------------------------CAGCUUC-----AGACAAG-AGACAC--AAUGGCUAUUUCAAAGACAGAAAUACUAGGC-AGAAACACAAACAGAAAAAA---AAAUUAGCCAGCAGAGAGUGUCAUUACCAAUGCCAUCACUACUU--------------------------------
#=GR Rat/1612/1612/12-346          PP -----------------------------------------3455556-----8889766-788887--6778999************************-***99********9999988---899******************************98888888888--------------------------------
MicrobaU/1623/1623/1-623              ACAGGGAGUCAGAGAUAGGAGAC---CACUUA---AA---U-------AAAUAAUGCAUGUAGAUAUCGAAGGGUU-UUUUAAAGACAGAAAUAAUAGAA-AUA---AAGUACAGAAAAGA----GGCUAGCCAAUGGAGUUUGUCAUUGCCAAUGCCCGAUCUUCCUCCCACUACU------AAGAUUGCCUGAGAAAU
#=GR MicrobaU/1623/1623/1-623      PP ***********************---******---**---*-------************************7775-888899*****************-***---**************----****************************************************------*****************
Ferret/1627/1627/1-627                CUAAGGAAAU---CAAGACAGAA---CACUUA---UA---U-------AAGUAAUCCCAUUAGACAUAGAAGGGG-UUUUAAAAGACGGAAAUAAUAGAA-AAACAGAAAGACAGAAAAGA----GGUCAGCUGUUGGAGACUGUCAGUGCCAAUGCCUGAGCUUCCUCCUGCUUCU------AAGACAGCCAAAUAAAU
#=GR Ferret/1627/1627/1-627        PP **********---5666678999---******---**---*-------************************999-5***********************-********************----****************************************************------*****************
Human/1639/1639/1-639                 GUAGAAAAAUAGACAUAGGAGAA---CACUUA---AA---U-------AAGUGAUGCAUGUAGACACAGAAGGGGUAUUUAAAAGACAGAAAUAAUAGAA-GUACAGAAGAACAGAAAAAA----AAUCAGCAGAUGGAGAUUACCAUUCCCAAUGCCUGAACUUCCUCCUGCUAUU------AAGAUUGCUAGAGAAUU
#=GR Human/1639/1639/1-639         PP ***********************---******---**---*-------****************************************************-********************----****************************************************------*****************
Hyrax/1569/1569/5-569                 ACGGGAAAAUAGAGAAAUGAGAC---CACUUA---GA---U-------AAAUAAUGUAUGUAAACAUAGAAA-GAGCUUUAAAAGAUGGAAAUAAUAGAC-AUACAGGAGAGCAGGAAAGA----GGUUAGCUGACGGAGAUUGUCAUUACCACUGCCUGAACUUCCUCCUGUUAUU------AUGCUUGCCUGAGAAAC
#=GR Hyrax/1569/1569/5-569         PP ***********************---******---**---*-------**********************88-899************************-********************----****************************************************------*****************
Lesser/1548/1548/1-548                AUGGGGGCACAGAAAAAGGAGAC---CCCAUG---UA---C-------ACGGAAUGCAUGCAGACACAGAAUGAGGCCCUAAACAGUGGAAAUAAUAGAU-AUCCAGGUGGACAGAAGGAG----GCCCUGCUGAUGGAGAUGGCCAUUGCCAGCGCCCAAACUGCCUCCUGUGACU------AUGAUCGCCAGGAAAAC
#=GR Lesser/1548/1548/1-548        PP ***********************---******---**---*-------****************************************************-***************99999----****************************************************------*****************
Guinea/1584/1584/1-584                AU--GCAAAUCCAGAUAGGAGAU---CGCUUA---UG---A----------UAAUGCUUAAAGCCAG--A-GGUAG------------AAAAUAAUAGGA-AUGUAAAACAGCAGGGGAAA----AAUCCUCAGAUAGAGAUUGCAAUUCUUGAUGCCCAGACUCCCUCUUAUUUUU------AAGAAUGUAAGAGAAAU
#=GR Guinea/1584/1584/1-584        PP 87--67788888899********---**9977---65---4----------9999999999996544--3-33333------------4789********-***************99999----99999***********************************************------*****************
Macaque/1642/1642/1-642               ACAGAUAAAUAGACAUAAGGGAA---CACUUA---AA---U-------AAGUAAUGCAUGUAGACAUAGAAGGGGUAUUUAAAAGACAGAUAUAAUAGAA-GCACAGAAGAACAGAAAAAA---GACUCAGCAGAUGGAGAUUACCAUUCCCAAAGCCUGAACUUCCUCCUGCUAUU------AAGAUUGCUAGAGAAUU
#=GR Macaque/1642/1642/1-642       PP ***********************---******---**---*-------****************************************************-*******************9---999**************************************************------*****************
Cow/1677/1677/2-639                   ACAGU----UAGAGACAGGAGAC---CACCGA---UA---U-------AAAUAAUCCAUGUAGAUAUAGAGGGGGGGUUGAAAAGACAGAAAUAAUAGAAAGUAUGGAAGGAUAGAAAAGA---ACUUCUGCUGAUGGGGAAUGUCAUUGCUAAUGCUUGGGCUUCCUCCUGAUACUGUUUUUAAUGUUGGCCGAGAAAU
#=GR Cow/1677/1677/2-639           PP *9986----68999*********---******---**---*-------**************************************************75279******************---7789*******************************************************88888888889******
Tarsier/1636/1636/1-636               ACAGGAAAACAGUGAUAGGCGAA---CGCUUA---UA---U-------AAAUAAUACACGUGGCUAUAGAAGGAGGGCUUAAAAGACAGAAAUAAUAGAA-AUACAGAAUGGA-AAAAAAG----GCUCAGCAAACAGACAUGGUCAUUGCCGAUGCCCGAACUUCCUCUUGCGAUU------AAGGUUUCCAGAGAAAU
#=GR Tarsier/1636/1636/1-636       PP ***********************---******---**---*-------*************************9999***********************-****99996654-4555556----89**************************************************------*****************
Pika/1422/1422/25-421                 UUAGGGGACUAGAGCUAGGAGCA---CACUAA---UACACU-------UUCUAAGC-CAGAAGA---------AGGCUUAGGAAGACAGAACCAACAGAA-AUGCAUAAGAGGGG-AGAAA----ACUCAACAGUUGGAGCCUGCCAUUGCUUCCGCCUG-GCAACCUCCUGUCAUU------GGGAGAGUCAGAGAUG-
#=GR Pika/1422/1422/25-421         PP *********************99---887776---652224-------66688877-4666666---------6889***********************-*99*9999887755-55667----78*********************************-8999************------************9765-
Shrew/1582/1582/2-567                 ACAAGGACAU--AUAUAGGAGAC---CACUUA---UA---A-------AAAUAAUCCUUAC------AGAGGGGAAUGUUGAAAGACAGAAAUAGCAGAA-AUAUAGACAAACAGGGAGAA----ACUUAAUGCAUGGAGA-UGUCACUAACAAUGCCUGAACUUCCUCCUGCUAUU------AAGAAUGCUGAAGGACU
#=GR Shrew/1582/1582/2-567         PP *******999--789********---******---**---*-------*******998764------77778999999**********************-********************----*************998-8**********************************------*****************
Sloth/1579/1579/3-564                 ACAGUCAAA--GAGAUAGGAGAC---CACCUA---UA---U-------GAAGAAUUCAGGUAGACACAGAAGGGAGCUUUAAAAGAUGGGACUGAUAGAA-AUACAGAAGGAUAGGAAGGA----GCUCAGCAGAUGGAGAUUGCCACUGUCAAUGCCUGAGCUUCCUCCUGUUUUA------AUGGUCAUGAGAGAAAU
#=GR Sloth/1579/1579/3-564         PP *****9986--677999******---******---**---*-------****************************************************-********************----****************************************************------*****************
Bushbaby/1589/1589/1-589              GCAGGGACACAGAG----------------UA---AA---U-----------AAUACAUAUAGACAUAGCAGGGG-AGUUAGCAGAUUUAAAUCAUAGAG-AUACAGAAGAACAGAAAAAG----GCCCAAAUGAUGGAAACUAUCAUUACAAAUACCUGAACUUCCUUCUGCUAUU------AAGAUC-CUCCAGCAAU
#=GR Bushbaby/1589/1589/1-589      PP ************75----------------44---55---5-----------4**********************-8***********************-********************----****************************************************------*****9-**********
Dolphin/1622/1622/1-622               ACAGUUAAAUAGAGAUAGAAGAC---CACUCA---UA---U-------AAAUAAUCCACGUAGACACAGAAGGGGGUUUUAAAAGACAGAAAUAAUAGAA-AUACGGAA---CAGAAAAGA----GGUCAGCUGAUAGAGAAUGUCAUUGCCAAUGCCUGAGCUUCCUCCUGCUAUU------AAGAUUGCCAGAGAAAU
#=GR Dolphin/1622/1622/1-622       PP ***********************---******---**---*-------****************************************************-******99---*********----****************************************************------*****************
Cat/1681/1681/1-681                   ACAGGGAAAUAGAGAUCAGCGACCAGCGAUUAUUGUA---U-------AAACAGUCCAUGUAGACAUAGAAGGGGUUUUCAAAAGAUGGAAAUAAUAGGA-AAA--------CAGAAAAGA---GGCUCCGUUGAUGGAGACUGUCAUUGCCAAAGCAUGAGCUUCCUCCAGCUACUGUUUGCAAAACAGCCAAAUAAAC
#=GR Cat/1681/1681/1-681           PP *******************998533478888733347---8-------9999************************************************-999--------79*******---999************************************************************9************
Armadillo/1600/1600/2-600             ACGGGCAAACAG----AGGAGAC---CACUUA---UG---U-------GAAGAAUCCAUGUAGACGUAGAGGGGG-CUUUAAAAGAUGGAACUAACAGCA-AUACAGAAGGACAGGACGAG----GCUCAGCAGAUGGAGAUUGCCACUGCAAAUGCCUGAGCUUCCUCCUGCUAUU------AAUGGUACCAGAGAAAU
#=GR Armadillo/1600/1600/2-600     PP *********998----68*****---******---**---*-------*******************98887765-79**********************-********************----****************************************************------99999************
Gorilla/82468885/1640/1-640           GUAGAAAAAUACACAUAGGAGAA---CACUUA---AA---U-------AAGUGAUGCAUGUAGACACAGAAGGGGUAUUUAAAAGACAGAAAUAAUAGAA-GUACAGAAGAACAGAAAAAA---AACUCAGCAGAUGGAGAUUACCAUUCCCAAUGCCUGAACUUCCUCCUGCUAUU------AAGAUUGCUAGAGAAUU
#=GR Gorilla/82468885/1640/1-640   PP ***********************---******---**---*-------****************************************************-****************9999---899**************************************************------*****************
Rabbit/1617/1617/1-617                ACAGGGGAGUAGAGAAGAGACCU---CACUUC---UG---U-------AAAUAAUGCGUGCAGACCUAGAUGAAGGCUUAAAAAAGCAGAAAU----GAU-CAACAGAA-----GA----A----GCUCAGCACACGGAGAUGGUCAUUGCCAAGGCCUGAGCAUCCUCUUGCUAUUGUUCCUGUGAUUGCCAGA--GCU
#=GR Rabbit/1617/1617/1-617        PP ***********************---******---**---*-------************************988888888888889998887----899-77888877-----76----4----789****************************************************************866--678
#=GC SS_cons                          ->>>>-------------->>>>--->---->--->>--->------->>>>>------>>>>>---->>>>>>>>:::[[[[[[[[----------[[[-[[[[[,,,,,,<<<----<<----<<<<<<----<<<-<<<____>>>->>>---->>>>>>>>---->>>,,,,,,,,,,,,,,,,,,((((,,,,,<
#=GC RF_cons                          auAGggAAAUAGAgAUaGgaGAc...cacuuA...uA...U~~~~~~~aaguaAugCauguAGACAuggaaGGGgguUUUAAaAGACaGAAAUAAUAGAa.gcACaGAAGaACAGaAAAgA....gauCAGccGAUgGAcauUGUCAUugCcAAggCCuGAgcuUCCUcCugCUauU......AAGAUcgCcagAgcacu

Panda/1630/1630/2-630                 GCGUAUUA-------AAUAAUAU---GCGAGCUCC-AAGAAUAUA-CUAGAAUGUAUUUGGUGCGCAC--GUACCACGUAAACAAAC-UAAUUCACAGAACAUA-UUU-UACAUACAUUGGGUGGGUAUUCAGUUUGUGUAUACAUAAUAAU-----GUAUUUUCCAUGUACUUUU--U---------------------
#=GR Panda/1630/1630/2-630         PP ********-------********---*********-********5-7*********************--*****************-****************-***-*******************************************-----******************9--8---------------------
Horse/1677/1677/1-677                 GUGUAUUACAAGUGCCAUAAUAU---GUGAACCCA-AAGAAUGUA-CUUCAGUGUGUUUGGGACAUGC--ACACCACAUAUGCAAACGUAAUUUAAGGAAGAUA-UUU-UUCAUACACUGGGUAGAUAUGCAUUUUGUAUAUAUGUAAUAAUAUGAUGUAUUUUCCAUGUAAUGUU-UA---------------------
#=GR Horse/1677/1677/1-677         PP *******9654444446******---*********-********5-7*********************--**********************************-***-*******************************************************************-**---------------------
Marmoset/1630/1630/1-630              GUGUCUUA-------AACAGUUC---AUAAUCCCAGAGGAAUGCA--------CUUUUUAGUACACAC--ACAGCAUAUUUAUAAACAUAACUCA--GAAAGUA-UUU-UCCAUACAUUGGGUAGAUAAGCACUUUGUGUAUAUAUAAUAAU-----AUAUUUCCCAUGCAGUUUUAAA---------------------
#=GR Marmoset/1630/1630/1-630      PP ********-------********---*********888889***8--------677899*********--***********************98--9999***-***-*******************************************-----*******************99*---------------------
Gibbon/1637/1637/1-637                GUGUCUUA-------AACAGUUC---AUGAACCCAGAAGAAUGCAAUUUCAAUGUAUUUAGUACACAC--ACAGUAUGUAUAUAAACACAACUCACAGAAUAUA-UUU-UCCAUACAUUGGGUAGGUAUGCACUUUGUGUAUAUAUAAUAAU-----GUAUUUUCCAUGCAGUUUUAAA---------------------
#=GR Gibbon/1637/1637/1-637        PP ********-------********---******************************************--**********************************-***-*******************************************-----*******************99*---------------------
Dog/1689/1689/1-689                   GUGUAUUAUA---AAUACAAAAACACGUGAGCUCA-AAGAAUGUA--UUCAAUGUAUUUGGUACACGC--ACACUACGCAAACAAAC-UAACUUACACAACAUA-UUUUUUCAUACACUGGGUAGAUAUUCACUUUGUGCAUCUAU---------------------------------GUAAUAAUAUGAUAUUUAUUC
#=GR Dog/1689/1689/1-689           PP *******976---55456666664447788*****-********7--89*******************--*****************-****************-8751689*****************************98887---------------------------------678889999999*********
Megabat/1586/1586/1-586               GUGUCUUA-------AAUAAUAU---GUAAACUCA-AAGAAUGUACUUCAAUUGUAUUU----------------------------GUUAAGCAAACAACAUA-UUU-UUCAUACACUGCGUAGAUUUGUAUUUUGUGUAUAUAUAAUAAU-----GUAUUUUUAAUGCAGUUUU-UA---------------------
#=GR Megabat/1586/1586/1-586       PP ********-------********---*********-*********************97----------------------------89999************-***-*******************************************-----*******************-77---------------------
Kangaroo/75168128/1612/1-612          GUAUCAUA-------AACACAAU---AUGAAGCCUGAGGGUAAUAUUUUUAAUGUAUUUGGUAC--AU--ACACCAGGUGUGAAAACAUGAAU------------UUU-UUAAUAUAUGGGGUAAAUAUGUACUUUGUGGGUAUAUAAUAAU-----GUAAUUUUCAUAUGCUUUU--U---------------------
#=GR Kangaroo/75168128/1612/1-612  PP ********-------99888888---8887766665999999*********************9--77--788****************7766------------478-9999***************************************-----*************999999--8---------------------
Orangutan/83999039/1641/1-641         GUGUCUUA-------AAAAGUUC---AUGAACCCAGAAUAAUGCAAUUUCAGUGUAUUUAGUACACACACACAGUAUGUAUAUAAACACAACUCACAGAAUAUA-UUU-UCCAUACAUUGGGUAGGUAUGCACUUUGUGUAUAUAUAAUAAU-----GUAUUUUCCAUGCAGUUUUAAA---------------------
#=GR Orangutan/83999039/1641/1-641 PP ********-------********---*************************************9987722568*******************************-***-*******************************************-----*******************99*---------------------
Squirrel/1598/1598/1-598              AUGUACUA-------UAAAGAU----GUAAGUCCA-ACAAUUGUAUUUUCAAUAUAUUUGGUAUACAU--ACACCAUGCGGGCAAACAUAAUUUA--------------------CAAUGUGUAAAUAUGCACUUUGUGUAUGUACAAUA---------UUUUUUCAUUAAAUUUU--U---------------------
#=GR Squirrel/1598/1598/1-598      PP ********-------8877766----*********-********************************--***********************77--------------------566********************************---------99999*********999--8---------------------
Tree/1594/1594/1-594                  GUGUAUUA-------AAUAAGAU---AUGGACCCCCCAAAAUGUACUUUCAAUGUAUUUGGU--ACAU-----ACAUGCCAUCAUUUAU-------GGAAUAUA-UUU-UCCA----C-----ACAUAUGCACUU-GUGUAUGUAUAAUAAU-----GUAUUUUGCAUGCAGUGUU-UU---------------------
#=GR Tree/1594/1594/1-594          PP ********-------*****999---99999886437899*****************97765--4444-----4556555555554444-------79******-***-8865----5-----88********75-****************-----*******************-**---------------------
Chimpanzee/1639/1639/1-639            GUGUCUUA-------AACAGUUC---AUGAACCCAGAAGAAUGCAAUUUCAAUGUAUUUAGUACACAC--ACAGUAUGUAUAUAAACACAACUCACAGAAUAUA-UUU-UCCAUACAUUGGGUAGGUAUGCACUUUGUGUAUAUAUAAUAAU-----GUAUUUACCAUGCAGUUUUAAA---------------------
#=GR Chimpanzee/1639/1639/1-639    PP ********-------********---******************************************--**********************************-***-*******************************************-----*******************99*---------------------
Elephant/1572/1572/1-572              GUGUAUUG-------AAUGAUCU---GUUAACCCA-AAGAACGUACUUUCGAUGUAUUUAGUACAUGU--ACACCAUGUAUGUAGACAUAAUUUACAGAAUCUA-UUU-UCUGUACAUUGGGUAGAUAGGCGUUUUGUGUACAUACGAUAAU-----GUGUUUUCCAUGCAAUAUU-UU---------------------
#=GR Elephant/1572/1572/1-572      PP ********-------********---*********-********************************--**********************************-***-*******************************************-----*******************-**---------------------
Rat/1612/1612/12-346                  --------------------------------------------------------------------------------------------------------------------------------------------------------------------------------------------------------
#=GR Rat/1612/1612/12-346          PP --------------------------------------------------------------------------------------------------------------------------------------------------------------------------------------------------------
MicrobaU/1623/1623/1-623              GUGUAUUA-------UACGAUAU---GUGAACCCA-AAGGAUAUUUUUCAACUAUAUUUGGUACACAC------CAUGUAUGCAAACAUAAUCUACAGAAUAUA-UUU-UUCAUACACUGGGUAGAUAUGCACUUUGUGUAUAUAUAAUAAU-----GUAUUUUUAAUGCAGUUUU------------------------
#=GR MicrobaU/1623/1623/1-623      PP ********-------********---*********-******************************87------9*****************************-***-*******************************************-----*****************99------------------------
Ferret/1627/1627/1-627                GUGUAUUA-------AAUACUAU---GUGAGCUCA-AAGAAUGUA-CUGCAAUGUAUUUGGUAUGCAC--ACACCAUGUAAACAAAC-UAAUUUACAGAACGUA-UUU-UUCAUACAUUGCGUAGAUACUCAAUUUAUGUGUGUAUAAUAAU-----GUAUUUUCCAUGCACUUUU-UU---------------------
#=GR Ferret/1627/1627/1-627        PP ********-------********---*********-********5-7*********************--*****************-****************-***-*******************************************-----*******************-**---------------------
Human/1639/1639/1-639                 GUGUCUUA-------AACAGUUC---AUGAACCCAGAAGAAUGCAAUUUCAAUGUAUUUAGUACACAC--ACAGUAUGUAUAUAAACACAACUCACAGAAUAUA-UUU-UCCAUACAUUGGGUAGGUAUGCACUUUGUGUAUAUAUAAUAAU-----GUAUUUUCCAUGCAGUUUUAAA---------------------
#=GR Human/1639/1639/1-639         PP ********-------********---******************************************--**********************************-***-*******************************************-----*******************99*---------------------
Hyrax/1569/1569/5-569                 AUGUAUUA-------AAUAAUAU---GUUAACCCA-AAGAAUGUACUUUUAAUGUAUUUAGUACAUGC--ACACCAUAUAUGUAGAUGGAAUUUACAGAAUAUA-UUU-UCCAUACAUUGGGUAGGUACAUAUUUUGUGUAUGUAUAAUAAU-----GUAUUUGCCAUGCAAUAUU-UU---------------------
#=GR Hyrax/1569/1569/5-569         PP ********-------********---*********-********************************--**********************************-***-*******************************************-----*******************-**---------------------
Lesser/1548/1548/1-548                ACGCAUUC------UAAAGACA----AUAAACCCA-AGGAAUGUAGUAUAGAUGUGUUUGGUACAUGC--ACACCAUGUGUGUAGAUAGAGUUUGUGGAACAGAGUUU-UCAAUACAUUUUGUGUAU---------------AUGUAAUGAU-----GUAUUU-CCACG-------------------------------
#=GR Lesser/1548/1548/1-548        PP ******99------65666666----778899999-********************************--***************99999999999999887652444-455677777666666665---------------78888*****-----***987-67765-------------------------------
Guinea/1584/1584/1-584                AUAUAUUA-------UACAAUAU---UUGAACCCA-AAGAAUAUAAU-----------UGGUA--CAC--ACACCAUUUGUGUAAAC---AUUCUCAGAAUAUA-UUU-UA--CACAGUGGGUAGAUAUGUACUUUGUAUAUGUAUGAUAUA-----G---UUUUCAUACAUUUUA--C---------------------
#=GR Guinea/1584/1584/1-584        PP ********-------********---*********-********862-----------45665--444--55677888888888886---89999********9-998-86--57999*****************************99954-----4---568999999887776--6---------------------
Macaque/1642/1642/1-642               GUGCCUUAU-----GAACAGUUC---AUGAACCCAGAAGAAUGCAAUUUCAAUGUAUUUAGUCCACAC--ACAGUAUGUAUAUAAACACAACUCACAGAAUAUA-UUU-UCCAUACAUUGGGUAGGUAUGCACUUUGUGUAUAUAUAAUAAU-----GUAUUUUCCAUGCAGUUUUAAA---------------------
#=GR Macaque/1642/1642/1-642       PP ********9-----999******---******************************************--**********************************-***-*******************************************-----*******************99*---------------------
Cow/1677/1677/2-639                   GUGUACUAUAAAUACAAUACUAU---GUGAACCCA-AAGUAUGUA-CUUCAAUGUAUUUGGUACACAU--ACAACAUGUAUGCAAAUGUAAUUCACAGAAUAUA-UUU-UUCAUGUACUGAGUUGGUAUGCAUUUUGUGUAUAUAUAAUAACAUGAUAUAUUUUCCAUGAAGCUUUAAA---------------------
#=GR Cow/1677/1677/2-639           PP ******99766666667******---*********-********5-7*********************--**********************************-***-**************************************8887777777*******************99*---------------------
Tarsier/1636/1636/1-636               GUGUGUGA-------UACAAUAU---GCAAACUCA-AAGAAUGUACUUUCCAUGUAUUUGGUAAACAC--ACAUCGUGUACAUGAAAAUAAUUUACAGAAUAUG-AUU-UCCACACACUAGGUAGAUAUGCACUUCGUGUAUGUAUAAUACU-----GUAUUUUCCGUGCAGUUUUUAA---------------------
#=GR Tarsier/1636/1636/1-636       PP ********-------********---*********-********************************--**********************************-***-*******************************************-----******************999*---------------------
Pika/1422/1422/25-421                 -UGUAUAA-------UAAA---U---------------------------------------------------------------------------------------------------------------------------------------------------------------------------------
#=GR Pika/1422/1422/25-421         PP -5555544-------4432---3---------------------------------------------------------------------------------------------------------------------------------------------------------------------------------
Shrew/1582/1582/2-567                 GUGUAUUA-------UGAAUCCC---AUAAACCCA---UGAGUAUAUUUUACUGGAUUUUUGGCACAU--ACACCAUAUAUGUAAACGUU--UUACUGAAUACA-UUU-UUCAUACAUUGGCUAAAGAUGCUCCUCUCCUACAUAUAGUAAU-----GUAUUUUUCUUACAUUUUA------------------------
#=GR Shrew/1582/1582/2-567         PP ********-------**9*9999---999988865---555566789*********************--*****************998--99**********-***-***********9877777777666666667889**********-----********99999988776------------------------
Sloth/1579/1579/3-564                 CUGUCUUA-------AAUAAUAU---GUUAAUCCA-AACCACGUACUUUCAGAGUAUUUGGUAGAUGC--ACACCACGUGUAUAGACAUAAUUUACAGAAUAUA-UUU-UUCAUACACUGGCUGGAUAUGCACUUUGUGUAUAUGUAAUGAU-----GUAUUUUCCAUGAAGUCUU-UU---------------------
#=GR Sloth/1579/1579/3-564         PP ********-------********---*********-********************************--**********************************-***-*******************************************-----*******************-**---------------------
Bushbaby/1589/1589/1-589              GUGUAUUA-------UGCAAUGU---GCAGAUCCA-AAGAAUAU-UCUUCACUGUAUUUCA-ACAUAU--AUAUCAUGUAUGCAAACAUAAUUUAUAGAAUACG-UUU-UCUAUACACUGGAUAGAUAUGUACUUUUUGUAUGUAUAAUAAU-----AUGUUUUCCAUGCAGUUUU-CA---------------------
#=GR Bushbaby/1589/1589/1-589      PP ********-------********---*********-********-78**************-******--**********************************-***-*******************************************-----*******************-**---------------------
Dolphin/1622/1622/1-622               GUGUAUUA-------AGUAAUAU---GUGAAAUCA-AAGUAUGUA-CUUCAAUGUAUUUGGUACACAU--ACACCAUGUGUACAAACAUAAUUCACAGAAUAUA-UUU-UUCACACACUGGGUUGAUAGGCACUUUGUGUAUAUAUAAUAAU-----AUAUUUUUCAUGCAGUGUUUUA---------------------
#=GR Dolphin/1622/1622/1-622       PP ********-------********---*********-********5-7*********************--**********************************-***-*******************************************-----******************999*---------------------
Cat/1681/1681/1-681                   GCGUAUUAUAAAUACAAUAAUAU---GCGAGCUCA-AAGAAUUU-ACUUCCCUGGAUUUGGUACCUGC--ACACCAUGUAAACAAAC-UAAUUUACAGGACACG-UUU-UUCAUACAUUGGGUAGAUAUUCAAU--UUGUAUAUAUAAUGAU-----GCCUUUUCCGUGUACUUUU--U---------------------
#=GR Cat/1681/1681/1-681           PP *******9776666667******---*********-**999988-579999*****************--****************9-****************-***-************************6--89**************-----******************9--8---------------------
Armadillo/1600/1600/2-600             GCGUAUUA-------AAUAAUAU---GUUGAUCCG-AAGCAUGUACUUUCAAUGUAUUUAGUAGAUGC--ACACCAUGUACGUAGACAGAAUUUAAAGAACAUA-UUU-UUCACACACUGGUUGGAUAUGCACUUUGUGGAUAUGUAAGAAU-----GUAU-UUCCAUGUAGUCUU-UU---------------------
#=GR Armadillo/1600/1600/2-600     PP ********-------********---*********-********************************--**********************************-***-*******************************************-----***7-569***********-**---------------------
Gorilla/82468885/1640/1-640           GUGUCUUA-------AACAGUUC---AUGAACCCAGAAGAAUGCAAUUUCAAUGUAUUUAGUACACAC--ACAGUAUGUAUAUAAACACAACUCACAGAAUAUA-UUU-UCCAUACAUUGGGUAGGUAUGCACUUUGUGUAUAUAUAAUAAU-----GUAUUUUCCAUGCAGUUUUAAA---------------------
#=GR Gorilla/82468885/1640/1-640   PP ********-------********---******************************************--**********************************-***-*******************************************-----*******************99*---------------------
Rabbit/1617/1617/1-617                GUGUUAUAA-----AUACAACCU---GUGAAGCCC-AAGAAUGUUCUUUCGCUAUAUUUGGUA---------------UACGCAAACAUGAUUCACAGAAUUUC-UUU-UUAAUACACUGGGUAGAUAGGCACUUUGGGUGU-UAUAAUGAUACCAUGUAUUUUGCACACAGUUUU-AA---------------------
#=GR Rabbit/1617/1617/1-617        PP 888888885-----56799999*---*********-************************987---------------799***********************-***-***************************999987-8999999999999999*****************-**---------------------
#=GC SS_cons                          <<<<<<<<-------<<<<---<---<______________________>>--->>>>>>>>>>>>>,,,,,,,,,<<<<<<_____________________________>>>>>>)))),,,,<<<<<<<<___>>>>>>>>,,,,,,,]-----]]]]]]]-------]]]]]-]]---------------------
#=GC RF_cons                          guGUAUUA.......aacagugc...GUgagccCA.aaGaAUgcAuuUucAaUguAUUUgguacacgc..AcAgcAuguacgcAAACacAAuccAcAGAAuAUA.UUU.UucAUACAuUgggUAGauaugcAcUUUgUguauauAuaAuaAu.....gUauuuUcCAuGcAaUuUU.ua~~~~~~~~~~~~~~~~~~~~~

Panda/1630/1630/2-630                 ------------------------------------------------------AUGUGGACACAUUAAUAUCUGGAUGCAUUUUC
#=GR Panda/1630/1630/2-630         PP ------------------------------------------------------********************************
Horse/1677/1677/1-677                 ------------------------------------------------------AUGUGGAUAUAUUGAUAUCUGGAUGCAUUUUC
#=GR Horse/1677/1677/1-677         PP ------------------------------------------------------********************************
Marmoset/1630/1630/1-630              ------------------------------------------------------AUGUAGACAUAUUAAUAUCUAGGUGCAUUUUC
#=GR Marmoset/1630/1630/1-630      PP ------------------------------------------------------********************************
Gibbon/1637/1637/1-637                ------------------------------------------------------AUGUAGAUAUAUUAAUAUCUGGAUGCAUUUUC
#=GR Gibbon/1637/1637/1-637        PP ------------------------------------------------------********************************
Dog/1689/1689/1-689                   ACUUUGUGCAUCAUAUGUAAUAAGAUGAUGUAUUUUCCUUGUUCGGUGGACACG----------------AUUUGGAUGCAUUUUC
#=GR Dog/1689/1689/1-689           PP *********************************************999999886----------------9***************
Megabat/1586/1586/1-586               ------------------------------------------------------UUAUGGACAUAUUAAUAUCUGGAUGCAUUUUC
#=GR Megabat/1586/1586/1-586       PP ------------------------------------------------------777*****************************
Kangaroo/75168128/1612/1-612          ------------------------------------------------------AUAUAGGUAUAUUAGUACAGGGAUACG-UUUC
#=GR Kangaroo/75168128/1612/1-612  PP ------------------------------------------------------**************************6-578*
Orangutan/83999039/1641/1-641         ------------------------------------------------------AUGUAGAUAUAUUAAUAUCUGGAUGCACUUUC
#=GR Orangutan/83999039/1641/1-641 PP ------------------------------------------------------********************************
Squirrel/1598/1598/1-598              ------------------------------------------------------GUGUACAUACAGCAAGAUCUAGGUAAA--AUU
#=GR Squirrel/1598/1598/1-598      PP ------------------------------------------------------********************9988666--68*
Tree/1594/1594/1-594                  ------------------------------------------------------AUGUAGAUACGUUACUAUCUGGGUGC-UUUUU
#=GR Tree/1594/1594/1-594          PP ------------------------------------------------------**************************-8899*
Chimpanzee/1639/1639/1-639            ------------------------------------------------------AUGUAGAUAUAUUAAUAUCUGGAUGCAUUUUC
#=GR Chimpanzee/1639/1639/1-639    PP ------------------------------------------------------********************************
Elephant/1572/1572/1-572              ------------------------------------------------------AUGUGGAGAUAUUAAUAUCUGAAUGCAUUUUU
#=GR Elephant/1572/1572/1-572      PP ------------------------------------------------------********************************
Rat/1612/1612/12-346                  --------------------------------------------------------------------------------------
#=GR Rat/1612/1612/12-346          PP --------------------------------------------------------------------------------------
MicrobaU/1623/1623/1-623              ------------------------------------------------------AUGUGGAUAUAUUACUAUCUGGAUGUAUUUUC
#=GR MicrobaU/1623/1623/1-623      PP ------------------------------------------------------********************************
Ferret/1627/1627/1-627                ------------------------------------------------------AUGUGGACA-GUUAAUAUCUGGAUGCAUUUUC
#=GR Ferret/1627/1627/1-627        PP ------------------------------------------------------*********-**********************
Human/1639/1639/1-639                 ------------------------------------------------------AUGUAGAUAUAUUAAUAUCUGGAUGCAUUUUC
#=GR Human/1639/1639/1-639         PP ------------------------------------------------------********************************
Hyrax/1569/1569/5-569                 ------------------------------------------------------AUAUGGAGAUAUUAAUACCUGAAUAUAUUUUU
#=GR Hyrax/1569/1569/5-569         PP ------------------------------------------------------********************************
Lesser/1548/1548/1-548                -----------------------------------------------------CAUGCGAACAUAUUAUCC----GGAUGCAUUUC
#=GR Lesser/1548/1548/1-548        PP -----------------------------------------------------457779*********988----6667788999*
Guinea/1584/1584/1-584                ------------------------------------------------------CUGUA----UAUUAAUAUUUGAAUUCGUGUCC
#=GR Guinea/1584/1584/1-584        PP ------------------------------------------------------79995----5679*******************
Macaque/1642/1642/1-642               ------------------------------------------------------AUGUAGAUAUAUUAAUAUCUGGAUGCAUUUUC
#=GR Macaque/1642/1642/1-642       PP ------------------------------------------------------********************************
Cow/1677/1677/2-639                   ------------------------------------------------------AUGUGGAUAUAUUAAUAAUAAGACAUAAUACU
#=GR Cow/1677/1677/2-639           PP ------------------------------------------------------********************************
Tarsier/1636/1636/1-636               ------------------------------------------------------AUGUUGAUAUGUUCAUAUCCGAAUGCAUUUUC
#=GR Tarsier/1636/1636/1-636       PP ------------------------------------------------------********************************
Pika/1422/1422/25-421                 --------------------------------------------------------------------------------------
#=GR Pika/1422/1422/25-421         PP --------------------------------------------------------------------------------------
Shrew/1582/1582/2-567                 ------------------------------------------------------AUAUGGGUAUAUGGAUA---------------
#=GR Shrew/1582/1582/2-567         PP ------------------------------------------------------666**************---------------
Sloth/1579/1579/3-564                 ------------------------------------------------------UUGUGGAUAUAUUAAUA---------------
#=GR Sloth/1579/1579/3-564         PP ------------------------------------------------------*****************---------------
Bushbaby/1589/1589/1-589              ------------------------------------------------------AUGUAGCUAUAUUAACACCUGAAUGCAUUUUC
#=GR Bushbaby/1589/1589/1-589      PP ------------------------------------------------------********************************
Dolphin/1622/1622/1-622               ------------------------------------------------------AUGUGGAUAUAUUAAUAUCUGGAUGCAUUGUC
#=GR Dolphin/1622/1622/1-622       PP ------------------------------------------------------********************************
Cat/1681/1681/1-681                   ------------------------------------------------------AUGUGGCUACAUUAAUAUCGGGAUGCAUUUUC
#=GR Cat/1681/1681/1-681           PP ------------------------------------------------------********************************
Armadillo/1600/1600/2-600             ------------------------------------------------------CUGUGCGUAUAUUAAUAUCUGGAUGCAUUUUC
#=GR Armadillo/1600/1600/2-600     PP ------------------------------------------------------********************************
Gorilla/82468885/1640/1-640           ------------------------------------------------------AUGUAGAUAUAUUAAUAUCUGGAUGCAUUUUC
#=GR Gorilla/82468885/1640/1-640   PP ------------------------------------------------------********************************
Rabbit/1617/1617/1-617                ------------------------------------------------------AUGUAGA--CAUUAAUAUCUGGUUGCAUUGGC
#=GR Rabbit/1617/1617/1-617        PP ------------------------------------------------------****997--699********************
#=GC SS_cons                          ------------------------------------------------------]::<<<<<<<____>>>>>>>:::::::::::
#=GC RF_cons                          ~~~~~~~~~~~~~~~~~~~~~~~~~~~~~~~~~~~~~~~~~~~~~~~~~~~~~~aUGUagauAcaUuaAuauCuggaUgCAUUUUC
//
