# Supplementary material for: Estimating the power of sequence covariation for detecting conserved RNA structure
Source: Bioinformatics. 2020 Feb 7;36(10):3072–6. doi: 10.1093/bioinformatics/btaa080 (PMC7214042; doi:10.1093/bioinformatics/btaa080)
Supplement: btaa080_Supplementary_Data [file btaa080_supplementary_data.zip › btaa080-Suppl_Data/data/alignments/HOTAIR_Pyle15/R-scape/HOTAIR_D4.out]

#-------------------------------------------------------------------------------------------------------
# MSA HOTAIR_D4_1 nseq 31 (31) alen 637 (886) avgid 69.16 (67.78) nbpairs 165 (165)
# Two-set statistical test (one test for annotated basepairs, another for all other pairs)
#
# contacts  165 (165 bpairs 165 wc bpairs)
#
# Method Target_E-val [cov_min,cov_max] [FP | TP True Found | Sen PPV F] 
# GTp    0.05           [-9.90,31.00]    [0 | 0 165 0 | 0.00 0.00 0.00] 
#
#-------------------------------------------------------------------------------------------------------
no significant pairs

# The predicted cyk-cov structure
# SS_cons :::::<<<<---<<<---<<<<___>>>>------>>>--------------------->
#
# SS_cons >>>:::::::::::::::::::<------<<<________>>>-----------------
#
# SS_cons -----><<<<<<<<----------------------<<<<<----<<<<<<<<<--<<<<
#
# SS_cons <------------<<<<---------<<-----------<<-------------------
#
# SS_cons ------------------<<---<<<-<<<---------------------------<<<
#
# SS_cons <<<________________________>>>>>>----->>>->>>>>-------------
#
# SS_cons -->>->>---------------------------------->>>>-------------->
#
# SS_cons >>>--->---->--->>--->------->>>>>------>>>>>---->>>>>>>>:::[
#
# SS_cons [[[[[[[----------[[[-[[[[[,,,,,,<<<----<<----<<<<<<----<<<-<
#
# SS_cons <<____>>>->>>---->>>>>>>>---->>>,,,,,,,,,,,,,,,,,,((((,,,,,<
#
# SS_cons <<<<<<<<-------<<<<---<---<______________________>>--->>>>>>
#
# SS_cons >>>>>>>,,,,,,,,,<<<<<<_____________________________>>>>>>)))
#
# SS_cons ),,,,<<<<<<<<___>>>>>>>>,,,,,,,]-----]]]]]]]-------]]]]]-]]-
#
# SS_cons ------------------------------------------------------------
#
# SS_cons --------------]::<<<<<<<____>>>>>>>:::::::::::
#
# left_pos      right_pos    substitutions      power
#--------------------------------------------------------
# 6		63		25		0.27
# 7		62		25		0.27
# 8		61		10		0.07
# 9		60		44		0.47
# 13		38		42		0.45
# 14		37		9		0.06
# 15		36		42		0.45
# 19		29		38		0.41
# 20		28		31		0.34
# 21		27		27		0.30
# 22		26		20		0.21
# 83		126		47		0.50
# 90		103		31		0.34
# 91		102		53		0.55
# 92		101		41		0.44
# 127		476		37		0.40
# 128		475		21		0.22
# 129		474		37		0.40
# 130		473		10		0.07
# 131		472		17		0.17
# 132		471		12		0.10
# 133		470		12		0.10
# 134		469		23		0.25
# 157		464		12		0.10
# 158		463		13		0.12
# 159		462		12		0.10
# 160		461		26		0.28
# 161		460		16		0.16
# 166		453		21		0.22
# 167		452		38		0.41
# 168		451		43		0.46
# 169		450		14		0.13
# 170		449		15		0.14
# 171		441		15		0.14
# 172		437		26		0.28
# 173		436		30		0.33
# 174		432		11		0.09
# 177		427		16		0.16
# 178		423		36		0.39
# 179		422		15		0.14
# 180		421		12		0.10
# 181		420		17		0.17
# 194		405		31		0.34
# 195		404		34		0.37
# 196		403		24		0.26
# 197		402		31		0.34
# 207		367		14		0.13
# 208		366		12		0.10
# 220		364		18		0.18
# 221		363		24		0.26
# 259		347		34		0.37
# 260		346		26		0.28
# 264		345		34		0.37
# 265		344		38		0.41
# 266		343		18		0.18
# 268		341		17		0.17
# 269		340		17		0.17
# 270		339		27		0.30
# 298		333		24		0.26
# 299		332		19		0.20
# 300		331		20		0.21
# 301		330		20		0.21
# 302		329		25		0.27
# 303		328		35		0.38
# 480		855		22		0.24
# 481		779		37		0.40
# 482		778		31		0.34
# 483		776		13		0.12
# 484		775		9		0.06
# 485		774		21		0.22
# 486		773		14		0.13
# 487		772		42		0.45
# 498		764		8		0.04
# 499		763		11		0.09
# 500		762		14		0.13
# 502		761		23		0.25
# 503		760		27		0.30
# 504		759		17		0.17
# 505		758		19		0.20
# 506		752		17		0.17
# 513		572		17		0.17
# 514		571		9		0.06
# 515		570		13		0.12
# 520		565		24		0.26
# 521		564		16		0.16
# 526		563		21		0.22
# 527		562		52		0.54
# 528		561		17		0.17
# 529		560		12		0.10
# 530		559		14		0.13
# 531		558		9		0.06
# 536		553		7		0.03
# 537		552		15		0.14
# 538		551		8		0.04
# 540		549		11		0.09
# 541		548		8		0.04
# 542		547		18		0.18
# 591		721		13		0.12
# 592		720		23		0.25
# 593		719		14		0.13
# 594		718		32		0.35
# 600		667		28		0.31
# 601		666		32		0.35
# 602		665		21		0.22
# 603		664		26		0.28
# 604		663		13		0.12
# 605		662		22		0.24
# 606		661		9		0.06
# 607		660		21		0.22
# 608		659		8		0.04
# 616		658		24		0.26
# 617		657		11		0.09
# 618		656		37		0.40
# 619		655		16		0.16
# 623		651		36		0.39
# 627		650		33		0.36
# 677		717		18		0.18
# 678		716		16		0.16
# 679		715		15		0.14
# 680		714		25		0.27
# 681		713		26		0.28
# 682		712		40		0.43
# 726		744		21		0.22
# 727		743		22		0.24
# 728		742		9		0.06
# 729		741		24		0.26
# 730		740		22		0.24
# 731		739		18		0.18
# 732		738		15		0.14
# 733		737		29		0.32
# 858		875		15		0.14
# 859		874		27		0.30
# 860		873		23		0.25
# 861		872		24		0.26
# 862		871		25		0.27
# 863		870		17		0.17
# 864		869		26		0.28
#
# BPAIRS 137
# avg substitutions per BP  22.3
# BPAIRS expected to covary 31.7
#
# Method Target_E-val [cov_min,cov_max] [FP | TP True Found | Sen PPV F] 
# GTp    0.05           [-9.90,31.00]    [0 | 0 137 0 | 0.00 0.00 0.00] 
#
