# Supplementary material for: Estimating the power of sequence covariation for detecting conserved RNA structure
Source: Bioinformatics. 2020 Feb 7;36(10):3072–6. doi: 10.1093/bioinformatics/btaa080 (PMC7214042; doi:10.1093/bioinformatics/btaa080)
Supplement: btaa080_Supplementary_Data [file btaa080_supplementary_data.zip › btaa080-Suppl_Data/data/alignments/HOTAIR_Pyle15/R-scape/HOTAIR_D4_1.surv]

16.456171	0.00606061
14.138843	0.0121212
12.400846	0.0181818
12.111180	0.0242424
9.600740	0.030303
9.407629	0.0363636
8.152410	0.0424242
7.669633	0.0484848
7.379967	0.0606061
6.704079	0.0666667
6.510968	0.0727273
6.221302	0.0787879
6.124747	0.0848485
5.931636	0.0969697
5.738525	0.109091
5.641970	0.115152
5.448859	0.121212
5.352304	0.133333
5.159193	0.139394
4.869527	0.145455
4.579861	0.157576
4.483306	0.163636
3.903973	0.169697
3.710863	0.175758
3.614307	0.181818
3.517752	0.187879
3.421196	0.193939
3.324641	0.206061
3.131530	0.212121
3.034975	0.218182
2.841864	0.230303
2.745309	0.236364
2.648753	0.242424
2.552198	0.254545
2.455643	0.260606
2.262532	0.266667
1.972866	0.278788
1.876311	0.284848
1.683200	0.29697
1.490089	0.309091
1.393534	0.315152
1.296978	0.321212
1.200423	0.333333
1.103868	0.339394
1.007312	0.357576
0.717646	0.363636
0.331425	0.381818
0.234869	0.393939
0.138314	0.406061
-0.054797	0.436364
-0.151352	0.460606
-0.247908	0.484848
-0.344463	0.521212
-0.441018	0.557576
-0.537574	0.581818
-0.634129	0.6
-0.730684	0.624242
-0.827240	0.636364
-0.923795	0.642424
-1.020351	0.678788
-1.116906	0.690909
-1.213461	0.70303
-1.310017	0.727273
-1.406572	0.733333
-1.503127	0.745455
-1.599683	0.757576
-1.696238	0.769697
-1.792794	0.781818
-1.889349	0.787879
-2.082460	0.806061
-2.179015	0.830303
-2.275570	0.860606
-2.468681	0.866667
-2.565237	0.878788
-2.661792	0.884848
-2.758347	0.890909
-2.854903	0.89697
-3.048013	0.909091
-3.144569	0.915152
-3.337679	0.927273
-3.434235	0.945455
-3.530790	0.951515
-3.627346	0.957576
-3.723901	0.969697
-4.496344	0.975758
-4.882565	0.981818
-5.172231	0.987879
-5.365342	0.993939
-6.717117	1
&
30.939477	4.94069e-06
26.691041	9.88137e-06
25.339265	1.48221e-05
25.146155	1.97627e-05
24.566822	2.47034e-05
24.084046	2.96441e-05
23.118492	3.45848e-05
22.828826	3.95255e-05
22.539160	4.44662e-05
22.346049	4.94069e-05
22.249494	5.43476e-05
21.766717	5.92882e-05
21.573606	6.42289e-05
20.801163	6.91696e-05
20.704608	7.41103e-05
20.608052	7.9051e-05
20.511497	8.39917e-05
20.414942	9.38731e-05
20.125275	0.000108695
19.835609	0.000113636
19.642499	0.000128458
19.545943	0.000138339
19.449388	0.000148221
19.352833	0.000158102
19.159722	0.000167983
19.063166	0.000172924
18.966611	0.000187746
18.870056	0.000192687
18.773500	0.000197627
18.580390	0.000202568
18.387279	0.000207509
18.290723	0.00021739
18.194168	0.000227272
18.097613	0.000242094
18.001057	0.000266797
17.904502	0.000281619
17.807947	0.00028656
17.711391	0.000301382
17.614836	0.000311263
17.518280	0.000335967
17.421725	0.000340907
17.325170	0.000345848
17.228614	0.000365611
17.132059	0.000380433
17.035504	0.000395255
16.938948	0.000419958
16.842393	0.00043478
16.745838	0.000459484
16.649282	0.000489128
16.552727	0.00050395
16.456171	0.000543476
16.359616	0.00057806
16.263061	0.000602764
16.166505	0.000632408
16.069950	0.000666993
15.973395	0.000701578
15.876839	0.000736162
15.780284	0.000770747
15.683728	0.000815213
15.587173	0.00085968
15.490618	0.000894264
15.394062	0.00093379
15.297507	0.000998019
15.200952	0.00102766
15.104396	0.00108695
15.007841	0.00114624
14.911285	0.00118576
14.814730	0.00125493
14.718175	0.0013241
14.621619	0.00137845
14.525064	0.00144762
14.428509	0.00151679
14.331953	0.00162055
14.235398	0.00168477
14.138843	0.00175394
14.042287	0.00184782
13.945732	0.00191699
13.849176	0.00197627
13.752621	0.00208991
13.656066	0.0021492
13.559510	0.00219861
13.462955	0.00226778
13.366400	0.00236659
13.269844	0.00248022
13.173289	0.00260868
13.076733	0.00270256
12.980178	0.00280137
12.883623	0.00289524
12.787067	0.00298417
12.690512	0.00311263
12.593957	0.00324109
12.497401	0.00334979
12.400846	0.00350789
12.304290	0.00367587
12.207735	0.00381915
12.111180	0.0040069
12.014624	0.00417488
11.918069	0.00433298
11.821514	0.00449603
11.724958	0.00466401
11.628403	0.0048814
11.531848	0.00504444
11.435292	0.00526183
11.338737	0.00550887
11.242181	0.00572626
11.145626	0.00590412
11.049071	0.00620056
10.952515	0.00637349
10.855960	0.00663534
10.759405	0.00691696
10.662849	0.00722823
10.566294	0.00755431
10.469738	0.00791004
10.373183	0.00831024
10.276628	0.00865608
10.180072	0.00903158
10.083517	0.00940707
9.986962	0.00984185
9.890406	0.0103952
9.793851	0.0107954
9.697295	0.0112845
9.600740	0.0118428
9.504185	0.0123023
9.407629	0.0129891
9.311074	0.0135325
9.214519	0.0141995
9.117963	0.0149011
9.021408	0.0155582
8.924853	0.0163043
8.828297	0.0170701
8.731742	0.0179298
8.635186	0.0187845
8.538631	0.0196392
8.442076	0.0205434
8.345520	0.0214031
8.248965	0.0224307
8.152410	0.0233991
8.055854	0.024486
7.959299	0.0255779
7.862743	0.0266896
7.766188	0.0277222
7.669633	0.0288437
7.573077	0.0301234
7.476522	0.0313536
7.379967	0.0326431
7.283411	0.0339326
7.186856	0.0351777
7.090301	0.0365463
6.993745	0.0379741
6.897190	0.0393575
6.800634	0.0408595
6.704079	0.0423516
6.607524	0.0438585
6.510968	0.0453209
6.414413	0.0468921
6.317858	0.0487004
6.221302	0.0503258
6.124747	0.0522082
6.028191	0.0541302
5.931636	0.0558792
5.835081	0.0579345
5.738525	0.059723
5.641970	0.0616499
5.545415	0.0635422
5.448859	0.0654789
5.352304	0.0675046
5.255748	0.0695599
5.159193	0.0717289
5.062638	0.073883
4.966082	0.0762842
4.869527	0.0785816
4.772972	0.0810026
4.676416	0.0834531
4.579861	0.0858988
4.483306	0.0883741
4.386750	0.0909778
4.290195	0.0938632
4.193639	0.0965114
4.097084	0.0994066
4.000529	0.102638
3.903973	0.105701
3.807418	0.108863
3.710863	0.112336
3.614307	0.115632
3.517752	0.119243
3.421196	0.122865
3.324641	0.126536
3.228086	0.130059
3.131530	0.134016
3.034975	0.137712
2.938420	0.141857
2.841864	0.145701
2.745309	0.149886
2.648753	0.154194
2.552198	0.158601
2.455643	0.163191
2.359087	0.168146
2.262532	0.173136
2.165977	0.178122
2.069421	0.183463
1.972866	0.188848
1.876311	0.194189
1.779755	0.199955
1.683200	0.205913
1.586644	0.212291
1.490089	0.219021
1.393534	0.225587
1.296978	0.232168
1.200423	0.239436
1.103868	0.246931
1.007312	0.254599
0.910757	0.262291
0.814201	0.270028
0.717646	0.278546
0.621091	0.287192
0.524535	0.296313
0.427980	0.30574
0.331425	0.31526
0.234869	0.325823
0.138314	0.337622
0.041758	0.349776
-0.054797	0.367355
-0.151352	0.391312
-0.247908	0.415403
-0.344463	0.44151
-0.441018	0.466979
-0.537574	0.491588
-0.634129	0.514983
-0.730684	0.537463
-0.827240	0.559394
-0.923795	0.581297
-1.020351	0.602527
-1.116906	0.623727
-1.213461	0.644196
-1.310017	0.664196
-1.406572	0.683564
-1.503127	0.702348
-1.599683	0.720071
-1.696238	0.737333
-1.792794	0.753519
-1.889349	0.769196
-1.985904	0.784028
-2.082460	0.798212
-2.179015	0.811873
-2.275570	0.824971
-2.372126	0.837066
-2.468681	0.848079
-2.565237	0.858845
-2.661792	0.869003
-2.758347	0.878415
-2.854903	0.88756
-2.951458	0.89584
-3.048013	0.903607
-3.144569	0.910801
-3.241124	0.917451
-3.337679	0.923978
-3.434235	0.929827
-3.530790	0.935158
-3.627346	0.940203
-3.723901	0.94499
-3.820456	0.949447
-3.917012	0.953627
-4.013567	0.95753
-4.110122	0.961102
-4.206678	0.96419
-4.303233	0.967135
-4.399789	0.969857
-4.496344	0.972579
-4.592899	0.974901
-4.689455	0.977204
-4.786010	0.979131
-4.882565	0.980884
-4.979121	0.982549
-5.075676	0.984051
-5.172231	0.985366
-5.268787	0.986635
-5.365342	0.98795
-5.461898	0.989116
-5.558453	0.990208
-5.655008	0.991171
-5.751564	0.991873
-5.848119	0.992584
-5.944674	0.9933
-6.041230	0.993962
-6.137785	0.994555
-6.234341	0.995163
-6.330896	0.995632
-6.427451	0.996141
-6.524007	0.996576
-6.620562	0.996863
-6.717117	0.997258
-6.813673	0.99752
-6.910228	0.997757
-7.006784	0.998004
-7.103339	0.998211
-7.199894	0.998384
-7.296450	0.998622
-7.393005	0.998794
-7.489560	0.998913
-7.586116	0.999066
-7.682671	0.99918
-7.779226	0.999279
-7.875782	0.999338
-7.972337	0.999427
-8.068893	0.999466
-8.165448	0.999521
-8.262003	0.999585
-8.358559	0.999615
-8.455114	0.999649
-8.551669	0.999679
-8.648225	0.999718
-8.744780	0.999763
-8.841336	0.999783
-8.937891	0.999822
-9.034446	0.999852
-9.131002	0.999867
-9.227557	0.999896
-9.324112	0.999901
-9.420668	0.999931
-9.613779	0.999941
-9.710334	0.999946
-9.806889	0.999951
-9.903445	0.999956
-10.000000	1
&
36.829354	2.46833e-07
36.732799	4.93666e-07
34.125804	7.40499e-07
33.932693	9.87333e-07
32.484363	1.23417e-06
32.387807	1.72783e-06
32.291252	1.97467e-06
32.001586	2.2215e-06
31.711920	2.46833e-06
31.615365	2.71516e-06
30.746366	2.962e-06
30.649811	3.20883e-06
30.553255	3.45566e-06
30.456700	3.7025e-06
30.167034	4.19616e-06
29.973923	4.443e-06
29.877368	4.93666e-06
29.587702	5.1835e-06
29.298036	5.67716e-06
29.201480	6.17083e-06
29.008370	6.41766e-06
28.911814	6.91133e-06
28.815259	7.15816e-06
28.622148	7.40499e-06
28.525593	8.39233e-06
28.332482	9.37966e-06
28.235927	1.08607e-05
28.139371	1.13543e-05
28.042816	1.16012e-05
27.946260	1.20948e-05
27.849705	1.25885e-05
27.753150	1.28353e-05
27.656594	1.3329e-05
27.560039	1.43163e-05
27.463484	1.53037e-05
27.366928	1.6291e-05
27.270373	1.80188e-05
27.173817	2.0734e-05
27.077262	2.12276e-05
26.980707	2.2215e-05
26.884151	2.24618e-05
26.787596	2.39428e-05
26.691041	2.5177e-05
26.594485	2.61643e-05
26.497930	2.69048e-05
26.401375	2.78921e-05
26.304819	2.93731e-05
26.208264	3.1101e-05
26.111708	3.15946e-05
26.015153	3.20883e-05
25.918598	3.33225e-05
25.822042	3.52971e-05
25.725487	3.80123e-05
25.628932	3.97401e-05
25.532376	4.22085e-05
25.435821	4.2949e-05
25.339265	4.41831e-05
25.242710	4.64046e-05
25.146155	4.93666e-05
25.049599	5.08476e-05
24.953044	5.35628e-05
24.856489	5.50438e-05
24.759933	5.72653e-05
24.663378	5.87463e-05
24.566822	6.19551e-05
24.470267	6.34361e-05
24.373712	6.61513e-05
24.277156	6.81259e-05
24.180601	7.15816e-05
24.084046	7.45436e-05
23.987490	7.75056e-05
23.890935	7.97271e-05
23.794380	8.09613e-05
23.697824	8.39233e-05
23.601269	8.68853e-05
23.504713	9.25624e-05
23.408158	9.62649e-05
23.311603	0.000100461
23.215047	0.000106385
23.118492	0.000112556
23.021937	0.000116012
22.925381	0.000119961
22.828826	0.000124898
22.732270	0.000131809
22.635715	0.000138967
22.539160	0.00014341
22.442604	0.000148347
22.346049	0.000154764
22.249494	0.000161429
22.152938	0.0001676
22.056383	0.000173771
21.959827	0.000182657
21.863272	0.000191296
21.766717	0.000197467
21.670161	0.000203637
21.573606	0.00021277
21.477051	0.000221409
21.380495	0.000228814
21.283940	0.000235972
21.187385	0.000246833
21.090829	0.000256953
20.994274	0.000271023
20.897718	0.000284352
20.801163	0.0002962
20.704608	0.000308295
20.608052	0.000320143
20.511497	0.000330756
20.414942	0.000343592
20.318386	0.000355933
20.221831	0.00037025
20.125275	0.000383085
20.028720	0.000395427
19.932165	0.000409496
19.835609	0.00042949
19.739054	0.000446027
19.642499	0.000461084
19.545943	0.000477622
19.449388	0.000496875
19.352833	0.000511191
19.256277	0.000528717
19.159722	0.000547229
19.063166	0.000565988
18.966611	0.000591165
18.870056	0.000616095
18.773500	0.000635102
18.676945	0.000655095
18.580390	0.000683234
18.483834	0.000707671
18.387279	0.000730132
18.290723	0.000760246
18.194168	0.000784683
18.097613	0.000811834
18.001057	0.000841948
17.904502	0.000872308
17.807947	0.000902916
17.711391	0.000934263
17.614836	0.000967833
17.518280	0.00100486
17.421725	0.00104534
17.325170	0.00108681
17.228614	0.00112729
17.132059	0.00116629
17.035504	0.00121121
16.938948	0.00125811
16.842393	0.00131167
16.745838	0.00136128
16.649282	0.00141263
16.552727	0.00146767
16.456171	0.00151926
16.359616	0.00157603
16.263061	0.00163527
16.166505	0.00169698
16.069950	0.00175622
15.973395	0.00182039
15.876839	0.00188506
15.780284	0.00195023
15.683728	0.00202551
15.587173	0.00210845
15.490618	0.00218669
15.394062	0.00226988
15.297507	0.00234417
15.200952	0.00242884
15.104396	0.00252017
15.007841	0.00260853
14.911285	0.00270134
14.814730	0.00279687
14.718175	0.00289387
14.621619	0.00300593
14.525064	0.00311108
14.428509	0.00322167
14.331953	0.00333743
14.235398	0.00346356
14.138843	0.00358031
14.042287	0.00370941
13.945732	0.00384986
13.849176	0.00399055
13.752621	0.00413297
13.656066	0.00428873
13.559510	0.004443
13.462955	0.00459751
13.366400	0.00477079
13.269844	0.00493493
13.173289	0.0051013
13.076733	0.00527606
12.980178	0.00545131
12.883623	0.00563841
12.787067	0.00582156
12.690512	0.00601952
12.593957	0.00621822
12.497401	0.00642581
12.400846	0.00665511
12.304290	0.00687776
12.207735	0.0071083
12.111180	0.00736229
12.014624	0.00760542
11.918069	0.00787965
11.821514	0.00815043
11.724958	0.00843281
11.628403	0.00873493
11.531848	0.0090531
11.435292	0.0093762
11.338737	0.00970745
11.242181	0.0100589
11.145626	0.0104122
11.049071	0.010779
10.952515	0.011148
10.855960	0.0115441
10.759405	0.0119507
10.662849	0.0123705
10.566294	0.0128432
10.469738	0.0133021
10.373183	0.0137849
10.276628	0.0142692
10.180072	0.0147865
10.083517	0.0153241
9.986962	0.0158578
9.890406	0.0164235
9.793851	0.0170149
9.697295	0.0176217
9.600740	0.0182615
9.504185	0.0189575
9.407629	0.0196884
9.311074	0.0203985
9.214519	0.0211262
9.117963	0.0218832
9.021408	0.0226921
8.924853	0.023522
8.828297	0.0243787
8.731742	0.0252819
8.635186	0.0262329
8.538631	0.0271699
8.442076	0.0281486
8.345520	0.029148
8.248965	0.0301907
8.152410	0.0313083
8.055854	0.0324282
7.959299	0.0335984
7.862743	0.0348131
7.766188	0.0360702
7.669633	0.0373547
7.573077	0.0386723
7.476522	0.0400415
7.379967	0.0414519
7.283411	0.0429077
7.186856	0.0443739
7.090301	0.0459426
6.993745	0.047503
6.897190	0.0490931
6.800634	0.0507511
6.704079	0.0524639
6.607524	0.0541831
6.510968	0.0559521
6.414413	0.0577597
6.317858	0.0595784
6.221302	0.0614392
6.124747	0.063385
6.028191	0.0653473
5.931636	0.0673795
5.835081	0.0694169
5.738525	0.0715266
5.641970	0.0736755
5.545415	0.075877
5.448859	0.0781701
5.352304	0.0804745
5.255748	0.0828002
5.159193	0.0852396
5.062638	0.0877336
4.966082	0.0902987
4.869527	0.0929048
4.772972	0.0955419
4.676416	0.0982356
4.579861	0.101039
4.483306	0.103895
4.386750	0.106828
4.290195	0.109854
4.193639	0.112956
4.097084	0.116123
4.000529	0.119337
3.903973	0.12265
3.807418	0.126063
3.710863	0.129571
3.614307	0.133122
3.517752	0.136772
3.421196	0.140501
3.324641	0.144276
3.228086	0.148257
3.131530	0.152303
3.034975	0.156408
2.938420	0.160617
2.841864	0.164945
2.745309	0.169391
2.648753	0.173871
2.552198	0.178598
2.455643	0.183392
2.359087	0.188268
2.262532	0.193292
2.165977	0.19842
2.069421	0.203699
1.972866	0.209234
1.876311	0.214903
1.779755	0.220733
1.683200	0.226734
1.586644	0.232803
1.490089	0.239057
1.393534	0.24555
1.296978	0.252211
1.200423	0.25905
1.103868	0.266057
1.007312	0.273295
0.910757	0.280687
0.814201	0.288359
0.717646	0.29638
0.621091	0.30456
0.524535	0.31307
0.427980	0.321966
0.331425	0.331248
0.234869	0.340868
0.138314	0.351409
0.041758	0.362522
-0.054797	0.376233
-0.151352	0.394491
-0.247908	0.413062
-0.344463	0.431448
-0.441018	0.450144
-0.537574	0.469114
-0.634129	0.488446
-0.730684	0.507904
-0.827240	0.52741
-0.923795	0.547055
-1.020351	0.566475
-1.116906	0.585552
-1.213461	0.604293
-1.310017	0.622736
-1.406572	0.64065
-1.503127	0.658067
-1.599683	0.674987
-1.696238	0.691532
-1.792794	0.707646
-1.889349	0.72314
-1.985904	0.73813
-2.082460	0.752647
-2.179015	0.766714
-2.275570	0.780275
-2.372126	0.793265
-2.468681	0.805681
-2.565237	0.817555
-2.661792	0.828874
-2.758347	0.839729
-2.854903	0.850047
-2.951458	0.859908
-3.048013	0.869146
-3.144569	0.877935
-3.241124	0.886354
-3.337679	0.894208
-3.434235	0.901545
-3.530790	0.908484
-3.627346	0.914945
-3.723901	0.921008
-3.820456	0.926746
-3.917012	0.932156
-4.013567	0.937213
-4.110122	0.941996
-4.206678	0.946387
-4.303233	0.950513
-4.399789	0.954348
-4.496344	0.957921
-4.592899	0.961208
-4.689455	0.964258
-4.786010	0.967087
-4.882565	0.96976
-4.979121	0.972179
-5.075676	0.974495
-5.172231	0.976578
-5.268787	0.978584
-5.365342	0.98041
-5.461898	0.982079
-5.558453	0.983612
-5.655008	0.985046
-5.751564	0.986358
-5.848119	0.987569
-5.944674	0.988671
-6.041230	0.989688
-6.137785	0.99059
-6.234341	0.991445
-6.330896	0.992209
-6.427451	0.992922
-6.524007	0.993589
-6.620562	0.994186
-6.717117	0.994728
-6.813673	0.995234
-6.910228	0.995686
-7.006784	0.996093
-7.103339	0.996484
-7.199894	0.996813
-7.296450	0.997136
-7.393005	0.997413
-7.489560	0.99767
-7.586116	0.997912
-7.682671	0.998123
-7.779226	0.998307
-7.875782	0.998472
-7.972337	0.998636
-8.068893	0.998775
-8.165448	0.998913
-8.262003	0.999025
-8.358559	0.999126
-8.455114	0.99922
-8.551669	0.999308
-8.648225	0.999373
-8.744780	0.999441
-8.841336	0.999501
-8.937891	0.999562
-9.034446	0.999608
-9.131002	0.999649
-9.227557	0.999688
-9.324112	0.999722
-9.420668	0.999755
-9.517223	0.999786
-9.613779	0.999812
-9.710334	0.999831
-9.806889	0.999848
-9.903445	0.999865
-10.000000	1
&
84.527707	9.37169e-18
84.431152	9.83214e-18
84.334597	1.03152e-17
84.238041	1.0822e-17
84.141486	1.13537e-17
84.044930	1.19115e-17
83.948375	1.24967e-17
83.851820	1.31106e-17
83.755264	1.37547e-17
83.658709	1.44304e-17
83.562154	1.51393e-17
83.465598	1.58831e-17
83.369043	1.66633e-17
83.272487	1.74819e-17
83.175932	1.83407e-17
83.079377	1.92416e-17
82.982821	2.01868e-17
82.886266	2.11784e-17
82.789711	2.22187e-17
82.693155	2.33101e-17
82.596600	2.44551e-17
82.500045	2.56564e-17
82.403489	2.69166e-17
82.306934	2.82387e-17
82.210378	2.96257e-17
82.113823	3.10808e-17
82.017268	3.26074e-17
81.920712	3.42089e-17
81.824157	3.58891e-17
81.727602	3.76517e-17
81.631046	3.9501e-17
81.534491	4.1441e-17
81.437935	4.34763e-17
81.341380	4.56115e-17
81.244825	4.78515e-17
81.148269	5.02015e-17
81.051714	5.26669e-17
80.955159	5.52533e-17
80.858603	5.79667e-17
80.762048	6.08134e-17
80.665493	6.37997e-17
80.568937	6.69327e-17
80.472382	7.02195e-17
80.375826	7.36677e-17
80.279271	7.72851e-17
80.182716	8.10801e-17
80.086160	8.50614e-17
79.989605	8.92382e-17
79.893050	9.36199e-17
79.796494	9.82168e-17
79.699939	1.03039e-16
79.603383	1.08099e-16
79.506828	1.13406e-16
79.410273	1.18974e-16
79.313717	1.24816e-16
79.217162	1.30944e-16
79.120607	1.37372e-16
79.024051	1.44117e-16
78.927496	1.51192e-16
78.830940	1.58615e-16
78.734385	1.66402e-16
78.637830	1.74571e-16
78.541274	1.83141e-16
78.444719	1.92132e-16
78.348164	2.01564e-16
78.251608	2.11459e-16
78.155053	2.21839e-16
78.058498	2.32729e-16
77.961942	2.44153e-16
77.865387	2.56138e-16
77.768831	2.68711e-16
77.672276	2.81901e-16
77.575721	2.95738e-16
77.479165	3.10254e-16
77.382610	3.25482e-16
77.286055	3.41458e-16
77.189499	3.58217e-16
77.092944	3.75799e-16
76.996388	3.94244e-16
76.899833	4.13593e-16
76.803278	4.33892e-16
76.706722	4.55187e-16
76.610167	4.77526e-16
76.513612	5.00962e-16
76.417056	5.25547e-16
76.320501	5.51338e-16
76.223945	5.78395e-16
76.127390	6.06779e-16
76.030835	6.36556e-16
75.934279	6.67793e-16
75.837724	7.00563e-16
75.741169	7.3494e-16
75.644613	7.71003e-16
75.548058	8.08836e-16
75.451503	8.48524e-16
75.354947	8.90159e-16
75.258392	9.33837e-16
75.161836	9.79656e-16
75.065281	1.02772e-15
74.968726	1.07815e-15
74.872170	1.13105e-15
74.775615	1.18654e-15
74.679060	1.24475e-15
74.582504	1.30582e-15
74.485949	1.36989e-15
74.389393	1.43709e-15
74.292838	1.50759e-15
74.196283	1.58155e-15
74.099727	1.65914e-15
74.003172	1.74053e-15
73.906617	1.82592e-15
73.810061	1.91549e-15
73.713506	2.00945e-15
73.616950	2.10802e-15
73.520395	2.21142e-15
73.423840	2.31989e-15
73.327284	2.43369e-15
73.230729	2.55306e-15
73.134174	2.67828e-15
73.037618	2.80965e-15
72.941063	2.94745e-15
72.844508	3.09201e-15
72.747952	3.24366e-15
72.651397	3.40275e-15
72.554841	3.56963e-15
72.458286	3.74469e-15
72.361731	3.92834e-15
72.265175	4.12099e-15
72.168620	4.32309e-15
72.072065	4.53509e-15
71.975509	4.75748e-15
71.878954	4.99078e-15
71.782398	5.23551e-15
71.685843	5.49223e-15
71.589288	5.76155e-15
71.492732	6.04406e-15
71.396177	6.34042e-15
71.299622	6.6513e-15
71.203066	6.97742e-15
71.106511	7.31953e-15
71.009955	7.6784e-15
70.913400	8.05486e-15
70.816845	8.44977e-15
70.720289	8.86404e-15
70.623734	9.2986e-15
70.527179	9.75446e-15
70.430623	1.02327e-14
70.334068	1.07343e-14
70.237513	1.12605e-14
70.140957	1.18125e-14
70.044402	1.23916e-14
69.947846	1.2999e-14
69.851291	1.36362e-14
69.754736	1.43046e-14
69.658180	1.50057e-14
69.561625	1.57413e-14
69.465070	1.65128e-14
69.368514	1.73222e-14
69.271959	1.81711e-14
69.175403	1.90617e-14
69.078848	1.9996e-14
68.982293	2.0976e-14
68.885737	2.2004e-14
68.789182	2.30823e-14
68.692627	2.42135e-14
68.596071	2.54001e-14
68.499516	2.66448e-14
68.402961	2.79505e-14
68.306405	2.93201e-14
68.209850	3.07568e-14
68.113294	3.22639e-14
68.016739	3.38449e-14
67.920184	3.55032e-14
67.823628	3.72428e-14
67.727073	3.90675e-14
67.630518	4.09816e-14
67.533962	4.29895e-14
67.437407	4.50957e-14
67.340851	4.7305e-14
67.244296	4.96225e-14
67.147741	5.20535e-14
67.051185	5.46035e-14
66.954630	5.72784e-14
66.858075	6.00843e-14
66.761519	6.30276e-14
66.664964	6.6115e-14
66.568408	6.93535e-14
66.471853	7.27506e-14
66.375298	7.6314e-14
66.278742	8.00519e-14
66.182187	8.39727e-14
66.085632	8.80855e-14
65.989076	9.23997e-14
65.892521	9.6925e-14
65.795966	1.01672e-13
65.699410	1.06651e-13
65.602855	1.11874e-13
65.506299	1.17353e-13
65.409744	1.23099e-13
65.313189	1.29127e-13
65.216633	1.3545e-13
65.120078	1.42083e-13
65.023523	1.4904e-13
64.926967	1.56338e-13
64.830412	1.63992e-13
64.733856	1.72022e-13
64.637301	1.80444e-13
64.540746	1.89279e-13
64.444190	1.98545e-13
64.347635	2.08266e-13
64.251080	2.18461e-13
64.154524	2.29156e-13
64.057969	2.40374e-13
63.961413	2.52141e-13
63.864858	2.64483e-13
63.768303	2.7743e-13
63.671747	2.9101e-13
63.575192	3.05254e-13
63.478637	3.20195e-13
63.382081	3.35867e-13
63.285526	3.52305e-13
63.188971	3.69548e-13
63.092415	3.87634e-13
62.995860	4.06605e-13
62.899304	4.26503e-13
62.802749	4.47375e-13
62.706194	4.69268e-13
62.609638	4.92231e-13
62.513083	5.16318e-13
62.416528	5.41583e-13
62.319972	5.68083e-13
62.223417	5.95879e-13
62.126861	6.25034e-13
62.030306	6.55615e-13
61.933751	6.87691e-13
61.837195	7.21336e-13
61.740640	7.56626e-13
61.644085	7.93641e-13
61.547529	8.32466e-13
61.450974	8.73189e-13
61.354418	9.15903e-13
61.257863	9.60706e-13
61.161308	1.0077e-12
61.064752	1.05699e-12
60.968197	1.10869e-12
60.871642	1.16291e-12
60.775086	1.21979e-12
60.678531	1.27945e-12
60.581976	1.34202e-12
60.485420	1.40765e-12
60.388865	1.47649e-12
60.292309	1.5487e-12
60.195754	1.62443e-12
60.099199	1.70386e-12
60.002643	1.78718e-12
59.906088	1.87456e-12
59.809533	1.96622e-12
59.712977	2.06235e-12
59.616422	2.16318e-12
59.519866	2.26894e-12
59.423311	2.37987e-12
59.326756	2.49622e-12
59.230200	2.61825e-12
59.133645	2.74624e-12
59.037090	2.88048e-12
58.940534	3.02128e-12
58.843979	3.16896e-12
58.747423	3.32385e-12
58.650868	3.48631e-12
58.554313	3.65671e-12
58.457757	3.83542e-12
58.361202	4.02287e-12
58.264647	4.21947e-12
58.168091	4.42567e-12
58.071536	4.64194e-12
57.974981	4.86877e-12
57.878425	5.10668e-12
57.781870	5.3562e-12
57.685314	5.61791e-12
57.588759	5.8924e-12
57.492204	6.18028e-12
57.395648	6.48223e-12
57.299093	6.79891e-12
57.202538	7.13106e-12
57.105982	7.47941e-12
57.009427	7.84478e-12
56.912871	8.22798e-12
56.816316	8.62988e-12
56.719761	9.0514e-12
56.623205	9.49349e-12
56.526650	9.95716e-12
56.430095	1.04435e-11
56.333539	1.09535e-11
56.236984	1.14884e-11
56.140429	1.20494e-11
56.043873	1.26378e-11
55.947318	1.32549e-11
55.850762	1.39021e-11
55.754207	1.45809e-11
55.657652	1.52929e-11
55.561096	1.60395e-11
55.464541	1.68226e-11
55.367986	1.76438e-11
55.271430	1.85052e-11
55.174875	1.94085e-11
55.078319	2.03559e-11
54.981764	2.13495e-11
54.885209	2.23916e-11
54.788653	2.34845e-11
54.692098	2.46307e-11
54.595543	2.58328e-11
54.498987	2.70935e-11
54.402432	2.84157e-11
54.305876	2.98023e-11
54.209321	3.12566e-11
54.112766	3.27817e-11
54.016210	3.43812e-11
53.919655	3.60587e-11
53.823100	3.7818e-11
53.726544	3.9663e-11
53.629989	4.1598e-11
53.533434	4.36272e-11
53.436878	4.57554e-11
53.340323	4.79873e-11
53.243767	5.03279e-11
53.147212	5.27827e-11
53.050657	5.5357e-11
52.954101	5.80568e-11
52.857546	6.08882e-11
52.760991	6.38574e-11
52.664435	6.69714e-11
52.567880	7.02371e-11
52.471324	7.36618e-11
52.374769	7.72534e-11
52.278214	8.102e-11
52.181658	8.497e-11
52.085103	8.91123e-11
51.988548	9.34565e-11
51.891992	9.80122e-11
51.795437	1.0279e-10
51.698881	1.078e-10
51.602326	1.13054e-10
51.505771	1.18564e-10
51.409215	1.24342e-10
51.312660	1.30402e-10
51.216105	1.36757e-10
51.119549	1.43421e-10
51.022994	1.50409e-10
50.926439	1.57738e-10
50.829883	1.65423e-10
50.733328	1.73482e-10
50.636772	1.81934e-10
50.540217	1.90797e-10
50.443662	2.00091e-10
50.347106	2.09837e-10
50.250551	2.20058e-10
50.153996	2.30775e-10
50.057440	2.42015e-10
49.960885	2.53801e-10
49.864329	2.6616e-10
49.767774	2.79121e-10
49.671219	2.92712e-10
49.574663	3.06964e-10
49.478108	3.21909e-10
49.381553	3.37581e-10
49.284997	3.54015e-10
49.188442	3.71249e-10
49.091886	3.8932e-10
48.995331	4.0827e-10
48.898776	4.28141e-10
48.802220	4.48978e-10
48.705665	4.70828e-10
48.609110	4.9374e-10
48.512554	5.17766e-10
48.415999	5.42959e-10
48.319444	5.69377e-10
48.222888	5.97079e-10
48.126333	6.26127e-10
48.029777	6.56586e-10
47.933222	6.88525e-10
47.836667	7.22016e-10
47.740111	7.57133e-10
47.643556	7.93957e-10
47.547001	8.32569e-10
47.450445	8.73057e-10
47.353890	9.15511e-10
47.257334	9.60026e-10
47.160779	1.0067e-09
47.064224	1.05565e-09
46.967668	1.10697e-09
46.871113	1.16078e-09
46.774558	1.2172e-09
46.678002	1.27637e-09
46.581447	1.3384e-09
46.484891	1.40345e-09
46.388336	1.47165e-09
46.291781	1.54316e-09
46.195225	1.61814e-09
46.098670	1.69676e-09
46.002115	1.7792e-09
45.905559	1.86563e-09
45.809004	1.95626e-09
45.712449	2.05128e-09
45.615893	2.15092e-09
45.519338	2.25538e-09
45.422782	2.36491e-09
45.326227	2.47975e-09
45.229672	2.60016e-09
45.133116	2.72641e-09
45.036561	2.85878e-09
44.940006	2.99756e-09
44.843450	3.14307e-09
44.746895	3.29564e-09
44.650339	3.4556e-09
44.553784	3.62331e-09
44.457229	3.79914e-09
44.360673	3.9835e-09
44.264118	4.17678e-09
44.167563	4.37943e-09
44.071007	4.5919e-09
43.974452	4.81465e-09
43.877897	5.0482e-09
43.781341	5.29305e-09
43.684786	5.54976e-09
43.588230	5.8189e-09
43.491675	6.10107e-09
43.395120	6.3969e-09
43.298564	6.70704e-09
43.202009	7.0322e-09
43.105454	7.37309e-09
43.008898	7.73048e-09
42.912343	8.10516e-09
42.815787	8.49797e-09
42.719232	8.90978e-09
42.622677	9.34151e-09
42.526121	9.79412e-09
42.429566	1.02686e-08
42.333011	1.07661e-08
42.236455	1.12875e-08
42.139900	1.18343e-08
42.043344	1.24074e-08
41.946789	1.30082e-08
41.850234	1.36381e-08
41.753678	1.42984e-08
41.657123	1.49906e-08
41.560568	1.57163e-08
41.464012	1.6477e-08
41.367457	1.72745e-08
41.270902	1.81105e-08
41.174346	1.89868e-08
41.077791	1.99055e-08
40.981235	2.08685e-08
40.884680	2.18781e-08
40.788125	2.29363e-08
40.691569	2.40456e-08
40.595014	2.52085e-08
40.498459	2.64275e-08
40.401903	2.77053e-08
40.305348	2.90447e-08
40.208792	3.04487e-08
40.112237	3.19205e-08
40.015682	3.34632e-08
39.919126	3.50804e-08
39.822571	3.67754e-08
39.726016	3.85522e-08
39.629460	4.04147e-08
39.532905	4.23669e-08
39.436349	4.44131e-08
39.339794	4.6558e-08
39.243239	4.88062e-08
39.146683	5.11626e-08
39.050128	5.36326e-08
38.953573	5.62215e-08
38.857017	5.8935e-08
38.760462	6.17792e-08
38.663907	6.47603e-08
38.567351	6.78848e-08
38.470796	7.11597e-08
38.374240	7.45921e-08
38.277685	7.81897e-08
38.181130	8.19602e-08
38.084574	8.59122e-08
37.988019	9.00541e-08
37.891464	9.43951e-08
37.794908	9.89449e-08
37.698353	1.03713e-07
37.601797	1.08711e-07
37.505242	1.13948e-07
37.408687	1.19438e-07
37.312131	1.2519e-07
37.215576	1.31219e-07
37.119021	1.37538e-07
37.022465	1.4416e-07
36.925910	1.511e-07
36.829354	1.58372e-07
36.732799	1.65994e-07
36.636244	1.73981e-07
36.539688	1.82351e-07
36.443133	1.91123e-07
36.346578	2.00315e-07
36.250022	2.09948e-07
36.153467	2.20043e-07
36.056912	2.30621e-07
35.960356	2.41706e-07
35.863801	2.53322e-07
35.767245	2.65494e-07
35.670690	2.78249e-07
35.574135	2.91614e-07
35.477579	3.05619e-07
35.381024	3.20295e-07
35.284469	3.35672e-07
35.187913	3.51785e-07
35.091358	3.68668e-07
34.994802	3.86358e-07
34.898247	4.04894e-07
34.801692	4.24316e-07
34.705136	4.44665e-07
34.608581	4.65987e-07
34.512026	4.88326e-07
34.415470	5.11733e-07
34.318915	5.36256e-07
34.222359	5.61949e-07
34.125804	5.88869e-07
34.029249	6.17072e-07
33.932693	6.4662e-07
33.836138	6.77576e-07
33.739583	7.10008e-07
33.643027	7.43985e-07
33.546472	7.79581e-07
33.449917	8.16871e-07
33.353361	8.55937e-07
33.256806	8.96862e-07
33.160250	9.39735e-07
33.063695	9.84646e-07
32.967140	1.03169e-06
32.870584	1.08098e-06
32.774029	1.1326e-06
32.677474	1.18668e-06
32.580918	1.24333e-06
32.484363	1.30267e-06
32.387807	1.36482e-06
32.291252	1.42992e-06
32.194697	1.49811e-06
32.098141	1.56954e-06
32.001586	1.64435e-06
31.905031	1.7227e-06
31.808475	1.80477e-06
31.711920	1.89072e-06
31.615365	1.98074e-06
31.518809	2.07503e-06
31.422254	2.17377e-06
31.325698	2.27718e-06
31.229143	2.38548e-06
31.132588	2.49889e-06
31.036032	2.61766e-06
30.939477	2.74204e-06
30.842922	2.87229e-06
30.746366	3.00868e-06
30.649811	3.15151e-06
30.553255	3.30106e-06
30.456700	3.45766e-06
30.360145	3.62164e-06
30.263589	3.79333e-06
30.167034	3.9731e-06
30.070479	4.16133e-06
29.973923	4.3584e-06
29.877368	4.56473e-06
29.780812	4.78075e-06
29.684257	5.00691e-06
29.587702	5.24368e-06
29.491146	5.49155e-06
29.394591	5.75103e-06
29.298036	6.02267e-06
29.201480	6.30702e-06
29.104925	6.60467e-06
29.008370	6.91624e-06
28.911814	7.24237e-06
28.815259	7.58373e-06
28.718703	7.94102e-06
28.622148	8.31497e-06
28.525593	8.70636e-06
28.429037	9.11597e-06
28.332482	9.54466e-06
28.235927	9.99328e-06
28.139371	1.04628e-05
28.042816	1.0954e-05
27.946260	1.14681e-05
27.849705	1.20061e-05
27.753150	1.25689e-05
27.656594	1.31579e-05
27.560039	1.37741e-05
27.463484	1.44188e-05
27.366928	1.50932e-05
27.270373	1.57988e-05
27.173817	1.6537e-05
27.077262	1.73091e-05
26.980707	1.81168e-05
26.884151	1.89616e-05
26.787596	1.98453e-05
26.691041	2.07695e-05
26.594485	2.17361e-05
26.497930	2.2747e-05
26.401375	2.38041e-05
26.304819	2.49095e-05
26.208264	2.60654e-05
26.111708	2.7274e-05
26.015153	2.85376e-05
25.918598	2.98587e-05
25.822042	3.12399e-05
25.725487	3.26836e-05
25.628932	3.41928e-05
25.532376	3.57703e-05
25.435821	3.7419e-05
25.339265	3.9142e-05
25.242710	4.09427e-05
25.146155	4.28243e-05
25.049599	4.47904e-05
24.953044	4.68446e-05
24.856489	4.89907e-05
24.759933	5.12325e-05
24.663378	5.35743e-05
24.566822	5.60202e-05
24.470267	5.85747e-05
24.373712	6.12423e-05
24.277156	6.40278e-05
24.180601	6.6936e-05
24.084046	6.99722e-05
23.987490	7.31415e-05
23.890935	7.64495e-05
23.794380	7.99018e-05
23.697824	8.35043e-05
23.601269	8.7263e-05
23.504713	9.11842e-05
23.408158	9.52745e-05
23.311603	9.95404e-05
23.215047	0.000103989
23.118492	0.000108627
23.021937	0.000113462
22.925381	0.000118501
22.828826	0.000123752
22.732270	0.000129223
22.635715	0.000134923
22.539160	0.000140858
22.442604	0.000147038
22.346049	0.000153471
22.249494	0.000160166
22.152938	0.000167131
22.056383	0.000174375
21.959827	0.000181908
21.863272	0.000189737
21.766717	0.000197873
21.670161	0.000206322
21.573606	0.000215095
21.477051	0.000224199
21.380495	0.000233642
21.283940	0.000243431
21.187385	0.000253573
21.090829	0.000264075
20.994274	0.00027494
20.897718	0.000286173
20.801163	0.000297776
20.704608	0.000309749
20.608052	0.00032209
20.511497	0.000334794
20.414942	0.000347852
20.318386	0.000361249
20.221831	0.000374968
20.125275	0.000388981
20.028720	0.000403251
19.932165	0.000417727
19.835609	0.000432341
19.739054	0.000446998
19.642499	0.000461565
19.545943	0.000475841
19.449388	0.000489508
19.352833	0.000501963
&
