# Supplementary material for: Estimating the power of sequence covariation for detecting conserved RNA structure
Source: Bioinformatics. 2020 Feb 7;36(10):3072–6. doi: 10.1093/bioinformatics/btaa080 (PMC7214042; doi:10.1093/bioinformatics/btaa080)
Supplement: btaa080_Supplementary_Data [file btaa080_supplementary_data.zip › btaa080-Suppl_Data/data/alignments/SRA_Sanbonmatsu12/ncSRA_AF092038.sto]

# STOCKHOLM 1.0

Human                          cgcuUGGCGGAGCUGUACGUGAAGCCGGGCAACAAGGAACGCGGCUGGAACGACCCGCCGCAGUUCUCAUACGGGCUGCAGA------------CCCA--GGCCG--GCGGACCC---AGGCGCUCGCUGCUUACCAAGAGGGUCGCCGCACCCCAGGAUGGAUCCCCCAGAGUCCCCGCAUCAGAGACUUCUCCUGGGC
#=GR Human                  SS :<<<<<<<---<<_____>>--->>>>>>>:::::<<<<<<<<<<-<<_____>>->>>>>->>>>>:::::[[[[[------------------[[[---[[[[--[-[[,,,,,,,,,<<<---<<<<<<<_______>>>>>>>>>>,,(((((((<<<_____>>><<<<<___________>>>>>,))))))),
Chimp                          cgcuUGGCGGAGCUGUACGUGAAGCCGGGCAACAAGGAGCGCGGCUGGAACGACCCGCCGCAGUUCUCAUACGGGCUGCAGA------------CCCA--GGCCG--GCGGACCC---AGGCGCUCGCUGCUUACCAAGAGGGUCGCCGCACCCCAGGAUGGAUCCCCCAGAGUCCCCGCAUCAGAGACUUCUCCUGGGC
Gorilla                        cgcuUGGCGGAGCUGUACGUGAAGCCGGGCAACAAGGAGCGCGGCUGGAACGACCCGCCGCAGUUCUCUUACGGGCUGCAGA------------CCCA--GGCCG--GCGGACCC---AGGCGCUCGCUGCUUACCAAGAGGGUCGCCGCACCCCAGGAUGGAUCCCCCAGAGUCCCCGCAUCAGAGACUUCUCCUGGGC
Orangutan                      cgcuUGGCGGAGCUGUACGUGAAGCCGGGCAACAAGGAGCGCGGCUGGAACGACCCGCCGCAGUUCUCAUACGGGCUGCAGA------------CCCA--GGCCG--GCGGACCC---AGGCGCUCGCUGCUUACCAAGAGGGUUGCCGCACCCCAGGAUGGAUUCCCCAGAGUCCCCGCAUCAGAGACUUCUCCUGGGC
Gibbon                         cgcuUGGCGGAGCUGUACGUGAAGCCGGGCAACAAGGAGCGCGGCUGGAACGACCCGCCGCAGUUCUCAUACGGGCUGCAGA------------CCCA--GGCCG--GCGGACCC---AGGCGCUCGCUGCUUACCAAGAGGGUCGCCGCACCCCAGGAUGGAUCCCCCAGAGUCCCCGCAUCAGAGACUUCUCCUGGGC
Rhesus                         cgcuUGGCUGAGCUGUACGUGAAGCCGGGCAACAAGGAGCGCGGCUGGAACGACCCGCCGCAGUUCUCAUACGGGCUGCAGA------------CCCA--GGCCA--GCGGACAC---AGGCGCUCGCUGCUCACCAAGAGGGUCGCCGCACCCCAGGAUGGAUCCCCCAGAGUUCCCGCAUCAGAGACUUCUCCUGGGC
Crab-eating_macaque            cgcuUGGCUGAGCUGUACGUGAAGCCGGGCAACAAGGAGCGCGGCUGGAACGACCCGCCGCAGUUCUCAUACGGGCUGCAGA------------CCCA--GGCCA--GCGGACAC---AGGCGCUCGCUGCUCACCAAGAGGGUCGCCGCACCCCAGGAUGGAUCCCCCAGAGUUCCCGCAUCAGAGACUUCUCCUGGGC
Baboon                         cgcuUGGCUGAGCUGUACGUGAAGCCGGGCAACAAGGAGCGCGGCUGGAACGACCCGCCGCAGUUCUCAUACGGGCUGCAGA------------CCCA--GGCCA--GCGGACAC---AGGCGCUCGCUGCUCACCAAGAGGGUCGCCGCACCCCAGGAUGGAUCCCCCAGAGUCCCCACAUCAGAGACUUCUCCUGGGC
Green_monkey                   cgcuUGGCUGAGCUGUACGUGAAGCCGGGCAACAAGGAGCGCGGCUGGAACGACCCGCCGCAGUUCUCAUACGGGCUGCAGA------------CCCA--GGCCG--GCGGACAC---AGGCGCUCGCUGCUCACCAAGAGAGUCGCCGCACCCCAGGAUGGAUCCCCCAGAGUCCCCGCAUCAGAGACUUCUCCUGGGC
Marmoset                       cgcuUGGCGGAGCUGUACGUGAAGCCGGGCAACAAGGAGCGCGGUUGGAACGACCCGCCGCAGUUCUCCUACGGGCUGCAGA------------CCCA--GGCCG--GCGGAACC---AGGCGCACGCUACUCACCAAGAGGGUCGCCGCACCCCAGGAUGGAUCCCCCAGAGUCCCCGCAUCAGAGACUUCUCCUGGGC
Squirrel_monkey                cgcuUGGCGGAGCUGUACGUGAAGCCGGGCAACAAGGAGCGCGGUUGGAACGACCCGCCGCAGUUCUCAUACGGGCUGCAGA------------CCCA--GGCCG--GCGGACCC---AGGCGCACGCUACUCACCAAGAGGGUUGCCGCACCCCAGGAUGGAUCCCCUAGAGUCCCUGCCUCAGAGACUUCU---GGGC
Bushbaby                       cgcuUGGCGGAGCUGUACGUGAAGCCGGGCAACAAGGAGCGCGGCUGGAACGACCCGCCACAGUUUUCAUAUGGGCUGCAGA------------CCCA--GGCUG--GUGGGCCC---AAGCGCACACCGCUCACCAAGAGGGUCGCCGCUCCCCAGGAUGGAUCUCCCAGAGUCCCUACCUCAGAGACUUUUCCUGGCC
Chinese_tree_shrew             cgcuUGGCGGAGCUGUACGUGAAGCCGGGUAACAAGGAGCGCGGCUGGAACGAUCCACCGCAGUUCUCUUACGGGCUGCAGA------------CCCA--GGCUA--GCGGACCC---AAGCGCACGCCGCUCACCAAAAGGGUCGCUGCUCCGCAGGAUGGAUCCCCCAGAGUCCCCACCUCAGAGACUUCUCCUGGGC
Squirrel                       cgcuUGGCGGAGCUGUAUGUGAAACCGGGCAACAAGGAGCGCGGCUGGAACGACCCGCCGCAGUUCUCUUACGGGCUGCAGA------------CCCA--GACUG--GCGGACCC---AAGCGCACGCCGCUCACUAAGAGGGUCGCCGCCCCGCAGGAUGGAUCCCCCAGAGUCUUCACCUCAGAGACUUCUCCUGGGC
Lesser_Egyptian_jerboa         cgcuUGGCGGAGCUGUACGUGAAGCCGGGCAACAAGGAGCGCGGCUGGAACGACCCGCCGCAGUUCUCCUACGGGCUGCAGA------------CUCA--GACUG--GCGGAGCC---AAGCGCACGCCCCUCACUAAGAGGGUGGCCGCCCCGCAAGAUGGAUCUCCCCGAGCCCCAACCUCAGAGACUUCU---GGGC
Prairie_vole                   cgcuUGGCGGAGCUUUACGUGAAGCCGGGCAACAAGGAACGCGGCUGGAACGACCCUCCACAGUUCUCUUAUGGGCUGCAGA------------CUCA--GACUG--GUGGACCC---AAACGCACGUCCCUUACUAAGAGGGUCGCGGCCCCGCAGGAUGGAUCCCCUAGAGCCCCAACUUCAGAAACUUCU---GGAC
Chinese_hamster                cgcuUGGCGGAGCUCUAUGUGAAGCCGGGCAACAAAGAACGCGGCUGGAACGACCCUCCGCAGUUCUCUUAUGGGCUGCAGA------------CUCA--GACUG--GUGGACCC---AAACGCACACCCCUUACUAAGAGGGUCGCGGCCCCGCAGGAUGGAUCCCCUAGAGCCCCAACUUCAGAAACUUCU---GGAC
Golden_hamster                 cgcuUGGCGGAGCUCUAUGUAAAGCCGGGCAACAAGGAACGCGGCUGGAACGACCCUCCGCAGUUCUCGUACGGGCUGCAGA------------CUCA--GACUG--GUGGACCC---AAACGCACACCCCUUACUAAAAGGGUCGCGGCCCCACAGGAUGGAUCCCCUAGAGUCCCAACUUCAGAAACUUCU---GGAC
Mouse                          cgcuUGGCGGAGCUGUACGUGAAGCCCGGCAACAAGGAACGCGGCUGGAACGACCCGCCACAAUUCUCCUACGGGCUCCAGA------------CUCA--GACUG--GUGGACCC---AAACGCACUCCCCUUACUAAGAGGGUCGCGGCCCCACAGGAUGGAUCCCCUAGAGCCCCA------GAAACUUCU---GGAC
Rat                            cgcuUGGCGGAGCUGUACGUGAAGCCCGGCAACAAGGAACGCGGCUGGAACGACCCGCCACAAUUCUCCUACGGGCUGCAGA------------CUCA--GACUG--GUGGAACC---AAACGCACUCCCCUUACUAAGAGGGUUGCGGCCCCACAGGAUGGAUCCCCUAGAGCCCCA------GAAACUUCU---GGAC
Naked_mole-rat                 cgcuUGGCGGAGCUGUACGUGAAGCCAGGCAACAAGGAGCGCGGCUGGAACGACCCGCCGCAGUUCUCUUACGGGCUGCAGA------------CCCA--GACUG--GCGGACCC---AAGCGCACGCCGCUCACUAAGAGGGUCGCCGCCCCGCAGGAUGGAUCCCCUAGAGUUGCUGCCUCAGAGACUUCU---GGGC
Guinea_pig                     cgcuUGGCGGAGCUUUACGUGAAGCCGGGCAACAAGGCGCGCGGCUGGAACGAUCCGCCGCAGUUCUCUUACGGGCUGCAGA------------CCCA--GACUG--GCGGACCC---AAGCGCUCGCCGCUCACUAAGAGGGUCGCCGCCCCCCAGGAUGGAUCCCCUAGAGUUGCUACCUCAGAGACCUCU---GGGC
Chinchilla                     cgcuUGGCGGAGCUGUACGUGAAGCCGGGCAACAAGGAGCGCGGCUGGAAUGAUCCGCCGCAGUUCUCUUACGGGCUGCAGA------------CCCA--GACUG--GCGGACCC---AAGCGCACGCCGCUCACCAAGAGGAUCGCCGCCCCCCAGGAUGGAUCCCCGAGAGUUGCUACCUCAGAGACUUCU---GGGC
Brush-tailed_rat               cgcuUGGCGGAGCUUUACGUGAAGCCGGGCAACAAGGAACGAGGCUGGAACGACCCGCCGCAGUUCUCUUACGGGCUACAGA------------CCCA--GACUG--GUGGACCC---AAGCGCACGCCGCUCACUAAGAGGGUCGCCGCCCCCCAGGAUGGAUCCCCUAGAGUUGCUACCUCAGAGACUUCU---GGGC
Rabbit                         cgcuUGGCGGAGCUCUACGUGAAGCCGGGCAACAAGGAGCGUGGAUGGAACGACCCCCCGCAGUUCUCCUACGGGCUGCAGA------------CCCA--GACUG--GCGGACCC---AAGCGCACGCCGCUCACCAAGAGGGUUGCAGCCCCGCAGGAUGGAUCCCCCAGAGUCCCCACAUCAGAGCUAUCUCCGGGGC
Pika                           cgcuUGGCGGAGCUGUACGUGAAGCCGGGCAACAAGGAGCGCGGCUGGAACGACCCCCCGCAGUUCUCGUACGGAUUGCAGA------------CGCA--GACUG--GCGGGCCC---AAGCGAACGCCGCUCACAAAGAGGGUGGCAGCCCCGCAGGAUGGAUCCCCAAGAGUUCCCACAUCAGAGAUCCUUCCGGGGC
Pig                            cgcuUGGCGGAGCGGUACGUGAAGCCGGGCAACAAGGAGCGCGGCUGGAACGAUCCGCCGCAAUUCUCAUACGGGCUGCAGA------------CCCA--GGCUG--GCGGACCC---AAGCGGACGCCGCUCACCAAGAGGGUUGCCCCUCCCCAGGAUGGAUUGCCCAGAGUCCCCACGUCAGAGAUGUCACCUGGGG
Alpaca                         cgcuUGGCGGAGCUGUACGUGAAGCCGGGCAACAAGGAGCGCGGCUGGAACGAUCCGCCGCAGUUCUCAUACGGGCUGCAGA------------CCCA--GGCUG--GCGGACCC---AAGCGUACGUCGCUCACCAAGAGGGUCGCCGCUCCCCAGGAUGGAUCCCCCAGAG...........................
Bactrian_camel                 cgcuUGGCGGAGCUGUACGUGAAGCCGGGCAACAAGGAGCGCGGCUGGAACGAUCCGCCGCAGUUCUCAUACGGGCUGCAGA------------UCCA--GGCUG--GCGGACCC---AAGCGUACGCCGCUCACGAAGAGGGUCGCUGCUCCCCAGGAUGGAUCCCCCAGAGUCCCCACCUCUGAGACUUCUCCUGGGG
Dolphin                        cgcuUGGCGGGGCUGUACGUGAAACCGGGCAACAAGGAGCGCGGCUGGAACGAUCCGCCGCAAUUCUCAUACGGGCUGCAGA------------CCCA--GGCUG--GCGGACCC---AAGCGCACGCCGCUCACCAAGAGGGUCGCCGCUCCCCAGGAUGGAUCCCCCAGAGUCCCCACCUCAGAGACAUCUCCUGGAG
Killer_whale                   cgcuUGGCGGGGCUGUACGUGAAACCGGGCAACAAGGAGCGCGGCUGGAACGAUCCGCCGCAAUUCUCAUACGGGCUGCAGA------------CCCA--GGCUG--GCGGACCC---AAGCGCACGCCGCUCACCAAGAGGGUCGCCGCUCCCCAGGAUGGAUCCCCCAGAGUCCCCACCUCAGAGACAUCUCCUGGGG
Tibetan_antelope               cgcuUGGCGGAGCUGUAUGUGAAGCCGGGCAACACGGAGCGCGGCUGGAACGAUCCGCCGCAAUUCUCCUAUGGGCUGCAGA------------CCCA--GGUUG--GCGGACCC---AAACGCUCGCCUCUCACCAAGAGGGUCGCCGCUCCCCAGGAUGGAUCCCCCAGAGUCCCAACCUCAGAGACAUCUCCUGGGC
Cow                            cgcuUGGCGGAGCUGUAUGUGAAGCCGGGCAACACGGAGCGCGGCUGGAACGAUCCGCCGCAGUUCUCCUAUGGGCUGCAGA------------CCCA--GGCUG--GCGGACCC---AAGCGCUCGCCUCUCACCAAGAGGGUCGCCGCUCCCCAGGAUGGAUCCCCCAGAGUCCCUACCUCAGAGACAUCUCCUGGGC
Sheep                          cgcuUGGCGGAGCUGUAUGUGAAGCCGGGCAACACGGAGCGCGGCUGGAACGAUCCGCCGCAGUUCUCCUAUGGGCUGCAGA------------CCCA--GGUUG--GCGGACCC---AAGCGCUCGCCUCUCACCAAGAGGGUCGCCGCUCCUCAGGAUGGAUCCCCCAGAGUCCCAACCUCAGAGACAUCUCCUGGGC
Domestic_goat                  cgcuUGGCGGAGCUGUACGUGAAGCCGGGCAACACGGAGCGCGGCUGGAACGAUCCGCCGCAAUUCUCCUAUGGGCUGCAGA------------CCCA--GGCUG--GCGGACCC---AAGCGCUCGCCUCUCACCAAGAGGGUCGCCGCUCCUCAGGAUGGAUCCCCCAGAGUCCCAACCUCAGAGACAUCUCCUGGGC
Horse                          cgcuUGGCGGAGCUGUACGUGAAGCCGGGCAAUAAGGAUCGCGGCUGGAACGACCCGCCCCAGUUCUCCUACGGGCUGCAGA------------CCCA--GGCUG--GUGGACCC---AAGCGCACGUCGCUCACCAAAAGGGUCGCUGCCCCCCAGGAUGGAUCCCCUAGAGUCCCCAUCUCAGAGACUUCUCCUGGGG
White_rhinoceros               cgcuUGGCGGAGCUGUACGUGAAGCCGGGCAACAAGGAGCGCGGCUGGAACGACCCACCGCAGUUCUCCUACGGGCUGCAGA------------CCCA--GGCUG--GCGGUCCC---AAGCGCACACCGCUCACCAAGAGGGUCGCCGCCCCCCAAGAUGGAUCCCCUAGAGUUCCUAUCUCAGAGACUUCUCCUGGGG
Cat                            cgcuUGGCGGAGCUGUACGUGAAGCCGGGCAACAAGGAGCGCGGCUGGAACGACCCGCCGCAGUUCUCCUACGGGCUGCAGA------------CCCU--GGCUG--GUGGUCUC---AAGCGCACGCCGCUCACCAAGAGGGUCGCCGCCUCCCAGGAUGGCUCCCCCAGAGUCCCCACCUCACAGACUUCUACGGGGC
Dog                            cgcuUGGCGGAGCUGUACGUGAAGCCGGGCAACAAGGAGCGUGGCUGGAACGACCCGCCUCAGUUCUCCUACGGGCUGCAGA------------CUCU--GGCCG--GUGGACCU---AAGCGCACCCCGCUCACCAAAAGGAUCGCCGCUCCCCAGGAUGGCUCUCCCAGAGUCCCUGCCUCCCAGACUUCUCAGGGGC
Ferret                         cgcuUGGCGGAGCUGUACGUGAAGCCGGGCAACAAGGAGCGUGGCUGGAAUGAUCCUCCGCAGUUCUCCUACGGGCUGCAGA------------CCCU--GGCUG--GUGGACCC---AAGCGCACGCCGCUCACCAAGAGGGUCGCCGCUCCCCAGGAUGGCUCCCCCAGAGUCUCCACCUCACAGACUUCUCCCGGGC
Panda                          cgcuUGGCGGAGCUGUACGUGAAGCCGGGCAACAAGGAGCGUGGCUGGAACGACCCGCCGCAGUUCUCGUACGGGCUGCAGA------------CCCU--GGCUG--GUGGACCC---AAGCGCACGCCGCUCACCAAGAGGGUCGCCGCUCCCCAGGAUGGCUCCCCCAGAGUCCCCACCUCACAGACUUCCCCUGGGA
Pacific_walrus                 cgcuUGGCGGAGCUGUACGUGAAGCCGGGCAACAAGGAGCGUGGCUGGAACGACCCGCCGCAGUUCUCCUACGGGCUGCAGA------------CCCU--AGCUG--GGGGACCC---AAGCGCACGCAGCUCACCAAGAGGGUCGCCGCUCCCCAGGAUGGCUCCCCCAGAGUCCCCACCUCACAGACUUCUCCUGGGC
Weddell_seal                   cgcuUGGCGGAGCUGUACGUGAAGCCGGGCAACAAGGAGCGUGGCUGGAACGACCCGCCGCAGUUCUCCUACGGGCUGCAGG------------CACU--GGCUG--GGGGACCC---AAGCGCACGCCGCUCACCAAGAGGGUCGCCGCUCCCCAGGAUGGCUCCCCCAGAGUCCCCACCUCACAGACUUCUCCUGGGC
Black_flying-fox               cgcuUGGCGGAGCUGUACGUGAAACCGGGGAACAAGGAGCGCGGCUGGAACGACCCGCCCCAGUUCUCCUACGGGCUGCAGA------------CCCA--GGCCG--GCGGACCC---AAGCGCACUCCGCUCACCAAGAGAGUCGCCGCUCCCCAGGAUGGAGCCCCCAGAGUCCCAACCUCAGAGACUUCUCCUGGGG
Megabat                        cgcuUGGCGGAGCUGUACGUGAAACCGGGGAACAAGGAGCGCGGCUGGAACGACCCGCCCCAGUUCUCCUACGGACUGCAGA------------CCCA--GGCCG--GCGGACCC---AAGCGCACUCCGCUCACCAAGAGAGUCGCCGCUCCCCAGGAUGGAGCCCCCAGAGUCCCAACCUCAGAGACUUCUCCUGGGG
Microbat                       cgcuUGGUG...................GCAACAAGGAGCGCGGCUGGAACGACCCGCCGCAGUUCUCCUAUGGGCUGCAGA------------CCCA--GGCCG--GCGGACCC---AAGCGCACCCCGCUGACCAAGAGGGUCGCCGCUCCCCAGGAUGGAGCCCCCAGAGUCCCCACCUCAGAGACUUCUCCUGGGC
Big_brown_bat                  cgcuUGGCGGAGCUUUACGUUAAGCCGGGCAACAAGGAGCGCGGUUGGAACGACCCGCCGCAGUUCUCCUAUGGGCUGCAGA------------CCCA--GGCCG--GCGGACCU---AAGCGCACUCCGCUAACCAAGAGGGUCGCCGCUCCCCAGGAUGGAGCCCCCAGAGUCCCCACUUCAGAGACUUCUCCUGGGC
Hedgehog                       cgcuUGGCGGAGCUGUACGUGAAGCCGGGCAACAAGGAGCGCGGCUGGAACGACCCGCCGCAGUUCUCUUACGGGCUGCAGA------------CGCA--GGCUG--GCGGAUCC---AAGCGUACGCCGCUCACCAAGCGGGUCGCGGCCCCGCAGGAUGGAUCCCCCAGAGCACCU---UCAGAAACCUCUCCUGGGC
Shrew                          cgcuUGGCGGAGCUGUACGUGAAGCCGGGCAACAAGGAGCGCGGCUGGAACGACCCGCCGCAGUUCUCGUACGGGCUGCAGA------------CCCA--GGCGG--GCGGACCC---AAGCGCACCCCGCUCACCAAGAGGGUCGCCGCCCCGCAGGAUGGACCCCCCAGAGUCCCUACCUCAGAGACUUCU--GGGGC
Elephant                       cgcuUGGCGGAGCUGUACGUGAAGCCCGGCAACAAGGAGCGCGGCUGGAACGACCCGCCGCAGUUCUCUUACGGGCUGCAGA------------CCCA--GGCUA--UUGGGUCC---AAGCGCACGCCGCUCACCAAGAGGGUCGCUGCAGCCCAGGAUGGAUCCCCCAAAGCCGCUGCCUCAGAGACUACUCCUGGGC
Cape_elephant_shrew            cgcuUGGCGGAGCUGUACGUGAAGCCGGGUAACAAGGAGCGCGGCUGGAACGAUCCGCCGCAGUUCUCUUACGGGCUGCAGA------------CCCA--GGCUG--GCGGGUCC---AAGCGCACACCGCUCACUAAGAGGGUCGCCGCUGCCCAGGAUGGAUCCCCCCGAGCCUCUGCCUCAGAGACCAUUCUGGGAC
Manatee                        cgcuUGGCGGAGCUGUACGUGAAGCCGGGCAACAAGGAGCGCGGCUGGAACGACCCGCCGCAGUUUUCUUACGGGCUACAGA------------CUCA--AGCUG--UCGGGUCC---AAGCGCACGCCACUCACCAAGAGGGUCGCUGCUGCUCAGGAUGGAUCCCCCAGAGCCCCUGCUUCAGAGACUACUCCUGGAC
Cape_golden_mole               cgcuUGGCGGAGCUGUACGUGAAGCCAGGCAACAAGGAGCGUGGCUGGAACGACCCGCCGCAGUUCUCUUAUGGACUGCAGA------------CCCA--AGCUG--UCGGGUCC---AAGCGCACACCGCUCACCAAGAGGGUCGCAGCCGCCCAAGAUGGAUCUCCUAGAGCCACUGCCUCAGAAACUACUGCUGGGC
Tenrec                         cgcuUGGCGGAGCUGUACGUGAAGCCGGGCAACAAGGAGCGCGGCUGGAACGACCCGCCGCAGUUCUCUUACGGCCUGCAGA------------CCCA--GGCGG--UGGCCUCC---AAGCGCACGCCGCUCACCAAGAGGGUUGCCGCCGCGCAGGAUGGGUCCCCCAGAGUCCCUACCACAGAGACGACUUCUGGGC
Aardvark                       cgcuUGGCGGAGCUGUACGUGAAGCCGGGCAACAAGGAGCGCGGCUGGAACGACCCGCCGCAGUUUUCUUACGGGCUGCAGA------------CCCA--GGCUG--UGGGGUCC---AAGCGCACGCCGCUCACUAAAAGGGUCGCCGCUUCCCAGGAUGGAUCCCCCAGAGUCCCUGCCUCAGAGACUACUCCUGGGC
Armadillo                      cgcuUGGCGGAGCUGUACGUGAAGCCGGGCAACAAGGAGCGCGGCUGGAACGACCCACCGCAGUUCUCUUACGGGCUGCAGA------------ACCA--GAUUG--GCGGGCCC---AAGCGCACGCCGCUCACCAAGAGGGUCGCUGCCCCCCAGGAUGGAUCCCCCAAAGUCCUUGCCUCAGAGACUUCUUCUGGGA
Opossum                        cgcuUGGCGGAGCUGUACGUGAAGCCGGGGAACAAAGAUAGAGGCUGGAAUGACCCUCCACAAUUCUCUUAUGGGUUGCAGA------------CCCA--GGCUA--GCAGUAAU---AAGAGGACACCACUCACCAAGCGGGUAGCAGCUCCCCAGGAUGGUUCUCCAAAAGUGCCUGCUUCAGAGCCUUUUACUGGGG
Tasmanian_devil                cgcuUGGCGGAGCUGUACGUGAAGCCGGGAAACAAGGACAGAGGCUGGAAUGACCCUCCACAAUUCUCUUACGGGUUGCAGA------------CCCA--GGGGA--GCAGUCAU---AAAAGGACACCACUUACCAAGCGGGUUGCAGCUCCCCAGGAUGGUUCUCCAAAAGUGCCUACCUCAGAACCUUUUACUGGGA
Wallaby                        cgcuUGGCAGAGCUGUACGUGAAGCCGGGGAACAAGGACAGAGGCUGGAAUGACCCGCCACAGUUCUCGUAUGGGUUGCAGA------------CCCA--GGCUG--GCAGUCAC---AAAAGGACACCACUCACCAAGCGGGUGGCUGCUCCCCAGGAUGGUUCUCCUAAAGUGCCUGCCUCAGAGCCUUUUACUGGGG
Platypus                       cgcu..................................................................ACGGCCUGCAGA------------CCCA--GACCG--GGGGGCCC---AGGCGGCCCGCCCUCACCAGGAGAGUCGCCGCCCCCCAGGACGGCGCCCCGGCAGUCCCGGCCAACGAGCAGGGCCCUAGGA
Collared_flycatcher            cgcu........................GGAACCAGGAGCGCGGCUGGAACGACCCCCCCCAAUUCUCGUACGGGCUGCAGG------------CGCA--AGCCG--GGGGCUCC---CGCCGGACCCCGCUCACCCGCCGGGCCCCCGCCCCGCCCGCGGGGGCACCCCCAG...........................
Tibetan_ground_jay             cgcuUGGCGGAGUCCUACGUGAAGCCGGGGAACCAGGAGCGCGGCUGGAACGACCCCCCCCAGUUCUCGUACGGGCUGCAGG------------CGCA--AGCCG--GGGGCUCC---CGCCGGACCCCGCUCACCCGCCGGGCCCCGCCUCCGCCCGCGGGGGCAUCCCCAG...........................
Budgerigar                     cgcuUGGCGGAGCUCUACGUGAAGCCGGGGAACCAGGAGCGUGGCUGGAACGAUCCCCCCCAGUUCUCGUACGGGCUGCAGG------------CGCA--GGCUG--GGGGGCCC---AAGCGAACCCCCCUCACCCGCCGGGCCCCCCCACCGCCCGCAGGGGCACCCCCAG...........................
American_alligator             cgcuUGGCGGAGCUCUACGUGAAGCCGGGGAACGCGGCGCGUGGCUGGAACGACCCUCCGCAGCUCUCGUACGCGCUGCAGG------------CCCG--GGGCG--G------C---CGCCGGGGCCCGCUCACCCGCAGGGCGCAUGCGCCGCCGCCCGCCGCCGCCCCAG...........................
Green_seaturtle                cgcu........................GAAACAAGGAGCGCGGCUGGAACGAUCCCCCUCAGUUUUCCUAUGGGCUGCAGC------------UCCA--GUGUG--GUGGCCCG---AAGCGCCCCCCCCUCGCACGCAGGGUCCCUGGCCUGGCCCAUGGAGCCCCCCAAG...........................
Painted_turtle                 cgcuUGGCGGAACGCUACGUGAAACCGGGGAACAAGGAGCGCGGCUGGAACGAUCCCCCCCAGUUUUCCUAUGGGCUGCAGA------------UCCA--GUGUG--GAGGCCCG---AAGCGCCACCACCUCGCACGCAGGGUCCCCGGCCCGGCCGAUGGAGCCCCCCAAG...........................
Lizard                         cgcuUGGCGGAGCUCUACGUCAAGCCAGGGAACCGGGAGCGCGGCUGGAACGACCCCCCGCAGUUCUCGUACGGGCUGCAGCAGCGCCAGGGGCCGCG--GGGCG--GGGCGGCC---AGGCGGGGGGGCCUCGCACGACG--------CCCCGCCGAAGGGA--CCCCGGAG...........................
White-throated_sparrow         cgcu----------------------------------------------------------------------------------------------------------------------------------------------------------------------------------------------------
Peregrine_falcon               cgcu....................................................................................................................................................................................................
Saker_falcon                   cgcu....................................................................................................................................................................................................
Rock_pigeon                    cgcu....................................................................................................................................................................................................
Chicken                        cgcu....................................................................................................................................................................................................
Mallard_duck                   cgcuNNNNNNNNNNNNNNNNNNNNNNNNGGAACAAGGAGCGCGGCUGGAACGACCCCCCCCAGUUCUCCUACGGGCUGCAGG------------CGCA--GGGAG--CGGGGCCC---AGGCGAGCUCCCCUCACUCGCCGGGUGCCCGCCCCG------GGAGCUCUCCCAG...........................
Medium_ground_finch            cgcu....................................................................................................................................................................................................
Soft-shell_Turtle              cgcu....................................................................................................................................................................................................
Zebra_finch                    cgcu....................................................................................................................................................................................................
#=GC SS_cons                   :<<<<<<<---<<_____>>--->>>>>>>:::::<<<<<<<<<<-<<_____>>->>>>>->>>>>:::::[[[[[------------------[[[---[[[[--[-[[,,,,,,,,,<<<---<<<<<<<_______>>>>>>>>>>,,(((((((<<<_____>>><<<<<___________>>>>>,))))))),

Human                          CUCCCCCAAUGGGGCCUCC---------------ACCUCCUUCAAGUAAGGCUCCCAGGUCCCC---ACCUGUGGGGAGUGGUCCUGCCUCUGGCGUGGAGCCCACAAGUUUCCCAGUC---GAGUCUGAGGCUGUGAUGGAGGAUGUGCUGAGACCUUUGGAACAGGCAUUGGAAGACUGCCGUGGCCACACAAGGAAG
#=GR Human                  SS <<<<<<<<--<<<<<<<---------------------<<<<_____>>>>----->>>>>>>------->>->>>>>>,,,,,,,,]]-]]]]]-]]]]]]]]::::::::::::::::::[[[[[[[-[[--------[[[[[[<<-<<<<<___>>>>>->>,,,,,,,,,,,,,((((-(((<<<<---------<
Chimp                          CUCCCCCAAUGGGGCCUCC---------------ACCUCCUUCAAGUAAGGCUCCCAGGUCCCC---ACCUGUGGGGAGUGGUCCUGCCUCUGGCGUGGAGCCCACAAGUUUCCCAGUC---GAGUCUGAGGCUGUGAUGGAGGAUGUGCUGAGACCUUUGGAACAGGCAUUGGAAGACUGCCGUGGCCACACAAGGAAG
Gorilla                        CUCCCCCAAUGGGGCCUCC---------------ACCUCCUUCAAGUAAGGCUCCCAGGUCCCC---ACCUGUGGGGAGUGGUCCUGCCUCUGGCGUGGAGCCCACAAGUUUCCCAGUC---GAGUCUGAGGCUGUGAUGGAGGAUGUGCUGAGACCUUUGGAACAGGCAUUGGAAGACUGCCGUGGCCACACAAGGAAG
Orangutan                      CUCCCUCAAUGGGGCCUCC---------------ACCUCCUUCAAGUAAGGCUCCCAGGUCUCC---ACCUGUGGGGAGUGGUCCUGCCUCUGGCGUGGAGCCCACAAGUUUCCCAGUC---GAGUCUGAGGCUGUGAUGGAGGAUGUGCUGAGACCUUUGGAACAAGCAUUGGAAGACUGCCGUGGCCACACAAGGAAG
Gibbon                         CUCCCCCAAUGGGGCCUCC---------------ACCUCCUUCAAGUAAGGCUCCCAGGUCCCC---ACCUGUGGGGAGUGGUCCUGCCUCUGGUGUGCAGCCCACAAGUUUCCCAGUC---GAGUCUGAGGCUGUGAUGGAGGAUGUGCUGAGACCUUUGGAACAGGCAUUGGAAGACUGCCGUGGCCACAUAAGGAAG
Rhesus                         CUCCCCCAAUGGGGCCUCC---------------ACCUCCUUCAAGUAAGGCUCCCAGGUCCCC---ACCUGUGGGGAGUGGUCCUGCCUCUGGUAUGGAGCCCACAAGUUUCCCAGUC---GAGUCUGAGGCUCUGAUGGAGGAUGUGCUGAGACCUUUGGAACAGGCAUUGGAAGACUGCCGUGGCCACACAAGGAAG
Crab-eating_macaque            CUCCCCCAAUGGGGCCUCC---------------ACCUCCUUCAAGUAAGGCUCCCAGGUCCCC---ACCUGUGGGGAGUGGUCCUGCCUCUGGUAUGGAGCCCACAAGUUUCCCAGUC---GAGUCUGAGGCUCUGAUGGAGGAUGUGCUGAGACCUUUGGAACAGGCAUUGGAAGACUGCCGUGGCCACACAAGGAAG
Baboon                         CUCCCCCAAUGGGGCCUCC---------------ACCUCCUUCAAGUAAGGCUCCCAGGCCCCCC--ACCUGUGGGGAGUGGUCCUGCCUCUGGUAUGGAGCCCACAAGUUUCCCAGUC---GAGUCUGAGGCUCUGAUGGAGGAUGUGCUGAGACCUUUGGAACAGGCAUUGGAAGACUGCCGUGGCCACACAAGGAAG
Green_monkey                   CUCCCCCAAUGGGGCCUCC---------------ACCUCCUUCAAGUAAGGCUCCCAGGUCCCC---ACCUGUGGGGAGUGGUCCUGCCUCUGGUAUGGAGCCCACAAGUUUCCCAGUC---GAGUCUGAGGCUCUGAUGGAGGAUGUGCUGAGACCUUUGGAACAGGCAUUGGAAGACUGCCGUGGCCACACAAGGAAG
Marmoset                       CUCCCCCAAUGGGGCCUCC---------------ACCUCCUUCAAGUAAGGCUCCCAGGUCCCC---ACCUGUGGGAAGUGAUCCUGCCUCUGGUGUGGAGCC---AAGUUUCCCAGUU---GAGUCUGAGGCUCUGAUGGAAGAUGUGCUGAGACCUUUGGAACAGGCAUUGGAAGACUGCCGUGGCCACACAAAGAAA
Squirrel_monkey                CUCCCCCAAUGGGGCCUCC---------------ACCUCCUUCAAGUAAGGCUCCCACGUCCCC---ACCCGUGGGGAGUGGUCCUUCCUCUGGUGUGGAGCCCACAAGUUUCCCAGUU---GAGUCUGAGGCUCUGAUGGAAGAUGUGCUGAGACCUUUGGAACAGGCAUUGGAAGACUGCCGUGGCCACACAAAGAAA
Bushbaby                       CCCCGCCAACGGGGCCUCC---------------ACCUCCUUCAAGUAAGGUUCCCAGGCCCCA---ACCUGUGGGGAGUUGUCCUGCCUCUGGUGUGGAGUCCACAAGUUUCCCAGUU---GAGUCUGAGGCUCUGAUGGAGGAUGUGCUGAGACCUUUGGAACAGGCAUUGGAGGAUUGCCGUGGCCACACAAGGAAG
Chinese_tree_shrew             UCCCCCCAAUGGGGCCUCC---------------ACCUCCUUCAAGUAAAGCUUCCAGGCCCCC---ACCUGUGGGGAGUUGUCCUGCCCCCUGUGUGGAGCCCAUGAGUUUACCAGUCAUCGAGUCUGAGGCUCUGUUGGAGGAUGUGUUGAGACCUUUGGAGCAGACAUUGGAGGACUGCCGUGGCCACACAAGGAAG
Squirrel                       CUCCUCCAAUGGGCCCUCC---------------ACCUCUUUCAAGUAAGGCCCUUGGUCCCCC---CUCUGUGGGGAGCUGUCCUGUCUCCAGAGUGCAGCCCACAGGUUUCCGAGUCAUCGAGUCUGAGGCUCUGAUGGAGGAUGUGCUGAGACCUUUGGAACAGGCAUUGGAGGAUUGCCGUGGCCACAUGAAGAAG
Lesser_Egyptian_jerboa         CACUUCCAUUG---UAUCC---------------ACCAACUUCAAUUAAGGCUCCUGGACCUCC---ACCUGUGGGGAGUUACCCUGCCUCUGGUUUGGAGCUCAUAAGUGUCCCAGUCAUUGAACCUGAGGCUGUGAUUGAAGAUGUGCUGAGACCUUUGGAACAGGCAUUGGAGGACUGCCGUGGUCAUACAAAGAAG
Prairie_vole                   CACCUCCAGUGGGUCAUCC---------------ACCUCCUUCAAGUAAGGCUUCCAGGCCUCC---ACCUAUGGGAACUUGUCCUGCUACUGGUGUGGAGCUCCAAACUUCCCCAGUCACGGAGUCUGAGGUUCCGAUGGAAGAUGUACUGAGACCUCUGGAACAGGCGUUGGAGGACUGCCGUGGCCACACAAAGAAA
Chinese_hamster                CACCUUCAGUGGGUCAUCC---------------ACCUCCUUCAAGUAAGGCUUCCAGGCCUCC---ACCUAUGGGAACUUGUCCUGCUACUGGUGUGGAGCCCCCAAGUUCCCCAGUCCCUGAGUCUGAGGCUCUGAUGGAAGAUGUGCUGAGACCUCUGGAACAGGCAUUGGAGGAUUGCCGUGGCCACACAAAGAAA
Golden_hamster                 CACCUUCAGUGGGUCAUCC---------------ACCUCCUUCAAGUAAGGCCUCCAGGCCUCC---ACCUAUGGGGACAUGUCCUGCUGCUAGUGUGGAGCCCCCAAGCUCCCCAGUCACUGAAUCUGAAGCUCUGAUUGAAGAUGUAUUGAGACCUCUGGAACAGGCACUGGAGGACUGCCGUGGCCACACAAAGAAA
Mouse                          CACCUCCAGUGGAUCAUCC---------------ACCUCCUUCAAGUAAGGCUUCCAGGCCUCC---GCCCAUGGGGAGCUGUCCUGCUACUGGUGUGGAGCCCCCAAGUUCCCCAGUCAUUGAGUCUGAAACUCUGAUAGAAGACGUGCUGAGACCUCUGGAACAGGCAUUGGAGGACUGCCAUGGUCACACAAAGAAA
Rat                            CACCUCCAGUGGAUCAUCC---------------ACCUCCUUCAAGUAAGGCUUCCAGGCCUCC---ACCCAUGGGGAGCUGUCCUGCUUCUGGUGUGGACCCCCCAAGUUCUCCAGUCAUUGAGUCUGAGACUCUAAUAGAAGACGUGCUAAGACCUCUGGAACAGGCAUUGGAGGAUUGCCGUGGUCACACGAAGAAG
Naked_mole-rat                 CUCCUCCAAUGGGGCCUCC---------------ACCCCCUUCAAGUAAUGCUCCCAGACUCCU---ACCUGUGGGGAGCUCUCCUGCCCACAGUGUGGAACCCAUGGGUUUUCCAGCCUUUGAGUCUGAGGCUUUAAUAGAGGAUGUGCUGAGACCUUUGGAGCAAGCAUUGGAGGAUUGCCGUGGUCAUACAAGGAAA
Guinea_pig                     CCCCUCCAAUGGGGCCUCC---------------ACUUCCUUCAAGUAAGGCUCCCCGGCUCCC---GCCUGUGGGGAGCUGCCCUGCCUCCAGUGUGGAACCCAUGGGCUUCCCAGACAUUGAAUCUGAGGCUUUGAUAGAGGAUGUGUUGAGACCUUUGGAACAAGCUUUGGAGGACUGCCGUGGCCAUACAAGGAAA
Chinchilla                     CCCCUCCAAUGGGGCCUCC---------------ACCUCCUUCAAGUAAGGCCCUCAGGCUCCC---ACCUGUGGGGAGCUGCCCUGCCUCCAAUGUGGAACCCAUGGGUUUUCCAGUCACUGAAUCUGAGGCUUUGAUAGAGGAUGUGCUGAGACCUUUGGAACAAGCAUUGGAGGACUGCCAUGGCCACACAAGGAAG
Brush-tailed_rat               CCCCUCCAAUGGGGCCUCC---------------ACCUCCUUCAAGUAAGGCUCCUAGGCUCCC---ACCUGUAGGGAGCUGCCCUGCCUCCAGUGUGGAACCCAUGGAUUUCCCAGUCAUUGAAUCUGAGGCUUUGAUAGAGGAUGUGCUAAGACCUUUGGAACAAGCAUUGGAGGAUUGCCGUGGCCAUACAAGGAAA
Rabbit                         AUCCCCCAGUUGGGCCUCC---------------ACCUC---CGAGUAAGGCUCCCGGGCCUCC---ACCUGUGGAGAGCUGUCCUUCCUCUUGUGUGGUGCCCACAAGUUCCCCAGUCAUUGAGCCUGAGGCCCUGUUGGAGGAUGUGCUGAGACCUUUGGAACAGGCACUGAAGGACUGUCAUGGCCACACAAGGAAG
Pika                           ACCCCCCAGUUGGACCACC---------------ACCUC---UAAGUAAGGCUCCCGGGCCUCC---ACCCGGGGAGAGCUGUUCCUCUUCCUGUGUGGAGUCUACAAGUUCCCCAGUCGUUGAGUCUGAGGCUCUGAUGGAGGAUGUUCUGGGUCCUUUGGAACAGGCACUGAAGGACUGUCACGGCCACACAAGGAAG
Pig                            CCCCCGCAGUGGGGCAUCU---------------GCCUCCUUCAAGUAAAGCUUCCAGGCCUCC---ACUUGGAGGGAGUUGUCCUCCCUCCAGCAUGGAGCCCACACAGUGCUCCGUCGUUGAGUUGGAGAUUCUGCUGGAAGAUGUACUGAGCCCUCUGGAACGAGCAUUGGAGGACUGCCGUGGCCACACAAAGAAG
Alpaca                         ....................................................UUCCAGGCCACC---ACUUGUGGGGAGUUCUCU---CUCCAGCACACAGCCCACAAAUUUCCCAGUUGUUGAGUCUGAGACUCUGCUGGAGGAUGUGCUGACACCUUUGGAACAGGCAUUGGAGGAUUGCCGUGGCCACACAAAGAAG
Bactrian_camel                 CUCCCCCAAUGGGACCUCC---------------ACCUCCUUCAAAUAAGGCUUCCAGGCCACC---ACUUGUGGGGAGUUCUCCUCCCUCCAGCACACAGCCCACAAAUUUCCCAGUUGUUGAGUCUGAGACUCUGCCGGAAGAUGUGCUGACACCUUUGGAACAGGCAUUGGAGGAUUGCCGUGGCCACACAAAGAAG
Dolphin                        CCCCCCCAAUGGGGCCUCC---------------ACCUCUGUCAAGUAAGGCUUCCAGACCCCC---AUUUGUGGGGAGUUGUCCUCCCUCCAGCAUGGAGCCCACAAAUUUCCCAGUCGUUGAGUCUGAGAUUCUGCUGGAAGAUGUACUGAAACCUUUGGAACGGGCAUUGGAGGAUUGCCGCGGCCACACAAAGAAG
Killer_whale                   CCCCCCCAAUGGGGCCUCC---------------ACCUCUGUCAAGUAAGGCUUCCAGACCCCC---AUUUGUGGGGAGUUGUCCUCCCUCCAGCAUGGAGCCCACAAAUUUCCCAGUCGUUGAGUCUGAGAUUCUGCUGGAAGAUGUACUGAGACCUUUGGAACGGGCAUUGGAGGAUUGCCGUGGCCACACAAAGAAG
Tibetan_antelope               UCCCCUCAGUGGGGCCUCC---------------ACCUCCUUCAAGUAAGGCUUCCAGACCCCCCCCAUUUGUGGGGAGCUGUCCUCCCUCCAGAAUGGAGCCCAUGGCUUCCCCAGGCGUUGAGUCUGAGACUCUACUGGAAGAUGUACUGAGACCUUUGGAACGGGCCCUGGAGGACUGCUGUGGCCACAUAAAGAAG
Cow                            UCCCCCCAAUGGGGCCUCC---------------ACCUCCUUCAAGUAAGGCUUCCAGACCCCCCCAAUUUGUGGGGAGCUGUCCUCCCUCCAGAACGGAGCCCAUGGAUUCCCCAGUCGUUGAGUCUGAGACUCUGCUGGAAGAUGUACUGAGACCUUUGGAACGGGCAUUGGAGGACUGCCGUGGCCACAUAAAGAAG
Sheep                          UCCCCCCAGUGGGGCCUCC---------------ACCUCCUUCAAGUAAGGCUUCCAGACCCCCCCCAUUUGUGGGGAGCUGUCCUCCCUCCAGAAUGGAGCCCAUGGAUUCCCCAGUCGUUGAGUCUGAGACUCUACUGGAAGAUGUACUGAGACCUUUGGAACGGGCACUGGAGGACUGCUGUGGCCACAUAAAGAAG
Domestic_goat                  UGCCCCCAGUGGGGCCUCC---------------ACCUCCUUCAAGUAAGGCUUCCAGACCCCCCCCAUUUGUGGGGAGCUGUCCUCCCUCCAGAAUGGAGCCCAUGGAUUCCCCAGUCGUUGAGUCUGAGACUCUACUGGAAGAUGUACUGAGACCUUUGGAACGGGCACUGGAGGACUGCUGUGGCCACAUAAAGAAG
Horse                          CCCCCCCAGUGGGGCCUCC---------------ACCUCUUUCAAGUAAGGCUUCCAGGCCCCC---ACCUGUUGGGAGUUCUCCUGCCUGCAGUGUGGAGCCCACAAAUUUCCCAGUUAUUGAAUGUGAGACUCUGCUAGAAGAUGUGCUGAAACCUUUGGAAGAGGCAUUGGACGAUUGCCGUGGCCACACAAAGAAG
White_rhinoceros               CCUCCCCAAUGGGGCCUCC---------------ACCUCUUUCAAGUAAGGCUUCCAGGCCCCC---ACCUGUGGGGAGUUGUCCUGCCUCCACUGUGGAGCCCACAAAUUUCCCAGUCAUUGAGUGUGAGACUCUACUAGAAGAUGUGCUGAAACCUUUGGAACAGGCAUUGGAGGACUGCCGUGGCCACACAAAGAAG
Cat                            UCCCCCCAAUGGGGCCUAC---------------ACCUCCUGUGAGUAAGGCUCCCAGGCCCCC---ACCUGUGGGGAGUUGUCCUGCCUCCAGUGUGGAGCCAGCAAAUUUCUCAGUCACCGAAUCUGAAACUCUACUGGAAGACGUGCUCAAACCUUUGGAAGAGGCAUUGGAGGAUUGCCGCGGUCACACAAAGAAG
Dog                            CCCCUCCAAUGGGGCCUCC---------------ACCUCCUUCAAGUCAGGCUUCCAGGCCCCC---UCCUGUGGGGAGUUAUCUUGCCUCCAGUGUGAAGCCAGCAAAUCUCCCAGUGAUGGAAUCUGAAACUCUGCUGGAAGAUGUGCUCAAACCUUUGAAAGAGGCACUGGAGGAUUGCCGUGGCCACACAAAGAAG
Ferret                         CUCCUCCAAUGGGACCUCC---------------ACCUCCUUCCAUUAAGGCUCUUGGGCCUCC---ACCCACCGGGAACUGUCCUGCCUCCAGUGCGGAACCAACAAAUUUCCCAGUCAUCGAAGCUGAAACUUUGCUGGAAGAUGUGCUCAAACCUUUGGAAGAGGCACUGGAGGACUGCCGUGGCCACACAAAAAAG
Panda                          UCCCCCCUGUGGGGCCUCC---------------ACCUCCUUUAAGUAAGGGUUCCAGACCCCC---ACCUGUGGGGAGUUGUCCUGCCUCUGGUGUGGAGCCAAUAAAUUUCCCAGUCAUCGAAUCUGAAACUCUGCUGGAAGAUGUGCUCAAACCUUUGGAAGAGGCACUGGAGGAUUGCCGUGGCCACACAAAGAAG
Pacific_walrus                 CUCCCCCAGUGGGGCCUCCCCCAGUGGGGCCUCCACCUCCUUCAAAUAAGGCUUCCAGGCCCCC---ACCUGCGGGAAGUUGUCCUGCCUCCAGUGUGGAGCCAACAAAUUACCCAGUCAUCGAAUCUGAAACUCUGCUGGAAGAUGUGCUCAAACCUUUGGAAGAGGCACUGGAGGACUGCCGUGGCCACACAAAGAAG
Weddell_seal                   CUCCCCCAGUGGGGCCUCC---------------ACCUCCUUCAGAUAAGGCUUCCAGGCCCCC---ACCUGCGGGAAGUCAUCCUGCCUCCAGUGUGGGGCCGACCAAUUUCCCAGUCUUCGAAUCUGAAACUCUUCUGGAAGAUGUGCUCAAACCUUUGGAAGAGGCACUGGAGGACUGCCGUGGCCACACAAAGAAG
Black_flying-fox               UGACCCCAAUGGGGCCUCC---------------ACCUCCUUCAAGCAAAGCUUCCAGGCCUCC---ACCUGUGGGGAGUUGUACUGCCUCCAGUGUGGAGCCCACAGAUGUCCCAGUCAUUGAGUGUGAGACUCUGCUGGAAGAUGUGCUGAGACCUUUGGAGCAGGCAUUGGAGGACUGCCAAGGCCACACAAAGAAG
Megabat                        UGACCCCAAUGGGGCCUCC---------------ACCUCCUUCAAGCAAAGCUUCCAGGCCUCC---ACCUGUGGGGAGUUGUACUGCCUCCAGUGUGGAGCCCACAGAUGUCCCAGUCAUUGAGUGUGAGACUCUGCUGGAAGAUGUGCUGAGACCUUUGGAGCAGGCAUUGGAGGACUGCCAAGGCCACACAAAGAAG
Microbat                       CCUCCCCAAUGGGGCCUCC---------------ACCUCCUUCAAGUACAGCUUCUAGGCCCCC---AGCUGUGGGGAGUUGUCCUGCCUCCACUGUGGAUCCCAUAGAUUUUCCAGUCACUGAGUGUGAGACUCUGCUGGAAGAUGUGCUGAGACCUUUGGAACAGGCAUUGGAUGAUUGUCGUGGCCACACGAAGAAG
Big_brown_bat                  CCUCCCCAAUGGGGCCUCC---------------ACCUCCUUCAAGUACAGCUUCUAGGCCUCC---AGCUGUGGGGAGUUGUCCUGCCUCCACUGUGGAUCCCAUAGAUUUUCCAGUCAUUGAUUGUGAGACUUUGCUGGAAGAUGUGCUGAGACCUUUGGAACAGGCAUUGGAUGAUUGUCGUGGCCACACAAAGAAG
Hedgehog                       UCUCCCCAGUGGGACCUCC---------------ACUUCUUUCAAGUAUGGCUUCCAGGCCCCC---ACCUAUGGGGAGUUGUCCUGCUUCCAAUGUGAAGCCCACAAAUUUCCCAGUCAUUGAGUCUGAGACUCUGCUGGAAGAUGUGCUGACACCUUUGGAACAGGCCUUGGAGGACUGCCAUGGUCACACAAAGAAG
Shrew                          ACCCCCCA-UGGGGCCUCC---------------ACCUCUUUCAAGUAAGACUUCCAUGCCUCC---ACCUGUGGGUGGCUGUCCUGCCUCCAGUCUAGAACCUACAAAUUCCCCAGUCAUUGAACACGAGACUCUACUGGAAGAUGUGCUGACUCCUUUGGAACAGGCAUUGGAGACUUGCCGUGGCCAGACAAAGAAG
Elephant                       UCCCCACAACAGGACCUCC---------------CCCUCCUUCAAAUAAUGCUCCCAGGCCUCC---ACCUAUGGGGAGUUGUCCUGCCUCCAGUGUUGAGUCCCCAAAUUUCCCAGUCAUCGAGUGUGAGACUCUGCUAGAGGAUGUGCUGAGACCUUUGGAACAGGCAUUGGAGGAUUGCCGUGGCCAUGUGAGGAAG
Cape_elephant_shrew            CUCCCCCAAUGGGACCCCC---------------ACCUCUUUCAAAUAAGGCUCCUGGACCGCC---ACUUGUGGGGACUUCUCUAGUCUCCAGUACGGAUCCUGUAAAUUUCCAAGACACUGAGACUGAGCCUUUGCUAAAGGAUGUCUUGAGACCUUUGGAACAGGCAUUAGAGGACUGUCGUGGCUACAUGAGGAAG
Manatee                        CCCCCCCAAAAGGACCUCC---------------ACCUCCUUCAGAUAAGGCUCCCAGGCCCUC---ACCUGUGGGGAGUUGUCCUGCCUCCAGUGUGAAGCCCCCAAGUUUCCCAGUCAUCAAGUCUGAGACACUGCUGGAGGAUGUGCUGAGACCUUUGGAACAGGCAUUGGAAGACUGCCGUGGCCACAUGAGGAAG
Cape_golden_mole               ACCCCCCAACAGGACCUCC---------------GCCUCCUUCAAAUAAGGCUCCUGGGCUCCC---ACCUGUAGGGAGUUGUUCUGCCUCUAGUGUAGAGCCCACAAGCCUCCCAGUCAUCGAAUCUGAGACUCUGCUAGAGGAUGUACUUAGACCUUUGGAGCAGGCAUUGGAGGAUUGCCGUGGCCACGUGAGGAAG
Tenrec                         CGCCCCCAACUGGACCUCC---------------ACCUGCUUCAAAUAAGAGCCCCAGGCUUCC---ACCUGUGGGGAGCUGUCCUGGUUCAAGUGUAGAACCCUUAAGUUUGCCAGUCACCGAGCCCGAGACUCUGCUAGAGAACGUGCUGAGGCCUCUGGAGCAGGCAGUGGAGGAUUGCCGGGGCCAUGUGAGGAAA
Aardvark                       CCCCUGCAACGGGACUUCC---------------ACCUCCUUCAAAUAAGGCUCCCAGGCCCCC---ACCUAAAGGAAGUUGUUCUACCUAUAGUGUGGAGCCUACAAGCUCCCCAGUCAUUGAGUCUGAGACUCUGCUAGAGGAUGUGCUGAGACCUUUGGAACAGGCAUUGGAAGACUGCCGUGGGAAAGUGAGGAAA
Armadillo                      CCCCCCCAGUGGGACCUCU---------------ACCUCCUUCAAGUAAGACUUCCAGGUUGCC---AUCUGUGGGGAAUUGUCCCACCUCUGGUUUGGAGCCCACAAGUUUUCCAGUUAUGGAGUCUGAGGCUCUGCUGGAGGAUGUGCUGAAACCUUUGGAACAGGCAUUGGAAGACUGCCGUGGCCACAUGCGGAAA
Opossum                        CUCCUCCAGUGGGACCACC---------------ACCUCUUCUGAUCAAGGCUCCAGGGCCCCC---UCCUGGGGGGAGCUCUUCUCCCGUGAGGUUGGAACCUUCCAGCUCCCUAGUCACU---UGUGAAACCAUGCUGGAAGAUGUGUUGGGACCCUUGGAACAGACUUUGGAGGAGUGCCGGGCUCAUACACAGAAA
Tasmanian_devil                CUCCUCCAGUGGGACCUCC---------------ACCUCUCCUGACAAAGACUACAGGGCCUCC---UCUAGGGGGAAACUCUUCUCCCUUGAGGGUGGAACCCGCCAGUUCUUCAGUCACU---UGUGAAACCAUGCUAGAAGAUGUGCUGGGACCCUUGGAACAGGCUUUGGAGGAUUGCCGUGCUCAUACACAGAAA
Wallaby                        CUCCUCCAGUGGGACCACC---------------ACCUCUCCUGACAAAGGCUCCAGGGCCCCC---ACUCGGGGGAAGCUCUUCUCCUUUGAGAUUGGGACCCGCCAGCUCCUCAGUCACU---UGUGAAACAAUGCUGGAAGAUGUUCUGGGACCUUUGGAACAGGCUUUGGAGGAUUGCCGGGCUCACACACAGAAA
Platypus                       CUUCGCUGACGGGGUCCCC---------------GGCUCCUCCGGCCACGCCGCCGGGACCCCC---GCCCUGCGAAGGCCCCUCCCCGCUGAGGACGGGCCCGACCAGCUCCCCGCCCAGUGAGAGCGAAGCGGCGUUGGAGGAUGUGCUGGAGCCCCUGGAGCAGGUCCUGGCCGCCUGCCGGGCGCACACGCGGAAA
Collared_flycatcher            .....................................................................................................................................................................................................AAA
Tibetan_ground_jay             .....................................................................................................................................................................................................AAA
Budgerigar                     .....................................................................................................................................................................................................AAA
American_alligator             .....................................................................................................................................................................................................AAA
Green_seaturtle                .....................................................................................................................................................................................................AAA
Painted_turtle                 .....................................................................................................................................................................................................AAA
Lizard                         .....................................................................................................................................................................................................AAA
White-throated_sparrow         -----------------------------------------------------------------------------------------------------------------------------------------------------------------------------------------------------AAA
Peregrine_falcon               .....................................................................................................................................................................................................AAA
Saker_falcon                   .....................................................................................................................................................................................................AAA
Rock_pigeon                    .....................................................................................................................................................................................................AAG
Chicken                        .....................................................................................................................................................................................................AAA
Mallard_duck                   .....................................................................................................................................................................................................AAA
Medium_ground_finch            .....................................................................................................................................................................................................AAA
Soft-shell_Turtle              .....................................................................................................................................................................................................AAA
Zebra_finch                    .....................................................................................................................................................................................................AAA
#=GC SS_cons                   <<<<<<<<--<<<<<<<---------------------<<<<_____>>>>----->>>>>>>------->>->>>>>>,,,,,,,,]]-]]]]]-]]]]]]]]::::::::::::::::::[[[[[[[-[[--------[[[[[[<<-<<<<<___>>>>>->>,,,,,,,,,,,,,((((-(((<<<<---------<

Human                          CAGGUAUGUGAU--GACAUCAGCCG-ACGCCUGGCA----CUGCUGCAGGAA--CAGUGGGC----U-GGAGGAAAGUUGUCAA-------UACC-UGUAAAGAAGAGAAUGGCUCUACUGGUGCAAGAGCUUUCAAGCCACCGGUGGGACGCAGCAGAUGACAUCCACCGCUCCCUCAUGGUUGACCAUGUGACUGAGG
#=GR Human                  SS <<<<<<<----<--<<<<<<<<<<-----<<<<_____________>>>>--------->>>---->->>-------->>>>>>------->>>>->>>----------->>>><<<<<<<<<<-----<<<____>>>>>>>>>>>>>,)))-)))),,,,,,((-((((-((-((<<<<<____>>>>>,<<<<<___
Chimp                          CAGGUAUGUGAU--GACAUCAGCCG-ACGCCUGGCA----CUGCUGCAGGAA--CAGUGGGC----U-GGAGGAAAGUUGUCAA-------UACC-UGUAAAGAAGAGAAUGGCUCUACUGGUGCAAGAGCUUUCAAGCCACCGGUGGGACGCAGCAGAUGACAUCCAUCGCUCCCUCAUGGUUGACCAUGUGACUGAGG
Gorilla                        CAGGUAUGUGAU--GACAUCAGCCG-ACGCCUGGCA----CUGCUGCAGGAA--CAGUGGGC----U-GGAGGAAAGUUGUCAA-------UACC-UGUAAAGAAGAGAAUGGCUCUACUGGUGCAAGAGCUUUCAAGCCACCGGUGGGACGCAGCAGAUGACAUCCACCGCUCCCUCAUGGUUGACCAUGUGACUGAGG
Orangutan                      CAGGUAUGUGAU--GACAUCAGCCG-ACGCCUGGCA----CUGCUGCAGGAA--CAGUGGGC----U-GGAGGAAAGUUGUCAA-------UACC-UGUAAAGAAGAGAAUGGCUCUGCUGGUGCAAGAGCUUUCAAGCCACCAGUGGGACGCAGCAGAUGACAUCCACCGCUCCCUCAUGGUUGACCAUGUGACUGAGG
Gibbon                         CAGGUAUGUGAU--GACAUCAGCCG-ACGCCUGGCA----CUGCUGCAGGAA--CAGUGGGC----U-GGAGGAAAGUUGUCAA-------UACC-UGUAAAGAAGAGAAUGGCUCUACUGGUGCAAGAGCUUUCAAGCCACCGGUGGGAUGCAGCAGAUGACAUCCACCGCUCCCUCAUGGUUGACCAUGUGACUGAGG
Rhesus                         CAGGUAUGUGAU--GACAUCAGCCG-ACGCCUGGCA----CUGCUGCAGGAA--CAGUGGGC----U-GGAGGAAAGUUGUCAA-------UACC-UGUAAAGAAGAGAAUGGCUGUACUGGUGCAAGAGCUUUCAAGCCAUCGGUGGGACGCAGCAGAUGACAUCCACCGCUCACUCAUGGUUGACUAUGUGACUGAGG
Crab-eating_macaque            CAGGUAUGUGAU--GACAUCAGCCG-ACGCCUGGCA----CUGCUGCAGGAA--CAGUGGGC----U-GGAGGAAAGUUGUCAA-------UACC-UGUAAAGAAGAGAAUGGCUGUACUGGUGCAAGAGCUUUCAAGCCAUCGGUGGGACGCAGCAGAUGACAUCCACCGCUCACUCAUGGUUGACUAUGUGACUGAGG
Baboon                         CAGGUAUGUGAU--GACAUCAGCCG-ACGCCUGGCA----CUGCUGCAGGAA--CAGUGGGC----U-GGAGGAAAGUUGUCUA-------UACC-UGUAAAGAAGAGAAUGGCUGUACUGGUGCAAGAGCUUUCAAGCCAUCGGUGGGACGCAGCAGAUGACAUCCACCGCUCACUCAUGGUUGACUAUGUGACUGAGG
Green_monkey                   CAGGUAUGUGAU--GACAUCAGCCG-ACGCCUGGCA----CUGCUGCAGGAA--CAGUGGGC----U-GGAGGAAAGUUGUCAA-------UACC-UGUAAAGAAGAGAAUGGCUGUACUGGUGCAAGAGCUUUCAAGCCAUCGGUGGGACGCAGCAGAUGACAUCCACCGCUCACUCAUGGUUGACUAUGUGACUGAGG
Marmoset                       CAGGUAUGUGAU--GACAUCAGCCG-ACGCCUGGCA----CUGCUGCAGGAA--CAGUGGGC----U-GGAGGAAAGUUGUCAA-------UACC-UGUAAAGAAGAGAAUGACUCUACUGGUGCAAGAGCUUUCAAACCACCAGUGGGAUGCAGCAGAUGACAUCCACCGCUCACUCAUGGUUGACCAUGUGACUGAGG
Squirrel_monkey                CAGGUAUGUGAU--GACAUCAGCCG-ACGCCUGGCA----CUGCUGCAGGAA--CAGUGGGC----U-GGAGGAAAGUUGUCAA-------UACC-UGUAAAGAAGAGAAUGGCUCUGCUGGUGCAAGAGCUUUCAACCCACCAGUGGGAUGCAGCAGAUGACAUCCACCGCUCACUCAUGGUUGACCAUGUGACUGAGG
Bushbaby                       CAGGUAUGUGAU--GACAUCAACCG-ACGCCUGGCA----CUGCUGCAGCAA--CAGUGGGC----U-GGAGGGAAGUUGUCAA-------UGUC-UGUAAAGAAGAGGAUGGCUCUACUGGUGGAAGAGCUUUCAAGCCACCAGUGGGAUGCAGCAGAUGACAUCCACCGCUCACUCAUGGUGGACCAUGUGACUGAGG
Chinese_tree_shrew             CAGGUAUGUGAU--GACAUCAGCCG-CCGCCUGGCA----CUUCUGCAGGAA--CAGUGGGC----U-AGUGGGAAGUUAUCAA-------UGCC-UGUUAAGAAGAGGAUGGCUCUGCUGGUGCAAGAGCUAUCAAGCCACCAAUGGGAUGCAGCAGAUGACAUCCAUCGCUCACUCAUGGUCGACCAUGUGACUGAGG
Squirrel                       CAGGUAUGUGAU--GACAUCAGUCG-ACGCCUGACA----CUGCUUCAGGAA--CAGUGGGC----U-GGAGGGAAGUUGUCAG-------UGCC-UGUUAAGAAGAGGAUGGCACUACUGGUGCAAGAGCUUUCAAGCCACCGGUGGGAUGUAGCAGAUGACAUUCAUCGCUCCCUCAUGGUUGAUCAUGUGACUGAGG
Lesser_Egyptian_jerboa         CAGGUAUGUGAU--GACAUCAGCCG-ACGCCUAGCA----CUGCUUCAGGAA--CAGUGGGC----U-GGAGGGAAGUUGUCAA-------UACC-AGUAAAGAAGAGGAUGGCGCUACUGGUGCAAGAGUUUUCAUGCCAUCAGUGGGAUGCAGCAGAUGACAUUCACCGUUCACUCAUGGUUGACCAUGUGACUGAGG
Prairie_vole                   CAGGUGCAUGAC--GAUAUCGGCCG-ACGCUUGGCA----CUGCUUCAGGAA--CAGUGGGC----U-GGAGGGAAGUUGUCAA-------UACC-UGUAAAGAAGAGGAUGGUACUACUAGUGCAAGAACUUUUACACCACCAGUGGGAUGCAGCAGAUGACAUUCACCGCUCACUCAUGGUUGACCAUGUGACUGAGG
Chinese_hamster                CAGGUAUAUGAU--GAUAUCAGCCG-CCGCUUGGCA----CUGCUUCAGGAA--CAGUGGGC----U-GGAGGGAAGCUGUCAA-------UACC-UGUAAAGAAGAGGAUGGCGCUACUAGUGCAAGAACUUUUACACCACCACUGGGAUGCAGCAGAUGACAUUCACCGCUCACUUAUGGUUGACCAUGUUACUGAGG
Golden_hamster                 CAGGUGUAUGAU--GACAUCAGCCG-ACGCUUGGCA----CUGCUUCAGGAA--CAGUGGAC----U-GGAGGGAAGCUGUCAA-------UGCC-UGUGAAGAAGAGGAUGGCGCUACUAGUGCAAGAACUUUUACACCACCAGUGGGAUGCAGCAGAUGACAUUCACCGCUCACUCAUGGUUGACCAUGUGACUGAGG
Mouse                          CAGGUAUGUGAU--GAUAUCAGCCG-ACGCUUGGCG----CUGCUUCGAGAA--CAGUGGGC----U-GGAGGGAAGUUGUCAA-------UACC-UGUAAAGAAGAGGAUGGCACUGCUAGUGCAAGAACUUUUACAUCACCAGUGGGAUGCAGCAGAUGACAUUCACCGAUCACUCAUGGUUGACCAUGUGACUGAGG
Rat                            CAGGUAUGUGAU--GAUAUCAGCCG-ACGCUUGGCA----CUGCUUCACGAA--CAGUGGGA----U-GGAGGGAAGUUGUCAG-------UACC-UGUAAAGAAGAGGAUGGCACUGCUGGUACAAGAACUUUUACACCACCAGUGGGAUACAGCAGAUGACAUUCAUCGAUCACUCAUGGUUGACCAUGUGACUGAGG
Naked_mole-rat                 CAGGUAUGUGAU--GACAUCGGCCG-ACGCCUGGCA----CUGCUUCAGGAA--CAGUGGAC----A-GGAGGAAAGUUGUCAA-------CUCC-UGUAAAGAAGAGGAUGGCACUACUGGUGCAAGAGCUUUCAAGCCAUCAGUGGGAUGCAGCAGAUGACAUCCACCGCUCGCUCAUGGUUGACCACGUGACUGAGG
Guinea_pig                     CAGGUAUGUGAU--GACAUCAGCCG-ACGCCUGGCC----CUGCUUCAGGAA--CAAUGGGC----A-GGAGGAAAGUUGUCAA-------UUCC-UGUAAAGAAGAGGAUGGCGAUACUGGUGCAAGAGCUUUUAAAUCAUCGGUGGGAUGCAGCAGAUGAUAUCCAUCGCUCACUCAUGGUUGACCACGUGACUGAGG
Chinchilla                     CAGGUAUGUGAU--GACAUCAGCCG-ACGCUUGGCA----CUGCUACAGGAA--CAGUGGGC----A-GGAGGAAAGUUGUCAA-------CUCC-UGUAAAGAAGAGGAUGGCACUACUGGUGCAAGAGCUUUCAAGCCAUCGGUGGGAUGCAGCAGAUGACAUCCACCGCUCACUCAUGGUUGACCAUGUGACUGAAG
Brush-tailed_rat               CAGGUAUGUGAU--GACAUCAGCAG-ACGACUGGCA----UUGCUUCAAGAA--CAAUGGGC----C-GGAGGAAAGUUGUCAA-------CUCC-UGUAAAGAAGAGGAUGGCACUACUGGUGCAAGAGCUUUCAAGCCAUCAGUGGGAUGCAGCAGAUGACAUCCACCGCUCACUCAUGGUUGACCAUGUGACUGAGG
Rabbit                         CAGCUAUGUGAU--GACAUCAGCCG-ACGCCUGGUA----CUGCUACGGGAA--CAGUGGGC----U-GGAGGGAAGCUGUCAG-------UGCC-GGUAAAGAAGAGGAUGGCUCUGCUGGUGCAAGAGCUUUCAAGCCGCCAGUGGGAUGCAGCAGAUGACAUCCACCGCUCACUCAUGGUUGACCAUGUGACUGAAG
Pika                           CAGCUAUGUGAU--GACAUCAGCCG-CCGCCUGGUG----CUCCUGCGGGAA--CAGUGGGU----U-GGAGGGAAGCUGUCAG-------UUCC-UGUAAAGAAGAGGAUGGCUCUGCUGGUGCAAGAGCUUUCAAGUCACCAGUGGGAUGCAGCAGAUGACAUACACCGCUCACUCAUGGUGGACCAUGUGACUGAAG
Pig                            CAAGUAUGUGAU--GACAUAAACCG-ACGCCUGGCU----UUGCUGCAGGAA--CAGUGGGC----U-GGGGGGAAGCUGUCAG-------UGCC-UGUGAAGAAGAGGAUGGCUCUGCUGGUACAAGAGCUUUCAAGCCACCAGUGGGACGCAGCAGAUGACAUCCACCGCUCGCUCAUGGUUGACCAUGUGACCGAGG
Alpaca                         CAGGUAUGUGAU--GACAUCAGCCG-ACGCCUGGCU----CUGCUGCAGGAA--CAGUGGGC----U-GGAGGGAAGCUGUCAA-------UGCC-UGUAAAGAAGAGGAUGGCUCUGCUUGUACAAGAGCUUUCAAGCCACCAGUGGGAUGCAGCAGAUGACAUCCACCGCUCACUCAUGGUUGACCAUGUUACUGAGG
Bactrian_camel                 CAGGUAUGUGAU--GACAUCAGCCG-ACGCCUGGCU----CUGCUGCAGGAA--CACUGGGC----U-GGAGGGAAGCUGUCAA-------UGCC-UGUAAAGAAGAGGAUGGCUCUGCUUGUACAAGAGCUUUCAAGCCACCAGUGGGAUGCAGCAGAUGACAUCCACCGCUCACUCAUGGUUGACCAUGUGACUGAGG
Dolphin                        CAGGUAUGUGAU--GACAUCAGCCG-ACGCCUGGCU----CUGCUGCAGGAA--CAGUGGGC----U-GGAGGGAAGCUGUCAA-------UGCC-UGUAAAGAAGAGGAUGGCUCUGCUGGUGCAAGAGCUUUCAAGCCACCAGUGGGAUGCAGCAGAUGACAUCCACCGCUCACUCAUGGUUGACCAUGUGACUGAGG
Killer_whale                   CAGGUAUGUGAU--GACAUCAGCCG-ACGCCUGGCU----CUGCUGCAGGAA--CAGUGGGC----U-GGAGGGAAGCUGUCAA-------UGCC-UGUAAAGAAGAGGAUGGCUCUGCUGGUGCAAGAGCUUUCAAGCCACCAGUGGGAUGCAGCAGAUGACAUCCACCGCUCACUCAUGGUUGACCAUGUGACUGAGG
Tibetan_antelope               CAGGUAUGCGAU--GACAUCAGCCG-ACGCCUGGCU----CUGCUGCAGGAA--CAGUGGGC----U-GGAGGGAAGCUGUCAA-------CGCC-UGUAAAGAAGAGGAUGGCUCUGCUGGUGCAAGAGCUUUCAAGCCACCAGUGGGAUGCAGCAGAUGACAUCCACCGCUCACUCAUGGUUGACCAUGUGACUGAGG
Cow                            CAGGUAUGUGAU--GACAUCAGCCG-ACGCCUGGCU----CUGCUGCAGGAA--CAAUGGGC----U-GGAGGGAAGCUGUCAA-------UGCC-UGUAAAGAAGAGGAUGGCUCUGCUGGUGCAAGAGCUUUCAAGCCACCAGUGGGAUGCAGCAGAUGACAUCCACCGCUCACUCAUGGUUGACCAUGUGACUGAGG
Sheep                          CAGGUAUGCGAU--GACAUCAGCCG-ACGCCUGGCU----CUGCUACAGGAA--CAGUGGGC----U-GGAGGGAAGCUGUCAA-------UGCC-UGUAAAGAAGAGGAUGGCUCUGCUGGUGCAAGAGCUUUCAAGCCACCAGUGGGAUGCAGCAGAUGACAUCCACCGCUCACUCAUGGUUGACCAUGUGACUGAGG
Domestic_goat                  CAGGUAUGCGAU--GACAUCAGCCG-ACGCCUGGCU----CUGCUGCAGGAA--CAGUGGGC----U-GGAGGGAAGCUGUCAA-------CGCC-UGUAAAGAAGAGGAUGGCUCUGCUGGUGCAAGAGCUUUCAAGCCACCAGUGGGAUGCAGCAGAUGACAUCCACCGCUCACUCAUGGUUGACCAUGUGACUGAGG
Horse                          CAGGUAUGUGAU--GACAUCAGCCG-ACGCCUGGCU----CUGCUGCAGGAA--CAGUGGGC----U-GGAGGGAAGCUGUCAA-------CGCC-UGUAAAGAAGAGGAUGGCUCUGCUGGUGCAAGAGCUUUCAAGCCACCGUUGGGAUGCAGCGGAUGACAUCCACCGCUCACUCAUGGUUGACCAUGUGACUGAGG
White_rhinoceros               CAGGUAUGUGAU--GACAUCAGCCG-ACGCCUGGCU----CUGCUGCAGGAA--CAGUGGGC----U-GGAGGGAAGCUGUCAA-------CGCC-UGUAAAGAAGAGGAUGGCUCUGCUGGUGCAAGAGCUUUCCAGCCACCAGUGGGAUGCAGCAGAUGACAUCCACCGCUCACUCAUGGUUGACCAUGUGACUGAGG
Cat                            CAGGUAUGUGAU--GACAUCAGCCG-ACGCCUGGCU----CUACUGCAGGAA--CAAUGGGC----U-GGAGGGAAGCUGUCAG-------UACC-UGUGAAGAAGAGGAUGGCUCUGCUGGUGCAAGAGCUUUCAGGUCACCAGUGGGAAGCAGCAGAUGACAUCCACCGCUCACUCAUGGUUGACCAUGUGACUGAGG
Dog                            CAAGUAUGUGAU--GACAUCAGCCG-ACGCCUGGCU----CUGCUGCAGGAG--CAGUGGGC----U-GGAGGGAAGCUGUCAG-------UGUC-UGUGAAGAAGAGGAUGGCUCUCCUGGUGCAAGAGCUUUCAAGUCACCAGUGGGAUGCUGCAGAUAACAUCCACUGCUCACUCAUGGUUGACCAUGUGACUGAGG
Ferret                         CAAGUAUGUGAU--GACAUCAGCCG-ACGCCUGGCU----CUGCUGCGGGAA--CAGUGGGU----U-GGAGGGAAGCUGUCAG-------UGCC-UGUGAAGAAGAGGAUGGCUCUGCUGGUGCAAGAGCUUUCAAGUCACCAGUGGGAUACAGCAGAUGACAUUCACCGCUCACUCAUGGUUGACCAUGUAACUGAGG
Panda                          CAAGUAUGUGAU--GACAUCAGCCG-ACGCCUGGCU----CUGCUGCGGGAA--CAGUGGGC----C-GGAGGGAAGCUGUCAG-------UGCC-UGUGAGGAAGAGGAUGGCUCUGCUGGUGCGAGAGCUUUCAAGUCACCAGUGGGAUGCAGCAGAUGACAUCCACCGUUCACUCAUGGUCGACCAUGUGACUGAGG
Pacific_walrus                 CAAGUAUGUGAU--GACAUCAGCCG-CCGCCUGGCU----CUGCUGCGGGAA--CAGUGGGC----U-GGAGGGAAGCUGUCAG-------UGCC-UGUGAAGAAGAGGAUGGCUCUGCUGGUGCAAGAGCUUUCAAGUCACCAGUGGGAUGCAGCAGAUGACAUCCACCGCUCACUCAUGGUUGACCAUGUGACUGAGG
Weddell_seal                   CAAGUAUGUGAU--GACAUCAGCCG-CCGCCUGGGU----CUGCUGCGGGAA--CAGUGGGC----U-GGAGGGAAGCUGUCAG-------UGCC-UGUGAAGAAGAGGAUGGUCCUGCUGGUGCAAGAGCUUUCAAGUCACCAGUGGGAUGCAGCAGAUGACAUCCACCGCUCACUCAUGGUUGACCAUGUGACUGAGG
Black_flying-fox               CAGGUAUUUGAU--GACAUCAGCCG-ACGCCUGGGU----UUGCUGCAGGAA--CAAUGGGC----U-GGAGGGAAGCUGUCAA-------UGCC-UGUGAAGAAGAGGAUGGCUCUGCUGGUGCAAGAGCUUUCAAAUCACCGGUGGGAUGCAGCAGAUGACAUACACCGCUCACUCAUGGUUGACCAUGUGACUGAAG
Megabat                        CAGGUAUUUGAU--GACAUCAGCCG-ACGCCUGGGU----UUGCUGCAGGAA--CAAUGGGC----U-GGAGGGAAGCUGUCAA-------UGCC-UGUGAAGAAGAGGAUGGCUCUGCUGGUGCAAGAGCUUUCAAAUCACCGGUGGGAUGCAGCAGAUGACAUACACCGCUCACUCAUGGUUGACCAUGUGACUGAAG
Microbat                       CAGGUAUGUGAU--GACAUCAGCCG-ACGCCUGGCU----CUGCUGCAAGAA--CAGUGGGC----U-GGAGGGAAGCUGUCAA-------CGCC-UGUAAAGAAGAGGAUGGCUCUGCUGGUGCAAGAGCUUUCAAGGCACCAGUGGGAUGCAGCAGAUGACAUCCACCGCUCACUCAUGGUUGACCAUGUGACUGAAG
Big_brown_bat                  CAGGUAUGUGAU--GACAUCAGCCG-ACGCCUGGCU----CUGCUGCAAGAA--CAGUGGGC----U-GGAGGGAAGCUGUCAA-------CGCC-UGUAAAGAAGAGGAUGGCUCUGCUGGUGCAAGAGCUUUUAAGCCACCAGUGGGAUGCAGCAGAUGACAUCCACCGCUCACUCAUGGUUGACCAUGUGACUGAAG
Hedgehog                       CAGGUCUGUGAU--GACAUCAGCCG-ACGCCUGGCU----CUGCUGCAGGAA--CAGUGGGC----U-GCAGGGAAACUAUCAG-------UGCC-UGUAAAGAGGCGGAUGGCUCUACUGGUGCAAGAGCUUUCAAGGCACCAUUGGGAUGCAGCAGAUGACAUCCACCGCUCACUCAUGGUUGAUCAUGUGACUGAGG
Shrew                          CAGGUAUGUGAU--GACAUCAGUCG-ACGCCUGGCU----CUGCUGCAGGAA--CAGUGGGC----U-GCAGGGAAGCUAUCAA-------CACC-UGUAAAGAAGAGGAUGUCUCUGCUGGUGCAAGAACUUUCAAGUCACCGGUGGGAUGCUGCAGAUGACAUCCACCGCUCACUCAUGGUGGACUAUGUGACUGAGG
Elephant                       CAGGUGUGUGAU--GACAUCAGCCG-ACGCCUGGCA----CUGCUGCAGGAA--CAGUGGGC----U-GGAGGGAAGCUGUCAG-------UGCC-UGUAAAGAAGAGGAUGACUCUACUGGUGCAAGAACUUUCAAGCCAGAGGUGGGAUGCAGCAGAUGACAUCCACCGCUCACUCAUGGUUGACCAUGUGACUGAGG
Cape_elephant_shrew            CAGGUAUGUGAU--GACAUCAGCCG-CCGCCUGGCA----CUGCUGCAGGAA--CAAUGGGC----U-GGAGGGAAGCUGUCCA-------UGCC-AGUGAAGAAGAGGAUGGCUCUGCUGGUGCACGAGCUCUCCAGCCUCCAGUGGGAUGCAGCAGAUGAUAUCCACCGCUCACUCAUGGUCGACCAUGUGACUGAAG
Manatee                        CAGGUAUGUGAU--GACAUCAGCCG-ACGCCUGGCA----CUGCUGCAGGAA--CAGUGGGC----U-GGAGGGAAGCUGUCAA-------UGCC-UGUAAAGAAGAGGAUGGCUCUGCUAGUGCAAGAGCUUUCAAGCCAGCGGUGGGACACAGCAGAUGACAUCCACCGCUCACUCAUGGUCGACCAUGUGACUGAGG
Cape_golden_mole               CAGGUAUGUGAU--GACAUCAGCCG-ACGCCUGGCA----CUGCUGCAGGAA--CAGUGGGC----U-GGAGGGAAGCUGUCAA-------UGCC-UGUGAAGAAGAGGAUGGCACUGCUGGUGCGAGAGCUUUCAAGCCACCAGUGGGACACAGCAGAUGACAUUCACCGCUCACUUAUGGUCGAUCAUGUGACUGAGG
Tenrec                         CAGGUAUGUGAU--GACAUCAGCCG-ACGUCUGGCA----CUGCUACAGGAA--CAGUGGGC----U-GGCGGGAAGCUGUCAG-------UGCC-UGUAAAGAAGAGGAUGGCUCUGCUGGUGCGAGAGCUUUCAAGCCACCAGUGGGAUGCGGCAGAUGACAUCCACCGUUCACUCAUGGUCGACCAUGUGACGGAGG
Aardvark                       CAGGUAUGUGAU--GACAUCAGCCG-ACGCCUGGCA----CUGCUGCAGGAA--CAGUGGGC----U-GGAGGGAAGCUGUCAA-------UGCC-UGUAAAGAAGAGGAUGGCUCUACUGGUGCAAGAGCUUUUAAGUCACCAGUGGGAUGCAGCAGACGACAUCCACCGCUCACUCAUGGUCGACCAUGUGACUGAGG
Armadillo                      CAGGUAUGUGAU--GACAUCAGCCG-ACGCCUGGCA----CUGCUGCAGGAA--CAGUGGGC----U-GGAGGGAAGCUUUCAG-------UGCC-UGUAAAGAAGAGGAUGGCUCUGCUGGUGCGAGAGCUUUCAAGCCACCAGUGGGAUGCAGCAGAUGACAUCCACCGUUCACUCAUGGUUGACCAUGUGACUGAGG
Opossum                        CAGGUCUUUGAU--GACAUCAGCCG-GCGCUUAGCU----UUGCUUCAGGGA--CAGUGGAA----G-AGUGAGAAGCUGUCAG-------UUCC-UGUGAGGAAGAGGAUGGCACUGCUGGUACAAGAGCUCAGGAGCCACAACUGGGAUGGAGCUGAUGACAUACAUCGAUCACUGAUGGUGGAUCAUGUGACUGAGG
Tasmanian_devil                CAGAUCUUUGAU--GAUAUCAGCCG-ACGCCUAGCC----UUGCUUCAAGGA--CAGUGGAA----G-AGUGAGAAGCUAUCAG-------UUCC-UGUAAGGAAGAGGAUGGCACUACUGGUGCAAGAGCUCAGGAACCACAACUGGGAUGGAGCGGAUGACAUACAUCGAUCACUGAUGGUGGAUCAUGUGACUGAGG
Wallaby                        CAGGUGUUUGAU--GACAUCAGCCG-GCGCCUAGCC----UUGCUUCAGGGA--CAGUGGAA----G-AGUGAGAAGCUGUCAG-------UUCC-UGUGAGGAAGAGGAUGGCACUGCUGGUGCAAGAGCUCAGGAACCACAACUGGGAUGGAGCUGAUGACAUACAUCGAUCACUGAUGGUGGAUCAUGUGACUGAGG
Platypus                       CAGGUCAUCGAC--GACAUCAGCCG-GCGGCUGGUG----CUGCUCCGGGAG--CAGUGGGG----G-AGCGGGAAGCUGUCGG-------CGCC-UGUGAAGAAACGGAUGGUGCUGCUGGUUCAAGAGCUGCAGGCUGACCACUGGGACAAGGCGGACGACAUCCACCGCUCGCUGAUGGUGGACCACGUGACGGAGG
Collared_flycatcher            CAAGUGUGCAAU--GACAUCGGGCG-GCGGCUGACA----GUGCUGGAGGAC--GCGUGGGC----U-CAGGGGAAGCUGUCGG-------CACC-AGUGAGGAAGAGGAUGAGCCUCCUGGUGCAAGAGCUUCAGCAGCAGCACUGGGAUGCAGCUGAUGAGAUCCACCGCUCGCUUAUGGUGGACCACGUGAACGAGG
Tibetan_ground_jay             CAAGUGUGCAAU--GACAUCGGGCG-GCGGCUGACA----GUGCUGGAGGAC--GCGUGGGC----U-CAGGGGAAGCUGUCGG-------CACC-AGUGAGGAAGAGGAUGAGCCUCCUGGUGCAAGAGCUUCAGCAGCAGCACUGGGAUGCAGCUGAUGAGAUCCACCGCUCGCUUAUGGUGGACCACGUGAAUGAGG
Budgerigar                     CAAGUGUGCGAC--GACAUCGGGCG-GCGCCUGACG----GUGCUGGAGGAU--GCGUGGGC----U-CAGGGGAAGUUGUCAG-------CCCC-UGUGAGGAAGAGGAUGAGCCUCCUGGUGCAAGAGCUCCAGCAGCAGCACUGGGAUGUGGCUGAUGAGAUCCACCGCUCGCUCAUGGUGGACCAUGUGAAUGAGG
American_alligator             CAGGUUUGUGAU--GACAUCAGCAG-ACGCCUUGCU----GUGCUUCAGGAC--AUGUGGGC----C-CAGGGGAAGCUGUCUG-------CCCC-UGUGAAGAAGAGAAUGGCCAUCCUGGUGCAAGAGCUACAGAAGAAGAACUGGGACUCCGCAGAUGAAAUCCAUCGCUCGCUUAUGGUGGACCAUGUCAAUGAAG
Green_seaturtle                CAGGUUUGUGAU--GACAUCAGCAG-ACGCCUCGCU----GUGUUUCGGGAG--CUGUGGCU----C-CAGGGAAAGCUAUCUG-------CCCC-UGUGAGGAAGAGGAUGAAUAACCUGGUGCAGGAGCUCCAGCGGCGGCACUGGGAUGUGGCUGAUGAAAUCCAUCGCUCGCUCAUGGUGGACCAUGUCAAUGAAG
Painted_turtle                 CAGGUUUGUGAU--GACAUCAGCAG-ACGCCUUGCU----GUGUUUCGGGAG--CUGUGGCU----U-CAAGGAAAGCUGUCUG-------CCCC-UGUGAGGAAGAGGAUGAAUAUCCUGGUGCAGGAGCUCCAGCGGCAGCACUGGGACGUGGCUGAUGAAAUCCAUCGCUCGCUCAUGGUGGACCAUGUCAAUGAAG
Lizard                         CAGAUCUGUGAU--GACAUUGGCAA-GCGCUUGGCA----AUUCUGCAGCAG--AUGUGGGA----A-CAAGGCAAACUCUCAG-------CUCC-UGUGAGAAAGGGAAUGAGGAUUUUAAUACAAGAAUUCAAGAGUCAACACUGGGAUGCUGCUGAUGAGAUCCAUCGCUCGCUAAUGGUGGACCAUGUCACUGAAG
White-throated_sparrow         CAAGUGUGCAAU--GACAUCGGGCG-GCGGCUGACA----GUGCUGGAGGAC--GCGUGGGC----U-CAGGGGAAGCUGUCGG-------CACC-AGUGAGGAAGAGGAUGAACCUCCUGGUGCAAGAGCUUCAGCAGCAGCACUGGGACGCAGCUGAUGAGAUCCACCGCUCGCUUAUGGUGGACCACGUGAACGAGG
Peregrine_falcon               CAAGUGUGCGAC--GACAUCGGGCG-CCGGCUGACG----GUGCUGGGGGGC--GCGUGGGC----U-CAGGGGAAGCUGUCAG-------CCCC-GGUGAAGAGGAGGAUGAGCCUCCUGGUGCAAGAGCUCCAGGAACAGCACUGGGACAUGGCUGAUGAGAUCCACCGCUCACUCAUGGUGGACCACGUGAACGAGG
Saker_falcon                   CAAGUGUGCGAC--GACAUCGGGCG-CCGGCUGACG----GUGCUGGGGGGC--GCGUGGGC----U-CAGGGGAAGCUGUCAG-------CCCC-GGUGAAGAGGAGGAUGAGCCUCCUGGUGCAAGAGCUCCAGGAACAGCACUGGGACAUGGCUGAUGAGAUCCACCGCUCACUCAUGGUGGACCACGUGAACGAGG
Rock_pigeon                    CAAGUGUGCGAU--GACAUCGGGCG-GCGGCUGACA----GUGCUGGAGGAU--GCCUGGGC----U-CAGGGGAAGCUGUCAG-------CCCC-GGUGAGAAAGAGGAUGAGCCUCCUGGUGCAAGAGCUCCAGCAACAGCACUGGGACGCAGCUGAUGAGAUCCACCGGUCACUCAUGGUGGACCAUGUCAACGAAG
Chicken                        CAAGUGUGCGAC--GACAUCGGGCG-GCGGCUGACG----GCGCUCGGGGAC--GCGUGGGC----C-CGGGGGAAGCUGUCGG-------CCCC-CGUGAGGAGGAGAAUGGCCCUCUUGGUGCGAGAGCUGGAGCGGCGCCGCUGGGACGCAGCCGACGAGAUCCACCGCUCGCUGAUGGUGGACCACGUGAACGAGG
Mallard_duck                   CAAGUGUGCGAU--GACAUCGGGCG-GCGUCUGACA----GUGCUGGAAGAG--UCGUGGGC----U-CAGGGGAAGCUGUCGG-------CCCC-UGUGAGGAAGAGGAUGAGCCUCCUGGUGCAAGAGCUCCAGCAAUGCCACUGGGACGCGGCAGACGAAAUCCACCGCUCCCUCAUGGUGGACUAUGUGAAUGAGG
Medium_ground_finch            CAAGUGUGCAAU--GACAUCGGGCG-GCGGCUGACA----GUGCUGGAGGAC--GCGUGGGC----U-CAGGGGAAGCUGUCGG-------CACC-AGUGAGGAAGAGGAUGAACCUCCUGGUGCAAGAGCUUCAGCAGCAGCACUGGGAUGCAGCUGAUGAGAUCCACCGCUCGCUUAUGGUGGACCACGUGAACGAGG
Soft-shell_Turtle              CAGGUGUGCGAG--GACAUCGGCAG-ACGCCUGGCC----GUGCUGCGGGCG--CUG.......................................................................AGCUGCAGCAGCGGCACUGGGACGCAGCUGAUGACAUCCAUCGCUCGCUCAUGGUGGACCACGUCCAUGAGG
Zebra_finch                    CAGGUGUGCAAU---ACAUCGGGAG-GCGGUUGACA----GUGCUGGAGGGC--GCAUGGGC----UUCAGGGGAAGCUGUCGGG------CACCCAGUGAGGAAGAGGAUGAGCCUCUUA-UGCAAGAGCUUCAGCAGCAGCACUGGGAUGCAGCUGAUGAGAUCCACCGCUCGCUUAUGGUGGACCACGUGAACGAGG
#=GC SS_cons                   <<<<<<<----<--<<<<<<<<<<-----<<<<_____________>>>>--------->>>---->->>-------->>>>>>------->>>>->>>----------->>>><<<<<<<<<<-----<<<____>>>>>>>>>>>>>,)))-)))),,,,,,((-((((-((-((<<<<<____>>>>>,<<<<<___

Human                          UCAGUCAGUGGAUGGUAGGAGUUAAAAGAUUAAUUGCAGAAAAGAGGAGUCUGUUUUCAGAGGAGGCAGCCAAUGAA------GAGA-----AAU--------CUGCAGCCACAGCUGAGAAGAACCAUACCAUACCAGGCUUCCAGCAGGCUUCAUAAUCC-U----C-GGU--UCCCCAGACUCAC------------
#=GR Human                  SS _>>>>>))-))-))))-))<<<<<<____>>>>>>,,,,,,,,,,((((((((((<____><<<<<<---------------------------<--------<<-<<<<____>>>>--->>>--------------->>>>>>)))))))))),,,]]]]-]----]-------]]-]]]]]]]::::::::::::::
Chimp                          UCAGUCAGUGGAUGGUAGGAGUUAAAAGAUUAAUUGCAGAAAAGAGGAGUCUGUUUUCAGAGGAGGCAGCCAAUGAA------GAGA-----AAU--------CUGCAGCCACAGCUGAGAAGAACCAUACCAUACCAGGCUUCCAGCAGGCUCCAUAAUCC-U----C-GGU--UCCCCAGACUCAC------------
Gorilla                        UCAGUCAGUGGAUGGUAGGAGUUAAAAGAUUAAUUGCAGAAAAGAGGAGUCUGUUUUCAGAGGAGGCAGCCAAUGAA------GAGA-----AAU--------CUGCAGCCACAGCUGAGAAGAACCAUACCAUACCAGGCUUCCAGCAGGCUCCAUAAUCC-U----C-GGU--UCCCCAGACUCAC------------
Orangutan                      UCAGUCAGUGGAUGGUAGGAGUUAAAAGAUUAAUUGCAGAAAAGAGGAGUCUGUUUUCAGAGGAGGCAGCCAAUGAA------GAGA-----AAU--------CUGCAGCCACAGCUGAGAAGAACCGUACCAUACCAGGCUUCCAGCAGGCUCCAUAGUCC-U----C-GGU--UCCCCAGACUAAC------------
Gibbon                         UCAGUCAGUGGAUGGUAGGAGUUAAAAGAUUAAUUGCGGAAAAGAGGAGUCUGUUUUCAGAGGAGGCAGCCAAUGAA------GAGA-----AAU--------CUGCAGCCACAGCUGAGAAGAACCAGACCAUACCAGGCUUCCAGCAGGCUCCAUAAUCC-U----C-GGU--UCCCCAGACUCAC------------
Rhesus                         UCAGUCAGUGGAUGGUAGGAGUUAAAAGAUUAAUUGCAGAAAAGAGGAGUCUGUUUUCAGAGGAGGCAGCCAAUGAA------GAGA-----AAU--------CUGCAGCCACAGCUGAGAA---CCACACCAUACCAGGCUUCCAGCAGGCUCCAUAAUCC-U----C-GGU--UCCGCAGACUCAC------------
Crab-eating_macaque            UCAGUCAGUGGAUGGUAGGAGUUAAAAGAUUAAUUGCAGAAAAGAGGAGUCUGUUUUCAGAGGAGGCAGCCAAUGAA------GAGA-----AAU--------CUGCAGCCACAGCUGAGAA---CCACACCAUACCAGGCUUCCAGCAGGCUCCAUAAUCC-U----C-GGU--UCCGCAGACUCAC------------
Baboon                         UCAGUCAGUGGAUGGUAGGAGUUAAAAGAUUAAUUGCAGAAAAGAGGAGUCUGUUUUCAGAGGAGGCAGCCAAUGAA------GAGA-----AAU--------CUGCAGCCACAGCUGAGAA---CCACACCAUACCAGGCUUCCAGCAGGCUCCAUAAUCC-U----C-GGU--UCCGCAGACUCAC------------
Green_monkey                   UCAGUCAGUGGAUGGUAGGAGUUAAAAGAUUAAUUGCAGAAAAGAGGAGUCUGUUUUCAGAGGAGGCAGCCAAUGAA------GAGA-----AAU--------CUGCAGCCACAGCUGAGAA---CCACACCAUACCAGGCUUCCAGCAGGCUCCAUAAUCC-U----C-GGU--UCCGCAGACUCAC------------
Marmoset                       UCAGUCAGUGGAUGGUAGGAGUUAAAAGAUUAAUUGCGGAAAAGAGGAGUCUGUUUUCAGAGGAGGCAGCCAAUGAA------GAGA-----AAU--------CUGCAGCCACACCUGAGAAGAAUCAGACCAUACCGGGCUUCCAUCAGGCACCAUGAUCG-U----C-GGU--UCCCCAGACUCAC------------
Squirrel_monkey                UCAGUCAGUGGAUGGUAGGAGUUAAAAGAUUAAUUGCGGAAAAGAGGAGUCUGCUUUCAGAGGAGGCAGCCAGUGAA------GAGA-----AAU--------CUGCAGCCACAGCUGAGGAGAACCAGACCAUACCGGGCUUCCAGUAGGUGCCAUAAUCG-U----C-AGU--UCCCCAGACUCAC------------
Bushbaby                       UCAGUCAGUGGAUGGUAGGAGUUAAAAGGUUGAUUGCUGAAAAGAGGACUCUGUCUUCAGAGGAGGC---CAGUGAA------GAGA-----AAU--------CUGCAGCCACAGCUGAGGAGAACCAGACCAUACCAGGCUUCCAGCAGGCUCCAUAAUAC-U--G-U-GGU--UCCUCAGACUCAC------------
Chinese_tree_shrew             UCAGUCAGUGGAUGGUGGGAGUUAAAAGACUGAUUGCAGAAAAGAGGAGUCUGUCUUCAGAAGCGGC---CAAUGAA------GAGA-----AAU--------CUGCAACUACAGAUGAGGAAAACCAGGCCAUACCAGGCUUCCAAUAGGCUCCAUAAUCC-U----G-GGUGUUCCCCAUACUUGC------------
Squirrel                       UCAGUCAGUGGAUGGUGGGAGUUAAAAGAUUAAUUGCGGAAAAGAGGAGUAUGUCUUCAGAGGAGGAGGCCAAUGAA------GAGA-----AAU--------CUGCAGCAGCUGCUGAGAA---CCAAACUAUACCAGGCUUUCAAGAGGCGCUAUAAUUC-U--GGG-GAU--UCCCCAGACUCAC------------
Lesser_Egyptian_jerboa         UCAGUCAGUGGAUGGUGGGAGUGAAAAGAUUAAUUGCAGAAAAGAGGAAUCUUUCUUCAGAGGAGU---CUAAAGAA------GAGA-----AAU--------CUGCAGUGGCAGCUGAGAA---CCCGAUGAUAGCAGGCUUACAACAGGCUUCAUAAUCU-U--GGGAGAC--UCUCCAGACUCAG------------
Prairie_vole                   UCAGUCAGUGGAUGGUGGGAGUUAAAAGGUUAAUUGCAGAAAAGAGGAGUGUGUCUUCAGAGGAGG---CCAAAGAA------GAGA-----CAC--------CUACAAUGGCACCUGAGAA---CCAGACAGUACCAGGCUUCCAACAGUCUUCAUAAUCC-U--GGG-GCC--UCCCCAGACUCAC------------
Chinese_hamster                UCAGUCAGUGGAUGGUGGGAGUUAAAAGAUUAAUUGCAGAAAAGAGGAGUCUGUCUUCAGAGGAGG---CCAAAGAA------GAGA-----AAU--------CUACAGUGACACCUGAGAA---CCAGACAGUACUGGGCUUCCA-UAGUCUUCAUAAUCC-U--GGG-GUC--UCCCUGGACUCAC------------
Golden_hamster                 UCAGUCAGUGGAUGGUGGGAGUUAAAAGAUUAAUUGCAGAAAAGAGGAGUCUGUCUUCAGAGGAGG---CCAAAGAA------GAGA-----AGU--------CGACAGUGACACCCGAGAA---CCAGACAGUACUGGGCUUCCA-CAGCCUUCAUAACCC-U--GGG-GGC--UCCCCGGACUCAC------------
Mouse                          UCAGUCAGUGGAUGGUGGGAGUAAAAAGAUUAAUUGCAGAAAAGAAGAGUCUAUCUUCAGAGGAGA---CCAAAGAA------GAGA-----AAU--------UUACAGUGGAACCUGAGAA---CCAGACAAUACCAGGCUUCCAACAGCCAUCAUAAUGC-C--UGU-GGC--UCCCCAGACUCAC------------
Rat                            UCAGUCAGUGGAUGGUGGGAGUUAAAAGAUUAAUUGCAGAAAAGAGGAGUCUAUCUUCAGAGGAGA---ACAAAGAA------GAGA-----CAU--------CUACAGUGGCACCUGAGAA---CCAGACAAUACCAGGCUUCCAACCAUCUUCAUAAUGC-C--GGU-GGC--UCCCCAGACUCAC------------
Naked_mole-rat                 UCAGUCAGUGGAUGGUGGGAGUUAAAAGAUUAAUUGCAGAAAAAAGGAGUAUGUCUUCCAAGAAAGAAACCAAUGAA------GAGA-----AAU--------CUGAAGCGGCAGUUGAGAA---CCGGACCAUACCAAGCUUUCAAGAGGCUCUAUAAUCC-U--GGA-GGU--UCCCCAGACUCAC------------
Guinea_pig                     UCAGUCAGUGGAUGGUGGGAGUUAAACGAUUAAUUGCAGAAAAAAGGAGUCUAUCUUCAGUGGAAGAGACAAAUGAA------GAGA-----AAU--------CUGAAGCAGCAGCUGAGAU---CCAGACCAUACCAGGCUUUCAGGAGGCUCAAUAAUCC-U--GGA-GAU--UCCCCAGACUCAC------------
Chinchilla                     UCAGUCAGUGGAUGGUGGGAGUUAAAAGAUUAAUCGCAGAAAAAAGGAGUCUGUCUUCAGAGGAAGAGACAAAUGAA------GAGA-----AAU--------CUGAGGUAGCAGCUGAGAA---CCAGACCAUACCAGGCUUUCAAGAGGCUCUAUAAUCC-U--GGU-GGU--UCCCCAGACUCAC------------
Brush-tailed_rat               UCAGUCAGUGGAUGGUGGGAGUUAAAAGAUUAAUUGCAGAAAAAAGGAGUCUGUCUUCAGAGGAAGAGACAAAUGAA------GAGA-----AAU--------CUGAAGGAGCAGCUGAGGA---CCAGACCAUUCUAGGCUUCCAAGAGGCUCUGUAAACC-U--GCA-GAU--UCCCCAGACUCAC------------
Rabbit                         UCAGUCAGUGGAUGGUGGGAGUUAAAAGAUUAAUUGCAGAAAAAAGGAGUUUAUCUUCAGAGGAGGCAGCCAAAGAA------GAGA-----AAU--------CAGCAGCUGCAACCGAGAA---UGAGACCAUGUCAGGCCUUCAACAAGCUCCAUAAUCC-U--GUU-GGU--UCCCUGAACUCAC------------
Pika                           UCAGUCAGUGGAUGGUGGGAGUUAAAAGAUUAAUUGCAGAAAAGAGGAGUCUAUCUUCAGAGGAGGCCGCCAACGAA------GGGA-----GAU--------CUGAAGCCGCAGCUGAGAA---UGAGACCAGGCCAGGCUUUCAGCAGGUGCCAUAAUCC-U--GUU-GGU--UCCCUGGAUUCAC------------
Pig                            UCAGUCAGUGGAUGGUGGGAGUUAAAAGAUUAAUUGCGGAAAAGAGGAGUCUUUCUUCAGAAGAGGAGGCCAAUGAA------GGGA-----AAU--------CUACAGCCGCAGCUGAGCAGAACCAGACCUUGCCAGGCAUCCCACACACCCCAUAGUCC-U--GUG-GGC--UCCC--GUCUCCU------------
Alpaca                         UCAGUCAAUGGAUGGUGGGAGUUAAAAGAUUAAUUGCAGAAAAGAGGAUUCUGUCUUCAGAGGAGGAGGCCAAUGAA------GAGA-----AAU--------CUACAGCCACAGCUGAGCAGAACCAGACUGUACCAGGCAUCCAGCAGGCUCCAUAAUCC-U--UUG-GUU--UCCCCAGACUGAU------------
Bactrian_camel                 UCAGUCAAUGGAUGGUGGGAGUUAAAAGAUUAAUUGCAGAAAAGAGGAUUCUGUCUUCAGAGGAGGAGGCCAAUGAA------GAGA-----AAU--------CUACAGCCACAGCUGAGCAGAACCAGACUGUACCAGGCAUCCAACAGGCUCCAUAAUCC-U--UUG-GUU--UCCCCAGACUGAU------------
Dolphin                        UCAGUCAGUGGAUGGUGGGAGUUAAAAGAUUAAUUGCGGAAAAGAGGAGUCUGUCUUCAGAGGAGGCGGCCAAUGAA------GAGA-----AAU--------CUGUAGCCACAGCUGAGCAGAACCAGACCAUGCCAGGCAUCCAACAUGAUCCUUAAUCC-U--AUG-GGU--UCCCCAGCCUCAC------------
Killer_whale                   UCAGUCAGUGGAUGGUGGGAGUUAAAAGAUUAAUUGCAGAAAAGAGGAGUCUGUCUUCAGAGGAGGAGGCCAAUGAA------GAGA-----AAU--------CUGUAGCCACAGCUGAGCAGAACCAGACCAUGCCAGGCAUCCAACAUGAUCCUUAAUCC-U--AUG-GGU--UCCCCAGCCUCAC------------
Tibetan_antelope               UCAGUCAGUGGAUGGUGGGAGUUAAAAGAUUAAUUGCGGUAAAGAGGAGUCUGUUUUCAGAGGAGGAGGCCAAUGAA------GAGA-----AAU--------CCAUAGCCACAGCUGAGCAGAACCAAACUGUACCAGGCAUCCAGCAUGACCUGUGAUCC-U--GUG-GGU--UCCCCAGACUCAU------------
Cow                            UCAGUCAGUGGAUGGUGGGAGUUAAAAGAUUAAUUGCGGUAAAGAGGAGUCUGUUUUCAGAGGAGGAGGCCAAUGAA------GAGA-----AAU--------CCAUAGCCACAGCUGAGCAGAACCAAACUGUACCAGGCAUCCAGCAUGACCUGUGAUCC-U--GUG-GGU--UCCCCAGACUCAU------------
Sheep                          UCAGUCAGUGGAUGGUGGGAGUUAAAAGAUUAAUUGCGGUAAAGAGGAGUCUGUUUUCAGAGGAGGAGGCCAAUGAA------GAGA-----AAU--------CCAUAGCCACAGCUGAGCAGAACCAAACUGUACCAGGCAUCCAGCAUGACCUGUGAUCC-U--GUG-GGU--UCC----------------------
Domestic_goat                  UCAGUCAGUGGAUGGUGGGAGUUAAAAGAUUAAUUGCGGUAAAGAGGAGUCUGUUUUCAGAGGAGGCGGCCAAUGAA------GAGA-----AAU--------CCAUAGCCACAGCUGAGCAGAACCAAACUGUACCAGGCAUCCAGCAUGACCUGUGAUCC-U--GUG-GGU--UCCCCAGACUCAU------------
Horse                          UCAGUCAGUGGAUGGUGGGAGUUAAAAGAUUAAUUGCGGAAAAGAGGAGCCUGUCUUCAGAGGA---GACCAGUGAA------GAGA-----AAU--------CUACAGCCACAGCUGAGGAGCACCAGACCGUACCAGGCAUCCA-CAGGCUCCAUAAUCC-U--GUG-GGU--UCCCCAGACUCAC------------
White_rhinoceros               UCAGUCAGUGGAUGGUGGGAGUUAAAAGAUUAAUUGCGGAAAAGAGGAGCCUGUCUUCAGAGGA---GGCCAAGGAA------GAGA-----AAU--------CUACAGCCACAGCUGAGGAGCACCAGACUGUCCCAGGCGUCCAACGGGCUCCAUAAUCC-U--GUG-GGU--UCCCCAGACUCAC------------
Cat                            UCAGUCAGUGGAUGGUGGGAGUUAAAAGAUUAAUUGCGGAAAAGAGGAAUCUGUCUUCAGAAGAAGAGGCCAAUGAA------GAAA-----AAU--------CUACAGACACAGCUGAGGAGAACCAGAUGGUACCAGGUGUCUAAGAGGUUCCAUAAUCU-U--AUG-GGA--UCCCUAGACUCAC------------
Dog                            UCAGUCAGUGGAUGGUGGGAGUUAAAAGGUUAAUUGCAGAAAAGAGGAACCUGUCUUCAGAGGAAGAGGCCAAUGAA------GAGA-----CAU--------CUACAGCUACAGCUGAGGAGUUCCAGACAGUACCAGGCGUCCAAGAGGCUCCGUAAUCC-U--GUG-GGA--UCCU--GACUCAC------------
Ferret                         UCAGCCAGUGGAUGGUGGGAGUUAAAAGAUUAAUUGCAGAAAAGAGGAAUCUGUCUUCAGAGGAAGAGGCCAAUGAA------GAGA-----AAU--------CUACAGCCACAGCUGAGGAGAACCAGACAAUACCAGGUGUCCAAGAGGCUCCAUAAUCC-U------GGA--UCCU--GACUCAC------------
Panda                          UCAGUCAGUGGAUGGUGGGAGUUAAAAGAUUAAUUGCAGAAAAGAGGAAUCUGUCUUCAGAGGAAGAGGCUGACGAA------GAGA-----AAU--------CUACAGCCACAGUUGAGGAGAACCAGAUGGCACCAGGCGUCCAAGAGGCUCCAUAAUCC-U--GUG-GGA--UCCC--AACUCAC------------
Pacific_walrus                 UCAGUCAGUGGAUGGUGGGAGUUAAAAGAUUAAUUGCAGAAAAGAGGAAUCUGUCUUCAGAGGAAGAGUCCAAUGAA------GAGA-----AAU--------CUACAGCCACAGCUGAGGAGAACCAGACGGUACCAGGCGUCCAAGAGGCUCCAUAAUCC-CCCGUG-GGA--UCCC--GACUCAC------------
Weddell_seal                   UCAGUCAGUGGAUGGUGGGAGUUAAAAGAUUAAUUGCAGAAAAGAGGAAUCUGUCUUCAGAGGAACAGUCCAAUGAA------GAGA-----AAU--------CUACAGCCACAGCUGAGGAGAACCAGACGGUACCAGGCGUCCAAGAAGUUCCAUAAUCC-C--GUG-GGA--UCCC--GACUCAC------------
Black_flying-fox               UCAGUCAGUGGAUGGUGGGAGUUAAAAGAUUAAUUGCAGAAAAGAGGAGUCUGUCUUCAGAGGAGGAAGCCAAUGGA------CAGA-----AAU--------CUACAGCCACAGCUGAG---AACCAGACUGUACCAGGCGUCCAACAGGCUCCAUAAUCC-C--GUG-GGU--UCCCCAGACUCAC------------
Megabat                        UCAGUCAGUGGAUGGUGGGAGUUAAAAGAUUAAUUGCAGAAAAGAGGAGUCUGUCUUCAGAGGAGGAAGCCAAUGGA------CAGA-----AAU--------CUACAGCCACAGCUGAG---AACCAGACUGUACCAGGCGUCCAACAGGCUCCAUAAUCC-C--GUG-GGU--UCCCCAGACUCAC------------
Microbat                       UCAGUCAGUGGAUGGUGGGAGUUAAAAGAUUAAUUGCAGAAAAGAGGAGUCUGUCUUCAGAGGAGGAGGCUAAUGAA------GAGA-----AAG--------CUGCAGCCACAUCUGAG---AACCAGACCGUACCAG------AACAGGAUCCAUAAUCC-U--GUG-GGU--UCCCCAGACUCAC------------
Big_brown_bat                  UCAGUCAGUGGAUGGUGGGAGUUAAAAGAUUAAUUGCAGAAAAGAGGAGUCUGUCUUCAGAGGAGAAGGCUAAUGAA------GAGA-----AAG--------CUGCAGCCACAGCCGAG---AACCAGACCGUACCAG------AACAGGAUCCAUAAUCC-U--AUG-GGU--UCCCCAGACUCAA------------
Hedgehog                       UCAGUCAGUGGAUGGUAGGAGUUAAAAGAUUAAUUGCGGAAAAGAGAACUCUUUCUUCAGAAGAAGAGACCAAUGAA------GAAG-----AG--------------GCCAUGGCUGAGGAAAACCAGACUGUACCAGUUAUCUAACAAGUGCCAUAAUUC-U--GUG-ACU--UCCUCAGACUCCU------------
Shrew                          UCAGUCAGUGGAUGGUAGGAGUUAAAAGAUUAAUUGCAGAAAAGAAGAGUCUGUCUUCAGAGGAGAC---CAAUGAA------GAGA-----AGC--------CUCUGACCACAGCUGAGGAAAACCAGACCGUACCAGGUGUCCAGCAGGCUCUAUAAACC-C--G-G-GGU--UUCCCCGACAAAC------------
Elephant                       UCAGUCAGUGGAUGGUGGGAGUUAAGAGAUUAAUUGCAGAAAAGAAGAAUCUGUCUUCAGAGGAGGAAGCCACUGAA------GAGA-----AAU--------CUGCAGCCACAACUGAACAGAACCAGACUGUACCAGGCUUCCUUGGGGCUCCAUAAUCC-U--GUG-GGU--UCCCUAGACUUGC------------
Cape_elephant_shrew            UCAGUCAGUGGAUGGUGGGAGUGAAAAGAUUAAUUGCAGAAAGGAAGAGUCUGUCUUCAGAGGA---AGCCACUGAA------GAGA-----AAU--------C------CACAACUGAAGAGAACCAGACUGUACCAGUGUUCCUUG---UUCCAUAAUAC-U--UUG-GGU--UCCUGAGAUUUGC------------
Manatee                        UCAGUCAGUGGAUGGUGGGAAUUAAGAGAUUAAUUGCAGAAAAGAAGAGUCUGUCUUCAGAGGAGGAAGCUGCUGAA---------A-----AAU--------CUGCAGCCACAACUGAAGAGAACCAGACUGUACCAGGCUUCUUUGGGGCUCCAUAAUCC-U--GUG-GGU--UCCCUAGACUUGC------------
Cape_golden_mole               UCAGUCAGUGGAUGGUGGGAGUUAAGAGAUUAAUUGCGGAAAAGAAGAGUCUAUCUUCAGAGGAGGAAGCCACUAAA------GUUC-----UAA--------CUGAAGUUACAACUGAAGAGAACCAGACUGUACCAGGCUUCCUUGGGGCUCCAUAAUCC-C--GUG-GGU--UCCCCAGAUUUGC------------
Tenrec                         UCAGUCAGUGGAUGGUGGGAGUUAAGAGAUUAAUUGCAGAAAAGAAGACUCUGUCUUCAGAGGAGGAAACCACUGAA------GAGA-----AAU--------CUGAAGCCACGCCUGAAGAGACCCAGACUCCACCAGGCGUCCCUGGAGCUCCAUAAACC-U--UUG-GGU--UCCCCAGAUUUGC------------
Aardvark                       UCAGUCAGUGGAUGGUGGGAAUUAAGAGAUUAAUUGCAGAAAAGAAGACUUUGUCUUCAGAGGAGGAAGCCACUGAA------GAGA-----AAU--------CUGCAGCUACAACUGAAGAAAGCCAGACUGUACCAGGCUUCCUUGGGGCUCUAUAAUCC-U--GUG-GGU--UCUCUGGAUUUGU------------
Armadillo                      UCAGUCAGUGGAUGGUGGGAGUUAAAAGAUUAAUUGCGGAAAAGAGGAGUCUAUCUUCAGAGGUGGCGGCCACUGAA------GAGA-----AAU--------CUGCAGCUGCAGCUGAAGAGAUCCAGACCUUCCCUGCCUUUUUCCAGGCUCCAUAAUCC-U---------------UAGACUCAG------------
Opossum                        UCAGUCAGUGGAUGGUGGGAGUGAAAAGGUUAAUUGCAGAAAGGAGGAGUCUGCCUUCAGGGGAAG---CCGAUAAG------GAGA-----AGC--------CUACUACAACA---GAGGAGAAUGAGGAGGUCUCAGGCCUCUCUACAACUCUGUGACCA-U--CUA-UUU--UC--CAGCCCCUC------------
Tasmanian_devil                UCAGUCAAUGGAUGGUGGGUGUGAAAAGGUUAAUUGCAGAAAGGAGGAGCCUGCCUUCAGGGGAAG---CUGCUGAG------GAGA-----AGC--------CUACUACUACA---GAGGAGAAUGAGGUCAUCUCAAGCCUCUCUGCAACUCUGUGAUCC-A--CUA-UUU--UC--.....................
Wallaby                        UCAGUCAGUGGAUGGUGGGAGUGAAAAGGUUAAUUGCAGAAAGGAGGAGCCUGCCUUCAGGGGAAA---CUGCUAAG------GAGA-----AGU--------CUACUACUACA---GAGGAGAAUGAGGAGGUCUCAGGCCUGUCUACAACUCCGUAACCC-C--CGA-UUU--UC--.....................
Platypus                       UCAGCCAGUGGAUGGUGGGCGUGAAGCGGCUGAUCGCGGAGAAGAAGAGCGUGUCCGUGGCCGCCGCCGCCGCCGAG------GAGA-----AG-----------------------GAAGAGGGCGAGGCGGCCCC-GGCCCCCGGCCCCCUCCCCGGCCGGU--GAC-GGC--CGCCCGUGCCCAC------------
Collared_flycatcher            UGAGCCAGUGGAUGGUGGGCGUGAAGCGCCUCAUCGCUGAGACGCGGGACCUGCCCACAGAGGCGGACGGCAGCGCU---------G-----ACA--------CCGAGCCCGCGAGUGAGAGGA.CC..G--ACACCAGGCUCACCACUGUGAGGGCCACC---------------------------------------
Tibetan_ground_jay             UGAGCCAGUGGAUGGUGGGCGUCAAGCGCCUCAUCGCUGAGACGCGGCAGCUGCCCACAGAGACGGACGGCAGCGCU---------G-----ACA--------CCGAGCCCGCGACCGAGCGGA.A-.........................................................................
Budgerigar                     UGAGCCAGUGGCUGGUGGGGGUAAAGCGGCUGAUCGCCGAGAGCAGGAGCCUGCCCGCUGACACGGAUGGAAGUGCU---------G-----AGC--------CUGAG------------................................................................................
American_alligator             UCAGUCAGUGGAUGGUGGGAGUUAAACGCUUAAUUGCCGAGACAAGGGACUUGCUCCCAGAUACUGAAGAAAUUGCU---------G-----GAG--------CUCAGCCAAG-------UGGA............................................................................
Green_seaturtle                UCAGUCAAUGGCUGGUGGGAAUCAAACGGUUAAUUGCUGAGGCAAGGAACUUGCCUCCAGACUUGGUUGCAAAUGAUGAG------..................................................................................................................
Painted_turtle                 UCAGUCAGUGGAUGGUGGGAAUCAAACGGUUAAUUGCUGAAGCAAGGAACUUGCCUCCAGACUUGGUUGCAAAUGAUGAG------G-----GAG--------CUCAGCCAGCCGAA---AGG-.CC.........................................................................
Lizard                         UAAACCAGUGGAUGGUGGGAGUCAAAAGGCUUAUUGCAGAAACAAGGAACUUGCCAAC------AGAUAAUCUAGCCACAAUAGA--------AC--------ACGAGCAGAAAGAU---AAAA.CU..GGAACCAGAAUGUCAGCACGAUU--..............................................
White-throated_sparrow         UGAGCCAGUGGAUGGUGGGCGUCAAGCGCCUCAUCGCUGAGACGCGGGACCUGCCCAGACAGACGGACGGCAGCGCU---------G-----ACA--------CCGAGCCCGCAGCUGAG................................................................................
Peregrine_falcon               UGAGCCAGUGGCUGGUGGGUGUCAAGCGCCUGAUUGCUGAGAUGAGGAGCCUGCCUGC..............................................................................................................................................
Saker_falcon                   UGAGCCAGUGGCUGGUGGGUGUCAAGCGCCUGAUUGCUGAGAUGAGGAGCCUGCCU--CGCAAUGGAUGGCAGCACU---------G-----AGG--------UCGGACCUGGC------AGGA.A-.........................................................................
Rock_pigeon                    UGAGCCAGUGGCUGGGGGGGGUGA................................................................................................................................................................................
Chicken                        UGAGCCUGUGGCUGGUGGGCGUCAAGCGGCUGAUCGCCGAGUGCAGGAACCUGCCCACGCCGGGCGAGGACAGCAAC---------GCAGCUGGG--------CCCAGCCCGG-------AGGU.CU..GCCACCCGGAGCUGCGAACUGAGUGAGGGAAC---------------------------------------
Mallard_duck                   UGAGCCAGUGGCUGGUAGGCGUCAAGCGCCUGAUAGCUGAGACGAGGAAACUGCCCGCACCGAGGGACGACAGCACC---------G-----AGG--------CCCAGCCCGA-------GCAG............................................................................
Medium_ground_finch            UGAGCCAGUGGAUGGUGGGCGUCAAACGCCUCAUCGCUGAGACGCGGGACCUGCCCACACAGAUGGAUGGCAGCGCU---------G-----ACC--------CCGAGCCUGCAACUGAG................................................................................
Soft-shell_Turtle              UCAGCCAGUGGCUGGUGGGAAUCAAA..............................................................................................................................................................................
Zebra_finch                    UGAGCCAGUGGAUGGUGGGCGUCAAGCGCCUCAUCGCUGAGACGAGGGAGCUGCCCACAGAGACGGACGGCAGCGCU---------G-----ACA--------CUGAGCCCGCGACCGAG................................................................................
#=GC SS_cons                   _>>>>>))-))-))))-))<<<<<<____>>>>>>,,,,,,,,,,((((((((((<____><<<<<<---------------------------<--------<<-<<<<____>>>>--->>>--------------->>>>>>)))))))))),,,]]]]-]----]-------]]-]]]]]]]::::::::::::::

Human                          --------C-GGA-CACCAUC-U-C--CUA-UGC-----CUU---------G------G-----------A-GAC--CUUCUGUCA-----------------------------------------CUUGGCUCCCUUCU-U-A-CCACCACCA---AGA----CUGU---------------------CCCAC-----
#=GR Human                  SS :::::::::::::::::::<<-<-<--<_______________________>------>----------->->>::::::::::::::::::::::::::::::::::::::::::::::::::::::::<<<<<<<<---------------------------<<<----------------------<<<<------
Chimp                          --------C-GGA-CACCAUC-U-C--CUA-UGC-----CUU---------G------G-----------A-GAC--CUUCUCUCA-----------------------------------------CUUGGCUCCCUUCU-U-A-CCACCACCA---AGA----CUGU---------------------CCCAC-----
Gorilla                        --------C-GGA-CACCAUC-U-C--CUA-UGC-----CUU---------G------G-----------A-GAC--CUUCUCUCA-----------------------------------------CUUGGCUCCCUUCU-U-A-CCACCACCA---AGA----CUGU---------------------CCCAC-----
Orangutan                      --------C-GGA-CACCAUC-U-C--CUA-UGC-----CUU---------G------G-----------A-GGC--CUUCUAUCA-----------------------------------------CUUGGCUCCCUUCU-U-A-CCACCACCA---AGA----CUGU---------------------CCCAC-----
Gibbon                         --------C-GGA-CACCAUC-U-C--CUA-UGC-----CUU---------G------G-----------A-GGC--CUUCUCUCA-----------------------------------------CUUGGCUCCCUUCU-U-A-CCACCACCA---AGA----CUGU---------------------CCCAC-----
Rhesus                         --------C-GGA-CACCAUC-U-C--CUA-UGC-----CUU---------G------G-----------A-GGC--CUUCUCUCA-----------------------------------------CUUGGCUCCCUUCU-U-A-CCACCAACA---AGA----CUGU---------------------CCCAC-----
Crab-eating_macaque            --------C-GGA-CACCAUC-U-C--CUA-UGC-----CUU---------G------G-----------A-GGC--CUUCUCUCA-----------------------------------------CUUGGCUCCCUUCU-U-A-CCACCAACA---AGA----CUGU---------------------CCCAC-----
Baboon                         --------C-GGA-CACCAUC-U-C--CUA-UGC-----CUU---------G------G-----------A-GGC--CUUCUCUCA-----------------------------------------CUUGCCUCCCUUCU-U-A-CCACCAACA---AGA----CUGU---------------------CCCAC-----
Green_monkey                   --------C-GGA-CACCAUC-U-C--CUA-UGC-----CUU---------G------G-----------A-GGC--CUUCUCUCA-----------------------------------------CUUGGCUCCCUUCU-U-A-CCACCACCA---AGA----CUGU---------------------CCCAC-----
Marmoset                       --------C-UGA-CACCAUC-U-C--CUA-UGC-----CUU---------G------G-----------A-GGA--CUUCUCUUA-----------------------------------------CUUGGUUCCCU-CU-U-A-GCACCAAUG---AGA----CUGU---------------------CCCAC-----
Squirrel_monkey                --------C-UGA-CACCAUC-U-C--CUA-CGC-----CUU---------G------G-----------A-GGC--CUUCUCUUA-----------------------------------------CUUGGCUCCCU-CU-U-A-CCACCAACG---AGA----CUGU---------------------CCCAC-----
Bushbaby                       --------C-UGA-AACCAUC-U-C--CUA-CCC-----CUU---------G------GUGU-----GGGA-GAU--CUUCU---------------------------------------------------UCCCCUCU-U-AACUACCAGGG---AGGUUGUCUGU---------------------CCCAU-----
Chinese_tree_shrew             --------C-UCA-UACCAUC-U-C--CUG-UAC-----CUU---------GAUAUAGG-----------A-GGC--CUUCUCUCA-----------------------------------------CUUGGCUCCCU-CU-U-A-CCACCAAAG---AGACAAUCUGU---------------------CUCCC-----
Squirrel                       ----------CUA-GCCUGUU-U-C--UUA-UGC-----CUU---------G------GUGU-----GGA--GGC--CUUCUCUCA-----------------------------------------CUUGACUCUAU-UU-U-A-CCACCAGGG---AGA----CUGU---------------------CCCAU-----
Lesser_Egyptian_jerboa         --------C-UUG-CACUGUC-U-C--CUA-UGC-----CUU---------G------GUGU-----AGGA-GGU--CUUGUCUUA-----------------------------------------CUUGGGCCCUU-UU-UUA-UUACUAGGG---AGA----CUGUCUG-----------------ACUUA------
Prairie_vole                   ----------UCA-AAUGAUC-U------A-UGC-----CUC---------G------GUGU-----GGAA-GGC--CUCUUCUCG-----------------------------------------CUUGGGUCCCA-UU---A-CCACCAGGG---AGA----CAAUCG---------------------UGU-----
Chinese_hamster                ----------UCA-AAUGAUC-U-U--CUA-UGC-----UUU---------G------GUAU-----GGAA-GGC--CUUUCCUCA-----------------------------------------CUUGGCUCCCA-UU---A-CCACCAGGG---AGA----CUAUUGA-----------------UCCUGU-----
Golden_hamster                 ----------UCA-AAUGAUC-UAU--CUA-UGC-----CUU---------G------GUGU-----GGAA-GGC--UCUUU-UCA-----------------------------------------CUUGGCUCCCA-UU---A-CCACCAGGGG--AGA----CUAUUGG-----------------CCCUGU-----
Mouse                          --------U-UCA-CCUGACU-U-C--CUA-UGC-----CUU---------A------GUGU-----GGAA-GGC--UUCUUCU-------------------------------------------------UCCUU-UU-U-A-CCACCAGGG---AGA----CUAUUGG-----------------UCUUGU-----
Rat                            --------C-UCA-CAUGACU-U-C---UA-UGC-----CUU---------A------GUGU-----GGAC-GGC--CUCUUCUCA-----------------------------------------CUUGGCUCCCU-UU-U-A-CCACCAGGG---AGA----CUGCUGG-----------------UCUUGA-----
Naked_mole-rat                 ---------------ACCAUC-U-G--CCA-GGC-----CUU---------G------GUGU-----GGGA-GGU--CUUCUCUGA-----------------------------------------CUUGGCUCCCU-UU-U-A-CCACCAGAG---AGA----CUGU---------------------CCCAU-----
Guinea_pig                     ---------------ACAAUC-U-G--CUA-GGC-----CUU---------G------GUGA-----GAGA-GGU--CUUCUCUCA-----------------------------------------GUUGGCUCCCU-UU-U-A-CUACCAGAG---ACA----CUAU---------------------CCCAU-----
Chinchilla                     ---------------ACCAUC-U-G--CUA-GGC-----CUU---------G------GUGC-----GGGA-GGU--CUUUUCUCA-----------------------------------------CUUGGCUCCCU-UU-U-A-CCAUCAGAG---AGA----CUGU---------------------CCCAU-----
Brush-tailed_rat               ---------------ACCAUC-U-G--CUA-GGC-----CUU---------G------GUGC-----GGGA-GGU--CUU--CUCA-----------------------------------------CUUGGCUCCCU-UU-U-A-CCACCUGAG---AGA----AUGU---------------------CCCAU-----
Rabbit                         --------U-UCA-CAUCAUC-A-C--CAA-UGC-----CUU---------G------GUGU-----GGGA-GGA--CUUCUCUCA-----------------------------------------CUUGGCUCCUU-CU-U-A-CCACCAGGG---AGA----CCAU---------------------CCCAU-----
Pika                           --------G-CCA-CAUCA-----C--CUA-UGC-----CUU---------G------AUGU-----GGCA-GGA--CUUCUCUCA-----------------------------------------CUUGGUUCUUC------A-CCACCAGAG---ACA----CUGU---------------------CCUAU-----
Pig                            --------C-UCA-CACCA-C-U-C--CCA-UGC-----CUU---------G------GCAC-----GGGA-GGC--CUUCUCUAA-----------------------------------------CUCUGCUCCCU-UG-U-A-CCACUUGGG---AGA----CUGCCUG-----------------UUCCACUGAGG
Alpaca                         --------U-UCA-CAUUGUC-U-C--CUA-UGC-----CUU---------G------GUAU-----GGGA-GGU--CUUCUCUCA-----------------------------------------CUUGGCUCCUU-UU-U-A-CCACUUCAG---AGA----CUGUCUG-----------------CCCCUUUUGGG
Bactrian_camel                 --------U-UCA-CAUUGUC-U-CUCCUA-UGC-----CUU---------G------GUAU-----GGGA-GGU--CUUCUCUCA-----------------------------------------CUUGGCUCCUU-UU-U-A-CCACUUCAG---AGA----CUGUCUG-----------------CCCCUUUUGGG
Dolphin                        --------C-UCA-CACCAUC-U-C--UUA-UGC-----CUU---------G------GCAU-----GGGA-GGC--CUUCCCUAA-----------------------------------------CUUGGCUCCCU-UU-U-A-CCACUUGGG---AGA----CUGUCUG-----------------CCCCGUUGGGG
Killer_whale                   --------C-UCA-CACCAUC-U-C--UUA-UGC-----CUU---------G------GCAU-----GGGA-GGC--CUUCCCUAA-----------------------------------------CUUGGCUCCCU-UU-U-A-CCACUUGGG---AGA----CUGUCUG-----------------CCCCGUUGGGG
Tibetan_antelope               --------C-UCA-CACCAUC-U-C--CUG-UGC-----CUU---------G------GCAU-----GGGA-GGC---UUCUCUAA-----------------------------------------CUUGACUCCUU-UU-U-A-CCACUGGGA---AGA----CGGUCUG-----------------CCC-AUGGGGA
Cow                            --------C-UCA-CACCAUC-U-C--CUG-UGC-----CUU---------G------GCAU-----GGGA-GGC---UUCUCUAA-----------------------------------------CUUGACUCCUU-UU-U-A-CCACUGGGA---AGA----CGGUCUG-----------------CCC-AUGGGAA
Sheep                          ------------A-CACCAUC-U-C--CUG-UGC-----CUU---------G------GCAU-----GGGA-GGC---UUCUCUAA-----------------------------------------CUUGACUCCUU-UU-U-A-CCACUGGGA---AGA----CGGUCUG-----------------CCC-GUGGGGA
Domestic_goat                  --------C-UCA-CACCAUC-U-C--CUG-UGC-----CUU---------G------GCAU-----GGGA-GGC---UUCUCUAA-----------------------------------------CUUGACUCCUU-UU-U-A-CCACUGGGA---AGA----CGGUCUG-----------------CCC-GUGGGGA
Horse                          --------C-UCA-AACCAUC-U-C--CUA-GGC-----CUUCUCUCCUAGG------CCU------GGGA-GGC--CUUCUCUAA-----------------------------------------UUUGGCUCCCU-CU-U-A-CCACUUUGG---AGA----CUGUCUG-----------------CCCCAUUGGGG
White_rhinoceros               --------C-UCA-CACCAUU-U-C--CUA-UGC-----CUUCUCUCUUAGG------CCU------GGGA-GGG--CUUCUCUCA-----------------------------------------UUUGGCUCCCU-UU-U-A-CCACUUGGG---AAA----CUGUCUG-----------------CCCCUUUGGGG
Cat                            ---------------AUCAUU-U-C--CUA-UGC-----CUU---------G------GCA------GAGA-GGC--CUGCUCUCU-----------------------------------------CUUGGCUCCCU-CU-U-AACCACUUGGG---AGA----CUG---------------------CCCCCUUGGGA
Dog                            --------U-UCA-CACCAUU-U-C--CUC-UGC-----UUU---------G------GCA------GGGA-GGC--CUUCUCUCA-----------------------------------------UCUGGCUCCCU-CU-U-A-CCACUUGGG---AGA----CUGCCUG-----------------CCUCCUUGGGA
Ferret                         --------C-UCA-CACCAUU-U-C--CUA-UGC-----CUU---------G------GCA------CAGA-GGC--CUCCUCUCA-----------------------------------------CCUGGCUCCCU-CU-U-A-CCAUUUGGG---AGA----CUGUCUG-----------------CCUCCUUGUGA
Panda                          --------C-UCA-CACCAUU-U-C--CUA-UAC-----CUU---------G------GCA------GGGA-GGC--CUUCUCUCA-----------------------------------------CCUGGCUCCCU-CU-U-A-CCAUUUGGG---AGA----CUGUCUG-----------------CCUCUUUGGGA
Pacific_walrus                 ---------------ACCACU-U-C--CUA-CGC-----CUU---------G------GC-----------------CUUCUCUCA-----------------------------------------CCUGGCUCCCU----U-A-CCAUUUGGG---AGA----CUGUCUG-----------------CCUCCUUGGGA
Weddell_seal                   ---------------ACCAUU-U-C--CUA-UGC-----CUU---------G------GC-----------------CUUCUCUCA-----------------------------------------CCUGGCUCCCU-CU-U-A-CCAUCUGGG---AGA----CUGUCUG-----------------CCUCCUUGGGA
Black_flying-fox               --------C-UCA-CAACAUC-U-C--CUA-UGC-----CUU---------G------UCGU-----GGAA-GGC--CUUCUCUUA-----------------------------------------UUUGGCUCCCU-UU-U-A-CCACUUGGG---AGA----CUGUCUG-----------------CCCCAUUUGGG
Megabat                        --------C-UCA-CAACAUC-U-C--CUA-UGC-----CUU---------G------UCGU-----GAAAAGGC--CUUCUCUUA-----------------------------------------UUUGGCUCCCU-UU-U-A-CCACUUGGG---AGA----CUGUCUG-----------------CCCCAUUUGGG
Microbat                       --------C-UCG-CACCAUC-U-C--CUA-UGC-----CUU---------G------GCGU-----GGGA-GGC--CUUGUCUCA-----------------------------------------CUUGGCGCCCU-C----A-GCACUUGGG---AGA----CUGUCUG-----------------CCCUGUUGGGU
Big_brown_bat                  --------C-UCA-CACCAUC-U-C--CUA-UGC-----CUU---------G------GCAU-----GGGA-GGC--CUUGUCUCA-----------------------------------------CUUGGCUCCCU-CU-U-A-GCACUUGGG---AGA----CUGUCUG-----------------CCCUGUUGGGU
Hedgehog                       --------A-UCA-UAACAUC-------UA-UGC-----UUU---------G-------UAU-----GAAA-GGC--C--UUCUCA-----------------------------------------CUUGGC-UCCU-CU-U-A-UUACAAGAC---UGU----C----UG-----------------CCCCAUUGGGG
Shrew                          --------A-UCA-CACCAUCCU-C--CUC-UGC-----CUU---------G------GCAC-----GAGA-AAC--UGUCUCUCA-----------------------------------------CUUGAC-CGUU-UU-C-U-CCAUCUGGG---UGA----CCAUAUG-----------------ACCUACCUGGG
Elephant                       --------C-UCA-CCCAAUC-G-C--CUA-UGC-----CUU---------G------GUAU-----AGGA-GGC--CUUCGCUCA-----------------------------------------CUUGACUCCCU-CU-U-A-CCACCAGGG---AGA----CUGUCUG-----------------CUCCAUUGGGG
Cape_elephant_shrew            --------C-UCA-UACCAUC-U-C--UUAAUGC-----CUU---------G------AUGU-----------------UUCCUCA-----------------------------------------CUUGGAUUCUU-UC-U-A-CCAUCAGUG---AGA----AUGU-UG-----------------CCCCUUUGGGG
Manatee                        --------C-UCA-CAGUAUC-U-C--CUC-UGC-----CUU---------G------GCAU-----GGGA-GGC--CUUCUCUCA-----------------------------------------CUUGCCUCCCU-UU-U-A-CCAUUAGGG---AGA----CUGUCUG-----------------CCCCACUGGGG
Cape_golden_mole               --------C-UCA-CACCAUC-U-C--CUA-UGU-----CUU---------G------GCCU-----------------UCUCUAA-----------------------------------------UUUGGCUCCCU-CU-U-A-CCACUAAUG---AGA----CUGUCUG-----------------CUCCAUUGGGG
Tenrec                         --------C-UCAGAACCAUC-U-C--CUA-UGC-----CUU---------G------GCCU-----------------UCUUU-------------------------------------------CUUGACUCCCU-CU-C-A-CCACCAGGG---GGA----CUGUCUG-----------------CUCCAU--GGC
Aardvark                       --------C-UCA-CACCAUC-U-C--CAA-UGC-----CUU---------G------GCCU-----------------UCUCUCA-----------------------------------------CUUGGCUCCCU-CU-U-A-CCACCAGGG---AGA----CUGUCUG-----------------CUCCAUUGGGA
Armadillo                      --------C-UCA-UAUCAUC-U-C---UG-UGC-----CUU---------G------AUGU-----GGGA-GGC--CUUCUCUCA-----------------------------------------CUUGGCUCCCU-CU-G-A-CUACUAGGG---AAA----CUGUCUG-----------------CCUCAAUGGGG
Opossum                        -------UC-UCC-AGUCUUC-C-C--CAC-UGG-----CCU---------A------GCCC-----UUGA-ACU--CUCUUCUGAAUGGGGCUUGAUGGGGUUUGGGGUCCAGGGAUUUAUGUUGACUUGGCUUCCU-UGAU-A-CCAGCAAGAGAUAGG----CAGUUGGAAGAAGGGAAGAGAGGUUCUCCU-----
Tasmanian_devil                ........................................................................................................................................................................................................
Wallaby                        ........................................................................................................................................................................................................
Platypus                       --------G-----GACCGCC-U-G--UCC-CGC-----UGU---------G------GGGCCCGGCGGGC-GGG--CGACGGGGG-----------------------------------------UCGGGACCCUC-UG-C-C-GGACCCGAC---GGA----C---CUG-----------------CCC--------
Collared_flycatcher            ---------------GGCAAG-A-A--CAG-GGC-----CCC---------U------GCUG-----CUGG-GGCACCCCCUCUGC-----------------------------------------C---------C-CC-A-A-UCCUCAUCC---AG........................................
Tibetan_ground_jay             ........................................................................................................................................................................................................
Budgerigar                     ........................................................................................................................................................................................................
American_alligator             ........................................................................................................................................................................................................
Green_seaturtle                ........................................................................................................................................................................................................
Painted_turtle                 ........................................................................................................................................................................................................
Lizard                         ........................................................................................................................................................................................................
White-throated_sparrow         ........................................................................................................................................................................................................
Peregrine_falcon               ........................................................................................................................................................................................................
Saker_falcon                   ........................................................................................................................................................................................................
Rock_pigeon                    ........................................................................................................................................................................................................
Chicken                        ---------------UUCAGG-C-U--CCG-GGCGUCAUUUC---------U------GCCU-----CUCA------CUUCUCUCC-----------------------------------------C---------...............................................................
Mallard_duck                   ........................................................................................................................................................................................................
Medium_ground_finch            ........................................................................................................................................................................................................
Soft-shell_Turtle              ........................................................................................................................................................................................................
Zebra_finch                    ........................................................................................................................................................................................................
#=GC SS_cons                   :::::::::::::::::::<<-<-<--<_______________________>------>----------->->>::::::::::::::::::::::::::::::::::::::::::::::::::::::::<<<<<<<<---------------------------<<<----------------------<<<<------

Human                          ----UGGGC-------CUG----ACCCACCUAU-GAGGG-AAGAAGUC----CCAC---------------CUGGGCCAGA-GGGAGU------------------UCAUGUG--UUA-C-UCAUAAC---AU--------GCA-UUUCAAUAAAAA--CAUCU----CUG--CGGUGGug
#=GR Human                  SS ----<<<<--------<<------<<<_________>>>----->>->---->>>----------------->>>>->>>>->>>>>>------------------>:<<<<<--<_______________>>-------->>>->:::::::::::::::::::::::::::::::::::
Chimp                          ----UGGGC-------CUG----ACCCACCUAU-GAGGG-AAGAAGUC----CCAC---------------CUGGGCCAGA-GGGAGU------------------UCAUGUG--UUA-C-UCAUAAC---CU--------GCA-UUUCAAUAAAAA--CAUCU----CUG--CAGUGGug
Gorilla                        ----UGGGC-------CUG----ACCCACCUAU-GAGGG-AAGAAGUC----CCAC---------------CUGGGCCAGA-GGGAGU------------------UCAUGUG--UUA-C-UCAUAAC---AU--------GCA-UUUCAAUAAAAA--CAUCU----CUG--CGGUGGug
Orangutan                      ----UGGGC-------CUG----ACCCACCUAU-GAGGG-AAGAAGUC----CCAC---------------CUGGGCCAGA-GGGAGU------------------UCAUGUG--UUA-C-UCAUAAC---AU--------GCA-UUUCAAUAAAAA--CAUCU----CUG--AGGUGGug
Gibbon                         ----UGGGC-------CUG----ACCCACCUAU-GAGGG-AAGAAGUC----CCAC---------------CUGGGCCAGA-GGGAGU------------------UCAUGUG--UUA-C-UCAUAAC---AU-------UGCA-UUUCAAUAAAAA--CAUCU----CUG--UGAUGGug
Rhesus                         ----UGGGC-------CUG----ACCCACCUAU-AAGGG-AAGAGGUC----CCAC---------------CUGGGCCAGA-GGGAGU------------------UCAUGUG--UUA-C-UCGUAAC---AU--------GCA-UUUCAAUAAAAA--CAUCU----CUG--UGGUGGug
Crab-eating_macaque            ----UGGGC-------CUG----ACCCACCUAC-AAGGG-AAGAGGUC----CCAC---------------CUGGGCCAGA-GGGAGU------------------UCAUGUG--UUA-C-ACGUAAC---AU--------GCA-UUUCAAUAAAAA--CAUCU----CUG--UGGUGGug
Baboon                         ----UGGGC-------CUG----ACCCACCUAU-AAGGG-AAGAGGUC----CCAC---------------CUGGGCCAGA-GGGAGU------------------UCAUGUG--UUA-C-UCAUAAC---AU--------GCA-UUUCAAUAAAAA--CAUCU----CUG--UGGUGGug
Green_monkey                   ----UAGGC-------CUG----ACCCACCUAU-AAGGG-AAGAGGUC----CCAC---------------CUGGGCCAGA-GGGAGU------------------UCAUGUG--UUA-C-UCGUAAC---AU--------GCA-UUUCAAUAAAAA--CAUCU----CUG--UGGUGGug
Marmoset                       ----UGGGC-------CUG----ACCCACUUAU-GAGGG-AAGAGGUC----CCAC---------------CUGGGCCAGA-GGGAGU------------------UCAUGUG--UUA-C-UCAUAAC---AU--------GCA-UUUCAAUAAAAA--CAUCU----CAG--UGGUGGug
Squirrel_monkey                ----UGGGC-------CUG----ACCCACCUAU-AAGGG-AAGAGGUC----CCAU---------------UUGGGCCAGA-GGGAGU------------------UCAUGUG--UUA-C-UCAUAAC---AU--------GCA-UUUCAAUAAAAA--CAUCU----CAG--UGGUGGug
Bushbaby                       ----UUGGC-------CUG----ACUUACCUCU-GUGGG-AAAAGGUC----C-GC---------------UUGGGCCACA-GGGAGG------------------UCACUUG--UUA-A-CCAUAAC---AC------ACGCA-GUUCAAUAAAAA--CAUCU----CAG--UGGUGGug
Chinese_tree_shrew             ----UGGGC-------CUC----ACCCACCUCU-GUGCA-AAGAGGUC----CCAC---------------CUGGGCCACA-AGAAGG------------------UCACUUG--UUA-C-CCAUAAC---AU------AUACA-UUUCAAUAAAAA--CAUCU----CAA--AGGCAGug
Squirrel                       ----UGGAA-------CUG----ACC---------------CAAGAUC----CAAU---------------CUGGGGUACA-GGGAGC------------------UCACUUG--UUAAC-CCAUAACA-UAU--------GCA-UUUCAAUAAAAA--CAUCU----CAG--UUGUGGug
Lesser_Egyptian_jerboa         ------GGC-------CUG----ACC---------------AAAGAUC----CUGC---------------CUGGGCUACA-GUGAGA------------------UCACUUG--UUA-C-CCAUAACA-UGU--------ACA-UUUCAAUAAAAA-UCAUCU----GAG--UGGUGGug
Prairie_vole                   ----UGGGC-------CUG----ACC---------------AAAGAUC----CUAC---------------CUGGGCCACUUGCAAGA------------------UAACUUG--UUA-C-UCAUAAUA-UGU--------AUA-UUUCAAUAAA----AAUCU----CAA--UGGUGGug
Chinese_hamster                ----UGGGC-------CUG----ACC---------------AAAGAUC----CUAC---------------CUGGGCCACU-GCAAGA------------------UCACUUG--UUA-C-UCAUAAUA-UGU--------ACA-UUUCAAUAAA----CAUCU----CAA--UGGUGGug
Golden_hamster                 ----UGGGC-------CUG----ACC---------------AAAGAUU----CUAU---------------CUGGGCCACU-GCAAGA------------------UCACUUG--UUA-C-UCAUAAUA-UGU--------ACA-UUUCAAUAAA----CAUCC----CAA--UGGUGGug
Mouse                          ----GGGUC-------UUG----ACC---------------AAAGAUC----CUAU---------------CUAGACCACU-GCAAGA------------------UCACUUG--UUA-U-GUACA----UUU--CAAUAAACA-UCUCAAUAAA----CAUCU----CAA--UGGUGGug
Rat                            ----UGGGC-------CUG----ACC---------------AAAGAUC----CUAC---------------CUAGGCUACU-GCAAGA------------------UCACUUG--UUA-C-UCAUG----UGU--------ACA-UUUCAAUAAA----CUUCU----CAA--UGGUGGug
Naked_mole-rat                 ----UGGGC-------AUC-------------------------------------------------------GACUACA-AGGAGG------------------UCACUUG--UUA-C-CUAUAACA-UAU--------GCA-UUUCAAUAAAAA-GCAUCU----CAA--UGGUAGug
Guinea_pig                     ----UGGGU-------CUG-------------------------------------------------------GGCUGCA-GAGGGG------------------UCACUUG--U-A-A-CUAUAACA-UGU--------GUA-UUUUAAUAAAAAACCAUCU----UGG--UGGUGGug
Chinchilla                     ----UGGGC-------CUG-------------------------------------------------------GGCUACA-GGGAGG------------------UCACUUG--U-A-A-CUAUAAC---GU--------GCA-UUUCAAUAAAAA-ACAUCU----CAA--UGGUGGug
Brush-tailed_rat               ----UGGGC-------CUG-------------------------------------------------------GGCUAUA-AGGAAG------------------UCACUUG--U-A-A-CUACAAC---AU--------GCA-CUUCAAUAAAAA-CUGUCU----CAG--UGGUGGug
Rabbit                         -----GGGC-------CUG----ACCCACUUGU-AUGGG-AAAAGGGU----C-----------------------------------------------------CCACCUG--GGU-UACCUGAAC---AU--------GCA-UUUUAAUAAAAA--CAUCU----CAG--UGGUGGug
Pika                           ----UGGGC-------CUG----AGCCACUUGU-AUGGG-AAAAGGAA----CUA-------------------GGCAAUA-GGGUGG------------------CCACUUG--UGA-C-CCCAAAC---AU--------GCA-UUUCAAUAAAAA--CAUCU----CGG--UGGUGGug
Pig                            UCU-UUGGC-------CUG----ACCCUUCUCU-GGG---------------------------------------CCACG-GGGAGG------------------UCACUUG--UUA-C-CUAUACUG-UAA--------GCA-GUUCAAUAAAAA--CAUCU----CCACGUGGUGGug
Alpaca                         UGC-UUAGC-------CUG----GCCCACCUCU-AGGGG-AAGAGGUC----------------------------CCACA-GAGGGG------------------UCACUUG--UUA-C-CCAUACCG-UAU--------GCA-UUUCAAUAAAUA--CAUCU----CA---UUGUGGug
Bactrian_camel                 UCC-UUAGC-------CUG----GCCCACCUCU-AGGGG-AAGAGGUC----------------------------CCACA-GAGGGG------------------UCACUUG--UUA-C-CCAUACCA-UAU--------ACA-UUUCAAUAAAUA--CAUCU----CA---UUGUGGug
Dolphin                        UGU-UUGGC-------CUG----ACCCAUCUCU-GGGGG-AAGAGGUC----CCUC---------------CUGGACCACA-GGGAGG------------------CCACUUG--UUA-C-CCAUACCA-UAU--------GCA-UUUCAAUAAAA---CAUCU----CAAUGUGGUGGug
Killer_whale                   UGU-UUGGC-------CUG----ACCCAUCUCU-GGGGG-AAGAGGUC----CCUC---------------CUGGACCACA-GGGAGG------------------CCACUUG--UUA-C-CCAUACCA-UAU--------GCA-UUUCAAUAAAA---CAUCU----CAAUGUGGUGGug
Tibetan_antelope               ACU-CUGGC-------CUG----ACCCAUUUCU-CGGGG-AAGAGGUC----CCAC---------------CUGGACCACA-ACGAGG------------------UUGCUU----UA-C-C-AUACCA-UAU--------GCA-UUUCAAUAAAAA--CAUCU----CAAUUUGGUGGug
Cow                            ACU-CUGGC-------CUG----ACCCAUUUCU-GGGGG-AAGAGGUC----UCAC---------------CUGGACCACA-ACGAGG------------------UUGCUU----UA-U-C-AUACCA-UAU--------GCA-UUUCAAUAAAAA--CAUCU----CAAUAUAGUGGug
Sheep                          ACU-CUGGU-------CUG----ACCCAUUUCU-GGGAC-AAGAGGUC----CCAC---------------CUGGACCACA-ACGAGG------------------UUGCUU----UA-C-C-AUACCA-UAU--------GCA-UUUCAAUAAAAA--CAUCU----CAAUAUAGUGGug
Domestic_goat                  ACU-CUGGC-------CUG----ACCCAUUUCU-GGGGG-AAGAGGUC----CCAC---------------CUGGACCACA-ACGAGG------------------UUGCUU----UA-C-C-AUACCA-UAU--------GCA-UUUCAAUAAAAA--CAUCU----CAAUAUAGUGGug
Horse                          UCC-UUGGC-------UUG----ACCCACUUCU-GGGGG-AAGAGGUC----CCAC---------------GUGGGCCAUA-GGGAGG------------------UCACUUG--UUA-C-CCAGAACG-UAU--------GCA-UUUUAAUAAAAA--UAUCU----CAA--UGGUGGug
White_rhinoceros               UCC-UUGGC-------UUG----ACCCACCUCU-GGAGG-AAGAGGUC----CCAC---------------CUGGGUCGUA-GGGAGU------------------UCACUUG--UUA-C-CCAUAACA-UAU--------GCA-UUUUAAUAAAAA--CAUCU----CCA--UAGUGGug
Cat                            UCC-UUGGC-------CUGAUGCACCCACCUCU-GGGGG-AAGAGGUG----CCAC---------------CUGGGCCAUA-GG-AAG------------------UCACUUG--UUA-C-CCAUAACA-UAC----------A-UUUCAAUAAAAA--CAUCU----CUG--UAGUGGug
Dog                            UUG-UUGGC-------CUGCUCCACCCAUCUCU-GGGGG-AAGAGGUGCCAGCCAC---------------CUGGGCCACA-GGGAAG------------------AGUGUUG--UUA-C-CCAUAACA-UGU----------G-UUUUAAUAAAAA-ACAUCU----UAA--UAGUGGug
Ferret                         UCC-UUGGC-------CUCAUCCACCCAUCUCU-GGGGG-AAGAGGUGUCAGCCAC---------------CUGGGCCACA-GGGAAG------------------UCACCUG--UUA-C-CCAUAACA-UAU--------GCA-UUUCAAUAAAAA--CAUCU----UAA--UAGUGGug
Panda                          UCC-UUGGC-------CUGACCCACCCAUCUCU-GGGGG-AAGAGGUGUCAGCCAC---------------CUGGGUAACA-GGAAAG------------------UCACCUA--UUA-C-CCAUAACA-UAU--------GCA-UUUCAAUAAAAA--CAUCU----UAA--UAGUGGug
Pacific_walrus                 UCC-UUUGC-------CUGAUCUACCCAUCUCU-GGGGG-AAGAGGUGUCAGCCAC---------------CUGGGCCACA-GGGAAG------------------CCACCUG--UUA-C-CCAUAACA-UAU---------CA-UUUCAAUAAAAA--CAUCU----UAA--UAGUGGug
Weddell_seal                   UCC-UUCGC-------CU-AUCUACCCAUCUCU-GGGGG-AAGAGGUGUCAGCCAC---------------CUGGGCCACA-GGGAAG------------------UCACCUG--UUA-C-CCAUAACA-UAU---------CA-UUUCAAUAAAAA--CAUCU----UAA--UAGUGGug
Black_flying-fox               UCC-UUGGC-------CUG----ACCCACCUCU-GGGGG-AAGAGGUC----CCAC---------------CUGGAUCACA-GGGAGGA-----------------UCACUUG--UUA-C-CCAUAACA-UAC--------ACA-UUUCAAUAAAAA--CAUCU----CAG--UGGUGGug
Megabat                        UCC-UUGGC-------CUG----ACCCACCUCU-GGGGG-AAGAGGUC----CCAC---------------CUGGAUCACA-GGGAGGA-----------------UCACUUG--UUA-C-CCAUAACA-UAC--------ACA-UUUCAAUAAAAA--CAUCU----CAG--UGGUGGug
Microbat                       UCCCUUGGC-------CUG----ACCCACCUCU-GGGGG-AAGAGGUC----CCAU---------------CUAGGCCACA-GCGUGG------------------UCACUUG--UCU-U-CUCUAACA-UAU--------G---UUUCAAUAAAAA--CAUCU----CAG--UG-UGGug
Big_brown_bat                  UCC-UUGGC-------CUG----ACCCAACUCU-GGGGG-AAGAGGUC----CCAU---------------CUAGGCCACA-GGGUGG------------------UCACUUG--UUA-U-CCCUAACG-UAU--------G---UUUCAAUAAAAA--CAUCU----CAA--UG-UGGug
Hedgehog                       UCC-UUGGC-------CUG----AUGCA-CUCU-GGGA--AACAGGUC----UCAA---------------CCAGCCCAUA-AGGAGG------------------CCACUGU--UUA-C-CCACAGCA-UAUACAUUUCUGCA-UUUCAAUUAAAA--CACCU----CAU--UAGUGGug
Shrew                          CUC-U-GGC-------CUG----ACCUAUCUUU-GGGGG-AAGAGGUC----CCAC---------------CUGGGCCAUA-GAGAGG------------------U--CAUA--UUC---UCAAAACA-U----------ACA-UUUCAAUAAAA---UAUCU----CAA--UGGCAGug
Elephant                       UCC-UUGGU-------GUG----ACCUACCUCU-GGGGA-AAGAAGUC----CAAC---------------AUGGGCCACA-GGGAAG------------------UCACUUG--UUA-U-CUACAGCAGUAU--------GCA-CUUCAAUAAAAA--CAUCU----CAA--UGGUGGug
Cape_elephant_shrew            UCU-AUGAU-------GUG----ACCUAUCUCU-GUGGAGAAGAGGUU----CUAU---------------AUGGGCCACA------------------------------UG--UUA-C-CUGGAACA-UAG--------GCU-UUUCAAUAAAAA--CAUCU----C-----GAUGGug
Manatee                        UAC-UUGGU-------GUG--UGACCUACCUCU-AGGGG-AACAGGUC----CAAC---------------AUGGGCCAUA-GGGAAG------------------UCACUUG--UUA-C-CCAGAGCAGUAU--------GCA-UUUCAAUAAAAA--CAUCU----CAA--UGGUGGug
Cape_golden_mole               UCC-AUGCU-------UUC----AAUUACUUCU--GGGG-AAGAGGUC----UCAC---------------AUGGGUCACU-GGGAGG------------------UCAUUUG--UUA-C-CCAGAGCA-UAU--------GCA-UUUCAAUAAAAA--CAUCU----CAA--UGUUU-ug
Tenrec                         CCC-GUGCU-------UUG----ACCUACCUCUUGGGGG-AAGAGGCC----CCAC---------------AUGGGCCACA-GGGAGG------------------UCACUU-----C-A-AUAAAGCA-CAU--------GCA-UUUCAAUAAAAA--CAUCU----CAA--UGGUGGug
Aardvark                       UCU-GUGAU-------GUG----ACCUAUCUCU-GGGGG-AAGAGGUC----CCAC---------------ACAGGCCACA-GGGAGG------------------CCACUUG--UCA-C-CCAGAGCA-UAU--------GCA-UUUCAAUAAAAA--GAUCU----CAA--UGGUGGug
Armadillo                      UCC-UUGGC-------CUG----ACCCACCUCU-GGGGG-AAGAGGUC----CUAC---------------CUGGACCACA-GGGAAG------------------UCACUUG--UUA-U-CCACGGCA-UAU--------GCA-UUUCAAUAAAA---UAUCU----CAA--UUGUGGug
Opossum                        ----AUGGCAGAGAAACGG----CUCCAACUCU-AA----AUGGGACU----UUGG---------------CCUGGCUCUG-GGGAGGCAAGACUGUGUAGGCAGUUCAUUGG--UUG-C-UUCUGACA-UAU--------GCA-AAUAAAUAAAAA--CAUCUUGUUCAG--UGGUAUug
Tasmanian_devil                ...................................................................................................................................................................................ug
Wallaby                        ...................................................................................................................................................................................ug
Platypus                       ----UGGUU-------CGG----CCCCGGCUCC-GGAUC-GGGGUGUC----CCACGGGGCGAAAUAAGGCCCGGACUGCA--CGAGG------------------ACACGGA--UCG-A-C--------UAG--------GAACCCUUAAUAAAAA--CGUUUUCUUCCA--UGCCGCug
Collared_flycatcher            ...................................................................................................................................................................................ug
Tibetan_ground_jay             ...................................................................................................................................................................................ug
Budgerigar                     ...................................................................................................................................................................................ug
American_alligator             ........C-------AUA----GCUCAUUAAG-GAGGA-AAGAAGAA----GGAA------------------------A-AAGAGA------------------UUACCUGAGUGA-C-CCAUUGUC-UAU--------GAC---------------AGGGU----AGA--AGGUGGug
Green_seaturtle                ...................................................................................................................................................................................ug
Painted_turtle                 ...................................................................................................................................................................................ug
Lizard                         ...................................................................................................................................................................................ug
White-throated_sparrow         ...................................................................................................................................................................................ug
Peregrine_falcon               ...................................................................................................................................................................................ug
Saker_falcon                   ...................................................................................................................................................................................ug
Rock_pigeon                    ...................................................................................................................................................................................ug
Chicken                        ...................................................................................................................................................................................ug
Mallard_duck                   ...................................................................................................................................................................................ug
Medium_ground_finch            ...................................................................................................................................................................................ug
Soft-shell_Turtle              ...................................................................................................................................................................................ug
Zebra_finch                    ...................................................................................................................................................................................ug
#=GC SS_cons                   ----<<<<--------<<------<<<_________>>>----->>->---->>>----------------->>>>->>>>->>>>>>------------------>:<<<<<--<_______________>>-------->>>->:::::::::::::::::::::::::::::::::::
//
