# Supplementary material for: Estimating the power of sequence covariation for detecting conserved RNA structure
Source: Bioinformatics. 2020 Feb 7;36(10):3072–6. doi: 10.1093/bioinformatics/btaa080 (PMC7214042; doi:10.1093/bioinformatics/btaa080)
Supplement: btaa080_Supplementary_Data [file btaa080_supplementary_data.zip › btaa080-Suppl_Data/data/alignments/SRA_Sanbonmatsu12/R-scape/ncSRA_AF092038.rscape]

# R-scape :: RNA Structural Covariation Above Phylogenetic Expectation
# R-scape 1.2.1 (January 2019)
# Copyright (C) 2016 Howard Hughes Medical Institute.
# Freely distributed under the GNU General Public License (GPLv3).
#-------------------------------------------------------------------------------------------------------
# MSA ncSRA_AF092038_1 nseq 76 (76) alen 887 (1181) avgid 77.64 (77.24) nbpairs 234 (234)
# Two-set statistical test (one test for annotated basepairs, another for all other pairs)
#
# Structure obtained from the msa
# SS_cons :<<<<<<<---<<_____>>--->>>>>>>:::::<<<<<<<<<<-<<_____>>->>>>
#
# SS_cons >->>>>>:::::[[[[[------------------[[[---[[[[--[-[[,,,,,,,,,
#
# SS_cons <<<---<<<<<<<_______>>>>>>>>>>,,(((((((<<<_____>>><<<<<_____
#
# SS_cons ______>>>>>,))))))),<<<<<<<<--<<<<<<<---------------------<<
#
# SS_cons <<_____>>>>----->>>>>>>------->>->>>>>>,,,,,,,,]]-]]]]]-]]]]
#
# SS_cons ]]]]::::::::::::::::::[[[[[[[-[[--------[[[[[[<<-<<<<<___>>>
#
# SS_cons >>->>,,,,,,,,,,,,,((((-(((<<<<---------<<<<<<<<----<--<<<<<<
#
# SS_cons <<<<-----<<<<_____________>>>>--------->>>---->->>-------->>
#
# SS_cons >>>>------->>>>->>>----------->>>><<<<<<<<<<-----<<<____>>>>
#
# SS_cons >>>>>>>>>,)))-)))),,,,,,((-((((-((-((<<<<<____>>>>>,<<<<<___
#
# SS_cons _>>>>>))-))-))))-))<<<<<<____>>>>>>,,,,,,,,,,((((((((((<____
#
# SS_cons ><<<<<<---------------------------<--------<<-<<<<____>>>>--
#
# SS_cons ->>>--------------->>>>>>)))))))))),,,]]]]-]----]-------]]-]
#
# SS_cons ]]]]]]:::::::::::::::::::::::::::::::::<<-<-<--<____________
#
# SS_cons ___________>------>----------->->>::::::::::::::::::::::::::
#
# SS_cons ::::::::::::::::::::::::::::::<<<<<<<<----------------------
#
# SS_cons -----<<<----------------------<<<<----------<<<<--------<<--
#
# SS_cons ----<<<_________>>>----->>->---->>>----------------->>>>->>>
#
# SS_cons >->>>>>>------------------>:<<<<<--<_______________>>-------
#
# SS_cons ->>>->:::::::::::::::::::::::::::::::::::
#
# left_pos      right_pos    substitutions      power
#--------------------------------------------------------
# 2		30		17		0.17
# 3		29		7		0.03
# 4		28		6		0.01
# 5		27		20		0.21
# 6		26		14		0.13
# 7		25		17		0.17
# 8		24		26		0.28
# 12		20		16		0.16
# 13		19		15		0.14
# 36		67		19		0.20
# 37		66		23		0.25
# 38		65		16		0.16
# 39		64		25		0.27
# 40		63		33		0.36
# 41		61		14		0.13
# 42		60		49		0.52
# 43		59		17		0.17
# 44		58		17		0.17
# 45		57		35		0.38
# 47		55		14		0.13
# 48		54		33		0.36
# 73		304		21		0.22
# 74		303		12		0.10
# 75		302		18		0.18
# 76		301		25		0.27
# 77		300		12		0.10
# 96		299		28		0.31
# 97		298		16		0.16
# 98		297		22		0.24
# 102		295		28		0.31
# 103		294		23		0.25
# 104		293		35		0.38
# 105		292		31		0.34
# 108		291		19		0.20
# 110		289		21		0.22
# 111		288		17		0.17
# 121		150		26		0.28
# 122		149		18		0.18
# 123		148		33		0.36
# 127		147		35		0.38
# 128		146		18		0.18
# 129		145		34		0.37
# 130		144		34		0.37
# 131		143		13		0.12
# 132		142		16		0.16
# 133		141		22		0.24
# 153		199		18		0.18
# 154		198		29		0.32
# 155		197		14		0.13
# 156		196		26		0.28
# 157		195		27		0.30
# 158		194		25		0.27
# 159		193		14		0.13
# 160		170		27		0.30
# 161		169		27		0.30
# 162		168		13		0.12
# 171		191		24		0.26
# 172		190		24		0.26
# 173		189		16		0.16
# 174		188		19		0.20
# 175		187		25		0.27
# 201		279		30		0.33
# 202		278		29		0.32
# 203		277		26		0.28
# 204		276		12		0.10
# 205		275		18		0.18
# 206		274		19		0.20
# 207		272		15		0.14
# 208		271		18		0.18
# 211		263		14		0.13
# 212		262		32		0.35
# 213		261		17		0.17
# 214		260		22		0.24
# 215		259		20		0.21
# 216		258		14		0.13
# 217		257		27		0.30
# 239		251		16		0.16
# 240		250		31		0.34
# 241		249		20		0.21
# 242		248		15		0.14
# 323		786		21		0.22
# 324		785		12		0.10
# 325		784		33		0.36
# 326		783		21		0.22
# 327		782		22		0.24
# 328		781		26		0.28
# 329		780		26		0.28
# 331		778		17		0.17
# 332		777		14		0.13
# 341		769		21		0.22
# 342		764		15		0.14
# 343		762		26		0.28
# 344		761		16		0.16
# 345		760		14		0.13
# 346		759		14		0.13
# 347		365		9		0.06
# 348		364		16		0.16
# 350		362		11		0.09
# 351		361		4		0.00
# 352		360		11		0.09
# 353		359		13		0.12
# 354		358		23		0.25
# 379		558		34		0.37
# 380		557		12		0.10
# 381		556		3		0.00
# 382		555		10		0.07
# 384		553		24		0.26
# 385		552		22		0.24
# 386		551		21		0.22
# 387		514		23		0.25
# 388		513		25		0.27
# 389		512		6		0.01
# 390		511		3		0.00
# 400		499		15		0.14
# 401		498		1		0.00
# 402		497		14		0.13
# 403		495		11		0.09
# 404		494		8		0.04
# 405		493		24		0.26
# 406		492		33		0.36
# 407		484		17		0.17
# 412		483		20		0.21
# 415		482		1		0.00
# 416		481		1		0.00
# 417		480		14		0.13
# 418		479		1		0.00
# 419		470		8		0.04
# 420		469		9		0.06
# 421		467		23		0.25
# 422		462		14		0.13
# 423		461		17		0.17
# 424		460		7		0.03
# 430		450		10		0.07
# 431		449		15		0.14
# 432		448		18		0.18
# 433		447		13		0.12
# 515		549		20		0.21
# 516		548		10		0.07
# 517		547		2		0.00
# 518		546		20		0.21
# 519		545		10		0.07
# 520		544		18		0.18
# 521		543		13		0.12
# 522		542		21		0.22
# 523		541		8		0.04
# 524		540		12		0.10
# 530		539		26		0.28
# 531		538		22		0.24
# 532		537		19		0.20
# 565		619		0		0.00
# 566		618		13		0.12
# 568		616		1		0.00
# 569		615		13		0.12
# 570		614		1		0.00
# 571		613		0		0.00
# 573		611		0		0.00
# 574		610		0		0.00
# 576		608		5		0.00
# 577		607		1		0.00
# 578		591		19		0.20
# 579		590		9		0.06
# 580		589		0		0.00
# 581		588		5		0.00
# 582		587		6		0.01
# 593		606		9		0.06
# 594		605		7		0.03
# 595		604		4		0.00
# 596		603		8		0.04
# 597		602		6		0.01
# 620		635		25		0.27
# 621		634		10		0.07
# 622		633		2		0.00
# 623		632		25		0.27
# 624		631		2		0.00
# 625		630		10		0.07
# 646		755		24		0.26
# 647		754		12		0.10
# 648		753		28		0.31
# 649		752		40		0.43
# 650		751		29		0.32
# 651		750		38		0.41
# 652		749		16		0.16
# 653		748		37		0.40
# 654		747		33		0.36
# 655		746		22		0.24
# 656		661		24		0.26
# 662		745		34		0.37
# 663		744		38		0.41
# 664		743		27		0.30
# 665		742		45		0.48
# 666		741		31		0.34
# 667		740		43		0.46
# 695		724		56		0.57
# 704		723		35		0.38
# 705		722		35		0.38
# 707		718		34		0.37
# 708		717		34		0.37
# 709		716		36		0.39
# 710		715		45		0.48
# 820		874		34		0.37
# 821		873		33		0.36
# 823		871		33		0.36
# 825		859		37		0.40
# 828		852		25		0.27
# 931		1107		26		0.28
# 932		1088		35		0.38
# 933		1087		30		0.33
# 934		1086		28		0.31
# 935		1085		23		0.25
# 936		1084		32		0.35
# 937		1083		37		0.40
# 938		1081		24		0.26
# 966		1080		28		0.31
# 967		1079		21		0.22
# 968		1078		25		0.27
# 991		1076		31		0.34
# 992		1075		30		0.33
# 993		1074		35		0.38
# 994		1073		36		0.39
# 1005		1055		38		0.41
# 1006		1054		38		0.41
# 1007		1053		30		0.33
# 1008		1048		34		0.37
# 1017		1046		32		0.35
# 1018		1045		19		0.20
# 1025		1039		27		0.30
# 1026		1038		24		0.26
# 1027		1037		22		0.24
# 1109		1146		22		0.24
# 1110		1144		25		0.27
# 1111		1143		29		0.32
# 1112		1142		29		0.32
# 1113		1133		29		0.32
# 1116		1132		29		0.32
#
# BPAIRS 234
# avg substitutions per BP  20.5
# BPAIRS expected to covary 49.7
# BPAIRS observed to covary 0
#
#
# Method Target_E-val [cov_min,cov_max] [FP | TP True Found | Sen PPV F] 
# GTp    0.05         [-9.83,62.83]     [0 | 0 234 0 | 0.00 0.00 0.00] 
#
#       left_pos       right_pos        score          E-value       substitutions      power
#-------------------------------------------------------------------------------------------------------
no significant pairs

# The predicted cyk-cov structure
# SS_cons :<<<<<<<---<<_____>>--->>>>>>>:::::<<<<<<<<<<-<<_____>>->>>>
#
# SS_cons >->>>>>:::::<<<<-<<-<<------------<<<---<<--<--<<<<_________
#
# SS_cons _______>>>>>-->>---->>>>>>>->>>>{{{{{{--{{{{{{{{{{{{{,,,,,,,
#
# SS_cons ,,,,,,,,,{{{{{{{<<<<<<<_______>>>>>>>{{----------------{{{{{
#
# SS_cons {{-{{{--{{{{{{{,,,,<<<<__________>>>>,,,,,,,{{{{<<<<_____>>>
#
# SS_cons >{{{{{,,,,,,,,,,,,,,,,,,,,,,,,,,,[[[[[[[,,,,,,,,((((----((((
#
# SS_cons ---((((((((((,,,,,,,<<<<<<____>>>--------->>>,,,,,,,,,,,,,,<
#
# SS_cons <<<-------<<<<<-----<<<<<<________>>>>>>>>---->->>------>>>>
#
# SS_cons ,)))-------))))-)))---))))----)))),<<<<<<<<<-----<<<____>>>>
#
# SS_cons >>>>>>>>,,,,]]]]]]],,,(((((((,,,,,,,,<<<<<____>>>>><<<<<<___
#
# SS_cons _>>>>>>)))))))}}}}},,,,,,,,,,,,,,,,}}}},,,,,,}}}}}}}--}}}--}
#
# SS_cons }}}}}}-}},,,,,,,,,,,,,,,,,,,,,,,,,,,,,,,,,,,,,<<<<____>>>>}}
#
# SS_cons }}}}},,,,,,,,,,,[[[[[[,,,,,,((((,,,,,,,,,,,,,,<<<-<<<_______
#
# SS_cons __>>>>>>,,,,,,,,,,,,,,,,,,,,,,,,,,,,,,,,<-<-<--<<<-<<<______
#
# SS_cons __________________>>>>----->>>>->))--)),,,,,,,,,,,,,,,,,,,,,
#
# SS_cons ,,,,,,,,,,,,,,,,,,,,,,,,,,,,,,,,<<<<<<_____________>>>>--->>
#
# SS_cons ,,,,,,,,,,,,,,,,,,,,,,,,,,,,,,,,,,,,,,,,,,,,,,]]]-------]]],
#
# SS_cons ,,,,,,,,,}}}}-}}}}}------}}}----}--}---------------}}}}}<<--
#
# SS_cons --<<<<<<------------------<__________>->->------------------
#
# SS_cons --------------------->>>---->----->>:::::
#
# left_pos      right_pos    substitutions      power
#--------------------------------------------------------
# 2		30		17		0.17
# 3		29		7		0.03
# 4		28		6		0.01
# 5		27		20		0.21
# 6		26		14		0.13
# 7		25		17		0.17
# 8		24		26		0.28
# 12		20		16		0.16
# 13		19		15		0.14
# 36		67		19		0.20
# 37		66		23		0.25
# 38		65		16		0.16
# 39		64		25		0.27
# 40		63		33		0.36
# 41		61		14		0.13
# 42		60		49		0.52
# 43		59		17		0.17
# 44		58		17		0.17
# 45		57		35		0.38
# 47		55		14		0.13
# 48		54		33		0.36
# 73		152		16		0.16
# 74		151		34		0.37
# 75		150		22		0.24
# 76		149		19		0.20
# 78		147		18		0.18
# 79		146		14		0.13
# 81		145		29		0.32
# 82		144		23		0.25
# 95		143		18		0.18
# 96		142		28		0.31
# 97		141		12		0.10
# 101		136		33		0.36
# 102		135		20		0.21
# 105		132		20		0.21
# 108		131		17		0.17
# 109		130		52		0.54
# 110		129		21		0.22
# 111		128		21		0.22
# 153		1076		24		0.26
# 154		1075		38		0.41
# 155		1074		28		0.31
# 156		1073		21		0.22
# 157		1072		33		0.36
# 158		1056		32		0.35
# 161		1053		23		0.25
# 162		1048		26		0.28
# 163		1047		31		0.34
# 164		1046		26		0.28
# 165		1039		20		0.21
# 166		1038		28		0.31
# 167		1037		17		0.17
# 168		1036		22		0.24
# 169		1035		43		0.46
# 170		1033		23		0.25
# 171		1032		30		0.33
# 172		1031		17		0.17
# 173		1030		24		0.26
# 190		725		30		0.33
# 191		724		38		0.41
# 192		723		34		0.37
# 193		722		23		0.25
# 194		721		42		0.45
# 195		720		25		0.27
# 196		719		26		0.28
# 197		217		17		0.17
# 198		216		12		0.10
# 199		215		18		0.18
# 200		214		32		0.35
# 201		213		28		0.31
# 202		212		31		0.34
# 203		211		23		0.25
# 218		669		30		0.33
# 219		668		37		0.40
# 236		666		23		0.25
# 237		665		31		0.34
# 238		664		24		0.26
# 239		663		24		0.26
# 240		662		41		0.44
# 241		661		26		0.28
# 242		660		20		0.21
# 244		657		21		0.22
# 245		656		19		0.20
# 246		655		28		0.31
# 249		652		9		0.06
# 250		651		27		0.30
# 251		650		24		0.26
# 252		649		28		0.31
# 253		648		19		0.20
# 254		647		20		0.21
# 255		646		11		0.09
# 260		277		21		0.22
# 261		276		17		0.17
# 262		275		30		0.33
# 263		274		11		0.09
# 285		639		8		0.04
# 286		638		39		0.42
# 287		637		15		0.14
# 288		636		8		0.04
# 289		301		26		0.28
# 290		300		14		0.13
# 291		299		18		0.18
# 292		298		27		0.30
# 302		619		5		0.00
# 303		618		5		0.00
# 304		617		22		0.24
# 305		616		22		0.24
# 306		615		19		0.20
# 334		559		11		0.09
# 335		558		15		0.14
# 336		557		14		0.13
# 337		556		14		0.13
# 338		555		9		0.06
# 339		554		18		0.18
# 340		553		28		0.31
# 349		514		32		0.35
# 350		513		15		0.14
# 351		512		3		0.00
# 352		511		9		0.06
# 357		506		4		0.00
# 358		505		14		0.13
# 359		504		8		0.04
# 360		503		6		0.01
# 364		499		14		0.13
# 365		498		7		0.03
# 366		497		22		0.24
# 367		495		8		0.04
# 368		494		7		0.03
# 369		493		29		0.32
# 370		492		27		0.30
# 371		484		33		0.36
# 372		483		14		0.13
# 373		482		5		0.00
# 381		405		3		0.00
# 382		404		15		0.14
# 383		403		17		0.17
# 384		393		22		0.24
# 385		392		21		0.22
# 386		391		18		0.18
# 420		480		11		0.09
# 421		479		8		0.04
# 422		478		11		0.09
# 423		477		11		0.09
# 431		470		14		0.13
# 432		469		7		0.03
# 433		467		23		0.25
# 434		462		19		0.20
# 435		461		15		0.14
# 441		460		12		0.10
# 442		459		2		0.00
# 443		458		5		0.00
# 444		457		15		0.14
# 445		456		8		0.04
# 446		455		24		0.26
# 516		548		10		0.07
# 517		547		2		0.00
# 518		546		20		0.21
# 519		545		10		0.07
# 520		544		18		0.18
# 521		543		13		0.12
# 522		542		21		0.22
# 523		541		8		0.04
# 524		540		12		0.10
# 530		539		26		0.28
# 531		538		22		0.24
# 532		537		19		0.20
# 563		614		9		0.06
# 564		613		0		0.00
# 565		612		11		0.09
# 566		611		13		0.12
# 567		610		0		0.00
# 568		609		0		0.00
# 569		608		18		0.18
# 578		591		19		0.20
# 579		590		9		0.06
# 580		589		0		0.00
# 581		588		5		0.00
# 582		587		6		0.01
# 592		607		1		0.00
# 593		606		9		0.06
# 594		605		7		0.03
# 595		604		4		0.00
# 596		603		8		0.04
# 597		602		6		0.01
# 707		718		34		0.37
# 708		717		34		0.37
# 709		716		36		0.39
# 710		715		45		0.48
# 737		1019		21		0.22
# 738		1018		19		0.20
# 739		1017		26		0.28
# 740		1009		24		0.26
# 741		1008		29		0.32
# 742		1007		33		0.36
# 749		879		32		0.35
# 750		878		42		0.45
# 751		875		42		0.45
# 752		874		39		0.42
# 767		788		37		0.40
# 768		787		27		0.30
# 769		786		33		0.36
# 771		785		15		0.14
# 772		784		35		0.38
# 773		783		20		0.21
# 821		873		33		0.36
# 823		871		33		0.36
# 825		870		43		0.46
# 828		869		43		0.46
# 829		868		37		0.40
# 830		862		33		0.36
# 832		861		42		0.45
# 833		860		30		0.33
# 834		859		31		0.34
# 933		960		22		0.24
# 934		959		20		0.21
# 935		955		20		0.21
# 936		954		30		0.33
# 937		953		40		0.43
# 938		952		25		0.27
# 1077		1176		26		0.28
# 1078		1175		33		0.36
# 1083		1169		31		0.34
# 1084		1164		31		0.34
# 1085		1163		21		0.22
# 1086		1162		26		0.28
# 1087		1122		35		0.38
# 1088		1120		35		0.38
# 1107		1118		27		0.30
#
# BPAIRS 228
# avg substitutions per BP  21.2
# BPAIRS expected to covary 49.8
# BPAIRS observed to covary 0
#
#
# Method Target_E-val [cov_min,cov_max] [FP | TP True Found | Sen PPV F] 
# GTp    0.05         [-9.83,62.83]     [0 | 0 228 0 | 0.00 0.00 0.00] 
#
