# Supplementary material for: Estimating the power of sequence covariation for detecting conserved RNA structure
Source: Bioinformatics. 2020 Feb 7;36(10):3072–6. doi: 10.1093/bioinformatics/btaa080 (PMC7214042; doi:10.1093/bioinformatics/btaa080)
Supplement: btaa080_Supplementary_Data [file btaa080_supplementary_data.zip › btaa080-Suppl_Data/data/alignments/SRA_Sanbonmatsu12/R-scape/ncSRA_AF092038.sorted.out]

#-------------------------------------------------------------------------------------------------------
# MSA ncSRA_AF092038_1 nseq 76 (76) alen 887 (1181) avgid 77.64 (77.24) nbpairs 234 (234)
# Two-set statistical test (one test for annotated basepairs, another for all other pairs)
#
# contacts  234 (234 bpairs 234 wc bpairs)
#
# Method Target_E-val [cov_min,cov_max] [FP | TP True Found | Sen PPV F] 
# GTp    0.05         [-9.83,62.83]     [0 | 0 234 0 | 0.00 0.00 0.00] 
#
#       left_pos       right_pos        score          E-value       substitutions      power
#-------------------------------------------------------------------------------------------------------
no significant pairs

# The predicted cyk-cov structure
# left_pos      right_pos    substitutions      power
#--------------------------------------------------------
# 2		30		17		0.17
# 3		29		7		0.03
# 4		28		6		0.01
# 5		27		20		0.21
# 6		26		14		0.13
# 7		25		17		0.17
# 8		24		26		0.28
# 12		20		16		0.16
# 13		19		15		0.14
# 36		67		19		0.20
# 37		66		23		0.25
# 38		65		16		0.16
# 39		64		25		0.27
# 40		63		33		0.36
# 41		61		14		0.13
# 42		60		49		0.52
# 43		59		17		0.17
# 44		58		17		0.17
# 45		57		35		0.38
# 47		55		14		0.13
# 48		54		33		0.36
# 73		152		16		0.16
# 74		151		34		0.37
# 75		150		22		0.24
# 76		149		19		0.20
# 78		147		18		0.18
# 79		146		14		0.13
# 81		145		29		0.32
# 82		144		23		0.25
# 95		143		18		0.18
# 96		142		28		0.31
# 97		141		12		0.10
# 101		136		33		0.36
# 102		135		20		0.21
# 105		132		20		0.21
# 108		131		17		0.17
# 109		130		52		0.54
# 110		129		21		0.22
# 111		128		21		0.22
# 153		1076		24		0.26
# 154		1075		38		0.41
# 155		1074		28		0.31
# 156		1073		21		0.22
# 157		1072		33		0.36
# 158		1056		32		0.35
# 161		1053		23		0.25
# 162		1048		26		0.28
# 163		1047		31		0.34
# 164		1046		26		0.28
# 165		1039		20		0.21
# 166		1038		28		0.31
# 167		1037		17		0.17
# 168		1036		22		0.24
# 169		1035		43		0.46
# 170		1033		23		0.25
# 171		1032		30		0.33
# 172		1031		17		0.17
# 173		1030		24		0.26
# 190		725		30		0.33
# 191		724		38		0.41
# 192		723		34		0.37
# 193		722		23		0.25
# 194		721		42		0.45
# 195		720		25		0.27
# 196		719		26		0.28
# 197		217		17		0.17
# 198		216		12		0.10
# 199		215		18		0.18
# 200		214		32		0.35
# 201		213		28		0.31
# 202		212		31		0.34
# 203		211		23		0.25
# 218		669		30		0.33
# 219		668		37		0.40
# 236		666		23		0.25
# 237		665		31		0.34
# 238		664		24		0.26
# 239		663		24		0.26
# 240		662		41		0.44
# 241		661		26		0.28
# 242		660		20		0.21
# 244		657		21		0.22
# 245		656		19		0.20
# 246		655		28		0.31
# 249		652		9		0.06
# 250		651		27		0.30
# 251		650		24		0.26
# 252		649		28		0.31
# 253		648		19		0.20
# 254		647		20		0.21
# 255		646		11		0.09
# 260		277		21		0.22
# 261		276		17		0.17
# 262		275		30		0.33
# 263		274		11		0.09
# 285		639		8		0.04
# 286		638		39		0.42
# 287		637		15		0.14
# 288		636		8		0.04
# 289		301		26		0.28
# 290		300		14		0.13
# 291		299		18		0.18
# 292		298		27		0.30
# 302		619		5		0.00
# 303		618		5		0.00
# 304		617		22		0.24
# 305		616		22		0.24
# 306		615		19		0.20
# 334		559		11		0.09
# 335		558		15		0.14
# 336		557		14		0.13
# 337		556		14		0.13
# 338		555		9		0.06
# 339		554		18		0.18
# 340		553		28		0.31
# 349		514		32		0.35
# 350		513		15		0.14
# 351		512		3		0.00
# 352		511		9		0.06
# 357		506		4		0.00
# 358		505		14		0.13
# 359		504		8		0.04
# 360		503		6		0.01
# 364		499		14		0.13
# 365		498		7		0.03
# 366		497		22		0.24
# 367		495		8		0.04
# 368		494		7		0.03
# 369		493		29		0.32
# 370		492		27		0.30
# 371		484		33		0.36
# 372		483		14		0.13
# 373		482		5		0.00
# 381		405		3		0.00
# 382		404		15		0.14
# 383		403		17		0.17
# 384		393		22		0.24
# 385		392		21		0.22
# 386		391		18		0.18
# 420		480		11		0.09
# 421		479		8		0.04
# 422		478		11		0.09
# 423		477		11		0.09
# 431		470		14		0.13
# 432		469		7		0.03
# 433		467		23		0.25
# 434		462		19		0.20
# 435		461		15		0.14
# 441		460		12		0.10
# 442		459		2		0.00
# 443		458		5		0.00
# 444		457		15		0.14
# 445		456		8		0.04
# 446		455		24		0.26
# 516		548		10		0.07
# 517		547		2		0.00
# 518		546		20		0.21
# 519		545		10		0.07
# 520		544		18		0.18
# 521		543		13		0.12
# 522		542		21		0.22
# 523		541		8		0.04
# 524		540		12		0.10
# 530		539		26		0.28
# 531		538		22		0.24
# 532		537		19		0.20
# 563		614		9		0.06
# 564		613		0		0.00
# 565		612		11		0.09
# 566		611		13		0.12
# 567		610		0		0.00
# 568		609		0		0.00
# 569		608		18		0.18
# 578		591		19		0.20
# 579		590		9		0.06
# 580		589		0		0.00
# 581		588		5		0.00
# 582		587		6		0.01
# 592		607		1		0.00
# 593		606		9		0.06
# 594		605		7		0.03
# 595		604		4		0.00
# 596		603		8		0.04
# 597		602		6		0.01
# 707		718		34		0.37
# 708		717		34		0.37
# 709		716		36		0.39
# 710		715		45		0.48
# 737		1019		21		0.22
# 738		1018		19		0.20
# 739		1017		26		0.28
# 740		1009		24		0.26
# 741		1008		29		0.32
# 742		1007		33		0.36
# 749		879		32		0.35
# 750		878		42		0.45
# 751		875		42		0.45
# 752		874		39		0.42
# 767		788		37		0.40
# 768		787		27		0.30
# 769		786		33		0.36
# 771		785		15		0.14
# 772		784		35		0.38
# 773		783		20		0.21
# 821		873		33		0.36
# 823		871		33		0.36
# 825		870		43		0.46
# 828		869		43		0.46
# 829		868		37		0.40
# 830		862		33		0.36
# 832		861		42		0.45
# 833		860		30		0.33
# 834		859		31		0.34
# 933		960		22		0.24
# 934		959		20		0.21
# 935		955		20		0.21
# 936		954		30		0.33
# 937		953		40		0.43
# 938		952		25		0.27
# 1077		1176		26		0.28
# 1078		1175		33		0.36
# 1083		1169		31		0.34
# 1084		1164		31		0.34
# 1085		1163		21		0.22
# 1086		1162		26		0.28
# 1087		1122		35		0.38
# 1088		1120		35		0.38
# 1107		1118		27		0.30
#
# BPAIRS 228
# avg substitutions per BP  21.2
# BPAIRS expected to covary 49.8
# BPAIRS observed to covary 0
#
#
# Method Target_E-val [cov_min,cov_max] [FP | TP True Found | Sen PPV F] 
# GTp    0.05         [-9.83,62.83]     [0 | 0 228 0 | 0.00 0.00 0.00] 
#
