# Supplementary material for: Estimating the power of sequence covariation for detecting conserved RNA structure
Source: Bioinformatics. 2020 Feb 7;36(10):3072–6. doi: 10.1093/bioinformatics/btaa080 (PMC7214042; doi:10.1093/bioinformatics/btaa080)
Supplement: btaa080_Supplementary_Data [file btaa080_supplementary_data.zip › btaa080-Suppl_Data/data/alignments/SRA_Sanbonmatsu12/R-scape/ncSRA_AF092038_1.surv]

40.726696	0.0042735
19.561419	0.00854701
16.063026	0.0128205
15.538268	0.017094
14.663669	0.0213675
12.739553	0.025641
12.564634	0.0299145
11.515116	0.034188
11.165277	0.0384615
10.815437	0.042735
10.640518	0.0470085
10.290678	0.0512821
8.541482	0.0555556
8.366562	0.0641026
7.142125	0.0726496
6.792285	0.0854701
6.617366	0.0940171
6.442446	0.0982906
6.267527	0.102564
5.742768	0.106838
5.567848	0.111111
5.218009	0.115385
5.043089	0.119658
4.868169	0.132479
4.693250	0.145299
4.518330	0.149573
3.993571	0.153846
3.818652	0.15812
3.643732	0.166667
3.293893	0.175214
2.944053	0.179487
2.769134	0.183761
2.594214	0.192308
2.419294	0.196581
2.244375	0.200855
2.069455	0.205128
1.894536	0.217949
1.719616	0.235043
1.544696	0.260684
1.369777	0.273504
1.194857	0.282051
1.019937	0.294872
0.670098	0.316239
0.495178	0.324786
0.320259	0.333333
0.145339	0.346154
-0.029580	0.354701
-0.204500	0.461538
-0.379420	0.538462
-0.554339	0.58547
-0.729259	0.666667
-0.904179	0.688034
-1.079098	0.696581
-1.254018	0.713675
-1.428938	0.74359
-1.603857	0.747863
-1.778777	0.760684
-1.953697	0.769231
-2.128616	0.782051
-2.303536	0.807692
-2.478455	0.820513
-2.653375	0.82906
-2.828295	0.837607
-3.003214	0.850427
-3.178134	0.867521
-3.353054	0.880342
-3.527973	0.884615
-3.702893	0.888889
-3.877813	0.901709
-4.227652	0.910256
-4.402572	0.91453
-4.577491	0.923077
-4.752411	0.92735
-5.102250	0.931624
-5.277170	0.935897
-5.627009	0.940171
-6.501607	0.944444
-6.676527	0.948718
-6.851446	0.952991
-7.201286	0.957265
-7.551125	0.965812
-7.726045	0.970085
-8.250804	0.974359
-8.600643	0.978632
-9.825080	1
&
62.766570	2.54643e-06
60.142776	7.63928e-06
57.518981	1.01857e-05
56.644383	1.27321e-05
56.119624	1.52786e-05
55.594865	1.7825e-05
54.895187	2.03714e-05
54.195508	2.29178e-05
53.845669	2.54643e-05
52.796151	2.80107e-05
52.096472	3.05571e-05
51.746633	3.31036e-05
51.396794	3.565e-05
50.872035	4.32893e-05
50.522196	4.58357e-05
50.347276	4.83821e-05
49.297758	5.09286e-05
49.122839	5.85678e-05
48.772999	6.36607e-05
48.598080	6.62071e-05
48.423160	6.87535e-05
48.248240	7.13e-05
48.073321	7.38464e-05
47.898401	7.63928e-05
47.723481	8.14857e-05
46.848883	8.40321e-05
45.449526	8.9125e-05
44.924767	9.16714e-05
44.749847	9.42178e-05
44.400008	9.67643e-05
44.225089	9.93107e-05
43.700330	0.000101857
43.175571	0.000104404
43.000651	0.000109496
42.650812	0.000112043
42.475892	0.000117136
42.126053	0.000119682
41.951133	0.000127321
41.776214	0.000132414
41.601294	0.000137507
41.076535	0.000140054
40.901615	0.0001426
40.726696	0.000145146
40.551776	0.000147693
40.376856	0.000152786
40.027017	0.000157879
39.852098	0.000162971
39.677178	0.000170611
39.327339	0.000180796
39.152419	0.000185889
38.977499	0.000188436
38.802580	0.000193529
38.627660	0.000198621
38.452740	0.000208807
38.102901	0.0002139
37.927982	0.000218993
37.753062	0.000224086
37.403223	0.000234271
37.228303	0.000244457
37.053383	0.000247003
36.878464	0.000257189
36.703544	0.000267375
36.528624	0.000275014
36.353705	0.000282653
36.178785	0.000292839
36.003865	0.000300478
35.828946	0.000308118
35.654026	0.000315757
35.479107	0.000331036
35.304187	0.000346314
35.129267	0.000359046
34.954348	0.000369232
34.779428	0.000374325
34.604508	0.000387057
34.429589	0.000407428
34.254669	0.000412521
34.079749	0.000430346
33.904830	0.000435439
33.729910	0.000443078
33.554990	0.00046345
33.380071	0.000476182
33.205151	0.000494007
33.030232	0.000511832
32.855312	0.000527111
32.680392	0.000537296
32.505473	0.000555121
32.330553	0.000565307
32.155633	0.000583132
31.980714	0.000600957
31.805794	0.000603503
31.630874	0.000623875
31.455955	0.000636607
31.281035	0.000646793
31.106116	0.00066971
30.931196	0.000690082
30.756276	0.000707907
30.581357	0.000743557
30.406437	0.000763928
30.231517	0.000781753
30.056598	0.000807218
29.881678	0.000837775
29.706758	0.000863239
29.531839	0.000878518
29.356919	0.000911621
29.181999	0.000937085
29.007080	0.00095491
28.832160	0.000975282
28.657241	0.00101348
28.482321	0.00103894
28.307401	0.00109242
28.132482	0.00114844
27.957562	0.00118154
27.782642	0.0012121
27.607723	0.00125539
27.432803	0.00128849
27.257883	0.0013216
27.082964	0.00136998
26.908044	0.00142855
26.733125	0.00146674
26.558205	0.00152276
26.383285	0.00156351
26.208366	0.00161953
26.033446	0.00165009
25.858526	0.00170101
25.683607	0.00176722
25.508687	0.00183343
25.333767	0.00189964
25.158848	0.00195311
24.983928	0.00201168
24.809008	0.00205751
24.634089	0.00214155
24.459169	0.00220266
24.284250	0.00227396
24.109330	0.0023529
23.934410	0.00241147
23.759491	0.00247258
23.584571	0.00253624
23.409651	0.00262537
23.234732	0.00271704
23.059812	0.00282653
22.884892	0.00292075
22.709973	0.00300478
22.535053	0.00311173
22.360134	0.00321868
22.185214	0.00338166
22.010294	0.00348606
21.835375	0.00361083
21.660455	0.00376617
21.485535	0.0039215
21.310616	0.00405901
21.135696	0.0041736
20.960776	0.00432383
20.785857	0.00444606
20.610937	0.00458357
20.436017	0.00471598
20.261098	0.00488405
20.086178	0.00505466
19.911259	0.00523291
19.736339	0.00543917
19.561419	0.00562251
19.386500	0.00581859
19.211580	0.00601212
19.036660	0.00621328
18.861741	0.00641191
18.686821	0.00663854
18.511901	0.00683461
18.336982	0.00710708
18.162062	0.00733371
17.987142	0.00759345
17.812223	0.00785573
17.637303	0.00813838
17.462384	0.00838029
17.287464	0.00865276
17.112544	0.00896343
16.937625	0.00924608
16.762705	0.00956184
16.587785	0.00989542
16.412866	0.0102723
16.237946	0.0106543
16.063026	0.0110133
15.888107	0.0114615
15.713187	0.011902
15.538268	0.0122458
15.363348	0.0127092
15.188428	0.0131217
15.013509	0.0135725
14.838589	0.0139901
14.663669	0.0144026
14.488750	0.0148075
14.313830	0.0153091
14.138910	0.015849
13.963991	0.0164677
13.789071	0.0170738
13.614151	0.0176264
13.439232	0.0182783
13.264312	0.0189862
13.089393	0.0196839
12.914473	0.0203714
12.739553	0.0211837
12.564634	0.0219604
12.389714	0.0227498
12.214794	0.0235927
12.039875	0.0244686
11.864955	0.0254083
11.690035	0.0263963
11.515116	0.0274148
11.340196	0.0283647
11.165277	0.0294214
10.990357	0.0306437
10.815437	0.0317718
10.640518	0.0330399
10.465598	0.0343004
10.290678	0.0356907
10.115759	0.0372339
9.940839	0.0386344
9.765919	0.0401852
9.591000	0.041713
9.416080	0.0430601
9.241160	0.0447687
9.066241	0.0462941
8.891321	0.0480842
8.716402	0.0497292
8.541482	0.0514327
8.366562	0.0533502
8.191643	0.0552397
8.016723	0.0571673
7.841803	0.0593852
7.666884	0.0617305
7.491964	0.0638237
7.317044	0.0666706
7.142125	0.0691788
6.967205	0.0719035
6.792285	0.0747351
6.617366	0.0774929
6.442446	0.0802328
6.267527	0.0832656
6.092607	0.0865531
5.917687	0.0894967
5.742768	0.0927511
5.567848	0.0958705
5.392928	0.0991885
5.218009	0.102855
5.043089	0.107126
4.868169	0.112099
4.693250	0.116708
4.518330	0.121383
4.343411	0.126316
4.168491	0.130912
3.993571	0.136005
3.818652	0.140688
3.643732	0.145602
3.468812	0.150502
3.293893	0.155416
3.118973	0.160781
2.944053	0.166266
2.769134	0.171942
2.594214	0.178372
2.419294	0.18538
2.244375	0.191955
2.069455	0.199744
1.894536	0.20638
1.719616	0.213541
1.544696	0.222405
1.369777	0.232542
1.194857	0.242461
1.019937	0.252809
0.845018	0.264133
0.670098	0.276349
0.495178	0.29153
0.320259	0.306577
0.145339	0.324748
-0.029580	0.344982
-0.204500	0.413173
-0.379420	0.465161
-0.554339	0.520844
-0.729259	0.570879
-0.904179	0.615054
-1.079098	0.654409
-1.254018	0.686881
-1.428938	0.71479
-1.603857	0.737076
-1.778777	0.755008
-1.953697	0.769681
-2.128616	0.782805
-2.303536	0.795056
-2.478455	0.806466
-2.653375	0.817276
-2.828295	0.827719
-3.003214	0.837355
-3.178134	0.846512
-3.353054	0.854739
-3.527973	0.863158
-3.702893	0.870797
-3.877813	0.877899
-4.052732	0.884726
-4.227652	0.891018
-4.402572	0.896768
-4.577491	0.90236
-4.752411	0.907534
-4.927330	0.912385
-5.102250	0.917116
-5.277170	0.921595
-5.452089	0.92568
-5.627009	0.929864
-5.801929	0.933673
-5.976848	0.93733
-6.151768	0.940686
-6.326688	0.944014
-6.501607	0.947136
-6.676527	0.949953
-6.851446	0.952657
-7.026366	0.955221
-7.201286	0.957551
-7.376205	0.959726
-7.551125	0.961926
-7.726045	0.964039
-7.900964	0.966054
-8.075884	0.967783
-8.250804	0.969547
-8.425723	0.971197
-8.600643	0.972626
-8.775563	0.974131
-8.950482	0.975493
-9.125402	0.976764
-9.300321	0.977905
-9.475241	0.979114
-9.650161	0.980163
-9.825080	1
&
75.360785	1.27246e-07
73.261749	2.54491e-07
73.086829	3.81737e-07
71.862392	5.08982e-07
69.763356	6.36228e-07
68.538919	7.63473e-07
68.363999	8.90719e-07
67.139561	1.27246e-06
65.915124	1.3997e-06
65.740204	1.78144e-06
65.390365	1.90868e-06
65.215445	2.16317e-06
65.040526	2.29042e-06
64.865606	2.41767e-06
64.690687	2.67216e-06
64.515767	2.92665e-06
64.340847	3.18114e-06
63.991008	3.30838e-06
63.816088	3.56288e-06
63.641169	3.81737e-06
63.466249	4.07186e-06
63.291329	4.45359e-06
62.766570	4.70809e-06
62.591651	4.83533e-06
62.416731	5.08982e-06
62.241812	5.34431e-06
62.066892	5.47156e-06
61.891972	5.8533e-06
61.717053	6.36228e-06
61.542133	7.12575e-06
61.367213	7.50749e-06
61.192294	8.01647e-06
61.017374	8.6527e-06
60.842454	9.28893e-06
60.667535	9.54342e-06
60.492615	9.79791e-06
60.317696	1.04341e-05
60.142776	1.06886e-05
59.967856	1.15793e-05
59.792937	1.23428e-05
59.618017	1.24701e-05
59.443097	1.27246e-05
59.268178	1.33608e-05
59.093258	1.38698e-05
58.918338	1.4506e-05
58.743419	1.48877e-05
58.568499	1.52695e-05
58.393579	1.57785e-05
58.218660	1.64147e-05
58.043740	1.75599e-05
57.868821	1.78144e-05
57.693901	1.83234e-05
57.518981	1.85779e-05
57.344062	1.93413e-05
57.169142	2.03593e-05
56.994222	2.09955e-05
56.819303	2.2268e-05
56.644383	2.31587e-05
56.469463	2.41767e-05
56.294544	2.54491e-05
56.119624	2.67216e-05
55.944704	2.76123e-05
55.769785	2.8503e-05
55.594865	2.99027e-05
55.419946	3.11752e-05
55.245026	3.19386e-05
55.070106	3.28294e-05
54.895187	3.43563e-05
54.720267	3.65195e-05
54.545347	3.7283e-05
54.370428	3.91916e-05
54.195508	4.1991e-05
54.020588	4.41542e-05
53.845669	4.52994e-05
53.670749	4.66991e-05
53.495830	4.93713e-05
53.320910	5.00075e-05
53.145990	5.24252e-05
52.971071	5.47156e-05
52.796151	5.71333e-05
52.621231	5.94237e-05
52.446312	6.15869e-05
52.271392	6.3241e-05
52.096472	6.55315e-05
51.921553	6.75674e-05
51.746633	6.98578e-05
51.571713	7.24027e-05
51.396794	7.68563e-05
51.221874	7.96557e-05
51.046955	8.25824e-05
50.872035	8.56363e-05
50.697115	8.80539e-05
50.522196	9.02171e-05
50.347276	9.25075e-05
50.172356	9.53069e-05
49.997437	9.78518e-05
49.822517	0.000100015
49.647597	0.000103578
49.472678	0.000106886
49.297758	0.000111085
49.122839	0.000115539
48.947919	0.000119484
48.772999	0.000124064
48.598080	0.000129027
48.423160	0.000133099
48.248240	0.000136407
48.073321	0.000140734
47.898401	0.00014366
47.723481	0.000146587
47.548562	0.00015104
47.373642	0.000154731
47.198722	0.000159184
47.023803	0.00016402
46.848883	0.000169109
46.673964	0.000174199
46.499044	0.000179798
46.324124	0.000185015
46.149205	0.000189978
45.974285	0.000196085
45.799365	0.000202193
45.624446	0.000207156
45.449526	0.000213136
45.274606	0.000218099
45.099687	0.000223443
44.924767	0.000229424
44.749847	0.00023515
44.574928	0.000243166
44.400008	0.000251437
44.225089	0.000259199
44.050169	0.000267852
43.875249	0.000276505
43.700330	0.000285666
43.525410	0.000293937
43.350490	0.000302081
43.175571	0.000313024
43.000651	0.000323585
42.825731	0.000332874
42.650812	0.000342291
42.475892	0.000350816
42.300973	0.000361886
42.126053	0.00037143
41.951133	0.000380719
41.776214	0.000391535
41.601294	0.000400951
41.426374	0.000409858
41.251455	0.000422328
41.076535	0.000432762
40.901615	0.000443578
40.726696	0.000454394
40.551776	0.000466609
40.376856	0.00047628
40.201937	0.000489132
40.027017	0.000501093
39.852098	0.000511527
39.677178	0.000524252
39.502258	0.000539394
39.327339	0.000553645
39.152419	0.000567261
38.977499	0.000582021
38.802580	0.000597163
38.627660	0.000613578
38.452740	0.00062643
38.277821	0.000643354
38.102901	0.000660404
37.927982	0.000678219
37.753062	0.000698069
37.578142	0.000715502
37.403223	0.000735352
37.228303	0.000752021
37.053383	0.000770345
36.878464	0.000788541
36.703544	0.000808137
36.528624	0.000829514
36.353705	0.000850128
36.178785	0.00087265
36.003865	0.000894155
35.828946	0.000916041
35.654026	0.000938818
35.479107	0.000963885
35.304187	0.000988316
35.129267	0.00101542
34.954348	0.00104061
34.779428	0.00106454
34.604508	0.00109215
34.429589	0.00112116
34.254669	0.00114966
34.079749	0.00118491
33.904830	0.00121825
33.729910	0.00125108
33.554990	0.00128111
33.380071	0.00131648
33.205151	0.00135517
33.030232	0.00139398
32.855312	0.00143482
32.680392	0.00147719
32.505473	0.00151715
32.330553	0.00155965
32.155633	0.00160482
31.980714	0.00164974
31.805794	0.00169606
31.630874	0.00174288
31.455955	0.00179073
31.281035	0.00184137
31.106116	0.00189189
30.931196	0.00194368
30.756276	0.00199648
30.581357	0.00205196
30.406437	0.00210846
30.231517	0.00217081
30.056598	0.00223227
29.881678	0.00229755
29.706758	0.00236168
29.531839	0.00243115
29.356919	0.00249541
29.181999	0.00256438
29.007080	0.00263538
28.832160	0.0027144
28.657241	0.00279024
28.482321	0.00287041
28.307401	0.00295871
28.132482	0.00303786
27.957562	0.00312617
27.782642	0.0032169
27.607723	0.00331551
27.432803	0.00341565
27.257883	0.00350816
27.082964	0.0036139
26.908044	0.00371646
26.733125	0.00382208
26.558205	0.00392782
26.383285	0.00404717
26.208366	0.00416271
26.033446	0.00427774
25.858526	0.00440639
25.683607	0.00452981
25.508687	0.00465948
25.333767	0.0047913
25.158848	0.0049356
24.983928	0.00508295
24.809008	0.00523514
24.634089	0.00538999
24.459169	0.00554244
24.284250	0.00570684
24.109330	0.00586831
23.934410	0.00604111
23.759491	0.00621976
23.584571	0.00640554
23.409651	0.00658725
23.234732	0.0067827
23.059812	0.00697866
22.884892	0.00719383
22.709973	0.00741778
22.535053	0.0076397
22.360134	0.00786543
22.185214	0.00810402
22.010294	0.00833675
21.835375	0.00858399
21.660455	0.00884509
21.485535	0.00911244
21.310616	0.00938347
21.135696	0.0096769
20.960776	0.00996753
20.785857	0.0102792
20.610937	0.0105941
20.436017	0.010929
20.261098	0.0112698
20.086178	0.0116179
19.911259	0.0119757
19.736339	0.0123474
19.561419	0.0127434
19.386500	0.0131544
19.211580	0.0135726
19.036660	0.0140115
18.861741	0.0144621
18.686821	0.0149319
18.511901	0.0154079
18.336982	0.0158921
18.162062	0.0164171
17.987142	0.0169436
17.812223	0.0175057
17.637303	0.018081
17.462384	0.0186555
17.287464	0.0192607
17.112544	0.01989
16.937625	0.0205383
16.762705	0.0212167
16.587785	0.0219117
16.412866	0.0226272
16.237946	0.0233685
16.063026	0.0241305
15.888107	0.0249074
15.713187	0.0257126
15.538268	0.0265528
15.363348	0.0274294
15.188428	0.0283236
15.013509	0.0292488
14.838589	0.0301876
14.663669	0.0311726
14.488750	0.0321922
14.313830	0.0332545
14.138910	0.03432
13.963991	0.0354331
13.789071	0.0366014
13.614151	0.0377838
13.439232	0.0390028
13.264312	0.0402454
13.089393	0.0415307
12.914473	0.0428544
12.739553	0.0442223
12.564634	0.0456334
12.389714	0.0470564
12.214794	0.0485568
12.039875	0.050101
11.864955	0.0516917
11.690035	0.0532837
11.515116	0.0549392
11.340196	0.0566413
11.165277	0.0583982
10.990357	0.0602299
10.815437	0.0620535
10.640518	0.0639532
10.465598	0.0659224
10.290678	0.0679703
10.115759	0.0700559
9.940839	0.0722298
9.765919	0.0744103
9.591000	0.0766359
9.416080	0.0789694
9.241160	0.0813511
9.066241	0.0838098
8.891321	0.0863203
8.716402	0.0889195
8.541482	0.0916197
8.366562	0.0943285
8.191643	0.0971469
8.016723	0.100049
7.841803	0.102986
7.666884	0.106038
7.491964	0.109178
7.317044	0.112357
7.142125	0.115642
6.967205	0.118993
6.792285	0.12247
6.617366	0.126025
6.442446	0.129644
6.267527	0.133332
6.092607	0.137177
5.917687	0.141116
5.742768	0.145142
5.567848	0.149288
5.392928	0.153516
5.218009	0.157836
5.043089	0.162285
4.868169	0.166865
4.693250	0.171578
4.518330	0.176441
4.343411	0.18138
4.168491	0.186461
3.993571	0.191741
3.818652	0.197102
3.643732	0.202622
3.468812	0.208295
3.293893	0.214095
3.118973	0.220055
2.944053	0.226247
2.769134	0.232581
2.594214	0.23915
2.419294	0.245854
2.244375	0.252757
2.069455	0.259883
1.894536	0.267233
1.719616	0.274794
1.544696	0.282626
1.369777	0.290712
1.194857	0.299159
1.019937	0.308008
0.845018	0.317294
0.670098	0.327185
0.495178	0.337709
0.320259	0.349009
0.145339	0.361338
-0.029580	0.374798
-0.204500	0.389905
-0.379420	0.407843
-0.554339	0.428966
-0.729259	0.452214
-0.904179	0.476357
-1.079098	0.500496
-1.254018	0.52411
-1.428938	0.547179
-1.603857	0.569367
-1.778777	0.590876
-1.953697	0.611535
-2.128616	0.631402
-2.303536	0.650405
-2.478455	0.668621
-2.653375	0.685935
-2.828295	0.702462
-3.003214	0.718305
-3.178134	0.733264
-3.353054	0.747515
-3.527973	0.761129
-3.702893	0.773933
-3.877813	0.786247
-4.052732	0.797855
-4.227652	0.808881
-4.402572	0.819326
-4.577491	0.829316
-4.752411	0.838757
-4.927330	0.847705
-5.102250	0.856216
-5.277170	0.86424
-5.452089	0.871825
-5.627009	0.879002
-5.801929	0.885774
-5.976848	0.892194
-6.151768	0.89826
-6.326688	0.903929
-6.501607	0.909368
-6.676527	0.914538
-6.851446	0.919362
-7.026366	0.923942
-7.201286	0.928258
-7.376205	0.932315
-7.551125	0.936156
-7.726045	0.939743
-7.900964	0.943159
-8.075884	0.946432
-8.250804	0.949442
-8.425723	0.952304
-8.600643	0.955002
-8.775563	0.957557
-8.950482	0.959927
-9.125402	0.962227
-9.300321	0.964368
-9.475241	0.966404
-9.650161	0.968303
-9.825080	1
&
162.295846	4.8711e-15
162.120926	5.0571e-15
161.946007	5.25019e-15
161.771087	5.45065e-15
161.596167	5.65877e-15
161.421248	5.87482e-15
161.246328	6.09912e-15
161.071408	6.33198e-15
160.896489	6.57373e-15
160.721569	6.8247e-15
160.546650	7.08525e-15
160.371730	7.35574e-15
160.196810	7.63656e-15
160.021891	7.92808e-15
159.846971	8.23074e-15
159.672051	8.54494e-15
159.497132	8.87113e-15
159.322212	9.20976e-15
159.147292	9.56132e-15
158.972373	9.92629e-15
158.797453	1.03052e-14
158.622533	1.06985e-14
158.447614	1.11069e-14
158.272694	1.15308e-14
158.097775	1.19709e-14
157.922855	1.24278e-14
157.747935	1.29022e-14
157.573016	1.33946e-14
157.398096	1.39058e-14
157.223176	1.44365e-14
157.048257	1.49874e-14
156.873337	1.55594e-14
156.698417	1.61532e-14
156.523498	1.67696e-14
156.348578	1.74096e-14
156.173659	1.80739e-14
155.998739	1.87636e-14
155.823819	1.94796e-14
155.648900	2.02229e-14
155.473980	2.09946e-14
155.299060	2.17957e-14
155.124141	2.26273e-14
154.949221	2.34907e-14
154.774301	2.4387e-14
154.599382	2.53174e-14
154.424462	2.62834e-14
154.249542	2.72861e-14
154.074623	2.83271e-14
153.899703	2.94079e-14
153.724784	3.05298e-14
153.549864	3.16945e-14
153.374944	3.29036e-14
153.200025	3.41588e-14
153.025105	3.54619e-14
152.850185	3.68146e-14
152.675266	3.82189e-14
152.500346	3.96768e-14
152.325426	4.11902e-14
152.150507	4.27614e-14
151.975587	4.43924e-14
151.800668	4.60856e-14
151.625748	4.78434e-14
151.450828	4.96682e-14
151.275909	5.15625e-14
151.100989	5.35291e-14
150.926069	5.55706e-14
150.751150	5.76899e-14
150.576230	5.989e-14
150.401310	6.21739e-14
150.226391	6.4545e-14
150.051471	6.70063e-14
149.876551	6.95615e-14
149.701632	7.22141e-14
149.526712	7.49678e-14
149.351793	7.78264e-14
149.176873	8.07939e-14
149.001953	8.38746e-14
148.827034	8.70726e-14
148.652114	9.03925e-14
148.477194	9.38389e-14
148.302275	9.74167e-14
148.127355	1.01131e-13
147.952435	1.04986e-13
147.777516	1.08989e-13
147.602596	1.13144e-13
147.427676	1.17457e-13
147.252757	1.21935e-13
147.077837	1.26583e-13
146.902918	1.31408e-13
146.727998	1.36418e-13
146.553078	1.41618e-13
146.378159	1.47016e-13
146.203239	1.52619e-13
146.028319	1.58437e-13
145.853400	1.64475e-13
145.678480	1.70744e-13
145.503560	1.77252e-13
145.328641	1.84007e-13
145.153721	1.9102e-13
144.978802	1.983e-13
144.803882	2.05857e-13
144.628962	2.13702e-13
144.454043	2.21846e-13
144.279123	2.303e-13
144.104203	2.39076e-13
143.929284	2.48186e-13
143.754364	2.57643e-13
143.579444	2.6746e-13
143.404525	2.77651e-13
143.229605	2.8823e-13
143.054685	2.99212e-13
142.879766	3.10612e-13
142.704846	3.22446e-13
142.529927	3.3473e-13
142.355007	3.47483e-13
142.180087	3.60721e-13
142.005168	3.74463e-13
141.830248	3.88728e-13
141.655328	4.03536e-13
141.480409	4.18908e-13
141.305489	4.34865e-13
141.130569	4.51429e-13
140.955650	4.68624e-13
140.780730	4.86474e-13
140.605811	5.05003e-13
140.430891	5.24237e-13
140.255971	5.44203e-13
140.081052	5.6493e-13
139.906132	5.86445e-13
139.731212	6.08779e-13
139.556293	6.31963e-13
139.381373	6.56029e-13
139.206453	6.81011e-13
139.031534	7.06944e-13
138.856614	7.33863e-13
138.681694	7.61807e-13
138.506775	7.90815e-13
138.331855	8.20926e-13
138.156936	8.52182e-13
137.982016	8.84628e-13
137.807096	9.18309e-13
137.632177	9.53271e-13
137.457257	9.89563e-13
137.282337	1.02724e-12
137.107418	1.06634e-12
136.932498	1.10694e-12
136.757578	1.14907e-12
136.582659	1.19281e-12
136.407739	1.23822e-12
136.232819	1.28535e-12
136.057900	1.33427e-12
135.882980	1.38506e-12
135.708061	1.43778e-12
135.533141	1.4925e-12
135.358221	1.5493e-12
135.183302	1.60826e-12
135.008382	1.66947e-12
134.833462	1.733e-12
134.658543	1.79895e-12
134.483623	1.86741e-12
134.308703	1.93847e-12
134.133784	2.01223e-12
133.958864	2.0888e-12
133.783945	2.16828e-12
133.609025	2.25078e-12
133.434105	2.33641e-12
133.259186	2.4253e-12
133.084266	2.51758e-12
132.909346	2.61335e-12
132.734427	2.71277e-12
132.559507	2.81597e-12
132.384587	2.9231e-12
132.209668	3.03429e-12
132.034748	3.14971e-12
131.859828	3.26952e-12
131.684909	3.39388e-12
131.509989	3.52297e-12
131.335070	3.65696e-12
131.160150	3.79605e-12
130.985230	3.94042e-12
130.810311	4.09028e-12
130.635391	4.24583e-12
130.460471	4.40729e-12
130.285552	4.57489e-12
130.110632	4.74886e-12
129.935712	4.92943e-12
129.760793	5.11687e-12
129.585873	5.31143e-12
129.410954	5.51338e-12
129.236034	5.723e-12
129.061114	5.94059e-12
128.886195	6.16644e-12
128.711275	6.40087e-12
128.536355	6.6442e-12
128.361436	6.89678e-12
128.186516	7.15895e-12
128.011596	7.43108e-12
127.836677	7.71354e-12
127.661757	8.00673e-12
127.486837	8.31106e-12
127.311918	8.62694e-12
127.136998	8.95482e-12
126.962079	9.29514e-12
126.787159	9.6484e-12
126.612239	1.00151e-11
126.437320	1.03956e-11
126.262400	1.07907e-11
126.087480	1.12007e-11
125.912561	1.16263e-11
125.737641	1.20681e-11
125.562721	1.25266e-11
125.387802	1.30025e-11
125.212882	1.34965e-11
125.037963	1.40093e-11
124.863043	1.45415e-11
124.688123	1.50939e-11
124.513204	1.56673e-11
124.338284	1.62624e-11
124.163364	1.68801e-11
123.988445	1.75213e-11
123.813525	1.81868e-11
123.638605	1.88776e-11
123.463686	1.95945e-11
123.288766	2.03387e-11
123.113846	2.11111e-11
122.938927	2.19128e-11
122.764007	2.27449e-11
122.589088	2.36086e-11
122.414168	2.4505e-11
122.239248	2.54355e-11
122.064329	2.64013e-11
121.889409	2.74036e-11
121.714489	2.8444e-11
121.539570	2.95239e-11
121.364650	3.06447e-11
121.189730	3.18081e-11
121.014811	3.30155e-11
120.839891	3.42688e-11
120.664971	3.55695e-11
120.490052	3.69196e-11
120.315132	3.83209e-11
120.140213	3.97753e-11
119.965293	4.12848e-11
119.790373	4.28516e-11
119.615454	4.44778e-11
119.440534	4.61656e-11
119.265614	4.79174e-11
119.090695	4.97356e-11
118.915775	5.16227e-11
118.740855	5.35814e-11
118.565936	5.56143e-11
118.391016	5.77242e-11
118.216097	5.99141e-11
118.041177	6.2187e-11
117.866257	6.4546e-11
117.691338	6.69944e-11
117.516418	6.95355e-11
117.341498	7.2173e-11
117.166579	7.49104e-11
116.991659	7.77515e-11
116.816739	8.07002e-11
116.641820	8.37606e-11
116.466900	8.6937e-11
116.291980	9.02337e-11
116.117061	9.36552e-11
115.942141	9.72063e-11
115.767222	1.00892e-10
115.592302	1.04717e-10
115.417382	1.08687e-10
115.242463	1.12808e-10
115.067543	1.17084e-10
114.892623	1.21522e-10
114.717704	1.26129e-10
114.542784	1.3091e-10
114.367864	1.35871e-10
114.192945	1.41021e-10
114.018025	1.46366e-10
113.843106	1.51913e-10
113.668186	1.57669e-10
113.493266	1.63644e-10
113.318347	1.69845e-10
113.143427	1.76281e-10
112.968507	1.8296e-10
112.793588	1.89892e-10
112.618668	1.97086e-10
112.443748	2.04552e-10
112.268829	2.12301e-10
112.093909	2.20343e-10
111.918989	2.2869e-10
111.744070	2.37352e-10
111.569150	2.46341e-10
111.394231	2.55671e-10
111.219311	2.65354e-10
111.044391	2.75403e-10
110.869472	2.85832e-10
110.694552	2.96655e-10
110.519632	3.07888e-10
110.344713	3.19545e-10
110.169793	3.31643e-10
109.994873	3.44199e-10
109.819954	3.57229e-10
109.645034	3.70752e-10
109.470114	3.84786e-10
109.295195	3.99351e-10
109.120275	4.14466e-10
108.945356	4.30153e-10
108.770436	4.46432e-10
108.595516	4.63327e-10
108.420597	4.8086e-10
108.245677	4.99056e-10
108.070757	5.17939e-10
107.895838	5.37536e-10
107.720918	5.57873e-10
107.545998	5.78978e-10
107.371079	6.00881e-10
107.196159	6.23611e-10
107.021240	6.472e-10
106.846320	6.7168e-10
106.671400	6.97084e-10
106.496481	7.23448e-10
106.321561	7.50807e-10
106.146641	7.792e-10
105.971722	8.08664e-10
105.796802	8.39241e-10
105.621882	8.70973e-10
105.446963	9.03902e-10
105.272043	9.38075e-10
105.097123	9.73537e-10
104.922204	1.01034e-09
104.747284	1.04853e-09
104.572365	1.08816e-09
104.397445	1.12929e-09
104.222525	1.17196e-09
104.047606	1.21625e-09
103.872686	1.26221e-09
103.697766	1.30991e-09
103.522847	1.3594e-09
103.347927	1.41076e-09
103.173007	1.46406e-09
102.998088	1.51937e-09
102.823168	1.57676e-09
102.648249	1.63632e-09
102.473329	1.69812e-09
102.298409	1.76226e-09
102.123490	1.82881e-09
101.948570	1.89787e-09
101.773650	1.96954e-09
101.598731	2.04391e-09
101.423811	2.12108e-09
101.248891	2.20116e-09
101.073972	2.28425e-09
100.899052	2.37048e-09
100.724132	2.45996e-09
100.549213	2.55281e-09
100.374293	2.64916e-09
100.199374	2.74914e-09
100.024454	2.85288e-09
99.849534	2.96053e-09
99.674615	3.07224e-09
99.499695	3.18815e-09
99.324775	3.30843e-09
99.149856	3.43324e-09
98.974936	3.56275e-09
98.800016	3.69714e-09
98.625097	3.83658e-09
98.450177	3.98128e-09
98.275258	4.13142e-09
98.100338	4.28721e-09
97.925418	4.44886e-09
97.750499	4.6166e-09
97.575579	4.79065e-09
97.400659	4.97125e-09
97.225740	5.15865e-09
97.050820	5.35309e-09
96.875900	5.55485e-09
96.700981	5.7642e-09
96.526061	5.98143e-09
96.351141	6.20682e-09
96.176222	6.44069e-09
96.001302	6.68335e-09
95.826383	6.93514e-09
95.651463	7.19639e-09
95.476543	7.46746e-09
95.301624	7.74872e-09
95.126704	8.04056e-09
94.951784	8.34336e-09
94.776865	8.65754e-09
94.601945	8.98353e-09
94.427025	9.32176e-09
94.252106	9.67271e-09
94.077186	1.00368e-08
93.902266	1.04146e-08
93.727347	1.08066e-08
93.552427	1.12133e-08
93.377508	1.16353e-08
93.202588	1.20732e-08
93.027668	1.25274e-08
92.852749	1.29987e-08
92.677829	1.34878e-08
92.502909	1.39951e-08
92.327990	1.45215e-08
92.153070	1.50677e-08
91.978150	1.56343e-08
91.803231	1.62223e-08
91.628311	1.68322e-08
91.453392	1.74651e-08
91.278472	1.81217e-08
91.103552	1.88029e-08
90.928633	1.95096e-08
90.753713	2.02429e-08
90.578793	2.10036e-08
90.403874	2.17929e-08
90.228954	2.26117e-08
90.054034	2.34613e-08
89.879115	2.43426e-08
89.704195	2.5257e-08
89.529275	2.62057e-08
89.354356	2.71899e-08
89.179436	2.8211e-08
89.004517	2.92703e-08
88.829597	3.03692e-08
88.654677	3.15094e-08
88.479758	3.26922e-08
88.304838	3.39193e-08
88.129918	3.51923e-08
87.954999	3.6513e-08
87.780079	3.78831e-08
87.605159	3.93044e-08
87.430240	4.0779e-08
87.255320	4.23087e-08
87.080401	4.38956e-08
86.905481	4.55419e-08
86.730561	4.72498e-08
86.555642	4.90215e-08
86.380722	5.08594e-08
86.205802	5.27661e-08
86.030883	5.4744e-08
85.855963	5.67958e-08
85.681043	5.89243e-08
85.506124	6.11324e-08
85.331204	6.34229e-08
85.156284	6.5799e-08
84.981365	6.82638e-08
84.806445	7.08207e-08
84.631526	7.3473e-08
84.456606	7.62244e-08
84.281686	7.90785e-08
84.106767	8.20391e-08
83.931847	8.51101e-08
83.756927	8.82958e-08
83.582008	9.16003e-08
83.407088	9.5028e-08
83.232168	9.85836e-08
83.057249	1.02272e-07
82.882329	1.06098e-07
82.707409	1.10066e-07
82.532490	1.14182e-07
82.357570	1.18452e-07
82.182651	1.2288e-07
82.007731	1.27474e-07
81.832811	1.32239e-07
81.657892	1.37181e-07
81.482972	1.42308e-07
81.308052	1.47625e-07
81.133133	1.5314e-07
80.958213	1.58861e-07
80.783293	1.64794e-07
80.608374	1.70948e-07
80.433454	1.77331e-07
80.258535	1.83952e-07
80.083615	1.90819e-07
79.908695	1.97941e-07
79.733776	2.05328e-07
79.558856	2.12989e-07
79.383936	2.20935e-07
79.209017	2.29177e-07
79.034097	2.37725e-07
78.859177	2.4659e-07
78.684258	2.55784e-07
78.509338	2.6532e-07
78.334418	2.7521e-07
78.159499	2.85467e-07
77.984579	2.96104e-07
77.809660	3.07137e-07
77.634740	3.18578e-07
77.459820	3.30444e-07
77.284901	3.4275e-07
77.109981	3.55512e-07
76.935061	3.68747e-07
76.760142	3.82473e-07
76.585222	3.96707e-07
76.410302	4.11469e-07
76.235383	4.26777e-07
76.060463	4.42652e-07
75.885544	4.59115e-07
75.710624	4.76188e-07
75.535704	4.93892e-07
75.360785	5.12251e-07
75.185865	5.31289e-07
75.010945	5.51031e-07
74.836026	5.71503e-07
74.661106	5.92732e-07
74.486186	6.14746e-07
74.311267	6.37573e-07
74.136347	6.61243e-07
73.961427	6.85787e-07
73.786508	7.11237e-07
73.611588	7.37627e-07
73.436669	7.64991e-07
73.261749	7.93364e-07
73.086829	8.22784e-07
72.911910	8.53289e-07
72.736990	8.84919e-07
72.562070	9.17714e-07
72.387151	9.51718e-07
72.212231	9.86974e-07
72.037311	1.02353e-06
71.862392	1.06143e-06
71.687472	1.10073e-06
71.512552	1.14147e-06
71.337633	1.18371e-06
71.162713	1.2275e-06
70.987794	1.27291e-06
70.812874	1.31998e-06
70.637954	1.36878e-06
70.463035	1.41938e-06
70.288115	1.47183e-06
70.113195	1.52621e-06
69.938276	1.58259e-06
69.763356	1.64103e-06
69.588436	1.70162e-06
69.413517	1.76443e-06
69.238597	1.82954e-06
69.063678	1.89704e-06
68.888758	1.96701e-06
68.713838	2.03955e-06
68.538919	2.11474e-06
68.363999	2.19268e-06
68.189079	2.27347e-06
68.014160	2.35721e-06
67.839240	2.44402e-06
67.664320	2.534e-06
67.489401	2.62727e-06
67.314481	2.72394e-06
67.139561	2.82414e-06
66.964642	2.928e-06
66.789722	3.03565e-06
66.614803	3.14722e-06
66.439883	3.26286e-06
66.264963	3.38271e-06
66.090044	3.50693e-06
65.915124	3.63567e-06
65.740204	3.7691e-06
65.565285	3.90737e-06
65.390365	4.05068e-06
65.215445	4.19919e-06
65.040526	4.3531e-06
64.865606	4.5126e-06
64.690687	4.67788e-06
64.515767	4.84917e-06
64.340847	5.02666e-06
64.165928	5.21059e-06
63.991008	5.40118e-06
63.816088	5.59867e-06
63.641169	5.80331e-06
63.466249	6.01535e-06
63.291329	6.23506e-06
63.116410	6.46271e-06
62.941490	6.69858e-06
62.766570	6.94296e-06
62.591651	7.19616e-06
62.416731	7.4585e-06
62.241812	7.73029e-06
62.066892	8.01186e-06
61.891972	8.30358e-06
61.717053	8.60579e-06
61.542133	8.91886e-06
61.367213	9.24319e-06
61.192294	9.57916e-06
61.017374	9.9272e-06
60.842454	1.02877e-05
60.667535	1.06612e-05
60.492615	1.1048e-05
60.317696	1.14486e-05
60.142776	1.18636e-05
59.967856	1.22935e-05
59.792937	1.27386e-05
59.618017	1.31997e-05
59.443097	1.36773e-05
59.268178	1.41718e-05
59.093258	1.4684e-05
58.918338	1.52144e-05
58.743419	1.57636e-05
58.568499	1.63324e-05
58.393579	1.69213e-05
58.218660	1.75312e-05
58.043740	1.81627e-05
57.868821	1.88165e-05
57.693901	1.94935e-05
57.518981	2.01944e-05
57.344062	2.092e-05
57.169142	2.16713e-05
56.994222	2.24491e-05
56.819303	2.32542e-05
56.644383	2.40877e-05
56.469463	2.49504e-05
56.294544	2.58435e-05
56.119624	2.67678e-05
55.944704	2.77246e-05
55.769785	2.87148e-05
55.594865	2.97397e-05
55.419946	3.08003e-05
55.245026	3.18979e-05
55.070106	3.30337e-05
54.895187	3.42091e-05
54.720267	3.54252e-05
54.545347	3.66836e-05
54.370428	3.79856e-05
54.195508	3.93326e-05
54.020588	4.07261e-05
53.845669	4.21677e-05
53.670749	4.3659e-05
53.495830	4.52016e-05
53.320910	4.67971e-05
53.145990	4.84474e-05
52.971071	5.01541e-05
52.796151	5.19191e-05
52.621231	5.37444e-05
52.446312	5.56318e-05
52.271392	5.75833e-05
52.096472	5.9601e-05
51.921553	6.1687e-05
51.746633	6.38434e-05
51.571713	6.60726e-05
51.396794	6.83767e-05
51.221874	7.07581e-05
51.046955	7.32193e-05
50.872035	7.57626e-05
50.697115	7.83907e-05
50.522196	8.11062e-05
50.347276	8.39116e-05
50.172356	8.68097e-05
49.997437	8.98034e-05
49.822517	9.28954e-05
49.647597	9.60887e-05
49.472678	9.93863e-05
49.297758	0.000102791
49.122839	0.000106306
48.947919	0.000109935
48.772999	0.000113681
48.598080	0.000117547
48.423160	0.000121536
48.248240	0.000125652
48.073321	0.000129899
47.898401	0.000134279
47.723481	0.000138796
47.548562	0.000143455
47.373642	0.000148258
47.198722	0.000153209
47.023803	0.000158312
46.848883	0.00016357
46.673964	0.000168987
46.499044	0.000174568
46.324124	0.000180314
46.149205	0.000186231
45.974285	0.000192321
45.799365	0.000198589
45.624446	0.000205036
45.449526	0.000211668
45.274606	0.000218486
45.099687	0.000225494
44.924767	0.000232695
44.749847	0.00024009
44.574928	0.000247684
44.400008	0.000255476
44.225089	0.000263469
44.050169	0.000271664
43.875249	0.000280062
43.700330	0.000288662
43.525410	0.000297464
43.350490	0.000306466
43.175571	0.000315665
43.000651	0.000325058
42.825731	0.00033464
42.650812	0.000344404
42.475892	0.000354342
42.300973	0.000364443
42.126053	0.000374694
41.951133	0.000385078
41.776214	0.000395577
41.601294	0.000406163
41.426374	0.000416808
41.251455	0.000427472
41.076535	0.000438107
40.901615	0.000448652
40.726696	0.000459025
40.551776	0.000469119
40.376856	0.000478779
40.201937	0.000487768
40.027017	0.000495656
&
