# Supplementary material for: Estimating the power of sequence covariation for detecting conserved RNA structure
Source: Bioinformatics. 2020 Feb 7;36(10):3072–6. doi: 10.1093/bioinformatics/btaa080 (PMC7214042; doi:10.1093/bioinformatics/btaa080)
Supplement: btaa080_Supplementary_Data [file btaa080_supplementary_data.zip › btaa080-Suppl_Data/data/alignments/XIST_Branlant12/R-scape/XIST_A.S1.out]

#-------------------------------------------------------------------------------------------------------
# MSA XIST_A.S1_1 nseq 10 (10) alen 434 (560) avgid 81.16 (77.27) nbpairs 74 (90)
# Two-set statistical test (one test for annotated basepairs, another for all other pairs)
#
# contacts  74 (74 bpairs 74 wc bpairs)
#
# Method Target_E-val [cov_min,cov_max] [FP | TP True Found | Sen PPV F] 
# GTp    0.05           [-6.13,10.22]    [0 | 0 74 0 | 0.00 0.00 0.00] 
#
#-------------------------------------------------------------------------------------------------------
no significant pairs

# The predicted cyk-cov structure
# SS_cons ::::::::::::::::::::::::::::::::::::::::::::::::::::::::::::
#
# SS_cons <<<<____>>>>:<<<<<__________________________________________
#
# SS_cons ________________>>>>>:::::(((((---((,,,,,,,,,,,,,,,,,,,,,,,,
#
# SS_cons ,,,,,,,,,,,,,,,,,,,,,,,,,,,,,,,,,<<<<----<<<<---<<<_________
#
# SS_cons ______________>--->>--->>>>---->>>>,,,<<<<<<_____>>>>>>,,,,,
#
# SS_cons ))---))))):::::::::::(((((----((((((-(((,,,,,,,,,,,,,,,,,,,,
#
# SS_cons ,,,<<<<<<____>>>>>><<-----------<<---<<<<<<<<<<<<------<<___
#
# SS_cons _______________________>>--->>>>>>>>>>>>------>>>>,,,,,,,,,,
#
# SS_cons ,,,,,,,,,,,)))))))))----)))))<<<<_____>>>>::::::::::::::::::
#
# SS_cons :::<<-<<____>>>>::::
#
# left_pos      right_pos    substitutions      power
#--------------------------------------------------------
# 61		72		0		0.00
# 62		71		0		0.00
# 63		70		0		0.00
# 64		69		3		0.00
# 74		141		2		0.00
# 75		140		6		0.01
# 76		139		0		0.00
# 77		138		2		0.00
# 78		137		2		0.00
# 147		310		2		0.00
# 148		309		5		0.00
# 149		308		5		0.00
# 150		307		7		0.03
# 151		306		12		0.10
# 155		302		4		0.00
# 156		301		2		0.00
# 214		275		3		0.00
# 215		274		0		0.00
# 216		273		0		0.00
# 217		272		1		0.00
# 222		267		0		0.00
# 223		266		0		0.00
# 224		265		0		0.00
# 225		264		0		0.00
# 229		260		0		0.00
# 230		259		0		0.00
# 231		255		7		0.03
# 279		295		2		0.00
# 280		294		4		0.00
# 281		293		2		0.00
# 282		292		2		0.00
# 283		291		3		0.00
# 284		290		1		0.00
# 322		509		4		0.00
# 323		508		2		0.00
# 324		507		2		0.00
# 325		506		2		0.00
# 326		505		2		0.00
# 331		500		2		0.00
# 332		499		2		0.00
# 333		498		3		0.00
# 334		497		3		0.00
# 335		496		9		0.06
# 336		495		1		0.00
# 338		494		3		0.00
# 339		493		6		0.01
# 340		492		2		0.00
# 364		379		4		0.00
# 365		378		1		0.00
# 366		377		3		0.00
# 367		376		3		0.00
# 368		375		4		0.00
# 369		374		9		0.06
# 380		470		9		0.06
# 381		469		4		0.00
# 393		468		5		0.00
# 394		467		5		0.00
# 398		460		0		0.00
# 399		459		0		0.00
# 400		458		0		0.00
# 401		457		0		0.00
# 402		456		0		0.00
# 403		455		1		0.00
# 404		454		0		0.00
# 405		453		8		0.04
# 406		452		0		0.00
# 407		451		1		0.00
# 408		450		0		0.00
# 409		449		2		0.00
# 416		445		0		0.00
# 417		444		0		0.00
# 510		522		3		0.00
# 511		521		5		0.00
# 512		520		0		0.00
# 513		519		0		0.00
# 544		556		3		0.00
# 545		555		0		0.00
# 547		554		3		0.00
# 548		553		0		0.00
#
# BPAIRS 79
# avg substitutions per BP  2.4
# BPAIRS expected to covary 0.4
#
# Method Target_E-val [cov_min,cov_max] [FP | TP True Found | Sen PPV F] 
# GTp    0.05           [-6.13,10.22]    [0 | 0 79 0 | 0.00 0.00 0.00] 
#
