# Supplementary material for: Estimating the power of sequence covariation for detecting conserved RNA structure
Source: Bioinformatics. 2020 Feb 7;36(10):3072–6. doi: 10.1093/bioinformatics/btaa080 (PMC7214042; doi:10.1093/bioinformatics/btaa080)
Supplement: btaa080_Supplementary_Data [file btaa080_supplementary_data.zip › btaa080-Suppl_Data/data/alignments/XIST_Branlant12/R-scape/XIST_A.S1.rscape]

# R-scape :: RNA Structural Covariation Above Phylogenetic Expectation
# R-scape 1.2.1 (January 2019)
# Copyright (C) 2016 Howard Hughes Medical Institute.
# Freely distributed under the GNU General Public License (GPLv3).
#-------------------------------------------------------------------------------------------------------
# MSA XIST_A.S1_1 nseq 10 (10) alen 434 (560) avgid 81.16 (77.27) nbpairs 74 (90)
# Two-set statistical test (one test for annotated basepairs, another for all other pairs)
#
# Structure obtained from the msa
# SS_cons ::::::::::::::::::::::::::::::::::::::::::::::::::<<<-<<----
#
# SS_cons <<<<----<<<<-<-<<<__________________________________________
#
# SS_cons ______________>>>->>>>>---->>>>--->>>>>::::::::::::::::<<-<<
#
# SS_cons <<<<<<--------------------<<-----<<<<----<<<<<<-<<__________
#
# SS_cons __________________>>->>>>>>---->>>>-->>---------------------
#
# SS_cons ----------------------------------------->---->-------------
#
# SS_cons --->>>>>>>>:::<<<--<<------------<<<---<<<<--<-<<----<<<____
#
# SS_cons >>>---------------->>>>->>>---->>>>>-->>>:::::::::::::::::::
#
# SS_cons :::::::::::::::<<<<<----<<<<<<<<<-<_____________________>>->
#
# SS_cons >>>>>->>---->>>>>:::
#
# left_pos      right_pos    substitutions      power
#--------------------------------------------------------
# 51		159		3		0.00
# 52		158		1		0.00
# 53		157		2		0.00
# 55		156		7		0.03
# 56		155		1		0.00
# 61		151		5		0.00
# 62		150		0		0.00
# 63		149		0		0.00
# 64		148		0		0.00
# 69		143		3		0.00
# 70		142		0		0.00
# 71		141		0		0.00
# 72		140		3		0.00
# 74		139		2		0.00
# 76		137		2		0.00
# 77		136		4		0.00
# 78		135		0		0.00
# 176		371		2		0.00
# 177		370		7		0.03
# 179		369		14		0.13
# 180		368		4		0.00
# 181		367		3		0.00
# 182		366		1		0.00
# 183		365		1		0.00
# 184		364		2		0.00
# 185		347		6		0.01
# 186		342		4		0.00
# 207		279		8		0.04
# 208		278		9		0.06
# 214		275		3		0.00
# 215		274		0		0.00
# 216		273		0		0.00
# 217		272		1		0.00
# 222		267		0		0.00
# 223		266		0		0.00
# 224		265		0		0.00
# 225		264		0		0.00
# 226		263		4		0.00
# 227		262		4		0.00
# 229		260		0		0.00
# 230		259		0		0.00
# 375		461		0		0.00
# 376		460		0		0.00
# 377		459		2		0.00
# 380		456		7		0.03
# 381		455		4		0.00
# 394		454		2		0.00
# 395		453		0		0.00
# 396		452		0		0.00
# 400		447		0		0.00
# 401		446		0		0.00
# 402		445		0		0.00
# 403		443		1		0.00
# 406		442		3		0.00
# 408		441		1		0.00
# 409		440		3		0.00
# 414		423		2		0.00
# 415		422		3		0.00
# 416		421		3		0.00
# 496		557		10		0.07
# 497		556		0		0.00
# 498		555		0		0.00
# 499		554		3		0.00
# 500		553		0		0.00
# 505		548		0		0.00
# 506		547		0		0.00
# 507		545		1		0.00
# 508		544		3		0.00
# 509		543		7		0.03
# 510		542		6		0.01
# 511		541		5		0.00
# 512		540		0		0.00
# 513		538		7		0.03
# 515		537		1		0.00
#
# BPAIRS 74
# avg substitutions per BP  2.4
# BPAIRS expected to covary 0.5
# BPAIRS observed to covary 0
#
#
# Method Target_E-val [cov_min,cov_max] [FP | TP True Found | Sen PPV F] 
# GTp    0.05         [-6.13,10.22]     [0 | 0 74 0 | 0.00 0.00 0.00] 
#
#       left_pos       right_pos        score          E-value       substitutions      power
#-------------------------------------------------------------------------------------------------------
no significant pairs

# The predicted cyk-cov structure
# SS_cons ::::::::::::::::::::::::::::::::::::::::::::::::::::::::::::
#
# SS_cons <<<<____>>>>:<<<<<__________________________________________
#
# SS_cons ________________>>>>>:::::(((((---((,,,,,,,,,,,,,,,,,,,,,,,,
#
# SS_cons ,,,,,,,,,,,,,,,,,,,,,,,,,,,,,,,,,<<<<----<<<<---<<<_________
#
# SS_cons ______________>--->>--->>>>---->>>>,,,<<<<<<_____>>>>>>,,,,,
#
# SS_cons ))---))))):::::::::::(((((----((((((-(((,,,,,,,,,,,,,,,,,,,,
#
# SS_cons ,,,<<<<<<____>>>>>><<-----------<<---<<<<<<<<<<<<------<<___
#
# SS_cons _______________________>>--->>>>>>>>>>>>------>>>>,,,,,,,,,,
#
# SS_cons ,,,,,,,,,,,)))))))))----)))))<<<<_____>>>>::::::::::::::::::
#
# SS_cons :::<<-<<____>>>>::::
#
# left_pos      right_pos    substitutions      power
#--------------------------------------------------------
# 61		72		0		0.00
# 62		71		0		0.00
# 63		70		0		0.00
# 64		69		3		0.00
# 74		141		2		0.00
# 75		140		6		0.01
# 76		139		0		0.00
# 77		138		2		0.00
# 78		137		2		0.00
# 147		310		2		0.00
# 148		309		5		0.00
# 149		308		5		0.00
# 150		307		7		0.03
# 151		306		12		0.10
# 155		302		4		0.00
# 156		301		2		0.00
# 214		275		3		0.00
# 215		274		0		0.00
# 216		273		0		0.00
# 217		272		1		0.00
# 222		267		0		0.00
# 223		266		0		0.00
# 224		265		0		0.00
# 225		264		0		0.00
# 229		260		0		0.00
# 230		259		0		0.00
# 231		255		7		0.03
# 279		295		2		0.00
# 280		294		4		0.00
# 281		293		2		0.00
# 282		292		2		0.00
# 283		291		3		0.00
# 284		290		1		0.00
# 322		509		4		0.00
# 323		508		2		0.00
# 324		507		2		0.00
# 325		506		2		0.00
# 326		505		2		0.00
# 331		500		2		0.00
# 332		499		2		0.00
# 333		498		3		0.00
# 334		497		3		0.00
# 335		496		9		0.06
# 336		495		1		0.00
# 338		494		3		0.00
# 339		493		6		0.01
# 340		492		2		0.00
# 364		379		4		0.00
# 365		378		1		0.00
# 366		377		3		0.00
# 367		376		3		0.00
# 368		375		4		0.00
# 369		374		9		0.06
# 380		470		9		0.06
# 381		469		4		0.00
# 393		468		5		0.00
# 394		467		5		0.00
# 398		460		0		0.00
# 399		459		0		0.00
# 400		458		0		0.00
# 401		457		0		0.00
# 402		456		0		0.00
# 403		455		1		0.00
# 404		454		0		0.00
# 405		453		8		0.04
# 406		452		0		0.00
# 407		451		1		0.00
# 408		450		0		0.00
# 409		449		2		0.00
# 416		445		0		0.00
# 417		444		0		0.00
# 510		522		3		0.00
# 511		521		5		0.00
# 512		520		0		0.00
# 513		519		0		0.00
# 544		556		3		0.00
# 545		555		0		0.00
# 547		554		3		0.00
# 548		553		0		0.00
#
# BPAIRS 79
# avg substitutions per BP  2.4
# BPAIRS expected to covary 0.4
# BPAIRS observed to covary 0
#
#
# Method Target_E-val [cov_min,cov_max] [FP | TP True Found | Sen PPV F] 
# GTp    0.05         [-6.13,10.22]     [0 | 0 79 0 | 0.00 0.00 0.00] 
#
