# Supplementary material for: Estimating the power of sequence covariation for detecting conserved RNA structure
Source: Bioinformatics. 2020 Feb 7;36(10):3072–6. doi: 10.1093/bioinformatics/btaa080 (PMC7214042; doi:10.1093/bioinformatics/btaa080)
Supplement: btaa080_Supplementary_Data [file btaa080_supplementary_data.zip › btaa080-Suppl_Data/data/alignments/XIST_Branlant12/R-scape/XIST_A.S1_1.surv]

4.501507	0.0135135
3.179755	0.027027
2.726583	0.0405405
0.838366	0.0540541
0.120843	0.0675676
0.045315	0.0810811
0.007550	0.108108
-0.030214	0.864865
-0.067978	0.878378
-0.219036	0.891892
-1.049851	0.905405
-1.427495	0.918919
-1.805138	0.932432
-1.956195	0.945946
-2.333839	0.959459
-2.409367	0.972973
-2.484896	0.986486
-3.089126	1
&
10.203922	1.06511e-05
9.637457	4.26044e-05
9.410871	6.39066e-05
9.373107	7.45577e-05
9.146521	8.52088e-05
9.070992	9.58599e-05
8.995463	0.000117162
8.919935	0.000127813
8.806642	0.000138464
8.768877	0.000298231
8.731113	0.000308882
8.693349	0.000319533
8.542291	0.000351486
8.466763	0.000362137
8.315705	0.00038344
8.277941	0.000404742
8.202412	0.000415393
8.164648	0.000426044
8.051355	0.000457997
8.013591	0.0004793
7.938062	0.000489951
7.787005	0.000500602
7.673712	0.000511253
7.560419	0.000543206
7.522654	0.000564508
7.484890	0.00057516
7.447126	0.000585811
7.409361	0.000617764
7.371597	0.000681671
7.333832	0.000692322
7.296068	0.000713624
7.258304	0.000734926
7.145011	0.00077753
7.107246	0.000788182
7.031718	0.000852088
6.993953	0.000884041
6.956189	0.000894693
6.918425	0.000915995
6.805132	0.000926646
6.767367	0.000937297
6.578546	0.00096925
6.540781	0.00119292
6.503017	0.00135269
6.465253	0.0019811
6.427488	0.00199176
6.389724	0.00200241
6.276431	0.0057516
6.238667	0.00576225
6.200902	0.0057729
6.163138	0.00587941
6.125374	0.00589006
6.087609	0.00592201
6.049845	0.00595397
6.012081	0.0062522
5.974316	0.00626285
5.936552	0.00642261
5.898788	0.00643327
5.861023	0.00645457
5.823259	0.00651847
5.785495	0.00652913
5.747730	0.00684866
5.709966	0.00689126
5.672201	0.00691257
5.634437	0.00693387
5.596673	0.00743447
5.521144	0.00753033
5.483380	0.00784986
5.445615	0.0120038
5.407851	0.012121
5.370087	0.0123553
5.332322	0.0124085
5.294558	0.0125257
5.256794	0.0128346
5.219029	0.0128665
5.181265	0.0129411
5.143501	0.0135695
5.105736	0.0139423
5.067972	0.0143151
5.030208	0.0144855
4.992443	0.014805
4.954679	0.0149222
4.916915	0.0149754
4.879150	0.0151778
4.841386	0.0152417
4.803622	0.0155187
4.765857	0.0159554
4.728093	0.0162536
4.690329	0.0163281
4.652564	0.0170524
4.614800	0.0171696
4.577036	0.0173293
4.539271	0.0176276
4.501507	0.0183199
4.463743	0.0185649
4.425978	0.0187353
4.388214	0.0188098
4.350450	0.01914
4.312685	0.0193957
4.274921	0.0197897
4.237157	0.0198856
4.199392	0.0200134
4.161628	0.0201838
4.123864	0.020514
4.086099	0.0207377
4.048335	0.0209188
4.010570	0.0213661
3.972806	0.0217815
3.935042	0.0231022
3.897277	0.0235602
3.859513	0.02372
3.821749	0.0241247
3.783984	0.0245934
3.746220	0.0248916
3.708456	0.0256159
3.670691	0.0258396
3.632927	0.0263402
3.595163	0.0265106
3.557398	0.0272988
3.519634	0.0274372
3.481870	0.0276929
3.444105	0.02781
3.406341	0.0280444
3.368577	0.0284384
3.330812	0.0289497
3.293048	0.0292053
3.255284	0.0296527
3.217519	0.0301
3.179755	0.0304835
3.141991	0.0308775
3.104226	0.0311864
3.066462	0.0316977
3.028698	0.0322941
2.990933	0.0326989
2.953169	0.0329971
2.915405	0.0334445
2.877640	0.033977
2.839876	0.0342433
2.802112	0.0344883
2.764347	0.0349995
2.726583	0.0354469
2.688819	0.0359475
2.651054	0.036299
2.613290	0.0367037
2.575526	0.0369061
2.537761	0.037183
2.499997	0.0376623
2.462233	0.0379073
2.424468	0.0391002
2.386704	0.0396114
2.348939	0.0402612
2.311175	0.0406872
2.273411	0.0409109
2.235646	0.041305
2.197882	0.041763
2.160118	0.0423275
2.122353	0.046556
2.084589	0.0471205
2.046825	0.04744
2.009060	0.0484093
1.971296	0.0488247
1.933532	0.0494318
1.895767	0.0499537
1.858003	0.0507418
1.820239	0.05153
1.782474	0.0533088
1.744710	0.0538946
1.706946	0.0545123
1.669181	0.0554283
1.631417	0.0563443
1.593653	0.0570899
1.555888	0.0578674
1.518124	0.0588686
1.480360	0.0606687
1.442595	0.0615634
1.404831	0.0621172
1.367067	0.0635232
1.329302	0.0639492
1.291538	0.0651954
1.253774	0.0660901
1.216009	0.0667505
1.178245	0.0676238
1.140481	0.0683162
1.102716	0.0691683
1.064952	0.0697754
1.027188	0.0704251
0.989423	0.0715008
0.951659	0.0724168
0.913895	0.0735139
0.876130	0.0741636
0.838366	0.0765069
0.800602	0.0773909
0.762837	0.078914
0.725073	0.0802134
0.687308	0.082791
0.649544	0.083707
0.611780	0.0849319
0.574015	0.0860716
0.536251	0.0869023
0.498487	0.0880101
0.460722	0.0891923
0.422958	0.091035
0.385194	0.0928457
0.347429	0.0942836
0.309665	0.0958493
0.271901	0.0984694
0.234136	0.10175
0.196372	0.103635
0.158608	0.105244
0.120843	0.10649
0.083079	0.108141
0.045315	0.110132
0.007550	0.136302
-0.030214	0.781727
-0.067978	0.785412
-0.105743	0.789801
-0.143507	0.79405
-0.181271	0.798417
-0.219036	0.803817
-0.256800	0.810219
-0.294564	0.814245
-0.332329	0.81875
-0.370093	0.825993
-0.407857	0.831031
-0.445622	0.835717
-0.483386	0.84148
-0.521150	0.848403
-0.558915	0.852653
-0.596679	0.862111
-0.634443	0.865796
-0.672208	0.868065
-0.709972	0.8724
-0.747736	0.877171
-0.785501	0.882007
-0.823265	0.885756
-0.861029	0.890283
-0.898794	0.893617
-0.936558	0.896897
-0.974323	0.900849
-1.012087	0.902372
-1.049851	0.908816
-1.087616	0.911415
-1.125380	0.914972
-1.163144	0.917188
-1.200909	0.9205
-1.238673	0.921533
-1.276437	0.923333
-1.314202	0.924771
-1.351966	0.929
-1.389730	0.930992
-1.427495	0.935497
-1.465259	0.940077
-1.503023	0.943858
-1.540788	0.945562
-1.578552	0.94749
-1.616316	0.948853
-1.654081	0.950462
-1.691845	0.95207
-1.729609	0.953018
-1.767374	0.954328
-1.805138	0.955936
-1.842902	0.957854
-1.880667	0.962316
-1.918431	0.963989
-1.956195	0.964851
-1.993960	0.965597
-2.031724	0.965959
-2.069488	0.966396
-2.107253	0.967205
-2.145017	0.968057
-2.182781	0.969037
-2.220546	0.969506
-2.258310	0.970347
-2.296074	0.972265
-2.333839	0.972872
-2.371603	0.973319
-2.409367	0.974107
-2.447132	0.974789
-2.484896	0.983981
-2.522660	0.984737
-2.560425	0.985546
-2.598189	0.986111
-2.635954	0.986399
-2.673718	0.987197
-2.711482	0.987346
-2.749247	0.988231
-2.787011	0.988582
-2.824775	0.988752
-2.862540	0.989338
-2.900304	0.989871
-2.938068	0.989988
-2.975833	0.990435
-3.013597	0.99067
-3.051361	0.99084
-3.089126	0.992182
-3.126890	0.992651
-3.164654	0.992821
-3.202419	0.992938
-3.240183	0.993609
-3.277947	0.993769
-3.315712	0.994419
-3.353476	0.995154
-3.391240	0.995228
-3.429005	0.995431
-3.466769	0.995505
-3.504533	0.996123
-3.542298	0.996166
-3.580062	0.996496
-3.617826	0.99657
-3.655591	0.99689
-3.693355	0.997231
-3.731119	0.997295
-3.768884	0.997657
-3.806648	0.997689
-3.844412	0.997731
-3.882177	0.997838
-3.919941	0.99787
-3.957705	0.997923
-3.995470	0.997987
-4.033234	0.998615
-4.070998	0.998637
-4.108763	0.998701
-4.146527	0.999009
-4.184291	0.999052
-4.297585	0.999148
-4.335349	0.999191
-4.373113	0.999222
-4.410878	0.999542
-4.448642	0.999553
-4.524171	0.999563
-4.561935	0.999595
-4.599699	0.999606
-4.637464	0.999627
-4.675228	0.999638
-4.712992	0.999659
-4.750757	0.99967
-4.788521	0.99968
-4.864050	0.999691
-4.901814	0.999755
-4.939578	0.999766
-4.977343	0.999776
-5.015107	0.999787
-5.090636	0.999819
-5.128400	0.999851
-5.203929	0.999862
-5.279457	0.999925
-5.430515	0.999947
-5.506043	0.999957
-5.808158	0.999968
-5.883687	0.999979
-6.110273	0.999989
-6.148037	1
&
13.942592	5.32136e-07
11.336853	1.06427e-06
11.185795	2.12854e-06
11.148031	2.66068e-06
11.110267	3.19281e-06
11.034738	4.78922e-06
10.883681	7.4499e-06
10.732623	7.98204e-06
10.694859	9.57844e-06
10.619330	1.01106e-05
10.581566	1.22391e-05
10.543801	1.33034e-05
10.506037	1.38355e-05
10.430508	1.54319e-05
10.354980	2.07533e-05
10.279451	2.12854e-05
10.241687	2.39461e-05
10.203922	2.50104e-05
10.166158	2.87353e-05
10.128394	2.97996e-05
10.090629	3.1396e-05
10.052865	3.9378e-05
10.015101	3.99102e-05
9.977336	4.3103e-05
9.939572	4.41673e-05
9.901808	5.26814e-05
9.864043	5.80028e-05
9.826279	6.38563e-05
9.788515	8.40774e-05
9.750750	8.83345e-05
9.712986	9.36559e-05
9.675222	0.000102702
9.637457	0.000106427
9.599693	0.000114941
9.561929	0.000123455
9.524164	0.000125584
9.486400	0.000138887
9.448636	0.000144741
9.410871	0.000155384
9.373107	0.000155916
9.335343	0.00016443
9.297578	0.000167623
9.259814	0.000169751
9.222050	0.00018199
9.184285	0.000191037
9.146521	0.000196358
9.108757	0.000199019
9.070992	0.000213919
9.033228	0.000223497
8.995463	0.00022669
8.957699	0.000229883
8.919935	0.000237865
8.882170	0.000242654
8.844406	0.000250104
8.806642	0.000278307
8.768877	0.000292675
8.731113	0.000311299
8.693349	0.000317153
8.655584	0.000329924
8.617820	0.000345356
8.580056	0.000354934
8.542291	0.000360256
8.504527	0.00036877
8.466763	0.000375688
8.428998	0.000387395
8.391234	0.000395377
8.353470	0.000404423
8.315705	0.000415598
8.277941	0.00043103
8.240177	0.000444333
8.202412	0.000466151
8.164648	0.000479454
8.126884	0.000489033
8.089119	0.000502868
8.051355	0.000511915
8.013591	0.000547568
7.975826	0.00057311
7.938062	0.000616213
7.900298	0.000651334
7.862533	0.000704015
7.824769	0.000766808
7.787005	0.000857271
7.749240	0.000880685
7.711476	0.000921659
7.673712	0.000974873
7.635947	0.0010084
7.598183	0.00105097
7.560419	0.00108449
7.522654	0.00110631
7.484890	0.00111376
7.447126	0.00112972
7.409361	0.00115314
7.371597	0.00117229
7.333832	0.0012138
7.296068	0.00123722
7.258304	0.001275
7.220539	0.00130214
7.182775	0.00131704
7.145011	0.00132608
7.107246	0.0013479
7.069482	0.00136599
7.031718	0.00139313
6.993953	0.00143304
6.956189	0.00146284
6.918425	0.00148785
6.880660	0.00152244
6.842896	0.00154798
6.805132	0.00157672
6.767367	0.001598
6.729603	0.00167197
6.691839	0.00173742
6.654074	0.00191782
6.616310	0.00237173
6.578546	0.00274316
6.540781	0.00315184
6.503017	0.00367972
6.465253	0.00423899
6.427488	0.00486478
6.389724	0.00544481
6.351960	0.00613233
6.314195	0.00660593
6.276431	0.00689754
6.238667	0.00704228
6.200902	0.00727163
6.163138	0.00753078
6.125374	0.00761327
6.087609	0.00774311
6.049845	0.0078506
6.012081	0.00796873
5.974316	0.00806558
5.936552	0.00818212
5.898788	0.00838805
5.861023	0.00854663
5.823259	0.00888028
5.785495	0.00973755
5.747730	0.0101649
5.709966	0.0105182
5.672201	0.0111525
5.634437	0.0118794
5.596673	0.0126531
5.558908	0.0132305
5.521144	0.0135003
5.483380	0.0140824
5.445615	0.0143549
5.407851	0.0146625
5.370087	0.0149466
5.332322	0.0151962
5.294558	0.0154639
5.256794	0.015954
5.219029	0.0162498
5.181265	0.0164925
5.143501	0.0168964
5.105736	0.0172561
5.067972	0.0178297
5.030208	0.0181714
4.992443	0.0186918
4.954679	0.0190196
4.916915	0.0193868
4.879150	0.019714
4.841386	0.0200525
4.803622	0.0203047
4.765857	0.0207001
4.728093	0.0209358
4.690329	0.0213929
4.652564	0.0217026
4.614800	0.0219378
4.577036	0.0222082
4.539271	0.022404
4.501507	0.022703
4.463743	0.0230425
4.425978	0.0233171
4.388214	0.0237221
4.350450	0.0240845
4.312685	0.0244245
4.274921	0.0247986
4.237157	0.0252679
4.199392	0.0257208
4.161628	0.026172
4.123864	0.0265679
4.086099	0.0269905
4.048335	0.0275657
4.010570	0.0278977
3.972806	0.028249
3.935042	0.0286874
3.897277	0.0289892
3.859513	0.0293702
3.821749	0.0297373
3.783984	0.0301535
3.746220	0.0305552
3.708456	0.0308915
3.670691	0.031272
3.632927	0.0316514
3.595163	0.0320245
3.557398	0.032472
3.519634	0.0330206
3.481870	0.0334208
3.444105	0.0338374
3.406341	0.0343142
3.368577	0.0347724
3.330812	0.0351806
3.293048	0.0354573
3.255284	0.0357558
3.217519	0.0361038
3.179755	0.0364316
3.141991	0.0368201
3.104226	0.0371723
3.066462	0.0374932
3.028698	0.0378492
2.990933	0.0381132
2.953169	0.0384127
2.915405	0.0388039
2.877640	0.0390875
2.839876	0.0394972
2.802112	0.0400155
2.764347	0.0406137
2.726583	0.0411485
2.688819	0.0416449
2.651054	0.0420808
2.613290	0.0426432
2.575526	0.0432163
2.537761	0.0436612
2.499997	0.044064
2.462233	0.0445674
2.424468	0.0451783
2.386704	0.0457211
2.348939	0.0464794
2.311175	0.0474947
2.273411	0.0487239
2.235646	0.0500399
2.197882	0.0519045
2.160118	0.0541592
2.122353	0.0558907
2.084589	0.0569699
2.046825	0.0581395
2.009060	0.0595598
1.971296	0.0605054
1.933532	0.0614143
1.895767	0.0623189
1.858003	0.0631847
1.820239	0.0642
1.782474	0.0650328
1.744710	0.0659364
1.706946	0.0667809
1.669181	0.0677042
1.631417	0.0686726
1.593653	0.0697076
1.555888	0.0706591
1.518124	0.0716531
1.480360	0.0726631
1.442595	0.0734762
1.404831	0.0743223
1.367067	0.0751189
1.329302	0.0758602
1.291538	0.0765323
1.253774	0.0772837
1.216009	0.0779233
1.178245	0.0788449
1.140481	0.0797049
1.102716	0.0805616
1.064952	0.0815897
1.027188	0.0826055
0.989423	0.0838827
0.951659	0.0850837
0.913895	0.0864454
0.876130	0.0873788
0.838366	0.0885713
0.800602	0.0896659
0.762837	0.0907557
0.725073	0.0920345
0.687308	0.0934212
0.649544	0.0948505
0.611780	0.0960978
0.574015	0.0974399
0.536251	0.0990299
0.498487	0.10031
0.460722	0.101883
0.422958	0.103515
0.385194	0.105302
0.347429	0.107142
0.309665	0.108985
0.271901	0.110891
0.234136	0.113113
0.196372	0.114984
0.158608	0.116716
0.120843	0.118524
0.083079	0.120486
0.045315	0.128588
0.007550	0.15925
-0.030214	0.677331
-0.067978	0.699425
-0.105743	0.708111
-0.143507	0.716374
-0.181271	0.724832
-0.219036	0.733191
-0.256800	0.742236
-0.294564	0.752016
-0.332329	0.762115
-0.370093	0.771478
-0.407857	0.781244
-0.445622	0.790303
-0.483386	0.799351
-0.521150	0.809483
-0.558915	0.818223
-0.596679	0.825726
-0.634443	0.831257
-0.672208	0.837596
-0.709972	0.843171
-0.747736	0.849696
-0.785501	0.855858
-0.823265	0.861827
-0.861029	0.867716
-0.898794	0.872349
-0.936558	0.877104
-0.974323	0.88135
-1.012087	0.886461
-1.049851	0.891209
-1.087616	0.896002
-1.125380	0.900168
-1.163144	0.904009
-1.200909	0.907575
-1.238673	0.911179
-1.276437	0.915258
-1.314202	0.919467
-1.351966	0.923712
-1.389730	0.927718
-1.427495	0.93129
-1.465259	0.934533
-1.503023	0.938332
-1.540788	0.941608
-1.578552	0.944661
-1.616316	0.946759
-1.654081	0.948995
-1.691845	0.951273
-1.729609	0.953224
-1.767374	0.95635
-1.805138	0.95879
-1.842902	0.960317
-1.880667	0.962048
-1.918431	0.963341
-1.956195	0.964739
-1.993960	0.966002
-2.031724	0.9671
-2.069488	0.968429
-2.107253	0.969767
-2.145017	0.971009
-2.182781	0.97239
-2.220546	0.974113
-2.258310	0.976054
-2.296074	0.978504
-2.333839	0.980956
-2.371603	0.982065
-2.409367	0.983067
-2.447132	0.983902
-2.484896	0.98499
-2.522660	0.985707
-2.560425	0.986416
-2.598189	0.987091
-2.635954	0.98777
-2.673718	0.98831
-2.711482	0.988878
-2.749247	0.989388
-2.787011	0.989941
-2.824775	0.990478
-2.862540	0.991012
-2.900304	0.991569
-2.938068	0.99195
-2.975833	0.992355
-3.013597	0.993024
-3.051361	0.993485
-3.089126	0.993891
-3.126890	0.994314
-3.164654	0.994628
-3.202419	0.995019
-3.240183	0.995291
-3.277947	0.995731
-3.315712	0.99595
-3.353476	0.996283
-3.391240	0.996549
-3.429005	0.996811
-3.466769	0.997058
-3.504533	0.9973
-3.542298	0.997434
-3.580062	0.997718
-3.617826	0.997995
-3.655591	0.998134
-3.693355	0.998365
-3.731119	0.99855
-3.768884	0.998712
-3.806648	0.998815
-3.844412	0.998902
-3.882177	0.998953
-3.919941	0.998988
-3.957705	0.999039
-3.995470	0.999108
-4.033234	0.999183
-4.070998	0.999236
-4.108763	0.999294
-4.146527	0.999335
-4.184291	0.99938
-4.222056	0.99941
-4.259820	0.999453
-4.297585	0.999497
-4.335349	0.999539
-4.373113	0.999581
-4.410878	0.999604
-4.448642	0.999633
-4.486406	0.999651
-4.524171	0.999676
-4.561935	0.999708
-4.599699	0.99974
-4.637464	0.999749
-4.675228	0.999757
-4.712992	0.999777
-4.750757	0.99979
-4.788521	0.999803
-4.826285	0.999832
-4.864050	0.999845
-4.901814	0.999855
-4.939578	0.999867
-4.977343	0.999881
-5.015107	0.999886
-5.052871	0.999895
-5.090636	0.999899
-5.128400	0.999906
-5.166164	0.99991
-5.203929	0.999913
-5.241693	0.999921
-5.279457	0.999923
-5.317222	0.999936
-5.354986	0.999944
-5.392750	0.999964
-5.430515	0.999966
-5.468279	0.999971
-5.581572	0.999976
-5.619336	0.999977
-5.694865	0.999983
-5.732629	0.999984
-5.770394	0.999986
-5.808158	0.999988
-5.845922	0.999994
-6.034744	0.999994
-6.072509	0.999996
-6.110273	0.999997
-6.261330	0.999998
-6.563445	0.999998
-6.865560	0.999999
-6.941088	0.999999
-7.583082	1
&
38.225063	5.99776e-25
38.187299	6.38657e-25
38.149535	6.80058e-25
38.111770	7.24141e-25
38.074006	7.71082e-25
38.036242	8.21064e-25
37.998477	8.74286e-25
37.960713	9.30957e-25
37.922949	9.913e-25
37.885184	1.05555e-24
37.847420	1.12397e-24
37.809656	1.19682e-24
37.771891	1.27439e-24
37.734127	1.35699e-24
37.696363	1.44494e-24
37.658598	1.53858e-24
37.620834	1.6383e-24
37.583070	1.74447e-24
37.545305	1.85753e-24
37.507541	1.97791e-24
37.469777	2.10609e-24
37.432012	2.24257e-24
37.394248	2.38789e-24
37.356484	2.54263e-24
37.318719	2.7074e-24
37.280955	2.88284e-24
37.243190	3.06964e-24
37.205426	3.26854e-24
37.167662	3.48033e-24
37.129897	3.70584e-24
37.092133	3.94596e-24
37.054369	4.20163e-24
37.016604	4.47386e-24
36.978840	4.76372e-24
36.941076	5.07236e-24
36.903311	5.40099e-24
36.865547	5.7509e-24
36.827783	6.12348e-24
36.790018	6.52019e-24
36.752254	6.94259e-24
36.714490	7.39235e-24
36.676725	7.87123e-24
36.638961	8.38113e-24
36.601197	8.92406e-24
36.563432	9.50214e-24
36.525668	1.01177e-23
36.487904	1.0773e-23
36.450139	1.14708e-23
36.412375	1.22138e-23
36.374611	1.3005e-23
36.336846	1.38473e-23
36.299082	1.47442e-23
36.261318	1.56991e-23
36.223553	1.67159e-23
36.185789	1.77986e-23
36.148025	1.89513e-23
36.110260	2.01786e-23
36.072496	2.14854e-23
36.034732	2.28769e-23
35.996967	2.43584e-23
35.959203	2.59358e-23
35.921439	2.76153e-23
35.883674	2.94036e-23
35.845910	3.13076e-23
35.808146	3.33349e-23
35.770381	3.54934e-23
35.732617	3.77916e-23
35.694853	4.02386e-23
35.657088	4.28441e-23
35.619324	4.56181e-23
35.581559	4.85717e-23
35.543795	5.17165e-23
35.506031	5.50648e-23
35.468266	5.86298e-23
35.430502	6.24256e-23
35.392738	6.6467e-23
35.354973	7.077e-23
35.317209	7.53515e-23
35.279445	8.02294e-23
35.241680	8.54231e-23
35.203916	9.09528e-23
35.166152	9.68404e-23
35.128387	1.03109e-22
35.090623	1.09783e-22
35.052859	1.16889e-22
35.015094	1.24455e-22
34.977330	1.32511e-22
34.939566	1.41087e-22
34.901801	1.50219e-22
34.864037	1.59941e-22
34.826273	1.70293e-22
34.788508	1.81314e-22
34.750744	1.93048e-22
34.712980	2.05542e-22
34.675215	2.18843e-22
34.637451	2.33005e-22
34.599687	2.48084e-22
34.561922	2.64137e-22
34.524158	2.8123e-22
34.486394	2.99428e-22
34.448629	3.18803e-22
34.410865	3.39431e-22
34.373101	3.61394e-22
34.335336	3.84777e-22
34.297572	4.09673e-22
34.259808	4.36178e-22
34.222043	4.64399e-22
34.184279	4.94444e-22
34.146515	5.26432e-22
34.108750	5.6049e-22
34.070986	5.9675e-22
34.033222	6.35354e-22
33.995457	6.76456e-22
33.957693	7.20215e-22
33.919928	7.66804e-22
33.882164	8.16405e-22
33.844400	8.69214e-22
33.806635	9.25438e-22
33.768871	9.85297e-22
33.731107	1.04903e-21
33.693342	1.11688e-21
33.655578	1.18911e-21
33.617814	1.26602e-21
33.580049	1.3479e-21
33.542285	1.43507e-21
33.504521	1.52788e-21
33.466756	1.62669e-21
33.428992	1.73189e-21
33.391228	1.84388e-21
33.353463	1.96312e-21
33.315699	2.09006e-21
33.277935	2.22521e-21
33.240170	2.3691e-21
33.202406	2.52228e-21
33.164642	2.68537e-21
33.126877	2.85899e-21
33.089113	3.04384e-21
33.051349	3.24064e-21
33.013584	3.45015e-21
32.975820	3.67321e-21
32.938056	3.91068e-21
32.900291	4.1635e-21
32.862527	4.43265e-21
32.824763	4.7192e-21
32.786998	5.02426e-21
32.749234	5.34904e-21
32.711470	5.6948e-21
32.673705	6.0629e-21
32.635941	6.45479e-21
32.598177	6.87199e-21
32.560412	7.31615e-21
32.522648	7.78901e-21
32.484884	8.29242e-21
32.447119	8.82835e-21
32.409355	9.39891e-21
32.371591	1.00063e-20
32.333826	1.0653e-20
32.296062	1.13414e-20
32.258297	1.20743e-20
32.220533	1.28545e-20
32.182769	1.36851e-20
32.145004	1.45694e-20
32.107240	1.55108e-20
32.069476	1.6513e-20
32.031711	1.75799e-20
31.993947	1.87158e-20
31.956183	1.9925e-20
31.918418	2.12122e-20
31.880654	2.25826e-20
31.842890	2.40415e-20
31.805125	2.55946e-20
31.767361	2.72481e-20
31.729597	2.90082e-20
31.691832	3.0882e-20
31.654068	3.28768e-20
31.616304	3.50004e-20
31.578539	3.72612e-20
31.540775	3.96678e-20
31.503011	4.22299e-20
31.465246	4.49573e-20
31.427482	4.78609e-20
31.389718	5.09519e-20
31.351953	5.42424e-20
31.314189	5.77453e-20
31.276425	6.14743e-20
31.238660	6.5444e-20
31.200896	6.967e-20
31.163132	7.41687e-20
31.125367	7.89578e-20
31.087603	8.4056e-20
31.049839	8.94832e-20
31.012074	9.52607e-20
30.974310	1.01411e-19
30.936546	1.07958e-19
30.898781	1.14928e-19
30.861017	1.22347e-19
30.823253	1.30246e-19
30.785488	1.38654e-19
30.747724	1.47604e-19
30.709960	1.57132e-19
30.672195	1.67274e-19
30.634431	1.78071e-19
30.596666	1.89565e-19
30.558902	2.018e-19
30.521138	2.14824e-19
30.483373	2.28689e-19
30.445609	2.43448e-19
30.407845	2.59159e-19
30.370080	2.75884e-19
30.332316	2.93687e-19
30.294552	3.12638e-19
30.256787	3.32812e-19
30.219023	3.54287e-19
30.181259	3.77147e-19
30.143494	4.01482e-19
30.105730	4.27385e-19
30.067966	4.54959e-19
30.030201	4.84312e-19
29.992437	5.15557e-19
29.954673	5.48817e-19
29.916908	5.84221e-19
29.879144	6.21908e-19
29.841380	6.62025e-19
29.803615	7.04729e-19
29.765851	7.50186e-19
29.728087	7.98573e-19
29.690322	8.5008e-19
29.652558	9.04907e-19
29.614794	9.63268e-19
29.577029	1.02539e-18
29.539265	1.09152e-18
29.501501	1.16191e-18
29.463736	1.23684e-18
29.425972	1.31659e-18
29.388208	1.40149e-18
29.350443	1.49186e-18
29.312679	1.58805e-18
29.274915	1.69044e-18
29.237150	1.79943e-18
29.199386	1.91544e-18
29.161622	2.03893e-18
29.123857	2.17038e-18
29.086093	2.31029e-18
29.048329	2.45922e-18
29.010564	2.61775e-18
28.972800	2.78648e-18
28.935035	2.96609e-18
28.897271	3.15727e-18
28.859507	3.36076e-18
28.821742	3.57737e-18
28.783978	3.80792e-18
28.746214	4.05333e-18
28.708449	4.31454e-18
28.670685	4.59258e-18
28.632921	4.88852e-18
28.595156	5.20352e-18
28.557392	5.53881e-18
28.519628	5.89569e-18
28.481863	6.27555e-18
28.444099	6.67988e-18
28.406335	7.11024e-18
28.368570	7.5683e-18
28.330806	8.05586e-18
28.293042	8.57482e-18
28.255277	9.12718e-18
28.217513	9.7151e-18
28.179749	1.03409e-17
28.141984	1.10069e-17
28.104220	1.17159e-17
28.066456	1.24704e-17
28.028691	1.32736e-17
27.990927	1.41284e-17
27.953163	1.50382e-17
27.915398	1.60066e-17
27.877634	1.70374e-17
27.839870	1.81344e-17
27.802105	1.93021e-17
27.764341	2.05449e-17
27.726577	2.18676e-17
27.688812	2.32755e-17
27.651048	2.47739e-17
27.613284	2.63688e-17
27.575519	2.80663e-17
27.537755	2.9873e-17
27.499991	3.17959e-17
27.462226	3.38425e-17
27.424462	3.60207e-17
27.386698	3.83391e-17
27.348933	4.08065e-17
27.311169	4.34327e-17
27.273404	4.62278e-17
27.235640	4.92027e-17
27.197876	5.23688e-17
27.160111	5.57386e-17
27.122347	5.9325e-17
27.084583	6.31421e-17
27.046818	6.72046e-17
27.009054	7.15283e-17
26.971290	7.613e-17
26.933525	8.10275e-17
26.895761	8.62399e-17
26.857997	9.17874e-17
26.820232	9.76914e-17
26.782468	1.03975e-16
26.744704	1.10662e-16
26.706939	1.1778e-16
26.669175	1.25354e-16
26.631411	1.33416e-16
26.593646	1.41996e-16
26.555882	1.51127e-16
26.518118	1.60844e-16
26.480353	1.71186e-16
26.442589	1.82193e-16
26.404825	1.93907e-16
26.367060	2.06373e-16
26.329296	2.19641e-16
26.291532	2.3376e-16
26.253767	2.48787e-16
26.216003	2.64779e-16
26.178239	2.81798e-16
26.140474	2.9991e-16
26.102710	3.19186e-16
26.064946	3.397e-16
26.027181	3.6153e-16
25.989417	3.84763e-16
25.951653	4.09488e-16
25.913888	4.358e-16
25.876124	4.63802e-16
25.838360	4.93602e-16
25.800595	5.25315e-16
25.762831	5.59064e-16
25.725067	5.94979e-16
25.687302	6.332e-16
25.649538	6.73874e-16
25.611773	7.17159e-16
25.574009	7.63222e-16
25.536245	8.12242e-16
25.498480	8.64407e-16
25.460716	9.1992e-16
25.422952	9.78995e-16
25.385187	1.04186e-15
25.347423	1.10876e-15
25.309659	1.17995e-15
25.271894	1.25571e-15
25.234130	1.33633e-15
25.196366	1.42212e-15
25.158601	1.51342e-15
25.120837	1.61057e-15
25.083073	1.71395e-15
25.045308	1.82396e-15
25.007544	1.94103e-15
24.969780	2.06561e-15
24.932015	2.19817e-15
24.894251	2.33923e-15
24.856487	2.48934e-15
24.818722	2.64908e-15
24.780958	2.81905e-15
24.743194	2.99992e-15
24.705429	3.19239e-15
24.667665	3.39719e-15
24.629901	3.61512e-15
24.592136	3.84702e-15
24.554372	4.09379e-15
24.516608	4.35636e-15
24.478843	4.63576e-15
24.441079	4.93307e-15
24.403315	5.24943e-15
24.365550	5.58606e-15
24.327786	5.94425e-15
24.290022	6.32539e-15
24.252257	6.73095e-15
24.214493	7.16249e-15
24.176729	7.62167e-15
24.138964	8.11026e-15
24.101200	8.63014e-15
24.063436	9.18332e-15
24.025671	9.77192e-15
23.987907	1.03982e-14
23.950142	1.10646e-14
23.912378	1.17737e-14
23.874614	1.25281e-14
23.836849	1.33309e-14
23.799085	1.4185e-14
23.761321	1.50938e-14
23.723556	1.60608e-14
23.685792	1.70897e-14
23.648028	1.81844e-14
23.610263	1.93492e-14
23.572499	2.05885e-14
23.534735	2.19072e-14
23.496970	2.33102e-14
23.459206	2.48029e-14
23.421442	2.63911e-14
23.383677	2.8081e-14
23.345913	2.98789e-14
23.308149	3.17919e-14
23.270384	3.38271e-14
23.232620	3.59926e-14
23.194856	3.82965e-14
23.157091	4.07478e-14
23.119327	4.33557e-14
23.081563	4.61305e-14
23.043798	4.90826e-14
23.006034	5.22234e-14
22.968270	5.5565e-14
22.930505	5.91202e-14
22.892741	6.29026e-14
22.854977	6.69267e-14
22.817212	7.12081e-14
22.779448	7.57629e-14
22.741684	8.06089e-14
22.703919	8.57644e-14
22.666155	9.12493e-14
22.628391	9.70846e-14
22.590626	1.03293e-13
22.552862	1.09897e-13
22.515098	1.16923e-13
22.477333	1.24399e-13
22.439569	1.32351e-13
22.401805	1.40811e-13
22.364040	1.49812e-13
22.326276	1.59387e-13
22.288511	1.69573e-13
22.250747	1.80409e-13
22.212983	1.91937e-13
22.175218	2.04201e-13
22.137454	2.17248e-13
22.099690	2.31127e-13
22.061925	2.45892e-13
22.024161	2.61599e-13
21.986397	2.78308e-13
21.948632	2.96083e-13
21.910868	3.14991e-13
21.873104	3.35106e-13
21.835339	3.56504e-13
21.797575	3.79266e-13
21.759811	4.0348e-13
21.722046	4.29238e-13
21.684282	4.56638e-13
21.646518	4.85784e-13
21.608753	5.16789e-13
21.570989	5.4977e-13
21.533225	5.84854e-13
21.495460	6.22173e-13
21.457696	6.6187e-13
21.419932	7.04097e-13
21.382167	7.49014e-13
21.344403	7.96793e-13
21.306639	8.47615e-13
21.268874	9.01675e-13
21.231110	9.59178e-13
21.193346	1.02034e-12
21.155581	1.0854e-12
21.117817	1.15461e-12
21.080053	1.22821e-12
21.042288	1.30651e-12
21.004524	1.38979e-12
20.966760	1.47837e-12
20.928995	1.57259e-12
20.891231	1.6728e-12
20.853467	1.77939e-12
20.815702	1.89276e-12
20.777938	2.01335e-12
20.740174	2.1416e-12
20.702409	2.27802e-12
20.664645	2.42311e-12
20.626880	2.57743e-12
20.589116	2.74156e-12
20.551352	2.91613e-12
20.513587	3.10179e-12
20.475823	3.29926e-12
20.438059	3.50929e-12
20.400294	3.73266e-12
20.362530	3.97022e-12
20.324766	4.22289e-12
20.287001	4.4916e-12
20.249237	4.77739e-12
20.211473	5.08133e-12
20.173708	5.40459e-12
20.135944	5.74837e-12
20.098180	6.11398e-12
20.060415	6.50281e-12
20.022651	6.91632e-12
19.984887	7.35609e-12
19.947122	7.82378e-12
19.909358	8.32115e-12
19.871594	8.85008e-12
19.833829	9.41258e-12
19.796065	1.00108e-11
19.758301	1.06469e-11
19.720536	1.13234e-11
19.682772	1.20428e-11
19.645008	1.28078e-11
19.607243	1.36214e-11
19.569479	1.44865e-11
19.531715	1.54065e-11
19.493950	1.63848e-11
19.456186	1.74251e-11
19.418422	1.85313e-11
19.380657	1.97077e-11
19.342893	2.09585e-11
19.305129	2.22886e-11
19.267364	2.3703e-11
19.229600	2.5207e-11
19.191836	2.68062e-11
19.154071	2.85066e-11
19.116307	3.03148e-11
19.078543	3.22374e-11
19.040778	3.42817e-11
19.003014	3.64553e-11
18.965249	3.87666e-11
18.927485	4.1224e-11
18.889721	4.3837e-11
18.851956	4.66152e-11
18.814192	4.95691e-11
18.776428	5.27099e-11
18.738663	5.60492e-11
18.700899	5.95997e-11
18.663135	6.33746e-11
18.625370	6.73881e-11
18.587606	7.16552e-11
18.549842	7.6192e-11
18.512077	8.10154e-11
18.474313	8.61435e-11
18.436549	9.15954e-11
18.398784	9.73917e-11
18.361020	1.03554e-10
18.323256	1.10105e-10
18.285491	1.1707e-10
18.247727	1.24474e-10
18.209963	1.32346e-10
18.172198	1.40714e-10
18.134434	1.49611e-10
18.096670	1.59068e-10
18.058905	1.69122e-10
18.021141	1.7981e-10
17.983377	1.91171e-10
17.945612	2.03249e-10
17.907848	2.16088e-10
17.870084	2.29736e-10
17.832319	2.44244e-10
17.794555	2.59666e-10
17.756791	2.76059e-10
17.719026	2.93485e-10
17.681262	3.12008e-10
17.643498	3.31697e-10
17.605733	3.52625e-10
17.567969	3.7487e-10
17.530205	3.98515e-10
17.492440	4.23647e-10
17.454676	4.50361e-10
17.416912	4.78754e-10
17.379147	5.08932e-10
17.341383	5.41008e-10
17.303618	5.751e-10
17.265854	6.11334e-10
17.228090	6.49845e-10
17.190325	6.90775e-10
17.152561	7.34275e-10
17.114797	7.80508e-10
17.077032	8.29643e-10
17.039268	8.81862e-10
17.001504	9.37359e-10
16.963739	9.96338e-10
16.925975	1.05902e-09
16.888211	1.12563e-09
16.850446	1.19641e-09
16.812682	1.27164e-09
16.774918	1.35158e-09
16.737153	1.43653e-09
16.699389	1.52681e-09
16.661625	1.62274e-09
16.623860	1.72467e-09
16.586096	1.83299e-09
16.548332	1.9481e-09
16.510567	2.0704e-09
16.472803	2.20036e-09
16.435039	2.33845e-09
16.397274	2.48518e-09
16.359510	2.64109e-09
16.321746	2.80674e-09
16.283981	2.98274e-09
16.246217	3.16975e-09
16.208453	3.36844e-09
16.170688	3.57954e-09
16.132924	3.80382e-09
16.095160	4.04211e-09
16.057395	4.29527e-09
16.019631	4.56423e-09
15.981867	4.84996e-09
15.944102	5.15352e-09
15.906338	5.47601e-09
15.868574	5.8186e-09
15.830809	6.18255e-09
15.793045	6.56917e-09
15.755281	6.97987e-09
15.717516	7.41615e-09
15.679752	7.87959e-09
15.641987	8.37188e-09
15.604223	8.8948e-09
15.566459	9.45026e-09
15.528694	1.00403e-08
15.490930	1.06669e-08
15.453166	1.13326e-08
15.415401	1.20395e-08
15.377637	1.27904e-08
15.339873	1.3588e-08
15.302108	1.4435e-08
15.264344	1.53347e-08
15.226580	1.62901e-08
15.188815	1.73048e-08
15.151051	1.83824e-08
15.113287	1.95268e-08
15.075522	2.07422e-08
15.037758	2.20328e-08
14.999994	2.34033e-08
14.962229	2.48587e-08
14.924465	2.64042e-08
14.886701	2.80453e-08
14.848936	2.97878e-08
14.811172	3.16381e-08
14.773408	3.36028e-08
14.735643	3.56888e-08
14.697879	3.79037e-08
14.660115	4.02553e-08
14.622350	4.2752e-08
14.584586	4.54028e-08
14.546822	4.8217e-08
14.509057	5.12048e-08
14.471293	5.43766e-08
14.433529	5.77438e-08
14.395764	6.13184e-08
14.358000	6.51129e-08
14.320236	6.9141e-08
14.282471	7.34167e-08
14.244707	7.79553e-08
14.206943	8.27729e-08
14.169178	8.78863e-08
14.131414	9.33137e-08
14.093650	9.90742e-08
14.055885	1.05188e-07
14.018121	1.11677e-07
13.980356	1.18563e-07
13.942592	1.25872e-07
13.904828	1.33628e-07
13.867063	1.41858e-07
13.829299	1.50592e-07
13.791535	1.5986e-07
13.753770	1.69695e-07
13.716006	1.80131e-07
13.678242	1.91203e-07
13.640477	2.02952e-07
13.602713	2.15417e-07
13.564949	2.28642e-07
13.527184	2.42673e-07
13.489420	2.57558e-07
13.451656	2.73349e-07
13.413891	2.90101e-07
13.376127	3.07872e-07
13.338363	3.26722e-07
13.300598	3.46717e-07
13.262834	3.67926e-07
13.225070	3.90422e-07
13.187305	4.14281e-07
13.149541	4.39586e-07
13.111777	4.66423e-07
13.074012	4.94883e-07
13.036248	5.25066e-07
12.998484	5.57072e-07
12.960719	5.91011e-07
12.922955	6.26998e-07
12.885191	6.65156e-07
12.847426	7.05614e-07
12.809662	7.48509e-07
12.771898	7.93985e-07
12.734133	8.42197e-07
12.696369	8.93306e-07
12.658605	9.47484e-07
12.620840	1.00491e-06
12.583076	1.06579e-06
12.545312	1.13031e-06
12.507547	1.19869e-06
12.469783	1.27116e-06
12.432019	1.34797e-06
12.394254	1.42936e-06
12.356490	1.51561e-06
12.318725	1.607e-06
12.280961	1.70383e-06
12.243197	1.80643e-06
12.205432	1.91513e-06
12.167668	2.03028e-06
12.129904	2.15226e-06
12.092139	2.28148e-06
12.054375	2.41835e-06
12.016611	2.56332e-06
11.978846	2.71685e-06
11.941082	2.87945e-06
11.903318	3.05164e-06
11.865553	3.23397e-06
11.827789	3.42704e-06
11.790025	3.63145e-06
11.752260	3.84786e-06
11.714496	4.07695e-06
11.676732	4.31947e-06
11.638967	4.57617e-06
11.601203	4.84787e-06
11.563439	5.13542e-06
11.525674	5.43973e-06
11.487910	5.76174e-06
11.450146	6.10246e-06
11.412381	6.46295e-06
11.374617	6.84432e-06
11.336853	7.24776e-06
11.299088	7.6745e-06
11.261324	8.12585e-06
11.223560	8.60318e-06
11.185795	9.10796e-06
11.148031	9.6417e-06
11.110267	1.0206e-05
11.072502	1.08026e-05
11.034738	1.14332e-05
10.996974	1.20998e-05
10.959209	1.28043e-05
10.921445	1.35487e-05
10.883681	1.43353e-05
10.845916	1.51664e-05
10.808152	1.60443e-05
10.770388	1.69716e-05
10.732623	1.7951e-05
10.694859	1.89852e-05
10.657094	2.00772e-05
10.619330	2.12301e-05
10.581566	2.24471e-05
10.543801	2.37315e-05
10.506037	2.5087e-05
10.468273	2.65171e-05
10.430508	2.80259e-05
10.392744	2.96174e-05
10.354980	3.12959e-05
10.317215	3.30657e-05
10.279451	3.49316e-05
10.241687	3.68983e-05
10.203922	3.89711e-05
10.166158	4.11552e-05
10.128394	4.3456e-05
10.090629	4.58794e-05
10.052865	4.84313e-05
10.015101	5.11179e-05
9.977336	5.39458e-05
9.939572	5.69215e-05
9.901808	6.00522e-05
9.864043	6.33449e-05
9.826279	6.68072e-05
9.788515	7.04468e-05
9.750750	7.42716e-05
9.712986	7.82899e-05
9.675222	8.251e-05
9.637457	8.69407e-05
9.599693	9.15909e-05
9.561929	9.64696e-05
9.524164	0.000101586
9.486400	0.00010695
9.448636	0.000112571
9.410871	0.000118458
9.373107	0.000124621
9.335343	0.000131071
9.297578	0.000137816
9.259814	0.000144867
9.222050	0.000152233
9.184285	0.000159923
9.146521	0.000167947
9.108757	0.000176312
9.070992	0.000185028
9.033228	0.0001941
8.995463	0.000203536
8.957699	0.000213341
8.919935	0.000223518
8.882170	0.000234072
8.844406	0.000245002
8.806642	0.000256307
8.768877	0.000267983
8.731113	0.000280025
8.693349	0.000292421
8.655584	0.000305157
8.617820	0.000318216
8.580056	0.000331572
8.542291	0.000345196
8.504527	0.000359048
8.466763	0.000373082
8.428998	0.000387241
8.391234	0.000401454
8.353470	0.000415637
8.315705	0.000429685
8.277941	0.000443474
8.240177	0.000456848
8.202412	0.000469618
8.164648	0.000481543
8.126884	0.000492312
8.089119	0.000501503
8.051355	0.00050848
&
