# Supplementary material for: Estimating the power of sequence covariation for detecting conserved RNA structure
Source: Bioinformatics. 2020 Feb 7;36(10):3072–6. doi: 10.1093/bioinformatics/btaa080 (PMC7214042; doi:10.1093/bioinformatics/btaa080)
Supplement: btaa080_Supplementary_Data [file btaa080_supplementary_data.zip › btaa080-Suppl_Data/data/alignments/XIST_Branlant12/R-scape/XIST_A.S2.sum]

#target_E-val	MSA	nseq	alen	avgid	method	TP	True	Found	SEN	PPV
0.05		XIST_A.S2_1	10	434	81.16	
 GTp 0 69 0 0.00 0.00  GTp 0 79 0 0.00 0.00 
