# Supplementary material for: Estimating the power of sequence covariation for detecting conserved RNA structure
Source: Bioinformatics. 2020 Feb 7;36(10):3072–6. doi: 10.1093/bioinformatics/btaa080 (PMC7214042; doi:10.1093/bioinformatics/btaa080)
Supplement: btaa080_Supplementary_Data [file btaa080_supplementary_data.zip › btaa080-Suppl_Data/data/alignments/XIST_Branlant12/R-scape/XIST_A.S3.rscape]

# R-scape :: RNA Structural Covariation Above Phylogenetic Expectation
# R-scape 1.2.1 (January 2019)
# Copyright (C) 2016 Howard Hughes Medical Institute.
# Freely distributed under the GNU General Public License (GPLv3).
#-------------------------------------------------------------------------------------------------------
# MSA XIST_A.S3_1 nseq 10 (10) alen 434 (560) avgid 81.16 (77.27) nbpairs 79 (83)
# Two-set statistical test (one test for annotated basepairs, another for all other pairs)
#
# Structure obtained from the msa
# SS_cons ::::::::::::::::::::::::::::::::::::::::::::::::::::<<<<----
#
# SS_cons <<<<--<<<<<<-<-<<-------------------------------------------
#
# SS_cons --------------<<<<<<<<<<--<<<<<<<<<_________________________
#
# SS_cons __________________________>>>>--->>>>-->>>>>>->>>>>---------
#
# SS_cons ------------------>>->->>>>-->>>>>>---->>>>::<--<<<<<-------
#
# SS_cons ---------------------------<____________>>---->-------------
#
# SS_cons --->>>>::::::::::::((------------(((--((((-(((-(((,,,<<<____
#
# SS_cons >>>,,,,,,,,,,,,,,<<<<<-<<<<--<<<<<<--<<<____>>>-------------
#
# SS_cons ---------------->>>>-->>>>>>>>->>->,,,,,,,,,,,,,,,,,,,,,))-)
#
# SS_cons )-)))-))---)))))-)::
#
# left_pos      right_pos    substitutions      power
#--------------------------------------------------------
# 53		283		1		0.00
# 54		282		7		0.03
# 55		281		7		0.03
# 56		280		0		0.00
# 61		275		3		0.00
# 62		274		0		0.00
# 63		273		0		0.00
# 64		272		0		0.00
# 67		271		0		0.00
# 68		270		0		0.00
# 69		267		3		0.00
# 70		266		0		0.00
# 71		265		0		0.00
# 72		264		0		0.00
# 74		262		2		0.00
# 76		260		0		0.00
# 77		259		0		0.00
# 135		231		0		0.00
# 136		230		4		0.00
# 137		229		2		0.00
# 138		228		4		0.00
# 139		227		4		0.00
# 140		225		3		0.00
# 141		224		0		0.00
# 142		223		0		0.00
# 143		222		0		0.00
# 144		221		4		0.00
# 147		220		1		0.00
# 148		217		1		0.00
# 149		216		0		0.00
# 150		215		0		0.00
# 151		214		5		0.00
# 152		210		6		0.01
# 153		209		8		0.04
# 154		208		6		0.01
# 155		207		9		0.06
# 286		367		3		0.00
# 289		366		2		0.00
# 290		365		2		0.00
# 291		364		4		0.00
# 292		347		5		0.00
# 293		342		2		0.00
# 328		341		2		0.00
# 380		558		10		0.07
# 381		556		4		0.00
# 394		555		2		0.00
# 395		554		3		0.00
# 396		553		0		0.00
# 399		552		0		0.00
# 400		548		0		0.00
# 401		547		0		0.00
# 402		545		0		0.00
# 404		544		3		0.00
# 405		543		13		0.12
# 406		541		0		0.00
# 408		540		0		0.00
# 409		538		7		0.03
# 410		537		1		0.00
# 414		423		2		0.00
# 415		422		3		0.00
# 416		421		3		0.00
# 438		515		0		0.00
# 439		513		2		0.00
# 440		512		3		0.00
# 441		510		3		0.00
# 442		509		5		0.00
# 444		508		0		0.00
# 445		507		1		0.00
# 446		506		0		0.00
# 447		505		0		0.00
# 450		504		0		0.00
# 451		503		1		0.00
# 452		500		0		0.00
# 453		499		0		0.00
# 454		498		0		0.00
# 455		497		0		0.00
# 458		467		3		0.00
# 459		466		0		0.00
# 460		465		0		0.00
#
# BPAIRS 79
# avg substitutions per BP  2.1
# BPAIRS expected to covary 0.4
# BPAIRS observed to covary 0
#
#
# Method Target_E-val [cov_min,cov_max] [FP | TP True Found | Sen PPV F] 
# GTp    0.05         [-6.13,10.22]     [0 | 0 79 0 | 0.00 0.00 0.00] 
#
#       left_pos       right_pos        score          E-value       substitutions      power
#-------------------------------------------------------------------------------------------------------
no significant pairs

# The predicted cyk-cov structure
# SS_cons ::::::::::::::::::::::::::::::::::::::::::::::::::::::::::::
#
# SS_cons <<<<____>>>>:<<<<<__________________________________________
#
# SS_cons ________________>>>>>:::::(((((---((,,,,,,,,,,,,,,,,,,,,,,,,
#
# SS_cons ,,,,,,,,,,,,,,,,,,,,,,,,,,,,,,,,,<<<<----<<<<---<<<_________
#
# SS_cons ______________>--->>--->>>>---->>>>,,,<<<<<<_____>>>>>>,,,,,
#
# SS_cons ))---))))):::::::::::(((((----((((((-(((,,,,,,,,,,,,,,,,,,,,
#
# SS_cons ,,,<<<<<<____>>>>>><<-----------<<---<<<<<<<<<<<<------<<___
#
# SS_cons _______________________>>--->>>>>>>>>>>>------>>>>,,,,,,,,,,
#
# SS_cons ,,,,,,,,,,,)))))))))----)))))<<<<_____>>>>::::::::::::::::::
#
# SS_cons :::<<-<<____>>>>::::
#
# left_pos      right_pos    substitutions      power
#--------------------------------------------------------
# 61		72		0		0.00
# 62		71		0		0.00
# 63		70		0		0.00
# 64		69		3		0.00
# 74		141		2		0.00
# 75		140		6		0.01
# 76		139		0		0.00
# 77		138		2		0.00
# 78		137		2		0.00
# 147		310		2		0.00
# 148		309		5		0.00
# 149		308		5		0.00
# 150		307		7		0.03
# 151		306		12		0.10
# 155		302		4		0.00
# 156		301		2		0.00
# 214		275		3		0.00
# 215		274		0		0.00
# 216		273		0		0.00
# 217		272		1		0.00
# 222		267		0		0.00
# 223		266		0		0.00
# 224		265		0		0.00
# 225		264		0		0.00
# 229		260		0		0.00
# 230		259		0		0.00
# 231		255		7		0.03
# 279		295		2		0.00
# 280		294		4		0.00
# 281		293		2		0.00
# 282		292		2		0.00
# 283		291		3		0.00
# 284		290		1		0.00
# 322		509		4		0.00
# 323		508		2		0.00
# 324		507		2		0.00
# 325		506		2		0.00
# 326		505		2		0.00
# 331		500		2		0.00
# 332		499		2		0.00
# 333		498		3		0.00
# 334		497		3		0.00
# 335		496		9		0.06
# 336		495		1		0.00
# 338		494		3		0.00
# 339		493		6		0.01
# 340		492		2		0.00
# 364		379		4		0.00
# 365		378		1		0.00
# 366		377		3		0.00
# 367		376		3		0.00
# 368		375		4		0.00
# 369		374		9		0.06
# 380		470		9		0.06
# 381		469		4		0.00
# 393		468		5		0.00
# 394		467		5		0.00
# 398		460		0		0.00
# 399		459		0		0.00
# 400		458		0		0.00
# 401		457		0		0.00
# 402		456		0		0.00
# 403		455		1		0.00
# 404		454		0		0.00
# 405		453		8		0.04
# 406		452		0		0.00
# 407		451		1		0.00
# 408		450		0		0.00
# 409		449		2		0.00
# 416		445		0		0.00
# 417		444		0		0.00
# 510		522		3		0.00
# 511		521		5		0.00
# 512		520		0		0.00
# 513		519		0		0.00
# 544		556		3		0.00
# 545		555		0		0.00
# 547		554		3		0.00
# 548		553		0		0.00
#
# BPAIRS 79
# avg substitutions per BP  2.4
# BPAIRS expected to covary 0.4
# BPAIRS observed to covary 0
#
#
# Method Target_E-val [cov_min,cov_max] [FP | TP True Found | Sen PPV F] 
# GTp    0.05         [-6.13,10.22]     [0 | 0 79 0 | 0.00 0.00 0.00] 
#
