# Supplementary material for: Estimating the power of sequence covariation for detecting conserved RNA structure
Source: Bioinformatics. 2020 Feb 7;36(10):3072–6. doi: 10.1093/bioinformatics/btaa080 (PMC7214042; doi:10.1093/bioinformatics/btaa080)
Supplement: btaa080_Supplementary_Data [file btaa080_supplementary_data.zip › btaa080-Suppl_Data/data/alignments/XIST_Branlant12/XIST_A.S1.sto]

# STOCKHOLM 1.0
#GF AU  E. Rivas derived from Maenner et al. PloS biology 2010


XIST_A.Mouse     --------------------------------CCTTTCTTTCATTGTTTATATATTC-TTGCCCATCGGGGCCACGGATACCTGTGTGTCCTCCCC---------------------------------GCCATTCCATGCCCAACGGGGTTTTGGATACTTACCTGCCTTTTCATTCTTTTTTTTTCTTATTA--TTTT
XIST_A.Human     ----TCTCTGTTTTTTGTGGATCAGTTTTTTACTCTTCCACTCTCTTTTCTATATT--TTGCCCATCGGGGCTGCGGATACCTGGTTTTATTAT------------------------------------TTTTTCTTTGCCCAACGGGGCCGTGGATAC----CTGCCTTTTAATTCTTTTTT----------------
XIST_A.OrangUtan -----------------TGGATCAGTTTTCTACTCTTCCACTCTCTTTTATAT--T--TTGCCCATCGGGGCTGCGGATACCTGGTTTTATTAT------------------------------------TTTTTCTTTGCCCAACGGGGCCGTGGATAC----CTGCCTTTTAATTCTTTTTT----------------
XIST_A.Baboon    -------------------------------------------------------T--TTGCCCATCGGGGCTGCGGATACCTGGTTTTATTAT------------------------------------TTTTTCTTTGCCCAACGGGGCTGTGGATAC----CTACCTTTTAATTCCTTTTT----------------
XIST_A.Lemur     ----TCACTTTTTTGTATCATTTAGTATTCTTAGTGTATACTGT-TTTTGTATATT--TGGCCCATCGGGGCTGCGGATACCTGGTTTCATTATTG---------------------------------TTTTTTCTTTGCCCAACGGGGCTGTGGATAG----CTGCTTTTTAATTCTTTTTCTT--------------
XIST_A.Dog       ----------------------GTTTGCTTTTCTTTTTCCTTCTTTTTTCAATATT--TTGCCCATCGGGGCTGCGGATACCGGGTTTTATTAT--------------------------------TATTATTATTATTGCCCAACGGGGCTGTGGATAC----CTGCCTTTTAATTCTTTTTTTTGGTT------TGTT
XIST_A.Rabbit    ----TGACTCCTCTGTTTTGGGGGTTCAGATTTCTTTTCTCCTACATTTCCATATT--TTGCCCATCGGGGCTATGGATACCTGGTTTTATTAT------------------------------------TTTTTCTTTGCCCAACAGGGTTCTAGCTAC----CTG--TCTTAATTCCTTTTTTAAAG-----------
XIST_A.Cow       ---------------------------------------CTCCTTTTCTATATTAT--TTGCCCATCGCGGCTGTGGATACCTGGTTTTAGTGTGTATATAGATAGGTAGATAGATATATTATTATTGTATTATTTTTTACCCAACGGGGTCATGGATAC----CTGCCTTTTATTTTATTTTTTT--------------
XIST_A.Horse     -------------------------------------------------ATATTAT--TTGCCCATCGCGGCTGTGGATACCTGGTTTTAGTGTGTATATAGATAGGTAGATAGATATATTATTATTGTATTATTTTTTACCCAACGGGGTCATGGATAC----CTGCCTTTTATTTTATTTTTTT--------------
XIST_A.Elephant  ---------------------------------------------------TTGTCCCTTGTCTATCCGGGCTGCAGATACCTGGTTTAATTTTTTTTTT--------------------------TTTTTTGGTCTTTGCCCATCGGGGCCGTGGATAC----CTGCCTTTTATATTTTTTGTTTT-------------
#=GC SS_cons     ::::::::::::::::::::::::::::::::::::::::::::::::::<<<-<<----<<<<----<<<<-<-<<<________________________________________________________>>>->>>>>---->>>>--->>>>>::::::::::::::::<<-<<<<<<<<<-<<-<<---<<<<

XIST_A.Mouse     TTTTTCTAAACTTGCCCATCTGGGCTGTGGATACCTGCTTTTATTCTTTTTTTCTTCTCCTTAGCCCATCGGGGCCATGGATACCTGCTTTTT---------------------------------GTAAAAAAAAAAAAAA----A----------------AAAAAAAACCTTTCTCGG------------TCCATCG
XIST_A.Human     ---------ATTCGCCCATCGGGGCCGCGGATACCTGCTTTTTATTTTTTTTT-----CCTTAGCCCATCGGGGTATCGGATACCTGCTGATTCCCTTCCCCTCTGAACCCCCAACACTCTGGCCCATCGGGGTGACGGATATCTGC-----------TTTTTAAAAATTTTCTTTTTTTG-----------GCCCATCG
XIST_A.OrangUtan ---------ATTCGCCCATCGGGGCCGCGGATACCTGCTTTTTATTTTTTTTTTT---CCTTAGCCCATCGGGGTATCGGATACCTGCTGATTCCCTTCCCCTCTGAACCCCCAACACTCTGGCCCATCGGGGTGACGGATACCTGC-----------TTTTTAAAAATTTTCTTTTTTGG------------CCCATCG
XIST_A.Baboon    ---------ATTCGCCCATCGGGGCCGCGGATACCTGCTTTTAATTTTTTTTTTTTT-CCTTAGCCCATCGGGGCATCGGATACCTGCTGATTCCCTTCCCCTCTGACCCCCCAACACTCTGGCCCATCGGGGTGGCGGATACCTGC-----------TTTTTAAAAATTTTGTTTTTTTG-----------GCCCATCG
XIST_A.Lemur     --TTTCAAAATTTGCCTATCGGGGCCGTGGATACCTGCTTTTTTTTTTTTTTTT----CCTTAGCCCATCGGGGCAGCGGATACTTGCTGTGTCCACCCGCCCCTCCCCCCACTCCTCGCTGGCTGATCGGGGCAACGGACACCCGC-----------TTTTTAAAAATATTTGTTTTTGG------------CCCATCG
XIST_A.Dog       GGTTTTTAAATTTGCCCATCGGGGCCACGGATACCTGCTTTTATTTTTTTTTCC----CCTTAGCCCATCGGGGCCTCGGATACCTGCTGTGCCCC---CCC------CCCCCAACTCCCTGGCCCATCGGGGCAATGGATACCTGC-------------TTAAAAAAAATTACTTTTG-------------GCCCATCG
XIST_A.Rabbit    ------AAAATTAGCCCACCGGGGCTGCGGATACCTGCTTTTAATTTTTTTTT-----CCTTAGCCCATCGGGGCCTCGGATACCTGCAGTGCCCC----CTTTTGCCCCCCAAAT--TCTGGCCCATCGGGGCAACGGATACCTGTTTTTGTGGTTTTTTTTGTTTTGTTTTGTTTTTGAATTGGCTTTTGGCCCATCG
XIST_A.Cow       ------TTAATTTGCCCATCGGGGCCACGGATACCTGCTTTTAATTTTTTTTTTCCC-CCTTAGCCCATCGGGGCCTCGGATACCTGCTGTGTACC---CCCTCT--CTCCCTAAC---CTGGCCCATCGGGGCAATGGATACCTGCCTCT-------TTTTTAAATGTGTTGTTTTTTTTTTTTTTTCCTTGCCCATCG
XIST_A.Horse     ------TTAATTTGCCCATCGGGGCCACGGATACCTGCTTTTAATTTTTTTTTTCCC-CCTTAGCCCATCGGGGCCTCGGATACCTGCTGTGTACC---CCCTCT--CTCCCTAAC---CTGGCCCATCGGGGCAATGGATACCTGCCTCT-------TTTTTAAATGTGTTGTTTTTTTTTTTTTTTCCTTGCCCATCG
XIST_A.Elephant  ---------CCTCGCCCATCAGGGCTGCGGATACCTGCTTTTTAATTTTTTTTTT---CCTTAGCCCGTTAGGGCCATGGATAACTGCTGTGTCCC----CCCCCCCCCACCCAAC-CACTGGCCCATCGGGACAACGGAGACCTGTTCCT------TTTTTCCCATAATTTATTTTTTGG------------CCCATCG
#=GC SS_cons     <<<<<<<<-----<<<<----<<<<<<-<<<__________________________>>>->>>>>>---->>>>-->>>>----------------------------------------------->>>>>>>>>>>>>>---->---------------->>>>>>>>:::<<<--<<------------<<<---<

XIST_A.Mouse     GGACCTCGGATACCTGCGTTTAGT-CTTTTT-----TTCCCATGCCCAACGGGGCCTCGGATACCTGCTGTTATTATTTTTTTTTCTTTTTCTTTTGCCCATCGGGGCTGTGG-ATACCTGCTTTAAATTTTTTTTTT-CACGGC-CCAACGGGGCGCTT
XIST_A.Human     GGGCTTCGGATACCTGCTTTTTTT-TTTTTTAT--TTTTCCTTGCCCATCGGGGCCTCGGATACCTGCTTTAATT-------TTTG--TTTTTCTGGCCCATCGGGGCCGCGG-ATACCTGCTTTGATTTTTTTTTTT-CATCGC-CCATCGGTGCTTTT
XIST_A.OrangUtan GGGCTTCGGATACCTGCTTTTTTT-TTTTTTTTATTTTTCCTTGCCCATCGGGGCCTCGGATACCTGCTTTAATT-------TTG---TTTTTCTGGCCCATCGGGGCCGCGG-ATACCTGCTTTGATTTTTTTTT---CATCGC-CCATCGGTGCTTTT
XIST_A.Baboon    GGGCTTCGGATACCTGCTTTTATT-TTTTAT----TTTTCCTTGCCCATCGGGGCCTCGGATACCTGCTTTAATT-------TTTG--TTTTTCTGGCCCATCGGGGCCGCGG-ATACCTGCTTTGATTTTTTTTTTTTCATCGC-CCGTCGGTGCTTTT
XIST_A.Lemur     GGGCCTCGGATACCTGCTTTTATT-ATTTT------TTTCCTTGCCCATCGGGGCCTCGGATACCTGCTTTTATT-------ATTT--TTTTCCTTGCCCATCGGGGCCTCGG-ATACCTGCTCTAATTTTTTTTTTC-CATCGC-CCAGCGGGGCTTTA
XIST_A.Dog       GGGCTTCGGATACCTGCTTTTATT-TTTTTT-----TTCCCTTGCCCATCGGGGCCTCGGATACCTGCTTTTAAT-------TTT---TTTTCCTTGCCCATCGGGGCTGTGG-ATACCTGTTTAGATTTTTTTTTTCTCATTGC-CCATCGGGGCCTTT
XIST_A.Rabbit    GGGCCTCGGATACCTGCTTATATT-TTTTTTTTA-AATTTTTTGCCCATCAGGGCCTCGGATACCTGCTCTGATT-------TTTTTTTTTTTCTGGCCCATCGGGGCCCCGG-ATACCTGCTCTGATTTTTTTTTTC-CATCGC-CCATCGGGGCCTTT
XIST_A.Cow       GGGCCTCGGATACCTGCTTTAATT-TTTT-------TTTTCTTGCCCATCGGGGCCTCGGATACCTACTTTAATT-------TTT----TTTCCTTGCCCATCGGGGCCGCGG-ATACCTGCTTAGATTTTTGTTTTA-CACCAC-CCATCGGGGCTTTA
XIST_A.Horse     GGGCCTCGGATACCTGCTTTAATT-TTTT-------TTTTCTTGCCCATCGGGGCCTCGGATACCTACTTTAATT-------TTT----TTTCCTTGCCCATCGGGACCGCGG-ACACCTGCTTAGATTTTTGTTTTA-CACCAC-CCATCGGGGCTTTA
XIST_A.Elephant  GGGCTGTGGATACCTGCTTTTATTGTTTTTTTTTTTTTTGCATGCGCATCGGGGGCTCGGATACCTGCTTTATTT-------TTTT--TTTTCCCTGCCCATCCGGGTCGTGGGATACCTGGTTTATATTTTTTTTTTTCCCTGCGCCATCCGGGGTCGT
#=GC SS_cons     <<<--<-<<----<<<____>>>---------------->>>>->>>---->>>>>-->>>::::::::::::::::::::::::::::::::::<<<<<----<<<<<<<<<-<_____________________>>->>>>>>->>---->>>>>:::
//
