# Supplementary material for: Estimating the power of sequence covariation for detecting conserved RNA structure
Source: Bioinformatics. 2020 Feb 7;36(10):3072–6. doi: 10.1093/bioinformatics/btaa080 (PMC7214042; doi:10.1093/bioinformatics/btaa080)
Supplement: btaa080_Supplementary_Data [file btaa080_supplementary_data.zip › btaa080-Suppl_Data/data/alignments/XIST_Pyle17/R-scape/RepA_57_infernal_alignment_with_structure.cyk.sto]

# STOCKHOLM 1.0
#=GF AU  Infernal 1.1
#=GF R2R SetDrawingParam autoBreakPairs true

#=GS panTro4/Pan/1-1381                              DE troglodytes//17034-18414 
#=GS ponAbe2/Pongo/1-1383                            DE pygmaeous abelii//18785-20167
#=GS rheMac3/Macaca/1-1395                           DE mulatta//18355-19749 
#=GS papHam1/Papio/1-1395                            DE hamadryas//18255-19649 
#=GS mm10/Mus/1-1540                                 DE musculus//17353-18982
#=GS hg19/Homo/1-1380                                DE sapiens//18854-20233
#=GS rn5/Rattus/1-1360                               DE norvegicus//15195-16575 
#=GS mesAur1/Mesocricetus/1-1318                     DE auratus//14231-15548 
#=GS oryCun2/Oryctolagus/1-1374                      DE cuniculus//17530-18903 
#=GS calJac3/Callithrix/1-1400                       DE jacchus//16957-18356 
#=GS nomLeu3/Nomascus/1-1264                         DE leucogenys//16680-17944 
#=GS saiBol1/Saimiri/1-1367                          DE boliviensis//17273-18639 
#=GS micOch1/Microtus/1-1442                         DE ochrogaster//14013-15454 
#=GS criGri1/Cricetulus/1-1300                       DE griseus//14666-15967 
#=GS chiLan1/Chinchilla/1-1315/1-1315                DE lanigera//15855-17169
#=GS hetGla2/Heterocephalus/1-1337/1-1337            DE glaber//16320-17656
#=GS ochPri3/Ochotona/1-1473                         DE princeps//15649-17121 
#=GS lepWed1/Leptonychotes/1-1353                    DE weddellii//16350-17705 
#=GS canFam3/Canis/1-1359                            DE lupus familiaris//16621-17982 
#=GS ailMel1/Ailuropoda/1-1363                       DE melanoleuca//16460-17825 
#=GS odoRosDiv1/Odobenus/1-1358                      DE rosmarus divergens//16526-17889 
#=GS camFer1/Camelus/1-1339                          DE ferus//15801-17139 
#=GS musFur1/Mustela/1-1366                          DE putorius furo//16390-17758 
#=GS vicPac2/Vicugna/1-1330                          DE pacos//15996-17325 
#=GS susScr3/Sus/1-1335                              DE scrofa//15384-16718 
#=GS turTru2/Tursiops/1-1281                         DE truncatus//15283-16563
#=GS orcOrc1/Orcinus/1-1281                          DE orca//16019-17300 
#=GS cerSim1/Ceratotherium/1-1327                    DE simum//17165-18494 
#=GS equCab2/Equus/1-1354                            DE caballus//14702-16058 
#=GS cavPor3/Cavia/1-1333/1-1333                     DE porcellus//15794-17126
#=GS otoGar3/Otolemur/1-1396                         DE garnettii//15437-16833 
#=GS octDeg1/Octodon/1-1284/1-1284                   DE degus//15063-16346
#=GS tupChi1/Tupaia/1-1456                           DE chinesis//16184-17639 
#=GS panHod1/Pantholops/1-1358                       DE hodgsonii//15022-16379 
#=GS bosTau7/Bos/1-1355                              DE taurus//15207-16561 
#=GS oviAri3/Ovis/1-1356                             DE aries//15588-16943 
#=GS capHir1/Capra/1-1360                            DE hircus//14728-16087 
#=GS triMan1/Trichechus/1-1391                       DE manatus latirostris//16963-18353 
#=GS oryAfe1/Orycteropus/1-1368                      DE afer afer//14087-15454 
#=GS felCat5/Fellis/1-1198                           DE catus//16291-17491 
#=GS conCri1/Condylura/1-1299                        DE cristata//15330-16630 
#=GS dasnov3/Dasypus/1-1413                          DE novemcinctus//15218-16630 
#=GS jacJac1/Jaculus/1-1235                          DE jaculus//15772-17007 
#=GS sorAra2/Sorex/1-1388                            DE araneus//11165-12553 
#=GS speTri2/Spermophilus/1-1185                     DE tridecemlineatus//14362-15546 
#=GS eriEur2/Erinaceus/1-1285                        DE europaeus//13208-14493 
#=GS eptFus1/Eptesicus/1-1200                        DE fuscus//14870-16073
#=GS myoLuc2/Myotis/1-1222                           DE lucifugus//13926-15150 
#=GS chrAsi1/Chrysochloris/1-1174                    DE asiatica//15452-16626 
#=GS pteAle1/Pteropus/1-1236                         DE alecto//13824-15060 
#=GS eleEdw1/Elephantulus/1-1312                     DE edwardii//10182-11497 
#=GS pteVam1/Pteropus/1-1233                         DE vampyrus//13437-14670 
#=GS echTel2/Echinops/1-1244                         DE telfairi//14039-15287 
#=GS myoDav1/Myotis/1-324                            DE davidii//14778-15101 

panTro4/Pan/1-1381                                      CCCAUCGGGG-CUGCGGAUACCUG-------------------------------------GUUUU--------------------------------------AUU-----AU-----U----UUUUCUUUGCCCAACG-GGGCCGUGGAUACCUG-C-----------------------------------------
#=GR panTro4/Pan/1-1381                              PP **********.*************.....................................*****......................................***.....**.....*....****************.****************.*.........................................
ponAbe2/Pongo/1-1383                                    CCCAUCGGGG-CUGCGGAUACCUG-------------------------------------GUUUU--------------------------------------AUU-----AU-----U----UUUUCUUUGCCCAACG-GGGCCGUGGAUACCUG-C-----------------------------------------
#=GR ponAbe2/Pongo/1-1383                            PP **********.*************.....................................*****......................................***.....**.....*....****************.****************.*.........................................
rheMac3/Macaca/1-1395                                   CCCAUCGGGG-CUGCGGAUACCUG-------------------------------------GUUUU--------------------------------------AUU-----AU-----U----UUUUCUUUGCCCAACG-GGGCUGUGGAUACCUA-C-----------------------------------------
#=GR rheMac3/Macaca/1-1395                           PP **********.*************.....................................*****......................................***.....**.....*....****************.****************.*.........................................
papHam1/Papio/1-1395                                    CCCAUCGGGG-CUGCGGAUACCUG-------------------------------------GUUUU--------------------------------------AUU-----AU-----U----UUUUCUUUGCCCAACG-GGGCUGUGGAUACCUA-C-----------------------------------------
#=GR papHam1/Papio/1-1395                            PP **********.*************.....................................*****......................................***.....**.....*....****************.****************.*.........................................
mm10/Mus/1-1540                                         CCCAUCGGGG-CCACGGAUACCUG----------------------------------UGUGUCCU--------------------------------------CCC-----CG-----C----CAUUCCAUGCCCAACG-GGGUUUUGGAUACUUA-CCUGCCUUUUCAUU----------------------------
#=GR mm10/Mus/1-1540                                 PP **********.*************..................................********......................................***.....**.....*....****************.****************.**************............................
hg19/Homo/1-1380                                        CCCAUCGGGG-CUGCGGAUACCUG-------------------------------------GUUUU--------------------------------------AUU-----AU-----U----UUUUCUUUGCCCAACG-GGGCCGUGGAUACCUG-C-----------------------------------------
#=GR hg19/Homo/1-1380                                PP **********.*************.....................................*****......................................***.....**.....*....****************.****************.*.........................................
rn5/Rattus/1-1360                                       CCCAUCGGGG-CCACGGAUACCUG-------------------------------------GUCCU--------------------------------------CCC-----AG-----C----CAUUCCAUGUCCAGCU-GGGCUUGGGAUACUUAAC-----------------------------------------
#=GR rn5/Rattus/1-1360                               PP **********.*************.....................................*****......................................***.....**.....*....****************.******************.........................................
mesAur1/Mesocricetus/1-1318                             CCCAUCCGGG-CCACGGAUACCUG-------------------------------------GUCCU--------------------------------------UUC-----GU-----UU-CUCGCUCCAUGCCCAACG-GGGCUGUGGAUACUUA-C-----------------------------------------
#=GR mesAur1/Mesocricetus/1-1318                     PP **********.*************.....................................*****......................................***.....**.....64.44789*************.****************.*.........................................
oryCun2/Oryctolagus/1-1374                              CCCAUCGGGG-CUAUGGAUACCUG-------------------------------------GUUUU--------------------------------------AUU-----AU-----U----UUUUCUUUGCCCAACA-GGGUUCUAGCUACCUG-U-----------------------------------------
#=GR oryCun2/Oryctolagus/1-1374                      PP **********.*************.....................................*****......................................***.....**.....*....****************.****************.9.........................................
calJac3/Callithrix/1-1400                               CCCAUCGGGG-CUGCGGAUACCUG-------------------------------------GUCUU--------------------------------------AUU-----UU-----U-------UCUUUGCCCAACG-GGGCCGUGGAUACCUG-C-----------------------------------------
#=GR calJac3/Callithrix/1-1400                       PP **********.*************.....................................**999......................................986.....66.....6.......*************.****************.9.........................................
nomLeu3/Nomascus/1-1264                                 CCCAUCGGGG-CUGCGGAUACCUG-------------------------------------GUUUU--------------------------------------AUU-----AU-----U----UUUUCUUUGCCCAACG-GGGCCGUGGAUACCUG-C-----------------------------------------
#=GR nomLeu3/Nomascus/1-1264                         PP **********.*************.....................................*****......................................***.....**.....*....****************.****************.*.........................................
saiBol1/Saimiri/1-1367                                  CCCAUCGGGG-CUGCGGAUACCUG-------------------------------------GUCUU--------------------------------------AUU-----UU-----U-------UCUUUGCCCAACG-GGGCCGUGGAUACCUG-C-----------------------------------------
#=GR saiBol1/Saimiri/1-1367                          PP **********.*************.....................................**999......................................986.....66.....6.......*************.****************.*.........................................
micOch1/Microtus/1-1442                                 CCCAUCGGGG-CUACAGUUGAAUG-------------------------------------GUCCUUCUU-----------------------------CCCUGUCC-----CU-----U----CACUCCAUGUCCAGUG-GGGCUGUGGAUACUUA-C-----------------------------------------
#=GR micOch1/Microtus/1-1442                         PP **********.*************.....................................****99999.............................99999999.....**.....*....****************.****************.*.........................................
criGri1/Cricetulus/1-1300                               CCCAUCGGGG-CCACGGAUACCUG-------------------------------------GUCCU-------------------------------------C-CUUCCGUUU-----U----UCUCCCAUGCCCAUCG-GGGCUGUGGAUACUUA-C-----------------------------------------
#=GR criGri1/Cricetulus/1-1300                       PP **********.*************.....................................*****.....................................5.554434333.....6....88999***********.****************.*.........................................
chiLan1/Chinchilla/1-1315/1-1315                        CCCAUCGGGG-CUGCGGAUACCUG----------------------------------------CA--------------------------------------CCC-----CC-----U-----------UGCCCAACG-GGGCUGUGGAUACCUG-C-----------------------------------------
#=GR chiLan1/Chinchilla/1-1315/1-1315                PP **********.*************........................................44......................................444.....44.....4...........8********.****************.*.........................................
hetGla2/Heterocephalus/1-1337/1-1337                    CCCAUUGGGG-CUGCAGAUACCUG-----------------------------------------------------------------------------------------------C----ACCCCCUUGCUUAACG-GGGCUGUGGAUACCUG-C-----------------------------------------
#=GR hetGla2/Heterocephalus/1-1337/1-1337            PP **********.*************...............................................................................................3....33335679********.****************.*.........................................
ochPri3/Ochotona/1-1473                                 CCCAUCGGGG-CUGCGGAUACCUG-------------------------------------AUUUU--------------------------------------CUU-----AU-----U----UUUUCUUUGCCCAACG-GGGUCAAGGAUACCUG-U-----------------------------------------
#=GR ochPri3/Ochotona/1-1473                         PP **********.*************.....................................*****......................................***.....**.....*....****************.****************.8.........................................
lepWed1/Leptonychotes/1-1353                            CCCAUCGGGG-CUGCGGAUACCGG-------------------------------------GUUUCAUUAUCAU----------------------CAUCAUCAUUC-----UU-----A----UUAUUUUUGCCCAACG-GGGCUGUGGAUACCUG-C-----------------------------------------
#=GR lepWed1/Leptonychotes/1-1353                    PP **********.*************.....................................***999*******......................**999996555.....55.....6....888999**********.****************.*.........................................
canFam3/Canis/1-1359                                    CCCAUCGGGG-CUGCGGAUACCGG-------------------------------------GUUUU--------------------------------------AUU-----AU-----UAUUAUUAUUAUUGCCCAACG-GGGCUGUGGAUACCUG-CCUUUUAAUU--------------------------------
#=GR canFam3/Canis/1-1359                            PP **********.*************.....................................*****......................................777.....77.....544457778999*********.****************.*888888888................................
ailMel1/Ailuropoda/1-1363                               CCCAUCGGGG-CUGCGGAUACCGG-------------------------------------GUUUCACUAUUA-----------------------GUAGUAGUAUC-----AU-----U------AUUUUUGCCCAACG-GGGCUGUGGAUACCUG-CCUUUUAAUUCUUU----------------------------
#=GR ailMel1/Ailuropoda/1-1363                       PP **********.*************.....................................****96666666.......................66666666666.....66.....5......56667*********.****************.*9999999999999............................
odoRosDiv1/Odobenus/1-1358                              CCCAACGGGG-CUGCGGAUACCGG-------------------------------------GUUUCAUUAUUAUUAUU--------------AUUAUCAUCAUCAUU-----AU-----U---AUUAUUUUUGCCCAACG-GGGCUGUGGAUACCUG-C-----------------------------------------
#=GR odoRosDiv1/Odobenus/1-1358                      PP **********.*************.....................................*9999999999999999..............999999888777555.....55.....5...46679999*********.****************.*.........................................
camFer1/Camelus/1-1339                                  CCCAUCGGGG-UUGUGGAUACCUG-------------------------------------GUUUUAAUAUU--------------------------UUUUGUUUU-----AU-----G----UAUUUUUUGCCCAACG-GGGCCAUGGAUACCUG-C-----------------------------------------
#=GR camFer1/Camelus/1-1339                          PP **********.*************.....................................***********..........................*99999999.....**.....*....****************.****************.*.........................................
musFur1/Mustela/1-1366                                  CCCAUCGGGG-CUGCGGAUACCGG-------------------------------------GUUUCAUUAUUAUU--------------------AUUAUUGUCAUU-----AU-----U---ACUAUUUUUGCCCAACG-GGGCUGUGGAUACCUG-CCUUUUAA----------------------------------
#=GR musFur1/Mustela/1-1366                          PP **********.*************.....................................***99899999999....................888888888777.....77.....6...46779999*********.****************.*5555555..................................
vicPac2/Vicugna/1-1330                                  CCCAUCGGGG-UUGUGGAUACCUG-------------------------------------GUUUUAAUAU---------------------------UUUUUGUUU-----UG-----U---GUAUUUUUUGCCCAACG-GGGCCAUGGAUACCUG-C-----------------------------------------
#=GR vicPac2/Vicugna/1-1330                          PP **********.*************.....................................**********...........................999998666.....66.....5...599**************.****************.*.........................................
susScr3/Sus/1-1335                                      CCCAUCGGGG-CUGUGGAUACCUG-------------------------------------GUUUUAAUAA----------------------------UUGUU--A-----UU-----U----AUUUUUUUGCCCAACG-GGGCCGUGGAUACCUG-C-----------------------------------------
#=GR susScr3/Sus/1-1335                              PP **********.*************.....................................*********9............................99844..3.....44.....6....7779999*********.****************.*.........................................
turTru2/Tursiops/1-1281                                 -------------------------------------------------------------------------------------------------------------------------------------CCCAUCG-GGGCUGUGGAUACCUGG------------------------------------------
#=GR turTru2/Tursiops/1-1281                         PP .....................................................................................................................................*******.****************6..........................................
orcOrc1/Orcinus/1-1281                                  -------------------------------------------------------------------------------------------------------------------------------------CCCAUCG-GGGCUGUGGAUACCUGG------------------------------------------
#=GR orcOrc1/Orcinus/1-1281                          PP .....................................................................................................................................*******.****************6..........................................
cerSim1/Ceratotherium/1-1327                            CCCAUCGGGG-CUGUGGAUACCUG-------------------------------------GUUUU--------------------------------------AUU-----AU-----U---AAUUUUUUUGCCCAACG-GGGCCGUGGAUACCUG-UCUUUUA-----------------------------------
#=GR cerSim1/Ceratotherium/1-1327                    PP **********.*************.....................................*****......................................***.....**.....9...66778999*********.****************.6588776...................................
equCab2/Equus/1-1354                                    CCCAUCGGGG-CUGCGGAUACCUG-------------------------------------AUCUU--------------------------------------CUU-----AU-----U----AUUUUUUUGCCCAACG-GGGCUGUGGAUACCUG-CCUUUUAA----------------------------------
#=GR equCab2/Equus/1-1354                            PP **********.*************.....................................*****......................................***.....**.....*....****************.****************.*9999998..................................
cavPor3/Cavia/1-1333/1-1333                             CCCAUCGGGG-CCGUGGAUACCUG-------------------------------------CUUUA--------------------------------------UUA-----UU-----U----UUUUCAUUGCCCAUCG-GGGCCUCGGAUACCUG-C-----------------------------------------
#=GR cavPor3/Cavia/1-1333/1-1333                     PP **********.*************.....................................**996......................................666.....66.....7....8899999*********.****************.*.........................................
otoGar3/Otolemur/1-1396                                 CCCAUCGGGG-CUGCGGAUACCUG-------------------------------------GUUUU--------------------------------------AUU-----AU-----UG-UUUUUUCUUUGCCCAACG-GGGCUGUGGAUACCUG-C-----------------------------------------
#=GR otoGar3/Otolemur/1-1396                         PP **********.*************.....................................*****......................................888.....88.....44.449***************.****************.*.........................................
octDeg1/Octodon/1-1284/1-1284                           UGCACUGGGG-CUGCAGAUAUUUG------------------------------------C----A--------------------------------------CCC-----C----------------UUUGCCCAACG-GGGCAACGGAUACAUG-C-----------------------------------------
#=GR octDeg1/Octodon/1-1284/1-1284                   PP **********.********99999....................................2....1......................................554.....4................45*********.****************.*.........................................
tupChi1/Tupaia/1-1456                                   CCCAUCGGGG-CUGAGGAUACCU-GUUUUUUAAUUUUUUUUUCACUUUUUGUUUUUGG---UUUCU--------------------------------------UUU-----UU-----U----CCCCCUUUGCCCAACG-GGGCCCUGGAUACCUG-C-----------------------------------------
#=GR tupChi1/Tupaia/1-1456                           PP **********.**********98.6666666666666666666666666666666665...55555......................................888.....88.....8....999999**********.****************.*.........................................
panHod1/Pantholops/1-1358                               CCCAUCGGGG-CUGUGGAUACCUG-------------------------------------GUUUUAGUGAGUAUAUAGAUAGGUGGAUAGAUAUAUUAUUGUU----------GU-UAU----UAUUUUUUACCCAACG-GGGUCAUGGAUACCUG-C-----------------------------------------
#=GR panHod1/Pantholops/1-1358                       PP **********.*************.....................................**********************************666555443..........33.335....7888999*********.****************.9.........................................
bosTau7/Bos/1-1355                                      CCCAUCGCGG-CUGUGGAUACCUG-------------------------------------GUUUUAGUGUGUAUAUAGAUAGG--UAGAUAGAUAUAUUAUUAUUG-----UU----AU----UAUUUUUUACCCAACG-GGGUCAUGGAUACCUG-CCU---------------------------------------
#=GR bosTau7/Bos/1-1355                              PP **********.*************.....................................***********************..**************9999999.....88....56....8999************.****************.*77.......................................
oviAri3/Ovis/1-1356                                     CCCAUCGGGG-CUGUGGAUACCUG-------------------------------------GUUUUAGUGAGUAUAUAGCUA------GGUGGAUAGAUAUAUUAUU-----AUUGUUAU----UAUUUUUUACCCAACG-GGGUCAUGGAUACCUG-CCU---------------------------------------
#=GR oviAri3/Ovis/1-1356                             PP **********.*************.....................................*********************......*************888444.....44444445....899999**********.****************.*88.......................................
capHir1/Capra/1-1360                                    CCCAUUGGGG-CUGUGGAUACCUG-------------------------------------GUUUUAGUGAGUAUAUAGAUAGG-UGGAUAGAUAUAUUAUUAUUGU-----UA-----U----UAUUUUUUACCCAACG-GGGUCAUGGAUACCUG-C-----------------------------------------
#=GR capHir1/Capra/1-1360                            PP **********.*************.....................................****9******************.**********999877765445.....88.....9....****************.****************.*.........................................
triMan1/Trichechus/1-1391                               CCCAUCGGGG-CUGCGGAUACCUG-------------------------------------CUUUA--------------------------------------AUU-----UU-----U----UUUUUUUCGCCCAUCG-GGGCUGUGGAUACUUGCC-----------------------------------------
#=GR triMan1/Trichechus/1-1391                       PP **********.*************.....................................*****......................................***.....**.....*....****************.****************63.........................................
oryAfe1/Orycteropus/1-1368                              CCCAUCGGGG-CUGCGGAUACCUG------------------------------------CUUUUU--------------------------------------AUU-----AU-----U-----UUUUUUGGCCCAUCG-GGGCUGUGGAUACCUG-C-----------------------------------------
#=GR oryAfe1/Orycteropus/1-1368                      PP **********.*************....................................555666......................................999.....98.....6.....5566667********.****************.*.........................................
felCat5/Fellis/1-1198                                   CCCAUCGGGG-CUGUGGAUACCAG-------------------------------------GUUUU--------------------------------------AUU-----AU-----C---AUUUUUUUCGCCCAACG-GGGCUGUGGAUACCUG-C-----------------------------------------
#=GR felCat5/Fellis/1-1198                           PP **********.*************.....................................*****......................................***.....99.....8...566677788********.****************.*.........................................
conCri1/Condylura/1-1299                                CUCCUGGGGU-CUGAGAAUAUUAG-------------------------------------AUUU---------------------------------------GUU-----AU-----U-------CUUUUGCCUAACG-GGGCUGUGGAUACCUG-C-----------------------------------------
#=GR conCri1/Condylura/1-1299                        PP **********.*************.....................................**99.......................................554.....44.....4.......44568********.****************.*.........................................
dasnov3/Dasypus/1-1413                                  CCCAUUGGGG-AUGUGGAUACCUG-------------------------------------AUUAU--------------------------------------UUU-----AU-----C----UUUUUUUUGCCCAUCG-GGGCUAUGGAUACCUG-C-----------------------------------------
#=GR dasnov3/Dasypus/1-1413                          PP **********.*************.....................................*****......................................***.....**.....*....****************.****************.*.........................................
jacJac1/Jaculus/1-1235                                  CACAUCGGGGACUAAGGGUGCCCG-------------------------------------CCCCUCC---------------------------------UCCUCC-----CU-----U----CCCCUUUUGUCCAACA-GAGCUGUGGAUAUCUG-C-----------------------------------------
#=GR jacJac1/Jaculus/1-1235                          PP ************************.....................................******9.................................999999.....99.....*....****************.*************999.9.........................................
sorAra2/Sorex/1-1388                                    CCCAUCGGGG-CUGUGGAUAAUUG-------------------------------------GUAUG--------------------------------------AUU-----AU-----U-----------UGCCCAGCG-GGGCUGUGGAUGCGUG-ACUUUUAGAGAUUUUAUAUAUAUUUGGAUGUACAUGUACAUG
#=GR sorAra2/Sorex/1-1388                            PP **********.*************.....................................*****......................................***.....**.....9...........*********.****************.9*****************************************
speTri2/Spermophilus/1-1185                             CCCAUCGGGG-CC-UGGAUACCUG-------------------------------------UUUUU--------------------------------------UCC-----CU-----U-----------AGCCCAACG-GGGCUGUGGAUACCUU-U-----------------------------------------
#=GR speTri2/Spermophilus/1-1185                     PP **********.*9.9*********.....................................*****......................................***.....**.....9...........9********.************8764.4.........................................
eriEur2/Erinaceus/1-1285                                CCCAUCGGGG-CUGUGGAUAACAG-------------------------------------GUUUG--------------------------------------AUU-----AU-----U----AACAUAUUGCCCAACG-GGGCUGUGGAUACCUG-CCUUAUAGAUCA------------------------------
#=GR eriEur2/Erinaceus/1-1285                        PP **********.*************.....................................*****......................................***.....**.....*....****************.****************.************..............................
eptFus1/Eptesicus/1-1200                                CCCAUCAGGG-CUGCGGAUACCUG-------------------------------------GUUUU--------------------------------------AUU--------------------------------------------UAUUUA-C-----------------------------------------
#=GR eptFus1/Eptesicus/1-1200                        PP **********.*************.....................................*****......................................875............................................777777.8.........................................
myoLuc2/Myotis/1-1222                                   CCCAUCAGGG-UUGCGGAUACCUG-------------------------------------AUUUU--------------------------------------AUU--------------------------------------------UAUUUA-C-----------------------------------------
#=GR myoLuc2/Myotis/1-1222                           PP **********.*************.....................................***99......................................865............................................777777.9.........................................
chrAsi1/Chrysochloris/1-1174                            --------------------------------------------------------------------------------------------------------------------------------------------------------------------------------------------------------
#=GR chrAsi1/Chrysochloris/1-1174                    PP ........................................................................................................................................................................................................
pteAle1/Pteropus/1-1236                                 --------------------------------------------------------------------------------------------------------------------------------------------------------------------------------------------------------
#=GR pteAle1/Pteropus/1-1236                         PP ........................................................................................................................................................................................................
eleEdw1/Elephantulus/1-1312                             CUCAUCAGAG-AUGUAGAAACCUG-------------------------------------UUUUA--------------------------------------UUU-----UA-----U----CUUUUUGCGCCCAUUU-GCGAUGUGGAUACCUG-CCUA--------------------------------------
#=GR eleEdw1/Elephantulus/1-1312                     PP **********.*************.....................................****9......................................999.....99.....*....****************.***************9.9888......................................
pteVam1/Pteropus/1-1233                                 --------------------------------------------------------------------------------------------------------------------------------------------------------------------------------------------------------
#=GR pteVam1/Pteropus/1-1233                         PP ........................................................................................................................................................................................................
echTel2/Echinops/1-1244                                 CCCAUCGGGG-CUGCGGAUACCGG-------------------------------------AUUUU--------------------------------------UUC-----AU-----U----CUUCCUUAGCCCAUCG-GGGUUGUGGAUAGCUG-C-----------------------------------------
#=GR echTel2/Echinops/1-1244                         PP **********.*************.....................................*****......................................***.....**.....*....****************.****************.9.........................................
myoDav1/Myotis/1-324                                    CCCAUCAGGG-UUGCGGACACCUG-------------------------------------AUUUU--------------------------------------AUU-----UA-----U--------------------U----------UACUUU-A-----------------------------------------
#=GR myoDav1/Myotis/1-324                            PP **********.*************.....................................*****......................................999.....87.....6....................4..........998888.7.........................................
gorGor3/Gorilla/17499-18879/1-1381                      CCCAUCGGGG-CUGCGGAUACCUG-------------------------------------GUUUU--------------------------------------AUU-----AU-----U----UUUUCUUUGCCCAACG-GGGCCGUGGAUACCUG-C-----------------------------------------
#=GR gorGor3/Gorilla/17499-18879/1-1381              PP **********.*************.....................................*****......................................***.....**.....*....****************.****************.*.........................................
macFas5/Macaca_fascicularis//18381-19775/1-1395         CCCAUCGGGG-CUGCGGAUACCUG-------------------------------------GUUUU--------------------------------------AUU-----AU-----U----UUUUCUUUGCCCAACG-GGGCUGUGGAUACCUA-C-----------------------------------------
#=GR macFas5/Macaca_fascicularis//18381-19775/1-1395 PP **********.*************.....................................*****......................................***.....**.....*....****************.****************.*.........................................
chlSab1/Chlorocebus_sabaeus//18284-19670/1-1387         CCCAUCGGGG-CUGCGGAUACCUG-------------------------------------GUUUU--------------------------------------AUU-----AU-----U----UUUUCUUUGCCCAACG-GGGCUGUGGAUACCUA-C-----------------------------------------
#=GR chlSab1/Chlorocebus_sabaeus//18284-19670/1-1387 PP **********.*************.....................................*****......................................***.....**.....*....****************.****************.*.........................................
#=GC SS_cons                                            <<<____>>>:<<<<<<---<<<<__________________________________________________________________________________________________________________>>->>->>>>>>:::{{{{-{-----------------------------------------
#=GC RF                                                 CCCAUcggGg.CUaCgGauACCUG~~~~~~~~~~~~~~~~~~~~~~~~~~~~~~~~~~...guCcU......................................cCc.....cg.....U....uuUuCcaUGCCCAACG~GGGCUgugGaUACcUa.C.........................................
#=GC SS_cons_1                                          :::::::::::::::::::::::::::::::::::::::::::::::::::::::::::::::<<<--------------------------------------<<<_____________________________________________________________________________________________
#=GC SS_cons_2                                          ::::::::::::::::::::::::::::::::::::::::::::::::::::::::::::::::::::::::::::::::::::::::::::::::::::::::::::::::::::::::::::::::::::<<<<<<______________________________________________________________
#=GC SS_cons_3                                          ::::::::::::::::::::::::::::::::::::::::::::::::::::::::::::::::::::::::::::::::::::::::::::::::::::::::::::::::::::::::::::::::::::::::::::::::::::::::::::::::::::::::::::::::::::::::::::::::::::::::
#=GC SS_cons_4                                          ::::::::::::::::::::::::::::::::::::::::::::::::::::::::::::::::::::::::::::::::::::::::::::::::::::::::::::::::::::::::::::::::::::::::::::::::::::::::::::::::::::::::::::::::::::::::::::::::::::::::
#=GC SS_cons_5                                          ::::::::::::::::::::::::::::::::::::::::::::::::::::::::::::::::::::::::::::::::::::::::::::::::::::::::::::::::::::::::::::::::::::::::::::::::::::::::::::::::::::::::::::::::::::::::::::::::::::::::

panTro4/Pan/1-1381                                      ---------------------------------------CUUUUAAUUCUUUU------------------UU-A----UUCGCCCAUCGGGGCCGCGGAUACCUG-C--UUUUUAU-------UUUUUUUU----UCCU--UAGCCCAUCGGGGUAUCGGAUACCUGCUGAUCACUC------------------UGGC
#=GR panTro4/Pan/1-1381                              PP .......................................**************..................**.*....***************************.*..9999998.......76666664....9***..************************************..................****
ponAbe2/Pongo/1-1383                                    ---------------------------------------CUUUUAAUUCUUUU------------------UU-A----UUCGCCCAUCGGGGCCGCGGAUACCUG-C--UUUUUAU-------UUUUUUUUU---UCCU--UAGCCCAUCGGGGUAUCGGAUACCUGCUGAUCACUC------------------UGGC
#=GR ponAbe2/Pongo/1-1383                            PP .......................................**************..................**.*....***************************.*..******9.......877777766...5***..************************************..................****
rheMac3/Macaca/1-1395                                   ---------------------------------------CUUUUAAUUCCUUU------------------UU-A----UUCGCCCAUCGGGGCCGCGGAUACCUG-C--UUUUUAU-------UUUUUUUUU---UCCU--UAGCCCAUCGGGGCAUCGGAUACCUGCUGAUCACUC------------------UGGC
#=GR rheMac3/Macaca/1-1395                           PP .......................................**************..................**.*....***************************.*..******9.......877777766...5***..************************************..................****
papHam1/Papio/1-1395                                    ---------------------------------------CUUUUAAUUCCUUU------------------UU-A----UUCGCCCAUCGGGGCCGCGGAUACCUG-C--UUUUAAU-------UUUUUUUUUUU-UCCU--UAGCCCAUCGGGGCAUCGGAUACCUGCUGAUCACUC------------------UGGC
#=GR papHam1/Papio/1-1395                            PP .......................................**************..................**.*....***************************.*..*******.......88888888886.7***..************************************..................****
mm10/Mus/1-1540                                         -------------------------CUUUUUUUUUCUUAUUAUUUUUUUUUCU------------------AA-A----CUUGCCCAUCUGGGCUGUGGAUACCUG-C--UUUUAUU-------CUUUUUUUCUUCUCCU--UAGCCCAUCGGGGCCAUGGAUACCUGCUUUUUGUAA-----------------AAAAA
#=GR mm10/Mus/1-1540                                 PP .........................*************9788888888889**..................**.*....***************************.*..*******.......****************..*******************************88888.................77776
hg19/Homo/1-1380                                        ---------------------------------------CUUUUAAUUCUUUU------------------UU-A----UUCGCCCAUCGGGGCCGCGGAUACCUG-C--UUUUUAU-------UUUUUUU-----UCCU--UAGCCCAUCGGGGUAUCGGAUACCUGCUGAUCACUC------------------UGGC
#=GR hg19/Homo/1-1380                                PP .......................................**************..................**.*....***************************.*..***9999.......9999888.....9***..************************************..................****
rn5/Rattus/1-1360                                       ---------------------------------------ACUUUUCUUCUUCU------------------AA-A----CUUGCCCAUCUGGGUUGUGGAUACCUG-C--UUUUAUUC----UUUUUUUCUUCUUCUCCU--UAGCCCAUCGGGGCCAUGGAUACCUGCUUUU---------------------------
#=GR rn5/Rattus/1-1360                               PP .......................................**************..................**.*....***************************.*..****9996....656777778888999***..*******************************...........................
mesAur1/Mesocricetus/1-1318                             ---------------------------------------CUUUUUCUUCUUUUUAGUC--------UUAGAAA-A----CUUGCCCAUCCGGGCUGUGGAUACCUG-C--UUUUAUU-------UUUUUUUUCCCCCCCU--UAGCCCAUCGGGGCCAUGGAUACCUGCUUUU---------------------------
#=GR mesAur1/Mesocricetus/1-1318                     PP .......................................**************77777........7776668.9....***************************.*..*******.......****************..*******************************...........................
oryCun2/Oryctolagus/1-1374                              ---------------------------------------UUAAUUCCUUUUUUAA-------------AGAAA-A----UUAGCCCACCGGGGCUGCGGAUACCUG-C--UUUUAAU-------UUUUUUU-----UCCU--UAGCCCAUCGGGGCCUCGGAUACCUGCAGUG---------------------------
#=GR oryCun2/Oryctolagus/1-1374                      PP .......................................9999999999999944.............44435.6....***************************.*..*******.......9999999.....9***..*******************************...........................
calJac3/Callithrix/1-1400                               ---------------------------------------CUUUUAAUUCUUUU-----------------UUU-A----UUUGCCCAUCGGGGCCGCGGAUACCUG-C--UUUUUAU-------UAUUUUUUU---UCCU--UAGCCCAUCGGGGCAUCGGAUACCUGCUGAUCACUC------------------UGGC
#=GR calJac3/Callithrix/1-1400                       PP .......................................88888888877766.................267.*....***************************.*..******9.......776666655...6***..************************************..................****
nomLeu3/Nomascus/1-1264                                 ---------------------------------------CUUUUAAUUCUUUU------------------UU-A----UUCGCCCAUCGGGGCCGCGGAUACCUG-C--UUUUUAU-------UUUUUUUU----UCCU--UAGCCCAUCGGGGCAUCGGAUACCUGCUGAUCACUC------------------UGGC
#=GR nomLeu3/Nomascus/1-1264                         PP .......................................**************..................**.*....***************************.*..9999998.......76666664....9***..************************************..................****
saiBol1/Saimiri/1-1367                                  ---------------------------------------CUUUUAAUUCUUUUU----------------UUU-A----CUUGCCCAUCGGGGCCGCGGAUACCUG-C--UUUUUAU-------UUUUUUUUUU--UCCU--UAGCCCAUCGGGGCAUUGGAUGCCUGCUGAUCACUC------------------UGGC
#=GR saiBol1/Saimiri/1-1367                          PP .......................................999999999999884................456.*....***************************.*..*******.......9999999999..9***..************************************..................****
micOch1/Microtus/1-1442                                 ---------------------------------------CUUUUUCUUCUUCU------------------AA-A----CUUGCCCAUCUGGGCUGAGGAUACCUG-C--UCCUUUU-------UUUUUUU----CCCUU--AAGCCCAUCGGGGCCAUGGAUACCUGCUUUU---------------------------
#=GR micOch1/Microtus/1-1442                         PP .......................................**************..................**.*....***************************.*..9988776.......5555554....67888..9****************************99...........................
criGri1/Cricetulus/1-1300                               ---------------------------------------CUUUUUCUUCUUUUUAGUC--------UUAGAAA-A----CUUGCCCAUCCGGGCUGUGGAUACCUG-C--UUU-----------------------UCCU--UAGCCCAUCGGGGCCAUGGAUACCUGCUUUC---------------------------
#=GR criGri1/Cricetulus/1-1300                       PP .......................................***********99977777........7776668.9....***************************.*..443.......................8***..*******************************...........................
chiLan1/Chinchilla/1-1315/1-1315                        ---------------------------------------C-------UUAAAU------------------UU-A----UUUGCCCAUCGGGGCUGCGGAUACCUG-C--UUUUUUU---------UUUUUUUCCCCUCU--UCGCCCAUCGGGGCCUCGGAUACCUGCUGUAUUUUC------------------UGGC
#=GR chiLan1/Chinchilla/1-1315/1-1315                PP .......................................7.......344555..................66.8....899************************.*..7777665.........44555556667888..99**********************************..................****
hetGla2/Heterocephalus/1-1337/1-1337                    ---------------------------------------UUUAUAAUUUAUU-------------------UU-A----CUUGCCCAUCGGGGCUGCGGAUACCUG-CACUUUUC-U-------UUUUUCUUUUUCCCCUUUUAGCCCAUCGGGGCCUCGGAUACCUGCUGUACCCCC------------------UUGC
#=GR hetGla2/Heterocephalus/1-1337/1-1337            PP .......................................*********6655...................58.9....***************************.85344444.4.......455555555555566557************************************..................****
ochPri3/Ochotona/1-1473                                 ---------------------------------------CUACCUC----UUU------------------UU-C----UUUGCCCAUCGGGGCAUCGGAUACCUG-C--UUUUUC-----------UUUUUCCCUCCCA--UAGCCCAUCGGGGCCUCGGAUACCUUCAGUG---------------------------
#=GR ochPri3/Ochotona/1-1473                         PP .......................................8555555....555..................55.5....5**************************.*..655443...........3445555556777..99*****************************...........................
lepWed1/Leptonychotes/1-1353                            ---------------------------------------CUUUUAAUUUUUUUUU--------------UUUA-A----UUUGCCCAUCGGGGCCGCGGAUACCUG-C--UUUUAUU-------AUUUUUUUCC--CCCU--UAGCCCAUCGGGGCCUCGGAUACCUGCUGUGCCCCC------------------UGGC
#=GR lepWed1/Leptonychotes/1-1353                    PP .......................................8888888888888855..............5468.9....***************************.*..**99998.......7777777665..9***..************************************..................****
canFam3/Canis/1-1359                                    -----------------------------CUUUUUUUUUGUUUGUUUGUUUUU------------------AA-A----UUUGCCCAUCGGGGCCACGGAUACCUG-C--UUUUAUU-------UUUUUUU----CCCCU--UAGCCCAUCGGGGCCUCGGAUACCUGCUGUGCUCCC------------------UGGC
#=GR canFam3/Canis/1-1359                            PP .............................888888888867777777778888..................9*.*....***************************.*..9999887.......6655555....78***..************************************..................****
ailMel1/Ailuropoda/1-1363                               --------------------------UCUUUUCUUUUCU---UUCUUUCUUUUU---------------UAAA-A----UUUGCCCAUCGGGGCCGCGGAUACCUG-C--UUUAAUU-------UUUUUUU---UCCCCU--UAGCCCAUCGGGGCCUCGGAUACCAGCUGUGCCCCC------------------UGGC
#=GR ailMel1/Ailuropoda/1-1363                       PP ..........................9999998888643...333333333333...............3367.8....***************************.*..8777766.......4444444...457***..************************************..................****
odoRosDiv1/Odobenus/1-1358                              ---------------------------------------CUUUUAAUUUUUUUUU--------------UUUA-A----UUUGCCCAUCGGGGCCGCGGAUACCUG-C--UUUUAUU-------UUUUUUU----CCCCU--UAGCCCAUCGGGGCCUCGGAUACCUGCUGUGCCCCC------------------UGGC
#=GR odoRosDiv1/Odobenus/1-1358                      PP .......................................8898888888888855..............5468.9....***************************.*..9999887.......6655555....78***..************************************..................****
camFer1/Camelus/1-1339                                  ---------------------------------------UUUUUAAUUCUUUUUUU-----------UUUUUU-A----AUUGCCCAUCGGGGCCGCGGAUACCUG-C--UUUUAAU-------CUUUUUUUCC--UCCU--UAGCCCAUCGGGGCCUCGGAUACCUGCUGUGCCUCC------------------UGGC
#=GR camFer1/Camelus/1-1339                          PP .......................................88888888888888555...........555458.9....***************************.*..******9.......9888888776..****..************************************..................****
musFur1/Mustela/1-1366                                  --------------------------------UUCUUUU--------------UUUUUCUUUCUUUUUUAAAA-A----UUUGCCCAUCGGGGCCGCGGAUACCUG-C--UUUUAUU-------UUUUUUU---UCCCCU--UAGCCCAUCGGGGCCUCGGAUACCUGCUGUGCCCCC------------------UGGC
#=GR musFur1/Mustela/1-1366                          PP ................................5555554..............33333333333334555557.8....***************************.*..9999887.......5555555...567***..************************************..................****
vicPac2/Vicugna/1-1330                                  ---------------------------------------UUUUUAAUUCUUUUUUUU----------UUUUUU-A----AUUGCCCAUCGGGGCCGCGGAUACCUG-C--UUUUAAU-------U----UUUUUCCUCCU--UAGCCCAUCGGGGCCUCGGAUACCUGCUGUGCCUCC------------------UGGC
#=GR vicPac2/Vicugna/1-1330                          PP .......................................777777777777664444..........444468.9....9**************************.*..**99997.......4....4455568****..************************************..................****
susScr3/Sus/1-1335                                      ---------------------------------------CUUUUAAUUCUUUUU---------------UUAA--AGACUUUGCCCAUCGGGGCCGCGGAUACCUG-C--UUUUAAU-------UUUUUUU---UCCCCU--UAGCCCAUCGGGGCCUCGGAUACCUGCUGUGCCCCU------------------UGGC
#=GR susScr3/Sus/1-1335                              PP .......................................**********99995...............4323..4778***************************.*..******9.......7766666...457***..************************************..................****
turTru2/Tursiops/1-1281                                 ----------------------------------------UUUUAAUAUUGUUA----------------UUU-U----UUUGCCCAUCGGGGCCGCGGAUACCUG-C--UUUUAAU-------UUUUUUUU----CCCU--UAGCCCAUCGGGGCCUCGGAUACCUGCUGUGCCCUC------------------UGGC
#=GR turTru2/Tursiops/1-1281                         PP ........................................56666666666661................155.7....9**************************.*..******9.......77776664....7***..************************************..................****
orcOrc1/Orcinus/1-1281                                  ----------------------------------------UUUUAAUAUUGUUA----------------UUU-U----UUUGCCCAUCGGGGCCGCGGAUACCUG-C--UUUUAAU-------UUUUUUUU----CCCU--UAGCCCAUCGGGGCCUCGGAUACCUGCUGUGCCCUC------------------UGGC
#=GR orcOrc1/Orcinus/1-1281                          PP ........................................56666666666661................155.7....9**************************.*..******9.......77776664....7***..************************************..................****
cerSim1/Ceratotherium/1-1327                            ---------------------------------AUUCUU---------UUCUU------------------UU-U----UUUGCCCAUCGGGGCUGCGGAUACCUG-C--UUUUAAU-------UUUUUUUUUC--CCCU--UAGCCCAUCGGGGCCUCGGAUACCUGCUU-----------------------------
#=GR cerSim1/Ceratotherium/1-1327                    PP .................................665443.........22345..................66.7....999************************.*..******9.......8877777666..9***..**************************875.............................
equCab2/Equus/1-1354                                    --------------------------------UUUUUUU--------UUUUUU------------------UA-A----UUUGCCCAUCGGGGCCACGGAUACCUG-C--GUUUAUU-------UUUUUUUUCC--CCCU--CAGCCCAUCGGGGCCUCGGAUACCUGCUU-----------------------------
#=GR equCab2/Equus/1-1354                            PP ................................8776654........255677..................99.*....***************************.*..9999987.......7666666555..9***..**************************764.............................
cavPor3/Cavia/1-1333/1-1333                             ---------------------------------------CUUUAAAUU------------------------U-A----UUUGCCCAUCGGGGCUGCGGAUACCUG-C--CUUUUUU-------CUUUUU---UUCCUCU--UAGGCCAUCGGGGCCU-GGAUACCUGCUGGUAUUUU-----------------CUGGG
#=GR cavPor3/Cavia/1-1333/1-1333                     PP .......................................*66666655........................4.5....677************************.*..7666655.......444444...4567999..****************.************889****.................*****
otoGar3/Otolemur/1-1396                                 ---------------------------------------CUUUUAAUUCUUUUUU--------------AAAA-A----UUUGCCCAUCGGGGCAGAGGAUACCAGAU--UUUUUAU-------UUUGUUUUCUUUUUGU--UAGCCCAUCGGGGCAUCGGAUACCUGCUGUGCGCU--------------------GGC
#=GR otoGar3/Otolemur/1-1396                         PP .......................................*************966..............5556.7....***************************55..7788889.......9999******99****..***********************************....................***
octDeg1/Octodon/1-1284/1-1284                           ---------------------------------------CU-------UAAAU------------------UU-A----UUUGCCCAUCGGGGCCUCGGAUACCUG-C--UGUAUU--------------------UUC---UGGCCCAUCGGGGCAAUGGAUACCUU--------------------------------
#=GR octDeg1/Octodon/1-1284/1-1284                   PP .......................................73.......44677..................88.9....9*********99999999999999999.8..544333....................233...78999999999999888888888888................................
tupChi1/Tupaia/1-1456                                   ---------------------------------------CUCUUAACUUUUCUCU-------------UUUUA-A----UUUGCCCAUCGGGGCCACGGAUACCUG-C--UUUUUUA-------UUAUUAUUAUU-UUCU--UAGCCCAUCGGGGCCUUGGAUACCUGCUGUGCUCUC------------------UGGC
#=GR tupChi1/Tupaia/1-1456                           PP .......................................7777777776666655.............55489.*....***************************.*..**99999.......99999999997.5999..************************************..................****
panHod1/Pantholops/1-1358                               ---------------------------------------CUUUUAUGUUAUUUUU-------------UAAAA-A----UUUGCCCAUCGGGGCCACGGAUACCUG-C--UUUUAAU-------UUUUUUUUUC-CCCCU--UAGCCCAUCGGGGCCUCGGAUACCUGCUGUGCCUUC------------------UGGC
#=GR panHod1/Pantholops/1-1358                       PP .......................................5555544333333324.............44457.8....***************************.*..*******.......8777777777.56***..************************************..................****
bosTau7/Bos/1-1355                                      ------------------------------------UUUAUUUUAUUUUUUUU------------------UA-A----UUUGCCCAUCGGGGCCACGGAUACCUG-C--UUUUAAU-------UUUUUUUUUC-CCCCU--UAGCCCAUCGGGGCCUCGGAUACCUGCUGUGCCU---------------------GGC
#=GR bosTau7/Bos/1-1355                              PP ....................................77656666666666666..................89.*....***************************.*..*******.......8777777777.56***..**********************************.....................***
oviAri3/Ovis/1-1356                                     ------------------------------------UUUAUUUUAUUUUUUUU------------------AA-A----CUUGCCCAUCGGGGCCACGGAUACCUG-C--UUUUAAU-------UUUUUUUUCC--CCCU--UAGCCCAUCGGGGCCUCGGAUACCUGCUGUGCCUUC------------------UGGC
#=GR oviAri3/Ovis/1-1356                             PP ....................................88666666666666667..................89.9....***************************.*..******9.......8777777666..9***..************************************..................****
capHir1/Capra/1-1360                                    ---------------------------------------CUUUUAUUUUAUUUUU-------------UAAAA-A----UUUGCCCAUCGGGGCCACGGAUACCUG-C--UUUUAAU-------UUUUUUUUUC-CCCCU--UAGCCCAUCGGGGCCUUGGAUACCUGCUGUGCCUUC------------------UGGC
#=GR capHir1/Capra/1-1360                            PP .......................................8888888887777756.............65557.8....***************************.*..*******.......8777777777.56***..************************************..................****
triMan1/Trichechus/1-1391                               ---------------------------------------UAAUAUUUUUUGUU------------------UU-C----UUCGCCCAUCGGGGCUGCGGAUACCUG-C--UUUUUUU-------UUUUUUU-----UCCU--UAGCCCAUCAGGGCUGUGGAUACCUGCUGUGCCAC-------------------UGGC
#=GR triMan1/Trichechus/1-1391                       PP .......................................67777777788899..................99.9....***************************.*..8888887.......7777777.....9***..***********************************...................****
oryAfe1/Orycteropus/1-1368                              ---------------------------------------U--UUUAUUGUUUU------------------UUUC----CUUGCCCAUCGGGGCCUCGGAUACCUG-C--U---------------UUUUU-----CCCU--UAGCCCAUCGGGGCCGUGGAUAUCUGCUGUGCUAU--------------------GGC
#=GR oryAfe1/Orycteropus/1-1368                      PP .......................................8..77777766666..................5426....9**************************.*..3...............33333.....8***..***********************************....................***
felCat5/Fellis/1-1198                                   ---------------------------------------G----------------------------------------------------------------------------------------------------------------------------------------------------------------
#=GR felCat5/Fellis/1-1198                           PP .......................................8................................................................................................................................................................
conCri1/Condylura/1-1299                                ---------------------------------------UUUUUAUUCUUUUUUUU-----------UUUUUA-A----UUUGCCCAUCGGGGCCACGGAUACCUG-C--UUUUAAU-------UUUUUUUUCCUUCCCU--UAGCCCAUCGGGGCCUCGGAUAUAUGCUUCCCAU---------------------AGC
#=GR conCri1/Condylura/1-1299                        PP .......................................77777777777777555...........555569.*....***************************.*..*******.......****************..***********************99999988999.....................***
dasnov3/Dasypus/1-1413                                  ---------------------------------------CUAAGAACCUUUUU-------------------U-C----UUCGCCCAUCGGGGCUGCGGAUACCUG-C--UUUAUUA-------UUUUUUU-----CUCU--UAGCCCAUCGGGGCUGUGGAUACCUGCUAUUCCCCU------------------UGGC
#=GR dasnov3/Dasypus/1-1413                          PP .......................................*******9965555...................6.7....89*************************.*..7665554.......4444444.....7999..************************************..................****
jacJac1/Jaculus/1-1235                                  ---------------------------------------G----------------------------------------------------GCUGCGGAUACCUG-C--UUUUAAU-------UUUUUUUUAUCCCCCU--CAGUCCAUCGGGGCAAUGGAUACCUGCUUUA---------------------------
#=GR jacJac1/Jaculus/1-1235                          PP .......................................5....................................................79************.*..*******.......****************..******************************9...........................
sorAra2/Sorex/1-1388                                    UAUGUACAUAUGUAUGCAUAUACAUACGUAUGUAUGUGUAUAUGCAUUAAUGU------------------GU-AU-CUUUUGCCCAUCGGGGCCAUGGAUACGUG-C--GCUAAAA---------ACUUUUAU-CCCCU--UCGCCCAUCCGGGCCUCGGAUACCUGCAGUCACAUUUAAA---------UGAGCCGGC
#=GR sorAra2/Sorex/1-1388                            PP ***************************************999******99999..................88.88.889**************************.*..8887774.........45555555.56***..****************************************.........*********
speTri2/Spermophilus/1-1185                             --------------------------------------------------UUU------------------AA-A----UGUGCCCUUGGGAAGUGUGGAUACCUA-C--UCUUUAUAUGCACAUUUUUUUUAUUC--------GCCCAUCCGGGCUGCGGAUACCUGCUGGGUCUGUCUCCUC-----UGAAAGCCCGC
#=GR speTri2/Spermophilus/1-1185                     PP ..................................................799..................**.*....***************************.*..*******9998865555555555533........44689**********************9988888887776.....66666666666
eriEur2/Erinaceus/1-1285                                ---------------------------CGACUAUCUGAU-----CAUUAUUCU------------------UU-U----UUUGUCCAUCGGGGCCUCGGAUACCUG-U--UUUUAU-----------UUUUUCUCCCCCU--UAGCCCAUCGGGGCCUUGGAUAGCUGCUGUCAUUUU------------------UGAC
#=GR eriEur2/Erinaceus/1-1285                        PP ...........................*******66654.....555555555..................55.5....689************************.9..877765...........577888899****..******************************9*****..................****
eptFus1/Eptesicus/1-1200                                ---------------------------------------UUU--------AAA------------------AA-A----UAUGCCCAUCGGGGCCGCGGAUACCUG-C--UUUCAAU-------UUUUUUU---CCUCCU--UCGCCCAUCGGGGCCUCGGAUACCAGCUGUG---------------------------
#=GR eptFus1/Eptesicus/1-1200                        PP .......................................622........222..................56.7....999************************.*..*****98.......6655554...779***..*****************************98...........................
myoLuc2/Myotis/1-1222                                   ---------------------------------------UUU--------AAA------------------AA-A----UGUGCCCAUCGGGGCCGCGGAUACCUG-C--UUUUAAU---------UUUUUUCCCCCCCU--UAGCCCAUCGGGGCCUCGGAUAGCUGCUGUG---------------------------
#=GR myoLuc2/Myotis/1-1222                           PP .......................................622........222..................56.8....***************************.*..*****96.........66777888999***..*****************************99...........................
chrAsi1/Chrysochloris/1-1174                            --------------------------------------------------------------------------------------------------------------------------------------------------------------------------------------------------------
#=GR chrAsi1/Chrysochloris/1-1174                    PP ........................................................................................................................................................................................................
pteAle1/Pteropus/1-1236                                 -----------------------------------------------------------------------------------CCCAUCGGGGCCGCGGAUACCUG-C--UUUUAAU-------UUUUUUU--CCCCCUU--AAGCCCAUCGGGGCCGCGGAUACCUGCUGUGUCCCCUCUUCAUCCCCAAUCCCCUAAC
#=GR pteAle1/Pteropus/1-1236                         PP ...................................................................................***********************.*..******8.......5555544..5557888..9*********************************************************
eleEdw1/Elephantulus/1-1312                             -----------------------------------AUAU-GGUUUUUGAUGUU-----------------UUU-C----UUAGCCCAUCGGGGCCUUGGAUACCUG-C--CUUUCCU-------UUUU-----CUUCCUU--UAGCCCAUCGGGGUAAUGGAUACCUGCUGAGCCUC-------------------UGGU
#=GR eleEdw1/Elephantulus/1-1312                     PP ...................................8884.4444555555544.................144.6....899************************.*..6655555.......4443.....3347999..***********************************...................***9
pteVam1/Pteropus/1-1233                                 -----------------------------------------------------------------------------------CCCAUCGGGGCCGCGGAUACCUG-C--UUUUAAU-------UU---UUUUCCCCCUU--AAGCCCAUCGGGGCCGCGGAUACCUGCUGUGUCCCCUCUUCAUCCCCAAUCCCCUAAC
#=GR pteVam1/Pteropus/1-1233                         PP ...................................................................................***********************.*..**99997.......43...34444566777..9********************************************************9
echTel2/Echinops/1-1244                                 ---------------------------------------CUUAUAUUUUUCCU------------------UUUC----AUCGCCCAUCGGGGCUGCGGAUACCUG-C--UUUUUCA-------UUUUUUU-----CCCU--UAGCCCAUCGGGGCCAUGGAUGCGUGCGAUCCCCA-------------------UGGC
#=GR echTel2/Echinops/1-1244                         PP .......................................88888888877766..................5425....789************************.*..8888877.......7777776.....8***..****************************999****...................***9
myoDav1/Myotis/1-324                                    ---------------------------------------AG------------------------------AA-A----UGUGCCCAUCGGGGCCGCGGAUACCUG-C--UUUUAAU-------U-UUUUUUCCCCCCCU--UAGCCCAUCGGGGCCUCGGAUACCUGCUGUG---------------------------
#=GR myoDav1/Myotis/1-324                            PP .......................................74..............................89.9....***************************.*..******9.......5.55566677788***..*****************************99...........................
gorGor3/Gorilla/17499-18879/1-1381                      ---------------------------------------CUUUUAAUUCUUUU------------------UU-A----UUUGCCCAUCGGGGCCGCGGAUACCUG-C--UUUUUAU-------UUUUUUU-----UCCU--UAGCCCAUCGGGGUAUCGGAUACCUGCUGAUCACUC------------------UGGC
#=GR gorGor3/Gorilla/17499-18879/1-1381              PP .......................................**************..................**.*....***************************.*..***9999.......9999888.....9***..************************************..................****
macFas5/Macaca_fascicularis//18381-19775/1-1395         ---------------------------------------CUUUUAAUUCCUUU------------------UU-A----UUCGCCCAUCGGGGCCGCGGAUACCUG-C--UUUUUAU-------UUUUUUUUU---UCCU--UAGCCCAUCGGGGCAUCGGAUACCUGCUGAUCACUC------------------UGGC
#=GR macFas5/Macaca_fascicularis//18381-19775/1-1395 PP .......................................**************..................**.*....***************************.*..******9.......877777766...5***..************************************..................****
chlSab1/Chlorocebus_sabaeus//18284-19670/1-1387         ---------------------------------------CUUUUAAUUCCUUU------------------UU-A----UUCGCCCAUCGGGGCCGCGGAUACCUG-C--UUUUUAU-------UUUUUUUUUUUUUCCU--UAGCCCAUCGGGGCAUCGGAUACCUGCUGAUCACUC------------------UGGC
#=GR chlSab1/Chlorocebus_sabaeus//18284-19670/1-1387 PP .......................................**************..................**.*....***************************.*..*******.......****************..************************************..................****
#=GC SS_cons                                            ---------------------------------------{{{{{,,,,,,,,,,,,,,,,,,,,,,,,,,,,,,,,,,,,,,<<<<____>>>>,,,,,,,,{{{{-{--{{{,,,,,,,,,,,,,{{{{{{{{-{{{{,,,,,<<<<____>>>>,,,,,,,,[[[[--[[[[[[[[------------------[(((
#=GC RF                                                 .......................................ccuuuuuuuCUuuU..................aa.A....uUUGCCCAUCuGGgCugcGGaUACCUG.C..UUUUuuU.......UUUUUUUUuUuCuCCU..uaGcCCaUCGGGGCcacGGAUACCugCUuUu...........................
#=GC SS_cons_1                                          ________________________________________________________________________________________________________________________________________________________________________________________________________
#=GC SS_cons_2                                          ________________________________________________________________________________________________________________________________________________________________________________________________________
#=GC SS_cons_3                                          ::::::::::::::::::::::::::::::::::::::::::::::::::::::::::::::::::::::::::::::::::::::::::::::::::::::::::::::::::::::::::::::::::::::::::::::::::::::::::::::::::::::::::::::::::::::::::::::::::::::::
#=GC SS_cons_4                                          ::::::::::::::::::::::::::::::::::::::::::::::::::::::::::::::::::::::::::::::::::::::::::::::::::::::::::::::::::::::::::::::::::::::::::::::::::::::::::::::::::::::::::::::::::::::::::::::::::::::::
#=GC SS_cons_5                                          ::::::::::::::::::::::::::::::::::::::::::::::::::::::::::::::::::::::::::::::::::::::::::::::::::::::::::::::::::::::::::::::::::::::::::::::::::::::::::::::::::::::::::::::::::::::::::::::::::::::::

panTro4/Pan/1-1381                                      CCAUCGGGGUGACGGAUACCUUUU------------UUGGCCCAUCG--GGGCUUCGGAUACCUGCUUUUUUUUU---------------UU---UU-UAUUU---UUCCUU----GCCCAUCGGGGCCUCGGAUACCUGCU--UUA-AUUUUUGUU-----UU--UCU--------------------------GGCCC
#=GR panTro4/Pan/1-1381                              PP ************************............***********..******************99999855...............54...44.56699...******....**************************..***.*********.....**..***..........................*****
ponAbe2/Pongo/1-1383                                    CCAUCGGGGUGACGGAUACCUUU-------------UUGGCCCAUCG--GGGCUUCGGAUACCUGCUUUUUUUUUU-------------UUU---UU--AUUU---UUCCUU----GCCCAUCGGGGCCUCGGAUACCUGCU--UUA-AUUUUGUUU-----UU--C-U--------------------------GGCCC
#=GR ponAbe2/Pongo/1-1383                            PP *******************9766.............66*********..******************999999666.............654...45..6699...******....**************************..***.**9997777.....65..5.5..........................9****
rheMac3/Macaca/1-1395                                   CCAUCGGGGUGGCGGAUACCUUUU------------UUGGCCCAUCG--GGGCUUCGGAUACCUGCUUUUAUU-------------------UUUU---AUUU---UUCCUU----GCCCAUCGGGGCCUCGGAUACCUGCU--UUA-AUUUUUGUU-----UU--UCU--------------------------GGCCC
#=GR rheMac3/Macaca/1-1395                           PP ************************............***********..************************...................7777...8899...******....**************************..***.*********.....**..***..........................*****
papHam1/Papio/1-1395                                    CCAUCGGGGUGGCGGAUACCUUUU------------UUGGCCCAUCG--GGGCUUCGGAUACCUGCUUUUAUU-------------------UUUU---AUUU---UUCCUU----GCCCAUCGGGGCCUCGGAUACCUGCU--UUA-AUUUUUGUU-----UU--UCU--------------------------GGCCC
#=GR papHam1/Papio/1-1395                            PP ************************............***********..************************...................7777...8899...******....**************************..***.*********.....**..***..........................*****
mm10/Mus/1-1540                                         AAAAAAAAAAAAAAAAAACCUUUC------------UCGGUCCAUCG--GGACCUCGGAUACCUGCGUUUAGUC-----------------UUUU------UU---UCCCAU----GCCCAACGGGGCCUCGGAUACCUGCU-GUUA-UUAUUUUUU-----UU--UCUUUUU------------------CUUUUGCCC
#=GR mm10/Mus/1-1540                                 PP 666666666666666*********............***********..************************7.................7777......99...******....**************************.7666.444444444.....44..4444459..................9*99*****
hg19/Homo/1-1380                                        CCAUCGGGGUGACGGAUAUCUUUU------------UUGGCCCAUCG--GGGCUUCGGAUACCUGCUUUUUUU-------------------UUUUU-UAUUU---UUCCUU----GCCCAUCGGGGCCUCGGAUACCUGCU--UUA-AUUUUUGUU-----UU--UCU--------------------------GGCCC
#=GR hg19/Homo/1-1380                                PP ************************............***********..******************999999...................44445.67699...******....**************************..***.*********.....**..***..........................*****
rn5/Rattus/1-1360                                       -UACCAAAAAACGCCGUA--UUUC------------UCGGUCCAUCG--GGACCUCGGAUACCUGCGUUUAGU-------------------UUU------UU---UCCCAU----GCCCAACGGGGCCUCGGAUACCUGCU--UUA-AUUUUUUUU-----UC--UUUUCC--------------------UUUUGCCC
#=GR rn5/Rattus/1-1360                               PP .**************666..999*............***********..************************...................***......**...******....**************************..***.*********.....**..*999**....................********
mesAur1/Mesocricetus/1-1318                             -UACAAAAACUGAAA-----UUUC------------UUGGUCCAUCG--GGACCUCGGAUACCUGGGUUUAGG-------------------CU-------UU---UUCCUU----GCCCAUCGGGGCCUCGGAUACCUGCU--UAA-UUUUUGUUU-----UC--UUUU-------------------------UGCCC
#=GR mesAur1/Mesocricetus/1-1318                     PP .**************.....****............***********..***********************8...................55.......56...6699**....**************************..***.*********.....**..****.........................*****
oryCun2/Oryctolagus/1-1374                              -CAUCGGGGCAACGGAUACCGCUU------------UUGGCCCAUCG--GGGCCUCGGAUACCUGCUUAUAUU-------------------UUU------UU---UUUUUU----GCCCAUCAGGGCCUCGGAUACCUGCU--CUG-AUUUUUUUU-----UU--UUUC------------------------UGGCCC
#=GR oryCun2/Oryctolagus/1-1374                      PP .***********************............***********..************************...................***......**...******....**************************..999.888887777.....66..6555........................59****
calJac3/Callithrix/1-1400                               CCAUCGGGGUGACGGAUAUCUUUU------------UUGGCCCAUCG--GGGCUUCGGAUACCUGCUUUUAUU-------------------UUUU---AUUU---UUCCUU----GCUCAUCGGGGCCUCGGAUACCUGCU--UUA-AUUUUUUUU----------CU--------------------------GGCCC
#=GR calJac3/Callithrix/1-1400                       PP ************************............***********..************************...................7777...8899...******....**************************..***.*98875554..........55..........................*****
nomLeu3/Nomascus/1-1264                                 CCAUCGGGGUGACGGAUACCUUUU------------UUGGCCCAUCG--GGGCUUCGGAUACCUGCUUUUUUU--------------------UU------UU---UUCCUU----GCCCAUCGGGGCCUCGGAUACCUGCU--UUA-AUUUUUGUU-----UU--UCU--------------------------GGCCC
#=GR nomLeu3/Nomascus/1-1264                         PP ************************............***********..*****************9999887....................56......66...7799**....**************************..***.*********.....**..***..........................*****
saiBol1/Saimiri/1-1367                                  CCAUCGGGGUGACGGAUAUCUUUU------------UUGGCCCAUCG--GGGCUUCGGAUACCUGCUUUUAUU-------------------UUUU---AUUU---UUCCUU----GCCCAUCGGGGCCUCGGAUACCUGCU--UUA-UUAUUUUUU-----UU--UUUUC-----------------------UGGCCC
#=GR saiBol1/Saimiri/1-1367                          PP ************************............***********..************************...................7777...8899...******....**************************..999.776666666.....66..66666.......................69****
micOch1/Microtus/1-1442                                 -UUACAAGAAAACGUA----UUUC------------UUGGUCCAUCG--GGACCUCGGAUACCUGCAUUUAG----------------------U------CU---UUCCUU----GCCCAUCGGGGCCUUGGAUACCUGCU--UAA-UUUUUUUUU----CUC--UUUU-------------------------UGCCC
#=GR micOch1/Microtus/1-1442                         PP .666666666666663....9***............***********..***********************......................7......89...99****....**************************..*99.888888888....577..7777.........................*****
criGri1/Cricetulus/1-1300                               -CACACAAACCGAA------UUUC------------UUGGUCCAUCG--GGACCUUGGAUACCUGGGUUUAGU-------------------GUU-------U---UUCCUU----GCCCAUCGGGGCCUCGGAUACCUGCU--UAA-UUUUUGUUU-----UC--UUUUCCU-------------------UUUUGCCC
#=GR criGri1/Cricetulus/1-1300                       PP .*999988888776......7***............***********..***********************9...................665.......5...66889*....**************************..***.*********.....**..9999***...................********
chiLan1/Chinchilla/1-1315/1-1315                        CCAUCGGGGCCAUGGAUACCUUUU------------UUGGCCCAUCG--GGGCCUUGGAUACCUGCUUU-AUC-------------------AUU------UU---UUCCUU----GCCCAUCGGGGCCUCGGAUACCUGCU--UUA-AUUUUUUUU-----UC--UCUU------------------------UUGCCC
#=GR chiLan1/Chinchilla/1-1315/1-1315                PP ************************............***********..*****************765.666...................788......88...8899**....**************************..***.********9.....99..8888........................79****
hetGla2/Heterocephalus/1-1337/1-1337                    UUAACGGGGCUGUGGAUACCUUUU------------CUGGCCCAUCG--GGGCAAUGGAUACCUGCUUUUUUU-------------------UUU-----UUU---UCCCCUUUUAGCCCAUCGGGGCCUCGGAUACCUGCU--GUA-CCCCAACUC-----CC--CAUUUU---------------------CUGGCCC
#=GR hetGla2/Heterocephalus/1-1337/1-1337            PP *999********************............***********..******************999999...................777.....366...7776556789**************************..999.555554444.....44..333334.....................44*****
ochPri3/Ochotona/1-1473                                 -CAUCGGUGGAAUGGAUACAGUUU------------UUGGUCCAUCG--GGGCCUCGGAUACCUGCUCGUAUU-------------------UUU------UU---UCCUUU----GCCCAUCGGGGCCUCGGAUACCUGCU--CUG-AUUUUUUUU-----UU--CUU--------------------------GGCCC
#=GR ochPri3/Ochotona/1-1473                         PP .***********************............***********..************************...................***......**...******....**************************..***.**9999999.....88..888..........................*****
lepWed1/Leptonychotes/1-1353                            CCAUCGGGGCAAUGGAUACCCUUU------------UUGGCCCAUCG--GGGCCUCGGAUACCUGCUUUUAUUU----------------UUUUU------UU---UCCCUU----GCCCAUCGGGGCCUCGGAUACCUGCC--UUA-AUUUUUUUU----UUU--UCCU-------------------------UGCCC
#=GR lepWed1/Leptonychotes/1-1353                    PP ************************............***********..************************5................54555......99...******....**************************..999.776666655....244..5555.........................*****
canFam3/Canis/1-1359                                    CCAUCGGGGCAAUGGAUACCCUU-------------UUGGCCCAUCG--GGGCUUCGGAUACCUGCUUUUAUU-------------------UUU------UU---UCCCUU----GCCCAUCGGGGCCUCGGAUACCUGCU--UUU-AAUUUUUUU-----UC--CU---------------------------UGCCC
#=GR canFam3/Canis/1-1359                            PP *******************9876.............56*********..************************...................***......**...******....**************************..999.888887777.....77..75...........................5****
ailMel1/Ailuropoda/1-1363                               CCAUCGGGGCAAUGGAUACCCUUU------------UUGGCCCAUCG--GGGCCUCGGAUACCUGCUUUUUUU-------------------UUU-----UUU---UCCCUU----GCCCAUCGGGGCCUCGGAUACCUGCU--UUA-AUUUUUUUU-----UU--CCU--------------------------UGCCC
#=GR ailMel1/Ailuropoda/1-1363                       PP ************************............***********..******************998888...................666.....488...******....**************************..***.*********.....**..***..........................9****
odoRosDiv1/Odobenus/1-1358                              CCAUCGGGGCAAUGGAUACCCUUU------------UUGGCUCAUCG--GGGCCUCGGAUACCUGCUUUUAUUU----------------UUUUU------UU---UCCCUU----GCCCAUCGGGGCCUCGGAUACCUGCU--UUA-AUUUUUUUU-----UU--UCCU-------------------------UGCCC
#=GR odoRosDiv1/Odobenus/1-1358                      PP ************************............***********..************************5................54555......99...******....**************************..***.**9999999.....99..9999.........................*****
camFer1/Camelus/1-1339                                  CCAUCGGGGCAACGGAUACCUUUU------------UUUGCCCAUCG--GGGCCUUGGAUACCUGCUUUAAU--------------------UUU------UU---UCCCUU----GCCCAUCGGGGCCUCGGAUACCUGCU--UUA-AUUUUUUUU-----UU--UCCU-------------------------UGCCC
#=GR camFer1/Camelus/1-1339                          PP ************************............***********..*****************887776....................589......99...******....**************************..***.999999999.....99..9999.........................*****
musFur1/Mustela/1-1366                                  CCAUCGGGGCAAUGGAUACCCUUU------------UUGGCCUAUCG--GGGCCUCGGAUACCUGCUUUUAUU-------------------UUUU----UUU---UCCCUU----GCCCAUCGGGGCCUCGGAUACCUGCC--UUA-UUUUUUUUU----UUU--UCCU-------------------------UGCCC
#=GR musFur1/Mustela/1-1366                          PP ************************............***********..************************...................6655....599...******....**************************..999.766665555....244..5555.........................*****
vicPac2/Vicugna/1-1330                                  CCAUCGGGGCAACGGAUACCUUUU------------UUUGCCCAUCG--GGGCCUCGGAUACCUGCUUUAAUU-------------------UUU------UU---UCUCUU----GCCCAUCGGGGCCUCGGAUACCUGCU--UUA-AUUUUUUUU-----UU--CCU--------------------------UGCCC
#=GR vicPac2/Vicugna/1-1330                          PP ************************............***********..************************...................***......**...******....**************************..***.*********.....**..***..........................9****
susScr3/Sus/1-1335                                      CCAUCAGGGUAAUGGAUACCUUUU------------UUGGCCCAUCG--GGGCCUCGGAUACCUGCUUUAAUU-------------------UUU------UU---UUCCUU----GCCCAUCGGGGCCUCGGAUACCUGCU--UUA-UUAUUUUUU-----UU--UCCU-------------------------UGCCC
#=GR susScr3/Sus/1-1335                              PP ************************............***********..************************...................***......**...******....**************************..***.998888888.....88..8878.........................*****
turTru2/Tursiops/1-1281                                 CCAACGGGGCAAUGGAUACCUUUU------------UUGGCCCAUCG--GGGCCUUGGAUACCUGCUUUGAUU-------------------UUUC---UUUU---UCCUUU----GCCCAUCGGGGCCUCGGAUACCUGCU--UUA-AUUUUUUUU-----UU--CCU--------------------------UGCCC
#=GR turTru2/Tursiops/1-1281                         PP ************************............***********..********************9999...................7777...7799...******....**************************..***.*********.....**..***..........................9****
orcOrc1/Orcinus/1-1281                                  CCAACGGGGCAAUGGAUACCUUUU------------UUGGCCCAUCG--GGGCCUUGGAUACCUGCUUUGAUU-------------------UUUC---UUUU---UCCUUU----GCCCAUCGGGGCCUCGGAUACCUGCU--UUA-AUUUUUUUU-----UU--CCU--------------------------UGCCC
#=GR orcOrc1/Orcinus/1-1281                          PP ************************............***********..********************9999...................7777...7799...******....**************************..***.*********.....**..***..........................9****
cerSim1/Ceratotherium/1-1327                            -------------UU-----UUUU------------UUGGCCCAUCG--GGGCCUCGGAUACCUGCUUUUAUUU-----------------AUUU------UU---UCCCUU----GCCCAUCGGGGCCUCGGAUACCUGCU--UUU-AUUUAUUUU-----UU--UUCCC-----------------------UUGUCC
#=GR cerSim1/Ceratotherium/1-1327                    PP .............44.....6788............99*********..************************7.................7777......9*...******....**************************..998.776655555.....33..32224.......................4*****
equCab2/Equus/1-1354                                    -------------UU-----UUUU------------UUGGCCCAUCG--GGGCCUCGGAUACCUGCUUCUAUU-------------------UUU------UU---UUCCUU----GCCCAUCGGGGCCUCGGAUACCUGCU--CUC-AUUUUUUUU-----UU--CCU--------------------------UGCCC
#=GR equCab2/Equus/1-1354                            PP .............55.....7788............99*********..************************...................***......**...******....**************************..***.*********.....**..*99..........................88***
cavPor3/Cavia/1-1333/1-1333                             CCAUCGGGGCAAUGGAUACCUGUU------------UUGGCCCACCG--GGGCCCUGGAUACCUGCU-UUAUU-------------------AUU------UU---UUCAUU----GCCCAUCGGGGCCUCGGAUACCUGCC--CUA-AUUUUUUUU-----UU--U----------------------------UGCCC
#=GR cavPor3/Cavia/1-1333/1-1333                     PP ************************............***********..*****************6.56777...................899......99...99****....**************************..***.**9997777.....66..5............................9****
otoGar3/Otolemur/1-1396                                 CCAUCCGGGCAACGGAUAUCGUUU------------UUGGCCCAUCG--GGGCUUUGGAUACCUGCUUUUAUU------------------GUUU------UU---UUCCUU----GCCCAUCGGGGCCUCGGAUACCUGCU--UUA-AUUUCUUUU-----UC--U----------------------------GGCCC
#=GR otoGar3/Otolemur/1-1396                         PP ************************............***********..************************..................6677......99...******....**************************..***.****98888.....88..7............................*****
octDeg1/Octodon/1-1284/1-1284                           ----U------------------C------------UUGGCCCAUCG--GGGCCUUGGAUACCUGCUU-UAUU-------------------AUU------UU---UUCCUU----GCCCAUCGGGGCCUCGGAUACCUGCU--UUA-GUUUUUUUU-----CC--UCUU------------------------CUGCCC
#=GR octDeg1/Octodon/1-1284/1-1284                   PP ....5..................3............57*********..*****************65.6777...................889......99...99****....**************************..***.*********.....99..9999........................99****
tupChi1/Tupaia/1-1456                                   CCAUCGGGGCAUAGGAUACC-------------------GCCCAUCG--GGGCCUCGGAUACCUGCUUUUCAAAAAUUAA-----AAAAAAAUUU------UU---UUUUUG----GCCCAUCGGGGCUUCGGAUACCUGCU--UUA-AUUUUUUUUUGUUGUU------UU---------------------UUGGCCC
#=GR tupChi1/Tupaia/1-1456                           PP *****************998...................********..*******************999999******.....******8888......88...888889....**************************..***.9988888884432333......45.....................569****
panHod1/Pantholops/1-1358                               CCAUCAGGGCAAUGGAUACCUUUU------------UUUGCCCAUCG--GGGCCUCGGAUACCUGCUUUAAUU--------------------UU------UU---UUCCUU----GCCCAUCGGGGCCUCGGAUACCUGCU--UUA-AUUUUUUUU-----CC--U----------------------------UGCCC
#=GR panHod1/Pantholops/1-1358                       PP ************************............***********..*****************9888876....................66......67...7799**....**************************..***.**9997666.....55..4............................9****
bosTau7/Bos/1-1355                                      CCAUCGGGGCAAUGGAUACCUUUC------------CUUGCCCAUCG--GGGCCUCGGAUACCUGCUUUAAUU-------------------U--------UU---UUUCUU----GCCCAUCGGGGCCUCGGAUACCUGCU--UUA-AUUUUUUUU-----CC--U----------------------------UGCCC
#=GR bosTau7/Bos/1-1355                              PP ************************............***********..******************999997...................4........44...555799....**************************..***.**9997666.....55..4............................9****
oviAri3/Ovis/1-1356                                     CCAUCGGGGCAAUGGAUACCUUUU------------UUUGCCCAUCG--GGGCCUUGGAUACCUGCUCUAAUU-------------------UUU------UU---UUCCUU----GCCCAUCGGGGCCUCGGAUACCUGCU--UUA-AUUUUUUUU-----UC--CUU---------------------------GCCC
#=GR oviAri3/Ovis/1-1356                             PP ************************............***********..************************...................***......**...******....**************************..***.****99998.....88..865...........................****
capHir1/Capra/1-1360                                    CCAUCGGGGCAAUGGAUACCUUUU------------UUUGCCCAUCG--GGGCCUCGGAUACCUGCUUUAAUU-------------------UUU------UU---UUCCUU----GCCCAUCGGGGCCUCGGAUACCUGCU--UUA-AUUUUUUUU-----CC--U----------------------------UGCCC
#=GR capHir1/Capra/1-1360                            PP ************************............***********..************************...................***......**...******....**************************..***.**9997666.....55..4............................9****
triMan1/Trichechus/1-1391                               CCAUCGGGGCAAUGGAUACCUUUU------------UUGGCCCAUCG--GGGCUGUGGAUACCUGCUUUUAUUGU---------------UUUUU------UU---UUCCUU----GCCCAUCGGGGCUUCGGAUACCUGCU--UUU-UUUUUU-UU-----UC--UCUU-------------------------AGCCC
#=GR triMan1/Trichechus/1-1391                       PP ************************............***********..************************99...............87777......99...******....**************************..998.777765.55.....56..6666.........................*****
oryAfe1/Orycteropus/1-1368                              CCAUGGGGACAUUGGAUAGCUUUU------------UUGGCCCAUCG--GGGCUGUGGAUACCUGCUUUUAUU-------------------GUU------UU---UUCCUU----GCCCAUCGGGGCCUCGGAUACCUGCU--UUU-UUUUUUUUU-----UU--CCU--------------------------GGCCC
#=GR oryAfe1/Orycteropus/1-1368                      PP ************************............***********..************************...................***......**...******....**************************..***.*********.....**..*99..........................*****
felCat5/Fellis/1-1198                                   -----------------------------------------------UU-----UUAAUUCUUUUCUUUUAUUU----------------AUUUU------UU---UAAUUU----GCCCAUCGGGGCAGCGGAUACCUGCU-UUUA-AUUUUUUUU-----UCACCCUU-------------------------AGCCC
#=GR felCat5/Fellis/1-1198                           PP ...............................................97.....44444444567888888887................74555......66...667888....**************************.5555.777777777.....66667888.........................*****
conCri1/Condylura/1-1299                                CCAUCGGGGCAAAGGAUACCCUUU------------UUGGUCCAUCG--GGACCCCGGAUACCUGCUUUUAUUAUUA-----------UUUUUUU------UU---UCCCUU----GCCCAUCGGGGCCUCGGAUACCUGCU--UCA-UUUUU---------UU--CCU--------------------------UGCCC
#=GR conCri1/Condylura/1-1299                        PP ************************............***********..****************************...........9997778......99...******....************************97..777.65443.........44..455..........................8****
dasnov3/Dasypus/1-1413                                  CCAUCGGGGCAACGGAUACCCUUU------------UUGGUCCAUCG--GGACUGUGGAUACCUGCUUUUAUUA----------------UUAUU------UU---UUUCUU----GCCCAACGGGGCCUCGGAUACCUGCU--UUU-U----UUUU-----GU--CCU--------------------------AGUCC
#=GR dasnov3/Dasypus/1-1413                          PP ************************............***********..***********************96................65455......88...9999**....*************************8..654.3....3344.....44..555..........................9****
jacJac1/Jaculus/1-1235                                  -----AAAAAAUGUA-----UUUC------------UUGGCCCAUCG--GGGCUUGGGAUACGUGCACUUAGU-------------------AUU------UU---UCCCUU----GCCCAUCGGGGCCUCGGAUACCUGCU--UUC-ACUUUGUUU-----UU--C----------------------------UGCCC
#=GR jacJac1/Jaculus/1-1235                          PP .....7777777777.....****............***********..************************...................***......**...******....**************************..***.*****9999.....88..7............................9****
sorAra2/Sorex/1-1388                                    CCAUCAGGGCAACGGAUACCUUUC------------UUGGUCCAUCG--GGACCCUGGAUACCUGCUCGGUUU-------------------UUU------UU---UUCCUU----GCCCAUCGGGGCCUCGGAUACCUGCUCCUUU-UUUUUUUUU-----UC--CACU-------------------------UGCCC
#=GR sorAra2/Sorex/1-1388                            PP ************************............***********..************************...................***......**...******....**************************76555.666666666.....66..6666.........................*****
speTri2/Spermophilus/1-1185                             CCAUC-------------------CGGGGCUGUGGAUUAGCCCAUCG--GGGCCUCGGAUACCUGCUCUUAUUUUUUUUUUUUUUUUUUUUUUUU------UU---UGAUUU----GCCCAUCGGGGCCUCGGAUACCUGCU--UUU-UUUUUUUUU-----UC--CCUUUUUUUUUUUUUAUUUAAUUUUGGUUGGCUC
#=GR speTri2/Spermophilus/1-1185                     PP 65554...................33333344444599*********..***************************************9987777......99...999***....**************************..***.*****9999.....99..8888899*********************99****
eriEur2/Erinaceus/1-1285                                CCACCGGGGUAACGGAUACCUUUU------------UUGGUCCAUCG--GGACCCUGGAUAUAUGAUUUUAUU------------------A-AAA----CUU---UCAACU----GCCCAUCGGGGCAU-GGAUACCUGCU--U-A-UUUUUGUUU-----UU--CCU--------------------------UGCCC
#=GR eriEur2/Erinaceus/1-1285                        PP ************************............***********..***********************9..................5.445....599...999999....************87.8*******875..5.5.555555555.....55..555..........................5899*
eptFus1/Eptesicus/1-1200                                -CCAA------ACC---------A------------UUGGCCCACCG--GGGCCUAGGAUACCUGCUUGUAUUUUUUAA-------UUUAAUUUU------UA---UUUAUU----GCCCAUCGGGGCUUCGGAUACCUGCU--UUA-AUUUUUUUU----------CU--------------------------UGCCC
#=GR eptFus1/Eptesicus/1-1200                        PP .4432......223.........3............78*********..**********************99999***.......9**996666......77...99****....**************************..***.*99886555..........34..........................699**
myoLuc2/Myotis/1-1222                                   -CCAA------ACC---------A------------CUGGCCCACCG--GGGCCUAGGAUACCUGCUUUUUUU-------------------UUU------UUUUCUUCUUUA-UAGCCCAUCGGGGCUUCGGAUACCUGCU--UUA-AUUUUUUUC-----------U--------------------------UGCCC
#=GR myoLuc2/Myotis/1-1222                           PP .4442......222.........2............57*********..******************999999...................777......551125555558.88**************************..***.*98875443...........3..........................6899*
chrAsi1/Chrysochloris/1-1174                            ----------------------------------------CCCAUCG--GGGCUGCGGAUACCUGUUUUUUUGUUUUUUU----UUUUUGUUUUU------UG---UUCUUU----GCCCAUCGGGGCUGUGGAUACCUGUC--UCAUAUUUUUCUU-----UU--UUUU-------------------------UGCCC
#=GR chrAsi1/Chrysochloris/1-1174                    PP ........................................*******..*****************98877777999***....****9984444......55...******....************************99..7776888888888.....88..9999.........................*****
pteAle1/Pteropus/1-1236                                 UCUCCGGGGCCACGGAUACCUUUU-----------UCUUGCCCAUCG--GGGCCUCGGAUACCUGCUUUCACU-------------------AUU------UU---UUC-UU----GCCCAUCGGGGCCUCGGAUACCUGCU--UUA-AUUUUUUUU-----UU--CCU--------------------------UGCCC
#=GR pteAle1/Pteropus/1-1236                         PP 99999***************9988...........4589********..***********************9...................888......88...877.89....**************************..***.*********.....**..***..........................9****
eleEdw1/Elephantulus/1-1312                             CUAUCUGGACAGUGGAU---UUUUA----------GGGUGCCCAUCG--GGGCUGUGGAUACCUGCUUUUAAU-------------------UUU------UU---UUCUUU----GCUCAUCGGGGCCUUGGAUACCUGAU--UUU-UUUUUUUUU-----UC--CCU--------------------------GACCC
#=GR eleEdw1/Elephantulus/1-1312                     PP 99999999999999854...22223..........43469*******..************************...................***......**...******....**************************..***.*********.....**..***..........................*****
pteVam1/Pteropus/1-1233                                 UCUGCGGGGCCACGGAUACCUUUU-----------UCUUGCCCAUCG--GGGCCUCGGAUACCUGCUUUCACU-------------------AUU------UU---UUC-UU----GCCCAUCGGGGCCUCGGAUACCUGCU--UAA-UUUUUUUUU-----UC--CU---------------------------UGCCC
#=GR pteVam1/Pteropus/1-1233                         PP 977789999999999*****9988...........4589********..***********************9...................888......88...877.89....*************************9..988.888887777.....77..65...........................5****
echTel2/Echinops/1-1244                                 CCA-CGAAGCAACAAAUAGCUUUU------------UUGGCCCACCC--GGGCUGUGGAUACCUGAUUUUAUUUU---------------GUUUU------UU---UCCCUU----GCCCAUCGGGGCCUCGGAUACCGGCU--CUG-AUUUUUUUC-----CC--CGUUCU--------------------CUGGGCCC
#=GR echTel2/Echinops/1-1244                         PP 555.68889999999*********............***********..***********************999...............98888......**...******....**************************..***.*******99.....99..888899....................99989***
myoDav1/Myotis/1-324                                    -CCA------------AACC---A------------CUGGCCCACCG--GGGCCUAGGAUACCUGCUUUUUUU-------------------UUUUCUUCUUC---UUUAUU----GCCCAUCGGGGCUUCGGAUACCUGCU--UUA-AUUUUUUUC-----------U--------------------------UGUCC
#=GR myoDav1/Myotis/1-324                            PP .433............2222...2............57*********..******************999999...................66655533244...666678....**************************..***.*98875444...........3..........................57789
gorGor3/Gorilla/17499-18879/1-1381                      CCAUCGGGGUGACGGAUACCUUUU------------UUGGCCCAUCG--GGGCUUCGGAUACCUGCUUUUUUUUU---------------UU---UU-UAUUU---UUCCUU----GCCCAUCGGGGCCUCGGAUACCUGCU--UUA-AUUUUUGUU-----UU--UCU--------------------------GGCCC
#=GR gorGor3/Gorilla/17499-18879/1-1381              PP ************************............***********..******************99999855...............54...44.56699...******....**************************..***.*********.....**..***..........................*****
macFas5/Macaca_fascicularis//18381-19775/1-1395         CCAUCGGGGUGGCGGAUACCUUUU------------UUGGCCCAUCG--GGGCUUCGGAUACCUGCUUUUAUU-------------------UUUU---AUUU---UUCCUU----GCCCAUCGGGGCCUCGGAUACCUGCU--UUA-AUUUUUGUU-----UU--UCU--------------------------GGCCC
#=GR macFas5/Macaca_fascicularis//18381-19775/1-1395 PP ************************............***********..************************...................7777...8899...******....**************************..***.*********.....**..***..........................*****
chlSab1/Chlorocebus_sabaeus//18284-19670/1-1387         CCAUCGGGGUGGUGGAUACCUUUU------------UUGGCCCAUCG--GGGCUUCGGAUACCUGCUUUUAUU-------------------UUUU---AUUU---UUCCUU----GCCCAUCGGGGCCUCGGAUACCUGCU--UUA-AUUUUUGUU-----UU--UCU--------------------------GGCCC
#=GR chlSab1/Chlorocebus_sabaeus//18284-19670/1-1387 PP ************************............***********..************************...................7777...8899...******....**************************..***.*********.....**..***..........................*****
#=GC SS_cons                                            ((----((((((,,,,,,,,,,,,,,,,,,,,,,,,,,<<<<<______>>>>>,,<<<________________________________________________>>>))----))))----))))),,,,,,,,((((---------------(-----((--(((--------------------------((((-
#=GC RF                                                 .cAUaagaaaaagggAUACCuUUu............UUgGcCCAUCG~~GGgCcUcGGAUACCUgCuUUUAuU...................UUU......UU...UcCCUU....GCCCAUCGGGGCCUCGgAUAccUgcU..UUA.aUUUUUUUU.....Uu..UuUU.........................uGCcC
#=GC SS_cons_1                                          ________________________________________________________________________________________________________________________________________________________________________________________________________
#=GC SS_cons_2                                          ________________________________________________________________________________________________________________________________________________________________________________________________________
#=GC SS_cons_3                                          ::::::::::::::::::::::::::::::::::::::::::::::::::::::::::::::<<<<<<<<<<<-------------------<<<_________________________________________________________________________________________________________
#=GC SS_cons_4                                          ::::::::::::::::::::::::::::::::::::::::::::::::::::::::::::::::::::::::::::::::::::::::::::::::::::::::::::::::::::::::::::::::::::::::::::::::::::::::::::::::::::::::::::::::::::::::::::::::::::::::
#=GC SS_cons_5                                          ::::::::::::::::::::::::::::::::::::::::::::::::::::::::::::::::::::::::::::::::::::::::::::::::::::::::::::::::::::::::::::::::::::::::::::::::::::::::::::::::::::::::::::::::::::::::::::::::::::::::

panTro4/Pan/1-1381                                      AUCGGGGCCGCGGAUACCUGCUUUGA----UUUUUUUU----------------------------UU------C-AUCGCCCAUCGGUG-C--UU-UUUAUGGAUGAAAA---AAUGUUG-G-UUUU--GUGGGUU-GUU---GCAC-UCUCUGGAAUAU--CUACACU----UUUU-----------------U----
#=GR panTro4/Pan/1-1381                              PP **************************....********............................**......*.**************.*..**.**************...*******.*.****..*******.***...****.************..*******....8888.................7....
ponAbe2/Pongo/1-1383                                    AUCGGGGCCGCGGAUACCUGCUUUGA------UUUUUU----------------------------UU------C-AUCGCCCAUCGGUG-C--UU-UUUAUGGAUGAAAA---AAUGUUG-G-UUUU--GUGGGUU-GUG---GCAC-UCUCUGGAAUAU--CUACACU----UUUU----------------------
#=GR ponAbe2/Pongo/1-1383                            PP **************************......889999............................**......*.**************.*..**.**************...*******.*.****..*******.***...****.************..*******....****......................
rheMac3/Macaca/1-1395                                   AUCGGGGCCGCGGAUACCUGCUUUGA-----UUUUUUU----------------------------UU------C-AUCGCCCGUCGGUG-C--UU-UUUAUGGAUGAAAA---AAUGUUG-G-UUUU--GUGGGUU-GUU---GCAC-UCUCUGGAAUAU--CUACACU----UUUU----------------------
#=GR rheMac3/Macaca/1-1395                           PP **************************.....7788899............................99......*.**************.*..**.**************...*******.*.****..*******.***...****.************..*******....****......................
papHam1/Papio/1-1395                                    AUCGGGGCCGCGGAUACCUGCUUUGA---UUUUUUUUU----------------------------UU------C-AUCGCCCGUCGGUG-C--UU-UUUAUGGAUGAAAA---AAUGUUG-G-UUUU--GUGGGUU-GUU---GCAC-UCUCUGGAAUAU--CUACACU----UUUU----------------------
#=GR papHam1/Papio/1-1395                            PP **************************...666677777............................78......*.**************.*..**.**************...*******.*.****..*******.***...****.************..*******....****......................
mm10/Mus/1-1540                                         AUCGGGGCUGUGGAUACCUGCUUUAA---AUUUUUUUU----------------------------UU------C-ACGGCCCAACGGGG-C--GC-UUGGUGGAUGGAAA---UA---UG-G-UUUU--GUGAGUU-AUU---GCAC-UACCUGGAAUAU--CUAUGCC----UCUUAUUUG-------CGUGUACUG-
#=GR mm10/Mus/1-1540                                 PP *************************9...999999999............................99......*.**************.*..**.**************...**...9*.*.****..*******.***...****.************..*******....77777778*.......*********.
hg19/Homo/1-1380                                        AUCGGGGCCGCGGAUACCUGCUUUGA----UUUUUUUU----------------------------UU------C-AUCGCCCAUCGGUG-C--UU-UUUAUGGAUGAAAA---AAUGUUG-G-UUUU--GUGGGUU-GUU---GCAC-UCUCUGGAAUAU--CUACACU----UUUU-----------------U----
#=GR hg19/Homo/1-1380                                PP **************************....********............................**......*.**************.*..**.**************...*******.*.****..*******.***...****.************..*******....8888.................7....
rn5/Rattus/1-1360                                       AUCGGGGCUGUGGAUACCUGCUUU------UUUUUUUU----------------------------UU------C-ACGGCCCAUCGGGG-C--AU-UUGGUGGAUGGAAA---UAA--UG-G-UUUU--GUGAGUU-AUU---GAAC-UACCUGGAAUAUAUCUAUGCC----UUUUUAUUU------CCGUUUGCUG-
#=GR rn5/Rattus/1-1360                               PP ************************......89******............................**......*.**************.*..**.**************...998..**.*.****..*******.***...****.***********999*******....777778888......999999****.
mesAur1/Mesocricetus/1-1318                             AUCGGGGCUGUGGAUACCUGCUCAAA------UUUGUU----------------------------UU------C-AUUGCCCAUCGGGG-C--UU-UUAGUGGAUGGAAA-----UGUUG-G-UUUU--GUGAGUU-ACU---GCCC-UAUCUGGAAUAU--UCAUACC----UUUUUUUCUU----GCCUCUUGCUG-
#=GR mesAur1/Mesocricetus/1-1318                     PP *************************9......999***............................**......*.**************.*..**.**************.....888**.*.****..*******.***...****.************..*******....6666678999....99999999999.
oryCun2/Oryctolagus/1-1374                              AUCGGGGCCCCGGAUACCUGCUCUGA----UUUUUUUU----------------------------UC------C-AUCGCCCAUCGGGG-C--CU-UUCAUGGAUGAAAA---UGUGUUG-G-UUCU--GUGGGUU-GUC---GCAC-UAUCUGGAAUAU--CUACACU----U--U----------------------
#=GR oryCun2/Oryctolagus/1-1374                      PP **************************....********............................**......*.**************.*..**.**************...*******.*.****..*******.***...****.************..***9975....4..4......................
calJac3/Callithrix/1-1400                               AUCGGGGCCGCGGAUACCUGCUUUGAUUUUUUUUUUUU----------------------------UU------G-AUCGCUCAUCGGUA-C--UU-UUUAUGGAUGAAAA---AAUGUUG-G-UUUU--GUGGGUU-GUU---GCAC-UCUCUGGAAUAA--CUUCACU----UUUU-----------------U----
#=GR calJac3/Callithrix/1-1400                       PP **************************654444445555............................66......*.**************.*..**.**************...*******.*.****..*******.***...****.************..*******....8888.................7....
nomLeu3/Nomascus/1-1264                                 AUCGGGGCCGCGGAUACCUGCUUUGA---UUUUUUUUU----------------------------UU------C-AUCGCCCAUCGGUG-C--UU-UUUAUGGAUGAAAA---AAUGUUG-G-UUUU--GUGGGUU-GUU---GCAU-UCUCUGGAAUAU--CUACACU----UUUU-----------------U----
#=GR nomLeu3/Nomascus/1-1264                         PP **************************...666677777............................78......*.**************.*..**.**************...*******.*.****..*******.***...****.************..*******....8888.................7....
saiBol1/Saimiri/1-1367                                  AUCGGGGCCGCGGAUACCUGCUUGGA----UUUUUUUU----------------------------UUUUUUCUG-AUCGCUCAUCGGUA-C--UU-UUUAUGGUUGAAAA---AAUGUUG-G-UUUU--GUGGGUU-GUU---GCAC-UGUCUGGAAUAA--CUUCACU----UUUU----------------------
#=GR saiBol1/Saimiri/1-1367                          PP **************************....55555444............................444567889.**************.*..**.**************...*******.*.****..*******.***...****.************..*******....****......................
micOch1/Microtus/1-1442                                 AUCGGGGCCGUGGAUACCUGCUUCA--------UUUUU----------------------------CC------C-CCUGCCCAUCGGGG-C--AU-UUGGUGGAUGGAUA---UAAGUUG-G-UUUU--GUGAGUU-AUUAUUGCAC-UACCUGGAAUAG--CCAUACCU--C--UUUUCUUU-----CCUCUUGCUG-
#=GR micOch1/Microtus/1-1442                         PP ***********************98........58888............................88......*.**************.*..**.**************...*******.*.****..******9.877777****.************..*****995..4..44457778.....8888888888.
criGri1/Cricetulus/1-1300                               AUCGGGGCUGUGGAUACCUGCUUAAA------UUUGUU----------------------------UU------C-AUUGCCCAUCGGGG-C--UU-UUAGUGGAUGGAAA---UAUGCUG-A-UUUU--GUGAGUU-ACU---GUCC-UA-CUGGAAAAU--UAA--UCCUUU----UUUUCCCUAUGCCUCUUGCUG-
#=GR criGri1/Cricetulus/1-1300                       PP **************************......999***............................**......*.**************.*..**.**************...*******.*.****..*******.***...****.**.99*******..999..553332....346789999999999999999.
chiLan1/Chinchilla/1-1315/1-1315                        AUCGGGGCCGCGGAUACCUGCUUUAA---------UUU----------------------------UU------C-AUCUCUUAUCGAGG-C--GU-UUUAUGUAUGAAAA---UG---UC-G-UUUU--GUGGGUU-AUU---GUAU-UAUCUAGAAUAU--CUGCA------UUUU----------------------
#=GR chiLan1/Chinchilla/1-1315/1-1315                PP *************************9.........788............................99......*.**************.*..**.**************...66...55.6.7777..*******.***...****.************..*****......6677......................
hetGla2/Heterocephalus/1-1337/1-1337                    AUCGGGGCAACGGAUACCUGCUUUAA--------UUUU----------------------------UU------C-AUCUUUUAUCGAGG-C--UU-UUUACGUAUGAAAA-----UGUCG-C-UUUU--GUGGAUU-AUU---GUAC-UACCUGGAAUAU--CUGCA-C----UUUU----------------------
#=GR hetGla2/Heterocephalus/1-1337/1-1337            PP **************************........999*............................**......*.**************.*..**.*************9.....888**.*.****..*******.***...****.************..****9.4....5666......................
ochPri3/Ochotona/1-1473                                 AUCGGGGCUGCGGAUACCUGCUCUCA----UCUUGUUU----------------------------UU------C-AUCACCCAUCAGGA-C---U-UUCAUGGCUGCAAA---UAUGUUG-G-UUCU--GUGGGUU-GUU---GCAU-UAUCUGCAAUAU--CUGCACA----AUUC----------------------
#=GR ochPri3/Ochotona/1-1473                         PP **************************....********............................**......*.**************.*...7.8899**********...*******.*.****..*******.***...****.************..*****98....8887......................
lepWed1/Leptonychotes/1-1353                            AUCGGGGCUGUGGAUACCUGUUCAGA----UUUUUUUU----------------------------UUC----UC-AUUGCCCAUCGGGG-C--CU-UUUAUGGAUGAAAG----------------U--GUUGGU----U---GUGC-UAUCUGGAAUGU--CUACA------AAUU-----------------U----
#=GR lepWed1/Leptonychotes/1-1353                    PP **************************....88888887............................777....8*.**************.*..**.***********996................3..888888....7...9999.************..***88......5555.................4....
canFam3/Canis/1-1359                                    AUCGGGGCUGUGGAUACCUGUUUAGA----UUUUUUUU----------------------------UC-----UC-AUUGCCCAUCGGGG-C--CU-UUUAUGGAUGGAAG-----UGUUG-U-UUUU-UGUGGUUC-GUU---GAGC-UAUCUGGAAUGU--CUGCA------AAUU-----------------U----
#=GR canFam3/Canis/1-1359                            PP **************************....88887777............................77.....7*.**************.*..**.************98.....889**.9.9998.8*******.***...****.************..***88......5555.................4....
ailMel1/Ailuropoda/1-1363                               AUCGGGGCUGUGGAUACCUGUUUAGA----UUUUUUUU----------------------------UUC----UC-AUUGCCCAUCGGGG-C--CU-UUUAUGGAUGGAAG---U---------------GUUGGU----U---GUGC-UAUCUGGAAUGU--CUACA------AAUU-----------------U----
#=GR ailMel1/Ailuropoda/1-1363                       PP **************************....88888887............................777....8*.**************.*..**.************97...3...............888888....7...9999.************..***88......5555.................4....
odoRosDiv1/Odobenus/1-1358                              AUCGGGGCUGUGGAUACCUGUUUAGA----UUUUUUUU----------------------------UC-----UC-AUUGCCCAUCGGGG-C--CU-UUUAUGGAUGGAAG----------------U--GUUGGU----U---GUGC-UAUCUGGAAUGU--CUACA------AAUU-----------------U----
#=GR odoRosDiv1/Odobenus/1-1358                      PP **************************....88887777............................77.....7*.**************.*..**.************97................3..888888....7...9999.************..***88......5555.................4....
camFer1/Camelus/1-1339                                  AUCGGGGCCGCGGAUACCUGCUUAGA-----UUUUUUU----------------------------UU------C-AUCGCCCAUCGGGG-C--UUUUUGAUGGAUGGAGA---AGUGUUGGG-UUUU--GUGGUUC-GUU---GUAC-UGUCUGGAAUGU--CUACAA-----AAUU----------------------
#=GR camFer1/Camelus/1-1339                          PP **************************.....7788899............................99......*.**************.*..8736799**********...*****9736.9999..*******.***...****.************..****94.....3444......................
musFur1/Mustela/1-1366                                  AUCGGGGCUGUGGAUACCUGUUUAGA----UUUUUUUU----------------------------UC-----UC-AUUGCCCAUCGGGG-C--CU-UUUACGGAUGGAAG---U---------------GUUGGU----U---GUGC-UAUCUGGGAUGU--CUACAG-----AUUU----------------------
#=GR musFur1/Mustela/1-1366                          PP **************************....88887777............................77.....7*.**************.*..**.************97...3...............888888....7...9999.************..*****9.....7777......................
vicPac2/Vicugna/1-1330                                  AUCGGGGCCGCGGAUACCUGCUUAGA-----UUUUUUU----------------------------UU------C-AUCGCCCAUCGGGG-C--UUUUUGAUGGAUGGAGA---AGUGUUGGG-UUUU--GUGGUUC-GUU---GUAC-UGUCUGGAAUGU--CUACAAA-----AUU----------------------
#=GR vicPac2/Vicugna/1-1330                          PP **************************.....7788899............................99......*.**************.*..8736799**********...******725.8888..*******.***...****.************..****943.....333......................
susScr3/Sus/1-1335                                      AUCGGGGCCGUGGAUACCUGCUUAGA----UUUUUUUU----------------------------UU------C-AUCACCCAUCGGAC-C--UU-UGUAUGGAUGGAAA---AGUGUUGGG-UUUU--GUGGUUC-GUU---GUAC-UGUCUGGAAUGU--CUACAA-----AAUU----------------------
#=GR susScr3/Sus/1-1335                              PP **************************....********............................**......*.**************.*..**.**************...*****9736.999*..*******.***...****.************..***884.....3333......................
turTru2/Tursiops/1-1281                                 AUCGGGGCCGCGGAUACCUGCUUAGA----UUUUUUUU----------------------------UU------C-AUCGCCCAUCGGGG-C--UU-UUUAUGGAUGGAAA---AGUGUUGGG-UUUU--GUGGUUC-GUU---GUAC-UAUCUGGAAUGU--CUACA------AAAU-----------------G----
#=GR turTru2/Tursiops/1-1281                         PP **************************....********............................**......*.**************.*..**.**************...******725.8888..9******.***...****.************..*9977......8999.................7....
orcOrc1/Orcinus/1-1281                                  AUCGGGGCCGCGGAUACCUGCUUAGA----UUUUUUUU----------------------------UU------C-AUCGCCCAUCGGGG-C--UU-UUUAUGGAUGGAAA---AGUGUUGGG-UUUU--GUGGUUC-GUU---GUAC-UAUCUGGAAUGU--CUACA------AAAU-----------------G----
#=GR orcOrc1/Orcinus/1-1281                          PP **************************....********............................**......*.**************.*..**.**************...******725.8888..9******.***...****.************..*9977......8999.................7....
cerSim1/Ceratotherium/1-1327                            AUCGGGGCCACGGAUACCUGCUUAGA----UUUUGUUU----------------------------UU------A-AUUGCCCAUCGGGG-C--UU-UUUAUGGAUGGAAA---AGUGUUG-G-UUUU-UGUGGUUC-CUU---GUAC-UAUCUGGAAUGU--CUACA------AAUU-----------------U----
#=GR cerSim1/Ceratotherium/1-1327                    PP **************************....********............................**......*.**************.*..**.**************...*******.*.9998.8*******.***...****.************..****9......4444.................4....
equCab2/Equus/1-1354                                    AUCGGGGCCACGGAUACCUGCUUAGA-----UUUUUUU----------------------------UU------C-AUUGCCCAUCGGGG-G--UU-UUUAUGGAUAGAAA---AUUGUUG-G-UUUU-UGUGGUUC-GUU---GUAC-UAUCUGGAAUGU--CUACA------AAUU-----------------U----
#=GR equCab2/Equus/1-1354                            PP **************************.....7788899............................99......*.**************.*..**.**************...*******.*.*999.9*******.***...****.************..****9......4444.................4....
cavPor3/Cavia/1-1333/1-1333                             AUCGGGGCCUUGGAUACCUGCUUUAA--------UUCU----------------------------UU------G-AUUUCUUGUAGAAG-C--UC-UUUAUGUAUGGAAA---UAUGUCG-U-UUUC--GUGGGUU-AUU---GUGU-UAUCUGGAAUGU--CAGCAUU----UUUU-----------------G----
#=GR cavPor3/Cavia/1-1333/1-1333                     PP **************************........9999............................**......*.**************.*..**.**************...*******.*.****..*******.***...****.************..***8865....5555.................3....
otoGar3/Otolemur/1-1396                                 AUCGGGGCUGCGGAUACCUGCUUUGA----UUUUUUUU----------------------------UUC----CC-AUAGUCCAUCGGGG-C--UU-UAUAUGGAUGAAAA---AGUGUUG-G-UUUU--GUGGGUU-GUC---ACAC-UAUUUAGAAUAC--CUAUACUUAUU--U-UUUGG------UUUUUG----G
#=GR otoGar3/Otolemur/1-1396                         PP **************************....88888888............................888....9*.**************.*..**.**************...*******.*.****..*******.***...****.************..*****997643..2.33455......554444....5
octDeg1/Octodon/1-1284/1-1284                           AUCGGGGCCGUGGAUACUUCCUUUAA--------UUUU----------------------------UU------C-AUCUUUAAUCGAAG-C--UU-CUUAUGUAUGAAAA---GAUGUCG-G-UUU---GUGGGUU-AUC---GAAC-UAUCUGGAAUAU--CUGCA------UUUU----------------------
#=GR octDeg1/Octodon/1-1284/1-1284                   PP **************************........999*............................**......*.**************.*..**.**************...*******.*.988...*******.***...****.************..***88......6777......................
tupChi1/Tupaia/1-1456                                   AUCGGGGCCACGGAUACCUGCUCUCA----UUUUGUUU----------------------------UUAU--CUCAAUCGCUCAUCGGGG-C--UU-UUUAUGGAUGAAAAGUGUUAAUUG-G-CUUU--GUGGGUU-GUU---GUAU-CGUCUGUAAUAU--CAACGU-----AUUU-----------------G----
#=GR tupChi1/Tupaia/1-1456                           PP **************************....99999999............................8899..88537*************.*..**.***********9994333456789.9.9***..*******.***...****.************..***994.....4445.................5....
panHod1/Pantholops/1-1358                               AUCGGGGCCGCGGAUACCUGCUUAGA----UUUUGUUU----------------------------UA------C-ACCACCCAUCGGGG-C--UU-UAUAUGGUUGGAAA---AGUGUUGGG-UUUU--GUGGUUC-CGU---GUAC-UAUCUGGAAUGU--CUACAAA----AU-U----------------------
#=GR panHod1/Pantholops/1-1358                       PP **************************....88888888............................88......*.**************.*..**.**************...******725.8888..*******.***...****.************..***8843....33.3......................
bosTau7/Bos/1-1355                                      AUCGGGGCCGCGGAUACCUGCUUAGA----UUUUGUUU----------------------------UA------C-ACCACCCAUCGGGG-C--UU-UAUAUGGUUGGAAA---AGUGUUG-GGUUUU--GUGGUUC-GUU---GUAC-UAUCUGGAAUGU--CUACAAA----AU-U----------------------
#=GR bosTau7/Bos/1-1355                              PP **************************....88888888............................88......*.**************.*..**.**************...******8.626666..*******.***...****.************..***8843....33.3......................
oviAri3/Ovis/1-1356                                     AUCGGGGCCGCGGAUACCUGCUUAGA----UUUUGUUU----------------------------UA------U-ACCACCCAUCGGGG-C--UU-UAUAUGGUUGGAAA---AGUGUUG-GGUUUU--GUGGUUC-CUU---GUAC-UAUCUGGAAUGU--CUACAAA----AU-U----------------------
#=GR oviAri3/Ovis/1-1356                             PP **************************....88888888............................88......*.**************.*..**.**************...******8.626666..*******.***...****.************..***8843....33.3......................
capHir1/Capra/1-1360                                    AUCGGGGCCGCGGAUACCUGCUUAGA----UUUUGUUU----------------------------UA------U-ACCACCCAUCAGGG-C--UU-UAUAUGGUUGGAAA---AGUGUUGGG-UUUU--GUGGUUC-CUU---GUAC-UAUCUGGAAUGU--CUACAAA----AU-U----------------------
#=GR capHir1/Capra/1-1360                            PP **************************....88888888............................88......*.**************.*..**.**************...*****9736.9999..*******.***...****.************..***8843....33.3......................
triMan1/Trichechus/1-1391                               AUCGGGGUCGUGGAUACCUGCUAUGA-----UUUUUUU----------------------------UU------C-AUCGUCCAUCGGGA-C--UU-UUUAUAGAUGGAAA---AGUGUUG-G-UUUU--AUAGUUU-AUU---UCACACAUUUGGAAUAU--CUACAA-----AUUU----------------------
#=GR triMan1/Trichechus/1-1391                       PP **************************.....7788899............................99......*.**************.*..**.**************...*******.*.****..*******.***...***99************..***883.....4444......................
oryAfe1/Orycteropus/1-1368                              AUCGGGGUCGCGGAUACCUGCUUUGA----UCUUUUUU----------------------------UU------U-AUCCUCCAUCGGGA-A--UU-UUUAUGGAUGGAAA---AGUGUUG-C-UUUU--GUAGUUC-AUG---GCAC-UGUCUGGAAUAU--CAACAAA----AUUU----------------------
#=GR oryAfe1/Orycteropus/1-1368                      PP **************************....********............................**......*.**************.*..**.**************...*******.*.****..*******.***...****.************..*999987....7777......................
felCat5/Fellis/1-1198                                   AUCGGGG-----GAUACCUGCUUAGA---AUUUUUUUU----------------------------UUC----UC-AUGGCCCAUCGGGG-C--CU-UUUAUGGAUGGAAA-----UGUUG-GCUUUU--GUGGUUC-GUU---GUAC-UGUCUGGAAUGU--CUACAA-----AUUU----------------A--UG-
#=GR felCat5/Fellis/1-1198                           PP ******5.....*************9...755555555............................554....56.77779*********.*..**.**************.....66677.648889..*******.***...****.************..***872.....4444................2..44.
conCri1/Condylura/1-1299                                AUCGGGGCCAUGGAUACCUGCUUAGA---UUUUUUUUU----------------------------UU------A-AUCGACCAUCAGGG-C---U-UUCGUGGAUGCGAA---AAUGUUG-U-UUUU--GUGGUCC-GUU---AUAU-UAUCUGGAGUUU--CUACAGA----UUUU-----------------UUUU-
#=GR conCri1/Condylura/1-1299                        PP **************************...555556666............................66......8.9*************.*...7.7889**********...*******.*.****..****999.***...****.************..***8876....5555.................4555.
dasnov3/Dasypus/1-1413                                  AUCGGGGCUGUGGAUAUCUGCUUUUA--------UUUU----------------------------UU-----AA-GUUGCUCAUCGGGG-C--UU-UGGAUGG--GAAAA---UUUAAGG-G-UUUU--GUAGUUU-AUU---AUAU-UAUUUGGUAUAC--CUACCAA----AUUU----------------------
#=GR dasnov3/Dasypus/1-1413                          PP *************************9........6666............................66.....58.9*************.*..**.******9..79999...99999**.*.****..*******.***...****.************..9997655....6666......................
jacJac1/Jaculus/1-1235                                  AUCGGGGCCACGGAUACCUGCUUUAA--------UUUU----------------------------UU------C-AUUGCCCAUCUGGG-C--UU-UUUGUGGAUAUAAA---UGUGUUG-G-UGUU--GUAAGUC-AUU---GCUG-UAUCUGGAAUCU-GCUGUUUC---UAUUCGUCCUG-----CUGGUG----A
#=GR jacJac1/Jaculus/1-1235                          PP **************************........999*............................**......*.**************.*..**.**************...*******.*.****..*******.***...****.*****9988888.76666666...34555887775.....555555....5
sorAra2/Sorex/1-1388                                    AUCGGGGCCAUGGAUACCUGCUUAGA----UUUUUUUU----------------------------UC-----UC-AUGGCUCCACAGGG-C--GU-UUUAUGAAUGGAAG--------UG-U-UAUU--UUAUGAU-AAU--UGUGC-UAUUUGGAAUGU--CUACAGA----UUU-------------------UCA-
#=GR sorAra2/Sorex/1-1388                            PP **************************....88887777............................77.....7*.**************.*..**.*************9........89.9.9999..9999988.755..5****.************..***9966....555...................578.
speTri2/Spermophilus/1-1185                             AUCGGGGCCGCGGAUACCUGCUUCCA-----UUUUGUU----------------------------UU------C-AUCUUCCAUUG-AG-A--AC-GUUAUGGGUCAAAA---UGUGCUG-A-UGUU--GUGGGUU-AUU---GCGG-UACUUGAG-UG---AGCCG---------G------------------UUG-
#=GR speTri2/Spermophilus/1-1185                     PP **************************.....8889999............................**......*.********985.55.5..67.7799**********...*******.*.****..*******.***...****.**777555.54...55655.........4..................555.
eriEur2/Erinaceus/1-1285                                AUCGGGGCCACGGAUACCUGCUUAGA------UUUUUU----------------------------UC------C-AUCGUCCAUCAGGU-C------UUGUGGAUGGAAA---AGUGUUAAG-UUUU--GUGCUUU-GUU----CAU-UAUCUGGAAUGU--CUACA-G----AUUU------------------UUG-
#=GR eriEur2/Erinaceus/1-1285                        PP **************************......889999............................**......*.************75.5......688**********...*****9726.7777..***8777.776....377.8889********..***88.2....5555..................899.
eptFus1/Eptesicus/1-1200                                AUCGGGGCCGCGGAUACCUGCUUAGA---UUUUUUUUU----------------------------UU------A-AUUGCUC----GAA-A---U-UUUGU--------------UGUU----UUCU--GUGGUUU-GUU---AUAC-UAACUGCAAUGU--CUACA------AAUU-----------------U----
#=GR eptFus1/Eptesicus/1-1200                        PP **************************...555556666............................66......8.9******....888.7...5.55667..............4443....6778..9******.***...****.************..***88......5555.................3....
myoLuc2/Myotis/1-1222                                   AUCGGGGCCGCGGAUACCUGCUUAGA---UUUUUUUUU----------------------------UU------A-AUCGCUC----GAA-A---U-UUUGU--------------UGUU----UUCU--GUGGUUC-GUU---AUAC-UAUCUGGAAUGU--CUACA------AAUU-----------------U----
#=GR myoLuc2/Myotis/1-1222                           PP **************************...555556666............................66......8.9******....888.7...5.55667..............4443....6778..9******.***...****.************..***88......4444.................4....
chrAsi1/Chrysochloris/1-1174                            AUCGGGGCUGCGGAUACCUGCUUUUU---AUUAUU---UUUUUCUCUCAUUCCUCUUUUUUCUUUUCU------C-AUCGUCCAUCAGGA-C--UU-UUUGUGGCUGGAAA---AAUGUUGGG-UUUU--GUAAUUC-AUU---GCAC-UAUUUGGAAUAU--CUACAA-----UUUU----------------------
#=GR chrAsi1/Chrysochloris/1-1174                    PP *********************98754...233333...45789********************98666......*.**************.*..**.**************...*****9736.999*..*******.***...****.************..**9884.....3344......................
pteAle1/Pteropus/1-1236                                 AUCGGGGCCGCGGAUACCUGCUUAGA----UUUUUUUU----------------------------UA------A-AUCGCCCAUCGCGG-U--CU-UUUAUGCACGGAAA---AUUGGUU-G-UCUUCAGUGGUUC-GUU---GUAC-UAUCUGAUAUGU--C---UCU----UUUC-----------------GC---
#=GR pteAle1/Pteropus/1-1236                         PP **************************....99999998............................88......*.**************.*..**.************99...9998888.8.8777789******.***...****.**8888666555..3...355....5666.................53...
eleEdw1/Elephantulus/1-1312                             AUCGGGGACAUGGAUACCUGCUUA-A----UUUUUUUU----------------------------UU------U-AUCAUCCAUCAGGGGUUUUU-UUAAUAGAUGGAAA---AAAUUUG-U-UUUA--GU---UA-AUU---GCAA-UACAUGGAAUAU--AAUUU---------------------------GUU--
#=GR eleEdw1/Elephantulus/1-1312                     PP *********************987.5....9*******............................**......*.**********8766342255.679***********...*******.9.9999..98...89.999...****.***********9..65533...........................222..
pteVam1/Pteropus/1-1233                                 AUCGGGGCCGCGGAUACCUGCUUAGA----UUUUUUUU----------------------------UA------A-AUCGCCCAUCGCGG-U--CU-UUUAUGCACGGAAA---AUUGGUU-G-UCAUCAGUGGUUC-GUU---GUAC-UAUCUGAUAUGU--C---UCU----UUUC-----------------G----
#=GR pteVam1/Pteropus/1-1233                         PP **************************....99999998............................88......*.**************.*..**.***********999...9988777.7.7665679******.***...****.**9888777666..3...355....5666.................5....
echTel2/Echinops/1-1244                                 AUCGGGGCCGCGGAUACCUGCUGUGA----UCUUGUUU----------------------------UG------C-AUCGU--AUAAAAG-U--GU--UGGU----------------------UUUC--AUAGUUC-GGU---GAAG-GAUCUGGAAUCU--CUACAAA----AGCC------------------G---
#=GR echTel2/Echinops/1-1244                         PP **************************....88888877............................77......8.88887..6666666.6..54..6888......................6777..8888888.888...8888.9999********..***9988....7777..................4...
myoDav1/Myotis/1-324                                    AUCGGGGCUGCAGAUACCUGCUUAGA-----UUUUUUU----------------------------UU------A-AUCGCUC----GAA-A---U-UUUGU-----------------UG-U-UUUC--UGGGGUUCGUU---AUAC-UAUCUGGAAUGU--CUACG--------------------------------
#=GR myoDav1/Myotis/1-324                            PP **************************.....7778888............................99......*.*******....777.5...6.77779.................88.8.8888..88888872577...99**.************..***99................................
gorGor3/Gorilla/17499-18879/1-1381                      AUCGGGGCCGCGGAUACCUGCUUUGA----UUUUUUUU----------------------------UU------C-AUCGCCCAUCGGUG-C--UU-UUUAUGGAUGAAAA---AAUGUUG-G-UUUU--GUGGGUU-GUU---GCAC-UCUCUGGAAUAU--CUACACU----UUUU----------------UU----
#=GR gorGor3/Gorilla/17499-18879/1-1381              PP **************************....********............................**......*.**************.*..**.**************...*******.*.****..*******.***...****.************..*******....6665................23....
macFas5/Macaca_fascicularis//18381-19775/1-1395         AUCGGGGCCGCGGAUACCUGCUUUGA-----UUUUUUU----------------------------UU------C-AUCGCCCGUCGGUG-C--UU-UUUAUGGAUGAAAA---AAUGUUG-G-UUUU--GUGGGUU-GUU---GCAC-UCUCUGGAAUAU--CUACACU----UUUU----------------------
#=GR macFas5/Macaca_fascicularis//18381-19775/1-1395 PP **************************.....7788899............................99......*.**************.*..**.**************...*******.*.****..*******.***...****.************..*******....****......................
chlSab1/Chlorocebus_sabaeus//18284-19670/1-1387         AUCGGGGCCGCGGAUACCUGCUUUGA----UUUUUUUU----------------------------UU------C-AUCGCCCAUCGGUG-C--UU-UUUAUGGAUGAAAA---AAUGUUG-G-UUUU--GUGGGUU-GUU---GCAC-UCUUUGGAAUAU--CUACACU----UUUU----------------------
#=GR chlSab1/Chlorocebus_sabaeus//18284-19670/1-1387 PP **************************....********............................**......*.**************.*..**.**************...*******.*.****..*******.***...****.************..*******....****......................
#=GC SS_cons                                            ---(((((((-((----((((((,,,,,,,,,,,<<<<----------------------------<<------<-<<<<<<<____>>>->----------->>>>>>>>--->>,,,,,,,,,,<<--<<<_________________________________>>>>---->,,,,,,,,,,,,,,,,,,,,,,,,,
#=GC RF                                                 AUCGGGGccguGgAUACCUGCUUUaA....UUUUUUUU~~~~~~~~~~~~~~~~~~~~~~~~~~~~Uu......C.acggCCCAUCGGgG.C..gu.UUggUGGAUGaAAA...UAUGUUG.G.UUUU..GuGgGUU.Auu...Gcac.uaccUggAauaU..cuauacc....uUUu.................Gcug.
#=GC SS_cons_1                                          ________________________________________________________________________________________________________________________________________________________________________________________________________
#=GC SS_cons_2                                          ________________________________________________________________________________________________________________________________________________________________________________________________________
#=GC SS_cons_3                                          ________________________________________________________________________________________________________________________________________________________________________________________________________
#=GC SS_cons_4                                          ::::::::::::::::::::::::::::::::::::::::::::::::::::::::::::::::::::::::::::::::::::::::::::::::::::::::::::::::::::::::::::::::::::::::::::::::::::::::::::::::::::::::::::::::::::::::::::::::::::::::
#=GC SS_cons_5                                          ::::::::::::::::::::::::::::::::::::::::::::::::::::::::::::::::::::::::::::::::::::::::::::::::::::::::::::::::::::::::::::::::::::::::::::::::::::::::::::::::::::::::::::::::::::::::::::::::::::::::

panTro4/Pan/1-1381                                      -------------------------------------------------UUGCUGCU-GAUCAUU----UG-GUGGUG--UGUGAGUGU-ACCUACGGCUUUGGCAG--AGAAUGACUCUGCAGUUAAGCUAAGG-GCGUGUUCAGAUUGUGGAGGAAAAGUGGCCGCCAUUUUA-------------------------
#=GR panTro4/Pan/1-1381                              PP .................................................999*****.*******....**.******..*********.*****************..**************************.***************************************.........................
ponAbe2/Pongo/1-1383                                    -------------------------------------------------UUGCUGCU-GAUCAUU----UG-GUGGUG--UGUGAGUGU-ACCUACGGCUUUGGCAG--AGAAUGACUCUGCAGUUAAGCUAAGG-GCGUGUUCAGAUUGUGGAGGAAAAGUGGCCGCCAUUUUA-------------------------
#=GR ponAbe2/Pongo/1-1383                            PP .................................................999*****.*******....**.******..*********.*****************..**************************.***************************************.........................
rheMac3/Macaca/1-1395                                   -------------------------------------------------UUGCUGCU-GAUCAUU----UG-GUGGUG--UGUGAGUGU-ACCUACGGCUUUGGCAG--GGAAUGACUCUGCAGUUAAGCUAAGG-GCGUG-----------GAGGAAAAGUGGCCGCCAUUUUA-------------------------
#=GR rheMac3/Macaca/1-1395                           PP .................................................999*****.*******....**.******..*********.*****************..**************************.99986...........5888999****************.........................
papHam1/Papio/1-1395                                    -------------------------------------------------UUGCUGCU-GAUCAUU----UG-GUGGUG--UGUGAGUGU-ACCUACGGCUUUGGCAG--GGAAUGACUCUGCAGUUAAGCUAAGG-GCGUG-----------GAGGAAAAGUGGCCGCCAUUUUA-------------------------
#=GR papHam1/Papio/1-1395                            PP .................................................999*****.*******....**.******..*********.*****************..**************************.99986...........5888999****************.........................
mm10/Mus/1-1540                                         -------------------------------------------------UUGCUGCU-GAUCGUU----UG-GUGCUG--UGUGAGUGA-ACCUAUGGCUUAGAAA-----AACGACUUUGCUCUUAAACUGAGU-GGGUGUUCAGGGCGUGGAGAGCCCGCGUCCGCCAU--UA-------------------------
#=GR mm10/Mus/1-1540                                 PP .................................................********.*******....**.******..*********.****************.....************************.**********************************9..**.........................
hg19/Homo/1-1380                                        -------------------------------------------------UUGCUGCU-GAUCAUU----UG-GUGGUG--UGUGAGUGU-ACCUACCGCUUUGGCAG--AGAAUGACUCUGCAGUUAAGCUAAGG-GCGUGUUCAGAUUGUGGAGGAAAAGUGGCCGCCAUUUUA-------------------------
#=GR hg19/Homo/1-1380                                PP .................................................999*****.*******....**.******..*********.*****************..**************************.***************************************.........................
rn5/Rattus/1-1360                                       -------------------------------------------------UUGGUGCU-GAUCGUU----UG-GCU--G--UGUGAGUGA-ACCUAUGGCUUAGAAA-----AACGACUUGGCGAUUAAGCCUAGU-GGGUGUUCAGGGCGUGGAGAACCCGUGUCCGCCAUCUUA-------------------------
#=GR rn5/Rattus/1-1360                               PP .................................................********.*******....**.765..6..6666*****.****************.....************************.***************************************.........................
mesAur1/Mesocricetus/1-1318                             -------------------------------------------------CUGCUGCU-GGUCAUU----UG-GUUGUG--UGUGAGUGA-ACCUAUGGCUUGGGAA-----AAUGACUUUAUGCUUGAGCUGAGU-GGGUGUUCAGGGCGUGGAGAGUCCGUGUCCGCCAUUUUA-------------------------
#=GR mesAur1/Mesocricetus/1-1318                     PP .................................................********.*******....**.******..*********.****************.....************************.***************************************.........................
oryCun2/Oryctolagus/1-1374                              -------------------------------------------------UUGCUGCU-GAUCGUU----UG-GUGGUG--UGUGAGUGA-ACCUACGGCUUUGGCAGG-GGAAUGACUUUGCAGUUAAGCUAAGG-GGGUGUUCAGGCUUUGGAGGAAAAAUAUCCGCCAUUUUA-------------------------
#=GR oryCun2/Oryctolagus/1-1374                      PP .................................................45699***.*******....**.******..*********.******************.**************************.***************************************.........................
calJac3/Callithrix/1-1400                               -------------------------------------------------UUGCUGCU-GAUCAUU----UG-GUGGUG--UGUGAGUGU-AUCUACGCCUUUGACAGG-GGAAUGACUCUGCAGUUAAGUUAAGG-GCGUGUUCAGGUUGUGGAGGAAAAGUGGCCGCCAUUUUA-------------------------
#=GR calJac3/Callithrix/1-1400                       PP .................................................999*****.*******....**.******..*********.******************.**************************.***************************************.........................
nomLeu3/Nomascus/1-1264                                 -------------------------------------------------UUGCUGCU-CAUCAUU----UG-GUGGUG--UGUGAGUGU-ACCUACGGCUUUGGCAG--AGAAUGACUCUGCAGUUAAGCUAAGG-GCGUGUUCAGAUUGUGGAGGAAAAGUGGCCGCCAUUUUA-------------------------
#=GR nomLeu3/Nomascus/1-1264                         PP .................................................889*****.*******....**.******..*********.*****************..**************************.***************************************.........................
saiBol1/Saimiri/1-1367                                  -------------------------------------------------UUGCUGCU-GAUCAUU----UG-GUGGUG--UGUGAGUGU-AUCUACGCCUUUGACAGG-GGAAUGACUCUGCAGUUAAGCUAAGG-GCGUGUU---------GAAGAAAAGUGGCCGCCAUUUUA-------------------------
#=GR saiBol1/Saimiri/1-1367                          PP .................................................999*****.*******....**.******..*********.******************.**************************.*****99.........44666679***************.........................
micOch1/Microtus/1-1442                                 --------------------------------------------------UGCUGCU-GAUCGUU----UG-GUGGUG--UGUGAGUGA-AACUAUGGCUUAGAAA-----AAUGACU--GCCUUUAAGCUGAGU-GGAUGUUAAGGGCGUGGAGAGCCCGUUUCCGCCAUGUUA-------------------------
#=GR micOch1/Microtus/1-1442                         PP ..................................................9******.*******....**.******..*********.****************.....*******..***************.***************************************.........................
criGri1/Cricetulus/1-1300                               -------------------------------------------------CUGCUGCU-GAUCAUU----UG-GUUGUG--UGUGAGUGA-ACCUAUGGCUUAGAAA-----AAUGACUUUGUGCUUCAACUGAGU-GAGUGUUCAGGGCGUGGAAAGUUCGUUUCCGCCAUUUUA-------------------------
#=GR criGri1/Cricetulus/1-1300                       PP .................................................********.*******....**.******..*********.****************.....************************.***************************************.........................
chiLan1/Chinchilla/1-1315/1-1315                        -------------------------------------------------UUGUUGCU-GUUCGUU----UG-GUGGUG--UGUGAGUGA-AUCUGUGGCUUUGACAGGGGGAAUGACUUUGCAGUUA-----AGC-GGGUGUU-AGGCUGUGGAGAAAAAGUGGCCGCCAUUUUA-------------------------
#=GR chiLan1/Chinchilla/1-1315/1-1315                PP .................................................788*****.*******....**.******..*********.***********************************96.....***.*****99.9******************************.........................
hetGla2/Heterocephalus/1-1337/1-1337                    -------------------------------------------------UUGUUGCU-GAUCGUU----UG-GU--GG--UGUGAGUGA-AUCUGUGGCUUUGACGG---GAAUGACUUUGCAGUUA-----AGC-GGGUGUU-AGGCUAAGGAGAAAAAGUGGCCGCCAUUUUA-------------------------
#=GR hetGla2/Heterocephalus/1-1337/1-1337            PP .................................................799*****.*******....**.**..79..999******.***************9*...****************7.....666.6666655.5******************************.........................
ochPri3/Ochotona/1-1473                                 -------------------------------------------------UUGCUGCU-GAUCGCU----UG-GUGGUG--UGUGAGUGA-UUCUUCUGCUUGCCAAGG-GGAAUGACUU-GCAGUUCGGCUAAGU-GGGUGCUUAGGCCAUGGUGGAAAAGUGCCCGCCAUGUUA-------------------------
#=GR ochPri3/Ochotona/1-1473                         PP .................................................899*****.*******....**.******..*********.***********999999*.*********7.***************.***************************************.........................
lepWed1/Leptonychotes/1-1353                            -------------------------------------------------AUGCUGCU-AAUCGUU----UG-GUGUUG--UGUGAGUGA-ACCUACGGCUUUGGCUGG-GAGAUGACUUUGCAGUUAGGCUAAGG-GGUUAGUUAGGUUGGGGAGGAAAGAUGGCGGCCACUUUA-------------------------
#=GR lepWed1/Leptonychotes/1-1353                    PP .................................................799*****.*******....**.******..*********.***********9999899.999***********************.**********************************99999.........................
canFam3/Canis/1-1359                                    -------------------------------------------------AUGCUGCU-AAUCGUU----UG-GUGUUG--UGUGAGUGG-ACCUACGGCUUUGGCUGG-GAGAUGACUUUGCAGUUAGGCUAAGG-GGUUAGGUAGGCUGGGGAGGAAAGAUGGCGGCCACUUUA-------------------------
#=GR canFam3/Canis/1-1359                            PP .................................................799*****.*******....**.******..*********.***********9999899.999***********************.*******************************99987776.........................
ailMel1/Ailuropoda/1-1363                               -------------------------------------------------AUGCUGCU-AAUCGUU----UG-GUGUUG--UGUGAGUGG-ACCUACGGCUUUGGCUGG-GAGAUGACUUUGCAGUUAGGCUAAGG-GGUUAGUUAGGCUGGGGAGGAAAGAUGGCGGCCACUUUA-------------------------
#=GR ailMel1/Ailuropoda/1-1363                       PP .................................................799*****.*******....**.******..*********.***********9999899.999***********************.*******************************99988887.........................
odoRosDiv1/Odobenus/1-1358                              -------------------------------------------------AUGCUGCU-AAUCGUU----UG-GUGUUG--UGUGAGUGG-ACCUACGGCUUUGGCUGG-GAGAUGACUUUGCAGUUAGGCUAAGG-GGUUAGUUAGGUUGGGGAGGAAAGAUGGCGGCCACUUUA-------------------------
#=GR odoRosDiv1/Odobenus/1-1358                      PP .................................................799*****.*******....**.******..*********.***********9999899.999***********************.*******************************99988887.........................
camFer1/Camelus/1-1339                                  -------------------------------------------------UUGCUGCU-AAUCGUU----UG-GUUUUG--UGUGAGUGG-ACCUACGGCUUUGGCUGG-GAGAUGACUUUGCAGUUAGGCUAGGG-GGUUAGUCAGGCUGGGAAGGAAAGAUGGCGGUCACUUUA-------------------------
#=GR camFer1/Camelus/1-1339                          PP .................................................699*****.*******....**.******..*********.***********9999899.989***********************.***************999999999***************.........................
musFur1/Mustela/1-1366                                  -------------------------------------------------AUGCUGCU-AAACGUU----UG-GUGUUG--UGUGAGUGG-ACCUGCGGCUUUGGCUGG-GAGAUGACUUUGCAGUUAGGCUAAGG-GGUUAGUUAGGCUGGGGAGGAAAAAUGGCGGCCACUUUA-------------------------
#=GR musFur1/Mustela/1-1366                          PP .................................................8*******.*******....**.******..*********.***********9999899.989***********************.*******************************98776665.........................
vicPac2/Vicugna/1-1330                                  -------------------------------------------------UUGCUGCU-AAUCGUU----UG-GUUUUG--UGUGAGUGG-ACCUACGGCUUUGGCUGG-GAGAUGACUUUGCAGUUAGGCUAAGG-GGUUAGUCAGGCUGGGAAGGAAAGAUGGCGGUC-----A-------------------------
#=GR vicPac2/Vicugna/1-1330                          PP .................................................6899****.*******....**.******..*********.***********9999899.989***********************.**************99999999999***99854.....4.........................
susScr3/Sus/1-1335                                      -------------------------------------------------UUGCUGCU-AAUCGUU----UG-GUGUUG--UGUGAGUGG-ACCUACGGCUUUGGUUUG-GAGAUGACUUUGCAGUUAGGCUAGGG-GGUUGGUCAGGCUGGGGAGGAAAGAUGGCGGCCACUUGA-------------------------
#=GR susScr3/Sus/1-1335                              PP .................................................689*****.*******....**.******..*********.***********9999899.999***********************.***************************************.........................
turTru2/Tursiops/1-1281                                 -------------------------------------------------UUGCUGCU-AAUCGUU----UG-GUGUUG--UGUGAGUGG-ACCUACGGCUUUGGCUGG-GAGAUGACUUUGCAGUUAGGCUAGGG-GGUUGGUUAGGCUGGGGAGGAAAGAUGGCGGCCACUUUA-------------------------
#=GR turTru2/Tursiops/1-1281                         PP .................................................6669****.*******....**.******..*********.***********9999899.999***********************.***************************************.........................
orcOrc1/Orcinus/1-1281                                  -------------------------------------------------UUGCUGCU-AAUCGUU----UG-GUGUUG--UGUGAGUGG-ACCUACGGCUUUGGCUGG-GAGAUGACUUUGCAGUUAGGCUAGGG-GGUUGGUUAGGCUGGGGAGGAAAGAUGGCGGCCACUUUA-------------------------
#=GR orcOrc1/Orcinus/1-1281                          PP .................................................6669****.*******....**.******..*********.***********9999899.999***********************.***************************************.........................
cerSim1/Ceratotherium/1-1327                            -------------------------------------------------UUGCUGCU-AAUCAUU----UG-GUGGUG--UGUGAGUGA-ACCUGCAGCUUUAGCUGG-GAGAUGACUUGGCAGUUAGGCUAGGA-GGUUCGUUGGGCUGGGGAGGAAAGAUGGCGGCCACUUGA-------------------------
#=GR cerSim1/Ceratotherium/1-1327                    PP .................................................6779****.*******....**.******..*********.******999995444445.55************************.***************************************.........................
equCab2/Equus/1-1354                                    -------------------------------------------------UUGCUGCU-AAUCGUU----UG-GUGGUG--UGUGAGUGG-ACCUACGGCUUUGGCUGG-GAGAUGACUUUGCAGUUAGGCUAGGA-GCUUGGUCAGGCUGGGGAGGAAAGAUGGCGGCCACUUUA-------------------------
#=GR equCab2/Equus/1-1354                            PP .................................................4559****.*******....**.******..*********.***********9999899.989***********************.***************************************.........................
cavPor3/Cavia/1-1333/1-1333                             ---------------------------------------------------GUUGCU-GUUUGUU---GUGUGUGGUG--UGUGAGUUUUAUCUAUGGCUUAGUCAAG-GGAAUGACUUUGCAUUU-----AAGA-GGGUGUU-GGGCUGUGGAGAAAAAGUGGCCGCCAUUUUA-------------------------
#=GR cavPor3/Cavia/1-1333/1-1333                     PP ...................................................788888.8888887...777789****..******87526*****************.****************9.....5899.9999988.9******************************.........................
otoGar3/Otolemur/1-1396                                 UUU-----------------------------------------UUGUUUUUUUGCU-GAUAAUU----UG-GUGGUG--UGUGAAUGU-ACCUACGGCUUUGACAGG-GCAAGGAUUUUGCGGUUAUGCUAAGG-CGCUCUUCACGUUCUGG-GAGAAAGUGGCCGCCAUCUUA-------------------------
#=GR otoGar3/Otolemur/1-1396                         PP 555.........................................555557899****.*******....**.******..*********.******************.**************************.***********998866.68889************9977.........................
octDeg1/Octodon/1-1284/1-1284                           -------------------------------------------------UUGUUGCU-GUUUGUC----UG-ACUGUG--UGUGAGUGA-UUCUAUGGCCUUGACAGG-GGAAUGACUUUGCAGUUU----AAGU-GGGUGUU-AGGCUGUGAA---GAAGUGGUCGCCAUUUUA-------------------------
#=GR octDeg1/Octodon/1-1284/1-1284                   PP .................................................7899****.*******....**.******..*********.******************.*****************9....****.*****99.8999888655...45689*************.........................
tupChi1/Tupaia/1-1456                                   -------------------------------------------------UUGCUGAU-UAUCGUU----UG-CUGGUG--UGUGAGUGG-ACCUAUGGCUUCUGCAGG-GGAAUGACUUUGCAUUUAAGCUCAGG-AGCUAUUCAGGCUUCGUGGAAAAAGUGGCCGCCAUUUUA-------------------------
#=GR tupChi1/Tupaia/1-1456                           PP .................................................999*****.*******....**.******..*********.***********888889*.**************************.***************************************.........................
panHod1/Pantholops/1-1358                               -------------------------------------------------UUGCUGCU-AAUCGUU----UG--UGUUG--UGUGAGUGG-ACCUACGGCUUUGGUUGG-GAGAUGACUUUGCAGUUAGGCUAGAG-GGUUGGUUAGGCUGGGGAGGAAAGAUGGCGGCCACUUCA-------------------------
#=GR panHod1/Pantholops/1-1358                       PP .................................................68999***.****777....76..699**..*********.***********8888788.88********************8778.9999***********************************.........................
bosTau7/Bos/1-1355                                      -------------------------------------------------UUGCUGCU-AAUCGUU----UG--UGUUG--UGUGAGUGG-ACCUACGGCUUUGGCUGG-GAGAUGACUUUGCAGUUAGGCUAGAG-GGUUGGUUAGGCUGGGGAGGAAAGAUGGCGGCCACUUCA-------------------------
#=GR bosTau7/Bos/1-1355                              PP .................................................68999***.****877....76..599**..*********.***********9999899.989*******************8778.9999***********************************.........................
oviAri3/Ovis/1-1356                                     -------------------------------------------------UUGCUGCU-AAUCGUU----UG--UGUUG--UGUGAGUGG-ACCUACGGCUUUGGUUGG-GAGAUGACUUUGCAGUUAGGCUAGAG-GGUUAGUUAGGCUGGGGAGGAAAGAUGGCGGCCACUUCA-------------------------
#=GR oviAri3/Ovis/1-1356                             PP .................................................68999***.****877....76..599**..*********.***********8888788.88********************7777.88899999*******************************.........................
capHir1/Capra/1-1360                                    -------------------------------------------------UUGCUGCU-AAUCGUU----UG--UGUUG--UGUGAGUGG-ACCUACGGCUUUGGUUGG-GAGAUGACUUUGCAGUUAGGCUAGAG-GGUUGGUUAGGCUGGGGAGGAAAGAUGGCGGCCACUUCA-------------------------
#=GR capHir1/Capra/1-1360                            PP .................................................68999***.****877....76..599**..*********.***********8888788.88********************8778.9999***********************************.........................
triMan1/Trichechus/1-1391                               -------------------------------------------------UUGCUGCU-GAUCAGU----UG-GUGUUG--UGUGAGUGG-ACCUACGGCUUUGGCUG--GGGGUGACUUUGCAGUUAG---CUGA-GA-UGGUCAGCUUGGGGAGGAAAGAUGGCUGCUCUUGUC-------------------------
#=GR triMan1/Trichechus/1-1391                       PP .................................................789*****.*******....**.******..*********.***************9*..**99************994...5565.54.4445555556677999999999**************.........................
oryAfe1/Orycteropus/1-1368                              --------------------------------------------------UGCUGCU-GAUCGGU----UG-GUGUUG--UG--AGUGG-ACCUUCGGCUUUAGCUCC-GGGGUGACUUUGCAGUUAG---UUGC-GAAUGUC-AGGCUGGGGAGGAAAAAUGGCCGCUCUUAUA-------------------------
#=GR oryAfe1/Orycteropus/1-1368                      PP ..................................................9******.*******....**.**9886..66..9****.*****999999888778*.**9**************95...8***.*****76.9******************************.........................
felCat5/Fellis/1-1198                                   -------------------------------------------------CUGCUAAUCAAUCGUU----UG-GUGUUG--UGUGAGUGG-ACCUACGGCUUUAGCUGG-GAGAUGACUUAGCAGUUAGGCCAAG--GAGUU---AGGCUGGGGAGGAAAGAUGGCGGCCACUUCA-------------------------
#=GR felCat5/Fellis/1-1198                           PP .................................................4434332225888889....**.******..*********.***********6555556.66*******************8777..58887...9************************996655.........................
conCri1/Condylura/1-1299                                -------------------------------------------------UGGCUGGU-AAUCGUU----UG-GUUG-G--UGUGAGUGG-CUCCAUGUCUCUGGC---------------C-----------GAG-AGGUGCC-------UGCAGAAAGAUGG--CGCCCGCUUA-------------------------
#=GR conCri1/Condylura/1-1299                        PP .................................................7899****.*******....**.*985.9..*********.***********7665...............1...........223.5555555.......4478888876655..8*********.........................
dasnov3/Dasypus/1-1413                                  -------------------------------------------------UUGCUGGU-GAUCGUU----UG-GU---G--UGUGAGUGU-GCCUACGACCUUAGCUGA-GGGUGGACUUUGCAGUUA-GCUAAAA-GGAUGGACAGGUUGGGGAGGAAAAAUGGCCACCAUUGUA-------------------------
#=GR dasnov3/Dasypus/1-1413                          PP .................................................58999***.*******....*9.98...8..9999*****.********9886666568.88999***********98.9******.***************************************.........................
jacJac1/Jaculus/1-1235                                  UCGUCCUGCUGGUGAUCGUUCUGCUGGUGAUCGUCCUGCUGGUGAUCCUCUGGUGGU-GAUCCUC----UA-GU----GGUGAGAGUGU-AGCUGUGGCUUUGGGAA---AAUCGACU--GCUGUUAAGC--AGUCAAGUGUU-AGGA--UGGGAAAAUAGUGUCCGCCAUCUCA-------------------------
#=GR jacJac1/Jaculus/1-1235                          PP 555666666667777777888888888888888885555555555555444555555.5555555....55.55....559********.***********665555...5999****..*********7..666599**999.8995..66777799***************99.........................
sorAra2/Sorex/1-1388                                    -------------------------------------------------UGGCUGGU-AAUCGUU----CC-GUG--G--UGUGAGUGG-AUCUGCGGU----------------ACUU-GUGGUUAGGGUAAGG-GGUUG-UGUAGCCUGGGGGGG-UUAUGGCUGCCGUUUU-CAUGGCUGCCGCUUUC----AUGGC
#=GR sorAra2/Sorex/1-1388                            PP .................................................99******.*******....99.998..9..9999*****.******976................5787.***********7777.77766.5579*9987777665.5566778888887665.6666666666667755....55566
speTri2/Spermophilus/1-1185                             ---------------------------------------------------------------------UG-UUGGUG--UGUGAGCCG-AUCUUUGAGCGGGCA---------------------------CGC-G-------GGCAUGCUGG----CUGUGGGCGCCAUGUUG-------------------------
#=GR speTri2/Spermophilus/1-1185                     PP .....................................................................55.569***..*******99.998876665554443...........................333.4.......4444444444....55566669*********.........................
eriEur2/Erinaceus/1-1285                                ------------------------------------------------------GCU-GGUAAU-----UG-GU---G--UGUGAGUAG-ACUUAGGGCACUAACCUG-GAGAAGACU--GCAGUCAGGCUACGG-CAUUGUCCGAG-----GCAAAAAUAUGGCCACCACUUAA-------------------------
#=GR eriEur2/Erinaceus/1-1285                        PP ......................................................***.**9966.....55.55...*..*********.*******99766555599.999******..***************.99999888644.....677777888999***********.........................
eptFus1/Eptesicus/1-1200                                -------------------------------------------------UUGCUGCU-AAUC-UU----UG-GUGUUG--UGUGAGUGA-ACCUAUAGCUUUGGCUGG-GAGAUGACU--GCAGUUAGGCUAAGG-GGUUGGUUAGGCUAGGGAGGAAAUAUGG-CGACUC--UA-------------------------
#=GR eptFus1/Eptesicus/1-1200                        PP .................................................89******.****.79....**.******..*********.***********9999899.989******..***************.****************************.899999..9*.........................
myoLuc2/Myotis/1-1222                                   -------------------------------------------------UUGCUGCU-AAUC-UU----UG-GUGUUG--UGUGAGUGA-ACCUACAGCUUUGGCUGG-GAGAUGACU--GCAGUUAGGCUAAGG-GGUUCGUUCGGCUGG-GAGGAAAUAUGGCGGCAAU----GGCGGCAAUGGCGGCUAUGGCGGCG
#=GR myoLuc2/Myotis/1-1222                           PP .................................................899*****.****.89....**.******..*********.***********9999899.989******..***************.**9999988888876.6666666678888776554....8************************
chrAsi1/Chrysochloris/1-1174                            -------------------------------------------------UUGCUGCU-GAUCGGU----UG-GUA--U--UGUGAGUGG-ACCUACGACUUUGGCUGG-GGGGUGACUUUG-CAUUAAAUUG----GCAUGGUCAGAUUGGGGAGGAAAAAUGGCCUCCCAUUUA-------------------------
#=GR chrAsi1/Chrysochloris/1-1174                    PP .................................................67899***.*******....**.*97..4..56677****.***************9**.**9*******65.5566666664....44467789*******************************.........................
pteAle1/Pteropus/1-1236                                 -----------------------------------------------------CGUU-AAUCGUU----CG-GUGGUA--CGUGAGCGA-CUUAAAGCUCUAGCAGG--CAGGUGGCUAUGCUG-----CCAGGCUGGUUAGCCACGCUGCGGAGGAAAGAUGGCCGCCAGU---UAGC---------------------
#=GR pteAle1/Pteropus/1-1236                         PP .....................................................3457.899****....**.******..*********.***********666555..559999999999988.....44455579*******************************9743...3455.....................
eleEdw1/Elephantulus/1-1312                             ------------------------------------------------------GCU-GCUUUUCUGGAUG-GUG--G--UGUGAGUGG-ACCUACGGCUUUGGC---------------UGGUAGGGGUGGCCU-GACUUCUUUAGGCUGGGAAGGAAAAUGGCUGCCAGUUUA-------------------------
#=GR eleEdw1/Elephantulus/1-1312                     PP ......................................................222.2222222000156.665..7..7888*****.***********9988...............444444444445777.9999999999999999999999*****************.........................
pteVam1/Pteropus/1-1233                                 ----------------------------------------------------CCGUU-AAUCGUU----CG-GUGGUA--CGUGAGCGA-CUUAAAGCUCUAGCAGG--CAGGUGGCUAUGCUG-----CCAGGCUGGUUAGCCACGCUGCGGAGGAAAGAUGGCCGACAG-UU-AGC----------------------
#=GR pteVam1/Pteropus/1-1233                         PP ....................................................33457.899****....**.******..*********.***********666655..558999999999988.....4445557******************************98863.33.444......................
echTel2/Echinops/1-1244                                 --------------------------------------------------UGCUGCC-GAUCGGU----UG-GU-GU--------GUGA-GUGCACUGCGAUGGG-------GGGACU----------------A-AGAUGGUCAGGGUGGGGC-AAAACAUGGCUGCCCCUUCA-------------------------
#=GR echTel2/Echinops/1-1244                         PP ..................................................5699***.****999....99.98.55........4555.555555555554443.......234444................5.999999*****9999998.556899**************.........................
myoDav1/Myotis/1-324                                    --------------------------------------------------------------------------------------------------------------------------------------------------------------------------------------------------------
#=GR myoDav1/Myotis/1-324                            PP ........................................................................................................................................................................................................
gorGor3/Gorilla/17499-18879/1-1381                      -------------------------------------------------UUGCUGCU-GAUCAUU----UG-GUGGUG--UGUGAGUGU-ACCUACGGCUUUGGCAG--AGAAUGACUCUGCAGUUAAGCUAAGG-GCGUGUUCAGAUUGUGGAGGAAAAGUGGCCGCCAUUUUA-------------------------
#=GR gorGor3/Gorilla/17499-18879/1-1381              PP .................................................899*****.*******....**.******..*********.*****************..**************************.***************************************.........................
macFas5/Macaca_fascicularis//18381-19775/1-1395         -------------------------------------------------UUGCUGCU-GAUCAUU----UG-GUGGUG--UGUGAGUGU-ACCUACGGCUUUGGCAG--GGAAUGACUCUGCAGUUAAGCUAAGG-GCGUG-----------GAGGAAAAGUGGCCGCCAUUUUA-------------------------
#=GR macFas5/Macaca_fascicularis//18381-19775/1-1395 PP .................................................999*****.*******....**.******..*********.*****************..**************************.99986...........5888999****************.........................
chlSab1/Chlorocebus_sabaeus//18284-19670/1-1387         -------------------------------------------------UUGCUGCU-GAUCAUU----UG-GUGGUG--UGUGAGUGU-ACCUACGGCUUUGGCAG--GGAAUGACUCUGCAGUUAAGCUAAGG-GCGUG-----------GAGGAAAAGUGGCCGCCAUUUUA-------------------------
#=GR chlSab1/Chlorocebus_sabaeus//18284-19670/1-1387 PP .................................................999*****.*******....**.******..*********.*****************..**************************.99986...........5888999****************.........................
#=GC SS_cons                                            ,,,,,,,,,,,,,,,,,,,,,,,,,,,,,,,,,,,,,,,,,,,,,,,,,,<<<<<<<-<<____>---->>->>>>>>,,,,,))))))--))--)))))))))))))-))))-------)))),,,,,,,,]]]-]]]]]]-]]]],,}}}}}}}}}}}}[[[[[[[[[[[[[--------------------------
#=GC RF                                                 .................................................UcgcUgcU.GauCguU....UG.GUgGuG..uGugAGUGa.AccuauGgcUUuGaaA.....AAUGACUUUgCucUUAAGCUgaGu.GggucuucAGGccguggAGAAaccgcggCCgccaUuUUA~~~~~~~~~~~~~~~~~~~~~~~~~
#=GC SS_cons_1                                          ________________________________________________________________________________________________________________________________________________________________________________________________________
#=GC SS_cons_2                                          ________________________________________________________________________________________________________________________________________________________________________________________________________
#=GC SS_cons_3                                          ________________________________________________________________________________________________________________________________________________________________________________________________________
#=GC SS_cons_4                                          ::::::::::::::::::::::::::::::::::::::::::::::::::::::::::::::::::::::::::::::::::::::::::::::::::::::::::::::::::::::::::::::::::::::::::::::::::::::::::::::::::::::::::::::::::::::::::::::::::::::::
#=GC SS_cons_5                                          ::::::::::::::::::::::::::::::::::::::::::::::::::::::::::::::::::::::::::::::::::::::::::::::::::::::::::::::::::::::::::::::::::::::::::::::::::::::::::::::::::::::::::::::::::::::::::::::::::::::::

panTro4/Pan/1-1381                                      ------------GACUU--GCCGCAUAAC------UCG-GCUUAGGGCU--------------------------AGUCG---UUUGUGCUAA--------GUUAAACUA---GGGAGGCAAGAUGGAUGAUAGCAGGUCAGGCAGAGGA--AGUCAUG-UGCAUUGCAUGAGCUAAA--------CCUAUCU----GAA
#=GR panTro4/Pan/1-1381                              PP ............*****..**********......***.**********..........................*****...**********........*********...*******************888889************..*******.******************........***9999....***
ponAbe2/Pongo/1-1383                                    ------------GACUU--GCCGCAUAAC------UCA-GCUUAGGGCU--------------------------AGUCG---UUUGUGCUAA--------GUUAAACUA---GGGAGGCAAGAUGGAUGAUAGCAGGUCAGGCAGAGGA--AGUCAUG-UGCAUUGCAUGAGCUAAA--------CCUAUCU----GAA
#=GR ponAbe2/Pongo/1-1383                            PP ............*****..**********......***.**********..........................*****...**********........*********...*******************888889************..*******.******************........***9999....***
rheMac3/Macaca/1-1395                                   ------------GACUU--GCCGCAUAAC------UCA-GCUUAGGGCU--------------------------AGUCG---UUUGUGCUAAG-------UUUGAACUA---GGGAGGCAAGAUGGAUGAUAC---GUCAGGCAGAGGA--AGUCAUG-UGCAUUGCAUGAGCUAAA--------UCUAUCU----GAA
#=GR rheMac3/Macaca/1-1395                           PP ............*****..**********......***.**********..........................*****...***********.......**9******...*********************...*************..*******.******************........***9999....***
papHam1/Papio/1-1395                                    ------------GACUU--GCCGCAUAAC------UCA-GCUUAGGGCU--------------------------AGUCG---UUUGUGCUAAG-------UUUAAACUA---GGGAGGCAAGAUGGAUGAUAC---GUCAGGCAGAGGA--AGUCAUG-UGCAUUGCAUGAGCUAAA--------CCUAUCU----GAA
#=GR papHam1/Papio/1-1395                            PP ............*****..**********......***.**********..........................*****...***********.......*********...*********************...*************..*******.******************........***9999....***
mm10/Mus/1-1540                                         ------------UGGCU--UCUGCGUGAU------ACG-GCUAUUCUCG--------------------------AGCCA---GUUACGCCA-----------AGAAUUA---GGACACCGAGGAGCACAGCGG---ACUGGAUAAAAGC--AACCAAU-UGCGCUGCGCUAGCUAAA--------GGC-UUUCUUUAUA
#=GR mm10/Mus/1-1540                                 PP ............*****..**********......***.**********..........................*****...*********...........*******...*********************...*************..*******.******************........***.*999******
hg19/Homo/1-1380                                        ------------GACUU--GCCGCAUAAC------UCG-GCUUAGGGCU--------------------------AGUCG---UUUGUGCUAA--------GUUAAACUA---GGGAGGCAAGAUGGAUGAUAGCAGGUCAGGCAGAGGA--AGUCAUG-UGCAUUGCAUGAGCUAAA--------CCUAUCU----GAA
#=GR hg19/Homo/1-1380                                PP ............*****..**********......***.**********..........................*****...**********........*********...*******************888889************..*******.******************........***9999....***
rn5/Rattus/1-1360                                       ------------CGGUU--UCUGCGUGAC------ACA-GAUAUUCUCG--------------------------AGCCA---GUUACGC-A-----------AGAAUUA---GGACGCCGAGGAGCGCAGGGA---ACUGGAUAGAAGC-CAACCAUG-UGCGCUGCGCUAGCUAAA--------GGC-UUUCUUUAUA
#=GR rn5/Rattus/1-1360                               PP ............*****..**********......***.**********..........................*****...*******.6...........699****...*********************...************9.9*******.******************........***.*999******
mesAur1/Mesocricetus/1-1318                             ------------UGUUU--GCUGCAUGAU------AUA-GCCAUUCUCG--------------------------AGCCA-----------------------AGAAUUA---GGGAGUCGAGGUGGACACUGG---ACUGGACAGAGGC--AAUCAUU-UGUGCUACAGCAGCUAAA--------GGC-UUU----UUA
#=GR mesAur1/Mesocricetus/1-1318                     PP ............*****..**********......***.9999999999..........................99999.......................6******...*********************...*************..*******.******************........***.***....***
oryCun2/Oryctolagus/1-1374                              ------------GAGUU--GCCUCAUAAU------UUG-GCUGA---CU--------------------------AGUCA---GUUGUGUUAAA-------UCUAAAUUA---GGAAAGCAAGAUGGAUAGCGG---GCGAGGCAGAGGU--AGUCAUG-UGCAUUGCACGAGCUAAA--------GGU-AAU---CGAA
#=GR oryCun2/Oryctolagus/1-1374                      PP ............*****..**********......***.***87...59..........................*****...***********.......*********...*********************...*************..*******.******************........***.766...6***
calJac3/Callithrix/1-1400                               ------------GACUU--GCCGCAUAAC------UCG-GGUUAGGGCU--------------------------AGUUG---UUUGUGCUAAU-------UAUAAACUA---GGGAGGCAAGAUGGAUGAUAGCUGGUUAGGCAGAGGA--AGUCAUG-UGCCUUGCAUGAGCUAAA--------CCUAUCU----GAA
#=GR calJac3/Callithrix/1-1400                       PP ............*****..**********......***.**********..........................*****...***********.......*********...*******************999999************..*******.****************99........8887788....888
nomLeu3/Nomascus/1-1264                                 ------------GACUU--GCCGCAUAAC--------G-GCUUAGGGCU--------------------------AGUCG---UUUGUGCUAA--------GUUAAACUA---GGGAGGCAAGAUGGAUGAUAGCAGGUCAGGCAGAGGA--AGUCAUG-UGCAUUGCAUGAGCUAAA--------CCUAUCU----GAA
#=GR nomLeu3/Nomascus/1-1264                         PP ............*****..*******998........*.**********..........................*****...**********........*********...*******************888889999*********..*******.******************........***9999....***
saiBol1/Saimiri/1-1367                                  ------------GACUU--GCCGCAUAAC------UCG-GGUUAGG-CU--------------------------AGUCG---UUUGUGCUAAU-------UAUAAACUA---GGGAGGCAAGAUGGAUGAUAGCUGAUUAGGCAGAGGA--AGUCAUG-UGCCUUGCAUGAGCUAAA--------CCUAUCU----GAA
#=GR saiBol1/Saimiri/1-1367                          PP ............*****..**********......***.***9986.69..........................*****...***********.......*********...*******************999989************..*******.****************99........8887788....888
micOch1/Microtus/1-1442                                 ------------CAGUU--GCUGCGUGAC------AU-----------G--------------------------AGCCA---GUUAUGGCA-----------AGAAUUA---GGGGGUCGAGGUAGACAGUGG---ACUGGACCGAGGC--AAUCAUG-UGUGCUGCACCAGCUAAA--------GGC-AUUA--UGUA
#=GR micOch1/Microtus/1-1442                         PP ............*****..**********......**...........7..........................9999*...*********...........*******...*********************...*************..*******.******************........***.6666..7***
criGri1/Cricetulus/1-1300                               ------------UGGUU--GCUGCAUGAU------AUG-GGCAUUCUCG--------------------------AGCCA---AUUAUGCCA-----------AGAAUUA---GGGAGUCGAGGUGGACAGUGG---ACUGGACAGAGGC--AAUCAUUGUGUUAUCCACCAGCUAAA--------AGC-UUU----UUA
#=GR criGri1/Cricetulus/1-1300                       PP ............*****..**********......***.**********..........................*****...*********...........*******...*********************...*************..*****877******************........***.***....***
chiLan1/Chinchilla/1-1315/1-1315                        ------------GGUUU--GCCGCAUAUC------UCAAGAUGCGUUCC--------------------------AGUCA---GUUGUGCUAAG-------UGUAAAUUA---GGGAGGCGGAGUGGAUAGUGG---GCCGGG-CGAGGU--GUUCAUU-UAUGUUACAUGAUCUAAC--------GGU-UUU----GAA
#=GR chiLan1/Chinchilla/1-1315/1-1315                PP ............*****..**********......875499********..........................*****...***********.......**9******...*********************...*99988.99****..*******.******************........***.***....***
hetGla2/Heterocephalus/1-1337/1-1337                    ------------GACUU--GCCGCAUAUU------UCA-GCUGAGUGCC--------------------------AGUUA---G------------------------------GGAAGCGAAG-------UAG---A------CCAAAG--AGUCAUG-UGCGUUACAUGACCUAAC--------GGU-UUU----GAA
#=GR hetGla2/Heterocephalus/1-1337/1-1337            PP ............*****..*******999......998.8777777777..........................77777...4..............................4444555444.......566...6......667899..9******.******************........***.***....***
ochPri3/Ochotona/1-1473                                 ------------GAGUU--GCUGCA-AAC------UCA-GCUGGUGG-U--------------------------AGUUG---GCUGUGCUAAG-------UUUAAAUUA---GGAAAGCACGACGGACAGCUG---GCGAGGCAGAAGU--CGUCAUG-UGGAUUGAAUGAGUUAAA--------GCU-UUU----GGA
#=GR ochPri3/Ochotona/1-1473                         PP ............*****..******.***......***.******99.9..........................*****...***********.......**8999***...*********************...*************..*******.******************........***.***....***
lepWed1/Leptonychotes/1-1353                            ------------GCCGG--UCGGUUGGGG------GC----UGGUUGU-----------------------------UUG---UGCCAACUA-----------UAAAUUA---GGGAGCUAAGAUGGAUAGCGG---GACAGGCAAAGGC--AGUUAUA-UGCGUUGCAUUAGCUAAA--------UGU-UUU----GAA
#=GR lepWed1/Leptonychotes/1-1353                    PP ............76555..6666666554......44....4444433.............................444...556667788...........*******...*********************...*************..*******.******************........***.***....***
canFam3/Canis/1-1359                                    -------------GCUG--GUC---------------G-GCUGAGAGCU--------------------------AGUUG---UUUGUGCCAAC-------UAUAAAUUA---GGGAACUAAUAUGGAUAACGG---GACAGGCAGAGGC--AGUUAUA-UGCGUUGCAUUAGCUAAA--------UGU-UUU----GAA
#=GR canFam3/Canis/1-1359                            PP .............3554..555...............*.**********..........................*****...***********.......**99*****...*********************...*************..*******.******************........***.***....***
ailMel1/Ailuropoda/1-1363                               ------------G-CCG--GU---------------CG-GCUGGGGGCU--------------------------GGUUG---UUUGUGCCAAC-------UAUAAAUUA---GGGAGCUAAGAUGGAUAGCGG---GACAGGCAGAGGC--AGUUAUA-UGUGUUGCAUUAGCUACA--------UGU-UUU----GAA
#=GR ailMel1/Ailuropoda/1-1363                       PP ............3.444..44...............59.9999999999..........................99999...99999999999.......999******...*********************...*************..*******.******************........***.***....***
odoRosDiv1/Odobenus/1-1358                              ------------G-CCG--G---------------UCA-GCUGGGGGCU--------------------------GGUUG---UUUGUGCCAAC-------UAUAAAUUA---GGGAGCUAAGAUGGAUAGCAG---GACAGGCAAAGGC--AGUUAUA-UGCGUUGCAUUAGCUAAA--------UGU-UUU----GAA
#=GR odoRosDiv1/Odobenus/1-1358                      PP ............3.444..4...............459.**********..........................*****...*******999*.......*99******...*********************...*************..*******.******************........***.***....***
camFer1/Camelus/1-1339                                  ------------GAUUU--GCUGCCCAGC------UGG-GCUGAGGGCU--------------------------AGUUG---UUUGUGCUAAA-------UAUAAAUUA---GGGAAGCAAGAUGGAUAGUGG---GACAGACAGAGGA--AAUUAUA-UGCAUUGCAUGAUUUAAA--------UAU-UUU----GAA
#=GR camFer1/Camelus/1-1339                          PP ............*****..**********......***.**********..........................*****...***********.......**8999***...*********************...*************..*******.******************........***.***....***
musFur1/Mustela/1-1366                                  ----------------------GC--GGG------UCG-GCUGGGGGCU--------------------------GGUUG---UUUGUGCCAAC-------UAUGAAUUA---GGGAGCUAAGAUGGAUAGCGG---GACAGGCAGAGGC--AGCUAUA-UGCAUUGCAUUAGCUAAA--------UGU-CUU----GAG
#=GR musFur1/Mustela/1-1366                          PP ......................54..588......899.**********..........................*****...*******999*.......*********...*********************...*************..*******.******************........***.***....***
vicPac2/Vicugna/1-1330                                  ---------------CC--UUAGCCCAGC------UGG-GCUGAGGGCU--------------------------AGUUG---UUUGUGCUAAA-------UAUAAAUUA---GGGAAGCAAGAUGGAUAGUGG---GACAGACAGAGGA--AAUUAUA-UGCAUUGCAUGAUUUAAA--------UAU-UUU----GAA
#=GR vicPac2/Vicugna/1-1330                          PP ...............67..8889999***......***.**********..........................*****...***********.......*********...*********************...*************..*******.******************........***.***....***
susScr3/Sus/1-1335                                      ------------GAUUU--GCCGCCCAGC------UCG-GCUGAGGGCU--------------------------ACUUG---UUUAUGCUAAG-------UGUAAACUA---GGGAGGCAAGAUGAAUAGUGG---GACAGGCAGAGGA--AAUGAUA-UGCAUUGUAUGAGCUACG--------UGU-UUU----GAA
#=GR susScr3/Sus/1-1335                              PP ............*****..**********......***.**********..........................*****...***********.......**9******...*********************...*************..*******.******************........***.***....***
turTru2/Tursiops/1-1281                                 ------------GAAUU--GCCGCCCAGC------UUG-GCUGAGAGCU--------------------------AGUUG---UUUGUGCUAAA-------UAUAAACCA---GGAAGGUAAGAUGAAUAGUGG---GACAGGCAGAGGA--AAUGAUA-UGCAUUGCAUGAGUUAAG--------UGU-UUU----GAA
#=GR turTru2/Tursiops/1-1281                         PP ............*****..**********......***.**********..........................*****...***********.......*********...*********************...*************..*******.******************........***.***....***
orcOrc1/Orcinus/1-1281                                  ------------GAAUU--GCCGCCCAGC------UUG-GCUGAGAGCU--------------------------AGUUG---UUUGUGCUAAA-------UAUAAACCA---GGAAGGUAAGAUGAAUAGGGG---GACAGGCAGAGGA--AAUGAUA-UGCAUUGCAUGAGUUAAG--------UGU-UUU----GAA
#=GR orcOrc1/Orcinus/1-1281                          PP ............*****..**********......***.**********..........................*****...***********.......*********...*********************...*************..*******.******************........***.***....***
cerSim1/Ceratotherium/1-1327                            ------------GAUUU--GCCGCCCAGC------UCC-GCUGACUGUU--------------------------AGUUG---UUUGUUCUAAG-------AAUAAACUA---GGGAGACAAGAUGGAUAGCGG---GACAGGCAGAGGC--AAUUAUA-UGCGUUGUAUGAGCUAAA--------UGU-UUU----GAA
#=GR cerSim1/Ceratotherium/1-1327                    PP ............*****..**********......***.**********..........................*****...***********.......**9******...*********************...*************..*******.******************........***.***....***
equCab2/Equus/1-1354                                    ------------GAUUU--GCCGCCCAGC------UCU-GCUGACGGUU--------------------------AGUUG---CUUGUGCUAAG-------AAUAAACGA---GUGAGAAAAGAUGGAUAGCGG---GACAGGCAGAGGC--AGUUGUA-UGCGCUGCAUCAGCUAAA--------UGU-UUA----CAA
#=GR equCab2/Equus/1-1354                            PP ............*****..**********......***.**********..........................*****...***********.......**9******...*********************...*************..*******.******************........***.***....***
cavPor3/Cavia/1-1333/1-1333                             ------------GGUUC--GCC-----------------GCUGAGUGCU--------------------------AGUUA---GUUGUGCUAUG-------UAUAAAUUA---GGGAGGUGAAGUGGAUAGUGA---GCCAGG-CGAGGU--AGUCAUU-UGUGUUACAUGA-----C--------GGU-UUU----GCA
#=GR cavPor3/Cavia/1-1333/1-1333                     PP ............**999..999.................6667777779..........................99999...9999*******.......**9******...*********************...****99.89****..*******.***********5.....7........889.999....***
otoGar3/Otolemur/1-1396                                 --------------CUU--GCCACAUAAA------UCG-GCGUAGCGCU--------------------------AGUGG---CUUGUGCUAAA-------UAUAAGAUA---GGGAAGCAAAAUG-------G-----GCGAUAGGGGC--AGUCAUG-UUCACUCCAUGAGCUAAA--------GGUGUUU----GAA
#=GR otoGar3/Otolemur/1-1396                         PP ..............9**..**********......***.**********..........................*****...***********.......**9******...*********9943.......2.....34788888999..99*****.******************........*******....***
octDeg1/Octodon/1-1284/1-1284                           ------------CAUUUUCGCCGCAGAUC------UCA-GCUGGGUGCC--------------------------AGUCG---GUUGCGCC---------------GCUA---GGGAGGCGAAGUGGACGGUGG---GCCAGG-CGAGGU--CGUCAUU-UGUGUUACGUGAUCUAAG--------GGU-UUG----GAA
#=GR octDeg1/Octodon/1-1284/1-1284                   PP ............****9777778888888......***.**********..........................*****...******97...............6899...*********************...*****9.89****..*******.******************........***.***....***
tupChi1/Tupaia/1-1456                                   ------------GACUU--GCAGCAUUAC------UAG-ACUGAGGGCU--------------------------AGUGG---UUUGUGCUAAG-------UAUGAACUC---UGUAGGCGACGUGGACAGCGG---GACAAGCAGAGGC--AGUUAUG-UGAAUUGCAUGAGCUAAA--------UGU-CUG----GAA
#=GR tupChi1/Tupaia/1-1456                           PP ............*****..**********......***.**********..........................*****...***********.......*********...*********************...99999********..*******.******************........***.***....***
panHod1/Pantholops/1-1358                               ------------GAUUU--GCCGCCCAGC------UUG-GCUGAG------------------------------GGGUA---ACUGUGCUAA--------GUAUCACUA---GGAAGGUGAGAUGAAUAAUGU---GACAGGCAAAGGA--AAUGGUA-UGCAUUGCAUGAGUUAAA--------UGU-UUU----GGA
#=GR panHod1/Pantholops/1-1358                       PP ............*****..**********......**9.999997..............................44457...9********8........8634689**...*********************...*************..*******.******************........***.***....***
bosTau7/Bos/1-1355                                      ------------GAUUU--GCCGCCCAGC------UUG-GCUGAG------------------------------GGGUA---ACUGUGCUAA--------GUAUCACUA---GGAAGGUAAGAUGAAUAAUGC---GACAGGCAAAGGA--AAUGGUA-UGCAUUGCAUGAGUUAAA--------UGU-UUU----GAA
#=GR bosTau7/Bos/1-1355                              PP ............*****..**********......**9.999997..............................44457...9********8........8634689**...*********************...*************..*******.******************........***.***....***
oviAri3/Ovis/1-1356                                     ------------GAUUU--GCCGCCCAGC------UUG-GCUGAG------------------------------GGGUA---GCUGUGCUAAGUAUCACUAGGAAGGUA---AGAUG--AAUG----UGA-------CAA-GCAAAGGA--AAUGGUA-UGCAUUGCAUGAGUUAAA--------UGU-UUU----GAA
#=GR oviAri3/Ovis/1-1356                             PP ............*****..**********......***.**9998..............................44456...888889999887656555544444444...44444..3333....333.......333.34668899..9999999.******************........***.***....***
capHir1/Capra/1-1360                                    ------------GAUUU--GCCGCCCAGC------UUG-GCUGAG------------------------------GGAUA---ACUGUGCUAA--------GUAUCACUA---GGAAGGUAAGAUGAAUAAUGU---GACAGGCAAAGGA--AAUGGUA-UGCAUUGCAUGAGUUAAA--------UGU-UUU----GAA
#=GR capHir1/Capra/1-1360                            PP ............*****..**********......**9.999986..............................88889...*********8........8634689**...*********************...*************..*******.******************........***.***....***
triMan1/Trichechus/1-1391                               ------------GAUUU--GCCGCAUAUC------UCG-ACUGAGGGUU--------------------------AGUCU---CUUGUGCUAAG-------UAUAAACUA---GGGAGGUGACAUGGACAGCAG---GACAAGCAGAGGC--AGUUAUA-UGUGUUGCAUGAGCUAAA--------UGU-UUU----GAA
#=GR triMan1/Trichechus/1-1391                       PP ............*****..**********......***.**********..........................*****...***********.......*********...*********************...99999********..*******.******************........***.***....***
oryAfe1/Orycteropus/1-1368                              ------------GGUUU--GCCGCAUGUC------UCG-GCUGAGGGCU--------------------------AGUCA---CUUAUGCUAAG-------UGUAAACUA---GGAAGACAACAUGGAUAGUGG---GACAGGCAGAGUC--AGUUAAG-UGUGCUGUAUAAGCUAAA--------UAU-UUU----GAA
#=GR oryAfe1/Orycteropus/1-1368                      PP ............*****..**********......***.**********..........................*****...***********.......**9******...*********************...*************..*******.******************........***.***....***
felCat5/Fellis/1-1198                                   --------------GCC--GCU--------------UG-GCUGAGGGUU--------------------------AGUUG---UGCCAAGUA-----------UAAAUUA---GGGAGCUAAGAUGGCUAGCGG---GACAGGCAGAGGC--AGUUACA-UGCAUUGCAUUAGCUACA--------UGU-UUU----GAA
#=GR felCat5/Fellis/1-1198                           PP ..............667..777..............69.9999999999..........................99999...777777777...........9******...*********************...*************..*******.******************........***.***....***
conCri1/Condylura/1-1299                                ------------GAUUU--GCUACGGGUC------UCA-GCUGAGUGCU--------------------------AAGUA---CUUAGGCUAAG-------UAGAAAUUA---GGGAGGCAAGA--UGGAUC-----UCUGGUUAGAGAC--AGUUAAGUUAAUUUGCAUGAGCUAAA--------GGU-UUU----AGG
#=GR conCri1/Condylura/1-1299                        PP ............*****..******9999......***.***9998887..........................55556...66666666688.......878999***...*******9999..444444.....69999999*****..*****9978999**************........***.***....***
dasnov3/Dasypus/1-1413                                  ------------GAUUU--GCUGCAUGGC------UCG-GGUAAGGACU--------------------------AGUUGUUGUUUGUGCUAAG-------UAUAAAUUA---GGGAGGCAAGGUGGUUAGGGA---ACAG-GCAGUGAC--AGUUAAU----GUUUUGAA-------U-----GC-----UC----GGA
#=GR dasnov3/Dasypus/1-1413                          PP ............*****..**********......***.*********9..........................9887655599*******99.......997899999...999999999999999999888...7665.44777777..7766532....22222222.......1.....11.....22....333
jacJac1/Jaculus/1-1235                                  ------------AAUCU--GCG---UGGUUGCAGGCUA-GCCAAUUCUG--------------------------GGCCG---AGUA----------------UGAUUUA---GGGAGGUGAGGUGACCACUGG---GCCAGGGUGAAGG--UGUUGAA-C-----------------A-----UU--------------
#=GR jacJac1/Jaculus/1-1235                          PP ............99888..777...4444445576778.8888888888..........................88888...7665................799****...*********************...*************..8888777.5.................7.....76..............
sorAra2/Sorex/1-1388                                    UGCCGCUUUCAU-GGCU--------------------------------GCCGCUUUCAUGGCUGCUUCUCUUGC----G---UGAAUGGC------------GGUAGUUUGCGCUCAACAUGGAGGACGGACG---GAAUGACUAAAGC-----------GUUUUGCAUGACUAAAG--------CGU-UUU---UCAA
#=GR sorAra2/Sorex/1-1388                            PP 777777888885.5555................................55444444444444444444444432....3...44444433............3333333012445566666665555555555...5555555555555...........66666666767655555........566.444...3555
speTri2/Spermophilus/1-1185                             ------------GCCUC--GCUGCAUGGG------UGG-GCUGAGGUCG--------------------------CGUCU---AUUGUGCUA------------AAUUUAU-GCGGAGGCAGAAUGGAUGCCCC---AC-------------------------------------------------------------
#=GR speTri2/Spermophilus/1-1185                     PP ............*****..**********......***.**********..........................*****...********9............7789993.3345577777777777777766...55.............................................................
eriEur2/Erinaceus/1-1285                                ------------CACUU--UCG---------------------------UGCC-----------------UAUCC----------------------------CGCCUUA---GGGCAA-AUCAUGCU--GCGA---GCAUG----AUAGCCAGUGGUU-AGAG-AACCUGAUAAGAC--------UGC-AUU----GUA
#=GR eriEur2/Erinaceus/1-1285                        PP ............****9..776...........................6777.................66655............................5669999...888876.44553333..4444...55555....5555557888988.8886.5555555555566........677.999....***
eptFus1/Eptesicus/1-1200                                ------------AGUUU--GCUGCGGAGU------UCA-GCUGAUGG-U--------------------------AGUUU---GUUGUGCUUGG-------UAUAAAUUA---GAGAGGCAAGAGGCCUGAGCU---GCAUAUU----------------------------------UUGAAUGA--------------
#=GR eptFus1/Eptesicus/1-1200                        PP ............*****..**********......***.*******9.9..........................*****...********999.......998999999...999999999999999988877...7777544..................................44555678..............
myoLuc2/Myotis/1-1222                                   GACGACUCGAGG--UUU--GCUUCGGAGC------UCA-GCUGAUGG-U--------------------------AGUUG---GUUGUGCUUGG-------UAUAAAUUA---GA-----GAGG----CAAGAG---GCCUGAGCUAAGU--AUU-----------------------UUG-AAUG--------------
#=GR myoLuc2/Myotis/1-1222                           PP **********65..577..8888889***......***.*******9.9..........................*****...******99844.......443444444...44.....6666....777779...9999999999999..865.......................789.9999..............
chrAsi1/Chrysochloris/1-1174                            ------------GAUUU--GCUGCUUGUU------UUG-GCUCAGGGUU--------------------------AGUG----ACUAUGCUAAG-------UGUAAAUUA---GGGAGGUGAGG--------UG---GUUAGGCAGAAGU--AGUUAGA-UGCGUUGCUUGAAUUAAA--------UAA-CUG----GAA
#=GR chrAsi1/Chrysochloris/1-1174                    PP ............*****..**********......***.**********..........................**96....99*********.......**8999***...**998888888........67...89999********..*******.******************........***.***....***
pteAle1/Pteropus/1-1236                                 --------UACGCAGCU--CGCCCG----------AUG-GGUACUU--G--------------------------GCUCA---UGCUUGGUA-----------UCGAACA---GGGAGACCAAGUGGAUGGCAG---GACAGGCGGAUGG--CAGU--G-UUGCGCACUGG------A--------------U----GAA
#=GR pteAle1/Pteropus/1-1236                         PP ........555468888..888887..........456.6665554..3..........................66677...7778999**...........*******...*********************...*********9988..5533..2.33333446666......3..............6....777
eleEdw1/Elephantulus/1-1312                             ------------GAUUG--GCAUCAUUUU------ACU-GCUUCGAGUU--------------------------GGUAA---UGUAUGCUAAC-------UACAAAUUA---GAGACUUGAUGUAGAUAGUGA-----CCAUCAGAGGC--CAUUAUA-UGCAUUGCAUAUGCUAAA--------UGU-UUG----GAG
#=GR eleEdw1/Elephantulus/1-1312                     PP ............*****..**********......***.**********..........................*****...***********.......**8******...*******************75.....555699*****..*******.******************........***.***....***
pteVam1/Pteropus/1-1233                                 --------UACGCAGCU--CGCCCG----------AUG-GGUACUU--G--------------------------GCUCA---UGCUUGGUA-----------UCGAACA---GGGAGACCAAGCGGAUGGCAG---GACAGGCGGAUGG-CAGUGUUG-CGCA---CUGG------A--------------U----GAA
#=GR pteVam1/Pteropus/1-1233                         PP ........444444566..666665..........556.6665554..4..........................66677...777889999...........99999**...*********************...*********9988.35555555.5655...6666......3..............6....777
echTel2/Echinops/1-1244                                 ------------GGACU--GCUCCCUGC--------CG-GCUGAACACC--------------------------AGUGU---U---UGUUAAG-------UGUAAAUGA---GGGCGGCAAGGUGGGUGGCGG---GACGGG------C--UUUUAAG-UGCUUUGCGGGAGCGAAA--------UGU-UUU----GAU
#=GR echTel2/Echinops/1-1244                         PP ............*****..***877665........58.9999999999..........................99765...3...3445556.......668999***...****************99999...977764......4..5555556.66666666678*******........***.***....998
myoDav1/Myotis/1-324                                    --------------------------------------------------------------------------------------------------------------------------------------------------------------------------------------------------------
#=GR myoDav1/Myotis/1-324                            PP ........................................................................................................................................................................................................
gorGor3/Gorilla/17499-18879/1-1381                      ------------GAUUU--GCCGCAUAAC------UCG-GCUUAGGGCU--------------------------AGUCG---UUUGUGCUAA--------GUUAAACUA---GGGAGGCAAGAUGGAUGAUAGCAGGUCAGGCAGAGGA--AGUCAUG-UGCAUUGCAUGAGCUAAA--------CCUAUCU----GAA
#=GR gorGor3/Gorilla/17499-18879/1-1381              PP ............*****..**********......***.**********..........................*****...**********........*********...*******************888889************..*******.******************........***9999....***
macFas5/Macaca_fascicularis//18381-19775/1-1395         ------------GACUU--GCCGCAUAAC------UCA-GCUUAGGGCU--------------------------AGUCG---UUUGUGCUAAG-------UUUGAACUA---GGGAGGCAAGAUGGAUGAUAC---GUCAGGCAGAGGA--AGUCAUG-UGCAUUGCAUGAGCUAAA--------UCUAUCU----GAA
#=GR macFas5/Macaca_fascicularis//18381-19775/1-1395 PP ............*****..**********......***.**********..........................*****...***********.......**9******...*********************...*************..*******.******************........***9999....***
chlSab1/Chlorocebus_sabaeus//18284-19670/1-1387         ------------GACUU--GCCGCAUAAC------UCA-GCUUAGGGCU--------------------------AGUCG---UUUGUGCUAAG-------UUUAAACUA---GGGAGGCAAGAUGGAUGAUAG---GUCAGGCAGAGGA--AGUCAUG-UGCAUUGCAUGAGCUAAA--------CCUAUCU----GAA
#=GR chlSab1/Chlorocebus_sabaeus//18284-19670/1-1387 PP ............*****..**********......***.**********..........................*****...***********.......*********...*********************...*************..*******.******************........***9999....***
#=GC SS_cons                                            ----------------------[[[[[[[----------[[[[[[((((--------------------------((((----((((((((,,,,,,,,,,,,,,,,,,,,,,,,,,,<<<<<<<---<<<<<<---<<<---<<<--<<--<_______>>>-------------------------------------
#=GC RF                                                 ~~~~~~~~~~~~ugguU..gcugCgugac......ucg.gCuaagguCu~~~~~~~~~~~~~~~~~~~~~~~~~~aGcca...guuacGcuA...........agaAUUA...ggaggccgAggagcAcagcgG...gcucGgcaGAggc..AgccaUg.UgcaccgCacgagccAAA~~~~~~~~ggc.uUU....GaA
#=GC SS_cons_1                                          ________________________________________________________________________________________________________________________________________________________________________________________________________
#=GC SS_cons_2                                          ________________________________________________________________________________________________________________________________________________________________________________________________________
#=GC SS_cons_3                                          ________________________________________________________________________________________________________________________________________________________________________________________________________
#=GC SS_cons_4                                          ::::::::::::::::::::::::::::::::::::::::::::::::::::::::::::::::::::::::::::::::::::::::::::::::::::::::::::::::::::::::::::::::::::::::::::::::::::::::::::::::::::::::::::::::::::::::::::::::::::::::
#=GC SS_cons_5                                          ::::::::::::::::::::::::::::::::::::::::::::::::::::::::::::::::::::::::::::::::::::::::::::::::::::::::::::::::::::::::::::::::::::::::::::::::::::::::::::::::::::::::::::::::::::::::::::::::::::::::

panTro4/Pan/1-1381                                      UGAGUUGAUUUG--------G--------------------------------------GGCUUGUUAGGAGCUUUGC----GUGA-UUGUUGUA-UCGGAGGCAGUAAGA---A------------UCAUCUUU----UAUCAGU------ACAAGGGACU-A-GUUAAAAAUGAAAGGUUAGGAAAGACUAAG-----
#=GR panTro4/Pan/1-1381                              PP ************........*......................................*******************....9997.********.89999********85...4............*******9....8999999......**********.*.*****************9999*********.....
ponAbe2/Pongo/1-1383                                    UGAGUUGAUUUG--------G--------------------------------------GGCUUGUUAGGAGCUUUGC----GUGA-UUGUUGUAUCGGGAGGCAGUAAGACA-GAA----------UCGUCUUU----UAUCAGU------ACAAGGGACU-A-GUUGAAAAUGAAAGGUUAGAAAAGACUAAG-----
#=GR ponAbe2/Pongo/1-1383                            PP ************........*......................................*******************....9997.**************************.***..........*******9....8999999......**********.*.******************************.....
rheMac3/Macaca/1-1395                                   UAAGUUGAUUUG--------G--------------------------------------GGCUUGUUACGAGCUUUGC----GUGA-UUAUUGUAUCGGGAGGAAGUAAGACA-GAA----------UCGUCUUU----UGUCAGU------ACAAGGCACU-A-GUUGAAAAUGAAAGGUUAGAAAAGACUAAG-----
#=GR rheMac3/Macaca/1-1395                           PP ************........*......................................*******************....9996.**************************.***..........********....7888899......**********.*.******************************.....
papHam1/Papio/1-1395                                    UAAGUUGAUUUG--------G--------------------------------------GGCUUGUUACGAGCUUUGC----GUGA-UUAUUGUAUCGGGAGGCAGUAAGA---A------------UCGUCUUU----UGUCAGU------ACAAGGCACU-A-GUUGAAAAUGAAAGGUUAGAAAAGACUAAG-----
#=GR papHam1/Papio/1-1395                            PP ************........*......................................*******************....9996.**********************85...4............*******9....7888889......**********.*.******************************.....
mm10/Mus/1-1540                                         UGUGCGGGGUUGCGGGAUUCG--------------------------------------CCUUGAUUUGUGGUAGCAUU-UGCGGGGUUGUGCUAGCCGGAAGUAGAAAGCCA-AGGAG-----UGCUCGUAUUA-GUGUGC--------------GGUGUU-G-CGCGGAAGCCG-------CAGAGGACUAGG-----
#=GR mm10/Mus/1-1540                                 PP *********************......................................********************.*********************************.*****.....***********.******..............******.*.***********.......************.....
hg19/Homo/1-1380                                        UGAAUUGAUUUG--------G--------------------------------------GGCUUGUUAGGAGCUUUGC----GUGA-UUGUUGUAUCGGGAGGCAGUAAGA---A------------UCAUCUUU----UAUCAGU------ACAAGGGACU-A-GUUAAAAAUGGAAGGUUAGGAAAGACUAAG-----
#=GR hg19/Homo/1-1380                                PP ************........*......................................*******************....9997.**********************85...4............*******9....8999999......**********.*.*****************9999*********.....
rn5/Rattus/1-1360                                       UGUGCGGGUUUG--------G--------------------------------------ACUUGAUUUGUGGCAGCGUUUGGAGGAAUUGUGCUAUUCAGAAGUAGAAAGCCA-AGGAG-----CGCUAAUGUUC-GUGUGC--------------GGUGUUUG-GGUGGAAGCCG-------CAGAGGACUAGG-----
#=GR rn5/Rattus/1-1360                               PP ************........*......................................***************999999*********************************.*****.....***********.******..............*****978.89*********.......************.....
mesAur1/Mesocricetus/1-1318                             UGUGUGGGUUUG--------G--------------------------------------ACUUGCUUUGUGGGUUUUCU--UAAGAAUCGUGGUACCCGAAAGCAAAAAACCA-AGGAG-----CUGUUGUGUUC-GUGUGU--------------GGUGUU-A-GGUGAAAG--G-------UACAGGACUUCA-----
#=GR mesAur1/Mesocricetus/1-1318                     PP ************........*......................................*************9999989..9*******************************.*****.....***********.******..............******.*.********..9.......************.....
oryCun2/Oryctolagus/1-1374                              UCAGCUGACUUG--------G--------------------------------------UGCUUGUUAGCAGCUUUGC----AUGAAUUGUGGUACUGGGAUGCCGGAAAACA-AGA----------UUGUCCUG--C-AGCAGU-------ACGAGGCGUUAA-GUUGAAAAUGA-------GACAGGACUUAAA---A
#=GR oryCun2/Oryctolagus/1-1374                      PP ************........*......................................*******************....*******************************.***..........99999999..5.355777.......889999999988.99*********.......********99998...8
calJac3/Callithrix/1-1400                               UGAG--GAUUUG--------G--------------------------------------GGCUUUUUAGGAGCUUUGC----GUGA-UUGUCGUAUCGCGAGGCAAUACGACA-GAA----------UCGUCCUG----UAUCAAU------ACAAGGCACU-A-GUUGAAAAUGAGAGAUUCGAAAAGACUAAG-----
#=GR calJac3/Callithrix/1-1400                       PP 8876..9*****........*......................................*******************....9997.**************************.***..........*****999....8999999......**********.*.******************************.....
nomLeu3/Nomascus/1-1264                                 UGAGUUGAUUUG--------G--------------------------------------GGCUUGUUAAGAGCUUUGC----GUUA-UUGUUGUAUCGGGAGGCAGUAACACA-GAA----------UCGUAUUU----UAUCAGU------ACAAGGGACU-A-GCUGAAAAUGAAAGGUUAGAAAAGACUAAG-----
#=GR nomLeu3/Nomascus/1-1264                         PP ************........*......................................******************9....8876.**************************.***..........********....8999999......**********.*.*****************99***********.....
saiBol1/Saimiri/1-1367                                  UGAG--GAUUUG--------G--------------------------------------GGCUUUUUAGGAGCUUUGC----GUGA-UUGUCGUAUCGCGAGGCAAUAAG----A-A----------UCGUCUUG----UAUCAGU------ACAAGAGACU-A-GUUGAAAAUGAAAGAUUCGAAAAGACUAAG-----
#=GR saiBol1/Saimiri/1-1367                          PP 8876..9*****........*......................................*******************....9996.*********************97....4.4..........99999988....7888888......9999******.*.******************************.....
micOch1/Microtus/1-1442                                 UGUGUGGGUUUG--------G--------------------------------------ACUUGAUUUGUGGCUUUUU----AAGACUCAUGGUAACUGGAAGCAGAAAAUCA-AGCU--------CUCAUGUUC-GUGUGU--------------GGUGUU-A-UGUGAAAGGAGC----UUUAUAAGACUUCA-----
#=GR micOch1/Microtus/1-1442                         PP ************........*......................................*******************....*******************************.**8*........*********.******..............******.*.********8889....988***********.....
criGri1/Cricetulus/1-1300                               UGUGUGGGUUUG--------G--------------------------------------ACUUGAUUUGUGGGUUUUCUUUUAAGAAUCAUGGUAACCGAAAGCAGAAAACCA-AGGAG-----CUGUCGUGUUC-AUGUGU--------------GGUGUU-A-GGUGAAAU--G-------UGCAGA-----G-----
#=GR criGri1/Cricetulus/1-1300                       PP ************........*......................................**********9999999889**********************************.*****.....***********.******..............******.*.*****999..6.......666666.....9.....
chiLan1/Chinchilla/1-1315/1-1315                        UGAGCUGGUUUG--------G--------------------------------------AAUU-UUUCGGAGCUUUGC----AUAAAAUAUGGUGUCUGA-GGCAGAAAACUA-AGA----------UCGUGUUC--UGUGUCAGU------ACUUGGCGUU-A-GGUGAAAAUGG-------GAGGGAGCUGAUU--UA
#=GR chiLan1/Chinchilla/1-1315/1-1315                PP ************........9......................................8776.9*************....***************987.************.***..........********..*********......**********.*.***********.......*******99999*..**
hetGla2/Heterocephalus/1-1337/1-1337                    UGAGCUGGUUUG--------G--------------------------------------AAUU-UUUUGGAGCUUUGU----AUAAAUUAUGGUAUAU-GAGGCAGAAAACCA-AGA----------UCAUGUUC--UGUGUCACU------ACUUAGUGUU-A-GGUGAAAAUGG-------GAGGGAGCUGAUUU-AC
#=GR hetGla2/Heterocephalus/1-1337/1-1337            PP **********99........9......................................7776.999***********....*************776.56************.***..........*******9..99999****......****99****.*.***********.......88888888888899.99
ochPri3/Ochotona/1-1473                                 UCGGAUGGUUUG-------UG--------------------------------------AAAUUGGUAGCACCUUUGC----AUGUUUUGUGCCAUCGGGAGGCCUGGAAGCA-AUA----------CUGUGUCC--UGUGGCUAU------GUGAGAGGCUAA-GGUGAAAAUGAUA---GAGACGGGGGUUAG-----
#=GR ochPri3/Ochotona/1-1473                         PP ***********8.......8*......................................*******************....**********************999888889.***..........******99..999989***......**********99.99*********77...66444455556666.....
lepWed1/Leptonychotes/1-1353                            UGAGCUGAUUUG--------G--------------------------------------AGCUUGUUAGGAGCUUUGC----AUGAACUGUGGUAUCAUGGGGUAGAAAAACA-GGAUGGUCUUGUGUCAUGU---------UA---------CAAGAGGCU-G-GUCGAAAAUGAUA---GGGAGAAGACUUAG-----
#=GR lepWed1/Leptonychotes/1-1353                    PP ************........*......................................*******************....******************************9.9996666644444444444.........55.........666******.*.*************...9999999*******.....
canFam3/Canis/1-1359                                    UGAGCUGAUUUG-------GG--------------------------------------GGCUUGUUAGAAGCUUUGC----GUGAACCGUGGUAUCAUGAGGUAGAAAAACA-GUAUG-----GUCUUGUGUCA-------UGUU------GCAAGAGGCU-G-GUCGAAAAUAAUA---GGGAGAAGACUUAG-----
#=GR canFam3/Canis/1-1359                            PP ***********9.......77......................................88999**************....9999**************************9.98866.....66644444444.......3335......6677******.*.***********99...9999999*******.....
ailMel1/Ailuropoda/1-1363                               UGAGCUGAUUUG--------G--------------------------------------GGCUUCUUAGGAGCUUUGC----AUGGAUUGUGGUAUCAUGAGGUACAAAAACA-UGGUCU---UGUGUCA---------UGUUA---------CAAGAGGCU-G-GUCGAAAAUGAUA---GGGAGAAGACUUAG-----
#=GR ailMel1/Ailuropoda/1-1363                       PP ************........*......................................*******************....88889**************************.***664...4444444.........45555.........566******.*.*************...9999999*******.....
odoRosDiv1/Odobenus/1-1358                              UGAGCUGAUUUG--------G--------------------------------------AGCUUGUUAGGAGCUUUGC----AUGAACUGUGGUAUCAUGAGGUAGAAAAACA-GGAUGGUCUUGUGUCAUGU---------UA---------CAAGAGGCU-G-GUCGAAAAUGAUA---GGGAGAAGACUUAG-----
#=GR odoRosDiv1/Odobenus/1-1358                      PP ************........*......................................*******************....******************************9.9996666644444444444.........55.........666******.*.*************...9999999*******.....
camFer1/Camelus/1-1339                                  UGAGUUGAUUUG--------G--------------------------------------GGCUUGUUAAGAGCUUUGC----AUGAAUUGUGGCAUCAUGAGGUGGAAAAACA-GGAUCCUCCUGUAUCAUAUUA----CAA--------------GGGGCU-A-GUGGAAAAUGAGA---GGGAGAAAACUUAG-----
#=GR camFer1/Camelus/1-1339                          PP ************........*......................................*******************....******************************9.999888876666666666655....555..............******.*.*************...*9999999******.....
musFur1/Mustela/1-1366                                  UGAGCUGAUUUG--------G--------------------------------------GGCUUGUUAGGAGCUUUGC----AUGAACUGUGGUAUCAUGAAGUAGAAAAAUA-GGA----------UGGUCUUA----UGUCAUGU----UACAAGAGGCU-G-GUAGAAAUUAAUA---GGGAGAACACUUGG-----
#=GR musFur1/Mustela/1-1366                          PP ************........*......................................*******************....******************************9.999..........55555555....34444455....77777******.*.*********99**...999999********.....
vicPac2/Vicugna/1-1330                                  UGAGUUGAUUUG--------G--------------------------------------GGCUUGUUAAGAGCUUUGC----AUGAAUUGUGGCAUCAUGAGGUGGAAAAACA-GGAUCCUCCUGUAUCAUAUUA----CAA--------------GGGGCU-A-AUGGAAAAUGAGA---GGGAGAAAACUUAG-----
#=GR vicPac2/Vicugna/1-1330                          PP ************........*......................................*******************....******************************9.999888876666666666655....555..............******.9.999******999*...*9999999******.....
susScr3/Sus/1-1335                                      UUAGUCGAUUUG--------G--------------------------------------GUCUUGUUAGGACCUUUGC----AUGGAUUGUGGUAUCAUGAGGUGGAAAAACG-GGG----------UCAUCCUG----UGUCAUAU----UACAAGAGGCU-A-AUAGAAAAUGAGA---GGGAGAAGGUUUAG-----
#=GR susScr3/Sus/1-1335                              PP ************........*......................................*******************....99999**************************.***..........99999988....66667788....99999******.*.***********99...99777777788888.....
turTru2/Tursiops/1-1281                                 UGAGCUGAUUUG--------G--------------------------------------GUCAUGUUAGGAGUUUUGC----AUGAAUUGUGGUAUCAUGAGGUGGAAAAACA-GGA----------UCAUCCUG----UGUCACAU----UACAAAAGGCU-A-AUCGAAAAUGAGA---GGGAGAGGACCUAG-----
#=GR turTru2/Tursiops/1-1281                         PP ************........*......................................9******************....*******************************.***..........*****999....67677799....*****99****.*.***********99...99899988888888.....
orcOrc1/Orcinus/1-1281                                  UGAGCUGAUUUG--------G--------------------------------------GUCAUGUUAGGAGUUUUGC----AUGAAUUGUGGUAUCAUGAGGUGGAAAAACA-GGA----------UCAUCCUG----UGUCACAU----UACAAAAGGCU-A-AUCGAAAAUGAGA---GGGAGAGGACCUAG-----
#=GR orcOrc1/Orcinus/1-1281                          PP ************........*......................................9******************....*******************************.***..........*****999....67677799....*****99****.*.***********99...99899988888888.....
cerSim1/Ceratotherium/1-1327                            UGAGCUUAUUUG--------G--------------------------------------GGCUUGUUAGGAGCUUCGC----AUGAAUUAUGGCAUCGUGAGGUGGAAAAACA-GGAUGGUCCUGUGUCAUAUUA----CAA--------------GGGGCU-A-GUCGAAAAUGGGA---GGGAGAAAACUUAG-----
#=GR cerSim1/Ceratotherium/1-1327                    PP ************........*......................................*******************....*************************999998.887778777777777777777....477..............******.*.*************...*999999*******.....
equCab2/Equus/1-1354                                    UGAGCUUAUUGG--------A--------------------------------------GGCUCGUUAGGAGCUUUGU----AUGAAUUAGGGUAUCGUGAGGUGGAGAAACA-GGAU-------GG---UCCUG----UGUUAUGU----UAAAAGAGGCU-A-AUCGAAAAUGGGA---GGGAGGAAACUUAG-----
#=GR equCab2/Equus/1-1354                            PP **********99........9......................................999****************....******************************9.9995.......55...55544....23333344....88889******.*.***********99...99888889******.....
cavPor3/Cavia/1-1333/1-1333                             UGAGUAGGUUUG--------G--------------------------------------AAUU-UUUUGGAGCUUUGC----AUAAAUUGUGGUAUCUGA-GGCAGAAAACCA-AGA----------UCGUGUUC--UGUAUCAGU------ACUUACUGUU-A-GGUGAAAACGG-------CAGAGAGCUGAUUU-AA
#=GR cavPor3/Cavia/1-1333/1-1333                     PP ***********9........9......................................8776.999***********....***************987.************.***..........********..***99****......**********.*.***********.......77777776555566.66
otoGar3/Otolemur/1-1396                                 CGAGCUUAUUUA--------G--------------------------------------UGUUUGUUAGAAUC-GU------------------AUCCAGAGGCAGAAAAACA-AGA----------UUGUCUUA--CCAGUAC----------CAGGGGAC-A-GGUGAAAACCAGAG-UUCCAGAAG--UUCU-----
#=GR otoGar3/Otolemur/1-1396                         PP ************........*......................................**998888875544.44..................5589***************.***..........********..7778888..........**999999.9.9****999988888.876677777..7778.....
octDeg1/Octodon/1-1284/1-1284                           CGAGCUGGUUUG--------G--------------------------------------AAUU-UUUCGGAGCUUUGC----AUAAAUUGUGGUAUCUGA-GGCCGAAAAUCA-AAC----------UCGUAUUC--UGUGUUAGG------ACUUAGUAUU-A-GUUGCAAAACG-------GGAGGGACCUGAUUCAA
#=GR octDeg1/Octodon/1-1284/1-1284                   PP ************........9......................................8776.9*************....***************987.************.**9..........********..*********......**********.*.****8888777.......77777788888789999
tupChi1/Tupaia/1-1456                                   UGAGCUGAUUUG-------GG--------------------------------------GGCUUGCAAGGAGCUUUGC----GUGAGUUGUGGCAUUGGAAGACAGAACAACA-GUA----------UAGUCCUA--UG-ACAGU-------ACAAGGUGCU-A-GGUGAAAAUGAGA---CAAACAGGACUUAG-----
#=GR tupChi1/Tupaia/1-1456                           PP ***********9.......77......................................88999**************....*******************************.999..........88888888..65.55777.......88********.*.***********99...998999********.....
panHod1/Pantholops/1-1358                               UGAGCUGACUUG--------G--------------------------------------AUCAUGUUAGGAGCUUGGC----AUGAAUUAUGGUAUCAUGAGGUGGGAAAACAUAGG---------AUCAUCCUA--UGU--CAUAC----UACAAGGGUCU-A-AUGGAAAAUGAGC---GGGAGAAGAAUUAG-----
#=GR panHod1/Pantholops/1-1358                       PP ************........*......................................**************99999....******************************96555.........899999999..544..45788....99999888899.9.99999999999**...*9777777778888.....
bosTau7/Bos/1-1355                                      UAAGCUGACUUG--------G--------------------------------------AUCAUGUUAGGAGCUUGGC----AUGAAUUGUGGUAUCAUGAGGUGGGAAAACAUAGG---------AUCAUCCUA--UG--UCAUAU----UACAAGGGUCU-A-AUGGAAAAUGAGC---GGGAGAAGAAUUAG-----
#=GR bosTau7/Bos/1-1355                              PP ************........*......................................**************99999....******************************96555.........888888888..54..444778....88888888899.9.99999999999**...*9777777778888.....
oviAri3/Ovis/1-1356                                     UGAGCUGACUUG--------G--------------------------------------GUCAUGUUAGGAGCUUGGC----AUGAAUUGUGGUAUCAUGAGGUGGGAAAACAUAGG---------AUCAUCCUA--UG--UCAUAU----UACAAGGGUCU-A-AUGGAAAAUGAGC---GGGAGAAGAAUUAG-----
#=GR oviAri3/Ovis/1-1356                             PP ************........*......................................9999**********99999....******************************96555.........888888888..54..444778....88888888899.9.99999999999**...*9777777778888.....
capHir1/Capra/1-1360                                    UGAGCUGACUUG--------G--------------------------------------GUCAUGUUAGGAGCUUGGC----AUGAAUUGUGGUAUCAUGAGGUGGGAAAACAUAGG---------AUCAUCCUA--UG--UCAUAU----UACAAGGGUCU-A-AUGGAAAAUGAGC---GGGAGAAGAAUUAG-----
#=GR capHir1/Capra/1-1360                            PP ************........*......................................9999**********99999....******************************96555.........888888888..54..444778....88888888899.9.99999999999**...*9777777778888.....
triMan1/Trichechus/1-1391                               UGCACUGAUUUG--------A--------------------------------------GACUUGUAAAGGGCUUUGC----AUGAAUUGU---AUCAGGAGACAGGAAAACA-GGA----------UCAUCCUG--UGUCAGAAUCAGAGUGAGAGGGGCU-A-GUUGACG----C-----UGAGAGGACUUAG-----
#=GR triMan1/Trichechus/1-1391                       PP ************........8......................................89999**************....999987776...7888***************.***..........********..*****66667776666666666666.6.6666654....4.....4788999******.....
oryAfe1/Orycteropus/1-1368                              UACACUAAUUGG--------A--------------------------------------GAUUUGCUAGGGACUUUGC----AUGAAU---UGUAUUGAGAGGCAUGAAAACC-GGA----------CUGUCCUG--UGUCAGAGU------GACAGGGGCU-A-CU---AAG-GA-------GAGGAUAC--AG-----
#=GR oryAfe1/Orycteropus/1-1368                      PP *****9887777........7......................................78999***********999....888875...56699*********99888888.899..........99998888..99888**99......9999******.*.99...444.23.......34444555..69.....
felCat5/Fellis/1-1198                                   UGAGCUGAUUUG--------G--------------------------------------GGCUUGUUAGGAGCUUUGC----AUGAACUGUGGUAUCAUGAGGUAGAAAAACA-GGA----------UGGUCUUC--U--GUCAUGU----UACAAGAGGAU-G-GUCAAAAAUGAGA---GGGAGAAGGUUAAG-----
#=GR felCat5/Fellis/1-1198                           PP ************........*......................................*******************....******************************9.999..........66666666..3..3333455....66666777779.*.*********9999...9989999999****.....
conCri1/Condylura/1-1299                                UGAGUCGAUUUG--------G--------------------------------------AGCUUGUUAGGAACGCUGC----UUGAGCUCUAGUAUCGCGAGGUCUCGAAACG-CGG----------UUGUGCUGUCAUUACC------------AGAGGCA-C-GUUGAGAAUGACA---GGGACAGGAGUUAG-----
#=GR conCri1/Condylura/1-1299                        PP ************........*......................................*******************....*******************************.***..........*****9876677777*............*888888.7.7777777777777...88777777778888.....
dasnov3/Dasypus/1-1413                                  UUCAAAGGCUUUUAA-CAAAG---------------------------------------GCUUGUUAAAAGCUUUGG----AUGAACUGUGGUAUGAGGAGGCAGAAAAUAG-AGG---------AUAGUUCUG--U-UGUCAGU-----AAAAAGGGCUA-A-CG-GAAAUUGAGA---GGGAGAGAAUUUAU-----
#=GR dasnov3/Dasypus/1-1413                          PP 333333333333444.45434.......................................4455888889********....*******************************.**9.........*66666643..2.5657888.....99******999.9.88.8888888899...99899999999999.....
jacJac1/Jaculus/1-1235                                  ----------------------------------------------------------C---UGAUUUGGAGUUUUGG----ACGAAUUGUGGCA-UUGAAGGUCAAAGACCA-AGG----------UCAUGUGG--U-UGU--------------GCCCCU-C-ACUGAAAG----------UGGGGGGCAAAA-----
#=GR jacJac1/Jaculus/1-1235                          PP ..........................................................5...6788999999999*99....*******999999.78999************.***..........******88..5.666..............779999.8.88999999..........888888888888.....
sorAra2/Sorex/1-1388                                    AACGCUUGUUAG--------G--------------------------------------AA-------------GCGU----GUGA-CAAUUGCAUUG---------UUGUCA-GGA----------UCAUAUUG--U-UAUUC---------CAAGAGGCU-G-AUUGAUGACAAA-----GAAAAUACAUAAU-----
#=GR sorAra2/Sorex/1-1388                            PP 555555555555........5......................................43.............3333....4443.54555555555.........346799.***..........******75..4.55588.........***999999.9.999876666556.....5677777779999.....
speTri2/Spermophilus/1-1185                             ---------------------CCUACCCCCCUGCAGAGCGACAGUCAAGUGCUUUGCAU-------------------------GAGGUAUAGAUUUUGG-------UGCU---UGA----------CCAUUCUC--------------------------U-A-GGUGAAAGUGGA----GGGCGAGAAAGCUG-----
#=GR speTri2/Spermophilus/1-1185                     PP .....................56777888888888999999999988888888887764.........................6678888888877777.......3333...345..........*******9..........................6.*.**********99....99677777777778.....
eriEur2/Erinaceus/1-1285                                AGAGCUGGUUUC--------G--------------------------------------UUUCUGUUAGCUACUCUGC----AUGGAUUAAAGUAUUGAG--GA---UCAUCC-UUG----------UCAUGCA---UGU--UA---------CAAGAGGCA-A-AUCGAAAGUAG-------CAGAAGAUUUAG-----
#=GR eriEur2/Erinaceus/1-1285                        PP ************........*......................................***************9999....999988888888776543..32...567788.778..........8888884...444..45.........888899999.*.***********.......****9*******.....
eptFus1/Eptesicus/1-1200                                ---------------------CCU-------------------------------GAUU----------------UGC----AUGCAUUGUGGUCUCCUGAGGUAGAAUAAUA-GGA----------UUAUGCAG----UGCCACAU----UACCCGGGGCU-A-GUAGAAAAUGAGA---UCAAGAAGACUUAC-----
#=GR eptFus1/Eptesicus/1-1200                        PP .....................899...............................8764................555....888899*************************.***..........******99....5656799*....***********.*.*************...*9888899999999.....
myoLuc2/Myotis/1-1222                                   ---------------------AC----------------------------------CU------------AAUUUGC----AUGCAUUGUGGUCUCCUGAGGUAGAAGAAUA-GGA----------UUAUCCUG----UGCCGCAU----UACCGGAGGCU-A-GUUGAAAAUGAGA---UGGAGAAGACUUAU-----
#=GR myoLuc2/Myotis/1-1222                           PP .....................99..................................87............5678999....99999**************************.***..........99999988....56567888....***********.*.*************...*9888889999999.....
chrAsi1/Chrysochloris/1-1174                            UGCACUGAUCUG--------A--------------------------------------GCCGCGUUAGGGACGUUGC----AUAAAUUAUGGUAUCGGAAGGGCGGAGA----AG------------------------------------------GGCU-A-AUUGAAAU----------UAAA----U--A-----
#=GR chrAsi1/Chrysochloris/1-1174                    PP ************........6......................................666679*************....999899*******999985555555544....44..........................................5999.9.99999988..........6777....5..6.....
pteAle1/Pteropus/1-1236                                 CCAGCCGACUUA--------G--------------------------------------GGUUCGUUAGGAGUUUCGU---ACGGUGUCAUGAGAUAGAAAAAAAACAGGGUU-GU----------CCUAUGUCA--CGUAACA----------UAG--GCC-G-GUUGAGAAUGACA---GGAGGAAGAC--AG-----
#=GR pteAle1/Pteropus/1-1236                         PP 788888999999........9......................................9*********999999999...967779*******9888888888888****98.55..........588888888..7777777..........553..335.6.6688888888864...4455555544..35.....
eleEdw1/Elephantulus/1-1312                             UAUACUAAGCUG--------A--------------------------------------GACUUGGUAGGGACCUUGC----AUUAAUUGUGACAGCAGG-------AGGUUA---G----------UAGUGUAA---GU-------------------GAU-U-CUUAAA-C-UG-------CAGGG-AUUUAG-----
#=GR eleEdw1/Elephantulus/1-1312                     PP ************........8......................................89999**************....****************99.......888887...6..........98998864...33...................224.4.443333.3.33.......33332.223335.....
pteVam1/Pteropus/1-1233                                 CCAGCCGAUUUA--------G--------------------------------------GGUUCGUUAGGAGUUUCGU---ACGGUGUCAUGAGAUAGAAAAAAAACAGGGUU-GU----------CCUAUGUCA--CGUAACA----------UAG--GCC-G-GUUGAGAAUGACA---GGAGGAAGAC--AG-----
#=GR pteVam1/Pteropus/1-1233                         PP 7778889*****........*......................................*************999999...967779********998888888888****98.55..........588888888..7777777..........553..335.6.6688888888864...4455555555..35.....
echTel2/Echinops/1-1244                                 UGCACCGAUUGG--------A--------------------------------------GCCCGGUUAGGGACUCUGA----AGGCGUUGUGCGG-AGGAAGCCGGUUUGAAG-GUG-----------------G-GGGGUC--------------GGUACC-ACUAUGCAAA-----------GGAGU--UAG------
#=GR echTel2/Echinops/1-1244                         PP 866666655554........4......................................5566788888888876666....6666666666664.33333333333455555.544.................2.344566..............777777.5245666665...........55543..555......
myoDav1/Myotis/1-324                                    --------------------------------------------------------------------------------------------------------------------------------------------------------------------------------------------------------
#=GR myoDav1/Myotis/1-324                            PP ........................................................................................................................................................................................................
gorGor3/Gorilla/17499-18879/1-1381                      UGAGUUGAUUUG--------G--------------------------------------GCU-UGUUAGGAGCUUUGC----GUGA-UUGUUGUAUCGGGAGGCAGUAAGA---A------------UCAUCUUU----UAUCAGU------ACAAGGAACU-A-GUUAAAAAUGAAAGGUUAGGAAAGACUAAG-----
#=GR gorGor3/Gorilla/17499-18879/1-1381              PP ************........9......................................655.5**************....9997.**********************85...4............*******9....8999999......**********.*.*********99*****999999********.....
macFas5/Macaca_fascicularis//18381-19775/1-1395         UAAGUUGAUUUG--------G--------------------------------------GGCUUGUUACGAGCUUUGC----GUGA-UUAUUGUAUCGGGAGGCAGUAAGACA-GAA----------UCGUCUUU----UGUCAGU------ACAAGGCACU-A-GUUGAAAAUGAAAGGUUAGAAAAGACUAAG-----
#=GR macFas5/Macaca_fascicularis//18381-19775/1-1395 PP ************........*......................................*******************....9996.**************************.***..........********....7888899......**********.*.******************************.....
chlSab1/Chlorocebus_sabaeus//18284-19670/1-1387         UAAGUUGAUUUG--------G--------------------------------------GGCUUGUUACGAGCUUUGC----GUGA-UUGUUGUAUCGGGAGGCAGUAAGACA-GAA----------UCGUCUUU----UGUCAGU------ACAAGGCACU-A-GUUGAAAAUGAAAGGUUAGAAAAGACUAAG-----
#=GR chlSab1/Chlorocebus_sabaeus//18284-19670/1-1387 PP ************........*......................................*******************....9996.**************************.***..........********....7888899......**********.*.******************************.....
#=GC SS_cons                                            ---->>>---------------------------------------------------->>>>>>>>>--->>>>>>>,,,,,,,,,,,,,,,,,,,,,,,,,,,,,,,<<<<-<_________________>>>-->->,,,)))------)))))-))))-)-))),,,,,,,,,,,,,,,,,,,,,,,,,,,,,,,,
#=GC RF                                                 UguGcgggguUc........G~~~~~~~~~~~~~~~~~~~~~~~~~~~~~~~~~~~~~~gauUuaUUuGuggcUgugc....gagAgcugUgcuAuccGgAgGcAGaAAgcCa.agg..........UcgUaUUa..uGUgc..............GgugcU.g.cgcggAAaugg.......uagAggaCuagg.....
#=GC SS_cons_1                                          ________________________________________________________________________________________________________________________________________________________________________________________________________
#=GC SS_cons_2                                          ________________________________________________________________________________________________________________________________________________________________________________________________________
#=GC SS_cons_3                                          ________________________________________________________________________________________________________________________________________________________________________________________________________
#=GC SS_cons_4                                          :::::::::::::::::::::::::::::::::::::::::::::::::::::::::::::::::::::::::::::::::::::::::::::::::::::<<<<<<<____________________________________________________________________________________________
#=GC SS_cons_5                                          ::::::::::::::::::::::::::::::::::::::::::::::::::::::::::::::::::::::::::::::::::::::::::::::::::::::::::::::::::::::::::::::::::::::::::::::::::::::::::::::::::::::::::::::::::::::::::::::::::::::::

panTro4/Pan/1-1381                                      GUGCAGGGCUUAAAAUG--------------------------GCG-AUUUUGACAUU--GCGGC-AUUGCUCAGCAUGG-CGGGCUG---UGCUUU--GUUAGGUUGUCCAAAAUGGCGGAUCCAGUUCUGUCG-CAGUGUUCAAGUGGCGGGAAGGCCACAUCAUGAU-GGGCGAG--GCUUUGUUA--AGUGGUUAG
#=GR panTro4/Pan/1-1381                              PP *****************..........................***.***********..*****.**************.*******...******..************************************.**********************************.*******..*********..*********
ponAbe2/Pongo/1-1383                                    GUGCAGGGCUUAAAAUG--------------------------GCG-AUUUUGACAUU--GCGGC-AUUGCUCAGCAUGG-CGGGCUG---UGCUUU--GUUAGGUUGUCCAAAAUGGCGGAUCCAGUUCUGUCG-CAGUGUUCAAGUGGCGGGAAGGCCACAUCAUGAU-GGGCGAG--GCUUUGUUA--AGUGGUUAG
#=GR ponAbe2/Pongo/1-1383                            PP *****************..........................***.***********..*****.**************.*******...******..************************************.**********************************.*******..*********..*********
rheMac3/Macaca/1-1395                                   GUGCAAGGCUUAAAAUG--------------------------GCG-AUUUUGACAUU--GUGGC-AUUGCUCAGCAUGG-CGGGCUG---UGCUUU--GUUAGGUUCUCCAAAAUGGCGGAUCCAGUUCUGUCG-CAGUGUUCAAGUGGCGGGAAGGCCACAUCAUGAU-GGGCGAG--GCUUUGUUA--AGUGGUUAG
#=GR rheMac3/Macaca/1-1395                           PP *****************..........................***.***********..*****.**************.*******...******..************************************.**********************************.*******..*********..*********
papHam1/Papio/1-1395                                    GUGCAAGGCUUAAAAUG--------------------------GCG-AUUUUGACAUU--GUGGC-AUUGCUCAGCAUGG-CGGGCUG---UGCUUU--GUUAGGUUGUCCAAAAUGGCGGAUCCAGUUCUGUCG-CAGUGUUCAAGUGGCGGGAAGGCCACAUCAUGAU-GGGCGAG--GCUUUGUUA--AGUGGUUAG
#=GR papHam1/Papio/1-1395                            PP *****************..........................***.***********..*****.**************.*******...******..************************************.**********************************.*******..*********..*********
mm10/Mus/1-1540                                         GGAUAGGGCUCAGCGUGGGUGUGGGGAUUGGGCAGGGUGUGUGUGC-AUAUGGAC--C--CCUGGCGCGGUCCCCCGUGG-CUUUAAGGGCUGCUCA-----GAAGUCUAUAAAAUGGCGGCUCGGGGGCU---------------CCACCCGAGGCUCGACA---------GCCCAA--UCUUUGUUCU-GGUGUGUAG
#=GR mm10/Mus/1-1540                                 PP ******************************************9999.99999999..7..677666**************.****************.....*****************************...............*****************.........******..**********.*********
hg19/Homo/1-1380                                        GUGCAGGGCUUAAAAUG--------------------------GCG-AUUUUGACAUU--GCGGC-AUUGCUCAGCAUGG-CGGGCUG---UGCUUU--GUUAGGUUGUCCAAAAUGGCGGAUCCAGUUCUGUCG-CAGUGUUCAAGUGGCGGGAAGGCCACAUCAUGAU-GGGCGAG--GCUUUGUUA--AGUGGUUAG
#=GR hg19/Homo/1-1380                                PP *****************..........................***.***********..*****.**************.*******...******..************************************.**********************************.*******..*********..*********
rn5/Rattus/1-1360                                       GGAUAGGGUUCCGCAUG--------------------------UGC-AUUUGGAC--C--CCUGGCGGGGCCCCCCGUAG-CUCUAAGGGCUGCUUA-----GAUGUCUACAAAAUGGCGGCUCGGGUACC---------------GCACCCGAAGCUCGACA---------GCCCUA--CGUUGGCUCU-AACAUGUAG
#=GR rn5/Rattus/1-1360                               PP *****************..........................***.********..7..777666**************.****************.....*****************************...............*****************.........******..**********.*********
mesAur1/Mesocricetus/1-1318                             GGAUAGGGCUUGAAAUG--------------------------GAC-AUUUCGAUAUC--GCUGG-GGAGCUCUGUCCAG-UUCUAACGGACGCUUG---UUAAUGUCUACAAAAUGGCGUCUCGCACCCU---------------GUGCCCGAAGCUCGACA---------GCCCAA--UCUUGGUUCU-AACAUUUAG
#=GR mesAur1/Mesocricetus/1-1318                     PP *****************..........................***.***********..*****.**************.****************...***********************99999999...............*****************.........******..**********.*********
oryCun2/Oryctolagus/1-1374                              GUGCUGGGCUCAAAAUG--------------------------GCG-CUUUUGCCAUU--GCAGC-GUUUCUCAGCAUGG-CUCCCUG---UGCUUU--GUUAAAUCGUCUAAAAUGGCGGAUUCAGUUCGGCCG-CAACGUUAAAGUGGCGGGAAGGCCACAUCAUGAU-GGGUGGGGUCUUUUUUUGU-AAUGCGCAG
#=GR oryCun2/Oryctolagus/1-1374                      PP 999**************..........................***.***********..*****.**************.*******...******..************************************.**********************************.*999988434455666667.*********
calJac3/Callithrix/1-1400                               GUGCAGGGCUUAAAAUG--------------------------GCG-AUUUUGACAUU--GCGGC-AUUACUCAGCAUGG-CGGGCUG---UGCUUU--GUUAGAUUGUCUAAAAUGGCGGAUCCAGUUCUGUCG-CAGCAUUCAAGUGGCGGGA-GGCCACAUCAUGAU-GGGCGAG--GCUUUGUUAC-AGUGGUUAG
#=GR calJac3/Callithrix/1-1400                       PP *****************..........................***.***********..*****.**************.*******...******..************************************.***************9998.899***********.*******..**********.*********
nomLeu3/Nomascus/1-1264                                 GUUCAGGGCUUAAAAUG--------------------------GCG-AUUUUGACAUU--GCGGC-AUUGCUCAGCAUGG-CGGGCUG---UGCUUU--GUUAGGUUGUCCAAAAUGGCGGAUCCAGUUUUGUCG-CAGUGUUCAAGUGGCGGGAAGGCCACAUCAUGAU-GGGCGAG--GCUUUGUUA--AGUGGUUAG
#=GR nomLeu3/Nomascus/1-1264                         PP *****************..........................***.***********..*****.**************.*******...******..************************************.**********************************.*******..*********..*********
saiBol1/Saimiri/1-1367                                  GUGCAGGGCUUAAAAUG--------------------------GCG-AUUUUGACAUU--GCGGC-AUUACUCAGGAUGG-CGGGCUG---UGCUUU--GUUAGAUUGUCUAAAAUGGCGGAUCCAGUUCUGUCG-CAGCGUUCAAGUGGCGGGA-GGCCACAUCAUGAU-GGGCGAG--GCGUUGUUAC-AGUGGUUAA
#=GR saiBol1/Saimiri/1-1367                          PP *****************..........................***.***********..*****.**************.*******...******..************************************.***************9998.899***********.*******..**********.*********
micOch1/Microtus/1-1442                                 GGAUAGAGCUUGAAAUC--------------------------GAU-GUUUCGAUAUU--GCUGG-GGGGCUCUGCCCAGAUUCUAAGGGGUGCUUG---UUAGGGUUUAUCAAAUGGUGUCUCGGCUGCU---------------CUACCCAAGGCUCGACA---------ACCCCA--CCUUUAUUCU-AACGUGUAG
#=GR micOch1/Microtus/1-1442                         PP *****************..........................***.***********..*****.**************9****************...*******************************...............*****************.........******..**********.*********
criGri1/Cricetulus/1-1300                               GGGUAGGGCUUGAAAUG--------------------------GAC-AUUUCCAUAUU--GCUGG-GGAACUCUGUCCAG-UUCUAAGGGGUGCUUC---UUAUGGUCAUCAAAAUGGCGUCUCGGACCCU---------------GUGCCCAAAAUUCAACA---------GUCCAA--CCUCUGUUCU-AAUAGUUAU
#=GR criGri1/Cricetulus/1-1300                       PP *****************..........................***.***********..*****.**************.****************...*******************************...............*****************.........******..**********.*********
chiLan1/Chinchilla/1-1315/1-1315                        GGGCUGGGUUCAAAAUG--------------------------GCG-GUUUUGACAUU--GUGGC--AUGCUCAGCAUGG-CUGCCUG---UGGUUU---GUUGACUGCACAAAAUGGCGGAUCCAGUUAGUCC---GGCGUUCCAGUGGCGGGAAGGCCACAUCAUGCU-GGGUGGG--UCUUUGUUCU-AAUGUGCAG
#=GR chiLan1/Chinchilla/1-1315/1-1315                PP *****************..........................***.***********..*****..*************.*******...******...*************************86555566*...*********************************.*******..**********.*********
hetGla2/Heterocephalus/1-1337/1-1337                    GGCCAGGGCUCAAAAUG--------------------------GCG-GUUUUGACAUU--GCGGC--AUGCUCAGCAUGG-CUGUCUG---UGCUUU---GUGGACUGCACAAAAUGGCGGGUCCAGUUAUUCC---AGUGUUAAAGUGGCGGGAAGGCCACAUAAUGAU-GGGUGAG--UCUUGGUUCC-AAUGUGCAG
#=GR hetGla2/Heterocephalus/1-1337/1-1337            PP *****************..........................***.***********..*****..*************.*******...******...**************************999999**...*********************************.*******..**********.*********
ochPri3/Ochotona/1-1473                                 GUGCAGGGCUCAAAAUG--------------------------GCG-CUUUUUAAAUUUCACAGC-CUUGCCUAGCAUGG-CUGCAAG---UGCUUU--GUUAAUUUCUAUAAGAUGGCGGACCCAAGUUUGGUUGCGACGUUUGUGUGGCGGGAAGGCCACCUCGUGAU-UGGUGGA--UCGUUACUGU-AACUCGUAG
#=GR ochPri3/Ochotona/1-1473                         PP *****************..........................***.***9999999978899**.**************.*******...******..***************************99999***************************************.*******..**********.*********
lepWed1/Leptonychotes/1-1353                            GCACAGGGUUCAAAAUG--------------------------GCG-AUUUUGGGUUU--GCGGC-AUUGCUCAGCAUGG-CUCUC-----UGCUUU--GUUAGAGUGUCCAAAAUGGCGGACCCAAUUUUGCUG-CAGUGUUCAUGUGGCGGGAAGGCCACAUCAUGG--U--GGUG--UCUUUGUUCU-AGUACACAG
#=GR lepWed1/Leptonychotes/1-1353                    PP *****************..........................***.***********..*****.**************.76665.....88****..**************************999999****.*******************************96..4..489*..**********.*********
canFam3/Canis/1-1359                                    GCACAGGGUUCAAAAUG--------------------------GCG-GUUUUGGGUUU--GCGGC-AUUGCUCAGCAUGG-CUCUC-----UGCUUU--GUUAGAGUGUCCAAAAUGGCGGACCCAAUUUUGCCG-CAGUGUUCAUGUGGCGGGAAGGCCACAUCAUGG--U--GGUG--UCUUUGUUCU-GGUGCACAG
#=GR canFam3/Canis/1-1359                            PP *****************..........................***.***********..*****.**************.76665.....88****..**************************999999****.*******************************96..4..489*..**********.*********
ailMel1/Ailuropoda/1-1363                               GCACAGGGUUCAAAAUG--------------------------GCG-AUUUUGGGUUU--GCGGC-AUUGCUCAGCAUGG-CUCUC-----UGCUUU--GUUAGAGUGUCCAAAAUGGCGGACC-AAUUUUACCG-CAGUGUUCAUGUGGCGGGAAGGCCACAUCAUGG--U--GGUG--UCUUUGUUCU-AGUGCACAG
#=GR ailMel1/Ailuropoda/1-1363                       PP *****************..........................***.***********..*****.**************.88886.....******..***********************99.7777779***.*******************************96..4..489*..**********.*********
odoRosDiv1/Odobenus/1-1358                              GCACAGGGUUCAAAAUG--------------------------GCG-AUUUUGGGUUU--GCGGC-AUUGCUCAGCAUGG-CUCUC-----UGCUUU--GUUAGAGUGUCCAAAAUGGCGGACCCAAUUUUGCCG-CAGUGUUCAUGUGGCGGGAAGGCCACAUCAUGG--U--GGUG--UCUUUGUUCU-AGUGCACAG
#=GR odoRosDiv1/Odobenus/1-1358                      PP *****************..........................***.***********..*****.**************.76665.....88****..**************************999999****.*******************************96..4..489*..**********.*********
camFer1/Camelus/1-1339                                  GCGCAGGGUUCAAAAUG--------------------------GCG-AAUUUGACUUU--GCAGC-AUUGCUUAGCAUGG-CUCUC-----UGCUUU--GUUAGAGUGUUCAAAAUGGCGGACCCACUUUGCCGC--AGUGUUCCAGUGGCGGGAAG-CCACAUCAUGG------GUG--UCUUUGUUAC-AGUGUGCAG
#=GR camFer1/Camelus/1-1339                          PP *****************..........................***.***********..*****.************99.66554.....89****..*************************998777799**..******************97.79*******98......89*..**********.*********
musFur1/Mustela/1-1366                                  GCACACGGCUCAAAAUG--------------------------GCG-GUUUUGGGUUU--UCGGC-AUUGCUCAGCAUGG-CUCUC-----UGCUUU--GUUAGAAUGUCCAAAAUGGCGGACCCAAUUUUGCCG-CAGUGUUCAUGUGGCGGGAAGGACACAUCAUG----GUGGUG--UCUUUGUUCU-AGUGCACAG
#=GR musFur1/Mustela/1-1366                          PP *****************..........................***.***********..*****.**************.76665.....88****..**************************999999****.*******************************9....66689*..**********.*********
vicPac2/Vicugna/1-1330                                  GCGCAGGGUUCAAAAUG--------------------------GCG-AAUUUGACUUU--GCAGC-AUUGCUUAGCAUGG-CUCUC-----UGCUUU--GUUAGAGUGUUCAAAAUGGCGGACCCACUUUGCCGC--AGUGUUCCAGUGGCGGGAAG-CCACAUCAUGG------GUG--UCUUUGUUAC-AGUGUGCAG
#=GR vicPac2/Vicugna/1-1330                          PP *****************..........................***.***********..*****.************99.66554.....89****..*************************998777799**..******************97.79*******98......89*..**********.*********
susScr3/Sus/1-1335                                      GCGCAGGGUUCAAAAUG--------------------------GCG-AUUUUGACUUU--GCAGC-AUUGCUUAGCAUGG-CUCUC-----UGCUUU--GUUAGAGUGUUCAAAAUGGCGGACCCACUUUGCCGC--AGUGUUCCAGUGGCGGGAAG-CCACAUUAUGG------GUG--UCUUUGUUCU-AGCGUGCAG
#=GR susScr3/Sus/1-1335                              PP *****************..........................***.***********..*****.************99.66554.....89****..*************************998777799**..******************97.79*******98......89*..**********.*********
turTru2/Tursiops/1-1281                                 GCGCAGGGUUCAAAAUG--------------------------GCG-AUUUUGACUUU--GCAGC-AUUGCUUAGCAUGG-CUCU--C---UGCUUU--GUUAGAGUGUUCAAAAUGGCGGAUCCAUUUUGCCGC--AGUGUUCCAGUGGCGGGAAG-CCACAUCAUGG------GUG--UCUUUGUUCU-AGUGUGCAG
#=GR turTru2/Tursiops/1-1281                         PP *****************..........................***.***********..*****.************99.6654..3...99****..************************9975555489**..******************97.79*******98......89*..**********.*********
orcOrc1/Orcinus/1-1281                                  GCGCAGGGUUCAAAAUG--------------------------GCG-AUUUUGACUUU--GCAGC-AUUGCUUAGCAUGG-CUCU--C---UGCUUU--GUUAGAGUGUUCAAAAUGGCGGAUCCAUUUUGCCGC--AGUGUUCCAGUGGCGGGAAG-CCACAUCAUGG------GUG--UCUUUGUUCU-AGUGUGCAG
#=GR orcOrc1/Orcinus/1-1281                          PP *****************..........................***.***********..*****.************99.6654..3...99****..************************9975555489**..******************97.79*******98......89*..**********.*********
cerSim1/Ceratotherium/1-1327                            GCACAGGGUUCAAAAUG--------------------------GCG-GUUUUGACUUU--GUGGC-AUUGCUUAGCAUGA-CUGUCG-----GCUUU--GUUAGCGUGUCCAAAAUGGCGGAUCCAAUUUUGCCG-CAGUGUUCAAGUGGCGGGAAGGCCACAUCAUGG------UGG--UGUUUGUUCU-AGUGCGCAG
#=GR cerSim1/Ceratotherium/1-1327                    PP *****************..........................***.***********..*****.**************.999985.....7****..***************************99999****.*******************************87......78*..**********.*********
equCab2/Equus/1-1354                                    GCACAGGGUUCAAAAUG--------------------------GCG-AUUUUGACUUU--GCGGC-AUUGCUCAGCAUGG-C--UGC---CUGCUUU--GUU--AGUGUCCAAAAUGGCGGACACAGUUUUGCCG-CAGUGUUCAAGUGGCGGGAAGGCCACAUCAUGG--U--GGUG--UCUUUGUUCU-AGUGCGCAG
#=GR equCab2/Equus/1-1354                            PP *****************..........................***.***********..*****.*************9.4..333...49*****..655..468899*************98888888****.*******************************96..4..489*..**********.*********
cavPor3/Cavia/1-1333/1-1333                             GAGAAGGGCUCAAAAUG--------------------------GCG-GUUUGGACCUU--GCGGC--AUGCUCAGCAUGG-CUCUCUG---UGCUUU---GUUGAUUGCACAAAAUGGCGGAUCCAGUACUCCA---AAAUUUCAAGUGGCGGGAAGGCCACAUUCCGAU-GCGUCAG--GCUUUGUUUU-AAUGUACAG
#=GR cavPor3/Cavia/1-1333/1-1333                     PP *****************..........................***.***********..*****..*************.*******...******...**********************************...*********************************.8678888..88999*****.*********
otoGar3/Otolemur/1-1396                                 GCGCAGAGCUUAAAACG--------------------------GCG-AGUUUGACAUU--GCAGC-GUUGCUCAGGAUGG-CAGGCUA---UGCUUU--GUUAGAUUGUACAAAAUGGCGGAUCCACUUCUGCUG-CAGUGUUCAAGUGGCGGGAAGGCCACAUCACGAU-GGGUGAG--GCUUUGUUCC-GGUGCAUAG
#=GR otoGar3/Otolemur/1-1396                         PP *****************..........................***.***********..*****.**************.*******...******..************************************.**********************************.*******..**********.*********
octDeg1/Octodon/1-1284/1-1284                           GGGCAGGGCUCAAAAUG--------------------------GCG-AUUUUGACAGU--GUGGC--AUGCCUAGCAUGG-CUCUCUG---UGGUCU---GUUGACUGCACAAAAUGGCGGAUCCAGUUCGG-------UGUUCAAGUGGCGGGAAGGCCACAUCAGGAU-GGGUGAG--UCUUCGUUCU-ACCGUGCAG
#=GR octDeg1/Octodon/1-1284/1-1284                   PP *****************..........................***.***********..*****..*************.*******...******...********************************.......*******************************.*******..**********.*********
tupChi1/Tupaia/1-1456                                   GAACGGGGUUCAAAAUG--------------------------GCG-AUUUUGACAUU--GCCGC-AUUGGUCAUCAUGG-CUGCCUG---UGUUUU--GUUAAGUUAUCUAAAAUGGCGGAUACGGUUAUGCUG-CAGUGUUAAAGUAGUGGGAAGGCCACGUCGUG----GAUGAG--UCUUUGUG---CAUAAGUAG
#=GR tupChi1/Tupaia/1-1456                           PP *****************..........................***.***********..*****.**************.*****99...******..***************************999999***.********************************....788***..******97...4566799**
panHod1/Pantholops/1-1358                               GCGCAGUGUUCAAAAUG--------------------------GCG-AUUUUGACCUU--GCAGC-AUUGCUUAGCAUGG-CUCU--C---UGCUUU--GUUAGAGUGUUCAAAAUGGCGGAUCCAUUUUGCCGC--AGUGUUCCAGUGGCGGGAAG-CCACAUCAUGG------CUG--UCUUUGUUCU-AGUGUGCAG
#=GR panHod1/Pantholops/1-1358                       PP *****************..........................***.***********..*****.************99.6654..3...99****..************************9975555489**..******************97.79******776......***..**********.*********
bosTau7/Bos/1-1355                                      GCGCAGUGUUCAAAAUG--------------------------GCG-AUUUUGACCUU--GCAGC-AUUGCUUAGCAUGG-CUCU--C---UGCUUU--GUUAGAGUGUUCAAAAUGGCGGAUCCAUUUUGCCGC--AGUGUUCCAAUGGCGGGAAG-CCACAUCAUGG------GUG--UCUUUGUUCU-AGUGUGCAG
#=GR bosTau7/Bos/1-1355                              PP *****************..........................***.***********..*****.************99.6654..3...99****..************************9975555489**..******************97.79******876......8**..**********.*********
oviAri3/Ovis/1-1356                                     GCGCAGUGUUCAAAAUG--------------------------GCG-AUUUUGACCUU--GCAGC-AUUGCUUAGCAUGG-CUCU--C---UGCUUU--GUUAGAGUGUUCAAAAUGGCGGAUCCAUUUUGCCGC--AGUGUUCCAGUGGCGGGAAG-CCACAUCAUGG------GUG--UCUUUGUUCU-AGUGUGCAG
#=GR oviAri3/Ovis/1-1356                             PP *****************..........................***.***********..*****.************99.6654..3...99****..************************9975555489**..******************97.79******876......8**..**********.*********
capHir1/Capra/1-1360                                    GCACAGUGUUCAAAAUG--------------------------GCG-AUUUUGACCUU--GCAGC-AUUGCUUAGCAUGG-CUCU--C---UGCUUU--GUUAGAGUGUUCAAAAUGGCGGAUCCAUUUUGCCGC--AGUGUUCCAGUGGCGGGAAG-CCACAUCAUGG------GUG--UCUUUGUUCU-AGUGUGCAG
#=GR capHir1/Capra/1-1360                            PP *****************..........................***.***********..*****.************99.6654..3...99****..************************9975555489**..******************97.79******876......8**..**********.*********
triMan1/Trichechus/1-1391                               GCACGGACUUCAAAAUG--------------------------GCG-AUUAAGACUUU--GUGGC-AUUACUCAGCAUGG---CUGA---CUGCUUU--GUUAGGUUGUCUAAAAUGGCGGCUCCAGUUUUGCCG-CAGUGUUCAAAUGGCGGGAAGGCCACAUCCCGGU-GGGUGAG--UCUUUGUUCU-AGUGUGCAG
#=GR triMan1/Trichechus/1-1391                       PP *****************..........................***.***********..*****.************99...5555...5******..*************************9888888****.**********************************.*******..**********.*********
oryAfe1/Orycteropus/1-1368                              GCAUACAGUUCAAAAUG--------------------------GCG-AUUUAGACUUU--GCGGC-AUUGCUCAGCAUGG---CUGAC---UGCUUU--GUUAGGUUGUACAAAAUGGCGGCUCCAGUUCUGCCG-CAGUGUUCAAGUGGCGGGAAGGCCACAUCUUAGU-GGCUGAG--UCUUUGUUCU-AGUUUGCAG
#=GR oryAfe1/Orycteropus/1-1368                      PP *****************..........................***.***********..*****.**************...66665...******..**************************999999****.*****************************99989.*******..**********.*********
felCat5/Fellis/1-1198                                   GCAUAGGGUUCAAAAUG--------------------------GCG-AUUUUGGGUUU--GCGGU-AUUGCUCAGCAUGG-CUCUC-----UGCUUU--GUUAGAGUGUCCAAAAUGGCGGACCCAGUUUUGCCG-CAGUGUUCAUGUGGCGGGAAGGCCACAUCAUGG--U--GGUG--UCUUUGUUCU-AGUGCACAG
#=GR felCat5/Fellis/1-1198                           PP *****************..........................***.***********..*****.**************.77765.....78****..************************************.*******************************96..4..3789..9*********.*********
conCri1/Condylura/1-1299                                GAACGGACAUCAAAAUG--------------------------GCG-GCUCUAACUUU--GCGGC-GUUACUCAGCAUGA-U---------UGCCUGUUUUGUGAGUGUUCAAAAUGGCGGAUUCAUUUUUCCGC--AGUGUCCAAGUGGCGGGAAGGCCACAUCCUGG---UG-GCG--UCUUUGUUCU-AGUG-GCAG
#=GR conCri1/Condylura/1-1299                        PP 999989999********..........................***.***********..*****.************99.3.........5555553212357899*****************9888877****..********************************...99.77*..**********.****.78**
dasnov3/Dasypus/1-1413                                  GCGUAUGGUUCAAAAUG--------------------------GCG-ACUUGGCU-UU--GUGCC-AUUGCAUAGCAUGG-CGGGCCC---UGCUUU--GUUAGAUUGUCCAAAAUGGCGGAUCCAGUUGUGCUGCAGUGUUCCAAGUGGCCGGAAG-CCACAGCAUGGU-GGGUAAG--UCUUUGUUC--AGUAUCUAG
#=GR dasnov3/Dasypus/1-1413                          PP *****************..........................***.*9999877.55..66556.*************9.9887775...******..************************99865555688*********************97.79**********.*******..*******99..*********
jacJac1/Jaculus/1-1235                                  GACUCAAGCUAGAAAUC--------------------------------------------CUGG--GAGUGCUGCAUGAACUGAGAGGGCUG---------AUGGACACUAAGAUGC---------------------------------AGAAUUGGUACAUCAAGGGCACCCGAA--GU--GGAGUG-AAUGCGCAC
#=GR jacJac1/Jaculus/1-1235                          PP 88888889999999988............................................6666..66666677777553333333433333.........4444444444444444.................................555555555555555555442222233..32..222223.555555555
sorAra2/Sorex/1-1388                                    GAGUCCCGAUGAGCAUG--------------------------GCG-GCGGUUACUAU--GCAGC-CUUGCUAAGUAUGG-CGGCCAGCAUUGU---------UAAUGUCCAAGAUGGCGGAUCGGUUGCCGCA----GUGUCCAAAUGGCGGGAAAACCACGUCAGGG----UGGUA--UCUUUGUUCU-CGCGUGGAG
#=GR sorAra2/Sorex/1-1388                            PP *****************..........................***.***9*******..*****.**************.*******777774.........46799**************************....******************************6....5689*..**********.*********
speTri2/Spermophilus/1-1185                             GGGCAGGGCUCAAAAUG--------------------------GCGGAUUUGAAAAUU--GCUGC-AUUGUGUAGCUUGG-----CGU---UGCCUU--CUUGAACUGCACAAAAUGGCGGAUGCACUUUU----------UUGAAGUGGCGGGAAGGCCACAUGACGU---GGCAAG--UCUUUGUUCU-GAAGG--AG
#=GR speTri2/Spermophilus/1-1185                     PP *****************..........................765167777788899..*****.************98.....456...******..**************************999999..........****************************...******..**********.*****..**
eriEur2/Erinaceus/1-1285                                ACGCAGGGUUCGAAAUG--------------------------G-U-GUCUAUAAAUU--ACGGC-AUUGCUCAGCAUGC------CUGUCUGCUUU--GUUAGUGUGUCUAAGAUGGCGGGUUCAGUUUUCUGU--GGUCUCUAAGUGGCGGGAAGGUCACAUUAUGGU-G---GUG--UCUUUGUUCUUUGUAUGUAA
#=GR eriEur2/Erinaceus/1-1285                        PP *****************..........................6.5.678889999**..*****.************75......35677******..************************997777669***..******************************975.3...677..77777777764567778888
eptFus1/Eptesicus/1-1200                                AGGGAGGGGUCAAAAUG--------------------------GCG-GCUUGACU--U--UUGGU-AUUGCUCAGCAUGG------CGGUCUGCUUU--GUU--AGUGUCCAAAAUGGCGGGUCCAAUUUU---------------G----UGGAAGGCCACGUAUUGG--UA--GUG--UCUUUGUUCU-AAUGCACAG
#=GR eptFus1/Eptesicus/1-1200                        PP 888899999********..........................*99.99988776..7..77899.*******8888866......7**********..655..468899***************876666...............4....88899***********98..64..555..688*******.*********
myoLuc2/Myotis/1-1222                                   AGGGAGGGGCCAAAAUG--------------------------GCG-GCUUGACU--U--UCGGU-AUUGCUCAGCAUGG-----CU-GUCUGCUUU--GUU--AGUGUCCAAGAUGGCGGGUCCAAU------------------UUAGCGGGA-GGCCACAUCAUGG--UA--GUG--UCUUUGUUCU-AAUGCACAG
#=GR myoLuc2/Myotis/1-1222                           PP 77888888889******..........................***.99998777..9..9****.************65.....44.489******..655..468899***********9998543..................678887776.99*********98..64..555..688*******.*********
chrAsi1/Chrysochloris/1-1174                            GGACUUAGUUCAAAAUG--------------------------GCG-AUU--GCUUUU--GUAGC--UUUCUUAGUAUGG-UGGCCUG---UGCUUU--GUUAAGUUGUCUAAAAUGGCGGCUCCAGUUCUUCCG-CAGUAUUCCAGUGGCGGGAAGGCCACAUUUUAGU-GGCUCAU--UCUUUGUUCU-AGUGUGCAG
#=GR chrAsi1/Chrysochloris/1-1174                    PP 7888999**********..........................999.976..66677*..*****..9************.*******...******..************************************.***************************9999888.9******..**********.*********
pteAle1/Pteropus/1-1236                                 GGGCAGGGCUGAAAAUG--------------------------GCA-UGUUUCGGCCA--ACGGU-AUUGCCCAGAAAAG-CGGU-----UUGGUUG--------GCAUACAAGAUGGCGGGCUCGGUUUUGCCG-CAAUAGUGCCGUGGCGGGAAGGGUGCAUCAUG----GUGGUG--UCUUUGUUCU---UGCGC-G
#=GR pteAle1/Pteropus/1-1236                         PP *****************..........................999.88888888889..99999.99999999988877.5544.....4555554........56789**************9999999****.*****88888*********************9....555799..9***998766...67776.9
eleEdw1/Elephantulus/1-1312                             CCACAGAGCUUAAAAUG--------------------------GCG-GUUUGA--------------UUGUGCGACAU-------------UGCUUU--GUUACGUUGUCUAAAAUGGCGGCUCCUAGUAAUCCGCCAUUACUCAAGUGGCGGGAACCCU------------GUUAGG--UCUUUGUUCU-UGUGUGUAG
#=GR eleEdw1/Elephantulus/1-1312                     PP 67889999999999999..........................988.887753..............33334444444.............******..************************986665559***********************98876............777778..888*******.*********
pteVam1/Pteropus/1-1233                                 GGGCAGGGCUGAAAAUG--------------------------GCA-AGUUUCGGCCA--ACGGU-AUUGCCCAGAAAAG-CGGUU-----UGGUUG--------GCAUACAAGAUGGCGGGCUCGGUUUUGCCG-CAAUUGUGCCGUGGCGGGAAGGGUGCAUCAUG----GUGGUG--UCUUUGUUCU-UGCGC---G
#=GR pteVam1/Pteropus/1-1233                         PP *****************..........................***.99999999999..99999.99999999988877.55554.....555554........55789**************9999999****.****977888*********************9....555799..9***999877.55554...6
echTel2/Echinops/1-1244                                 GCACGCCGCUGAAAAUG--------------------------GCG-AUUUUGACGCG---GUGA-CUUGGGCGCACUAA-CAUGGCGGACUGCUUU--GUUCGCUCUUCUAAAAUGGCGGCUCCAGUUCUGUGG-CCACCUUCCGUUGGCGGGAAGGCCACGUGUCCU--UGGCGGG--AGUCGUUUCC------CUA-
#=GR echTel2/Echinops/1-1244                         PP 9999999**********..........................***.*******9443...3444.68888899999999.99999***********..******************************99****.***************************999888..9777889..9999999998......333.
myoDav1/Myotis/1-324                                    --------------------------------------------------------------------------------------------------------------------------------------------------------------------------------------------------------
#=GR myoDav1/Myotis/1-324                            PP ........................................................................................................................................................................................................
gorGor3/Gorilla/17499-18879/1-1381                      GUGCAGGGCUUAAAAUG--------------------------GCG-AUUUUGACAUU--GCGGC-AUUGCUCAGCAUGG-CGGGCUG---UGCUUU--GUUAGGUUGUCCAAAAUGGCGGAUCCAGUUCUGUCG-CAGUGUUCAAGUGGCGGGAAGGCCACAUCAUGAU-GGGCGAG--GCUUUGUUA--AGUGGUUAG
#=GR gorGor3/Gorilla/17499-18879/1-1381              PP *****************..........................***.***********..*****.**************.*******...******..************************************.**********************************.*******..*********..*********
macFas5/Macaca_fascicularis//18381-19775/1-1395         GUGCAAGGCUUAAAAUG--------------------------GCG-AUUUUGACAUU--GUGGC-AUUGCUCAGCAUGG-CGGGCUG---UGCUUU--GUUAGGUUGUCCAAAAUGGCGGAUCCAGUUCUGUCG-CAGUGUUCAAGUGGCGGGAAGGCCACAUCAUGAU-GGGCGAG--GCUUUGUUA--AGUGGUUAG
#=GR macFas5/Macaca_fascicularis//18381-19775/1-1395 PP *****************..........................***.***********..*****.**************.*******...******..************************************.**********************************.*******..*********..*********
chlSab1/Chlorocebus_sabaeus//18284-19670/1-1387         GUGCAAGGCUUAAAAUG--------------------------GCG-AUUUUGACAUU--GUGGC-AUUGCUCAGCAUGG-CGGGCUG---UGCUUU--GUUAGGUUGUCCAAAAUGGCGGAUCCAGUUCUGUCG-CAGUGUUCAAGUGGCGGGAAGGCCACAUCAUGAU-GGGCGAG--GCUUUGUUA--AGUGGUUAG
#=GR chlSab1/Chlorocebus_sabaeus//18284-19670/1-1387 PP *****************..........................***.***********..*****.**************.*******...******..************************************.**********************************.*******..*********..99999****
#=GC SS_cons                                            ,<<<<----<<<<<<<_______________________________>>>>>>>--->-->>>,,,,,,,]]]]]]-------]]]-]---]]]-----------------]]]]]]]]]]--]]],((((((((-(-(((((,,,<<<<<______>>>>>,,<<<-<--<<<<<<______>>>>>>>-->>>,,,))
#=GC RF                                                 gggcAgggcUccgcAug..........................gcg.aUUUuGAcAUU..gCuGc.guuGCuCaGCaUgg.cccuaagggcUGCUUu...UUaaauUguacAAAAUGGCGgcuccagggcu..........UUcAaGUGgCcggAgcgCgACAUcAuGa...gcccag..ucuUuauUcu.aguguguAg
#=GC SS_cons_1                                          ________________________________________________________________________________________________________________________________________________________________________________________________________
#=GC SS_cons_2                                          ________________________________________________________________________________________________________________________________________________________________________________________________________
#=GC SS_cons_3                                          ________________________________________________________________________________________________________________________________________________________________________________________________________
#=GC SS_cons_4                                          ________________________________________________________________________________________________________________________________________________________________________________________________________
#=GC SS_cons_5                                          :::::<<<<__________________________________________________________________________________________________>>>>:::::::::::::::::::::::::::::::::::::::::::::::::::::::::::::::::::::::::::::::::::::::::

panTro4/Pan/1-1381                                      CAU-GGUG---GUGGACA---------UGUGCG-GUCACA-CAG-GAAAAGA----------------------------------UGGCGGCUGAAGGUCUUGCCGCAGUGUAA-AACAUGGCGGGC--CUCUUU--GU-CUUUGCUGU--GUGCUU-UUCGUGUUGGG-UUUUGCCGCAGG-----------------
#=GR panTro4/Pan/1-1381                              PP ***.****...*******.........******.******.***.*******..................................*****************************.************..******..**.*********..******.***********.************.................
ponAbe2/Pongo/1-1383                                    UAU-GGUG---GUGGACA---------UGUGCG-GUCACA-CAG-GAAAAGA----------------------------------UGGCGGCUGAAGGUCUUGCCGCAGUGUAA-AACAUGGCGGGC--CUCUUU--GU-CUUUGCUGU--GUGCUU-UUCGUGUUGGG-UUUUGCCGCAGG-----------------
#=GR ponAbe2/Pongo/1-1383                            PP ***.****...*******.........******.******.***.*******..................................*****************************.************..******..**.*********..******.***********.************.................
rheMac3/Macaca/1-1395                                   CAU-GGUG---GUGGACA---------UGUGCG-GUCACA-CAG-GAAAAGA----------------------------------UGGCGGCUGAAGGUCUUGCCGCAGUGUAA-AACAUGGCGGGC--CUCUUU--GU-CUUUGCUGC--GUGCUU-UUCGUGUUGGG-UUUUGCCGCAGG-----------------
#=GR rheMac3/Macaca/1-1395                           PP ***.****...*******.........******.******.***.*******..................................*****************************.************..******..**.*********..******.***********.************.................
papHam1/Papio/1-1395                                    CAU-GGUG---GUGGACA---------UGUGCG-GUCACA-CAG-GAAAAGA----------------------------------UGGCGGCUGAAGGUCUUGCCGCAGUGUAA-AACAUGGCGGGC--CUCUUU--GU-CUUUGCUGU--GUGCUU-UUCGUGUUGGG-UUUUGCCGCAGG-----------------
#=GR papHam1/Papio/1-1395                            PP ***.****...*******.........******.******.***.*******..................................*****************************.************..******..**.*********..******.***********.************.................
mm10/Mus/1-1540                                         CAAUGGAU--UAUAGGAC---------AUUUAG-GUCGUA-CAG-GAAAAGA----------------------------------UGGCGGCUCAAGUUCUUGGUGCGGUAUAA---CGCAAAGGG-----CUUU--GU-GUGUCACAU--GUCAGC-UUCAUGUCUGA-GUUAGCCUGGAG-----------------
#=GR mm10/Mus/1-1540                                 PP ***96666..6*******.........******.******.***.*******..................................*****************************...*********.....****..**.*********..******.***********.************.................
hg19/Homo/1-1380                                        CAU-GGUG---GUGGACA---------UGUGCG-GUCACA-CAG-GAAAAGA----------------------------------UGGCGGCUGAAGGUCUUGCCGCAGUGUAA-AACAUGGCGGGC--CUCUUU--GU-CUUUGCUGU--GUGCUU-UUCGUGUUGGG-UUUUGCCGCAGG-----------------
#=GR hg19/Homo/1-1380                                PP ***.****...*******.........******.******.***.*******..................................*****************************.************..******..**.*********..******.***********.************.................
rn5/Rattus/1-1360                                       CAAUGGAG---AUAGGGC---------AUUUAG-GUCAUA-CAA-GAAAAGA----------------------------------UGGCGGCUCAAGCUCUUGCUGCAGUAUAA---GGCGGAGGG-----CUUU--GU-GUUUCACAU--GUCAGC-UUCAUGGCUGA-GUCAGUUUAGGG-----------------
#=GR rn5/Rattus/1-1360                               PP ***99999...9******.........******.******.***.*******..................................*****************************...*********.....****..**.*********..******.***********.*******99888.................
mesAur1/Mesocricetus/1-1318                             CAC-GGAG---GUAGGGC---------AUUUAG-GUUAUA-UAA-GAGAAGA----------------------------------UGG-AGCUCAAGCUCUUGCUGCAGGAUAA---CG------------CUUU--GU-UUUUUACAUUAGGUAGU-UUGGUGGCUGA-GUUAGCCUAGGG-----------------
#=GR mesAur1/Mesocricetus/1-1318                     PP ***.****...*******.........******.******.***.*******..................................***.*******************988888...77............5699..**.*********999*****.***********.************.................
oryCun2/Oryctolagus/1-1374                              CAU-GAUG---GUGGCAG---------AGUUCG-GUCACA-CAG-UGAAAGA----------------------------------UGGCGGCUGAAACCCUUGCCGCAGUGUAA-AAUAUGGCGGGC--GUCUUU--GU-CUUUGCCGU--GUGCAU-UUCGUGGCGGG-UUUUGCCGCAGG-----------------
#=GR oryCun2/Oryctolagus/1-1374                      PP ***.****...*******.........******.******.***.*******..................................*****************************.************..*99***..**.*********..******.***********.************.................
calJac3/Callithrix/1-1400                               UAU-GGUG---GUGAACA---------UGUGCG-GUCAUA-CAG-CAAAAAA----------------------------------UGGCGGCUGAAGGUCUUGCCGCAGUGUAA-AACAUGGCGGGC--CUCUUU--GU-CUUUGCUGU--GUGCUU-UUAGUGUUGGG-UUUUGCUGCAGG-----------------
#=GR calJac3/Callithrix/1-1400                       PP ***.****...*******.........******.******.***.*******..................................*****************************.************..******..**.*********..******.***********.************.................
nomLeu3/Nomascus/1-1264                                 CAU-GGUA---GUGGACA---------UGUGCG-GUCACA-CAG-GAAAAGA----------------------------------UGGCGGCUGAAGGUCUUGCCGCAGUGUAA-AACAUGGCGGGC--CUCUUU--GU-CUUUGCUGU--GUGCUU-UUCGUGUUGGG-UUUUGCCUCAGG-----------------
#=GR nomLeu3/Nomascus/1-1264                         PP ***.****...*******.........******.******.***.*******..................................*****************************.************..******..**.*********..******.***********.************.................
saiBol1/Saimiri/1-1367                                  CAU-GGAG---GUGGACA---------UGUGCG-GUCAUA-CAG-GAAAAAA----------------------------------UGGCGGCUGAAGGUCUUGCCGCAGUGUAA-AACAUGGCGGGC--CUCUUU--GU-CUUUGCUGU--GUGCUU-UUCGUGUCGGG-UUUUGCUGCAGG-----------------
#=GR saiBol1/Saimiri/1-1367                          PP ***.****...*******.........******.******.***.*******..................................*****************************.************..******..**.*********..******.***********.************.................
micOch1/Microtus/1-1442                                 CGU-GGAA---GUAGGGC---------AUUUAG-GUUAUA-CAA-GAGAAGA----------------------------------UGG-CGUCUGAGUUCUUGCUGCAGUAUAA---GGUAGCGGG-----CUUU--GU-UUUUCACAG--GCCAGU-CUGGUGGCCAAAGUUAGCCUAGAG-----------------
#=GR micOch1/Microtus/1-1442                         PP ***.****...*******.........******.******.***.*******..................................***.89999********************...*********.....****..**.*********..******.***999887766************.................
criGri1/Cricetulus/1-1300                               CAUUGGAG---GUAGGGC---------AUUUAG-GUUAUA-AAA-GAGAAGA----------------------------------UGG-GGCUCAAGGUCUUGCUGCAGUAUAA---CGUGGUGGG-----CUUU--GC-UUUUCACAU--GGUAGG-UUGGUGGCUAA-AUUAGCCCAGGG-----------------
#=GR criGri1/Cricetulus/1-1300                       PP ********...*******.........******.******.***.*******..................................***.*************************...*********.....****..**.*********..******.***********.************.................
chiLan1/Chinchilla/1-1315/1-1315                        GAA-UGUG---GUGGAGA---------AUUUUG-GUCAUG-UAAUAAGAAGA----------------------------------UGGCGGCUGAAAU----GCCGCAGCGUUA-AAUAUGGCGGGUU-UUCUUU--GU-UUUUGGCAC--GUUAAU-UUCAUGGCGG--UUUUGCUGCAGG-----------------
#=GR chiLan1/Chinchilla/1-1315/1-1315                PP ***.****...*******.........******.******.***9999****..................................*************....************.***********99.999999..**.*********..******.********98..999*********.................
hetGla2/Heterocephalus/1-1337/1-1337                    CAA-GGUG----UGGAAC---------AUUUUG-GUCAUG-UAAUAAGAAGA----------------------------------UGGCGGAUGAAGAACUUGCCGCAGAGUAA-AAUAUGGCGGGUUUUCUU--CCAU-UUUUGACAU--GUUAAU-UUCAUGGCGAA-UUUUGCCUCAGG-----------------
#=GR hetGla2/Heterocephalus/1-1337/1-1337            PP ***.**87....******.........******.******.***9999****..................................*****************************.***********6655444..459*.*********..******.***********.************.................
ochPri3/Ochotona/1-1473                                 CAU-GGCGGGCGAAGGAU---------AUUUCG-GUCACA-GAG-CAUAAGA----------------------------------UGGCGGCUGAAGCCCUUGCCGCAGUGUCA-AAUAUGGCGGGC--GUCUUU--GU-CUUUGCUGU--GUCCAU-UUUGUAGCGAA-UUCUGUGCCAGG-----------------
#=GR ochPri3/Ochotona/1-1473                         PP ***.99988556677777.........******.******.***.*******..................................*****************************.************..******..**.*********..******.***********.************.................
lepWed1/Leptonychotes/1-1353                            CAU-GGCG---GUGCAAA---------UAUUCU-GUUACA-UAG-UAAAAGA----------------------------------UGGCGGCUGGAGUACUUGCCGCAGUGUAA-AACAUGGCGGG----CUUUU--UU-CUUUGCCGU--AUGCAU-UUCCUGACAGG-UUUUGCCGCAGG-----------------
#=GR lepWed1/Leptonychotes/1-1353                    PP ***.****...****999.........888888.******.***.*******..................................*****************************.***********....88888..9*.*********..******.***********.************.................
canFam3/Canis/1-1359                                    CAU-GGCG---GUGCAAA---------UAUUCU-GUUACA-UAG-UAAAAGA----------------------------------UGGCGGCUGGAGUACUUGCCGCAGUGUAA-AACAUGGCGGG-----CUUU--UG-UCUUGCCGU--GUGCAU-UUCCUGACAGG-UUUUGCCGCAGG-----------------
#=GR canFam3/Canis/1-1359                            PP ***.****...*****99.........888888.******.***.*******..................................*****************************.***********.....7777..66.679******..******.***********.************.................
ailMel1/Ailuropoda/1-1363                               CAU-GGCG---GUGCAAA---------UAUUCU-GUUACA-UAG-UAAAAGA----------------------------------UGGCGGCUGGAGCACUUGCCGCAGUGUAA-AACAUGGCGGG----CUUUU--GU-CUUUGCCGU--GUGCAU-UUCCUGACAGG-UUUUGCCGCAGG-----------------
#=GR ailMel1/Ailuropoda/1-1363                       PP ***.****...*****99.........888888.******.***.*******..................................*****************************.***********....88899..**.*********..******.***********.************.................
odoRosDiv1/Odobenus/1-1358                              CAU-GGCG---GUGCAAA---------UAUUCU-GUUACA-UAG-UAAAAGA----------------------------------UGGCGGCUGGUGUACUUGCCGCAGUGUAA-AACAUGGCGGG-----CUUU--GUUCUUUGCCGU--AUGCAU-UUCCUGACAGG-UUUUGCCGCAGG-----------------
#=GR odoRosDiv1/Odobenus/1-1358                      PP ***.****...**99999.........888888.******.***.*******..................................*****************************.***********.....****..962699******..******.***********.************.................
camFer1/Camelus/1-1339                                  CAU-GGCG---GUGGAAA---------UAUUCU-GUUACA-UAG-UAAAAGA----------------------------------UGGCGGCUUAAGUACUUGCCGCAGUCUAA-AACAUGGCGGG----CCUUU--CU-CUUUGCCGU--GUGCAU-UUCCUGACAGG-UUUUGCCGCAGG-----------------
#=GR camFer1/Camelus/1-1339                          PP ***.****...*******.........******.******.***.*******..................................*****************************.***********....*****..**.*********..******.***********.************.................
musFur1/Mustela/1-1366                                  CAU-GGCG---GUGCAAA---------UAUUCU-GUUACA-UAG-UAAAAGA----------------------------------UGGCGGCUGGAGUACUUGCCGCAGUGUAA-AACAUGGCGGG----CUCUU--GU-CUUUGCCGU--AUGCAU-UUUCUGACAGG-UUUUGCCACAGG-----------------
#=GR musFur1/Mustela/1-1366                          PP ***.****...****999.........888888.******.***.*******..................................*****************************.***********....88899..**.*********..******.***********.************.................
vicPac2/Vicugna/1-1330                                  CAU-GGCG---GUGGAAA---------UGUUCU-GUUACA-UAG-UAAAAGA----------------------------------UGGCGGCUUAAGUACUUGCCGCAGUCUAA-AACAUGGCGGG----CCUUU--CU-CUUUGCCGU--GUGCAU-UUCCUGACAGG-UUUUGCCGCAGG-----------------
#=GR vicPac2/Vicugna/1-1330                          PP ***.****...*******.........******.******.***.*******..................................*****************************.***********....*****..**.*********..******.***********.************.................
susScr3/Sus/1-1335                                      CAU-GGCG---GUGGAAA---------UAUUCU-GUUACA-UAG-CAAAAGA----------------------------------UGGCGGCUCAAGUACUUGCCGCAAUCGAA-AACAUGGCGGG----CCUUU--GU-CUUUGCCGU--GUGCAU-UUCCUGACAAA-UUUUGCCGCAGG-----------------
#=GR susScr3/Sus/1-1335                              PP ***.****...*******.........******.******.***.*******..................................*****************************.***********....*****..**.*********..******.***********.************.................
turTru2/Tursiops/1-1281                                 CAU-GGCG---GUGGAAA---------UAUUCU-GUUACA-UAG-UAAAAGA----------------------------------UGGCGGCUUAAGUACUUGCCGCAGUCUAA-AACAUGGCGGG----CCUUU--GU-CUUUGCCGU--GUGCAU-UUCCUGACAGG-UUUUGCUGCAGG-----------------
#=GR turTru2/Tursiops/1-1281                         PP ***.****...*******.........******.******.***.*******..................................*****************************.***********....*****..**.*********..******.***********.************.................
orcOrc1/Orcinus/1-1281                                  CAU-GGCG---GUGGAAA---------UAUUCU-GUUACA-UAG-UAAAAGA----------------------------------UGGCGGCUUAAGUACUUGCCGCAGUCUAA-AACAUGGCGGG----CCUUU--GU-CUUUGCCGU--GUGCAU-UUCCUGACAGG-UUUUGCUGCAGG-----------------
#=GR orcOrc1/Orcinus/1-1281                          PP ***.****...*******.........******.******.***.*******..................................*****************************.***********....*****..**.*********..******.***********.************.................
cerSim1/Ceratotherium/1-1327                            CAU-GGUG---GUGGAAA---------UAUUCU-GUUACA-UAG-CAAAAUA----------------------------------UGGCGGCUGAAGUACUUGCCGCAGUGUAA-CAUAUAGCGGG----CUUUU--GU-CUUUGCCGU--GUGCAU-UUCCUGACAGG-UUUUGCCGCAGG-----------------
#=GR cerSim1/Ceratotherium/1-1327                    PP ***.****...*******.........******.******.***.*******..................................*****************************.***********....88899..**.*********..******.***********.************.................
equCab2/Equus/1-1354                                    CAU-GGCG---GUGGAAA---------UAUUCU-GUUACA-UGG-CAGAAGA----------------------------------UGGCGGCUGAAGUACUUGCCGCAGUAUAA-AAUAUGGCGGG----CUUUU--GU-GUUUGCCGU--GUGCAU-UUCCUGACAGG-UUUUGCCGCAGG-----------------
#=GR equCab2/Equus/1-1354                            PP ***.****...*******.........******.******.***.*******..................................*****************************.***********....88899..**.*********..******.***********.************.................
cavPor3/Cavia/1-1333/1-1333                             GAA-GGUG---GCGGAUA---------AUUUUG-GUCACG-UAAUAAGAGGA----------------------------------UGGCGGCCGAAGUGCUUGCUGUAGUGUAA-AAUAUGGCGGGUU-UUCUUU--GU-UUUUGACAC--GUUGAU-UUCAUGGUGAA-UUUUGCUUCAGG-----------------
#=GR cavPor3/Cavia/1-1333/1-1333                     PP ***.****...*******.........******.******.***889999**..................................*****************************.***********99.999999..**.*********..******.***********.***********9.................
otoGar3/Otolemur/1-1396                                 CGU-GGAG----UGGACG---------UGUGCA-GUCAUA-UAG-UAAAAGA----------------------------------UGGCGGCUUAAU-UCUUGCCGCACUGUGA-AACGUGGUGGG----UCCAC--GU-CUUUUCCGU--GUGCUU-UCCUGGUCGUA-UUUUGCUUCAGG-----------------
#=GR otoGar3/Otolemur/1-1396                         PP ***.**76....******.........******.******.***.*******..................................***********9.9***************.***********....*99**..**.*********..******.***********.************.................
octDeg1/Octodon/1-1284/1-1284                           GUA-GGUG---GUGGAGA---------AUUUUA-GUCGUG-A---AAUAAGA----------------------------------UGGCGGCUCAAGU---UGCCGCAGUGUAA-AAUAUGGCGGGUG-AUCUUU--GU-UUUUGAGAU--GUUAAU-UUCAUGGCGG--UUUUGCUGCAAG-----------------
#=GR octDeg1/Octodon/1-1284/1-1284                   PP ***.****...*******.........******.*****5.4...5899***..................................*************...8************.*************.******..**.*********..******.********98..999*********.................
tupChi1/Tupaia/1-1456                                   UAU-GGCC---GUGGAAA---------AGUUCA-GUGACAUUAG-UGAAAGA----------------------------------UGGCAGCUGAACUACUUGCCGCAGUGUAA-AAGAUGGCGGGC--UUCUUU--GU-CUUUGCCGU--AUGCAU-AUUGUGGCGAG-AUUUGCCGUGGG-----------------
#=GR tupChi1/Tupaia/1-1456                           PP ***.****...*******.........******.*****97799.*******..................................*****************************.************..******..**.*********..******.***********.************.................
panHod1/Pantholops/1-1358                               CAU-GGCG---GUAGAAA---------UAUUCU-GUUACA-UAG-UUGAAGA----------------------------------UGGCCGCUUAAGUACUUGCCGCAGUCUAA-AACAUGGCGGG----CUUUU--GU-CUCUGCCGU--GUGCAU-UUCCUGAUAGG-UUUUGCUGCAGG-----------------
#=GR panHod1/Pantholops/1-1358                       PP ***.****...*******.........******.******.***.*******..................................*****************************.***********....88899..**.*********..******.***********.************.................
bosTau7/Bos/1-1355                                      CAU-GGCG---GUAGAAA---------UAUUCU-GUUACA-UAG-UAAAAGA----------------------------------UGGCCGCUUAAGUACUUGCCGCAGUCUAA-AACAUGGCGGG----CUUUU--GU-CUCUGCCGU--GUGCAU-UUCCUGAUAGG-UUUUGCUGCAGG-----------------
#=GR bosTau7/Bos/1-1355                              PP ***.****...*******.........******.******.***.*******..................................*****************************.***********....88899..**.*********..******.***********.************.................
oviAri3/Ovis/1-1356                                     CAU-GGCG---GUAGAAA---------UAUUCU-GUUACA-UAG-UAGAAGA----------------------------------UGGCCGCUUAAGUACUUGCCGCAGUCUAA-AACAUGGCGGG----CUUUU--GU-CUCUGCCGU--GUGCAU-UUCCUGAUAGG-UUUUGCUGCAGG-----------------
#=GR oviAri3/Ovis/1-1356                             PP ***.****...*******.........******.******.***.*******..................................*****************************.***********....88899..**.*********..******.***********.************.................
capHir1/Capra/1-1360                                    CAU-GGCG---GUAGAAA---------UAUUCU-GUUACA-UAG-UAGAAGA----------------------------------UGGCCGCUUAAGUACUUGCCGCAGUCUAA-AACAUGGCGGG----CUUUU--GU-CUCUGCCGU--GUGCAU-UUCCUGAUAGG-UUUUGCUGCAGG-----------------
#=GR capHir1/Capra/1-1360                            PP ***.****...*******.........******.******.***.*******..................................*****************************.***********....88899..**.*********..******.***********.************.................
triMan1/Trichechus/1-1391                               UAU-GGCG---G--------------------C-GUCACA-UAG-UAAAAGA----------------------------------UGGCGCUG-AGGCUCUUGCCGCAGUGUAA-AACAUGGCGGGCU-GUCUUU--GU-CUUUGCCGU--GCAUAC-UUCCUGGCGAG-UUUUGCCGCAGG-----------------
#=GR triMan1/Trichechus/1-1391                       PP ***.9977...7....................4.558999.9**.*******..................................***87655.7788899*************.*************.9889**..**.*********..******.***********.************.................
oryAfe1/Orycteropus/1-1368                              CAU-GGCG---GCA---------------------UCACA-UAGUGAAAAGA----------------------------------UGGCGGCUGAGUCUAUUGCCGCAGUGUAU-AACAUGGCGGGUCUAUCUUU--GU-CUUUGCUGU--GUGCAU-UUUGUGGCGGG-UUUUGCCUCAGG-----------------
#=GR oryAfe1/Orycteropus/1-1368                      PP ***.**88...875.....................89999.9999*******..................................*****************************.********************..**.*********..******.***********.************.................
felCat5/Fellis/1-1198                                   CAU-GGCG---GUGCAAA---------UAUUCU-GUUACA-UAG-UAAAAGA----------------------------------UGGCGGCUGGAGUACUUGCCGCAGUGUAA-AACAUGGCGGG----CUUUU--GU-CUUUGCCGU--GUGCAU-UUCCUAACAGG-UUUUGCCGCAGG-----------------
#=GR felCat5/Fellis/1-1198                           PP ***.****...*****99.........888888.******.***.*******..................................*****************************.***********....88899..**.*********..******.***********.************.................
conCri1/Condylura/1-1299                                CAU-GGCG---GUGGAAA--------CAC---U-GUUACA-UGC-UAAAAGA----------------------------------UGGCGGCUAGAGCACUUGCUGCAGUAUGU-AACAUGGCGGC-----CUUU--GU-CUUUGCCAU--GUGCGU-U---------------GCCUCGGG-----------------
#=GR conCri1/Condylura/1-1299                        PP ***.****...**99986........343...3.******.***.*******..................................********99999****************.***********.....****..**.*********..*76666.4...............********.................
dasnov3/Dasypus/1-1413                                  CAU-GGUG---AUAGUAG---------GGUUUU-GUCAUU-UUG-UAAAAUA----------------------------------UGGUGGCUGAGGCUAUUGCUGCAACGUAA-AAUGUAGCGGGCCUGUCUUU--GC-AUUUAUCAC--GCGCAC-UUCCGGACGGG-AUUUGCCGCAGG-----------------
#=GR dasnov3/Dasypus/1-1413                          PP ***.****...*******.........******.******.***.*******..................................*****************************.********************..**.*********..******.***********.***********9.................
jacJac1/Jaculus/1-1235                                  CAG-AGUG---AAUGAGCACCGUAGUGAAUGAGCACCGU--UAC-GAAAAGA----------------------------------UGAUGGUUGAAGCUCUCCAUGCAGUAGAA----AUGUCUUU-----CUUU--GU-UACUUGUGU--GCCAGC-UUCG-GGCAGA-GUUGGUCGUGGG-----------------
#=GR jacJac1/Jaculus/1-1235                          PP 555.5555...4444444222332222222222445555..677.9******..................................*************************9999....88899999.....****..**.*********..******.***9.******.********9998.................
sorAra2/Sorex/1-1388                                    UAU-GGCG---GUGCAAA---------UAUUCU-AUUACA-U----AGAAGA----------------------------------UGGCUGCUGAAGGACAUGCCACAUUGUAU-AACAUGGCGGG----CUUUU--GU-CUUUGCCGU--AUGCAU-UUCCUGGUAGG-UUUUGCCAUAGG-----------------
#=GR sorAra2/Sorex/1-1388                            PP ***.****...*******.........*****8.888886.5....567889..................................*****************************.***********....88899..**.*********..******.***********.************.................
speTri2/Spermophilus/1-1185                             CAU-GGUG---GUGAUUC---------AUUUUG-CUGUUC-C----AAAAGA----------------------------------UGGCUAAUAAAGCCUCUGCAAAAGUAUAA-AGUACUUCUGG-----UUUU--GU-UUUUGUCGU--G-GAUU-UCAG-GGUGGA-UUUUGCUGCAGG-----------------
#=GR speTri2/Spermophilus/1-1185                     PP ***.****...*******.........*****9.666664.4....789999..................................*****************************.***********.....****..**.*********..*.6788.8886.7*****.************.................
eriEur2/Erinaceus/1-1285                                CAU-GGCG---GUGGAGA--------UGAUCU--GUUACA-UAG-GAA-AGA----------------------------------UGGCGGCCGGAGUACAUGCCACAUCUUAU-AACAUGGCGGG----UUUUU--GU-CUUACC-GC--AUGCAU-UUCCCGGUAGU-CCUUGCUGCAGG-----------------
#=GR eriEur2/Erinaceus/1-1285                        PP 899.9999...9988777........578888..******.**9.975.6**..................................***************************99.9**********....88888..99.988765.66..677***.***********.************.................
eptFus1/Eptesicus/1-1200                                CAU-GGCG---UUGGAAA---------UAUUCU-GUUACA-UGG-UAUAAGA----------------------------------UGGCGGCGCAAGGACCUGACGCAGUGUUA-AACAUGGCGGA----CAUUU--GU-GGUUGCCGC--AAGCAU-UG----------------------CCGGACAGGUCAUGGAG
#=GR eptFus1/Eptesicus/1-1200                        PP ***.****...*******.........******.******.***.*******..................................***************************99.97777777777....54555..55.555555555..533444.44......................44555566674555555
myoLuc2/Myotis/1-1222                                   CAU-GGCG---UUGCAAA---------UAUUCU-GUUACA-UGG-UGUAAGA----------------------------------UGGCGGCUCAAGGACCUGACGCAGUGUUA-AACAUGGCGGA----CUCUU--GU-GUUUGCGGC--A------------------------------UUGCCGGACCAGUCAUG
#=GR myoLuc2/Myotis/1-1222                           PP ***.****...*******.........******.******.***.*******..................................*****************************.99999999999....74455..55.555544443..3..............................33344444445554444
chrAsi1/Chrysochloris/1-1174                            CAACGG-----------------------CUGU-GUCACA-UAG-UAAAAGA----------------------------------UGGCGGCUCAGGCUCUUGCCGCAGUGUAA-AACAUGGCGGGCCUGUCUUU--GU-CUUUGUCAU--GUGUAUUUUUCUGGUGGG-UUUUGCCACAGG-----------------
#=GR chrAsi1/Chrysochloris/1-1174                    PP ***433.......................4458.******.***.*******..................................*****************************.********************..**.*********..*99877255579******.************.................
pteAle1/Pteropus/1-1236                                 CAU-GGCU---GUGGAAAUA----CCGUGUUCA-GUGGC-------AUAAGA----------------------------------UGGCGGCUCAAAUACUGGCCGCUGCGUAA-GAUAUGGCGGG----CCUGC--AU-CCUUGCCGC--ACGCAU-UUCCUGACGGG-GUUUGCCGCAAG-----------------
#=GR pteAle1/Pteropus/1-1236                         PP 999.9999...999998877....888899999.99999.......9999**..................................*****************************.***********....99999..**.*********..******.***********.************.................
eleEdw1/Elephantulus/1-1312                             CAU-GGCG---GGCG--------------------UCCUA-UA---------CUAAAAGAUGGCGGAUCAGGACGAUACUAAAAGAUGGCGGAUCAGACUGUUGCUGCAGUGUCA-AAUAUGGCGG------ACUC--GU-CUUUGCCAU--UUACUC-UUAUUGAUGAU-UUU-GCCACAGU-----------------
#=GR eleEdw1/Elephantulus/1-1312                     PP ***.*987...6333....................33333.33.........44444568999999999999999999999999996666666666666788899**********.*******987......6789..**.*********..******.********885.555.56666666.................
pteVam1/Pteropus/1-1233                                 CAU-GGCU---GUGGAAAUA----UCGCGUUCA-GUGGC-------AUAAGA----------------------------------UGGCGGCUCAAAUACGGGCCGCUGCGUAA-GAUAUGGCGGG----CCUGC--AU-CCUUGCCGC--ACGCAU-UUCCUGACAGG-GUUUGCCGCAAG-----------------
#=GR pteVam1/Pteropus/1-1233                         PP 777.7766...665555432....223445556.66666.......999***..................................*****************************.***********....99999..**.*********..******.***********.************.................
echTel2/Echinops/1-1244                                 -AU-GGCU------GCAU---------UACAAA-GCCAAA-CA-------------------------------------------UGGCGGCUUGGGCCCCUGCCGCAGUCUAAAAACAUGGCGGG-----GCAC--AC-CGUUGUCGU--G----C-UGCGUGGCACG-UUUCUCGGCAGG-----------------
#=GR echTel2/Echinops/1-1244                         PP .33.3332......2223.........333345.555544.44...........................................8888888888899999**********987257*********.....8888..88.999999999..9....9.***********.************.................
myoDav1/Myotis/1-324                                    --------------------------------------------------------------------------------------------------------------------------------------------------------------------------------------------------------
#=GR myoDav1/Myotis/1-324                            PP ........................................................................................................................................................................................................
gorGor3/Gorilla/17499-18879/1-1381                      CAU-GGUG---GUGGACA---------UGUGCG-GUCACA-CAG-GAAAAGA----------------------------------UGGCGGCUGAAGGUCUUGCCGCAGUGUAA-AACAUGGCGGGC--CUCUUU--GU-CUUUGCUGU--GUGCUU-UUCGUGUUGGG-UUUUGCCGCAGG-----------------
#=GR gorGor3/Gorilla/17499-18879/1-1381              PP ***.****...*******.........******.******.***.*******..................................*****************************.************..******..**.*********..******.***********.************.................
macFas5/Macaca_fascicularis//18381-19775/1-1395         CAU-GGUG---GUGGACA---------UGUGCG-GUCACA-CAG-GAAAAGA----------------------------------UGGCGGCUGAAGGUCUUGCCGCAGUGUAA-AACAUGGCGGGC--CUCUUU--GU-CUUUGCUGC--GUGCUU-UUCGUGUUGGG-UUUUGCCGCAGG-----------------
#=GR macFas5/Macaca_fascicularis//18381-19775/1-1395 PP ***.****...*******.........******.******.***.*******..................................*****************************.************..******..**.*********..******.***********.************.................
chlSab1/Chlorocebus_sabaeus//18284-19670/1-1387         CAU-GGUG---GUGGACA---------UGUGCG-GUCAUA-CAG-GAAAAGA----------------------------------UGGCGGCUGAAGGUCUUGCCGCAGUGUAA-AACAUGGCGGGC--CUCUUU--GU-CUUUGCUGU--GUGCUU-UUCGUGUUGGG-UUUUGCCGCAGG-----------------
#=GR chlSab1/Chlorocebus_sabaeus//18284-19670/1-1387 PP ***.****...*******.........******.******.***.*******..................................*****************************.************..******..**.*********..******.***********.************.................
#=GC SS_cons                                            )))--)))---)))))),,,,,,,,,,,,,,((-(-(((-----------((-----------------------------------((((((-(((((((--((((((((((--------((((((----((,<<--<<-<<<<<<_______________________________>>>>>-----------------
#=GC RF                                                 Caa.GGuG...Guaggcc.........acUuag.GUcgcA.cAg.gAaAAGA~~~~~~~~~~~~~~~~~~~~~~~~~~~~~~~~~~UggcgGCugaAgugcuugCcgcgGUaUAA.AAcguggcGGG.....cUUU..GU.uUuucacgu..GUcaac.uucgcGcCgGA.uUUuGccucaGG~~~~~~~~~~~~~~~~~
#=GC SS_cons_1                                          ________________________________________________________________________________________________________________________________________________________________________________________________________
#=GC SS_cons_2                                          ________________________________________________________________________________________________________________________________________________________________________________________________________
#=GC SS_cons_3                                          ________________________________________________________________________________________________________________________________________________________________________________________________________
#=GC SS_cons_4                                          ___________________________________________________________________________________________________________________________________________________________________________>>>>>>>::::::::::::::::::::::
#=GC SS_cons_5                                          ::::::::::::::::::::::::::::::::::::::::::::::::::::::::::::::::::::::::::::::::::::::::::::::::::::::::::::::::::::::::::::::::::::::::::::::::::::::::::::::::::::::::::::::::::::::::::::::::::::::::

panTro4/Pan/1-1381                                      ----------------------GA--CAAUAUGGCAGGCGUUGU-CAU-----------------------------------------AU--GUAU-AGCAUGGCU-UUUGUC-ACGUGGACAU-------------------------------------------------CAUGGCGGGCUU--------------
#=GR panTro4/Pan/1-1381                              PP ......................**..******************.***.........................................**..****.*********.999***.**********.................................................************..............
ponAbe2/Pongo/1-1383                                    ----------------------GA--CAAUAUGGCAGGCGUUGU-CAU-----------------------------------------AU--GUAU-AGCAUGGCU-UUUGUC-ACGUGGACAU-------------------------------------------------CAUGGCGGGCUU--------------
#=GR ponAbe2/Pongo/1-1383                            PP ......................**..******************.***.........................................**..****.*********.999***.**********.................................................************..............
rheMac3/Macaca/1-1395                                   ----------------------GA--CAAUAUGGCAGGCGUUGU-CAU-----------------------------------------GU--GUAU-AUCAUGGCU-UUUGUC-ACGUGGACAU-------------------------------------------------CAUGGCGGGCUU-----UUGC-UCGG
#=GR rheMac3/Macaca/1-1395                           PP ......................**..******************.***.........................................**..****.*********.999***.**********.................................................***********9.....9***.****
papHam1/Papio/1-1395                                    ----------------------GA--CAAUAUGGCAGGCGUUGU-CAU-----------------------------------------GU--GUAU-AUCAUGGCU-UUUGUC-ACGUGGACAU-------------------------------------------------CAUGGCGGGCUU-----UUGC-UCGG
#=GR papHam1/Papio/1-1395                            PP ......................**..******************.***.........................................**..****.*********.999***.**********.................................................***********9.....9***.****
mm10/Mus/1-1540                                         ----------------------A------GGUGGCACAUGCUCU-UGA-----------------------------------------AUGUGUCU-AAGAUGGCGGAA-GUC-AUGUGACCUGCCCUCUAGUGGUUUCUUUCAGUGAUUUUUUUUUUGGCGGGCUUUAGCUACUUGGCGGGCUU------UGC-CCGA
#=GR mm10/Mus/1-1540                                 PP ......................*......***************.888.........................................8888****.************.***.***********************************************************9***********......***.****
hg19/Homo/1-1380                                        ----------------------GA--CAAUAUGGCAGGCGUUGU-CAU-----------------------------------------AU--GUAU-AUCAUGGCU-UUUGUC-ACGUGGACAU-------------------------------------------------CAUGGCGGGCUU--------------
#=GR hg19/Homo/1-1380                                PP ......................**..******************.***.........................................**..****.*********.999***.**********.................................................************..............
rn5/Rattus/1-1360                                       ----------------------A---CAAAGUGGCACAUGCUCU-UGA-----------------------------------------GUUUGUCU-AAGAUGGCGGUU-GUC-AUGUGAUCAG-------------------------------------------------CUUGGCGGGAUU------UGC-CCAA
#=GR rn5/Rattus/1-1360                               PP ......................8...******************.999.........................................9999****.*********888.***.**********.................................................************......***.****
mesAur1/Mesocricetus/1-1318                             ----------------------GA--CAAUGUGGCACAUGGUCC-UGA-----------------------------------------GU--GGCU-AAGAUGGCGGUUUAUC-AUGUGACCAA-------------------------------------------------CAAGGUGAAUUU--------------
#=GR mesAur1/Mesocricetus/1-1318                     PP ......................**..******************.***.........................................**..****.****************.*********9.................................................******999999..............
oryCun2/Oryctolagus/1-1374                              ----------------------GA--CAAUAUGGCUGACGAUAU-CAU-----------------------------------------GU--GGUU-AUCAUGGAGAUUUGUC-ACGUGGACG--------------------------------------------------UUUGGCGGGCUU------UGC-GCAA
#=GR oryCun2/Oryctolagus/1-1374                      PP ......................**..******************.***.........................................**..****.****************.*******97..................................................7***********......***.****
calJac3/Callithrix/1-1400                               ----------------------GA--CAAUAUGGCAGACGUUGU-CAU-----------------------------------------CU--GCAU-AUUAUGGCUCUU-GUC-ACGUGGAUAU-------------------------------------------------CAUGGCGGGCUU-----UUGC-UCGG
#=GR calJac3/Callithrix/1-1400                       PP ......................**..******************.***.........................................**..****.*********666.***.**********.................................................***********9.....9***.****
nomLeu3/Nomascus/1-1264                                 ----------------------GA--CAAUAUGGCAGGCGUUGU-CAU-----------------------------------------AU--GUAU-AUCAUGGCU-UUUGUC-ACGUGGACAU-------------------------------------------------CAUGGCGGGCUU--------------
#=GR nomLeu3/Nomascus/1-1264                         PP ......................**..******************.***.........................................**..****.*********.999***.**********.................................................************..............
saiBol1/Saimiri/1-1367                                  ----------------------GA--CAAUAUGGCAGGCGUUGU-CAU-----------------------------------------CU--GCAU-AUCAUGGCUCUU-GUC-ACGUGGAUAU-------------------------------------------------CAUGGCGGGCUU--------------
#=GR saiBol1/Saimiri/1-1367                          PP ......................**..******************.***.........................................**..****.*********666.***.**********.................................................************..............
micOch1/Microtus/1-1442                                 ----------------------GA--CAAUAUAGCACAUGCUUU-GGG-----------------------------------------GU--GGCC-AAGAUGGCGAU--GUC-ACGUGAUUGU-------------------------------------------------CAUGGCGGGCUUUGUCCUUGU-CCAA
#=GR micOch1/Microtus/1-1442                         PP ......................**..******************.***.........................................**..****.*********98..9**.**********.................................................*********************.****
criGri1/Cricetulus/1-1300                               ----------------------CA--CAAUGUGGCACAUGGUCA-UGA-----------------------------------------GU--GGCU-AAGAUGGCGGUUUAUU-CUGUGAUGAA-------------------------------------------------CAAGGUGAACUU--------------
#=GR criGri1/Cricetulus/1-1300                       PP ......................**..******************.***.........................................**..****.****************.**********.................................................************..............
chiLan1/Chinchilla/1-1315/1-1315                        ----------------------GG--CAAUGUGGCAUACGUUGU-CAU-----------------------------------------GU--UCAU-AAGAUGGCGGUUCCUC-ACGUGGAUAA-------------------------------------------------CGUGGCGGGCUU------UCC-ACAA
#=GR chiLan1/Chinchilla/1-1315/1-1315                PP ......................**..******************.***.........................................**..****.****************.**********.................................................************......***.****
hetGla2/Heterocephalus/1-1337/1-1337                    ----------------------GG--CAAUGUGGCACACGUUGU-CAU-----------------------------------------GU--GCAU-AAGAUGGCGGUUCCUC-ACGUGGAUAA-------------------------------------------------CUUGGCGGGUUU------UGC-ACAA
#=GR hetGla2/Heterocephalus/1-1337/1-1337            PP ......................**..******************.***.........................................**..****.****************.**********.................................................************......***.****
ochPri3/Ochotona/1-1473                                 ----------------------CC--UAACAUGGCUGCUGAUAU---------------------------------------------GU--GGCU-AACAUGGCGAUUUAUC-ACGUGGAAGU-------------------------------------------------CUUGGCGGGCUU------UGC-ACAG
#=GR ochPri3/Ochotona/1-1473                         PP ......................**..*********999998866.............................................99..****.****************.**********.................................................************......***.****
lepWed1/Leptonychotes/1-1353                            ----------------------GA--CAAUAUGGCAGACCUUGU-CAU-----------------------------------------UU--GGAU-AUCAUGGCAGUUUGUC-ACGUGGACGU-------------------------------------------------CUUGGCGGGCUU------UGC-ACCA
#=GR lepWed1/Leptonychotes/1-1353                    PP ......................**..******************.***.........................................**..****.****************.**********.................................................************......***.****
canFam3/Canis/1-1359                                    ----------------------GA--CAAUAUGGCAGACCUUGU-CAU-----------------------------------------UU--GGAU-AUCAUGGCAGUUUGUC-ACGUGGACGU-------------------------------------------------CUUGGCGGGCUU------UGC-ACCA
#=GR canFam3/Canis/1-1359                            PP ......................**..******************.***.........................................**..****.****************.**********.................................................************......***.****
ailMel1/Ailuropoda/1-1363                               ----------------------GA--CAAUAUGGCAGACCUUGU-CAU-----------------------------------------UU--GGAU-AUCAUGGCAGUUUGUC-ACGUGGACGU-------------------------------------------------CUUGGCGGGCUU------UGC-ACCA
#=GR ailMel1/Ailuropoda/1-1363                       PP ......................**..******************.***.........................................**..****.****************.**********.................................................************......***.****
odoRosDiv1/Odobenus/1-1358                              ----------------------GA--CAAUAUGGCAGACCUUGU-CAU-----------------------------------------UU--GGAU-AUCAUGGCAGUUUGUC-ACGUGGACGU-------------------------------------------------CUUGGCGGGCUU------UGC-ACCA
#=GR odoRosDiv1/Odobenus/1-1358                      PP ......................**..******************.***.........................................**..****.****************.**********.................................................************......***.****
camFer1/Camelus/1-1339                                  ----------------------GA--CAAUAUGGCUGACCUUGU-CAU-----------------------------------------GU--GGCU-UUCAUGGCAGUUUGUG-AUGUGGACAU-------------------------------------------------CUUGGCGGGCUU------UGC-ACCA
#=GR camFer1/Camelus/1-1339                          PP ......................**..******************.***.........................................**..****.****************.**********.................................................************......***.****
musFur1/Mustela/1-1366                                  ----------------------GG--CAAUAUGGCAGACCUUGU-CAU-----------------------------------------UU--GGUU-AUCAUGGCAGUUUGUC-ACGUGGAUGU-------------------------------------------------CUUGGCGGGCUU------UGC-ACCA
#=GR musFur1/Mustela/1-1366                          PP ......................**..******************.***.........................................**..****.****************.**********.................................................************......***.****
vicPac2/Vicugna/1-1330                                  ----------------------GA--CAAUAUGGCUGACCUUGU-CAU-----------------------------------------GU--GGCU-UUCAUGGCAGUUUGUG-AUGUGGACAU-------------------------------------------------CUUGGCGGGCUU------UGC-ACCA
#=GR vicPac2/Vicugna/1-1330                          PP ......................**..******************.***.........................................**..****.****************.**********.................................................************......***.****
susScr3/Sus/1-1335                                      ----------------------GA--CAAUAUGGCUGACCUUGU-CAU-----------------------------------------GU--GGAU-AGCAUGGCAGUCUGUC-ACGUGGACGU-------------------------------------------------CUUGGCGGGCUU------UGC-ACCA
#=GR susScr3/Sus/1-1335                              PP ......................**..******************.***.........................................**..****.****************.**********.................................................************......***.****
turTru2/Tursiops/1-1281                                 ----------------------GA--CAAUAUGGCUGACCUUGU-CAU-----------------------------------------GU--GGAU-AUCAUGGCAGUUUGUC-ACGUGGAUGU-------------------------------------------------CUUGGCGGGCUU------UGC-ACCA
#=GR turTru2/Tursiops/1-1281                         PP ......................**..******************.***.........................................**..****.****************.**********.................................................************......***.****
orcOrc1/Orcinus/1-1281                                  ----------------------GA--CAAUAUGGCUGACCUUGU-CAU-----------------------------------------GU--GGAU-AUCAUGGCAGUUUGUC-ACGUGGAUGU-------------------------------------------------CUUGGCGGGCUU------UGC-ACCA
#=GR orcOrc1/Orcinus/1-1281                          PP ......................**..******************.***.........................................**..****.****************.**********.................................................************......***.****
cerSim1/Ceratotherium/1-1327                            ----------------------GA--CAAUAUGGCAGACCUUGU-CAU-----------------------------------------GC--GCAU-AUCAUGGCAGUUUGUC-AUGUGGACGU-------------------------------------------------CUUGGCGGGCUU------UGC-ACCA
#=GR cerSim1/Ceratotherium/1-1327                    PP ......................**..******************.***.........................................**..****.****************.**********.................................................************......***.****
equCab2/Equus/1-1354                                    ----------------------GA--CAAUAUGGCAGACCUUGU-CAU-----------------------------------------GU--GGAU-AUCAUGGCAGUUCGUC-ACGUGGACGU-------------------------------------------------CUUGGCGGGCUU------UGC-ACCA
#=GR equCab2/Equus/1-1354                            PP ......................**..******************.***.........................................**..****.****************.**********.................................................************......***.****
cavPor3/Cavia/1-1333/1-1333                             ----------------------G---CAAUGUGGCGCACGUUGUGAAU-----------------------------------------GU--UCAU-AAGAUGGCGCCUCCUC-ACGUGGGUAA-------------------------------------------------CUUGGCGGGUUU------UGC-ACAA
#=GR cavPor3/Cavia/1-1333/1-1333                     PP ......................9...******************9999.........................................**..****.****************.**********.................................................************......***.****
otoGar3/Otolemur/1-1396                                 ----------------------GA--CAAUAUGGCAGAUGCUGU-CAU-----------------------------------------GU--CAAU-AUCAUGGUU-UAUGUU-ACCUGCAUGU-------------------------------------------------CCUGGAUGGUUU-----CUUU-UUGG
#=GR otoGar3/Otolemur/1-1396                         PP ......................**..******************.***.........................................**..****.*********.999***.**********.................................................************.....9555.5555
octDeg1/Octodon/1-1284/1-1284                           ----------------------GU--CAAUGUGGCACAUGCUGC-UGU-----------------------------------------GC--UCAU-AAGAUGGCGGUUCCUC-ACGUGGAUAA-------------------------------------------------AGUGGCGGGUUU------UCC-ACAA
#=GR octDeg1/Octodon/1-1284/1-1284                   PP ......................**..******************.***.........................................**..****.****************.**********.................................................************......***.****
tupChi1/Tupaia/1-1456                                   ----------------------GG--CAAUAUGGCAGACAUUUU-CAU-----------------------------------------GU--AGAU-AGCAUGGCGGUUUGUC-ACAUGAAUGUCGUGGCAGGUUUC-----------------------UACGUGCUACAUUCUUGGCGGGCUU------UGC-ACAA
#=GR tupChi1/Tupaia/1-1456                           PP ......................**..******************.***.........................................**..****.****************.***********************.......................*************************......***.****
panHod1/Pantholops/1-1358                               ----------------------GA--CAAUAUGGCUGACCUUGU-CAU-----------------------------------------GU--GGAU-AUCAUGGCAGUUUGUC-ACGUGGAUAU-------------------------------------------------CUUGGCGGGCUU------UGC-AUCA
#=GR panHod1/Pantholops/1-1358                       PP ......................**..******************.***.........................................**..****.****************.**********.................................................************......***.****
bosTau7/Bos/1-1355                                      ----------------------GA--CAAUAUGGCUGACCUUGU-CAU-----------------------------------------GU--GGAU-AUCAUGGCAGUUUGUC-ACGUGGAUAU-------------------------------------------------CUUGGCGGGCUU------UGC-AUCA
#=GR bosTau7/Bos/1-1355                              PP ......................**..******************.***.........................................**..****.****************.**********.................................................************......***.****
oviAri3/Ovis/1-1356                                     ----------------------GA--CAAUAUGGCUGACCUUGU-CAU-----------------------------------------GU--GGAU-AUCAUGGCAGUUUGUC-ACGUGGAUAU-------------------------------------------------CUUGGCGGGCUU------UGC-AUCA
#=GR oviAri3/Ovis/1-1356                             PP ......................**..******************.***.........................................**..****.****************.**********.................................................************......***.****
capHir1/Capra/1-1360                                    ----------------------GA--CAAUAUGGCUGACCUUGU-CAU-----------------------------------------GU--GGAC-AUCAUGGCAGUUUGUC-ACGUGGAUAU-------------------------------------------------CUUGGCGGGCUU------UGC-AUCA
#=GR capHir1/Capra/1-1360                            PP ......................**..******************.***.........................................**..****.****************.**********.................................................************......***.****
triMan1/Trichechus/1-1391                               ----------------------GA--CAUUAUGGCAGGCGAUGU-CAC-----------------------------------------AU--GGAC-AACAUGGAUGUUUGUC-ACGUGGUCACUAUGGCGGGAGU------------------------UUUGCCCGUUAGUCUUGGCGGGCUU------UGC-AUAA
#=GR triMan1/Trichechus/1-1391                       PP ......................**..******************.***.........................................**..****.****************.********9799**********........................*************************......***.****
oryAfe1/Orycteropus/1-1368                              ----------------------GA--CAAUAUUACAGGCCUUGU-CAC-----------------------------------------AU--GGAU-AUCUUGGCGGUUUGUC-ACGUGGUAAUCAUGGCGGGAUU------------------------UUUGCACAGUAGACUUGGCGGGUUU------UGC-AUAA
#=GR oryAfe1/Orycteropus/1-1368                      PP ......................**..******************.***.........................................**..****.****************.**********************........................*************************......***.****
felCat5/Fellis/1-1198                                   ----------------------GA--CAAUAUGGCAGACCUUGU-CAU-----------------------------------------UU--GGAU-GUCAUGGCAAUUUGUC-ACGUGGACGU-------------------------------------------------CUUGGCGGGCUU------UGC-ACCA
#=GR felCat5/Fellis/1-1198                           PP ......................**..******************.***.........................................**..****.****************.**********.................................................************......***.****
conCri1/Condylura/1-1299                                ----------------------GG--CAAUAUGGUAGGCCUUAU-CAU-----------------------------------------GU--GGAA-GUCUUGGCAGUUUGUC-ACGUGGAUGU-------------------------------------------------CUUGGCGGGUUA------UGC-CCUG
#=GR conCri1/Condylura/1-1299                        PP ......................**..******************.***.........................................**..7777.7777777778999***.**********.................................................************......***.7777
dasnov3/Dasypus/1-1413                                  ----------------------G---AAAUAUGGCUGAUUA-GU-CAC-----------------------------------------GU--GGUC-AUCAUGACGGUUUGCC-AUGUGGGCGUUAUGGCGGAUUU-------------------------UGGUGGCACAGUUUUGGCGGGCUU------UAG-ACAU
#=GR dasnov3/Dasypus/1-1413                          PP ......................9...888******999855.68.899.........................................99..****.****************.*********9999999999999.........................999999999999999999999999......888.9999
jacJac1/Jaculus/1-1235                                  ----------------------GGGGUAGUGUAGCACAAGAUAG---C-----------------------------------------CU--ACCU-AAGAUGGCGGAGGAUC-ACGUGAACAA-------------------------------------------------CUUGGCACACGU------UGC-CCAG
#=GR jacJac1/Jaculus/1-1235                          PP ......................8777**************9965...7.........................................99..****.****************.**********.................................................************......***.****
sorAra2/Sorex/1-1388                                    ----------------------GA--CAAUAUGGAUGACACUGU-CAU-----------------------------------------GU--GAAU-GUCAUGCCAUUUUGUC-ACGUGGAUGU-------------------------------------------------CAUGGCGGGCUU------UGCCGCUA
#=GR sorAra2/Sorex/1-1388                            PP ......................**..******************.***.........................................**..****.****************.**********.................................................************......**88****
speTri2/Spermophilus/1-1185                             ----------------------G------GGUUUACCUGGUUGC-UAA-----------------------------------------CAGGAAGU-UUGUUACGUUGUUGAC-AUGUGAGGGUUUUGGUUG---------------------------------AUACAAUCUAAAGUGGUUUU-------A----GA
#=GR speTri2/Spermophilus/1-1185                     PP ......................*......999999999999999.999.........................................99888999.9999999899999999.999999999977777777.................................77777776444444443333.......2....46
eriEur2/Erinaceus/1-1285                                ----------------------GG--CAAUAUGGCAGAUGUUAA-CAU-----------------------------------------GA--GGAUGGUUAUGGCAUUUUGUC-ACAUGAAAGU-------------------------------------------------CUUGGCUGGCAC------UGU-AC-A
#=GR eriEur2/Erinaceus/1-1285                        PP ......................**..******************.999.........................................99..665525789************.**********.................................................************......***.88.7
eptFus1/Eptesicus/1-1200                                GGCCUUUGUCUUUGCAGCAAGC--------------------------AUUUCCGGACAGGUUUUGC---CGCAGGGACAUAUAAGGGA--------------GGCCUUGUCUU-GUGGUUGAGG-------------------------------------------------ACAUGCGGGCUU------UGC-UCCU
#=GR eptFus1/Eptesicus/1-1200                        PP 5555555555555556666666..........................6666666555555555555...5555555555555555554..............55554555555.5554444445.................................................66669*******......***.****
myoLuc2/Myotis/1-1222                                   G---CGGGCCGUUGUCUUCGCA--------------------------GCAAGCAUUUCCGGACAGGUUUUGCCGCAGGGGCAUAUAAG--------------GGCGGACUUGUCUUGUGGUUG-AG---------------------------------------------GACAU-GCGGGCUU------UGC-UCCU
#=GR myoLuc2/Myotis/1-1222                           PP 4...444555555566666666..........................66666666666665555555544444444444333333344..............444333333321333444433.36.............................................63555.8*******......***.****
chrAsi1/Chrysochloris/1-1174                            ----------------------GG--CAAUAUGGCAGGCCUUGU-CAU-----------------------------------------AU-UGGAU-AUCAUGGUGUUUUGUC-ACGUGGUAAUCAUGGCGGGAGU------------------------UUUGCUAAGUGGUCUUGGCGGGCUU------UGC-ACUG
#=GR chrAsi1/Chrysochloris/1-1174                    PP ......................**..******************.999.........................................99.9****.****************.**********************........................*************899*********......***.****
pteAle1/Pteropus/1-1236                                 ----------------------GA--CAACGUGACAUGUCUCGU-CCU-----------------------------------------GU--GGAG-UUCAUGGCAGUCGGUC-ACGUGGACGU-------------------------------------------------CUUGGCGGGCUU------UGC-UUCC
#=GR pteAle1/Pteropus/1-1236                         PP ......................**..******************.***.........................................**..****.****************.**********.................................................************......***.****
eleEdw1/Elephantulus/1-1312                             ----------------------GG--CACUAAGUCAGGCUUUGU-CAC-----------------------------------------AU--GGAC-AUCAUGGCGGUUUGUC-ACGUGGUCGU-------------------------------------------------UGUGGCGGGUUU------UUU-GUUG
#=GR eleEdw1/Elephantulus/1-1312                     PP ......................66..******************.***.........................................**..****.****************.**********.................................................************......999.8888
pteVam1/Pteropus/1-1233                                 ----------------------GA--CAACGUGACAUGUCUCGU-CCU-----------------------------------------GU--GGAG-UUCAUGGCAGUCGGUC-ACGUGGACGU-------------------------------------------------CUUGGCGGGCUU------UGC-UUCC
#=GR pteVam1/Pteropus/1-1233                         PP ......................**..******************.***.........................................**..****.****************.**********.................................................************......***.****
echTel2/Echinops/1-1244                                 ----------------------AA--CAGCGUGGUUGACCUUGU---------------------------------------------GC--AACU-AACAUGGCGGCUUGUC-ACGUGCUAGUUAUGGCGGGCAUUUGGCGGGAA----CUGUGCUGCUAGCACGCCAACUUUUUGGCGGGCUU------UGC-AUAA
#=GR echTel2/Echinops/1-1244                         PP ......................**..**********99988876.............................................99..****.****************.*****99999**********************....***********************999*********......***.****
myoDav1/Myotis/1-324                                    --------------------------------------------------------------------------------------------------------------------------------------------------------------------------------------------------------
#=GR myoDav1/Myotis/1-324                            PP ........................................................................................................................................................................................................
gorGor3/Gorilla/17499-18879/1-1381                      ----------------------GA--CAAUAUGGCAGGCGUUGU-CAU-----------------------------------------AU--GUAU-AUCAUGGCU-UUUGUC-ACGUGGACAU-------------------------------------------------CAUGGCGGGCUU--------------
#=GR gorGor3/Gorilla/17499-18879/1-1381              PP ......................**..******************.***.........................................**..****.*********.999***.**********.................................................************..............
macFas5/Macaca_fascicularis//18381-19775/1-1395         ----------------------GA--CAAUAUGGCAGGCGUUGU-CAU-----------------------------------------GU--GUAU-AUCAUGGCU-UUUGUC-ACGUGGACAU-------------------------------------------------CAUGGCGGGCUU-----UUGC-UCGG
#=GR macFas5/Macaca_fascicularis//18381-19775/1-1395 PP ......................**..******************.***.........................................**..****.*********.999***.**********.................................................***********9.....9***.****
chlSab1/Chlorocebus_sabaeus//18284-19670/1-1387         ----------------------GA--CAAUAUGGCAGGCGUUGU-CAU-----------------------------------------GU--GUAU-AUCAUGGCU-UUUGUC-ACGUGGACAU-------------------------------------------------CAUGGCGGGCUU-----UUGC-UCGG
#=GR chlSab1/Chlorocebus_sabaeus//18284-19670/1-1387 PP ......................**..******************.***.........................................**..****.*********.999***.**********.................................................***********9.....9***.****
#=GC SS_cons                                            ---------------------->>-->>>,,<<<<<<<<---<<-<<<-----------------------------------------<__________>>>>>>->>>>>>>->,,,,,,<<<-------------------------------------------------<<<<<<_____________>>-->>>
#=GC RF                                                 ~~~~~~~~~~~~~~~~~~~~~~aa..cAAggUggcAcacGuUgU.uau~~~~~~~~~~~~~~~~~~~~~~~~~~~~~~~~~~~~~~~~~gu..gccU.AagAUGgCggauUguC.acgugaauag.................................................ccuGGCGGGCUU......Ugc.ccag
#=GC SS_cons_1                                          ________________________________________________________________________________________________________________________________________________________________________________________________________
#=GC SS_cons_2                                          ________________________________________________________________________________________________________________________________________________________________________________________________________
#=GC SS_cons_3                                          ________________________________________________________________________________________________________________________________________________________________________________________________________
#=GC SS_cons_4                                          ::::::::::::::::::::::::::::::::::::::::::::::::::::::::::::::::::::::::::::::::::::::::::::::::::::::::::::::::::::::::::::::::::::::::::::::::::::::::::::::::::::::::::::::::::::::::::::::::::::::::
#=GC SS_cons_5                                          ::::::::::::::::::::::::::::::::::::::::::::::::::::::::::::::::::::::::::::::::::::::::::::::::::::::::::::::::::::::::::::::::::::::::::::::::::::::::::::::::::::::::::::::::::::::::::::::::::::::::

panTro4/Pan/1-1381                                      ------------------GCCGCAUUGUUAAAGAUGGCGGGUUU---------------------------------------UGCCGCCUAGUGCCACGCAGAGC--GGGAGA------------------AAAGGUGGGAUGG-A-----------------------------------------------------
#=GR panTro4/Pan/1-1381                              PP ..................99************************.......................................***********************..******..................*************.*.....................................................
ponAbe2/Pongo/1-1383                                    ------------------GCCGCAUUGUUAAAGAUGGCGGGUUU---------------------------------------UGCCGCCUAGUGCCACGCAGAGC--GGGAGA------------------AAAGGUGGGAUGG-A-----------------------------------------------------
#=GR ponAbe2/Pongo/1-1383                            PP ..................99************************.......................................***********************..******..................*************.*.....................................................
rheMac3/Macaca/1-1395                                   UGCAAUCUUGGCGGGCUUGCCGCAUUGUUAAAGAUGGCGGGUUU---------------------------------------UGCCGCCUAGUGCCAUGCAGAGC--GGGAGA------------------GAAAGUGGGAUGG-A-----------------------------------------------------
#=GR rheMac3/Macaca/1-1395                           PP ********9999999*****************************.......................................***********************..******..................*************.*.....................................................
papHam1/Papio/1-1395                                    UGCAAUCUUGGCGGGCUUGCCGCAUUGUUAAAGAUGGCGGGUUU---------------------------------------UGCCGCCUAGUGCCAUGCAGAGC--GGGAGA------------------GAAAGUGGGAUGG-A-----------------------------------------------------
#=GR papHam1/Papio/1-1395                            PP ********9999999*****************************.......................................***********************..******..................*************.*.....................................................
mm10/Mus/1-1540                                         GG--------GUACACUUGGUGCAUUAUGGUAGGGUGUGGUUGG---------------------------------------UCCUACCUUGUGCCACUCGAAGCUGAGGCAA------------------GGCUA----AGUG-G-----------------------------------------------------
#=GR mm10/Mus/1-1540                                 PP **........9*********************************.......................................*******************************..................*****....****.*.....................................................
hg19/Homo/1-1380                                        ------------------GCCGCAUUGUUAAAGAUGGCGGGUUU---------------------------------------UGCCGCCUAGUGCCACGCAGAGC--GGGAGA------------------AAAGGUGGGAUGG-A-----------------------------------------------------
#=GR hg19/Homo/1-1380                                PP ..................99************************.......................................***********************..******..................*************.*.....................................................
rn5/Rattus/1-1360                                       GG--------GUAGAAUUGGUGCAUUAUGGUAGCGAGUGGUUGG---------------------------------------UUCUACCUUGUGUCACUCGAAGC--AGGAAA-----------------AGGCUA----GUUG-G-----------------------------------------------------
#=GR rn5/Rattus/1-1360                               PP **........**********************************.......................................***********************..999776.................577787....99**.*.....................................................
mesAur1/Mesocricetus/1-1318                             ------------------GGUGCAUUGAGAUAGCAAGUGGUUGG---------------------------------------UUCUACCUUGUGCCACUCGAAGC--AGAAAU------------------GGGUACUGCUUUG-G-----------------------------------------------------
#=GR mesAur1/Mesocricetus/1-1318                     PP ..................999***********************.......................................***********************..******..................*************.*.....................................................
oryCun2/Oryctolagus/1-1374                              GG---------UGGACCUACGGCAUUGUUAAAGAUGGCGGGCGU---------------------------------------UGCCGCAUUUUGCCGGUCAAAGC--GGAGAA------------------AACCG------G--------------------------------------------------------
#=GR oryCun2/Oryctolagus/1-1374                      PP **.........*********************************.......................................***********************..**9999..................99776......3........................................................
calJac3/Callithrix/1-1400                               UGCAAUCAUGGCGGGCUUGCCGCAUUGUUAAAGAUGGCGGUGUU---------------------------------------UGCCGCCUAGCGCUGCUCCGAGC--GGGAGA------------------AAAGAUGGGGUGG-A-----------------------------------------------------
#=GR calJac3/Callithrix/1-1400                       PP ********9999999*****************************.......................................***********************..******..................*************.*.....................................................
nomLeu3/Nomascus/1-1264                                 ------------------GCCGCAUUGUUAAAGAUGGCGGGUUU---------------------------------------UGCCGCCUAGUGCCACGCAGAGC--GGGAGA------------------AAAGGUGGGAUGG-A-----------------------------------------------------
#=GR nomLeu3/Nomascus/1-1264                         PP ..................99************************.......................................***********************..******..................*************.*.....................................................
saiBol1/Saimiri/1-1367                                  ------------------GCCGCAUUGUUAAAGAUGGCGAU--------------------------------------------UUU--UGCUGCUGCGCAGAGC--GGGAGA------------------AAAGGUGGGAUGG-ACAG--------------------------------------------------
#=GR saiBol1/Saimiri/1-1367                          PP ..................99***********9999988844............................................444..33667779********..******..................9999999999988.8888..................................................
micOch1/Microtus/1-1442                                 GA---------UGUACUUAGUGCAUUAAGAU-GCGAGUGGCUGG---------------------------------------UUUUACCUUGUGCCAUUCAAAGC--AGAAAU------------------GUGUACUACUUUG-G-----------------------------------------------------
#=GR micOch1/Microtus/1-1442                         PP **.........********************.999*********.......................................***********************..******..................*************.*.....................................................
criGri1/Cricetulus/1-1300                               ------------------GGUGCAUUAAGAUAGCAAGUGGUUGG---------------------------------------UUCUACCUUGUGCCACUCGAAGC--CUGCU---------------------------------------------------------------------------------------
#=GR criGri1/Cricetulus/1-1300                       PP ..................999***********************.......................................***********************..77855.......................................................................................
chiLan1/Chinchilla/1-1315/1-1315                        GG---------UGGAUCUGCCGCAUUGUUAAAGAUGGCGGGCGC---------------------------------------UACCGCCUUGCGCCGCCCCAAAC--GGAAA---------------------AUUCUGCCUUG-G-----------------------------------------------------
#=GR chiLan1/Chinchilla/1-1315/1-1315                PP **.........*********************************.......................................***********************..88866.....................56667799***.*.....................................................
hetGla2/Heterocephalus/1-1337/1-1337                    GG---------UGGACCUGCCCCAUUGUUAAAGAUGGCGGGCGC---------------------------------------UACCUCCUUGUGCAGCCCCAAAC--GGAAA---------------------AUUCUGCCUUG-G-----------------------------------------------------
#=GR hetGla2/Heterocephalus/1-1337/1-1337            PP **.........*********************************.......................................***********************..88866.....................56667799***.*.....................................................
ochPri3/Ochotona/1-1473                                 GG---------UGGAUCUGCCGCAUUGUUAAAGAUGGCGGGCGU---------------------------------------UGCCGCCCUGUGCAGUUCUGAGC--GGAGAACAGAGCGACGGGGCGGGG---------------GCGGGGGGAGGGGUCUCCAUCAGCAUCUGCGACCCUCGUCUGGGCUUGCAGGG
#=GR ochPri3/Ochotona/1-1473                         PP **.........*********************************.......................................***********************..999888888777666665555553...............44444445555567777777777777777777777777777777777778888
lepWed1/Leptonychotes/1-1353                            GG---------UGGGCCUGCCGCAUUGUUAAAGAUGGCGGGCGU---------------------------------------UGUCGUGUUU-GCCGCGAAAAGU--GAGAGA------------------A-AGGUGGGAUGG-A-----------------------------------------------------
#=GR lepWed1/Leptonychotes/1-1353                    PP **.........*********************************.......................................*******987.9***********..777775..................4.5999*******.*.....................................................
canFam3/Canis/1-1359                                    GG---------UGGGCCUGCCGCAUUGUUAAAGAUGGCGGGCAU---------------------------------------UGUCGUGUUU-GCCGCGAAAAGU--GAGAGA------------------A-AGGUGGGAUGG-A-----------------------------------------------------
#=GR canFam3/Canis/1-1359                            PP **.........*********************************.......................................*******987.9***********..777775..................4.5999*******.*.....................................................
ailMel1/Ailuropoda/1-1363                               GG---------UGGGCCUGCCGCAUUGUUAAAGAUGGCGGGCGU---------------------------------------UGUCGUGUUU-GCCGCGAAAAGU--GAGAGA------------------A-AGGUGGGAUGG-A-----------------------------------------------------
#=GR ailMel1/Ailuropoda/1-1363                       PP **.........*********************************.......................................*******987.9***********..777775..................4.5999*******.*.....................................................
odoRosDiv1/Odobenus/1-1358                              GG---------UGGGCCUGCCGCAUUGUUAAAGAUGGCGGGCGU---------------------------------------UGUCGUGUUU-GCCGCGAAAAGU--GAGAGA------------------A-AGGUGGGAUGG-A-----------------------------------------------------
#=GR odoRosDiv1/Odobenus/1-1358                      PP **.........*********************************.......................................*******987.9***********..777775..................4.5999*******.*.....................................................
camFer1/Camelus/1-1339                                  GG---------AGGGCCUGCCGCAUUGUUAAAGAUGGCGGGCUU---------------------------------------UGCCGCG----------AAAAGU----GAAA------------------GG---AGGGAUUG-G-----------------------------------------------------
#=GR camFer1/Camelus/1-1339                          PP **.........**********************99999987777.......................................7776666..........678888....5554..................44...5678****.*.....................................................
musFur1/Mustela/1-1366                                  GG---------UGGGCCUGCCUUAUUGUUAAAGAUGGCGGGCGU---------------------------------------UGUCGUGUU--GCCGCGAAAAGU--GGGAGA------------------AA-GGUGGGAUGG-A-----------------------------------------------------
#=GR musFur1/Mustela/1-1366                          PP **.........*********************************.......................................*******95..89999*******..**9997..................66.9*********.*.....................................................
vicPac2/Vicugna/1-1330                                  GG---------AGGGCCUGCCGCAUUGUUAAAGAUGGCGGGCUU---------------------------------------UGCCGCG----------AAAAGU----GAAA------------------GG---AGGGAUUG-G-----------------------------------------------------
#=GR vicPac2/Vicugna/1-1330                          PP **.........**********************99999987777.......................................7776666..........678888....5554..................44...5678****.*.....................................................
susScr3/Sus/1-1335                                      GG---------AGGGCCUGCCGCAUUGUUCAAGAUGGCGGGCUU---------------------------------------UGCCGCG---------AAAAAGU--GCAGG------------------------AGGGAUUG-G-----------------------------------------------------
#=GR susScr3/Sus/1-1335                              PP **.........*********************999988887666.......................................6666533.........1345555..33333........................44569***.*.....................................................
turTru2/Tursiops/1-1281                                 GG---------AGGGCCUGCCGCAUUGUUAAAGAUGGCGGGCUU---------------------------------------UGCCGCGA---------AAAAGU----GAAA------------------G---GAGGGAUUG-G-----------------------------------------------------
#=GR turTru2/Tursiops/1-1281                         PP **.........*****************************9999.......................................99999993.........357777....6664..................4...46789****.*.....................................................
orcOrc1/Orcinus/1-1281                                  GG---------AGGGCCUGCCGCAUUGUUAAAGAUGGCGGGCUU---------------------------------------UGCCGCGA---------AAAAGU----GAAA------------------G---GAGGGAUUG-G-----------------------------------------------------
#=GR orcOrc1/Orcinus/1-1281                          PP **.........*****************************9999.......................................99999993.........357777....6664..................4...46789****.*.....................................................
cerSim1/Ceratotherium/1-1327                            GG---------UGGGCCUGCCGCAUUGUUAAAGAUGGCGGGUUU---------------------------------------UGCAGUGUUU-GCCGCAAAAAGU--GGCAGA------------------AA-GGUGGCAAGG-G-----------------------------------------------------
#=GR cerSim1/Ceratotherium/1-1327                    PP **.........*********************************.......................................*******866.************..**9987..................55.9*********.*.....................................................
equCab2/Equus/1-1354                                    GG---------UGGGCCUGCCGCAUUGUUAAAGAUGGCGGG---GUUUGCCGCGUUUGC---------CGGGUUUGCCGCGUUUGCUGCGUUU-GCCGCGAAAAGU--GGGAGA-------------------AAGGUGGGGUGG-A-----------------------------------------------------
#=GR equCab2/Equus/1-1354                            PP **.........***************************996...79*************.........**********************987.************..**7775...................569*********.*.....................................................
cavPor3/Cavia/1-1333/1-1333                             GG---------UGCAUCUGCCCCAUUGUUAAAGAUGGCGGACGU---------------------------------------UACCGCCUAGGUCA-CCCCAUUU--U-GCC-----------------------------UUG-G-----------------------------------------------------
#=GR cavPor3/Cavia/1-1333/1-1333                     PP **.........*********************************.......................................*********95554.44444444..2.643.............................6**.*.....................................................
otoGar3/Otolemur/1-1396                                 UACAAUCUUGGAGGACUUGCGGUAUUGUUAAAGAUGGCGG-UCU---------------------------------------UGCUGAUUAUUGCUGCACACAGC--CGGAGAGCAC----------UGGAAGCUGUGGGAUGG-A-----------------------------------------------------
#=GR otoGar3/Otolemur/1-1396                         PP 556677798889999999**********************.566.......................................9****999999999999999999..777777799*..........****999**********.*.....................................................
octDeg1/Octodon/1-1284/1-1284                           AG---------UGUACCUGCCACAUUGUUAAAGAUGGCGGGCGC---------------------------------------CACCGCUUUGUGCCGCCCCAAAU--GGAAA---------------------AUGCUGCUUUC-A-----------------------------------------------------
#=GR octDeg1/Octodon/1-1284/1-1284                   PP **.........*********************************.......................................***********************..87744.....................799999*****.*.....................................................
tupChi1/Tupaia/1-1456                                   AU---------UGGACUUGCCGCAUUGUCUAAGAUGGCGGGCUU---------------------------------------UGCCGCGCUGUGCCGCGCGAAGU--GGGAGA------------------AGAGAUGGGAUGG-A-----------------------------------------------------
#=GR tupChi1/Tupaia/1-1456                           PP **.........*********************************.......................................***********************..******..................*************.*.....................................................
panHod1/Pantholops/1-1358                               GG---------AGGGCCUGCCGCAUUGUUAAAGAUGGCG--------------------------------------------UACU-----UUGCCGCGGAAAAA--GUGAAA------------------GG---AGGGAUUG-G-----------------------------------------------------
#=GR panHod1/Pantholops/1-1358                       PP **.........********************97766665............................................4444.....34456666666666..668776..................55...7789****.*.....................................................
bosTau7/Bos/1-1355                                      GG---------AGGGCCUGCCGCAUUGUUAAAGAUGGCGUGCUU---------------------------------------UGCCGCG--------GACAAAGU----GAAA------------------G---GAGGGAUUG-G-----------------------------------------------------
#=GR bosTau7/Bos/1-1355                              PP **.........*********************999999855555.......................................5555555........55779999....5554..................3...36678****.*.....................................................
oviAri3/Ovis/1-1356                                     GG---------AGGGCCUGCCGCAUUGUUAAAGAUGGCG--------------------------------------------UACU-----UUGCCGCGGAAAAA--GUGAAA------------------GG---AGGGAUUG-G-----------------------------------------------------
#=GR oviAri3/Ovis/1-1356                             PP **.........********************97766665............................................4444.....34456666666666..668776..................55...7789****.*.....................................................
capHir1/Capra/1-1360                                    GG---------AGGGCCUGCCGCAUUGUUAAAGAUGGCG--------------------------------------------UACU-----UUGCCGCGGAAAAA--GUGAAA------------------GG---AGGGAUUG-G-----------------------------------------------------
#=GR capHir1/Capra/1-1360                            PP **.........********************97766665............................................4444.....34456666666666..668776..................55...7789****.*.....................................................
triMan1/Trichechus/1-1391                               AG---------UGGGCCUGCCGCAUUGUUAAAGAUGGCGGGCUU---------------------------------------CGCCAGAUA-UGCUGCUCAAAAU--G-ACAG------------------GAAUGGUAGGCUGAG-----------------------------------------------------
#=GR triMan1/Trichechus/1-1391                       PP **.........*********************************.......................................*****9988.6************..5.5777..................777776666666637.....................................................
oryAfe1/Orycteropus/1-1368                              AG---------UGGACUUGCCGCAUUGUUAAAGAUGGCGGGUUU---------------------------------------UGCCGCCUUGUGCUGCUCAAAGU--GAGAGA------------------CAGGGUAGGCUGA-G-----------------------------------------------------
#=GR oryAfe1/Orycteropus/1-1368                      PP **.........*********************************.......................................***********************..999999..................8888999999999.*.....................................................
felCat5/Fellis/1-1198                                   GA---------UGGGCCUGCCGCAUUGUUAAAGAUGGCGGGCGU---------------------------------------UGUCGUGUUU-GCCGCGAAAAGU--GAGAGA------------------AA-GGUGGGAUGG-A-----------------------------------------------------
#=GR felCat5/Fellis/1-1198                           PP **.........*********************************.......................................*******987.************..999997..................65.99********.*.....................................................
conCri1/Condylura/1-1299                                AU---------AGCAUU-GCCGCAUUGUUAAAGAUGGCGGGCU----------------------------------------UGCCGCGUUUG---UGGCAAAGC--GGGAGA-----------------AAGCUG--GGGUGG-A-----------------------------------------------------
#=GR conCri1/Condylura/1-1299                        PP 66.........666655.9*********************876........................................89****98763...34678****..665554.................155555..8999**.*.....................................................
dasnov3/Dasypus/1-1413                                  AG---------CAGGCCUGCCGCAUUGUUAAAAAUGGCGGGCUU---------------------------------------UGCCGCCUUUUGCCGCUCAGAGC--GGGAGA------------------AAAGGUGGGCUGU-G-----------------------------------------------------
#=GR dasnov3/Dasypus/1-1413                          PP 99.........89999999*************************.......................................***********************..******..................*************.*.....................................................
jacJac1/Jaculus/1-1235                                  GG---------UUAAUAUGCUCAAUUGUUUCCAAGGGCUGGUGU---------------------------------------UUACUCCUCUUUCCAUUCGAAGU--AGGA----------------------ACUGUGCACUG-G-----------------------------------------------------
#=GR jacJac1/Jaculus/1-1235                          PP **.........****99999999999999998899999999999.......................................999999*****************..9982......................4566899****.*.....................................................
sorAra2/Sorex/1-1388                                    GG---------UGGAUUUGCCGCAUUGUUAAAGAUGGCGGACUU---------------------------------------UGCCGCGUU-UGCCUUGAAAAGC--GGAAGA-----------------------UGGGAGGG-G-----------------------------------------------------
#=GR sorAra2/Sorex/1-1388                            PP **.........*********************************.......................................*******98.799**********..999775.......................44889***.*.....................................................
speTri2/Spermophilus/1-1185                             GG---------UGGUCCUGCUAUAUUAAGAUGGCUU-----------------------------------------------UGCUUCCUUAUGCUGCCAGAGAC--AG-AGA------------------GAAAAAUGGUUUG-G-----------------------------------------------------
#=GR speTri2/Spermophilus/1-1185                     PP 66.........8888999*****************9...............................................***********************..86.688..................999**********.*.....................................................
eriEur2/Erinaceus/1-1285                                UG---------UGGGCUAGCUGCAUUGUUAAAGAUGGCGGGUUU---------------------------------------UGCUGCG----------AAAAGU--AGGAUA------------------AA-GAUAGGACU--------------------------------------------------------
#=GR eriEur2/Erinaceus/1-1285                        PP 77.........8888999**************************.......................................9999999..........78****..***998..................76.565666663........................................................
eptFus1/Eptesicus/1-1200                                AG---------UGGGCCUGCCGCAUUGUUAAAUAUGGCGUACAC---------------------------------------UUCCGGUU--UGCUGCAAAAAGU--GAAAG-------------------GUGGGAUGAUU---------------------------------------------------------
#=GR eptFus1/Eptesicus/1-1200                        PP **.........************************998875555.......................................44444333..4555556666666..43333...................33233233333.........................................................
myoLuc2/Myotis/1-1222                                   GG---------UGGGGCUGCCGCAUUGUUAAAUAUGGCGCACAC---------------------------------------UUCCGGCUU--GCUGCAAAAAGU--GAAAG-------------------GUGGGGUGAU----------------------------------------------------------
#=GR myoLuc2/Myotis/1-1222                           PP **.........9999999*******************9998888.......................................888887775..677777888888..54444...................3322222222..........................................................
chrAsi1/Chrysochloris/1-1174                            GG---------UGGCCCUGCCGCAUUGUUUAAGAUGGCGGGCUU---------------------------------------UGCCGCCUUGUGCCGCUGAAAAU--GAGAGA------------------AGAGGUAGGCUAA-G-----------------------------------------------------
#=GR chrAsi1/Chrysochloris/1-1174                    PP **.........*********************************.......................................***********************..555666..................6669999999999.9.....................................................
pteAle1/Pteropus/1-1236                                 GG---------CGGGCGUGCCGCACUGUUCAACAUGGCGGGCU----------------------------------------UCGCUGUUU--UCC---ACGAGU--GGGAAA------------------AACCU-------G-GGAAAAGAG---------------------------------------------
#=GR pteAle1/Pteropus/1-1236                         PP **.........*****************************887........................................567777644..333...456666..999988..................55333.......2.224555557.............................................
eleEdw1/Elephantulus/1-1312                             UU--------GUUCUGUAGUAAAAUUG-----------------GGCUCUGCAUAAGGUGGCCUUGCCACUUUUUUUUAAGAU-----------GGUGUGCUAAGU--GAGAGA------------------AA-UGUAGAGUGA-G-----------------------------------------------------
#=GR eleEdw1/Elephantulus/1-1312                     PP 76........77777788888888886.................6778899999999999**********9999988887553...........44455688****..666665..................54.5556666666.8.....................................................
pteVam1/Pteropus/1-1233                                 GG---------CGGGCGUGCCGCGCUGUUCAACAUGGCGGGCU----------------------------------------UCGCUGUUU--UCC---ACGAGU--GGGAAA------------------AACCU-------G-GGAAAAGAG---------------------------------------------
#=GR pteVam1/Pteropus/1-1233                         PP **.........*****************************887........................................567777644..333...456667..999998..................55333.......2.224455557.............................................
echTel2/Echinops/1-1244                                 AG---------UGGCCCUGCGGCAUUGUUAAAGAUGGCCGCUUG---------------------------------------UGCUACUUCAG----------------------------------------------------------------------------------------------------------
#=GR echTel2/Echinops/1-1244                         PP **.........*********************************.......................................***99998753..........................................................................................................
myoDav1/Myotis/1-324                                    --------------------------------------------------------------------------------------------------------------------------------------------------------------------------------------------------------
#=GR myoDav1/Myotis/1-324                            PP ........................................................................................................................................................................................................
gorGor3/Gorilla/17499-18879/1-1381                      ------------------GCCGCAUUGUUAAAGAUGGCGGGUUU---------------------------------------UGCCGCCUAGUGCCACGCAGAGC--GGGAGA------------------AAAGGUGGGAUGG-A-----------------------------------------------------
#=GR gorGor3/Gorilla/17499-18879/1-1381              PP ..................99************************.......................................***********************..******..................*************.*.....................................................
macFas5/Macaca_fascicularis//18381-19775/1-1395         UGCAAUCUUGGCGGGCUUGCCGCAUUGUUAAAGAUGGCGGGUUU---------------------------------------UGCCGCCUAGUGCCAUGCAGAGC--GGGAGA------------------GAAAGUGGGAUGG-A-----------------------------------------------------
#=GR macFas5/Macaca_fascicularis//18381-19775/1-1395 PP ********9999999*****************************.......................................***********************..******..................*************.*.....................................................
chlSab1/Chlorocebus_sabaeus//18284-19670/1-1387         UGCAAUCUUGGCGGGCUUGCCGCAUUGUUAAAGAUGGCGGGUUU---------------------------------------UGCCGCCUAGUGCCAUGCAGAGC--GGGAGA------------------GAAAGUGGGAUGG-A-----------------------------------------------------
#=GR chlSab1/Chlorocebus_sabaeus//18284-19670/1-1387 PP ********9999999*****************************.......................................***********************..******..................*************.*.....................................................
#=GC SS_cons                                            >>--------->>)))))))))))))))-------)))))))))---------------------------------------))))))))))))))),,,}}}}}--}}},,}------------------}}}}}}}}}<<<<-<-----------------------------------------------------
#=GC RF                                                 gG.........UggAccuggugcAUUaUgguaGccgGcGGuUgu~~~~~~~~~~~~~~~~~~~~~~~~~~~~~~~~~~~~~~~ggCuaccuucUgccaccCaaAgc..gGGcca..................GacuauuGgaUuG.G.....................................................
#=GC SS_cons_1                                          ________________________________________________________________________________________________________________________________________________________________________________________________________
#=GC SS_cons_2                                          ________________________________________________________________________________________________________________________________________________________________________________________________________
#=GC SS_cons_3                                          ________________________________________________________________________________________________________________________________________________________________________________________________________
#=GC SS_cons_4                                          ::::::::::::::::::::::::::::::::::::::::::::::::::::::::::::::::::::::::::::::::::::::::::::::::::::::::::::::::::::::::::::::::::::::::::::::::::::::::::::::::::::::::::::::::::::::::::::::::::::::::
#=GC SS_cons_5                                          ::::::::::::::::::::::::::::::::::::::::::::::::::::::::::::::::::::::::::::::::::::::::::::::::::::::::::::::::::::::::::::::::::::::::::::::::::::::::::::::::::::::::::::::::::::::::::::::::::::::::

panTro4/Pan/1-1381                                      --------------------------------------CAGUGCU-GGUUGCUGCAUAACCCAAC------------------------------------------------------------------------------------------------------------------CAAUUAGAAA---UGGGGGUG
#=GR panTro4/Pan/1-1381                              PP ......................................*******.*******************..................................................................................................................**********...********
ponAbe2/Pongo/1-1383                                    --------------------------------------CAGUGCU-GGUUGCUGCAUAACCCAAC------------------------------------------------------------------------------------------------------------------CAAUUAGAAA---UGGGGGUG
#=GR ponAbe2/Pongo/1-1383                            PP ......................................*******.*******************..................................................................................................................**********...********
rheMac3/Macaca/1-1395                                   --------------------------------------CAGUGCU-GGUUGUCGCAUAACCCAAC------------------------------------------------------------------------------------------------------------------CAAUUAGAAA---UGGGGGUG
#=GR rheMac3/Macaca/1-1395                           PP ......................................*******.*******************..................................................................................................................**********...********
papHam1/Papio/1-1395                                    --------------------------------------CAGUGCU-GGUUGUCGCAUAACCCAAC------------------------------------------------------------------------------------------------------------------CAAUUAGAAA---UGGGGGUG
#=GR papHam1/Papio/1-1395                            PP ......................................*******.*******************..................................................................................................................**********...********
mm10/Mus/1-1540                                         --------------------------------------AAGUGUU-GGUUGCCACUUGACGUAAC--------------------------------------------------------------UCGUCAGAAAUGGGCACAAGUGUG---AAAGUGUUGGUGUUUGCUUGACUUCCAGUUAGAAA---UGUG----
#=GR mm10/Mus/1-1540                                 PP ......................................*******.*******************..............................................................************************...***********************************...****....
hg19/Homo/1-1380                                        --------------------------------------CAGUGCU-GGUUGCUGCAUAACCCAAC------------------------------------------------------------------------------------------------------------------CAAUUAGAAA---UGGGGGUG
#=GR hg19/Homo/1-1380                                PP ......................................*******.*******************..................................................................................................................**********...********
rn5/Rattus/1-1360                                       --------------------------------------AAGUGUU-GGUUGCCGCCUGACUUAAC--------------------------------------------------------------UCGUCAGAAAUAGGCACGACUUUGCGAAGUGUUGGUGUCCGCUUGACGUAAGCAGUCAGAAA---UGUG----
#=GR rn5/Rattus/1-1360                               PP ......................................*******.*******************..............................................................**************************************************************...****....
mesAur1/Mesocricetus/1-1318                             --------------------------------------AAGUGUU-GGUUGCCUCUUGACUUAAC------------------------------------------------------------------------------------------------------------------UAGUCAAAAA---UGAG----
#=GR mesAur1/Mesocricetus/1-1318                     PP ......................................*******.*******************..................................................................................................................**********...****....
oryCun2/Oryctolagus/1-1374                              ----------------------------------------GUGCU-GGUUGCCGCAUGACUUAAC------------------------------------------------------------------------------------------------------------------CAAUCAGAAA---UGAGGGUG
#=GR oryCun2/Oryctolagus/1-1374                      PP ........................................489**.*******************..................................................................................................................**********...********
calJac3/Callithrix/1-1400                               --------------------------------------CAGUGCU-GGUUGCCACAUAACCCAAC------------------------------------------------------------------------------------------------------------------CAAUUAGAAA---UGGGGGUG
#=GR calJac3/Callithrix/1-1400                       PP ......................................*******.*******************..................................................................................................................**********...********
nomLeu3/Nomascus/1-1264                                 --------------------------------------CAGUGCU-GGUUGCUGCAUAACCCAAC------------------------------------------------------------------------------------------------------------------CAAUUAGAAA---UGGGGAUG
#=GR nomLeu3/Nomascus/1-1264                         PP ......................................*******.*******************..................................................................................................................**********...********
saiBol1/Saimiri/1-1367                                  -----------------------------------UGACAGUGCU-GGUUGCCGCAUAACCCAAC------------------------------------------------------------------------------------------------------------------CAAUUAGAAA---UGGGGGUG
#=GR saiBol1/Saimiri/1-1367                          PP ...................................88899999**.*******************..................................................................................................................**********...********
micOch1/Microtus/1-1442                                 --------------------------------------AAGUAUU-GGUUGCCUCUUGACUUAAC------------------------------------------------------------------------------------------------------------------UAGUCAAAAA---UGGG----
#=GR micOch1/Microtus/1-1442                         PP ......................................*******.*******************..................................................................................................................**********...****....
criGri1/Cricetulus/1-1300                               -----------------------------------------------------UCUUGACUUAAC------------------------------------------------------------------------------------------------------------------CAGUCAAAAA---UGAG----
#=GR criGri1/Cricetulus/1-1300                       PP .....................................................4667899*****..................................................................................................................**********...****....
chiLan1/Chinchilla/1-1315/1-1315                        --------------------------------------CAGUGGU-GGUUGCUGCGUGAUGUAAC------------------------------------------------------------------------------------------------------------------CAAUCAGAAA---UGAGAGUG
#=GR chiLan1/Chinchilla/1-1315/1-1315                PP ......................................*******.*******************..................................................................................................................**********...********
hetGla2/Heterocephalus/1-1337/1-1337                    --------------------------------------CAGUGGU-GGUUGCCGGAUGACCUAAC------------------------------------------------------------------------------------------------------------------CAAUCAGAAA---UGAGAGUG
#=GR hetGla2/Heterocephalus/1-1337/1-1337            PP ......................................*******.*******************..................................................................................................................**********...********
ochPri3/Ochotona/1-1473                                 GUUUCCAGCAGCAACAGGGGGGCGGGGGGAGGGGGAGGGGGCGCU-GGGUGCAGAAUGAAUCAAC------------------------------------------------------------------------------------------------------------------CAAUUAAAAG---UGAGAGUG
#=GR ochPri3/Ochotona/1-1473                         PP 88888888888888888888888888888888888888999****.*******************..................................................................................................................**********...********
lepWed1/Leptonychotes/1-1353                            --------------------------------------CAAUGUU-GGUUGCCGCAUGACCCACC------------------------------------------------------------------------------------------------------------------CAAUCAGAAA---GGGUGGUA
#=GR lepWed1/Leptonychotes/1-1353                    PP ......................................*******.*******************..................................................................................................................**********...********
canFam3/Canis/1-1359                                    --------------------------------------CAAUGUU-GGUUGCCGCAUGACCCACC------------------------------------------------------------------------------------------------------------------CAAUCAGAAA---GGGUGGUA
#=GR canFam3/Canis/1-1359                            PP ......................................*******.*******************..................................................................................................................**********...********
ailMel1/Ailuropoda/1-1363                               --------------------------------------CAAUGUU-GGUUGCCUCAUGACCCACC------------------------------------------------------------------------------------------------------------------CAAUCAGAAA---GGGUGGUA
#=GR ailMel1/Ailuropoda/1-1363                       PP ......................................*******.*******************..................................................................................................................**********...********
odoRosDiv1/Odobenus/1-1358                              --------------------------------------CAAUGUU-GGUUGCCGCAUGACCCACC------------------------------------------------------------------------------------------------------------------CAAUCAGAAA---GGGUGGUA
#=GR odoRosDiv1/Odobenus/1-1358                      PP ......................................*******.*******************..................................................................................................................**********...********
camFer1/Camelus/1-1339                                  --------------------------------------CCGUGUU-GGUUGCUGCAUGACCCACC------------------------------------------------------------------------------------------------------------------CAAUCAGAAA---GGGUGGUA
#=GR camFer1/Camelus/1-1339                          PP ......................................*******.*******************..................................................................................................................**********...********
musFur1/Mustela/1-1366                                  --------------------------------------CAAUGUU-GGUUGCCGCAUGACCCACC------------------------------------------------------------------------------------------------------------------CAAUCAGAAA---UGGUGGUA
#=GR musFur1/Mustela/1-1366                          PP ......................................*******.*******************..................................................................................................................**********...********
vicPac2/Vicugna/1-1330                                  --------------------------------------CUGUGUU-GGUUGCUGCAUGACCCACC------------------------------------------------------------------------------------------------------------------CAAUCAGAAA---AGGUGGUA
#=GR vicPac2/Vicugna/1-1330                          PP ......................................*******.*******************..................................................................................................................**********...********
susScr3/Sus/1-1335                                      --------------------------------------CAGCGUU-GGUUGCCGCCCGACACAUC------------------------------------------------------------------------------------------------------------------CAAUCAGAAA---GGGUGGUG
#=GR susScr3/Sus/1-1335                              PP ......................................*******.*******************..................................................................................................................**********...********
turTru2/Tursiops/1-1281                                 --------------------------------------CAAUGUU-GGUUGCCGCAUGACCCACC------------------------------------------------------------------------------------------------------------------CAAUCAGAAA---GGAUGGUG
#=GR turTru2/Tursiops/1-1281                         PP ......................................*******.*******************..................................................................................................................**********...********
orcOrc1/Orcinus/1-1281                                  --------------------------------------CAAUGUU-GGUUGCCGCAUGACCCACC------------------------------------------------------------------------------------------------------------------CAAUCAGAAA---GGAUGGUG
#=GR orcOrc1/Orcinus/1-1281                          PP ......................................*******.*******************..................................................................................................................**********...********
cerSim1/Ceratotherium/1-1327                            --------------------------------------CAGUGUU-GGUUGCCGCAUGACCCACC------------------------------------------------------------------------------------------------------------------CAAUCAGAAA---GGGUGGUA
#=GR cerSim1/Ceratotherium/1-1327                    PP ......................................*******.*******************..................................................................................................................**********...********
equCab2/Equus/1-1354                                    --------------------------------------CAGUGUU-GGUUGCCGCACGACCCACC------------------------------------------------------------------------------------------------------------------CAAUCAGAAG---GGGUGGUA
#=GR equCab2/Equus/1-1354                            PP ......................................*******.*******************..................................................................................................................**********...********
cavPor3/Cavia/1-1333/1-1333                             --------------------------------------UAAUGGU-GGUUGCUGUGUGUUUUAAC------------------------------------------------------------------------------------------------------------------CAAUCAGAAG---UGAGAGUG
#=GR cavPor3/Cavia/1-1333/1-1333                     PP ......................................*******.*******************..................................................................................................................**********...********
otoGar3/Otolemur/1-1396                                 --------------------------------------CACUGUU-AGUUGCCCCAUAAUCUAAC------------------------------------------------------------------------------------------------------------------CAAUGAGAAA---UAGAAGUG
#=GR otoGar3/Otolemur/1-1396                         PP ......................................*******.*******************..................................................................................................................**********...********
octDeg1/Octodon/1-1284/1-1284                           --------------------------------------CAGUGGU-GGUUACUGCAUGACCCAAC------------------------------------------------------------------------------------------------------------------CAAUCAGAAA---UGAGAGUG
#=GR octDeg1/Octodon/1-1284/1-1284                   PP ......................................*******.*******************..................................................................................................................**********...********
tupChi1/Tupaia/1-1456                                   --------------------------------------CAGUGUU-GGUUGCCGCGUGACCCAAC------------------------------------------------------------------------------------------------------------------CAAUCAGAAA---UGGGGGUG
#=GR tupChi1/Tupaia/1-1456                           PP ......................................*******.*******************..................................................................................................................**********...********
panHod1/Pantholops/1-1358                               --------------------------------------CAGUGUU-AGUUGCCGCGUGCCCCACC------------------------------------------------------------------------------------------------------------------CAAUCAGAAA---GGGUGGUA
#=GR panHod1/Pantholops/1-1358                       PP ......................................*******.*******************..................................................................................................................**********...********
bosTau7/Bos/1-1355                                      --------------------------------------CAAUGUU-AGUUGCCGCGUGUCCCACC------------------------------------------------------------------------------------------------------------------CAAUCAGAAA---GGGUGGUA
#=GR bosTau7/Bos/1-1355                              PP ......................................*******.*******************..................................................................................................................**********...********
oviAri3/Ovis/1-1356                                     --------------------------------------CAGCGUU-AGUUGCCGCGUGCCCCACC------------------------------------------------------------------------------------------------------------------CAAUCAGAAA---GGGUGGUA
#=GR oviAri3/Ovis/1-1356                             PP ......................................*******.*******************..................................................................................................................**********...********
capHir1/Capra/1-1360                                    --------------------------------------CAGUGUUAAGUUGCCGCGUGCCCCACC------------------------------------------------------------------------------------------------------------------CAAUCAGAAA---GGGUGGUA
#=GR capHir1/Capra/1-1360                            PP ......................................*****88469*****************..................................................................................................................**********...********
triMan1/Trichechus/1-1391                               --------------------------------------CAAUGCU-GGUUGCCGCAUGGCGCAAC------------------------------------------------------------------------------------------------------------------CAAUUAGAAA---GAGGGGUG
#=GR triMan1/Trichechus/1-1391                       PP ......................................9******.*******************..................................................................................................................**********...********
oryAfe1/Orycteropus/1-1368                              --------------------------------------CAAUGCU-GGCGGCUGCAUGGCCAAAC------------------------------------------------------------------------------------------------------------------CAAUCGGAAA---GAGGGGUG
#=GR oryAfe1/Orycteropus/1-1368                      PP ......................................*******.*******************..................................................................................................................**********...********
felCat5/Fellis/1-1198                                   --------------------------------------CAAUGUU-GGUUGCCGCAUGACCCACC------------------------------------------------------------------------------------------------------------------CAAUCGGAAA---GGGUGGAA
#=GR felCat5/Fellis/1-1198                           PP ......................................*******.*******************..................................................................................................................**********...********
conCri1/Condylura/1-1299                                --------------------------------------GAGUGCU-GAUUACUGCCUUACAUACC------------------------------------------------------------------------------------------------------------------CAAUCAGAGA---GCAUGUUA
#=GR conCri1/Condylura/1-1299                        PP ......................................*******.*******************..................................................................................................................********99...999999**
dasnov3/Dasypus/1-1413                                  --------------------------------------CAAUGCU-GGUUGCCGCAUGACCCAAC------------------------------------------------------------------------------------------------------------------UAGUCAGAGAGGGUGGUGGUA
#=GR dasnov3/Dasypus/1-1413                          PP ......................................*******.*******************..................................................................................................................********9833355666666
jacJac1/Jaculus/1-1235                                  --------------------------------------GAGUGUU-CCUCGUUGCAUAAACUGA-------------------------------------------------------------------------------------------------------------------AAGUAAGAAA---UGGA----
#=GR jacJac1/Jaculus/1-1235                          PP ......................................*******.******************...................................................................................................................**********...**99....
sorAra2/Sorex/1-1388                                    --------------------------------------CAGUUUU-GCUUGCAGCGUUAAGCACC------------------------------------------------------------------------------------------------------------------CAAUCAGAAA---GGGUAGUA
#=GR sorAra2/Sorex/1-1388                            PP ......................................*******.*******************..................................................................................................................**********...********
speTri2/Spermophilus/1-1185                             --------------------------------------CAGUGGU-GGUUGCUCCAGGACCUAAC------------------------------------------------------------------------------------------------------------------CAAUUGGAAA---UGCAAGUG
#=GR speTri2/Spermophilus/1-1185                     PP ......................................*******.*******************..................................................................................................................**********...********
eriEur2/Erinaceus/1-1285                                --------------------------------------CAGAGUU-GGCUGUCACAUUACCCACU------------------------------------------------------------------------------------------------------------------CAAUUGGAAU---AAGUAGCA
#=GR eriEur2/Erinaceus/1-1285                        PP ......................................899999*.*******************..................................................................................................................**********...********
eptFus1/Eptesicus/1-1200                                ------------------------------------------------UCGCCGCCUGACCCACC------------------------------------------------------------------------------------------------------------------CAAUCAGACA---GGGUGGUA
#=GR eptFus1/Eptesicus/1-1200                        PP ................................................89***************..................................................................................................................**********...********
myoLuc2/Myotis/1-1222                                   -----------------------------------------------UUUGCCGCCUGCCCCACC------------------------------------------------------------------------------------------------------------------CAAUCAGACG---GGGUGGUA
#=GR myoLuc2/Myotis/1-1222                           PP ...............................................299***************..................................................................................................................**********...********
chrAsi1/Chrysochloris/1-1174                            --------------------------------------CACUGCU-GAUUGCCACAUGGUCGAAC------------------------------------------------------------------------------------------------------------------CAGUCAGAAA---GAGGGGUG
#=GR chrAsi1/Chrysochloris/1-1174                    PP ......................................*******.*******************..................................................................................................................**********...********
pteAle1/Pteropus/1-1236                                 -----------------------------UGAAAUGGUUAGUGUG-AGUUUCCGUGUGACCGGUC------------------------------------------------------------------------------------------------------------------CGA-GAGACA---GGGUGGUA
#=GR pteAle1/Pteropus/1-1236                         PP .............................7777777779******.***************9998..................................................................................................................765.677778...88888888
eleEdw1/Elephantulus/1-1312                             --------------------------------------UAGUGCU-GAUUGCAA-AUGGUUCAAC------------------------------------------------------------------------------------------------------------------CAAUAAGACA---GACUGGUG
#=GR eleEdw1/Elephantulus/1-1312                     PP ......................................9******.*****975.789999****..................................................................................................................**********...********
pteVam1/Pteropus/1-1233                                 -----------------------------UGAAAUGGUUAGUGUG-AGUUUCCGUGUGACCGGUC------------------------------------------------------------------------------------------------------------------CGA-GAGACA---GGGUGGUA
#=GR pteVam1/Pteropus/1-1233                         PP .............................7777777779******.***************9997..................................................................................................................765.688888...88888888
echTel2/Echinops/1-1244                                 -----------------------------------------------------------------GUGACACAAGAGAUGGGCUGGGUGAUUCUGCUGGCUUCAUGGGCCAGCCAAUCAGAGGAGGG----------------------------------------------------------------------GUG
#=GR echTel2/Echinops/1-1244                         PP .................................................................33344333322222222333333333333444444444443333333333333333333333......................................................................333
myoDav1/Myotis/1-324                                    --------------------------------------------------------------------------------------------------------------------------------------------------------------------------------------------------------
#=GR myoDav1/Myotis/1-324                            PP ........................................................................................................................................................................................................
gorGor3/Gorilla/17499-18879/1-1381                      --------------------------------------CAGUGCU-GGUUGCUGCAUAACCCAAC------------------------------------------------------------------------------------------------------------------CAAUUAGAAA---UGGGGGUG
#=GR gorGor3/Gorilla/17499-18879/1-1381              PP ......................................*******.*******************..................................................................................................................**********...********
macFas5/Macaca_fascicularis//18381-19775/1-1395         --------------------------------------CAGUGCU-GGUUGUCGCAUAACCCAAC------------------------------------------------------------------------------------------------------------------CAAUUAGAAA---UGGGGGUG
#=GR macFas5/Macaca_fascicularis//18381-19775/1-1395 PP ......................................*******.*******************..................................................................................................................**********...********
chlSab1/Chlorocebus_sabaeus//18284-19670/1-1387         --------------------------------------CAGUGCC-GGUUGUCGCAUAACCCAAC------------------------------------------------------------------------------------------------------------------CAAUUAGAAA---UGGGGGUG
#=GR chlSab1/Chlorocebus_sabaeus//18284-19670/1-1387 PP ......................................*******.*******************..................................................................................................................**********...********
#=GC SS_cons                                            --------------------------------------<---<<<-<<<<<__________>>>>------------------------------------------------------------------------------------------------------------------>>>>-----------------
#=GC RF                                                 ......................................aAGUGuU.GGUUGCcgCaUGACcUAAC~~~~~~~~~~~~~~~~~~~~~~~~~~~~~~~~~~~~~~~~~~~~~~~~~~~~~~~~~~~~~~....................................................CaauuagAAA...UGggaGUG
#=GC SS_cons_1                                          ________________________________________________________________________________________________________________________________________________________________________________________________________
#=GC SS_cons_2                                          ________________________________________________________________________________________________________________________________________________________________________________________________________
#=GC SS_cons_3                                          ________________________________________________________________________________________________________________________________________________________________________________________>>>>>--->>>>>>>>
#=GC SS_cons_4                                          ::::::::::::::::::::::::::::::::::::::::::::::::::::::::::::::::::::::::::::::::::::::::::::::::::::::::::::::::::::::::::::::::::::::::::::::::::::::::::::::::::::::::::::::::::::::::::::::::::::::::
#=GC SS_cons_5                                          ::::::::::::::::::::::::::::::::::::::::::::::::::::::::::::::::::::::::::::::::::::::::::::::::::::::::::::::::::::::::::::::::::::::::::::::::::::::::::::::::::::::::::::::::::::::::::::::::::::::::

panTro4/Pan/1-1381                                      GAAUUGG-----UCACAGCCAAUUAGAGCA-GAAGAUGGAAUU-AGAC-UG--AUGACACACUGUCCAGCUACUCAGCGA-----------------------------AGACUUG-GGUGAAU-UAGCAUGGCACUU-C------------------------------------------------------------
#=GR panTro4/Pan/1-1381                              PP *******.....******************.************.****.**..***************************.............................*******.*******.*************.*............................................................
ponAbe2/Pongo/1-1383                                    GAAUUGG-----UCACAGCCAAUUAGAGCA-GAAGAUGGAAUU-AGAC-UG--AUGACACACUGUCCAGCUACUAAGCGA-----------------------------GGACUUG-GGUGAAU-UAGCAUAGCACUU-C------------------------------------------------------------
#=GR ponAbe2/Pongo/1-1383                            PP *******.....******************.************.****.**..***************************.............................*******.*******.*************.*............................................................
rheMac3/Macaca/1-1395                                   GAAUUGA-----UCACAGCCAAUUAGAGCA-GAAGAUGGAAUU-AGAC-UG--AUGACACACUGUCCAGCUACUCAGCGA-----------------------------GGACUUG-GGUGAAU-UAGCAUAGCACUU-C------------------------------------------------------------
#=GR rheMac3/Macaca/1-1395                           PP *******.....******************.************.****.**..***************************.............................*******.*******.*************.*............................................................
papHam1/Papio/1-1395                                    GAAUUGA-----UCACAGCCAAUUAGAGCA-GAAGAUGGAAUU-AGAC-UG--AUGACACACUGUCCAGCUACUCAGCGA-----------------------------GGACUUG-GGUGAAU-UAGCAUAGCACUU-C------------------------------------------------------------
#=GR papHam1/Papio/1-1395                            PP *******.....******************.************.****.**..***************************.............................*******.*******.*************.*............................................................
mm10/Mus/1-1540                                         -------------CAUUAUUGCUUGGUGGC-CAGGAUGGAAUU-AGAC-UGUGAUGAGUCACUGUCCCAUA--------A-----------------------------GGACGUG-AGUU----UCGCUUGGUACUU-C------------------------------------------------------------
#=GR mm10/Mus/1-1540                                 PP .............*****************.************.****.*999******************........*.............................*******.****....*************.*............................................................
hg19/Homo/1-1380                                        GAAUUGA-----UCACAGCCAAUUAGAGCA-GAAGAUGGAAUU-AGAC-UG--AUGACACACUGUCCAGCUACUCAGCGA-----------------------------AGACCUG-GGUGAAU-UAGCAUGGCACUU-C------------------------------------------------------------
#=GR hg19/Homo/1-1380                                PP *******.....******************.************.****.**..***************************.............................*******.*******.*************.*............................................................
rn5/Rattus/1-1360                                       -------------CAUUAUUGCUUGGUGGA-GAGGAUGGAAUU-AGA---------ACUCACUGUCCCAUA--------A-----------------------------GGACGUG-AGUUAGC-----UUGGUACCU-C------------------------------------------------------------
#=GR rn5/Rattus/1-1360                               PP .............*****************.************.***.........***************........*.............................*******.****999.....*********.*............................................................
mesAur1/Mesocricetus/1-1318                             -------------CCCUACUACUUCGUGUA-GAGGAUGGUAGU-CGA--UG--AAGACUCACUGUCCUGCA--------A-----------------------------GGACUUG-AGU-----UACCUUGGUACCU-C------------------------------------------------------------
#=GR mesAur1/Mesocricetus/1-1318                     PP .............*****************.************.***..**..******************........*.............................*******.***.....8************.*............................................................
oryCun2/Oryctolagus/1-1374                              GAUUAGG------CACAGCCAAUUAGCAUG-GAGGAUGGAAUU-AGAU-CG--AUG---CACUGUCCAGUUACUGAGCGA-----------------------------GGAUGUG-GGUGAGU-UAGCAUGGCUCUU-U------------------------------------------------------------
#=GR oryCun2/Oryctolagus/1-1374                      PP *******......*****************.************.***9.9*..888...9********************.............................*******.*******.*************.*............................................................
calJac3/Callithrix/1-1400                               GAGUUGG-----UCACAGCCAAUUAGAGCA-GAAGAUGGAAUU-AGAC-UG--AUGAC--ACUGUCUGGCUACUCAGGGA-----------------------------GUACUUG-GGUAAAU-UAGCAUAGCACUU-C------------------------------------------------------------
#=GR calJac3/Callithrix/1-1400                       PP *******.....******************.************.****.**..***77..77*******99*********.............................*******.*******.*************.*............................................................
nomLeu3/Nomascus/1-1264                                 GAAUUGG-----UCACAGCCAAUUAGAGCA-GAAGAUGGAAUU-AGA---------------------------------------------------------------------------------------------------------------------------------------------------------
#=GR nomLeu3/Nomascus/1-1264                         PP *******.....******************.************.***.........................................................................................................................................................
saiBol1/Saimiri/1-1367                                  GAAUUGG-----UCACAGCCAAUUAGAGCA-GAAGAUGGAAUU-AGAC-UG--AUGAC--ACUGUCUGGCGACUCAGCGA-----------------------------GUACUUG-AGUGAAU-UAGCAUAGCACU--C------------------------------------------------------------
#=GR saiBol1/Saimiri/1-1367                          PP *******.....******************.************.****.**..***77..77***999999*********.............................*******.*******.**********86..9............................................................
micOch1/Microtus/1-1442                                 -------------CACUUCUACUUGGUGUA-GAGGAUUGAAGU-AGA--UG--AAGACUCAAUGUCCUAAA--------A-----------------------------GGACUCG-AGU-----UACCUUGGUACCU-CUUACGUCAUCGUUUUAAGUGGCUACCCAGGUGUGAAGGGACGUGCUUUUAAUUCUAACAU
#=GR micOch1/Microtus/1-1442                         PP .............*****************.************.***..**..******************........*.............................*******.***.....8************.*999999999999999999999999999999999999999999999999999999999999
criGri1/Cricetulus/1-1300                               -------------CACUACUACUUGGUGUA-GAGGAUGGUAGU-ACAUGUG--AAGACUCUCUGUCCUUCA--------A-----------------------------GGACUUG-UGU-----UACUUUGGUACCU-U------------------------------------------------------------
#=GR criGri1/Cricetulus/1-1300                       PP .............*****************.************.9884356..******************........*.............................*******.***.....8************.*............................................................
chiLan1/Chinchilla/1-1315/1-1315                        GAACUGG-----GCCUGGCCAAUUGGAGCA-GAGGAUGGAAUUAAAAU-UG--AUG-----------------------------------------------------------------AGC-UAGCAUGGCUCCU-C------------------------------------------------------------
#=GR chiLan1/Chinchilla/1-1315/1-1315                PP *******.....******************.************88889.99..999.................................................................688.*************.*............................................................
hetGla2/Heterocephalus/1-1337/1-1337                    GAACUGG-----GCCUGGCCAAUAGGAACA-GAGGAUGGAAUUAAAAU-UG--CUGACUCUCCUUCCAGUG--------A-----------------------------GGACUUGGAGUGAGC-UAGCAUGGCUGCU-C------------------------------------------------------------
#=GR hetGla2/Heterocephalus/1-1337/1-1337            PP *******.....******************.************88999.**..******************........*.............................***976559******.*************.*............................................................
ochPri3/Ochotona/1-1473                                 GAUUAGG------CACAGCCUAUUAGCGCG-AAGCAAGGCAUU-UAAU-UG--AAGUCC---UGUGCAGUCUCU-GAACA-----------------------------AGACGUG-GGUGAGC-UAGCAUGGCUCCU-C------------------------------------------------------------
#=GR ochPri3/Ochotona/1-1473                         PP *******......*****************.************.****.**..*99664...555555555555.55995.............................66*****.*******.*************.*............................................................
lepWed1/Leptonychotes/1-1353                            GAAUUGG-----GCAUAGCCAAUUACUG---GAGGAUGGAAUU-AGAC-UG---UG---------------------------------------------------------------UGAGU-UAGCAUAGCACCU-C------------------------------------------------------------
#=GR lepWed1/Leptonychotes/1-1353                    PP *******.....**************99...679*********.****.**...77...............................................................78999.9************.*............................................................
canFam3/Canis/1-1359                                    GAAUUGG-----GCAUAGCCAAUUACUG---GAGGAUGGAAUU-AGAC-UG---UG---------------------------------------------------------------UGAGU-UAGCAUAGCACCA-C------------------------------------------------------------
#=GR canFam3/Canis/1-1359                            PP *******.....**************99...679*********.****.**...77...............................................................78999.9************.*............................................................
ailMel1/Ailuropoda/1-1363                               GAAUUGG-----GCAUAGCCAAUUACUG---GAGGAUGGAAUU-AGAC-UG---UG---------------------------------------------------------------UGAGU-UAGCAUAGCACCU-C------------------------------------------------------------
#=GR ailMel1/Ailuropoda/1-1363                       PP *******.....**************99...679*********.****.**...77...............................................................78999.9************.*............................................................
odoRosDiv1/Odobenus/1-1358                              GAAUUGG-----GCAUAGCCAAUUACUG---GAGGAUGGAAUU-AGAC-UG---UG---------------------------------------------------------------UGAGU-UAGCAUAGCACCU-C------------------------------------------------------------
#=GR odoRosDiv1/Odobenus/1-1358                      PP *******.....**************99...679*********.****.**...77...............................................................78999.9************.*............................................................
camFer1/Camelus/1-1339                                  GAAUUGG-----UCACAGCCAGUUAGUG---GAGGAUGGAAUU-AGA--CG--A--------------------------G---------------------------U----------------UAGCAUAGCACCU-C------------------------------------------------------------
#=GR camFer1/Camelus/1-1339                          PP *******.....************7766...669*********.**9..78..5..........................3...........................4................7899*********.*............................................................
musFur1/Mustela/1-1366                                  GAAUUGG-----GCAUAGCCAAUUACUGGA---GGAUGGAAUU-AGUC-UG---UG---------------------------------------------------------------UGAGU-UAGCAUAGCACCU-C------------------------------------------------------------
#=GR musFur1/Mustela/1-1366                          PP *******.....*************99965...9*********.****.**...77...............................................................78999.9************.*............................................................
vicPac2/Vicugna/1-1330                                  GAAUUGG-----UCACAGCCAGUUAGUG---GAGGAUGGAAUU-AGA--CG--A--------------------------G---------------------------U----------------UAGCAUAGCACCU-C------------------------------------------------------------
#=GR vicPac2/Vicugna/1-1330                          PP *******.....************7766...669*********.**9..78..5..........................3...........................4................7899*********.*............................................................
susScr3/Sus/1-1335                                      GAAUUGG-----UCACAGACAGUUAGUG---GAGGAUGGAAUU-AGUC-GG--A--------------------------G---------------------------U----------------UAGCAUAGCACCU-C------------------------------------------------------------
#=GR susScr3/Sus/1-1335                              PP *******.....**********996555...779*********.***7.77..5..........................3...........................4................79***********.*............................................................
turTru2/Tursiops/1-1281                                 GAAUUGG-----UCGCAGCCAGUUAGU--G-GAGGAUGGAAUU-AGA------CCG------------------------A--------------------------GU----------------UAGAAUAGCACCU-C------------------------------------------------------------
#=GR turTru2/Tursiops/1-1281                         PP *******.....*99*********554..4.789*********.**9......555........................2..........................33................3444*********.*............................................................
orcOrc1/Orcinus/1-1281                                  GAAUUGG-----UCGCAGCCAGUUAGU--G-GAGGAUGGAAUU-AGA------CCG------------------------A--------------------------GU----------------UAGAAUAGCACCU-C------------------------------------------------------------
#=GR orcOrc1/Orcinus/1-1281                          PP *******.....*99*********554..4.789*********.**9......555........................2..........................33................3444*********.*............................................................
cerSim1/Ceratotherium/1-1327                            GAAUUGG-----GAACAACUAAUUAGUG---GAUGAUGGAAUU-AGGC-UG--------------------------------------------------------------------UGAGU-UAGUGUAGCACCU-C------------------------------------------------------------
#=GR cerSim1/Ceratotherium/1-1327                    PP *******.....779*************...569*********.**96.65....................................................................66777.8999*********.*............................................................
equCab2/Equus/1-1354                                    GAAUUGG-----GAACAACCAAUUAGUA---GAGGAUGGAAUU-AGAC-UA--------------------------------------------------------------------UGAGU-UAGUGUAGCACUG-C------------------------------------------------------------
#=GR equCab2/Equus/1-1354                            PP *******.....**************99...779*********.***9.87....................................................................44566.8999*********.*............................................................
cavPor3/Cavia/1-1333/1-1333                             GAACUGG-----ACCUGGCCAAUUGGAACA-GAACAUAGAAUUAAAAU-UG--AUGAC--AGUACCUUGUG--------A-----------------------------GGAUUUG-AGUGAGC-CAACAUGGCUCCU-C------------------------------------------------------------
#=GR cavPor3/Cavia/1-1333/1-1333                     PP *******.....*98***************.************88999.**..***66..99999******........*.............................*******.*******.*************.*............................................................
otoGar3/Otolemur/1-1396                                 GUAUUGG-----UCACAGUCA----GAGCA-GAACGUGUAAUU-AGAC-UG--AUGACAUGCUGUCCAGCUACUCAGUGA-----------------------------GGACUUG--GUGAAU-UACCAUGGCGUUUUC------------------------------------------------------------
#=GR otoGar3/Otolemur/1-1396                         PP *******.....****99995....88888.88899*******.****.**..***************************.............................*******..******.*********98877*............................................................
octDeg1/Octodon/1-1284/1-1284                           GAACUGA-----GCCUGGCCAAUUGGAGCA-GAGGAUGGAAUU-UAAG-UG-GAUGAC--ACCGCCCUGUG--------A-----------------------------GGACUUG-AGUGAGC-UAGCAUGGCUCCU-C------------------------------------------------------------
#=GR octDeg1/Octodon/1-1284/1-1284                   PP *******.....******************.************.9998.88.8***87..66888******........*.............................*******.*******.*************.*............................................................
tupChi1/Tupaia/1-1456                                   GAAUUGG-----GCAUAUCCAGUUAGAAGG-UUGGAUGGAACU-AGAG-UG--AUGACACAGUGUCCAGCUACUGAGAGU-----------------------------GGACAG---GUCAGC-UAGCAUGGCGCUU-C------------------------------------------------------------
#=GR tupChi1/Tupaia/1-1456                           PP *******.....******************.************.****.**..******************9*****998.............................****64...9*****.*************.*............................................................
panHod1/Pantholops/1-1358                               GAAUUGG-----UCACAGCCAGUUAGUG---GAGGAUGGAAUU-AGA--UG--A--------------------------G---------------------------U----------------UAGCAUAGCACCU-C------------------------------------------------------------
#=GR panHod1/Pantholops/1-1358                       PP *******.....************8777...669*********.***..99..6..........................4...........................4................799**********.*............................................................
bosTau7/Bos/1-1355                                      GAAUCGG-----UCACAGCCAGUU--AGUG-GAGGAUGGAAUU-AGA--UG--A--------------------------G---------------------------U----------------UAGCAUAGCACCU-C------------------------------------------------------------
#=GR bosTau7/Bos/1-1355                              PP *******.....***********9..5666.99**********.***..99..6..........................4...........................4................799**********.*............................................................
oviAri3/Ovis/1-1356                                     GAAUUGG-----UCACAGCCAGUUAGUG---GAGGAUGGAGUU-AGA--UG--A--------------------------G---------------------------U----------------UAGCAUAGCACCU-C------------------------------------------------------------
#=GR oviAri3/Ovis/1-1356                             PP *******.....************8777...669*********.**9..99..6..........................3...........................4................799**********.*............................................................
capHir1/Capra/1-1360                                    GAAUUGG-----UCACAGCCAGUUAGUG---GAGGAUGGAGUU-AGA--UG--A--------------------------G---------------------------U----------------UAGCAUAGCACCU-C------------------------------------------------------------
#=GR capHir1/Capra/1-1360                            PP *******.....************8777...669*********.**9..99..6..........................3...........................4................799**********.*............................................................
triMan1/Trichechus/1-1391                               GAAUGG-------CACAGCCAAUUAGAAGA-GAAGAUGGAAUU-AGAC-UG--AUGGUACUG--GUCAGCUAUUUAACCA-----------------------------A-AUUUG-GGUUAAU-UAGCAUAGCACCU--------------------------------------------------------------
#=GR triMan1/Trichechus/1-1391                       PP ***988.......9****************.************.****.**..**9776654..3444444666666654.............................3.56889.9******.**********998..............................................................
oryAfe1/Orycteropus/1-1368                              GAAUUGG-----GCACAGCCAAUGAUAAGA-AAGAGUGUAAUU-AGGC-UG--AUUGUAC--UGGUGAGCUACUCAGCCA-----------------------------UAAUUUG-AAUAAGU-UAGCAUAACACC---------------------------------------------------------------
#=GR oryAfe1/Orycteropus/1-1368                      PP *******.....******************.************.***9.*9..8885544..433555555788888887.............................7777888.8899999.999998766665...............................................................
felCat5/Fellis/1-1198                                   GGAUUGG-----GCACAGCCAAUUACUG---GAGGAGGGAGUU-AGAU-UG---UG---------------------------------------------------------------UGAGU-UAGCAUAGCACUU-C------------------------------------------------------------
#=GR felCat5/Fellis/1-1198                           PP ****999.....9**************9...679*********.****.*9...77...............................................................78999.9************.*............................................................
conCri1/Condylura/1-1299                                GAAUAGA-----GUGUGGCUAAUUAG--UG-GAAGAUGGAAUU-AGAC-UG--GUG-----------------------------------------------------------------AGC-UAGCAUGGCUCCU-C------------------------------------------------------------
#=GR conCri1/Condylura/1-1299                        PP *******.....************65..56.99**********.****.**..988.................................................................688.9************.*............................................................
dasnov3/Dasypus/1-1413                                  GAAUUGU-----GCUCAGCCAAUUAAAGGGUGCACUUGGACUU-UGA-------AGACACAUU-----------------GGUCAGAUAGAUACUCAGCGCGGAUUCGC-----UG-AGUAGAUAGAUCAUUUUCCUU-A------------------------------------------------------------
#=GR dasnov3/Dasypus/1-1413                          PP 7888888.....************9887651445555555555.554.......566655544.................44444444444444444444444444443.....33.333222112333444344444.4............................................................
jacJac1/Jaculus/1-1235                                  -------------CACUAUCAGUUGGUAGA-AAGGAUAUAAUU-CGA--UG--UUGACUUAGUGUCCCCCCCCC-CCCCA-----------------------------GGACUCG-AGUGAGC-CAGUCUAGUACUC-C------------------------------------------------------------
#=GR jacJac1/Jaculus/1-1235                          PP .............*****************.************.***..**..*********************.*****.............................*******.*******.*************.*............................................................
sorAra2/Sorex/1-1388                                    AGAUAGG-----GCACAGGCAAUUGGUGGA-UUAGA--------AUAC-UG--A--------------------------G---------------------------U----------------UAGCAUGGCUCCU-G------------------------------------------------------------
[truncated: 33,790 more chars]
