# Supplementary material for: Estimating the power of sequence covariation for detecting conserved RNA structure
Source: Bioinformatics. 2020 Feb 7;36(10):3072–6. doi: 10.1093/bioinformatics/btaa080 (PMC7214042; doi:10.1093/bioinformatics/btaa080)
Supplement: btaa080_Supplementary_Data [file btaa080_supplementary_data.zip › btaa080-Suppl_Data/data/alignments/XIST_Pyle17/R-scape/RepA_57_infernal_alignment_with_structure.sorted.out]

#-------------------------------------------------------------------------------------------------------
# MSA RepA_57_infernal_alignment_with_structure_1 nseq 57 (57) alen 1368 (2750) avgid 71.32 (68.15) nbpairs 319 (334)
# Two-set statistical test (one test for annotated basepairs, another for all other pairs)
#
# contacts  319 (319 bpairs 319 wc bpairs)
#
# Method Target_E-val [cov_min,cov_max] [FP | TP True Found | Sen PPV F] 
# GTp    0.05         [-9.84,53.16]     [0 | 1 319 1 | 0.31 100.00 0.62] 
#
#       left_pos       right_pos        score          E-value       substitutions      power
#-------------------------------------------------------------------------------------------------------
*	     441	     452	47.51554	0.00542355	31		0.34

# The predicted cyk-cov structure
# left_pos      right_pos    substitutions      power
#--------------------------------------------------------
# 1		10		16		0.16
# 2		9		19		0.20
# 3		8		15		0.14
# 12		150		27		0.30
# 13		149		27		0.30
# 14		148		36		0.39
# 15		147		60		0.60
# 16		146		40		0.43
# 17		145		25		0.27
# 21		143		28		0.31
# 22		142		24		0.26
# 23		140		33		0.36
# 24		139		17		0.17
# 64		2440		35		0.38
# 65		2439		34		0.37
# 66		2438		44		0.47
# 105		2437		48		0.51
# 106		2436		31		0.34
# 107		2435		51		0.53
# 133		2414		25		0.27
# 134		2413		48		0.51
# 135		2407		28		0.31
# 136		2406		24		0.26
# 137		2405		37		0.40
# 138		2404		41		0.44
# 154		2141		40		0.43
# 155		2140		40		0.43
# 156		2139		41		0.44
# 157		2138		64		0.63
# 159		2137		56		0.57
# 240		2136		78		0.72
# 241		2135		59		0.60
# 242		2134		72		0.68
# 243		2133		67		0.65
# 244		2114		45		0.48
# 283		294		10		0.07
# 284		293		7		0.03
# 285		292		7		0.03
# 286		291		6		0.01
# 303		2111		23		0.25
# 304		2110		30		0.33
# 305		2109		27		0.30
# 306		2106		22		0.24
# 308		2105		24		0.26
# 311		2104		13		0.12
# 312		2103		26		0.28
# 313		2102		33		0.36
# 327		961		24		0.26
# 328		960		35		0.38
# 329		959		24		0.26
# 330		958		25		0.27
# 331		957		25		0.27
# 332		956		52		0.54
# 333		955		53		0.55
# 334		954		55		0.57
# 336		953		42		0.45
# 337		952		37		0.40
# 338		951		33		0.36
# 339		950		32		0.35
# 345		356		15		0.14
# 346		355		6		0.01
# 347		354		4		0.00
# 348		353		4		0.00
# 365		947		23		0.25
# 366		946		23		0.25
# 367		945		24		0.26
# 368		944		40		0.43
# 371		942		37		0.40
# 372		941		45		0.48
# 373		940		29		0.32
# 374		939		60		0.60
# 375		938		56		0.57
# 376		937		50		0.52
# 377		935		69		0.66
# 378		934		45		0.48
# 397		933		54		0.56
# 398		529		42		0.45
# 399		528		30		0.33
# 400		527		29		0.32
# 401		526		30		0.33
# 402		525		23		0.25
# 407		520		24		0.26
# 408		519		27		0.30
# 409		518		29		0.32
# 410		517		29		0.32
# 411		512		35		0.38
# 412		511		33		0.36
# 439		454		40		0.43
# 440		453		3		0.00
# 441		452		31		0.34
# 442		451		3		0.00
# 443		450		3		0.00
# 457		510		25		0.27
# 458		509		12		0.10
# 459		508		22		0.24
# 463		2401		24		0.26
# 464		2400		29		0.32
# 465		2399		13		0.12
# 466		2398		20		0.21
# 467		2397		32		0.35
# 468		2396		24		0.26
# 469		2395		33		0.36
# 470		2394		29		0.32
# 471		2393		29		0.32
# 472		2389		23		0.25
# 473		2388		17		0.17
# 493		2387		32		0.35
# 494		2386		17		0.17
# 495		2385		15		0.14
# 538		924		20		0.21
# 539		923		26		0.28
# 540		922		17		0.17
# 541		921		11		0.09
# 557		913		20		0.21
# 563		912		26		0.28
# 564		911		56		0.57
# 567		910		56		0.57
# 568		908		45		0.48
# 569		907		38		0.41
# 596		906		48		0.51
# 597		905		27		0.30
# 598		904		30		0.33
# 599		903		13		0.12
# 604		902		18		0.18
# 605		901		9		0.06
# 606		900		14		0.13
# 607		899		8		0.04
# 608		898		19		0.20
# 609		897		28		0.31
# 610		896		40		0.43
# 612		893		10		0.07
# 613		892		29		0.32
# 618		889		27		0.30
# 619		888		4		0.00
# 620		887		8		0.04
# 621		886		7		0.03
# 622		885		2		0.00
# 623		884		13		0.12
# 635		716		40		0.43
# 636		715		39		0.42
# 637		711		12		0.10
# 638		710		11		0.09
# 667		709		7		0.03
# 668		708		46		0.49
# 675		707		32		0.35
# 677		706		15		0.14
# 678		705		27		0.30
# 679		704		41		0.44
# 680		692		32		0.35
# 681		690		31		0.34
# 682		689		39		0.42
# 683		688		22		0.24
# 727		775		35		0.38
# 728		770		45		0.48
# 731		769		38		0.41
# 732		768		16		0.16
# 733		767		35		0.38
# 851		878		21		0.22
# 852		877		23		0.25
# 853		876		41		0.44
# 854		875		29		0.32
# 855		874		6		0.01
# 856		873		19		0.20
# 857		871		6		0.01
# 859		870		26		0.28
# 860		865		18		0.18
# 962		1526		21		0.22
# 963		1525		19		0.20
# 964		1524		31		0.34
# 965		1521		14		0.13
# 966		1520		19		0.20
# 967		1519		7		0.03
# 968		1518		10		0.07
# 969		1517		9		0.06
# 970		1516		14		0.13
# 971		1515		20		0.21
# 972		1514		36		0.39
# 973		1513		14		0.13
# 974		1512		17		0.17
# 1023		1494		40		0.43
# 1024		1493		14		0.13
# 1025		1492		38		0.41
# 1026		1488		47		0.50
# 1027		1486		66		0.64
# 1028		1485		66		0.64
# 1029		1484		66		0.64
# 1040		1476		25		0.27
# 1041		1475		31		0.34
# 1042		1474		30		0.33
# 1043		1473		41		0.44
# 1044		1472		45		0.48
# 1045		1471		37		0.40
# 1046		1368		59		0.60
# 1047		1367		46		0.49
# 1048		1366		50		0.52
# 1049		1364		51		0.53
# 1076		1362		35		0.38
# 1077		1361		35		0.38
# 1078		1360		36		0.39
# 1079		1359		60		0.60
# 1084		1357		52		0.54
# 1085		1356		56		0.57
# 1086		1355		59		0.60
# 1087		1354		63		0.62
# 1088		1353		46		0.49
# 1089		1346		39		0.42
# 1090		1345		60		0.60
# 1091		1344		62		0.62
# 1119		1278		58		0.59
# 1120		1277		34		0.37
# 1121		1276		44		0.47
# 1122		1275		24		0.26
# 1123		1274		41		0.44
# 1124		1273		46		0.49
# 1125		1272		39		0.42
# 1129		1268		50		0.52
# 1130		1267		33		0.36
# 1131		1266		35		0.38
# 1132		1265		62		0.62
# 1133		1264		55		0.57
# 1134		1263		36		0.39
# 1138		1262		47		0.50
# 1139		1261		65		0.64
# 1140		1260		56		0.57
# 1144		1207		38		0.41
# 1145		1206		47		0.50
# 1146		1205		47		0.50
# 1149		1163		40		0.43
# 1150		1162		51		0.53
# 1153		1161		25		0.27
# 1302		1778		43		0.46
# 1303		1777		19		0.20
# 1304		1776		34		0.37
# 1305		1775		46		0.49
# 1306		1774		30		0.33
# 1307		1773		36		0.39
# 1308		1772		32		0.35
# 1310		1340		38		0.41
# 1311		1338		52		0.54
# 1312		1335		61		0.61
# 1313		1334		41		0.44
# 1315		1333		51		0.53
# 1402		1463		61		0.61
# 1403		1462		52		0.54
# 1404		1461		35		0.38
# 1405		1458		24		0.26
# 1406		1511		40		0.43
# 1407		1510		49		0.52
# 1408		1509		16		0.16
# 1409		1508		45		0.48
# 1410		1454		25		0.27
# 1411		1453		40		0.43
# 1412		1452		39		0.42
# 1413		1451		13		0.12
# 1414		1450		14		0.13
# 1415		1449		25		0.27
# 1416		1448		28		0.31
# 1528		1617		37		0.40
# 1529		1616		44		0.47
# 1530		1615		40		0.43
# 1531		1614		48		0.51
# 1532		1613		50		0.52
# 1533		1612		35		0.38
# 1534		1608		43		0.46
# 1535		1607		48		0.51
# 1537		1606		29		0.32
# 1539		1603		42		0.45
# 1540		1602		27		0.30
# 1541		1601		35		0.38
# 1542		1600		26		0.28
# 1543		1599		25		0.27
# 1547		1562		12		0.10
# 1548		1561		16		0.16
# 1549		1560		30		0.33
# 1550		1559		23		0.25
# 1551		1558		24		0.26
# 1565		1595		32		0.35
# 1566		1594		36		0.39
# 1567		1593		42		0.45
# 1569		1590		44		0.47
# 1572		1589		50		0.52
# 1573		1588		22		0.24
# 1574		1587		31		0.34
# 1575		1586		40		0.43
# 1576		1585		25		0.27
# 1577		1584		29		0.32
# 1632		2098		61		0.61
# 1633		2097		62		0.62
# 1635		2096		24		0.26
# 1637		2095		45		0.48
# 1638		2094		30		0.33
# 1639		2093		46		0.49
# 1651		2092		31		0.34
# 1652		2091		16		0.16
# 1688		2090		30		0.33
# 1689		2089		28		0.31
# 1690		2088		37		0.40
# 1691		2087		29		0.32
# 1692		2086		19		0.20
# 1693		2085		38		0.41
# 1695		2084		33		0.36
# 1696		2044		42		0.45
# 1697		2043		46		0.49
# 1698		2042		38		0.41
# 1699		2041		60		0.60
# 1700		2040		40		0.43
# 1701		2039		15		0.14
# 1704		2038		12		0.10
# 1705		2037		10		0.07
# 1706		2036		23		0.25
# 1707		2028		13		0.12
# 1708		2027		11		0.09
# 1709		2026		8		0.04
# 1710		2025		15		0.14
# 1711		2024		13		0.12
# 1712		2023		29		0.32
# 1713		2022		20		0.21
# 1722		2021		24		0.26
# 1723		2020		14		0.13
# 1724		2019		14		0.13
# 1725		2018		21		0.22
# 1726		2017		40		0.43
# 1727		2016		39		0.42
# 1732		2015		66		0.64
# 1733		2014		40		0.43
# 1735		1829		19		0.20
# 1736		1828		15		0.14
# 1739		1827		25		0.27
# 1740		1824		38		0.41
# 1742		1823		36		0.39
# 1743		1783		16		0.16
# 1744		1782		19		0.20
# 1745		1781		19		0.20
# 1746		1780		32		0.35
# 1747		1779		54		0.56
# 1832		1916		13		0.12
# 1833		1914		21		0.22
# 1834		1913		19		0.20
# 1835		1912		27		0.30
# 1836		1911		52		0.54
# 1837		1910		43		0.46
# 1838		1909		30		0.33
# 1839		1908		47		0.50
# 1843		1906		31		0.34
# 1844		1905		17		0.17
# 1846		1904		21		0.22
# 1847		1903		27		0.30
# 1848		1902		32		0.35
# 1890		1901		51		0.53
# 1923		2013		55		0.57
# 1924		2012		59		0.60
# 1925		2002		44		0.47
# 1975		2001		45		0.48
# 1976		2000		58		0.59
# 1977		1999		47		0.50
# 1978		1998		31		0.34
# 1979		1995		21		0.22
# 1980		1994		29		0.32
# 2142		2423		36		0.39
# 2143		2422		41		0.44
# 2144		2421		48		0.51
# 2145		2420		37		0.40
# 2147		2419		50		0.52
# 2239		2418		47		0.50
# 2243		2383		14		0.13
# 2244		2382		43		0.46
# 2245		2381		17		0.17
# 2247		2380		23		0.25
# 2248		2265		16		0.16
# 2249		2264		25		0.27
# 2250		2263		14		0.13
# 2251		2262		33		0.36
# 2428		2750		44		0.47
# 2429		2749		63		0.62
# 2430		2748		39		0.42
# 2432		2747		23		0.25
# 2433		2746		42		0.45
# 2434		2745		69		0.66
# 2441		2520		30		0.33
# 2442		2519		29		0.32
# 2443		2516		21		0.22
# 2445		2515		34		0.37
# 2446		2466		34		0.37
# 2447		2465		31		0.34
# 2448		2456		58		0.59
# 2536		2712		39		0.42
# 2537		2711		43		0.46
# 2538		2710		22		0.24
# 2540		2709		57		0.58
# 2659		2680		46		0.49
# 2660		2675		62		0.62
# 2661		2674		33		0.36
# 2662		2673		36		0.39
# 2719		2732		56		0.57
# 2720		2731		38		0.41
# 2721		2730		31		0.34
# 2722		2729		52		0.54
#
# BPAIRS 397
# avg substitutions per BP  33.1
# BPAIRS expected to covary 137.8
# BPAIRS observed to covary 1
#
#
# Method Target_E-val [cov_min,cov_max] [FP | TP True Found | Sen PPV F] 
# GTp    0.05         [-9.84,53.16]     [0 | 1 397 1 | 0.25 100.00 0.50] 
#
# in_cyk in_given   left_pos       right_pos      score           E-value    substitutions      power
#----------------------------------------------------------------------------------------------------------------
*	*	       441	       452	47.51554	0.00542355	31		0.34
