# Supplementary material for: Estimating the power of sequence covariation for detecting conserved RNA structure
Source: Bioinformatics. 2020 Feb 7;36(10):3072–6. doi: 10.1093/bioinformatics/btaa080 (PMC7214042; doi:10.1093/bioinformatics/btaa080)
Supplement: btaa080_Supplementary_Data [file btaa080_supplementary_data.zip › btaa080-Suppl_Data/data/alignments/XIST_Pyle17/R-scape/RepA_57_infernal_alignment_with_structure.sum]

#target_E-val	MSA	nseq	alen	avgid	method	TP	True	Found	SEN	PPV
0.05		RepA_57_infernal_alignment_with_structure_1	57	1368	71.32	
 GTp 1 319 1 0.31 100.00  GTp 1 397 1 0.25 100.00 
