# Supplementary material for: Estimating the power of sequence covariation for detecting conserved RNA structure
Source: Bioinformatics. 2020 Feb 7;36(10):3072–6. doi: 10.1093/bioinformatics/btaa080 (PMC7214042; doi:10.1093/bioinformatics/btaa080)
Supplement: btaa080_Supplementary_Data [file btaa080_supplementary_data.zip › btaa080-Suppl_Data/data/alignments/XIST_Pyle17/R-scape/RepA_57_infernal_alignment_with_structure_1.surv]

47.421900	0.0031348
37.510722	0.00626959
31.532552	0.00940439
29.802029	0.0125392
27.756865	0.015674
22.093336	0.0188088
21.464055	0.0219436
20.362813	0.0250784
19.890852	0.0282132
19.261571	0.0344828
18.946930	0.0376176
18.789610	0.0407524
18.474969	0.0438871
17.688368	0.0470219
16.744446	0.0501567
15.957845	0.0532915
15.171244	0.0564263
15.013923	0.0658307
14.856603	0.0752351
14.541963	0.0783699
14.227322	0.0846395
14.070002	0.0877743
13.755361	0.0940439
13.440721	0.100313
13.126080	0.103448
12.968760	0.109718
12.811440	0.112853
12.496799	0.115987
12.339479	0.119122
12.182158	0.125392
11.867518	0.134796
11.710198	0.144201
11.552877	0.147335
11.395557	0.15047
11.080917	0.153605
10.451635	0.15674
10.294315	0.159875
9.979675	0.163009
9.822354	0.166144
9.507714	0.169279
9.350394	0.172414
8.721112	0.178683
8.249152	0.184953
8.091831	0.188088
7.934511	0.197492
7.777191	0.200627
7.619871	0.206897
7.305230	0.213166
7.147910	0.216301
6.990589	0.219436
6.833269	0.222571
6.518629	0.22884
6.361308	0.231975
6.203988	0.241379
6.046668	0.244514
5.889348	0.253918
5.732027	0.260188
5.417387	0.263323
5.260066	0.272727
5.102746	0.278997
4.945426	0.282132
4.788106	0.291536
4.473465	0.30094
4.316145	0.304075
4.158825	0.30721
4.001504	0.316614
3.844184	0.326019
3.686864	0.335423
3.529543	0.341693
3.372223	0.351097
3.214903	0.357367
3.057583	0.363636
2.742942	0.366771
2.585622	0.373041
2.428302	0.37931
2.270981	0.38558
2.113661	0.394984
1.956341	0.401254
1.641700	0.407524
1.484380	0.416928
1.327060	0.420063
1.169739	0.426332
1.012419	0.445141
0.855099	0.448276
0.697779	0.460815
0.540458	0.470219
0.383138	0.482759
0.225818	0.495298
0.068497	0.514107
-0.088823	0.626959
-0.246143	0.652038
-0.403463	0.661442
-0.560784	0.680251
-0.718104	0.695925
-0.875424	0.708464
-1.032744	0.717868
-1.190065	0.730408
-1.347385	0.736677
-1.504705	0.746082
-1.662026	0.752351
-1.819346	0.774295
-1.976666	0.808777
-2.133986	0.818182
-2.291307	0.830721
-2.448627	0.836991
-2.605947	0.846395
-2.763267	0.855799
-2.920588	0.868339
-3.077908	0.874608
-3.235228	0.890282
-3.392549	0.896552
-3.549869	0.905956
-3.707189	0.909091
-3.864509	0.912226
-4.021830	0.92163
-4.179150	0.924765
-4.336470	0.9279
-4.493790	0.934169
-4.651111	0.943574
-4.808431	0.949843
-5.123072	0.956113
-5.752353	0.959248
-5.909673	0.971787
-6.066993	0.974922
-6.224313	0.978056
-6.381634	0.981191
-6.538954	0.984326
-6.696274	0.990596
-7.640196	0.99373
-9.842680	1
&
53.085429	1.06985e-06
51.354906	2.1397e-06
46.477978	4.27941e-06
46.006017	6.41911e-06
45.691377	7.48896e-06
45.534056	9.62867e-06
45.376736	1.17684e-05
45.219416	1.28382e-05
45.062095	1.49779e-05
44.904775	1.60478e-05
44.118174	1.71176e-05
43.960854	1.81875e-05
43.803533	1.92573e-05
43.174252	2.03272e-05
42.702291	2.1397e-05
42.544971	2.24669e-05
42.387651	2.35367e-05
42.073010	2.46066e-05
41.758370	2.56764e-05
41.601049	2.67463e-05
41.443729	2.8886e-05
41.286409	2.99558e-05
41.129089	3.10257e-05
40.971768	3.20956e-05
40.814448	3.42353e-05
40.657128	3.53051e-05
40.499808	3.6375e-05
40.342487	3.74448e-05
40.185167	3.95845e-05
39.870526	4.17242e-05
39.555886	4.38639e-05
39.398566	4.70735e-05
39.241245	4.92132e-05
39.083925	5.0283e-05
38.926605	5.13529e-05
38.769285	5.45624e-05
38.611964	5.88418e-05
38.454644	6.20514e-05
38.297324	6.31212e-05
38.140003	6.41911e-05
37.982683	6.74007e-05
37.825363	7.59595e-05
37.668043	7.80992e-05
37.510722	8.23786e-05
37.353402	8.6658e-05
37.196082	8.98675e-05
37.038762	9.41469e-05
36.881441	9.73565e-05
36.724121	0.000101636
36.409480	0.000103776
36.252160	0.000106985
36.094840	0.000109125
35.780199	0.000113404
35.622879	0.000114474
35.465559	0.000116614
35.308239	0.000118754
35.150918	0.000124103
34.993598	0.000127312
34.836278	0.000132662
34.678957	0.000135871
34.521637	0.000139081
34.364317	0.00014657
34.206997	0.000156198
34.049676	0.000159408
33.892356	0.000165827
33.735036	0.000172246
33.577716	0.000181875
33.420395	0.000191503
33.263075	0.000194713
33.105755	0.000204342
32.948434	0.00021504
32.791114	0.000224669
32.633794	0.000226809
32.476474	0.000233228
32.319153	0.000239647
32.161833	0.000250345
32.004513	0.000261044
31.847193	0.000268533
31.689872	0.000278161
31.532552	0.00028779
31.375232	0.000301698
31.217911	0.000313467
31.060591	0.000325235
30.903271	0.000335933
30.745951	0.000345562
30.588630	0.00035947
30.431310	0.000377658
30.273990	0.000392636
30.116670	0.000407613
29.959349	0.000429011
29.802029	0.000451477
29.644709	0.000464316
29.487388	0.000483573
29.330068	0.000495341
29.172748	0.000509249
29.015428	0.000529577
28.858107	0.000546694
28.700787	0.000567021
28.543467	0.00057879
28.386147	0.000600187
28.228826	0.000622654
28.071506	0.000642981
27.914186	0.000670797
27.756865	0.000693264
27.599545	0.000715731
27.442225	0.000740337
27.284905	0.000761734
27.127584	0.000788481
26.970264	0.000825926
26.812944	0.000855881
26.655624	0.000894396
26.498303	0.000930771
26.340983	0.000971425
26.183663	0.00100566
26.026342	0.00104418
25.869022	0.00108697
25.711702	0.00113618
25.554382	0.00117149
25.397061	0.00121428
25.239741	0.00124424
25.082421	0.00127847
24.925101	0.00133411
24.767780	0.00138118
24.610460	0.00143039
24.453140	0.00148174
24.295819	0.00154273
24.138499	0.00160157
23.981179	0.00166897
23.823859	0.0017353
23.666538	0.00180163
23.509218	0.00185405
23.351898	0.0019375
23.194578	0.00200169
23.037257	0.00207016
22.879937	0.00212687
22.722617	0.00221138
22.565296	0.0022959
22.407976	0.00239326
22.250656	0.0024735
22.093336	0.00256122
21.936015	0.00265537
21.778695	0.00275273
21.621375	0.00285436
21.464055	0.00295814
21.306734	0.00306726
21.149414	0.00317639
20.992094	0.00329193
20.834773	0.00342246
20.677453	0.00355619
20.520133	0.00369206
20.362813	0.00382365
20.205492	0.00394882
20.048172	0.00408576
19.890852	0.00422591
19.733532	0.00437783
19.576211	0.00455008
19.418891	0.00471484
19.261571	0.00487638
19.104250	0.00506147
18.946930	0.00526046
18.789610	0.00545731
18.632290	0.0056424
18.474969	0.00582534
18.317649	0.00601257
18.160329	0.00623724
18.003009	0.00648223
17.845688	0.00670904
17.688368	0.00692836
17.531048	0.00715838
17.373727	0.00741942
17.216407	0.00768581
17.059087	0.00793295
16.901767	0.00820683
16.744446	0.00852137
16.587126	0.0088573
16.429806	0.00919431
16.272486	0.00954843
16.115165	0.00997851
15.957845	0.0104064
15.800525	0.0108044
15.643204	0.0112174
15.485884	0.0116496
15.328564	0.0121043
15.171244	0.0125633
15.013923	0.0130736
14.856603	0.0135871
14.699283	0.0141199
14.541963	0.0146901
14.384642	0.0152604
14.227322	0.0158648
14.070002	0.0164511
13.912681	0.0171604
13.755361	0.0178376
13.598041	0.0185544
13.440721	0.0193087
13.283400	0.0200993
13.126080	0.0209231
12.968760	0.0217693
12.811440	0.0226434
12.654119	0.023571
12.496799	0.0244472
12.339479	0.0254122
12.182158	0.0264029
12.024838	0.0274214
11.867518	0.0284848
11.710198	0.0295825
11.552877	0.0307304
11.395557	0.031842
11.238237	0.0330499
11.080917	0.0342791
10.923596	0.0355298
10.766276	0.0368436
10.608956	0.0382793
10.451635	0.0397354
10.294315	0.0411786
10.136995	0.0425972
9.979675	0.044095
9.822354	0.0455842
9.665034	0.0471666
9.507714	0.0487713
9.350394	0.0504863
9.193073	0.0522772
9.035753	0.0540575
8.878433	0.0559393
8.721112	0.0578126
8.563792	0.0597437
8.406472	0.0617711
8.249152	0.063853
8.091831	0.0659874
7.934511	0.0682298
7.777191	0.070469
7.619871	0.0728088
7.462550	0.075171
7.305230	0.0775225
7.147910	0.0801116
6.990589	0.0826525
6.833269	0.0853902
6.675949	0.0882082
6.518629	0.0910572
6.361308	0.0939512
6.203988	0.0969532
6.046668	0.0999702
5.889348	0.10319
5.732027	0.106483
5.574707	0.109825
5.417387	0.11332
5.260066	0.116965
5.102746	0.120717
4.945426	0.124519
4.788106	0.128361
4.630785	0.13242
4.473465	0.136597
4.316145	0.140765
4.158825	0.145106
4.001504	0.149579
3.844184	0.154241
3.686864	0.159238
3.529543	0.16455
3.372223	0.169802
3.214903	0.175303
3.057583	0.180964
2.900262	0.18687
2.742942	0.19287
2.585622	0.198725
2.428302	0.205023
2.270981	0.211281
2.113661	0.217857
1.956341	0.224565
1.799020	0.231596
1.641700	0.238914
1.484380	0.246481
1.327060	0.25458
1.169739	0.263143
1.012419	0.271891
0.855099	0.280883
0.697779	0.290212
0.540458	0.300234
0.383138	0.310906
0.225818	0.322687
0.068497	0.338728
-0.088823	0.429703
-0.246143	0.468859
-0.403463	0.496005
-0.560784	0.519382
-0.718104	0.541428
-0.875424	0.56161
-1.032744	0.580453
-1.190065	0.598756
-1.347385	0.616712
-1.504705	0.63407
-1.662026	0.651337
-1.819346	0.668188
-1.976666	0.684455
-2.133986	0.700039
-2.291307	0.715441
-2.448627	0.730525
-2.605947	0.744925
-2.763267	0.758829
-2.920588	0.772266
-3.077908	0.78541
-3.235228	0.797793
-3.392549	0.809784
-3.549869	0.821063
-3.707189	0.832007
-3.864509	0.842227
-4.021830	0.851967
-4.179150	0.861322
-4.336470	0.87007
-4.493790	0.878268
-4.651111	0.886306
-4.808431	0.893986
-4.965751	0.901119
-5.123072	0.907715
-5.280392	0.914032
-5.437712	0.919989
-5.595032	0.925479
-5.752353	0.93078
-5.909673	0.935681
-6.066993	0.940274
-6.224313	0.944586
-6.381634	0.948647
-6.538954	0.952419
-6.696274	0.955949
-6.853595	0.959341
-7.010915	0.962498
-7.168235	0.965375
-7.325555	0.968084
-7.482876	0.970633
-7.640196	0.972928
-7.797516	0.97509
-7.954836	0.977077
-8.112157	0.978967
-8.269477	0.980706
-8.426797	0.982378
-8.584118	0.983891
-8.741438	0.985226
-8.898758	0.986476
-9.056078	0.987653
-9.213399	0.988751
-9.370719	0.989745
-9.528039	0.990648
-9.685359	0.991501
-9.842680	1
&
66.143012	5.34743e-08
63.153927	1.06949e-07
60.007521	1.60423e-07
59.535561	2.13897e-07
58.906279	3.20846e-07
58.276998	3.7432e-07
58.119678	4.27795e-07
57.647717	4.81269e-07
57.333077	5.34743e-07
56.703796	7.48641e-07
56.546475	8.55589e-07
56.074515	9.09064e-07
55.917194	9.62538e-07
55.602554	1.01601e-06
55.445233	1.12296e-06
55.130593	1.17644e-06
54.815952	1.28338e-06
54.658632	1.39033e-06
54.501312	1.49728e-06
54.343992	1.55076e-06
54.029351	1.8716e-06
53.872031	1.97855e-06
53.714710	2.0855e-06
53.557390	2.35287e-06
53.400070	2.45982e-06
53.242750	2.56677e-06
53.085429	2.67372e-06
52.928109	2.78067e-06
52.770789	2.88761e-06
52.613469	3.15499e-06
52.456148	3.31541e-06
52.298828	3.58278e-06
52.141508	3.79668e-06
51.984187	4.06405e-06
51.826867	4.49184e-06
51.669547	4.70574e-06
51.512227	4.86616e-06
51.354906	5.13354e-06
51.197586	5.50786e-06
51.040266	5.93565e-06
50.882946	6.20302e-06
50.725625	6.73777e-06
50.568305	7.11209e-06
50.410985	7.48641e-06
50.253664	8.02115e-06
50.096344	8.44894e-06
49.939024	8.87674e-06
49.781704	9.19759e-06
49.624383	9.67885e-06
49.467063	9.94623e-06
49.309743	1.07483e-05
49.152423	1.11761e-05
48.995102	1.16574e-05
48.837782	1.25665e-05
48.680462	1.29943e-05
48.523141	1.37429e-05
48.365821	1.42242e-05
48.208501	1.50263e-05
48.051181	1.57215e-05
47.893860	1.62027e-05
47.736540	1.72187e-05
47.579220	1.82347e-05
47.421900	1.91973e-05
47.264579	2.04807e-05
47.107259	2.13363e-05
46.949939	2.21918e-05
46.792618	2.32079e-05
46.635298	2.44378e-05
46.477978	2.56142e-05
46.320658	2.64698e-05
46.163337	2.76997e-05
46.006017	2.85018e-05
45.848697	2.98922e-05
45.691377	3.1229e-05
45.534056	3.27798e-05
45.376736	3.44909e-05
45.219416	3.59882e-05
45.062095	3.72716e-05
44.904775	3.90897e-05
44.747455	4.09613e-05
44.590135	4.24586e-05
44.432814	4.44372e-05
44.275494	4.66831e-05
44.118174	4.93033e-05
43.960854	5.15493e-05
43.803533	5.38487e-05
43.646213	5.60946e-05
43.488893	5.82336e-05
43.331572	6.11746e-05
43.174252	6.42227e-05
43.016932	6.6629e-05
42.859612	6.93562e-05
42.702291	7.22438e-05
42.544971	7.51849e-05
42.387651	7.74843e-05
42.230331	8.14414e-05
42.073010	8.42221e-05
41.915690	8.79653e-05
41.758370	9.16015e-05
41.601049	9.53447e-05
41.443729	9.95692e-05
41.286409	0.000104061
41.129089	0.000108606
40.971768	0.000112777
40.814448	0.000116948
40.657128	0.000121761
40.499808	0.000126734
40.342487	0.000130905
40.185167	0.000135932
40.027847	0.000141654
39.870526	0.000147001
39.713206	0.00015299
39.555886	0.000158605
39.398566	0.000164861
39.241245	0.000170583
39.083925	0.000177481
38.926605	0.000184914
38.769285	0.000193203
38.611964	0.000200208
38.454644	0.000208336
38.297324	0.000216625
38.140003	0.000225662
37.982683	0.000235073
37.825363	0.000244378
37.668043	0.000253896
37.510722	0.000262987
37.353402	0.000272773
37.196082	0.000283093
37.038762	0.000294964
36.881441	0.000307157
36.724121	0.000318386
36.566801	0.000329937
36.409480	0.000341059
36.252160	0.000352182
36.094840	0.00036539
35.937520	0.000378384
35.780199	0.00039079
35.622879	0.000405549
35.465559	0.000422019
35.308239	0.000437367
35.150918	0.000452393
34.993598	0.000469237
34.836278	0.000487312
34.678957	0.000504156
34.521637	0.000521589
34.364317	0.000539235
34.206997	0.000558379
34.049676	0.000577844
33.892356	0.000598859
33.735036	0.000620356
33.577716	0.00064351
33.420395	0.000665221
33.263075	0.000688856
33.105755	0.00071185
32.948434	0.000738053
32.791114	0.000764148
32.633794	0.000790832
32.476474	0.000820082
32.319153	0.000847675
32.161833	0.000877674
32.004513	0.000906336
31.847193	0.000938314
31.689872	0.000969008
31.532552	0.00100115
31.375232	0.00103697
31.217911	0.00107451
31.060591	0.00111189
30.903271	0.00115125
30.745951	0.00119232
30.588630	0.00123274
30.431310	0.00127296
30.273990	0.00131713
30.116670	0.00135991
29.959349	0.00140429
29.802029	0.00145327
29.644709	0.00150006
29.487388	0.00155177
29.330068	0.00160364
29.172748	0.0016569
29.015428	0.00171252
28.858107	0.00176984
28.700787	0.00183134
28.543467	0.00189128
28.386147	0.00195342
28.228826	0.00201662
28.071506	0.00208368
27.914186	0.00215149
27.756865	0.00222378
27.599545	0.00229624
27.442225	0.0023695
27.284905	0.00244945
27.127584	0.00252987
26.970264	0.00260869
26.812944	0.00269511
26.655624	0.00277917
26.498303	0.0028743
26.340983	0.00296879
26.183663	0.00306445
26.026342	0.00316552
25.869022	0.00326787
25.711702	0.00337637
25.554382	0.00348364
25.397061	0.00359711
25.239741	0.0037132
25.082421	0.00382849
24.925101	0.0039448
24.767780	0.00407057
24.610460	0.00420159
24.453140	0.00433356
24.295819	0.00447163
24.138499	0.00461601
23.981179	0.00476494
23.823859	0.00492188
23.666538	0.00507755
23.509218	0.00524316
23.351898	0.00540962
23.194578	0.00557785
23.037257	0.00575523
22.879937	0.00593635
22.722617	0.00612527
22.565296	0.00631371
22.407976	0.00651002
22.250656	0.00670568
22.093336	0.0069138
21.936015	0.00713685
21.778695	0.00736122
21.621375	0.00758614
21.464055	0.00782297
21.306734	0.00806569
21.149414	0.00831157
20.992094	0.00856204
20.834773	0.00881631
20.677453	0.00909117
20.520133	0.0093687
20.362813	0.00965565
20.205492	0.00994911
20.048172	0.0102487
19.890852	0.010559
19.733532	0.0108759
19.576211	0.0112034
19.418891	0.0115382
19.261571	0.0118865
19.104250	0.0122413
18.946930	0.0126051
18.789610	0.0129832
18.632290	0.0133719
18.474969	0.0137703
18.317649	0.0141748
18.160329	0.0145958
18.003009	0.0150318
17.845688	0.0154752
17.688368	0.0159333
17.531048	0.0164034
17.373727	0.0168938
17.216407	0.0174034
17.059087	0.0179282
16.901767	0.0184731
16.744446	0.0190355
16.587126	0.0196074
16.429806	0.0201988
16.272486	0.0207914
16.115165	0.0214172
15.957845	0.0220722
15.800525	0.0227423
15.643204	0.0234344
15.485884	0.0241483
15.328564	0.0248941
15.171244	0.0256522
15.013923	0.0264516
14.856603	0.027264
14.699283	0.0281151
14.541963	0.0289786
14.384642	0.0298787
14.227322	0.0308134
14.070002	0.0317762
13.912681	0.0327668
13.755361	0.0337873
13.598041	0.0348374
13.440721	0.0359202
13.283400	0.0370294
13.126080	0.0381886
12.968760	0.0393719
12.811440	0.0405925
12.654119	0.0418545
12.496799	0.0431377
12.339479	0.0444641
12.182158	0.0458278
12.024838	0.0472209
11.867518	0.0486607
11.710198	0.0501285
11.552877	0.0516502
11.395557	0.0532058
11.238237	0.0548214
11.080917	0.05647
10.923596	0.0581508
10.766276	0.0598861
10.608956	0.0616726
10.451635	0.0634898
10.294315	0.0653502
10.136995	0.0672634
9.979675	0.0692418
9.822354	0.0712673
9.665034	0.0733315
9.507714	0.0754458
9.350394	0.0776502
9.193073	0.0799024
9.035753	0.0821913
8.878433	0.0845495
8.721112	0.0869592
8.563792	0.0894367
8.406472	0.0919795
8.249152	0.094575
8.091831	0.0972383
7.934511	0.0999827
7.777191	0.102815
7.619871	0.105693
7.462550	0.108663
7.305230	0.111704
7.147910	0.114801
6.990589	0.117999
6.833269	0.121292
6.675949	0.124649
6.518629	0.128063
6.361308	0.131589
6.203988	0.135206
6.046668	0.138878
5.889348	0.142672
5.732027	0.146543
5.574707	0.150562
5.417387	0.154621
5.260066	0.158785
5.102746	0.16304
4.945426	0.167424
4.788106	0.171916
4.630785	0.176518
4.473465	0.181242
4.316145	0.186055
4.158825	0.190986
4.001504	0.19605
3.844184	0.201239
3.686864	0.206546
3.529543	0.21197
3.372223	0.217571
3.214903	0.223324
3.057583	0.229242
2.900262	0.235274
2.742942	0.241516
2.585622	0.247863
2.428302	0.25441
2.270981	0.261156
2.113661	0.268089
1.956341	0.275211
1.799020	0.282551
1.641700	0.290094
1.484380	0.297851
1.327060	0.305856
1.169739	0.314098
1.012419	0.322602
0.855099	0.331386
0.697779	0.340492
0.540458	0.349855
0.383138	0.359654
0.225818	0.369825
0.068497	0.380578
-0.088823	0.394188
-0.246143	0.408193
-0.403463	0.42264
-0.560784	0.437537
-0.718104	0.452881
-0.875424	0.468791
-1.032744	0.485088
-1.190065	0.501759
-1.347385	0.518723
-1.504705	0.535828
-1.662026	0.552929
-1.819346	0.569977
-1.976666	0.58694
-2.133986	0.603743
-2.291307	0.620274
-2.448627	0.63653
-2.605947	0.652497
-2.763267	0.668135
-2.920588	0.683326
-3.077908	0.698149
-3.235228	0.712589
-3.392549	0.726576
-3.549869	0.740115
-3.707189	0.75323
-3.864509	0.765842
-4.021830	0.778017
-4.179150	0.78974
-4.336470	0.800966
-4.493790	0.81175
-4.651111	0.822082
-4.808431	0.831947
-4.965751	0.841377
-5.123072	0.850374
-5.280392	0.858951
-5.437712	0.867163
-5.595032	0.874928
-5.752353	0.882297
-5.909673	0.889388
-6.066993	0.896066
-6.224313	0.902375
-6.381634	0.908432
-6.538954	0.914148
-6.696274	0.919559
-6.853595	0.924675
-7.010915	0.929506
-7.168235	0.934075
-7.325555	0.938384
-7.482876	0.942445
-7.640196	0.946305
-7.797516	0.949909
-7.954836	0.953303
-8.112157	0.956513
-8.269477	0.95952
-8.426797	0.962349
-8.584118	0.964996
-8.741438	0.967491
-8.898758	0.96981
-9.056078	0.971992
-9.213399	0.974022
-9.370719	0.975943
-9.528039	0.977745
-9.685359	0.979425
-9.842680	1
&
143.701906	7.51529e-18
143.544586	7.87739e-18
143.387266	8.25692e-18
143.229946	8.65474e-18
143.072625	9.07171e-18
142.915305	9.50877e-18
142.757985	9.96688e-18
142.600664	1.04471e-17
142.443344	1.09504e-17
142.286024	1.14779e-17
142.128704	1.20309e-17
141.971383	1.26104e-17
141.814063	1.32179e-17
141.656743	1.38547e-17
141.499423	1.45221e-17
141.342102	1.52217e-17
141.184782	1.5955e-17
141.027462	1.67235e-17
140.870141	1.75291e-17
140.712821	1.83735e-17
140.555501	1.92585e-17
140.398181	2.01862e-17
140.240860	2.11585e-17
140.083540	2.21777e-17
139.926220	2.32459e-17
139.768900	2.43656e-17
139.611579	2.55392e-17
139.454259	2.67693e-17
139.296939	2.80586e-17
139.139618	2.941e-17
138.982298	3.08265e-17
138.824978	3.23112e-17
138.667658	3.38673e-17
138.510337	3.54984e-17
138.353017	3.72081e-17
138.195697	3.9e-17
138.038377	4.08782e-17
137.881056	4.28469e-17
137.723736	4.49103e-17
137.566416	4.70731e-17
137.409095	4.934e-17
137.251775	5.1716e-17
137.094455	5.42064e-17
136.937135	5.68167e-17
136.779814	5.95527e-17
136.622494	6.24204e-17
136.465174	6.54261e-17
136.307854	6.85765e-17
136.150533	7.18786e-17
135.993213	7.53396e-17
135.835893	7.89673e-17
135.678572	8.27695e-17
135.521252	8.67548e-17
135.363932	9.09319e-17
135.206612	9.53101e-17
135.049291	9.9899e-17
134.891971	1.04709e-16
134.734651	1.0975e-16
134.577331	1.15034e-16
134.420010	1.20572e-16
134.262690	1.26377e-16
134.105370	1.32461e-16
133.948049	1.38838e-16
133.790729	1.45522e-16
133.633409	1.52527e-16
133.476089	1.5987e-16
133.318768	1.67566e-16
133.161448	1.75633e-16
133.004128	1.84087e-16
132.846808	1.92949e-16
132.689487	2.02237e-16
132.532167	2.11972e-16
132.374847	2.22175e-16
132.217526	2.32869e-16
132.060206	2.44078e-16
131.902886	2.55826e-16
131.745566	2.6814e-16
131.588245	2.81046e-16
131.430925	2.94573e-16
131.273605	3.08751e-16
131.116285	3.23611e-16
130.958964	3.39186e-16
130.801644	3.5551e-16
130.644324	3.7262e-16
130.487003	3.90553e-16
130.329683	4.09348e-16
130.172363	4.29048e-16
130.015043	4.49696e-16
129.857722	4.71337e-16
129.700402	4.94019e-16
129.543082	5.17792e-16
129.385762	5.42709e-16
129.228441	5.68825e-16
129.071121	5.96196e-16
128.913801	6.24885e-16
128.756480	6.54953e-16
128.599160	6.86468e-16
128.441840	7.19498e-16
128.284520	7.54118e-16
128.127199	7.90402e-16
127.969879	8.28432e-16
127.812559	8.68291e-16
127.655239	9.10067e-16
127.497918	9.53852e-16
127.340598	9.99743e-16
127.183278	1.04784e-15
127.025957	1.09825e-15
126.868637	1.15109e-15
126.711317	1.20647e-15
126.553997	1.26451e-15
126.396676	1.32534e-15
126.239356	1.38909e-15
126.082036	1.45591e-15
125.924716	1.52595e-15
125.767395	1.59935e-15
125.610075	1.67629e-15
125.452755	1.75692e-15
125.295434	1.84143e-15
125.138114	1.93e-15
124.980794	2.02283e-15
124.823474	2.12013e-15
124.666153	2.2221e-15
124.508833	2.32898e-15
124.351513	2.44099e-15
124.194193	2.55839e-15
124.036872	2.68143e-15
123.879552	2.81039e-15
123.722232	2.94555e-15
123.564911	3.08721e-15
123.407591	3.23567e-15
123.250271	3.39128e-15
123.092951	3.55436e-15
122.935630	3.72528e-15
122.778310	3.90442e-15
122.620990	4.09217e-15
122.463670	4.28895e-15
122.306349	4.49518e-15
122.149029	4.71133e-15
121.991709	4.93786e-15
121.834388	5.17528e-15
121.677068	5.42412e-15
121.519748	5.68491e-15
121.362428	5.95824e-15
121.205107	6.2447e-15
121.047787	6.54493e-15
120.890467	6.85959e-15
120.733147	7.18937e-15
120.575826	7.535e-15
120.418506	7.89724e-15
120.261186	8.27688e-15
120.103865	8.67477e-15
119.946545	9.09177e-15
119.789225	9.52882e-15
119.631905	9.98686e-15
119.474584	1.04669e-14
119.317264	1.097e-14
119.159944	1.14973e-14
119.002624	1.205e-14
118.845303	1.26291e-14
118.687983	1.32361e-14
118.530663	1.38723e-14
118.373342	1.4539e-14
118.216022	1.52378e-14
118.058702	1.59701e-14
117.901382	1.67376e-14
117.744061	1.7542e-14
117.586741	1.8385e-14
117.429421	1.92685e-14
117.272101	2.01945e-14
117.114780	2.11649e-14
116.957460	2.21819e-14
116.800140	2.32478e-14
116.642819	2.43649e-14
116.485499	2.55356e-14
116.328179	2.67626e-14
116.170859	2.80485e-14
116.013538	2.93961e-14
115.856218	3.08085e-14
115.698898	3.22887e-14
115.541578	3.384e-14
115.384257	3.54658e-14
115.226937	3.71696e-14
115.069617	3.89553e-14
114.912296	4.08267e-14
114.754976	4.27879e-14
114.597656	4.48434e-14
114.440336	4.69975e-14
114.283015	4.92551e-14
114.125695	5.1621e-14
113.968375	5.41006e-14
113.811055	5.66991e-14
113.653734	5.94225e-14
113.496414	6.22766e-14
113.339094	6.52677e-14
113.181773	6.84024e-14
113.024453	7.16875e-14
112.867133	7.51304e-14
112.709813	7.87385e-14
112.552492	8.25198e-14
112.395172	8.64827e-14
112.237852	9.06357e-14
112.080532	9.49881e-14
111.923211	9.95494e-14
111.765891	1.0433e-13
111.608571	1.09339e-13
111.451250	1.14589e-13
111.293930	1.20091e-13
111.136610	1.25857e-13
110.979290	1.319e-13
110.821969	1.38233e-13
110.664649	1.44869e-13
110.507329	1.51824e-13
110.350009	1.59113e-13
110.192688	1.66752e-13
110.035368	1.74757e-13
109.878048	1.83146e-13
109.720727	1.91937e-13
109.563407	2.01151e-13
109.406087	2.10806e-13
109.248767	2.20925e-13
109.091446	2.31529e-13
108.934126	2.42642e-13
108.776806	2.54288e-13
108.619486	2.66492e-13
108.462165	2.79282e-13
108.304845	2.92685e-13
108.147525	3.06732e-13
107.990204	3.21452e-13
107.832884	3.36878e-13
107.675564	3.53044e-13
107.518244	3.69985e-13
107.360923	3.87739e-13
107.203603	4.06344e-13
107.046283	4.25842e-13
106.888963	4.46274e-13
106.731642	4.67686e-13
106.574322	4.90125e-13
106.417002	5.1364e-13
106.259681	5.38283e-13
106.102361	5.64107e-13
105.945041	5.91169e-13
105.787721	6.19529e-13
105.630400	6.49248e-13
105.473080	6.80392e-13
105.315760	7.13029e-13
105.158440	7.47231e-13
105.001119	7.83073e-13
104.843799	8.20632e-13
104.686479	8.59992e-13
104.529158	9.01239e-13
104.371838	9.44462e-13
104.214518	9.89758e-13
104.057198	1.03722e-12
103.899877	1.08697e-12
103.742557	1.13909e-12
103.585237	1.19371e-12
103.427917	1.25095e-12
103.270596	1.31094e-12
103.113276	1.3738e-12
102.955956	1.43967e-12
102.798635	1.50869e-12
102.641315	1.58103e-12
102.483995	1.65683e-12
102.326675	1.73626e-12
102.169354	1.8195e-12
102.012034	1.90672e-12
101.854714	1.99813e-12
101.697394	2.09391e-12
101.540073	2.19428e-12
101.382753	2.29946e-12
101.225433	2.40968e-12
101.068112	2.52517e-12
100.910792	2.6462e-12
100.753472	2.77303e-12
100.596152	2.90593e-12
100.438831	3.04519e-12
100.281511	3.19112e-12
100.124191	3.34405e-12
99.966871	3.50429e-12
99.809550	3.67221e-12
99.652230	3.84817e-12
99.494910	4.03256e-12
99.337589	4.22577e-12
99.180269	4.42824e-12
99.022949	4.64039e-12
98.865629	4.86271e-12
98.708308	5.09567e-12
98.550988	5.33978e-12
98.393668	5.59557e-12
98.236348	5.86361e-12
98.079027	6.14449e-12
97.921707	6.4388e-12
97.764387	6.7472e-12
97.607066	7.07037e-12
97.449746	7.40899e-12
97.292426	7.76383e-12
97.135106	8.13564e-12
96.977785	8.52525e-12
96.820465	8.9335e-12
96.663145	9.36129e-12
96.505825	9.80955e-12
96.348504	1.02793e-11
96.191184	1.07714e-11
96.033864	1.12872e-11
95.876543	1.18275e-11
95.719223	1.23938e-11
95.561903	1.29871e-11
95.404583	1.36088e-11
95.247262	1.42603e-11
95.089942	1.49429e-11
94.932622	1.56582e-11
94.775302	1.64077e-11
94.617981	1.7193e-11
94.460661	1.80159e-11
94.303341	1.88781e-11
94.146020	1.97815e-11
93.988700	2.07282e-11
93.831380	2.17201e-11
93.674060	2.27595e-11
93.516739	2.38485e-11
93.359419	2.49896e-11
93.202099	2.61853e-11
93.044779	2.74381e-11
92.887458	2.87508e-11
92.730138	3.01262e-11
92.572818	3.15674e-11
92.415497	3.30775e-11
92.258177	3.46597e-11
92.100857	3.63176e-11
91.943537	3.80547e-11
91.786216	3.98748e-11
91.628896	4.17819e-11
91.471576	4.37801e-11
91.314256	4.58738e-11
91.156935	4.80675e-11
90.999615	5.0366e-11
90.842295	5.27743e-11
90.684974	5.52977e-11
90.527654	5.79417e-11
90.370334	6.07119e-11
90.213014	6.36144e-11
90.055693	6.66556e-11
89.898373	6.9842e-11
89.741053	7.31806e-11
89.583733	7.66786e-11
89.426412	8.03436e-11
89.269092	8.41837e-11
89.111772	8.82071e-11
88.954451	9.24226e-11
88.797131	9.68394e-11
88.639811	1.01467e-10
88.482491	1.06316e-10
88.325170	1.11396e-10
88.167850	1.16718e-10
88.010530	1.22295e-10
87.853210	1.28137e-10
87.695889	1.34259e-10
87.538569	1.40673e-10
87.381249	1.47392e-10
87.223928	1.54433e-10
87.066608	1.61809e-10
86.909288	1.69537e-10
86.751968	1.77634e-10
86.594647	1.86118e-10
86.437327	1.95006e-10
86.280007	2.04318e-10
86.122687	2.14074e-10
85.965366	2.24295e-10
85.808046	2.35004e-10
85.650726	2.46224e-10
85.493405	2.57978e-10
85.336085	2.70294e-10
85.178765	2.83196e-10
85.021445	2.96714e-10
84.864124	3.10876e-10
84.706804	3.25713e-10
84.549484	3.41258e-10
84.392164	3.57543e-10
84.234843	3.74605e-10
84.077523	3.9248e-10
83.920203	4.11207e-10
83.762882	4.30827e-10
83.605562	4.51381e-10
83.448242	4.72915e-10
83.290922	4.95475e-10
83.133601	5.1911e-10
82.976281	5.4387e-10
82.818961	5.69811e-10
82.661641	5.96987e-10
82.504320	6.25457e-10
82.347000	6.55283e-10
82.189680	6.8653e-10
82.032359	7.19265e-10
81.875039	7.53559e-10
81.717719	7.89486e-10
81.560399	8.27123e-10
81.403078	8.66552e-10
81.245758	9.07859e-10
81.088438	9.51131e-10
80.931118	9.96464e-10
80.773797	1.04395e-09
80.616477	1.0937e-09
80.459157	1.14582e-09
80.301836	1.20042e-09
80.144516	1.25762e-09
79.987196	1.31753e-09
79.829876	1.3803e-09
79.672555	1.44605e-09
79.515235	1.51494e-09
79.357915	1.58709e-09
79.200595	1.66268e-09
79.043274	1.74187e-09
78.885954	1.82482e-09
78.728634	1.91171e-09
78.571313	2.00274e-09
78.413993	2.09809e-09
78.256673	2.19798e-09
78.099353	2.30262e-09
77.942032	2.41222e-09
77.784712	2.52704e-09
77.627392	2.64732e-09
77.470072	2.77331e-09
77.312751	2.90528e-09
77.155431	3.04353e-09
76.998111	3.18835e-09
76.840790	3.34004e-09
76.683470	3.49894e-09
76.526150	3.66539e-09
76.368830	3.83974e-09
76.211509	4.02237e-09
76.054189	4.21368e-09
75.896869	4.41406e-09
75.739549	4.62396e-09
75.582228	4.84383e-09
75.424908	5.07413e-09
75.267588	5.31536e-09
75.110267	5.56804e-09
74.952947	5.83271e-09
74.795627	6.10994e-09
74.638307	6.40032e-09
74.480986	6.70447e-09
74.323666	7.02306e-09
74.166346	7.35676e-09
74.009026	7.70628e-09
73.851705	8.07237e-09
73.694385	8.45583e-09
73.537065	8.85747e-09
73.379744	9.27815e-09
73.222424	9.71876e-09
73.065104	1.01803e-08
72.907784	1.06636e-08
72.750463	1.11699e-08
72.593143	1.17002e-08
72.435823	1.22556e-08
72.278503	1.28373e-08
72.121182	1.34466e-08
71.963862	1.40847e-08
71.806542	1.4753e-08
71.649221	1.5453e-08
71.491901	1.61861e-08
71.334581	1.6954e-08
71.177261	1.77581e-08
71.019940	1.86004e-08
70.862620	1.94825e-08
70.705300	2.04063e-08
70.547980	2.13739e-08
70.390659	2.23872e-08
70.233339	2.34485e-08
70.076019	2.456e-08
69.918698	2.5724e-08
69.761378	2.69431e-08
69.604058	2.82198e-08
69.446738	2.95568e-08
69.289417	3.09571e-08
69.132097	3.24236e-08
68.974777	3.39593e-08
68.817457	3.55676e-08
68.660136	3.72519e-08
68.502816	3.90158e-08
68.345496	4.0863e-08
68.188175	4.27974e-08
68.030855	4.48231e-08
67.873535	4.69445e-08
67.716215	4.91661e-08
67.558894	5.14925e-08
67.401574	5.39287e-08
67.244254	5.64798e-08
67.086934	5.91513e-08
66.929613	6.19489e-08
66.772293	6.48784e-08
66.614973	6.7946e-08
66.457653	7.11583e-08
66.300332	7.4522e-08
66.143012	7.80443e-08
65.985692	8.17326e-08
65.828371	8.55947e-08
65.671051	8.96388e-08
65.513731	9.38734e-08
65.356411	9.83074e-08
65.199090	1.0295e-07
65.041770	1.07812e-07
64.884450	1.12902e-07
64.727130	1.18232e-07
64.569809	1.23813e-07
64.412489	1.29656e-07
64.255169	1.35774e-07
64.097848	1.42181e-07
63.940528	1.48888e-07
63.783208	1.55911e-07
63.625888	1.63264e-07
63.468567	1.70962e-07
63.311247	1.79023e-07
63.153927	1.87462e-07
62.996607	1.96297e-07
62.839286	2.05548e-07
62.681966	2.15233e-07
62.524646	2.25372e-07
62.367325	2.35988e-07
62.210005	2.47102e-07
62.052685	2.58737e-07
61.895365	2.70918e-07
61.738044	2.83671e-07
61.580724	2.97022e-07
61.423404	3.10998e-07
61.266084	3.2563e-07
61.108763	3.40947e-07
60.951443	3.56983e-07
60.794123	3.73769e-07
60.636802	3.91341e-07
60.479482	4.09737e-07
60.322162	4.28993e-07
60.164842	4.49151e-07
60.007521	4.70251e-07
59.850201	4.92339e-07
59.692881	5.1546e-07
59.535561	5.39662e-07
59.378240	5.64995e-07
59.220920	5.91513e-07
59.063600	6.19269e-07
58.906279	6.48321e-07
58.748959	6.78731e-07
58.591639	7.1056e-07
58.434319	7.43874e-07
58.276998	7.78743e-07
58.119678	8.15239e-07
57.962358	8.53437e-07
57.805038	8.93415e-07
57.647717	9.35257e-07
57.490397	9.79048e-07
57.333077	1.02488e-06
57.175756	1.07284e-06
57.018436	1.12304e-06
56.861116	1.17558e-06
56.703796	1.23056e-06
56.546475	1.28809e-06
56.389155	1.3483e-06
56.231835	1.41131e-06
56.074515	1.47725e-06
55.917194	1.54625e-06
55.759874	1.61845e-06
55.602554	1.69401e-06
55.445233	1.77307e-06
55.287913	1.8558e-06
55.130593	1.94236e-06
54.973273	2.03294e-06
54.815952	2.12771e-06
54.658632	2.22687e-06
54.501312	2.33063e-06
54.343992	2.43918e-06
54.186671	2.55276e-06
54.029351	2.67159e-06
53.872031	2.79592e-06
53.714710	2.92598e-06
53.557390	3.06206e-06
53.400070	3.20441e-06
53.242750	3.35334e-06
53.085429	3.50914e-06
52.928109	3.67211e-06
52.770789	3.8426e-06
52.613469	4.02094e-06
52.456148	4.2075e-06
52.298828	4.40263e-06
52.141508	4.60675e-06
51.984187	4.82024e-06
51.826867	5.04355e-06
51.669547	5.27711e-06
51.512227	5.52139e-06
51.354906	5.77687e-06
51.197586	6.04408e-06
51.040266	6.32352e-06
50.882946	6.61576e-06
50.725625	6.92138e-06
50.568305	7.24098e-06
50.410985	7.57519e-06
50.253664	7.92466e-06
50.096344	8.2901e-06
49.939024	8.6722e-06
49.781704	9.07173e-06
49.624383	9.48947e-06
49.467063	9.92623e-06
49.309743	1.03829e-05
49.152423	1.08603e-05
48.995102	1.13593e-05
48.837782	1.18811e-05
48.680462	1.24265e-05
48.523141	1.29966e-05
48.365821	1.35926e-05
48.208501	1.42155e-05
48.051181	1.48666e-05
47.893860	1.55472e-05
47.736540	1.62584e-05
47.579220	1.70017e-05
47.421900	1.77785e-05
47.264579	1.85903e-05
47.107259	1.94386e-05
46.949939	2.0325e-05
46.792618	2.12512e-05
46.635298	2.22188e-05
46.477978	2.32299e-05
46.320658	2.42861e-05
46.163337	2.53896e-05
46.006017	2.65423e-05
45.848697	2.77463e-05
45.691377	2.9004e-05
45.534056	3.03176e-05
45.376736	3.16895e-05
45.219416	3.31223e-05
45.062095	3.46185e-05
44.904775	3.61808e-05
44.747455	3.78121e-05
44.590135	3.95153e-05
44.432814	4.12935e-05
44.275494	4.31498e-05
44.118174	4.50876e-05
43.960854	4.71102e-05
43.803533	4.92211e-05
43.646213	5.14242e-05
43.488893	5.37232e-05
43.331572	5.6122e-05
43.174252	5.86249e-05
43.016932	6.12361e-05
42.859612	6.39599e-05
42.702291	6.68011e-05
42.544971	6.97643e-05
42.387651	7.28544e-05
42.230331	7.60766e-05
42.073010	7.94361e-05
41.915690	8.29383e-05
41.758370	8.65889e-05
41.601049	9.03936e-05
41.443729	9.43584e-05
41.286409	9.84895e-05
41.129089	0.000102793
40.971768	0.000107276
40.814448	0.000111944
40.657128	0.000116806
40.499808	0.000121867
40.342487	0.000127134
40.185167	0.000132617
40.027847	0.000138321
39.870526	0.000144254
39.713206	0.000150425
39.555886	0.00015684
39.398566	0.000163509
39.241245	0.000170439
39.083925	0.000177638
38.926605	0.000185114
38.769285	0.000192876
38.611964	0.00020093
38.454644	0.000209286
38.297324	0.000217949
38.140003	0.000226928
37.982683	0.00023623
37.825363	0.000245859
37.668043	0.000255823
37.510722	0.000266126
37.353402	0.00027677
37.196082	0.00028776
37.038762	0.000299095
36.881441	0.000310774
36.724121	0.000322794
36.566801	0.000335148
36.409480	0.000347825
36.252160	0.000360811
36.094840	0.000374085
35.937520	0.000387619
35.780199	0.000401375
35.622879	0.000415301
35.465559	0.000429328
35.308239	0.000443363
35.150918	0.000457272
34.993598	0.000470861
34.836278	0.000483817
34.678957	0.000495558
&
