# Supplementary material for: Estimating the power of sequence covariation for detecting conserved RNA structure
Source: Bioinformatics. 2020 Feb 7;36(10):3072–6. doi: 10.1093/bioinformatics/btaa080 (PMC7214042; doi:10.1093/bioinformatics/btaa080)
Supplement: btaa080_Supplementary_Data [file btaa080_supplementary_data.zip › btaa080-Suppl_Data/data/alignments/XIST_Pyle17/RepA_57_infernal_alignment_with_structure.sto]

# STOCKHOLM 1.0
#=GF AU Infernal 1.1

#=GF R2R SetDrawingParam autoBreakPairs true
#=GS panTro4/Pan/1-1381                              DE troglodytes//17034-18414 
#=GS ponAbe2/Pongo/1-1383                            DE pygmaeous abelii//18785-20167
#=GS rheMac3/Macaca/1-1395                           DE mulatta//18355-19749 
#=GS papHam1/Papio/1-1395                            DE hamadryas//18255-19649 
#=GS mm10/Mus/1-1540                                 DE musculus//17353-18982
#=GS hg19/Homo/1-1380                                DE sapiens//18854-20233
#=GS rn5/Rattus/1-1360                               DE norvegicus//15195-16575 
#=GS mesAur1/Mesocricetus/1-1318                     DE auratus//14231-15548 
#=GS oryCun2/Oryctolagus/1-1374                      DE cuniculus//17530-18903 
#=GS calJac3/Callithrix/1-1400                       DE jacchus//16957-18356 
#=GS nomLeu3/Nomascus/1-1264                         DE leucogenys//16680-17944 
#=GS saiBol1/Saimiri/1-1367                          DE boliviensis//17273-18639 
#=GS micOch1/Microtus/1-1442                         DE ochrogaster//14013-15454 
#=GS criGri1/Cricetulus/1-1300                       DE griseus//14666-15967 
#=GS chiLan1/Chinchilla/1-1315/1-1315                DE lanigera//15855-17169
#=GS hetGla2/Heterocephalus/1-1337/1-1337            DE glaber//16320-17656
#=GS ochPri3/Ochotona/1-1473                         DE princeps//15649-17121 
#=GS lepWed1/Leptonychotes/1-1353                    DE weddellii//16350-17705 
#=GS canFam3/Canis/1-1359                            DE lupus familiaris//16621-17982 
#=GS ailMel1/Ailuropoda/1-1363                       DE melanoleuca//16460-17825 
#=GS odoRosDiv1/Odobenus/1-1358                      DE rosmarus divergens//16526-17889 
#=GS camFer1/Camelus/1-1339                          DE ferus//15801-17139 
#=GS musFur1/Mustela/1-1366                          DE putorius furo//16390-17758 
#=GS vicPac2/Vicugna/1-1330                          DE pacos//15996-17325 
#=GS susScr3/Sus/1-1335                              DE scrofa//15384-16718 
#=GS turTru2/Tursiops/1-1281                         DE truncatus//15283-16563
#=GS orcOrc1/Orcinus/1-1281                          DE orca//16019-17300 
#=GS cerSim1/Ceratotherium/1-1327                    DE simum//17165-18494 
#=GS equCab2/Equus/1-1354                            DE caballus//14702-16058 
#=GS cavPor3/Cavia/1-1333/1-1333                     DE porcellus//15794-17126
#=GS otoGar3/Otolemur/1-1396                         DE garnettii//15437-16833 
#=GS octDeg1/Octodon/1-1284/1-1284                   DE degus//15063-16346
#=GS tupChi1/Tupaia/1-1456                           DE chinesis//16184-17639 
#=GS panHod1/Pantholops/1-1358                       DE hodgsonii//15022-16379 
#=GS bosTau7/Bos/1-1355                              DE taurus//15207-16561 
#=GS oviAri3/Ovis/1-1356                             DE aries//15588-16943 
#=GS capHir1/Capra/1-1360                            DE hircus//14728-16087 
#=GS triMan1/Trichechus/1-1391                       DE manatus latirostris//16963-18353 
#=GS oryAfe1/Orycteropus/1-1368                      DE afer afer//14087-15454 
#=GS felCat5/Fellis/1-1198                           DE catus//16291-17491 
#=GS conCri1/Condylura/1-1299                        DE cristata//15330-16630 
#=GS dasnov3/Dasypus/1-1413                          DE novemcinctus//15218-16630 
#=GS jacJac1/Jaculus/1-1235                          DE jaculus//15772-17007 
#=GS sorAra2/Sorex/1-1388                            DE araneus//11165-12553 
#=GS speTri2/Spermophilus/1-1185                     DE tridecemlineatus//14362-15546 
#=GS eriEur2/Erinaceus/1-1285                        DE europaeus//13208-14493 
#=GS eptFus1/Eptesicus/1-1200                        DE fuscus//14870-16073
#=GS myoLuc2/Myotis/1-1222                           DE lucifugus//13926-15150 
#=GS chrAsi1/Chrysochloris/1-1174                    DE asiatica//15452-16626 
#=GS pteAle1/Pteropus/1-1236                         DE alecto//13824-15060 
#=GS eleEdw1/Elephantulus/1-1312                     DE edwardii//10182-11497 
#=GS pteVam1/Pteropus/1-1233                         DE vampyrus//13437-14670 
#=GS echTel2/Echinops/1-1244                         DE telfairi//14039-15287 
#=GS myoDav1/Myotis/1-324                            DE davidii//14778-15101 

gorGor3/Gorilla/17499-18879/1-1381                      CCCAUCGGGG.CUGCGGAUACCUG.....................................GUUUU......................................AUU.....AU.....U....UUUUCUUUGCCCAACG.GGGCCGUGGAUACCUG.C................................................................................CUUUUAAUUCUUUU..................UU.A....UUUGCCCAUCGGGGCCGCGGAUACCUG.C..UUUUUAU.......UUUUUUU-----UCCU..UAGCCCAUCGGGGUAUCGGAUACCUGCUGAUcacuc..................uggccCAUCGGGGUGACGGAUACCUUUU............UUGGCCCAUCG..GGGCUUCGGAUACCUGCUUUUUUUuu...............uu---uu.uauUU...UUCCUU....GCCCAUCGGGGCCUCGGAUACCUGCU..UUA.AUUUUUGUU.....UU..UCU-.........................GGCCCAUCGGGGCCGCGGAUACCUGCUUUGA....UUUUUUUU............................UU......C.AUCGCCCAUCGGUG.C..UU.UUUAUGGAUGAAAA...AAUGUUG.G.UUUU..GUGGGUU.GUU...GCAC.UCUCUGGAAUAU..CUACACU....UUUU................uU---..................................................UUGCUGCU.GAUCAUU....UG.GUGGUG..UGUGAGUGU.ACCUACGGCUUUGGCAg..agAAUGACUCUGCAGUUAAGCUAAGG.GCGUGUUCAGAUUGUGGAGGAAAAGUGGCCGCCAUUUUA.....................................GAUUU..GCCGCAUAAC......UCG.GCUUAGGGCU..........................AGUCG...UUUGUGCUAa........guUAAACUA...GGGAGGCAAGAUGGAUGAUAGcagGUCAGGCAGAGGA..AGUCAUG.UGCAUUGCAUGAGCUAAA........CCUaUCU....GAAUGAGUUGAUUUG........G......................................GCU-UGUUAGGAGCUUUGC....GUGA-UUGUUGUAUCGGGAGGCAGUAAGA--.A--..........UCAUCUUU..--UAUcagu......acaaGGAACU.A.GUUAAAAAUGAaagguuaGGAAAGACUAAG.....GUGCAGGGCUUAAAAUG..........................GCG.AUUUUGACAUU..GCGGC.AUUGCUCAGCAUGG.CGGGCUG---UGCUUU..gUUAGGUUGUCCAAAAUGGCGGAUCCAGUUCUgucg.cagugUUCAAGUGGCGGGAAGGCCACAUCAUGAu.gGGCGAG..GCUUUGUUA-.AGUGGUUAGCAU.GGUG...GUGGACA.........UGUGCG.GUCACA.CAG.GAAAAGA..................................UGGCGGCUGAAGGUCUUGCCGCAGUGUAA.AACAUGGCGGGc..cuCUUU..GU.CUUUGCUGU..GUGCUU.UUCGUGUUGGG.UUUUGCCGCAGG.......................................GA..CAAUAUGGCAGGCGUUGU.CAU.........................................AU..GUAU.AUCAUGGCU-UUUGUC.ACGUGGACAU.................................................CAUGGCGGGCUU......---.------.........-------GCCGCAUUGUUAAAGAUGGCGGGUUU.......................................UGCCGCCUAGUGCCACGCAGAGC..GGGAGA..................AAAGGUGGGAUGG.A...........................................................................................CAGUGCU.GGUUGCUGCAUAACCCAAC..................................................................................................................CAAUUAGAAA...UGGGGGUGGAAUUGG.....uCACAGCCAAUUAGAGCA.GAAGAUGGAAUU.AGAC.UG..AUGACACACUGUCCAGCUacucagcgA.............................GGACUUG.GGUGAAU.UAGCAUGGCACUU.C...................................................................................................................GCAGCUGUCUUUA..GCCAG....UC.........................AGGAGAAAG.AAGUGGAGG.GGCCACG--..UGUAU..GUCUCC
#=GR gorGor3/Gorilla/17499-18879/1-1381              PP **********.*************.....................................*****......................................***.....**.....*....****************.****************.*................................................................................**************..................**.*....***************************.*..***9999.......9999888.....9***..************************************..................****************************............***********..******************99999855...............54...44.56699...******....**************************..***.*********.....**..***..........................*******************************....********............................**......*.**************.*..**.**************...*******.*.****..*******.***...****.************..*******....6665................23.....................................................899*****.*******....**.******..*********.*****************..**************************.***************************************.....................................*****..**********......***.**********..........................*****...**********........*********...*******************888889************..*******.******************........***9999....***************........9......................................655.5**************....9997.**********************85...4............*******9....8999999......**********.*.*********99*****999999********.....*****************..........................***.***********..*****.**************.*******...******..************************************.**********************************.*******..*********..************.****...*******.........******.******.***.*******..................................*****************************.************..******..**.*********..******.***********.************.......................................**..******************.***.........................................**..****.*********.999***.**********.................................................************................................99************************.......................................***********************..******..................*************.*...........................................................................................*******.*******************..................................................................................................................**********...***************.....******************.************.****.**..***************************.............................*******.*******.*************.*...................................................................................................................*************..*****....**.........................*********.*********.*******....9****..******
panTro4/Pan/1-1381                                      CCCAUCGGGG.CUGCGGAUACCUG.....................................GUUUU......................................AUU.....AU.....U....UUUUCUUUGCCCAACG.GGGCCGUGGAUACCUG.C................................................................................CUUUUAAUUCUUUU..................UU.A....UUCGCCCAUCGGGGCCGCGGAUACCUG.C..UUUUUAU.......UUUUUUUU----UCCU..UAGCCCAUCGGGGUAUCGGAUACCUGCUGAUcacuc..................uggccCAUCGGGGUGACGGAUACCUUUU............UUGGCCCAUCG..GGGCUUCGGAUACCUGCUUUUUUUuu...............uu---uu.uauUU...UUCCUU....GCCCAUCGGGGCCUCGGAUACCUGCU..UUA.AUUUUUGUU.....UU..UCU-.........................GGCCCAUCGGGGCCGCGGAUACCUGCUUUGA....UUUUUUUU............................UU......C.AUCGCCCAUCGGUG.C..UU.UUUAUGGAUGAAAA...AAUGUUG.G.UUUU..GUGGGUU.GUU...GCAC.UCUCUGGAAUAU..CUACACU....UUUU.................U---..................................................UUGCUGCU.GAUCAUU....UG.GUGGUG..UGUGAGUGU.ACCUACGGCUUUGGCAg..agAAUGACUCUGCAGUUAAGCUAAGG.GCGUGUUCAGAUUGUGGAGGAAAAGUGGCCGCCAUUUUA.....................................GACUU..GCCGCAUAAC......UCG.GCUUAGGGCU..........................AGUCG...UUUGUGCUAa........guUAAACUA...GGGAGGCAAGAUGGAUGAUAGcagGUCAGGCAGAGGA..AGUCAUG.UGCAUUGCAUGAGCUAAA........CCUaUCU....GAAUGAGUUGAUUUG........G......................................GGCUUGUUAGGAGCUUUGC....GUGA-UUGUUGUA-UCGGAGGCAGUAAGA--.A--..........UCAUCUUU..--UAUcagu......acaaGGGACU.A.GUUAAAAAUGAaagguuaGGAAAGACUAAG.....GUGCAGGGCUUAAAAUG..........................GCG.AUUUUGACAUU..GCGGC.AUUGCUCAGCAUGG.CGGGCUG---UGCUUU..gUUAGGUUGUCCAAAAUGGCGGAUCCAGUUCUgucg.cagugUUCAAGUGGCGGGAAGGCCACAUCAUGAu.gGGCGAG..GCUUUGUUA-.AGUGGUUAGCAU.GGUG...GUGGACA.........UGUGCG.GUCACA.CAG.GAAAAGA..................................UGGCGGCUGAAGGUCUUGCCGCAGUGUAA.AACAUGGCGGGc..cuCUUU..GU.CUUUGCUGU..GUGCUU.UUCGUGUUGGG.UUUUGCCGCAGG.......................................GA..CAAUAUGGCAGGCGUUGU.CAU.........................................AU..GUAU.AGCAUGGCU-UUUGUC.ACGUGGACAU.................................................CAUGGCGGGCUU......---.------.........-------GCCGCAUUGUUAAAGAUGGCGGGUUU.......................................UGCCGCCUAGUGCCACGCAGAGC..GGGAGA..................AAAGGUGGGAUGG.A...........................................................................................CAGUGCU.GGUUGCUGCAUAACCCAAC..................................................................................................................CAAUUAGAAA...UGGGGGUGGAAUUGG.....uCACAGCCAAUUAGAGCA.GAAGAUGGAAUU.AGAC.UG..AUGACACACUGUCCAGCUacucagcgA.............................AGACUUG.GGUGAAU.UAGCAUGGCACUU.C...................................................................................................................GCAGCUGUCUUUA..GCCAG....UC.........................AGGAGAAAG.AAGUGGAGG.GGCCACG--..UGUAU..GUCUCC
#=GR panTro4/Pan/1-1381                              PP **********.*************.....................................*****......................................***.....**.....*....****************.****************.*................................................................................**************..................**.*....***************************.*..9999998.......76666664....9***..************************************..................****************************............***********..******************99999855...............54...44.56699...******....**************************..***.*********.....**..***..........................*******************************....********............................**......*.**************.*..**.**************...*******.*.****..*******.***...****.************..*******....8888.................7.....................................................999*****.*******....**.******..*********.*****************..**************************.***************************************.....................................*****..**********......***.**********..........................*****...**********........*********...*******************888889************..*******.******************........***9999....***************........*......................................*******************....9997.********.89999********85...4............*******9....8999999......**********.*.*****************9999*********.....*****************..........................***.***********..*****.**************.*******...******..************************************.**********************************.*******..*********..************.****...*******.........******.******.***.*******..................................*****************************.************..******..**.*********..******.***********.************.......................................**..******************.***.........................................**..****.*********.999***.**********.................................................************................................99************************.......................................***********************..******..................*************.*...........................................................................................*******.*******************..................................................................................................................**********...***************.....******************.************.****.**..***************************.............................*******.*******.*************.*...................................................................................................................*************..*****....**.........................*********.*********.*******....9****..******
macFas5/Macaca_fascicularis//18381-19775/1-1395         CCCAUCGGGG.CUGCGGAUACCUG.....................................GUUUU......................................AUU.....AU.....U....UUUUCUUUGCCCAACG.GGGCUGUGGAUACCUA.C................................................................................CUUUUAAUUCCUUU..................UU.A....UUCGCCCAUCGGGGCCGCGGAUACCUG.C..UUUUUAU.......UUUUUUUUU---UCCU..UAGCCCAUCGGGGCAUCGGAUACCUGCUGAUcacuc..................uggccCAUCGGGGUGGCGGAUACCUUUU............UUGGCCCAUCG..GGGCUUCGGAUACCUGCUUUUAUU...................UUUu...auUU...UUCCUU....GCCCAUCGGGGCCUCGGAUACCUGCU..UUA.AUUUUUGUU.....UU..UCU-.........................GGCCCAUCGGGGCCGCGGAUACCUGCUUUGA....-UUUUUUU............................UU......C.AUCGCCCGUCGGUG.C..UU.UUUAUGGAUGAAAA...AAUGUUG.G.UUUU..GUGGGUU.GUU...GCAC.UCUCUGGAAUAU..CUACACU....UUUU.................----..................................................UUGCUGCU.GAUCAUU....UG.GUGGUG..UGUGAGUGU.ACCUACGGCUUUGGCAg..ggAAUGACUCUGCAGUUAAGCUAAGG.GCGUG-----------GAGGAAAAGUGGCCGCCAUUUUA.....................................GACUU..GCCGCAUAAC......UCA.GCUUAGGGCU..........................AGUCG...UUUGUGCUAag.......uuUGAACUA...GGGAGGCAAGAUGGAUGAUAC...GUCAGGCAGAGGA..AGUCAUG.UGCAUUGCAUGAGCUAAA........UCUaUCU....GAAUAAGUUGAUUUG........G......................................GGCUUGUUACGAGCUUUGC....GUGA-UUAUUGUAUCGGGAGGCAGUAAGACA.GAA..........UCGUCUUU..--UGUcagu......acaaGGCACU.A.GUUGAAAAUGAaagguuaGAAAAGACUAAG.....GUGCAAGGCUUAAAAUG..........................GCG.AUUUUGACAUU..GUGGC.AUUGCUCAGCAUGG.CGGGCUG---UGCUUU..gUUAGGUUGUCCAAAAUGGCGGAUCCAGUUCUgucg.cagugUUCAAGUGGCGGGAAGGCCACAUCAUGAu.gGGCGAG..GCUUUGUUA-.AGUGGUUAGCAU.GGUG...GUGGACA.........UGUGCG.GUCACA.CAG.GAAAAGA..................................UGGCGGCUGAAGGUCUUGCCGCAGUGUAA.AACAUGGCGGGc..cuCUUU..GU.CUUUGCUGC..GUGCUU.UUCGUGUUGGG.UUUUGCCGCAGG.......................................GA..CAAUAUGGCAGGCGUUGU.CAU.........................................GU..GUAU.AUCAUGGCU-UUUGUC.ACGUGGACAU.................................................CAUGGCGGGCUU.....uUGC.UCGGUGcaaucuuggCGGGCUUGCCGCAUUGUUAAAGAUGGCGGGUUU.......................................UGCCGCCUAGUGCCAUGCAGAGC..GGGAGA..................GAAAGUGGGAUGG.A...........................................................................................CAGUGCU.GGUUGUCGCAUAACCCAAC..................................................................................................................CAAUUAGAAA...UGGGGGUGGAAUUGA.....uCACAGCCAAUUAGAGCA.GAAGAUGGAAUU.AGAC.UG..AUGACACACUGUCCAGCUacucagcgA.............................GGACUUG.GGUGAAU.UAGCAUAGCACUU.C...................................................................................................................GCAGCUGUCUUUA..GCCAG....UC.........................AAGAGACAG.AAGUGGAGG.GGCCACG--..UGUAU..GUCUCC
#=GR macFas5/Macaca_fascicularis//18381-19775/1-1395 PP **********.*************.....................................*****......................................***.....**.....*....****************.****************.*................................................................................**************..................**.*....***************************.*..******9.......877777766...5***..************************************..................****************************............***********..************************...................7777...8899...******....**************************..***.*********.....**..***..........................*******************************.....7788899............................99......*.**************.*..**.**************...*******.*.****..*******.***...****.************..*******....****.......................................................................999*****.*******....**.******..*********.*****************..**************************.99986...........5888999****************.....................................*****..**********......***.**********..........................*****...***********.......**9******...*********************...*************..*******.******************........***9999....***************........*......................................*******************....9996.**************************.***..........********....7888899......**********.*.******************************.....*****************..........................***.***********..*****.**************.*******...******..************************************.**********************************.*******..*********..************.****...*******.........******.******.***.*******..................................*****************************.************..******..**.*********..******.***********.************.......................................**..******************.***.........................................**..****.*********.999***.**********.................................................***********9.....9***.************9999999*****************************.......................................***********************..******..................*************.*...........................................................................................*******.*******************..................................................................................................................**********...***************.....******************.************.****.**..***************************.............................*******.*******.*************.*...................................................................................................................*************..*****....**.........................*********.*********.*******....9****..******
ponAbe2/Pongo/1-1383                                    CCCAUCGGGG.CUGCGGAUACCUG.....................................GUUUU......................................AUU.....AU.....U....UUUUCUUUGCCCAACG.GGGCCGUGGAUACCUG.C................................................................................CUUUUAAUUCUUUU..................UU.A....UUCGCCCAUCGGGGCCGCGGAUACCUG.C..UUUUUAU.......UUUUUUUUU---UCCU..UAGCCCAUCGGGGUAUCGGAUACCUGCUGAUcacuc..................uggccCAUCGGGGUGACGGAUACCUUU-............UUGGCCCAUCG..GGGCUUCGGAUACCUGCUUUUUUUuuu.............uuu---uu..auUU...UUCCUU....GCCCAUCGGGGCCUCGGAUACCUGCU..UUA.AUUUUGUUU.....UU..C-U-.........................GGCCCAUCGGGGCCGCGGAUACCUGCUUUGA....--UUUUUU............................UU......C.AUCGCCCAUCGGUG.C..UU.UUUAUGGAUGAAAA...AAUGUUG.G.UUUU..GUGGGUU.GUG...GCAC.UCUCUGGAAUAU..CUACACU....UUUU.................----..................................................UUGCUGCU.GAUCAUU....UG.GUGGUG..UGUGAGUGU.ACCUACGGCUUUGGCAg..agAAUGACUCUGCAGUUAAGCUAAGG.GCGUGUUCAGAUUGUGGAGGAAAAGUGGCCGCCAUUUUA.....................................GACUU..GCCGCAUAAC......UCA.GCUUAGGGCU..........................AGUCG...UUUGUGCUAa........guUAAACUA...GGGAGGCAAGAUGGAUGAUAGcagGUCAGGCAGAGGA..AGUCAUG.UGCAUUGCAUGAGCUAAA........CCUaUCU....GAAUGAGUUGAUUUG........G......................................GGCUUGUUAGGAGCUUUGC....GUGA-UUGUUGUAUCGGGAGGCAGUAAGACA.GAA..........UCGUCUUU..--UAUcagu......acaaGGGACU.A.GUUGAAAAUGAaagguuaGAAAAGACUAAG.....GUGCAGGGCUUAAAAUG..........................GCG.AUUUUGACAUU..GCGGC.AUUGCUCAGCAUGG.CGGGCUG---UGCUUU..gUUAGGUUGUCCAAAAUGGCGGAUCCAGUUCUgucg.cagugUUCAAGUGGCGGGAAGGCCACAUCAUGAu.gGGCGAG..GCUUUGUUA-.AGUGGUUAGUAU.GGUG...GUGGACA.........UGUGCG.GUCACA.CAG.GAAAAGA..................................UGGCGGCUGAAGGUCUUGCCGCAGUGUAA.AACAUGGCGGGc..cuCUUU..GU.CUUUGCUGU..GUGCUU.UUCGUGUUGGG.UUUUGCCGCAGG.......................................GA..CAAUAUGGCAGGCGUUGU.CAU.........................................AU..GUAU.AGCAUGGCU-UUUGUC.ACGUGGACAU.................................................CAUGGCGGGCUU......---.------.........-------GCCGCAUUGUUAAAGAUGGCGGGUUU.......................................UGCCGCCUAGUGCCACGCAGAGC..GGGAGA..................AAAGGUGGGAUGG.A...........................................................................................CAGUGCU.GGUUGCUGCAUAACCCAAC..................................................................................................................CAAUUAGAAA...UGGGGGUGGAAUUGG.....uCACAGCCAAUUAGAGCA.GAAGAUGGAAUU.AGAC.UG..AUGACACACUGUCCAGCUacuaagcgA.............................GGACUUG.GGUGAAU.UAGCAUAGCACUU.C...................................................................................................................GCAGCUGUCUUCA..GCCAG....UC.........................AGGAGAAAG.AAGUGGAGG.GGCCACG--..UGUAU..GUCUCC
#=GR ponAbe2/Pongo/1-1383                            PP **********.*************.....................................*****......................................***.....**.....*....****************.****************.*................................................................................**************..................**.*....***************************.*..******9.......877777766...5***..************************************..................***********************9766.............66*********..******************999999666.............654...45..6699...******....**************************..***.**9997777.....65..5.5..........................9******************************......889999............................**......*.**************.*..**.**************...*******.*.****..*******.***...****.************..*******....****.......................................................................999*****.*******....**.******..*********.*****************..**************************.***************************************.....................................*****..**********......***.**********..........................*****...**********........*********...*******************888889************..*******.******************........***9999....***************........*......................................*******************....9997.**************************.***..........*******9....8999999......**********.*.******************************.....*****************..........................***.***********..*****.**************.*******...******..************************************.**********************************.*******..*********..************.****...*******.........******.******.***.*******..................................*****************************.************..******..**.*********..******.***********.************.......................................**..******************.***.........................................**..****.*********.999***.**********.................................................************................................99************************.......................................***********************..******..................*************.*...........................................................................................*******.*******************..................................................................................................................**********...***************.....******************.************.****.**..***************************.............................*******.*******.*************.*...................................................................................................................*************..*****....**.........................*********.*********.*******....9****..******
rheMac3/Macaca/1-1395                                   CCCAUCGGGG.CUGCGGAUACCUG.....................................GUUUU......................................AUU.....AU.....U....UUUUCUUUGCCCAACG.GGGCUGUGGAUACCUA.C................................................................................CUUUUAAUUCCUUU..................UU.A....UUCGCCCAUCGGGGCCGCGGAUACCUG.C..UUUUUAU.......UUUUUUUUU---UCCU..UAGCCCAUCGGGGCAUCGGAUACCUGCUGAUcacuc..................uggccCAUCGGGGUGGCGGAUACCUUUU............UUGGCCCAUCG..GGGCUUCGGAUACCUGCUUUUAUU...................UUUu...auUU...UUCCUU....GCCCAUCGGGGCCUCGGAUACCUGCU..UUA.AUUUUUGUU.....UU..UCU-.........................GGCCCAUCGGGGCCGCGGAUACCUGCUUUGA....-UUUUUUU............................UU......C.AUCGCCCGUCGGUG.C..UU.UUUAUGGAUGAAAA...AAUGUUG.G.UUUU..GUGGGUU.GUU...GCAC.UCUCUGGAAUAU..CUACACU....UUUU.................----..................................................UUGCUGCU.GAUCAUU....UG.GUGGUG..UGUGAGUGU.ACCUACGGCUUUGGCAg..ggAAUGACUCUGCAGUUAAGCUAAGG.GCGUG-----------GAGGAAAAGUGGCCGCCAUUUUA.....................................GACUU..GCCGCAUAAC......UCA.GCUUAGGGCU..........................AGUCG...UUUGUGCUAag.......uuUGAACUA...GGGAGGCAAGAUGGAUGAUAC...GUCAGGCAGAGGA..AGUCAUG.UGCAUUGCAUGAGCUAAA........UCUaUCU....GAAUAAGUUGAUUUG........G......................................GGCUUGUUACGAGCUUUGC....GUGA-UUAUUGUAUCGGGAGGAAGUAAGACA.GAA..........UCGUCUUU..--UGUcagu......acaaGGCACU.A.GUUGAAAAUGAaagguuaGAAAAGACUAAG.....GUGCAAGGCUUAAAAUG..........................GCG.AUUUUGACAUU..GUGGC.AUUGCUCAGCAUGG.CGGGCUG---UGCUUU..gUUAGGUUCUCCAAAAUGGCGGAUCCAGUUCUgucg.cagugUUCAAGUGGCGGGAAGGCCACAUCAUGAu.gGGCGAG..GCUUUGUUA-.AGUGGUUAGCAU.GGUG...GUGGACA.........UGUGCG.GUCACA.CAG.GAAAAGA..................................UGGCGGCUGAAGGUCUUGCCGCAGUGUAA.AACAUGGCGGGc..cuCUUU..GU.CUUUGCUGC..GUGCUU.UUCGUGUUGGG.UUUUGCCGCAGG.......................................GA..CAAUAUGGCAGGCGUUGU.CAU.........................................GU..GUAU.AUCAUGGCU-UUUGUC.ACGUGGACAU.................................................CAUGGCGGGCUU.....uUGC.UCGGUGcaaucuuggCGGGCUUGCCGCAUUGUUAAAGAUGGCGGGUUU.......................................UGCCGCCUAGUGCCAUGCAGAGC..GGGAGA..................GAAAGUGGGAUGG.A...........................................................................................CAGUGCU.GGUUGUCGCAUAACCCAAC..................................................................................................................CAAUUAGAAA...UGGGGGUGGAAUUGA.....uCACAGCCAAUUAGAGCA.GAAGAUGGAAUU.AGAC.UG..AUGACACACUGUCCAGCUacucagcgA.............................GGACUUG.GGUGAAU.UAGCAUAGCACUU.C...................................................................................................................GCAGCUGUCUUUA..GCCAG....UC.........................AAGAGACAG.AAGUGGAGG.GGCCACG--..UGUAU..GUCUCC
#=GR rheMac3/Macaca/1-1395                           PP **********.*************.....................................*****......................................***.....**.....*....****************.****************.*................................................................................**************..................**.*....***************************.*..******9.......877777766...5***..************************************..................****************************............***********..************************...................7777...8899...******....**************************..***.*********.....**..***..........................*******************************.....7788899............................99......*.**************.*..**.**************...*******.*.****..*******.***...****.************..*******....****.......................................................................999*****.*******....**.******..*********.*****************..**************************.99986...........5888999****************.....................................*****..**********......***.**********..........................*****...***********.......**9******...*********************...*************..*******.******************........***9999....***************........*......................................*******************....9996.**************************.***..........********....7888899......**********.*.******************************.....*****************..........................***.***********..*****.**************.*******...******..************************************.**********************************.*******..*********..************.****...*******.........******.******.***.*******..................................*****************************.************..******..**.*********..******.***********.************.......................................**..******************.***.........................................**..****.*********.999***.**********.................................................***********9.....9***.************9999999*****************************.......................................***********************..******..................*************.*...........................................................................................*******.*******************..................................................................................................................**********...***************.....******************.************.****.**..***************************.............................*******.*******.*************.*...................................................................................................................*************..*****....**.........................*********.*********.*******....9****..******
papHam1/Papio/1-1395                                    CCCAUCGGGG.CUGCGGAUACCUG.....................................GUUUU......................................AUU.....AU.....U....UUUUCUUUGCCCAACG.GGGCUGUGGAUACCUA.C................................................................................CUUUUAAUUCCUUU..................UU.A....UUCGCCCAUCGGGGCCGCGGAUACCUG.C..UUUUAAU.......UUUUUUUUUUU-UCCU..UAGCCCAUCGGGGCAUCGGAUACCUGCUGAUcacuc..................uggccCAUCGGGGUGGCGGAUACCUUUU............UUGGCCCAUCG..GGGCUUCGGAUACCUGCUUUUAUU...................UUUu...auUU...UUCCUU....GCCCAUCGGGGCCUCGGAUACCUGCU..UUA.AUUUUUGUU.....UU..UCU-.........................GGCCCAUCGGGGCCGCGGAUACCUGCUUUGA...uUUUUUUUU............................UU......C.AUCGCCCGUCGGUG.C..UU.UUUAUGGAUGAAAA...AAUGUUG.G.UUUU..GUGGGUU.GUU...GCAC.UCUCUGGAAUAU..CUACACU....UUUU.................----..................................................UUGCUGCU.GAUCAUU....UG.GUGGUG..UGUGAGUGU.ACCUACGGCUUUGGCAg..ggAAUGACUCUGCAGUUAAGCUAAGG.GCGUG-----------GAGGAAAAGUGGCCGCCAUUUUA.....................................GACUU..GCCGCAUAAC......UCA.GCUUAGGGCU..........................AGUCG...UUUGUGCUAag.......uuUAAACUA...GGGAGGCAAGAUGGAUGAUAC...GUCAGGCAGAGGA..AGUCAUG.UGCAUUGCAUGAGCUAAA........CCUaUCU....GAAUAAGUUGAUUUG........G......................................GGCUUGUUACGAGCUUUGC....GUGA-UUAUUGUAUCGGGAGGCAGUAAGA--.A--..........UCGUCUUU..--UGUcagu......acaaGGCACU.A.GUUGAAAAUGAaagguuaGAAAAGACUAAG.....GUGCAAGGCUUAAAAUG..........................GCG.AUUUUGACAUU..GUGGC.AUUGCUCAGCAUGG.CGGGCUG---UGCUUU..gUUAGGUUGUCCAAAAUGGCGGAUCCAGUUCUgucg.cagugUUCAAGUGGCGGGAAGGCCACAUCAUGAu.gGGCGAG..GCUUUGUUA-.AGUGGUUAGCAU.GGUG...GUGGACA.........UGUGCG.GUCACA.CAG.GAAAAGA..................................UGGCGGCUGAAGGUCUUGCCGCAGUGUAA.AACAUGGCGGGc..cuCUUU..GU.CUUUGCUGU..GUGCUU.UUCGUGUUGGG.UUUUGCCGCAGG.......................................GA..CAAUAUGGCAGGCGUUGU.CAU.........................................GU..GUAU.AUCAUGGCU-UUUGUC.ACGUGGACAU.................................................CAUGGCGGGCUU.....uUGC.UCGGUGcaaucuuggCGGGCUUGCCGCAUUGUUAAAGAUGGCGGGUUU.......................................UGCCGCCUAGUGCCAUGCAGAGC..GGGAGA..................GAAAGUGGGAUGG.A...........................................................................................CAGUGCU.GGUUGUCGCAUAACCCAAC..................................................................................................................CAAUUAGAAA...UGGGGGUGGAAUUGA.....uCACAGCCAAUUAGAGCA.GAAGAUGGAAUU.AGAC.UG..AUGACACACUGUCCAGCUacucagcgA.............................GGACUUG.GGUGAAU.UAGCAUAGCACUU.C...................................................................................................................GCAGCUGUCUUUA..GCCAG....UC.........................AAGAGAAAG.AAGUGGAGG.GGCCACG--..UGUAU..GUCUCC
#=GR papHam1/Papio/1-1395                            PP **********.*************.....................................*****......................................***.....**.....*....****************.****************.*................................................................................**************..................**.*....***************************.*..*******.......88888888886.7***..************************************..................****************************............***********..************************...................7777...8899...******....**************************..***.*********.....**..***..........................*******************************...666677777............................78......*.**************.*..**.**************...*******.*.****..*******.***...****.************..*******....****.......................................................................999*****.*******....**.******..*********.*****************..**************************.99986...........5888999****************.....................................*****..**********......***.**********..........................*****...***********.......*********...*********************...*************..*******.******************........***9999....***************........*......................................*******************....9996.**********************85...4............*******9....7888889......**********.*.******************************.....*****************..........................***.***********..*****.**************.*******...******..************************************.**********************************.*******..*********..************.****...*******.........******.******.***.*******..................................*****************************.************..******..**.*********..******.***********.************.......................................**..******************.***.........................................**..****.*********.999***.**********.................................................***********9.....9***.************9999999*****************************.......................................***********************..******..................*************.*...........................................................................................*******.*******************..................................................................................................................**********...***************.....******************.************.****.**..***************************.............................*******.*******.*************.*...................................................................................................................*************..*****....**.........................*********.*********.*******....9****..******
mm10/Mus/1-1540                                         CCCAUCGGGG.CCACGGAUACCUG..................................uguGUCCU......................................CCC.....CG.....C....CAUUCCAUGCCCAACG.GGGUUUUGGAUACUUA.Ccugccuuuucauu.....................................................cuuuuuuuuucuuaUUAUUUUUUUUUCU..................AA.A....CUUGCCCAUCUGGGCUGUGGAUACCUG.C..UUUUAUU.......CUUUUUUUCUUCUCCU..UAGCCCAUCGGGGCCAUGGAUACCUGCUUUUuguaa.................aaaaaaAAAAAAAAAAAAAAAAACCUUUC............UCGGUCCAUCG..GGACCUCGGAUACCUGCGUUUAGUc.................uUUU......UU...UCCCAU....GCCCAACGGGGCCUCGGAUACCUGCU.gUUA.UUAUUUUUU.....UU..UCUUuuu..................cuuuUGCCCAUCGGGGCUGUGGAUACCUGCUUUAA...aUUUUUUUU............................UU......C.ACGGCCCAACGGGG.C..GC.UUGGUGGAUGGAAA...UA---UG.G.UUUU..GUGAGUU.AUU...GCAC.UACCUGGAAUAU..CUAUGCC....UCUUauuug.......cguguACUG..................................................UUGCUGCU.GAUCGUU....UG.GUGCUG..UGUGAGUGA.ACCUAUGGCUUAGAAA.....AACGACUUUGCUCUUAAACUGAGU.GGGUGUUCAGGGCGUGGAGAGCCCGCGUCCGCCAU--UA.....................................UGGCU..UCUGCGUGAU......ACG.GCUAUUCUCG..........................AGCCA...GUUACGCCA...........AGAAUUA...GGACACCGAGGAGCACAGCGG...ACUGGAUAAAAGC..AACCAAU.UGCGCUGCGCUAGCUAAA........GGC.UUUcuuuAUAUGUGCGGGGUUGcgggauucG......................................CCUUGAUUUGUGGUAGCAUu.ugCGGGGUUGUGCUAGCCGGAAGUAGAAAGCCA.AGGag.....ugcUCGUAUUA.gUGUGC..............GGUGUU.G.CGCGGAAGCCG.......CAGAGGACUAGG.....GGAUAGGGCUCAGCGUGgguguggggauugggcagggugugugUGC.AUAUGGAC--C..CCUGGcGCGGUCCCCCGUGG.CUUUAAGGGCUGCUCA...--GAAGUCUAUAAAAUGGCGGCUCGGGGGCU..........-----CCACCCGAGGCUCGACA------...GCCCAA..UCUUUGUUCU.GGUGUGUAGCAAuGGAU..uAUAGGAC.........AUUUAG.GUCGUA.CAG.GAAAAGA..................................UGGCGGCUCAAGUUCUUGGUGCGGUAUAA.--CGCAAAGGG.....CUUU..GU.GUGUCACAU..GUCAGC.UUCAUGUCUGA.GUUAGCCUGGAG.......................................A-..---GGUGGCACAUGCUCU.UGA.........................................AUguGUCU.AAGAUGGCGGAA-GUC.AUGUGACCUGcccucuagugguuucuuucagugauuuuuuuuuuggcgggcuuuagcuaCUUGGCGGGCUU......UGC.CCGAGG........gUACACUUGGUGCAUUAUGGUAGGGUGUGGUUGG.......................................UCCUACCUUGUGCCACUCGAAGCugAGGCAA..................GGCUA----AGUG.G...........................................................................................AAGUGUU.GGUUGCCACUUGACGUAAC..............................................................ucgucagaaaugggcacaagugug...aaaguguugguguuugcuugacuucCAGUUAGAAA...UGUG-----------......CAUUAUUGCUUGGUGGC.CAGGAUGGAAUU.AGAC.UGugAUGAGUCACUGUCCCAUA........A.............................GGACGUG.AGUU---.UCGCUUGGUACUU.C...................................................................................................................ACGUGUGUCUUUA..GUCAU....C-auuuuuucgaagugccugcccaggu---------.-C-GGGAGA.GCGCAUGCU..UGCAA..UUCUAA
#=GR mm10/Mus/1-1540                                 PP **********.*************..................................********......................................***.....**.....*....****************.****************.**************.....................................................*************9788888888889**..................**.*....***************************.*..*******.......****************..*******************************88888.................77776666666666666666*********............***********..************************7.................7777......99...******....**************************.7666.444444444.....44..4444459..................9*99******************************9...999999999............................99......*.**************.*..**.**************...**...9*.*.****..*******.***...****.************..*******....77777778*.......*********..................................................********.*******....**.******..*********.****************.....************************.**********************************9..**.....................................*****..**********......***.**********..........................*****...*********...........*******...*********************...*************..*******.******************........***.*999***************************......................................********************.*********************************.*****.....***********.******..............******.*.***********.......************.....******************************************9999.99999999..7..677666**************.****************.....*****************************...............*****************.........******..**********.************96666..6*******.........******.******.***.*******..................................*****************************...*********.....****..**.*********..******.***********.************.......................................*......***************.888.........................................8888****.************.***.***********************************************************9***********......***.******........9*********************************.......................................*******************************..................*****....****.*...........................................................................................*******.*******************..............................................................************************...***********************************...****.................*****************.************.****.*999******************........*.............................*******.****....*************.*...................................................................................................................*************..99975....4.4778899886666666666653333...........2.345556.778999999..*****..******
hg19/Homo/1-1380                                        CCCAUCGGGG.CUGCGGAUACCUG.....................................GUUUU......................................AUU.....AU.....U....UUUUCUUUGCCCAACG.GGGCCGUGGAUACCUG.C................................................................................CUUUUAAUUCUUUU..................UU.A....UUCGCCCAUCGGGGCCGCGGAUACCUG.C..UUUUUAU.......UUUUUUU-----UCCU..UAGCCCAUCGGGGUAUCGGAUACCUGCUGAUcacuc..................uggccCAUCGGGGUGACGGAUAUCUUUU............UUGGCCCAUCG..GGGCUUCGGAUACCUGCUUUUUUU...................UUUuu.uauUU...UUCCUU....GCCCAUCGGGGCCUCGGAUACCUGCU..UUA.AUUUUUGUU.....UU..UCU-.........................GGCCCAUCGGGGCCGCGGAUACCUGCUUUGA....UUUUUUUU............................UU......C.AUCGCCCAUCGGUG.C..UU.UUUAUGGAUGAAAA...AAUGUUG.G.UUUU..GUGGGUU.GUU...GCAC.UCUCUGGAAUAU..CUACACU....UUUU.................U---..................................................UUGCUGCU.GAUCAUU....UG.GUGGUG..UGUGAGUGU.ACCUACCGCUUUGGCAg..agAAUGACUCUGCAGUUAAGCUAAGG.GCGUGUUCAGAUUGUGGAGGAAAAGUGGCCGCCAUUUUA.....................................GACUU..GCCGCAUAAC......UCG.GCUUAGGGCU..........................AGUCG...UUUGUGCUAa........guUAAACUA...GGGAGGCAAGAUGGAUGAUAGcagGUCAGGCAGAGGA..AGUCAUG.UGCAUUGCAUGAGCUAAA........CCUaUCU....GAAUGAAUUGAUUUG........G......................................GGCUUGUUAGGAGCUUUGC....GUGA-UUGUUGUAUCGGGAGGCAGUAAGA--.A--..........UCAUCUUU..--UAUcagu......acaaGGGACU.A.GUUAAAAAUGGaagguuaGGAAAGACUAAG.....GUGCAGGGCUUAAAAUG..........................GCG.AUUUUGACAUU..GCGGC.AUUGCUCAGCAUGG.CGGGCUG---UGCUUU..gUUAGGUUGUCCAAAAUGGCGGAUCCAGUUCUgucg.cagugUUCAAGUGGCGGGAAGGCCACAUCAUGAu.gGGCGAG..GCUUUGUUA-.AGUGGUUAGCAU.GGUG...GUGGACA.........UGUGCG.GUCACA.CAG.GAAAAGA..................................UGGCGGCUGAAGGUCUUGCCGCAGUGUAA.AACAUGGCGGGc..cuCUUU..GU.CUUUGCUGU..GUGCUU.UUCGUGUUGGG.UUUUGCCGCAGG.......................................GA..CAAUAUGGCAGGCGUUGU.CAU.........................................AU..GUAU.AUCAUGGCU-UUUGUC.ACGUGGACAU.................................................CAUGGCGGGCUU......---.------.........-------GCCGCAUUGUUAAAGAUGGCGGGUUU.......................................UGCCGCCUAGUGCCACGCAGAGC..GGGAGA..................AAAGGUGGGAUGG.A...........................................................................................CAGUGCU.GGUUGCUGCAUAACCCAAC..................................................................................................................CAAUUAGAAA...UGGGGGUGGAAUUGA.....uCACAGCCAAUUAGAGCA.GAAGAUGGAAUU.AGAC.UG..AUGACACACUGUCCAGCUacucagcgA.............................AGACCUG.GGUGAAU.UAGCAUGGCACUU.C...................................................................................................................GCAGCUGUCUUUA..GCCAG....UC.........................AGGAGAAAG.AAGUGGAGG.GGCCACG--..UGUAU..GUCUCC
#=GR hg19/Homo/1-1380                                PP **********.*************.....................................*****......................................***.....**.....*....****************.****************.*................................................................................**************..................**.*....***************************.*..***9999.......9999888.....9***..************************************..................****************************............***********..******************999999...................44445.67699...******....**************************..***.*********.....**..***..........................*******************************....********............................**......*.**************.*..**.**************...*******.*.****..*******.***...****.************..*******....8888.................7.....................................................999*****.*******....**.******..*********.*****************..**************************.***************************************.....................................*****..**********......***.**********..........................*****...**********........*********...*******************888889************..*******.******************........***9999....***************........*......................................*******************....9997.**********************85...4............*******9....8999999......**********.*.*****************9999*********.....*****************..........................***.***********..*****.**************.*******...******..************************************.**********************************.*******..*********..************.****...*******.........******.******.***.*******..................................*****************************.************..******..**.*********..******.***********.************.......................................**..******************.***.........................................**..****.*********.999***.**********.................................................************................................99************************.......................................***********************..******..................*************.*...........................................................................................*******.*******************..................................................................................................................**********...***************.....******************.************.****.**..***************************.............................*******.*******.*************.*...................................................................................................................*************..*****....**.........................*********.*********.*******....9****..******
chlSab1/Chlorocebus_sabaeus//18284-19670/1-1387         CCCAUCGGGG.CUGCGGAUACCUG.....................................GUUUU......................................AUU.....AU.....U....UUUUCUUUGCCCAACG.GGGCUGUGGAUACCUA.C................................................................................CUUUUAAUUCCUUU..................UU.A....UUCGCCCAUCGGGGCCGCGGAUACCUG.C..UUUUUAU.......UUUUUUUUUUUUUCCU..UAGCCCAUCGGGGCAUCGGAUACCUGCUGAUcacuc..................uggccCAUCGGGGUGGUGGAUACCUUUU............UUGGCCCAUCG..GGGCUUCGGAUACCUGCUUUUAUU...................UUUu...auUU...UUCCUU....GCCCAUCGGGGCCUCGGAUACCUGCU..UUA.AUUUUUGUU.....UU..UCU-.........................GGCCCAUCGGGGCCGCGGAUACCUGCUUUGA....UUUUUUUU............................UU......C.AUCGCCCAUCGGUG.C..UU.UUUAUGGAUGAAAA...AAUGUUG.G.UUUU..GUGGGUU.GUU...GCAC.UCUUUGGAAUAU..CUACACU....UUUU.................----..................................................UUGCUGCU.GAUCAUU....UG.GUGGUG..UGUGAGUGU.ACCUACGGCUUUGGCAg..ggAAUGACUCUGCAGUUAAGCUAAGG.GCGUG-----------GAGGAAAAGUGGCCGCCAUUUUA.....................................GACUU..GCCGCAUAAC......UCA.GCUUAGGGCU..........................AGUCG...UUUGUGCUAag.......uuUAAACUA...GGGAGGCAAGAUGGAUGAUAG...GUCAGGCAGAGGA..AGUCAUG.UGCAUUGCAUGAGCUAAA........CCUaUCU....GAAUAAGUUGAUUUG........G......................................GGCUUGUUACGAGCUUUGC....GUGA-UUGUUGUAUCGGGAGGCAGUAAGACA.GAA..........UCGUCUUU..--UGUcagu......acaaGGCACU.A.GUUGAAAAUGAaagguuaGAAAAGACUAAG.....GUGCAAGGCUUAAAAUG..........................GCG.AUUUUGACAUU..GUGGC.AUUGCUCAGCAUGG.CGGGCUG---UGCUUU..gUUAGGUUGUCCAAAAUGGCGGAUCCAGUUCUgucg.cagugUUCAAGUGGCGGGAAGGCCACAUCAUGAu.gGGCGAG..GCUUUGUUA-.AGUGGUUAGCAU.GGUG...GUGGACA.........UGUGCG.GUCAUA.CAG.GAAAAGA..................................UGGCGGCUGAAGGUCUUGCCGCAGUGUAA.AACAUGGCGGGc..cuCUUU..GU.CUUUGCUGU..GUGCUU.UUCGUGUUGGG.UUUUGCCGCAGG.......................................GA..CAAUAUGGCAGGCGUUGU.CAU.........................................GU..GUAU.AUCAUGGCU-UUUGUC.ACGUGGACAU.................................................CAUGGCGGGCUU.....uUGC.UCGGUGcaaucuuggCGGGCUUGCCGCAUUGUUAAAGAUGGCGGGUUU.......................................UGCCGCCUAGUGCCAUGCAGAGC..GGGAGA..................GAAAGUGGGAUGG.A...........................................................................................CAGUGCC.GGUUGUCGCAUAACCCAAC..................................................................................................................CAAUUAGAAA...UGGGGGUGGAAUUGA.....uCACAGCCAAUUAGAGCA.GAAGAUGGAAUU.AGAC.UG..AUGACACACUGUCCAGCUacucagcgA.............................GGACUUG.GGUGAAU.UAGCAUAGCAC--.-...................................................................................................................---------UUUA..GCCAG....UC.........................AAGAGAAAG.AAGUGGAGG.GGCCACG--..UGUAU..GUCUCU
#=GR chlSab1/Chlorocebus_sabaeus//18284-19670/1-1387 PP **********.*************.....................................*****......................................***.....**.....*....****************.****************.*................................................................................**************..................**.*....***************************.*..*******.......****************..************************************..................****************************............***********..************************...................7777...8899...******....**************************..***.*********.....**..***..........................*******************************....********............................**......*.**************.*..**.**************...*******.*.****..*******.***...****.************..*******....****.......................................................................999*****.*******....**.******..*********.*****************..**************************.99986...........5888999****************.....................................*****..**********......***.**********..........................*****...***********.......*********...*********************...*************..*******.******************........***9999....***************........*......................................*******************....9996.**************************.***..........********....7888899......**********.*.******************************.....*****************..........................***.***********..*****.**************.*******...******..************************************.**********************************.*******..*********..99999*******.****...*******.........******.******.***.*******..................................*****************************.************..******..**.*********..******.***********.************.......................................**..******************.***.........................................**..****.*********.999***.**********.................................................***********9.....9***.************9999999*****************************.......................................***********************..******..................*************.*...........................................................................................*******.*******************..................................................................................................................**********...***************.....******************.************.****.**..***************************.............................*******.*******.**********5................................................................................................................................5678..*****....**.........................*********.*********.*******....9****..******
rn5/Rattus/1-1360                                       CCCAUCGGGG.CCACGGAUACCUG.....................................GUCCU......................................CCC.....AG.....C....CAUUCCAUGUCCAGCU.GGGCUUGGGAUACUUAaC................................................................................ACUUUUCUUCUUCU..................AA.A....CUUGCCCAUCUGGGUUGUGGAUACCUG.C..UUUUAUUc....uuUUUUUCUUCUUCUCCU..UAGCCCAUCGGGGCCAUGGAUACCUGCUUUU............................UACCAAAAAACGCCGUA--UUUC............UCGGUCCAUCG..GGACCUCGGAUACCUGCGUUUAGU...................UUU......UU...UCCCAU....GCCCAACGGGGCCUCGGAUACCUGCU..UUA.AUUUUUUUU.....UC..UUUUcc....................uuuUGCCCAUCGGGGCUGUGGAUACCUGCUUU--....UUUUUUUU............................UU......C.ACGGCCCAUCGGGG.C..AU.UUGGUGGAUGGAAA...UAA--UG.G.UUUU..GUGAGUU.AUU...GAAC.UACCUGGAAUAUauCUAUGCC....UUUUuauuu......ccguuuGCUG..................................................UUGGUGCU.GAUCGUU....UG.GCU--G..UGUGAGUGA.ACCUAUGGCUUAGAAA.....AACGACUUGGCGAUUAAGCCUAGU.GGGUGUUCAGGGCGUGGAGAACCCGUGUCCGCCAUCUUA.....................................CGGUU..UCUGCGUGAC......ACA.GAUAUUCUCG..........................AGCCA...GUUACGC-A...........AGAAUUA...GGACGCCGAGGAGCGCAGGGA...ACUGGAUAGAAGC.cAACCAUG.UGCGCUGCGCUAGCUAAA........GGC.UUUcuuuAUAUGUGCGGGUUUG........G......................................ACUUGAUUUGUGGCAGCGUuuggAGGAAUUGUGCUAUUCAGAAGUAGAAAGCCA.AGGag.....cgcUAAUGUUC.gUGUGC..............GGUGUUuG.GGUGGAAGCCG.......CAGAGGACUAGG.....GGAUAGGGUUCCGCAUG..........................UGC.AUUUGGAC--C..CCUGGcGGGGCCCCCCGUAG.CUCUAAGGGCUGCUUA...--GAUGUCUACAAAAUGGCGGCUCGGGUACC..........-----GCACCCGAAGCUCGACA------...GCCCUA..CGUUGGCUCU.AACAUGUAGCAAuGGAG...AUAGGGC.........AUUUAG.GUCAUA.CAA.GAAAAGA..................................UGGCGGCUCAAGCUCUUGCUGCAGUAUAA.--GGCGGAGGG.....CUUU..GU.GUUUCACAU..GUCAGC.UUCAUGGCUGA.GUCAGUUUAGGG.......................................A-..CAAAGUGGCACAUGCUCU.UGA.........................................GUuuGUCU.AAGAUGGCGGUU-GUC.AUGUGAUCAG.................................................CUUGGCGGGAUU......UGC.CCAAGG........gUAGAAUUGGUGCAUUAUGGUAGCGAGUGGUUGG.......................................UUCUACCUUGUGUCACUCGAAGC..AGGAAA.................aGGCUA----GUUG.G...........................................................................................AAGUGUU.GGUUGCCGCCUGACUUAAC..............................................................ucgucagaaauaggcacgacuuugcgaaguguugguguccgcuugacguaagCAGUCAGAAA...UGUG-----------......CAUUAUUGCUUGGUGGA.GAGGAUGGAAUU.AGA-.--..---ACUCACUGUCCCAUA........A.............................GGACGUG.AGUUAGC.----UUGGUACCU.C...................................................................................................................ACAUCUGUG----..UUCAG....U-.........................GGGAG----.---------.---------..-----..------
#=GR rn5/Rattus/1-1360                               PP **********.*************.....................................*****......................................***.....**.....*....****************.******************................................................................................**************..................**.*....***************************.*..****9996....656777778888999***..*******************************............................**************666..999*............***********..************************...................***......**...******....**************************..***.*********.....**..*999**....................********************************......89******............................**......*.**************.*..**.**************...998..**.*.****..*******.***...****.***********999*******....777778888......999999****..................................................********.*******....**.765..6..6666*****.****************.....************************.***************************************.....................................*****..**********......***.**********..........................*****...*******.6...........699****...*********************...************9.9*******.******************........***.*999******************........*......................................***************999999*********************************.*****.....***********.******..............*****978.89*********.......************.....*****************..........................***.********..7..777666**************.****************.....*****************************...............*****************.........******..**********.************99999...9******.........******.******.***.*******..................................*****************************...*********.....****..**.*********..******.***********.*******99888.......................................8...******************.999.........................................9999****.*********888.***.**********.................................................************......***.******........**********************************.......................................***********************..999776.................577787....99**.*...........................................................................................*******.*******************..............................................................**************************************************************...****.................*****************.************.***.........***************........*.............................*******.****999.....*********.*...................................................................................................................****99999......77777....7..........................77788.......................................
mesAur1/Mesocricetus/1-1318                             CCCAUCCGGG.CCACGGAUACCUG.....................................GUCCU......................................UUC.....GU.....Uu.cuCGCUCCAUGCCCAACG.GGGCUGUGGAUACUUA.C................................................................................CUUUUUCUUCUUUUuaguc........uuagaAA.A....CUUGCCCAUCCGGGCUGUGGAUACCUG.C..UUUUAUU.......UUUUUUUUCCCCCCCU..UAGCCCAUCGGGGCCAUGGAUACCUGCUUUU............................UACAAAAACUGAAA-----UUUC............UUGGUCCAUCG..GGACCUCGGAUACCUGGGUUUAGG...................CU-......UU...UUCCUU....GCCCAUCGGGGCCUCGGAUACCUGCU..UAA.UUUUUGUUU.....UC..UUUU.........................UGCCCAUCGGGGCUGUGGAUACCUGCUCAAA....--UUUGUU............................UU......C.AUUGCCCAUCGGGG.C..UU.UUAGUGGAUGGAAA...--UGUUG.G.UUUU..GUGAGUU.ACU...GCCC.UAUCUGGAAUAU..UCAUACC....UUUUuuucuu....gccucuuGCUG..................................................CUGCUGCU.GGUCAUU....UG.GUUGUG..UGUGAGUGA.ACCUAUGGCUUGGGAA.....AAUGACUUUAUGCUUGAGCUGAGU.GGGUGUUCAGGGCGUGGAGAGUCCGUGUCCGCCAUUUUA.....................................UGUUU..GCUGCAUGAU......AUA.GCCAUUCUCG..........................AGCCA...---------...........AGAAUUA...GGGAGUCGAGGUGGACACUGG...ACUGGACAGAGGC..AAUCAUU.UGUGCUACAGCAGCUAAA........GGC.UUU....UUAUGUGUGGGUUUG........G......................................ACUUGCUUUGUGGGUUUUCu..uAAGAAUCGUGGUACCCGAAAGCAAAAAACCA.AGGag.....cugUUGUGUUC.gUGUGU..............GGUGUU.A.GGUGAAAG--G.......UACAGGACUUCA.....GGAUAGGGCUUGAAAUG..........................GAC.AUUUCGAUAUC..GCUGG.GGAGCUCUGUCCAG.UUCUAACGGACGCUUG...UUAAUGUCUACAAAAUGGCGUCUCGCACCCU..........-----GUGCCCGAAGCUCGACA------...GCCCAA..UCUUGGUUCU.AACAUUUAGCAC.GGAG...GUAGGGC.........AUUUAG.GUUAUA.UAA.GAGAAGA..................................UGG-AGCUCAAGCUCUUGCUGCAGGAUAA.--CG-------.....CUUU..GU.UUUUUACAUuaGGUAGU.UUGGUGGCUGA.GUUAGCCUAGGG.......................................GA..CAAUGUGGCACAUGGUCC.UGA.........................................GU..GGCU.AAGAUGGCGGUUUAUC.AUGUGACCAA.................................................CAAGGUGAAUUU......---.------.........-------GGUGCAUUGAGAUAGCAAGUGGUUGG.......................................UUCUACCUUGUGCCACUCGAAGC..AGAAAU..................GGGUACUGCUUUG.G...........................................................................................AAGUGUU.GGUUGCCUCUUGACUUAAC..................................................................................................................UAGUCAAAAA...UGAG-----------......CCCUACUACUUCGUGUA.GAGGAUGGUAGU.CGA-.UG..AAGACUCACUGUCCUGCA........A.............................GGACUUG.AGU----.UACCUUGGUACCU.C...................................................................................................................ACAUCUGUCUCUA..GUCAU....U-.........................AAAAGGAAU.CAGUGAUGA.GGUCAAGUUaaAGUAU..CUCCCC
#=GR mesAur1/Mesocricetus/1-1318                     PP **********.*************.....................................*****......................................***.....**.....64.44789*************.****************.*................................................................................**************77777........7776668.9....***************************.*..*******.......****************..*******************************............................**************.....****............***********..***********************8...................55.......56...6699**....**************************..***.*********.....**..****.........................******************************9......999***............................**......*.**************.*..**.**************.....888**.*.****..*******.***...****.************..*******....6666678999....99999999999..................................................********.*******....**.******..*********.****************.....************************.***************************************.....................................*****..**********......***.9999999999..........................99999.......................6******...*********************...*************..*******.******************........***.***....***************........*......................................*************9999989..9*******************************.*****.....***********.******..............******.*.********..9.......************.....*****************..........................***.***********..*****.**************.****************...***********************99999999...............*****************.........******..**********.************.****...*******.........******.******.***.*******..................................***.*******************988888...77............5699..**.*********999*****.***********.************.......................................**..******************.***.........................................**..****.****************.*********9.................................................******999999................................999***********************.......................................***********************..******..................*************.*...........................................................................................*******.*******************..................................................................................................................**********...****.................*****************.************.***..**..******************........*.............................*******.***.....8************.*...................................................................................................................*************..***97....7..........................677******.*********.****************..******
oryCun2/Oryctolagus/1-1374                              CCCAUCGGGG.CUAUGGAUACCUG.....................................GUUUU......................................AUU.....AU.....U....UUUUCUUUGCCCAACA.GGGUUCUAGCUACCUG.U................................................................................UUAAUUCCUUUUUUaa.............agaAA.A....UUAGCCCACCGGGGCUGCGGAUACCUG.C..UUUUAAU.......UUUUUUU-----UCCU..UAGCCCAUCGGGGCCUCGGAUACCUGCAGUG............................CAUCGGGGCAACGGAUACCGCUU............UUGGCCCAUCG..GGGCCUCGGAUACCUGCUUAUAUU...................UUU......UU...UUUUUU....GCCCAUCAGGGCCUCGGAUACCUGCU..CUG.AUUUUUUUU.....UU..UUUC........................uGGCCCAUCGGGGCCCCGGAUACCUGCUCUGA....UUUUUUUU............................UC......C.AUCGCCCAUCGGGG.C..CU.UUCAUGGAUGAAAA...UGUGUUG.G.UUCU..GUGGGUU.GUC...GCAC.UAUCUGGAAUAU..CUACACU....U--U.................----..................................................UUGCUGCU.GAUCGUU....UG.GUGGUG..UGUGAGUGA.ACCUACGGCUUUGGCAgg.ggAAUGACUUUGCAGUUAAGCUAAGG.GGGUGUUCAGGCUUUGGAGGAAAAAUAUCCGCCAUUUUA.....................................GAGUU..GCCUCAUAAU......UUG.GCUGA---CU..........................AGUCA...GUUGUGUUAaa.......ucUAAAUUA...GGAAAGCAAGAUGGAUAGCGG...GCGAGGCAGAGGU..AGUCAUG.UGCAUUGCACGAGCUAAA........GGU.AAU...cGAAUCAGCUGACUUG........G......................................UGCUUGUUAGCAGCUUUGC....AUGAAUUGUGGUACUGGGAUGCCGGAAAACA.AGA..........UUGUCCUG..C-AGCagu.......acgaGGCGUUaA.GUUGAAAAUGA.......GACAGGACUUAAa...aGUGCUGGGCUCAAAAUG..........................GCG.CUUUUGCCAUU..GCAGC.GUUUCUCAGCAUGG.CUCCCUG---UGCUUU..gUUAAAUCGUCUAAAAUGGCGGAUUCAGUUCGgccg.caacgUUAAAGUGGCGGGAAGGCCACAUCAUGAu.gGGUGGGguCUUUUUUUGU.AAUGCGCAGCAU.GAUG...GUGGCAG.........AGUUCG.GUCACA.CAG.UGAAAGA..................................UGGCGGCUGAAACCCUUGCCGCAGUGUAA.AAUAUGGCGGGc..guCUUU..GU.CUUUGCCGU..GUGCAU.UUCGUGGCGGG.UUUUGCCGCAGG.......................................GA..CAAUAUGGCUGACGAUAU.CAU.........................................GU..GGUU.AUCAUGGAGAUUUGUC.ACGUGGACG-.................................................UUUGGCGGGCUU......UGC.GCAAGG.........UGGACCUACGGCAUUGUUAAAGAUGGCGGGCGU.......................................UGCCGCAUUUUGCCGGUCAAAGC..GGAGAA..................AACCG------G-.-...........................................................................................--GUGCU.GGUUGCCGCAUGACUUAAC..................................................................................................................CAAUCAGAAA...UGAGGGUGGAUUAGG......CACAGCCAAUUAGCAUG.GAGGAUGGAAUU.AGAU.CG..AUG---CACUGUCCAGUUacugagcgA.............................GGAUGUG.GGUGAGU.UAGCAUGGCUCUU.U...................................................................................................................GCAGCUUUCUUUU..UUCAG....UC.........................AGGACGAAG.AAGUGGAGC.GGCCAUGUA.gUGUGC..CCCUCC
#=GR oryCun2/Oryctolagus/1-1374                      PP **********.*************.....................................*****......................................***.....**.....*....****************.****************.9................................................................................9999999999999944.............44435.6....***************************.*..*******.......9999999.....9***..*******************************............................***********************............***********..************************...................***......**...******....**************************..999.888887777.....66..6555........................59******************************....********............................**......*.**************.*..**.**************...*******.*.****..*******.***...****.************..***9975....4..4.......................................................................45699***.*******....**.******..*********.******************.**************************.***************************************.....................................*****..**********......***.***87...59..........................*****...***********.......*********...*********************...*************..*******.******************........***.766...6***************........*......................................*******************....*******************************.***..........99999999..5.355777.......889999999988.99*********.......********99998...8999**************..........................***.***********..*****.**************.*******...******..************************************.**********************************.*999988434455666667.************.****...*******.........******.******.***.*******..................................*****************************.************..*99***..**.*********..******.***********.************.......................................**..******************.***.........................................**..****.****************.*******97..................................................7***********......***.******.........*********************************.......................................***********************..**9999..................99776......3................................................................................................489**.*******************..................................................................................................................**********...***************......*****************.************.***9.9*..888...9********************.............................*******.*******.*************.*...................................................................................................................*************..*****....**.........................*********.*********.*********.******..******
calJac3/Callithrix/1-1400                               CCCAUCGGGG.CUGCGGAUACCUG.....................................GUCUU......................................AUU.....UU.....U....---UCUUUGCCCAACG.GGGCCGUGGAUACCUG.C................................................................................CUUUUAAUUCUUUU.................uUU.A....UUUGCCCAUCGGGGCCGCGGAUACCUG.C..UUUUUAU.......UAUUUUUUU---UCCU..UAGCCCAUCGGGGCAUCGGAUACCUGCUGAUcacuc..................uggccCAUCGGGGUGACGGAUAUCUUUU............UUGGCCCAUCG..GGGCUUCGGAUACCUGCUUUUAUU...................UUUu...auUU...UUCCUU....GCUCAUCGGGGCCUCGGAUACCUGCU..UUA.AUUUUUUUU.....--..-CU-.........................GGCCCAUCGGGGCCGCGGAUACCUGCUUUGAuuuuUUUUUUUU............................UU......G.AUCGCUCAUCGGUA.C..UU.UUUAUGGAUGAAAA...AAUGUUG.G.UUUU..GUGGGUU.GUU...GCAC.UCUCUGGAAUAA..CUUCACU....UUUU.................U---..................................................UUGCUGCU.GAUCAUU....UG.GUGGUG..UGUGAGUGU.AUCUACGCCUUUGACAgg.ggAAUGACUCUGCAGUUAAGUUAAGG.GCGUGUUCAGGUUGUGGAGGAAAAGUGGCCGCCAUUUUA.....................................GACUU..GCCGCAUAAC......UCG.GGUUAGGGCU..........................AGUUG...UUUGUGCUAau.......uaUAAACUA...GGGAGGCAAGAUGGAUGAUAGcugGUUAGGCAGAGGA..AGUCAUG.UGCCUUGCAUGAGCUAAA........CCUaUCU....GAAUGAG--GAUUUG........G......................................GGCUUUUUAGGAGCUUUGC....GUGA-UUGUCGUAUCGCGAGGCAAUACGACA.GAA..........UCGUCCUG..--UAUcaau......acaaGGCACU.A.GUUGAAAAUGAgagauucGAAAAGACUAAG.....GUGCAGGGCUUAAAAUG..........................GCG.AUUUUGACAUU..GCGGC.AUUACUCAGCAUGG.CGGGCUG---UGCUUU..gUUAGAUUGUCUAAAAUGGCGGAUCCAGUUCUgucg.cagcaUUCAAGUGGCGGGA-GGCCACAUCAUGAu.gGGCGAG..GCUUUGUUAC.AGUGGUUAGUAU.GGUG...GUGAACA.........UGUGCG.GUCAUA.CAG.CAAAAAA..................................UGGCGGCUGAAGGUCUUGCCGCAGUGUAA.AACAUGGCGGGc..cuCUUU..GU.CUUUGCUGU..GUGCUU.UUAGUGUUGGG.UUUUGCUGCAGG.......................................GA..CAAUAUGGCAGACGUUGU.CAU.........................................CU..GCAU.AUUAUGGCUCUU-GUC.ACGUGGAUAU.................................................CAUGGCGGGCUU.....uUGC.UCGGUGcaaucauggCGGGCUUGCCGCAUUGUUAAAGAUGGCGGUGUU.......................................UGCCGCCUAGCGCUGCUCCGAGC..GGGAGA..................AAAGAUGGGGUGG.A...........................................................................................CAGUGCU.GGUUGCCACAUAACCCAAC..................................................................................................................CAAUUAGAAA...UGGGGGUGGAGUUGG.....uCACAGCCAAUUAGAGCA.GAAGAUGGAAUU.AGAC.UG..AUGAC--ACUGUCUGGCUacucagggA.............................GUACUUG.GGUAAAU.UAGCAUAGCACUU.C...................................................................................................................GCAGAUGUCUUUA..GCCAG....UC.........................AG-------.AAGUGGAGG.GGCCACG--..UGUAU..GUCUCC
#=GR calJac3/Callithrix/1-1400                       PP **********.*************.....................................**999......................................986.....66.....6.......*************.****************.9................................................................................88888888877766.................267.*....***************************.*..******9.......776666655...6***..************************************..................****************************............***********..************************...................7777...8899...******....**************************..***.*98875554..........55..........................*******************************654444445555............................66......*.**************.*..**.**************...*******.*.****..*******.***...****.************..*******....8888.................7.....................................................999*****.*******....**.******..*********.******************.**************************.***************************************.....................................*****..**********......***.**********..........................*****...***********.......*********...*******************999999************..*******.****************99........8887788....8888876..9*****........*......................................*******************....9997.**************************.***..........*****999....8999999......**********.*.******************************.....*****************..........................***.***********..*****.**************.*******...******..************************************.***************9998.899***********.*******..**********.************.****...*******.........******.******.***.*******..................................*****************************.************..******..**.*********..******.***********.************.......................................**..******************.***.........................................**..****.*********666.***.**********.................................................***********9.....9***.************9999999*****************************.......................................***********************..******..................*************.*...........................................................................................*******.*******************..................................................................................................................**********...***************.....******************.************.****.**..***77..77*******99*********.............................*******.*******.*************.*...................................................................................................................*************..*****....**.........................54........566******.*******....9****..******
nomLeu3/Nomascus/1-1264                                 CCCAUCGGGG.CUGCGGAUACCUG.....................................GUUUU......................................AUU.....AU.....U....UUUUCUUUGCCCAACG.GGGCCGUGGAUACCUG.C................................................................................CUUUUAAUUCUUUU..................UU.A....UUCGCCCAUCGGGGCCGCGGAUACCUG.C..UUUUUAU.......UUUUUUUU----UCCU..UAGCCCAUCGGGGCAUCGGAUACCUGCUGAUcacuc..................uggccCAUCGGGGUGACGGAUACCUUUU............UUGGCCCAUCG..GGGCUUCGGAUACCUGCUUUUUUU...................-UU......UU...UUCCUU....GCCCAUCGGGGCCUCGGAUACCUGCU..UUA.AUUUUUGUU.....UU..UCU-.........................GGCCCAUCGGGGCCGCGGAUACCUGCUUUGA...uUUUUUUUU............................UU......C.AUCGCCCAUCGGUG.C..UU.UUUAUGGAUGAAAA...AAUGUUG.G.UUUU..GUGGGUU.GUU...GCAU.UCUCUGGAAUAU..CUACACU....UUUU.................U---..................................................UUGCUGCU.CAUCAUU....UG.GUGGUG..UGUGAGUGU.ACCUACGGCUUUGGCAg..agAAUGACUCUGCAGUUAAGCUAAGG.GCGUGUUCAGAUUGUGGAGGAAAAGUGGCCGCCAUUUUA.....................................GACUU..GCCGCAUAAC......--G.GCUUAGGGCU..........................AGUCG...UUUGUGCUAa........guUAAACUA...GGGAGGCAAGAUGGAUGAUAGcagGUCAGGCAGAGGA..AGUCAUG.UGCAUUGCAUGAGCUAAA........CCUaUCU....GAAUGAGUUGAUUUG........G......................................GGCUUGUUAAGAGCUUUGC....GUUA-UUGUUGUAUCGGGAGGCAGUAACACA.GAA..........UCGUAUUU..--UAUcagu......acaaGGGACU.A.GCUGAAAAUGAaagguuaGAAAAGACUAAG.....GUUCAGGGCUUAAAAUG..........................GCG.AUUUUGACAUU..GCGGC.AUUGCUCAGCAUGG.CGGGCUG---UGCUUU..gUUAGGUUGUCCAAAAUGGCGGAUCCAGUUUUgucg.cagugUUCAAGUGGCGGGAAGGCCACAUCAUGAu.gGGCGAG..GCUUUGUUA-.AGUGGUUAGCAU.GGUA...GUGGACA.........UGUGCG.GUCACA.CAG.GAAAAGA..................................UGGCGGCUGAAGGUCUUGCCGCAGUGUAA.AACAUGGCGGGc..cuCUUU..GU.CUUUGCUGU..GUGCUU.UUCGUGUUGGG.UUUUGCCUCAGG.......................................GA..CAAUAUGGCAGGCGUUGU.CAU.........................................AU..GUAU.AUCAUGGCU-UUUGUC.ACGUGGACAU.................................................CAUGGCGGGCUU......---.------.........-------GCCGCAUUGUUAAAGAUGGCGGGUUU.......................................UGCCGCCUAGUGCCACGCAGAGC..GGGAGA..................AAAGGUGGGAUGG.A...........................................................................................CAGUGCU.GGUUGCUGCAUAACCCAAC..................................................................................................................CAAUUAGAAA...UGGGGAUGGAAUUGG.....uCACAGCCAAUUAGAGCA.GAAGAUGGAAUU.AGA-.--..------------------........-.............................-------.-------.-------------.-...................................................................................................................-------------..-----....--.........................---------.---------.---------..-----..------
#=GR nomLeu3/Nomascus/1-1264                         PP **********.*************.....................................*****......................................***.....**.....*....****************.****************.*................................................................................**************..................**.*....***************************.*..9999998.......76666664....9***..************************************..................****************************............***********..*****************9999887....................56......66...7799**....**************************..***.*********.....**..***..........................*******************************...666677777............................78......*.**************.*..**.**************...*******.*.****..*******.***...****.************..*******....8888.................7.....................................................889*****.*******....**.******..*********.*****************..**************************.***************************************.....................................*****..*******998........*.**********..........................*****...**********........*********...*******************888889999*********..*******.******************........***9999....***************........*......................................******************9....8876.**************************.***..........********....8999999......**********.*.*****************99***********.....*****************..........................***.***********..*****.**************.*******...******..************************************.**********************************.*******..*********..************.****...*******.........******.******.***.*******..................................*****************************.************..******..**.*********..******.***********.************.......................................**..******************.***.........................................**..****.*********.999***.**********.................................................************................................99************************.......................................***********************..******..................*************.*...........................................................................................*******.*******************..................................................................................................................**********...***************.....******************.************.***...............................................................................................................................................................................................................................................................................................................
saiBol1/Saimiri/1-1367                                  CCCAUCGGGG.CUGCGGAUACCUG.....................................GUCUU......................................AUU.....UU.....U....---UCUUUGCCCAACG.GGGCCGUGGAUACCUG.C................................................................................CUUUUAAUUCUUUUu................uUU.A....CUUGCCCAUCGGGGCCGCGGAUACCUG.C..UUUUUAU.......UUUUUUUUUU--UCCU..UAGCCCAUCGGGGCAUUGGAUGCCUGCUGAUcacuc..................uggccCAUCGGGGUGACGGAUAUCUUUU............UUGGCCCAUCG..GGGCUUCGGAUACCUGCUUUUAUU...................UUUu...auUU...UUCCUU....GCCCAUCGGGGCCUCGGAUACCUGCU..UUA.UUAUUUUUU.....UU..UUUUc.......................uGGCCCAUCGGGGCCGCGGAUACCUGCUUGGA....UUUUUUUU............................UUuuuucuG.AUCGCUCAUCGGUA.C..UU.UUUAUGGUUGAAAA...AAUGUUG.G.UUUU..GUGGGUU.GUU...GCAC.UGUCUGGAAUAA..CUUCACU....UUUU.................----..................................................UUGCUGCU.GAUCAUU....UG.GUGGUG..UGUGAGUGU.AUCUACGCCUUUGACAgg.ggAAUGACUCUGCAGUUAAGCUAAGG.GCGUGUU---------GAAGAAAAGUGGCCGCCAUUUUA.....................................GACUU..GCCGCAUAAC......UCG.GGUUAGG-CU..........................AGUCG...UUUGUGCUAau.......uaUAAACUA...GGGAGGCAAGAUGGAUGAUAGcugAUUAGGCAGAGGA..AGUCAUG.UGCCUUGCAUGAGCUAAA........CCUaUCU....GAAUGAG--GAUUUG........G......................................GGCUUUUUAGGAGCUUUGC....GUGA-UUGUCGUAUCGCGAGGCAAUAAG---.A-A..........UCGUCUUG..--UAUcagu......acaaGAGACU.A.GUUGAAAAUGAaagauucGAAAAGACUAAG.....GUGCAGGGCUUAAAAUG..........................GCG.AUUUUGACAUU..GCGGC.AUUACUCAGGAUGG.CGGGCUG---UGCUUU..gUUAGAUUGUCUAAAAUGGCGGAUCCAGUUCUgucg.cagcgUUCAAGUGGCGGGA-GGCCACAUCAUGAu.gGGCGAG..GCGUUGUUAC.AGUGGUUAACAU.GGAG...GUGGACA.........UGUGCG.GUCAUA.CAG.GAAAAAA..................................UGGCGGCUGAAGGUCUUGCCGCAGUGUAA.AACAUGGCGGGc..cuCUUU..GU.CUUUGCUGU..GUGCUU.UUCGUGUCGGG.UUUUGCUGCAGG.......................................GA..CAAUAUGGCAGGCGUUGU.CAU.........................................CU..GCAU.AUCAUGGCUCUU-GUC.ACGUGGAUAU.................................................CAUGGCGGGCUU......---.------.........-------GCCGCAUUGUUAAAGAUGGCGAU---.......................................--UUU--UGCUGCUGCGCAGAGC..GGGAGA..................AAAGGUGGGAUGG.Acag.....................................................................................ugaCAGUGCU.GGUUGCCGCAUAACCCAAC..................................................................................................................CAAUUAGAAA...UGGGGGUGGAAUUGG.....uCACAGCCAAUUAGAGCA.GAAGAUGGAAUU.AGAC.UG..AUGAC--ACUGUCUGGCGacucagcgA.............................GUACUUG.AGUGAAU.UAGCAUAGCACU-.C...................................................................................................................GCAGAGGUCUUUA..GCCAG....UC.........................A---G----.AAGUGGAGG.GGCCACG--..UGUAU..GUCUCC
#=GR saiBol1/Saimiri/1-1367                          PP **********.*************.....................................**999......................................986.....66.....6.......*************.****************.*................................................................................999999999999884................456.*....***************************.*..*******.......9999999999..9***..************************************..................****************************............***********..************************...................7777...8899...******....**************************..999.776666666.....66..66666.......................69******************************....55555444............................444567889.**************.*..**.**************...*******.*.****..*******.***...****.************..*******....****.......................................................................999*****.*******....**.******..*********.******************.**************************.*****99.........44666679***************.....................................*****..**********......***.***9986.69..........................*****...***********.......*********...*******************999989************..*******.****************99........8887788....8888876..9*****........*......................................*******************....9996.*********************97....4.4..........99999988....7888888......9999******.*.******************************.....*****************..........................***.***********..*****.**************.*******...******..************************************.***************9998.899***********.*******..**********.************.****...*******.........******.******.***.*******..................................*****************************.************..******..**.*********..******.***********.************.......................................**..******************.***.........................................**..****.*********666.***.**********.................................................************................................99***********9999988844............................................444..33667779********..******..................9999999999988.8888.....................................................................................88899999**.*******************..................................................................................................................**********...***************.....******************.************.****.**..***77..77***999999*********.............................*******.*******.**********86..9...................................................................................................................*************..*****....**.........................5...4.....666******.*******....9****..******
micOch1/Microtus/1-1442                                 CCCAUCGGGG.CUACAGUUGAAUG.....................................GUCCUucuu.............................cccugUCC.....CU.....U....CACUCCAUGUCCAGUG.GGGCUGUGGAUACUUA.C................................................................................CUUUUUCUUCUUCU..................AA.A....CUUGCCCAUCUGGGCUGAGGAUACCUG.C..UCCUUUU.......UUUUUUU----CCCUU..AAGCCCAUCGGGGCCAUGGAUACCUGCUUUU............................UUACAAGAAAACGUA----UUUC............UUGGUCCAUCG..GGACCUCGGAUACCUGCAUUUAG-...................--U......CU...UUCCUU....GCCCAUCGGGGCCUUGGAUACCUGCU..UAA.UUUUUUUUU....cUC..UUUU.........................UGCCCAUCGGGGCCGUGGAUACCUGCUUCA-....---UUUUU............................CC......C.CCUGCCCAUCGGGG.C..AU.UUGGUGGAUGGAUA...UAAGUUG.G.UUUU..GUGAGUU.AUUauuGCAC.UACCUGGAAUAG..CCAUACCu..c--UUuucuuu.....ccucuuGCUG..................................................-UGCUGCU.GAUCGUU....UG.GUGGUG..UGUGAGUGA.AACUAUGGCUUAGAAA.....AAUGACU--GCCUUUAAGCUGAGU.GGAUGUUAAGGGCGUGGAGAGCCCGUUUCCGCCAUGUUA.....................................CAGUU..GCUGCGUGAC......AU-.---------G..........................AGCCA...GUUAUGGCA...........AGAAUUA...GGGGGUCGAGGUAGACAGUGG...ACUGGACCGAGGC..AAUCAUG.UGUGCUGCACCAGCUAAA........GGC.AUUa..uGUAUGUGUGGGUUUG........G......................................ACUUGAUUUGUGGCUUUUU....AAGACUCAUGGUAACUGGAAGCAGAAAAUCA.AGCu........cUCAUGUUC.gUGUGU..............GGUGUU.A.UGUGAAAGGAGc....uuUAUAAGACUUCA.....GGAUAGAGCUUGAAAUC..........................GAU.GUUUCGAUAUU..GCUGG.GGGGCUCUGCCCAGaUUCUAAGGGGUGCUUG...UUAGGGUUUAUCAAAUGGUGUCUCGGCUGCU..........-----CUACCCAAGGCUCGACA------...ACCCCA..CCUUUAUUCU.AACGUGUAGCGU.GGAA...GUAGGGC.........AUUUAG.GUUAUA.CAA.GAGAAGA..................................UGG-CGUCUGAGUUCUUGCUGCAGUAUAA.--GGUAGCGGG.....CUUU..GU.UUUUCACAG..GCCAGU.CUGGUGGCCAAaGUUAGCCUAGAG.......................................GA..CAAUAUAGCACAUGCUUU.GGG.........................................GU..GGCC.AAGAUGGCGAU--GUC.ACGUGAUUGU.................................................CAUGGCGGGCUUuguccuUGU.CCAAGA.........UGUACUUAGUGCAUUAAGAU-GCGAGUGGCUGG.......................................UUUUACCUUGUGCCAUUCAAAGC..AGAAAU..................GUGUACUACUUUG.G...........................................................................................AAGUAUU.GGUUGCCUCUUGACUUAAC..................................................................................................................UAGUCAAAAA...UGGG-----------......CACUUCUACUUGGUGUA.GAGGAUUGAAGU.AGA-.UG..AAGACUCAAUGUCCUAAA........A.............................GGACUCG.AGU----.UACCUUGGUACCU.CuuacgucaucguuuuaaguggcuacccaggugugaagggacgugcuuuuaauucuaacauuugagguguuaaaugacgauccgaucugagagacuugaggguggagguucuugagGUUGAG-------..GUCUU....UA.........................AAAAGGAAU.CAGUGA---.GGUCAUGUUaaCGUAU..CUCUCC
#=GR micOch1/Microtus/1-1442                         PP **********.*************.....................................****99999.............................99999999.....**.....*....****************.****************.*................................................................................**************..................**.*....***************************.*..9988776.......5555554....67888..9****************************99............................666666666666663....9***............***********..***********************......................7......89...99****....**************************..*99.888888888....577..7777.........................****************************98........58888............................88......*.**************.*..**.**************...*******.*.****..******9.877777****.************..*****995..4..44457778.....8888888888...................................................9******.*******....**.******..*********.****************.....*******..***************.***************************************.....................................*****..**********......**...........7..........................9999*...*********...........*******...*********************...*************..*******.******************........***.6666..7***************........*......................................*******************....*******************************.**8*........*********.******..............******.*.********8889....988***********.....*****************..........................***.***********..*****.**************9****************...*******************************...............*****************.........******..**********.************.****...*******.........******.******.***.*******..................................***.89999********************...*********.....****..**.*********..******.***999887766************.......................................**..******************.***.........................................**..****.*********98..9**.**********.................................................*********************.******.........********************.999*********.......................................***********************..******..................*************.*...........................................................................................*******.*******************..................................................................................................................**********...****.................*****************.************.***..**..******************........*.............................*******.***.....8************.*9999999999999999999999999999999999999999999999999999999999999999999999999999999999999999999999999999988887776665444222222.........55555....77.........................888999999.999997....****************..******
criGri1/Cricetulus/1-1300                               CCCAUCGGGG.CCACGGAUACCUG.....................................GUCCU.....................................c-CUuccguUU.....U....UCUCCCAUGCCCAUCG.GGGCUGUGGAUACUUA.C................................................................................CUUUUUCUUCUUUUuaguc........uuagaAA.A....CUUGCCCAUCCGGGCUGUGGAUACCUG.C..UUU----.......------------UCCU..UAGCCCAUCGGGGCCAUGGAUACCUGCUUUC............................CACACAAACCGAA------UUUC............UUGGUCCAUCG..GGACCUUGGAUACCUGGGUUUAGU...................GUU......-U...UUCCUU....GCCCAUCGGGGCCUCGGAUACCUGCU..UAA.UUUUUGUUU.....UC..UUUUccu...................uuuUGCCCAUCGGGGCUGUGGAUACCUGCUUAAA....--UUUGUU............................UU......C.AUUGCCCAUCGGGG.C..UU.UUAGUGGAUGGAAA...UAUGCUG.A.UUUU..GUGAGUU.ACU...GUCC.UA-CUGGAAAAU..UAA--UCcuuu----uuuucccuaugccucuuGCUG..................................................CUGCUGCU.GAUCAUU....UG.GUUGUG..UGUGAGUGA.ACCUAUGGCUUAGAAA.....AAUGACUUUGUGCUUCAACUGAGU.GAGUGUUCAGGGCGUGGAAAGUUCGUUUCCGCCAUUUUA.....................................UGGUU..GCUGCAUGAU......AUG.GGCAUUCUCG..........................AGCCA...AUUAUGCCA...........AGAAUUA...GGGAGUCGAGGUGGACAGUGG...ACUGGACAGAGGC..AAUCAUUgUGUUAUCCACCAGCUAAA........AGC.UUU....UUAUGUGUGGGUUUG........G......................................ACUUGAUUUGUGGGUUUUCuuuuAAGAAUCAUGGUAACCGAAAGCAGAAAACCA.AGGag.....cugUCGUGUUC.aUGUGU..............GGUGUU.A.GGUGAAAU--G.......UGCAGA-----G.....GGGUAGGGCUUGAAAUG..........................GAC.AUUUCCAUAUU..GCUGG.GGAACUCUGUCCAG.UUCUAAGGGGUGCUUC...UUAUGGUCAUCAAAAUGGCGUCUCGGACCCU..........-----GUGCCCAAAAUUCAACA------...GUCCAA..CCUCUGUUCU.AAUAGUUAUCAUuGGAG...GUAGGGC.........AUUUAG.GUUAUA.AAA.GAGAAGA..................................UGG-GGCUCAAGGUCUUGCUGCAGUAUAA.--CGUGGUGGG.....CUUU..GC.UUUUCACAU..GGUAGG.UUGGUGGCUAA.AUUAGCCCAGGG.......................................CA..CAAUGUGGCACAUGGUCA.UGA.........................................GU..GGCU.AAGAUGGCGGUUUAUU.CUGUGAUGAA.................................................CAAGGUGAACUU......---.------.........-------GGUGCAUUAAGAUAGCAAGUGGUUGG.......................................UUCUACCUUGUGCCACUCGAAGC..CUGCU-..................-------------.-...........................................................................................-------.-------UCUUGACUUAAC..................................................................................................................CAGUCAAAAA...UGAG-----------......CACUACUACUUGGUGUA.GAGGAUGGUAGU.ACAUgUG..AAGACUCUCUGUCCUUCA........A.............................GGACUUG.UGU----.UACUUUGGUACCU.U...................................................................................................................ACAUUUGUCUUUA..GUCAU....U-.........................AAAAGGAAU.CAGUGAUGG.GGUCAAGUUaaAGUAUcuAUCUCC
#=GR criGri1/Cricetulus/1-1300                       PP **********.*************.....................................*****.....................................5.554434333.....6....88999***********.****************.*................................................................................***********99977777........7776668.9....***************************.*..443.......................8***..*******************************............................*999988888776......7***............***********..***********************9...................665.......5...66889*....**************************..***.*********.....**..9999***...................**********************************......999***............................**......*.**************.*..**.**************...*******.*.****..*******.***...****.**.99*******..999..553332....346789999999999999999..................................................********.*******....**.******..*********.****************.....************************.***************************************.....................................*****..**********......***.**********..........................*****...*********...........*******...*********************...*************..*****877******************........***.***....***************........*......................................**********9999999889**********************************.*****.....***********.******..............******.*.*****999..6.......666666.....9.....*****************..........................***.***********..*****.**************.****************...*******************************...............*****************.........******..**********.*****************...*******.........******.******.***.*******..................................***.*************************...*********.....****..**.*********..******.***********.************.......................................**..******************.***.........................................**..****.****************.**********.................................................************................................999***********************.......................................***********************..77855............................................................................................................................................4667899*****..................................................................................................................**********...****.................*****************.************.9884356..******************........*.............................*******.***.....8************.*...................................................................................................................*************..***97....7..........................677******.*********.***********888874477****
chiLan1/Chinchilla/1-1315/1-1315                        CCCAUCGGGG.CUGCGGAUACCUG.....................................---CA......................................CCC.....CC.....U....-------UGCCCAACG.GGGCUGUGGAUACCUG.C................................................................................C-------UUAAAU..................UU.A....UUUGCCCAUCGGGGCUGCGGAUACCUG.C..UUUUUUU.......--UUUUUUUCCCCUCU..UCGCCCAUCGGGGCCUCGGAUACCUGCUGUAuuuuc..................uggccCAUCGGGGCCAUGGAUACCUUUU............UUGGCCCAUCG..GGGCCUUGGAUACCUGCUUU-AUC...................AUU......UU...UUCCUU....GCCCAUCGGGGCCUCGGAUACCUGCU..UUA.AUUUUUUUU.....UC..UCUU........................uUGCCCAUCGGGGCCGCGGAUACCUGCUUUAA....-----UUU............................UU......C.AUCUCUUAUCGAGG.C..GU.UUUAUGUAUGAAAA...UG---UC.G.UUUU..GUGGGUU.AUU...GUAU.UAUCUAGAAUAU..CUGCA--....UUUU.................----..................................................UUGUUGCU.GUUCGUU....UG.GUGGUG..UGUGAGUGA.AUCUGUGGCUUUGACAgggggAAUGACUUUGCAGUUA-----AGC.GGGUGUU-AGGCUGUGGAGAAAAAGUGGCCGCCAUUUUA.....................................GGUUU..GCCGCAUAUC......UCAaGAUGCGUUCC..........................AGUCA...GUUGUGCUAag.......ugUAAAUUA...GGGAGGCGGAGUGGAUAGUGG...GCCGGG-CGAGGU..GUUCAUU.UAUGUUACAUGAUCUAAC........GGU.UUU....GAAUGAGCUGGUUUG........G......................................AAUU-UUUCGGAGCUUUGC....AUAAAAUAUGGUGUCUGA-GGCAGAAAACUA.AGA..........UCGUGUUC..UGUGUcagu......acuuGGCGUU.A.GGUGAAAAUGG.......GAGGGAGCUGAUu..uaGGGCUGGGUUCAAAAUG..........................GCG.GUUUUGACAUU..GUGGC.-AUGCUCAGCAUGG.CUGCCUG---UGGUUU...GUUGACUGCACAAAAUGGCGGAUCCAGUUAGucc...ggcgUUCCAGUGGCGGGAAGGCCACAUCAUGCu.gGGUGGG..UCUUUGUUCU.AAUGUGCAGGAA.UGUG...GUGGAGA.........AUUUUG.GUCAUG.UAAuAAGAAGA..................................UGGCGGCUGAAAU----GCCGCAGCGUUA.AAUAUGGCGGGuu.uuCUUU..GU.UUUUGGCAC..GUUAAU.UUCAUGGCGG-.UUUUGCUGCAGG.......................................GG..CAAUGUGGCAUACGUUGU.CAU.........................................GU..UCAU.AAGAUGGCGGUUCCUC.ACGUGGAUAA.................................................CGUGGCGGGCUU......UCC.ACAAGG.........UGGAUCUGCCGCAUUGUUAAAGAUGGCGGGCGC.......................................UACCGCCUUGCGCCGCCCCAAAC..GGAAA-..................--AUUCUGCCUUG.G...........................................................................................CAGUGGU.GGUUGCUGCGUGAUGUAAC..................................................................................................................CAAUCAGAAA...UGAGAGUGGAACUGG.....gCCUGGCCAAUUGGAGCA.GAGGAUGGAAUUaAAAU.UG..AUG---------------........-.............................-------.----AGC.UAGCAUGGCUCCU.C...................................................................................................................ACAGGUUUCCAUA..UUCAG....UC.........................AGAAG----.---UGGAAA.GGCCACAUU.gUUUAU..CCCUCC
#=GR chiLan1/Chinchilla/1-1315/1-1315                PP **********.*************........................................44......................................444.....44.....4...........8********.****************.*................................................................................7.......344555..................66.8....899************************.*..7777665.........44555556667888..99**********************************..................****************************............***********..*****************765.666...................788......88...8899**....**************************..***.********9.....99..8888........................79*****************************9.........788............................99......*.**************.*..**.**************...66...55.6.7777..*******.***...****.************..*****......6677.......................................................................788*****.*******....**.******..*********.***********************************96.....***.*****99.9******************************.....................................*****..**********......875499********..........................*****...***********.......**9******...*********************...*99988.99****..*******.******************........***.***....***************........9......................................8776.9*************....***************987.************.***..........********..*********......**********.*.***********.......*******99999*..*******************..........................***.***********..*****..*************.*******...******...*************************86555566*...*********************************.*******..**********.************.****...*******.........******.******.***9999****..................................*************....************.***********99.999999..**.*********..******.********98..999*********.......................................**..******************.***.........................................**..****.****************.**********.................................................************......***.******.........*********************************.......................................***********************..88866.....................56667799***.*...........................................................................................*******.*******************..................................................................................................................**********...***************.....******************.************88889.99..999.................................................................688.*************.*...................................................................................................................*************..*****....**.........................76665........******.*********.******..******
hetGla2/Heterocephalus/1-1337/1-1337                    CCCAUUGGGG.CUGCAGAUACCUG.....................................-----......................................---.....--.....C....ACCCCCUUGCUUAACG.GGGCUGUGGAUACCUG.C................................................................................UUUAUAAUUUAUU-..................UU.A....CUUGCCCAUCGGGGCUGCGGAUACCUG.CacUUUUC-U.......UUUUUCUUUUUCCCCUuuUAGCCCAUCGGGGCCUCGGAUACCUGCUGUAccccc..................uugcuUAACGGGGCUGUGGAUACCUUUU............CUGGCCCAUCG..GGGCAAUGGAUACCUGCUUUUUUU...................UUU.....uUU...UCCCCUuuuaGCCCAUCGGGGCCUCGGAUACCUGCU..GUA.CCCCAACUC.....CC..CAUUuu.....................cuGGCCCAUCGGGGCAACGGAUACCUGCUUUAA....----UUUU............................UU......C.AUCUUUUAUCGAGG.C..UU.UUUACGUAUGAAAA...--UGUCG.C.UUUU..GUGGAUU.AUU...GUAC.UACCUGGAAUAU..CUGCA-C....UUUU.................----..................................................UUGUUGCU.GAUCGUU....UG.GU--GG..UGUGAGUGA.AUCUGUGGCUUUGACGg...gAAUGACUUUGCAGUUA-----AGC.GGGUGUU-AGGCUAAGGAGAAAAAGUGGCCGCCAUUUUA.....................................GACUU..GCCGCAUAUU......UCA.GCUGAGUGCC..........................AGUUA...G--------...........-------...-GGAAGCGAAG-------UAG...A------CCAAAG..AGUCAUG.UGCGUUACAUGACCUAAC........GGU.UUU....GAAUGAGCUGGUUUG........G......................................AAUU-UUUUGGAGCUUUGU....AUAAAUUAUGGUAUAU-GAGGCAGAAAACCA.AGA..........UCAUGUUC..UGUGUcacu......acuuAGUGUU.A.GGUGAAAAUGG.......GAGGGAGCUGAUuu.acGGCCAGGGCUCAAAAUG..........................GCG.GUUUUGACAUU..GCGGC.-AUGCUCAGCAUGG.CUGUCUG---UGCUUU...GUGGACUGCACAAAAUGGCGGGUCCAGUUAUucc...agugUUAAAGUGGCGGGAAGGCCACAUAAUGAu.gGGUGAG..UCUUGGUUCC.AAUGUGCAGCAA.GGUG...-UGGAAC.........AUUUUG.GUCAUG.UAAuAAGAAGA..................................UGGCGGAUGAAGAACUUGCCGCAGAGUAA.AAUAUGGCGGGuuuucUU--ccAU.UUUUGACAU..GUUAAU.UUCAUGGCGAA.UUUUGCCUCAGG.......................................GG..CAAUGUGGCACACGUUGU.CAU.........................................GU..GCAU.AAGAUGGCGGUUCCUC.ACGUGGAUAA.................................................CUUGGCGGGUUU......UGC.ACAAGG.........UGGACCUGCCCCAUUGUUAAAGAUGGCGGGCGC.......................................UACCUCCUUGUGCAGCCCCAAAC..GGAAA-..................--AUUCUGCCUUG.G...........................................................................................CAGUGGU.GGUUGCCGGAUGACCUAAC..................................................................................................................CAAUCAGAAA...UGAGAGUGGAACUGG.....gCCUGGCCAAUAGGAACA.GAGGAUGGAAUUaAAAU.UG..CUGACUCUCCUUCCAGUG........A.............................GGACUUGgAGUGAGC.UAGCAUGGCUGCU.C...................................................................................................................ACAAGUUUCCAUA..UUAAG....UC.........................AGAAG----.AAGUGGAAA.GGCUACAUU.aUGUAU..GUCUCC
#=GR hetGla2/Heterocephalus/1-1337/1-1337            PP **********.*************...............................................................................................3....33335679********.****************.*................................................................................*********6655...................58.9....***************************.85344444.4.......455555555555566557************************************..................*****999********************............***********..******************999999...................777.....366...7776556789**************************..999.555554444.....44..333334.....................44*******************************........999*............................**......*.**************.*..**.*************9.....888**.*.****..*******.***...****.************..****9.4....5666.......................................................................799*****.*******....**.**..79..999******.***************9*...****************7.....666.6666655.5******************************.....................................*****..*******999......998.8777777777..........................77777...4..............................4444555444.......566...6......667899..9******.******************........***.***....*************99........9......................................7776.999***********....*************776.56************.***..........*******9..99999****......****99****.*.***********.......88888888888899.99*****************..........................***.***********..*****..*************.*******...******...**************************999999**...*********************************.*******..**********.************.**87....******.........******.******.***9999****..................................*****************************.***********6655444..459*.*********..******.***********.************.......................................**..******************.***.........................................**..****.****************.**********.................................................************......***.******.........*********************************.......................................***********************..88866.....................56667799***.*...........................................................................................*******.*******************..................................................................................................................**********...***************.....******************.************88999.**..******************........*.............................***976559******.*************.*...................................................................................................................*************..*****....**.........................99987.....99*******.*********.******..******
ochPri3/Ochotona/1-1473                                 CCCAUCGGGG.CUGCGGAUACCUG.....................................AUUUU......................................CUU.....AU.....U....UUUUCUUUGCCCAACG.GGGUCAAGGAUACCUG.U................................................................................CUACCUC----UUU..................UU.C....UUUGCCCAUCGGGGCAUCGGAUACCUG.C..UUUUUC-.......---UUUUUCCCUCCCA..UAGCCCAUCGGGGCCUCGGAUACCUUCAGUG............................CAUCGGUGGAAUGGAUACAGUUU............UUGGUCCAUCG..GGGCCUCGGAUACCUGCUCGUAUU...................UUU......UU...UCCUUU....GCCCAUCGGGGCCUCGGAUACCUGCU..CUG.AUUUUUUUU.....UU..CUU-.........................GGCCCAUCGGGGCUGCGGAUACCUGCUCUCA....UCUUGUUU............................UU......C.AUCACCCAUCAGGA.C..-U.UUCAUGGCUGCAAA...UAUGUUG.G.UUCU..GUGGGUU.GUU...GCAU.UAUCUGCAAUAU..CUGCACA....AUUC.................----..................................................UUGCUGCU.GAUCGCU....UG.GUGGUG..UGUGAGUGA.UUCUUCUGCUUGCCAAgg.ggAAUGACUU-GCAGUUCGGCUAAGU.GGGUGCUUAGGCCAUGGUGGAAAAGUGCCCGCCAUGUUA.....................................GAGUU..GCUGCA-AAC......UCA.GCUGGUGG-U..........................AGUUG...GCUGUGCUAag.......uuUAAAUUA...GGAAAGCACGACGGACAGCUG...GCGAGGCAGAAGU..CGUCAUG.UGGAUUGAAUGAGUUAAA........GCU.UUU....GGAUCGGAUGGUUUG.......uG......................................AAAUUGGUAGCACCUUUGC....AUGUUUUGUGCCAUCGGGAGGCCUGGAAGCA.AUA..........CUGUGUCC..UGUGGcuau......gugaGAGGCUaA.GGUGAAAAUGAua...gaGACGGGGGUUAG.....GUGCAGGGCUCAAAAUG..........................GCG.CUUUUUAAAUUucACAGC.CUUGCCUAGCAUGG.CUGCAAG---UGCUUU..gUUAAUUUCUAUAAGAUGGCGGACCCAAGUUUgguugcgacgUUUGUGUGGCGGGAAGGCCACCUCGUGAu.uGGUGGA..UCGUUACUGU.AACUCGUAGCAU.GGCGggcGAAGGAU.........AUUUCG.GUCACA.GAG.CAUAAGA..................................UGGCGGCUGAAGCCCUUGCCGCAGUGUCA.AAUAUGGCGGGc..guCUUU..GU.CUUUGCUGU..GUCCAU.UUUGUAGCGAA.UUCUGUGCCAGG.......................................CC..UAACAUGGCUGCUGAUAU.---.........................................GU..GGCU.AACAUGGCGAUUUAUC.ACGUGGAAGU.................................................CUUGGCGGGCUU......UGC.ACAGGG.........UGGAUCUGCCGCAUUGUUAAAGAUGGCGGGCGU.......................................UGCCGCCCUGUGCAGUUCUGAGC..GGAGAAcagagcgacggggcgggg-------------.-gcggggggaggggucuccaucagcaucugcgacccucgucugggcuugcagggguuuccagcagcaacaggggggcggggggagggggaggGGGCGCU.GGGUGCAGAAUGAAUCAAC..................................................................................................................CAAUUAAAAG...UGAGAGUGGAUUAGG......CACAGCCUAUUAGCGCG.AAGCAAGGCAUU.UAAU.UG..AAGUCC---UGUGCAGUCucu.gaacA.............................AGACGUG.GGUGAGC.UAGCAUGGCUCCU.C...................................................................................................................AGAGCU--CUUUA..AUCAA....UC.........................AGAAGAAAG.AAGUGGAAA.GACCACGUU.gUGUGU..CCCUUC
#=GR ochPri3/Ochotona/1-1473                         PP **********.*************.....................................*****......................................***.....**.....*....****************.****************.8................................................................................8555555....555..................55.5....5**************************.*..655443...........3445555556777..99*****************************............................***********************............***********..************************...................***......**...******....**************************..***.**9999999.....88..888..........................*******************************....********............................**......*.**************.*...7.8899**********...*******.*.****..*******.***...****.************..*****98....8887.......................................................................899*****.*******....**.******..*********.***********999999*.*********7.***************.***************************************.....................................*****..******.***......***.******99.9..........................*****...***********.......**8999***...*********************...*************..*******.******************........***.***....**************8.......8*......................................*******************....**********************999888889.***..........******99..999989***......**********99.99*********77...66444455556666.....*****************..........................***.***9999999978899**.**************.*******...******..***************************99999***************************************.*******..**********.************.99988556677777.........******.******.***.*******..................................*****************************.************..******..**.*********..******.***********.************.......................................**..*********999998866.............................................99..****.****************.**********.................................................************......***.******.........*********************************.......................................***********************..999888888777666665555553...............4444444555556777777777777777777777777777777777777888888888888888888888888888888888888888888999****.*******************..................................................................................................................**********...***************......*****************.************.****.**..*99664...555555555555.55995.............................66*****.*******.*************.*...................................................................................................................*99998..999**..*****....**.........................*********.*********.*********.******..******
lepWed1/Leptonychotes/1-1353                            CCCAUCGGGG.CUGCGGAUACCGG.....................................GUUUCauuaucau......................caucaucaUUC.....UU.....A....UUAUUUUUGCCCAACG.GGGCUGUGGAUACCUG.C................................................................................CUUUUAAUUUUUUUuu..............uuUA.A....UUUGCCCAUCGGGGCCGCGGAUACCUG.C..UUUUAUU.......AUUUUUUUCC--CCCU..UAGCCCAUCGGGGCCUCGGAUACCUGCUGUGccccc..................uggccCAUCGGGGCAAUGGAUACCCUUU............UUGGCCCAUCG..GGGCCUCGGAUACCUGCUUUUAUUu................uuUUU......UU...UCCCUU....GCCCAUCGGGGCCUCGGAUACCUGCC..UUA.AUUUUUUUU....uUU..UCCU.........................UGCCCAUCGGGGCUGUGGAUACCUGUUCAGA....UUUUUUUU............................UUc....uC.AUUGCCCAUCGGGG.C..CU.UUUAUGGAUGAAAG...-------.-.---U..GUUGGU-.--U...GUGC.UAUCUGGAAUGU..CUACA--....AAUU.................U---..................................................AUGCUGCU.AAUCGUU....UG.GUGUUG..UGUGAGUGA.ACCUACGGCUUUGGCUgg.gaGAUGACUUUGCAGUUAGGCUAAGG.GGUUAGUUAGGUUGGGGAGGAAAGAUGGCGGCCACUUUA.....................................GCCGG..UCGGUUGGGG......GC-.--UGGUUGU-..........................--UUG...UGCCAACUA...........UAAAUUA...GGGAGCUAAGAUGGAUAGCGG...GACAGGCAAAGGC..AGUUAUA.UGCGUUGCAUUAGCUAAA........UGU.UUU....GAAUGAGCUGAUUUG........G......................................AGCUUGUUAGGAGCUUUGC....AUGAACUGUGGUAUCAUGGGGUAGAAAAACA.GGAuggucuugugUCAUGU--..-----ua.........caaGAGGCU.G.GUCGAAAAUGAua...ggGAGAAGACUUAG.....GCACAGGGUUCAAAAUG..........................GCG.AUUUUGGGUUU..GCGGC.AUUGCUCAGCAUGG.CUCUC-----UGCUUU..gUUAGAGUGUCCAAAAUGGCGGACCCAAUUUUgcug.cagugUUCAUGUGGCGGGAAGGCCACAUCAUGG..u--GGUG..UCUUUGUUCU.AGUACACAGCAU.GGCG...GUGCAAA.........UAUUCU.GUUACA.UAG.UAAAAGA..................................UGGCGGCUGGAGUACUUGCCGCAGUGUAA.AACAUGGCGGG....cUUUU..UU.CUUUGCCGU..AUGCAU.UUCCUGACAGG.UUUUGCCGCAGG.......................................GA..CAAUAUGGCAGACCUUGU.CAU.........................................UU..GGAU.AUCAUGGCAGUUUGUC.ACGUGGACGU.................................................CUUGGCGGGCUU......UGC.ACCAGG.........UGGGCCUGCCGCAUUGUUAAAGAUGGCGGGCGU.......................................UGUCGUGUUU-GCCGCGAAAAGU..GAGAGA..................A-AGGUGGGAUGG.A...........................................................................................CAAUGUU.GGUUGCCGCAUGACCCACC..................................................................................................................CAAUCAGAAA...GGGUGGUAGAAUUGG.....gCAUAGCCAAUUACUG--.GAGGAUGGAAUU.AGAC.UG..-UG---------------........-.............................-------.--UGAGU.UAGCAUAGCACCU.C...................................................................................................................ACUGCCGUCUUUA..UUCAG....UC.........................AGGAGGAAG.CAGAGG---.AGCCAUGUU..UGUAC..GUCUUC
#=GR lepWed1/Leptonychotes/1-1353                    PP **********.*************.....................................***999*******......................**999996555.....55.....6....888999**********.****************.*................................................................................8888888888888855..............5468.9....***************************.*..**99998.......7777777665..9***..************************************..................****************************............***********..************************5................54555......99...******....**************************..999.776666655....244..5555.........................*******************************....88888887............................777....8*.**************.*..**.***********996................3..888888....7...9999.************..***88......5555.................4.....................................................799*****.*******....**.******..*********.***********9999899.999***********************.**********************************99999.....................................76555..6666666554......44....4444433.............................444...556667788...........*******...*********************...*************..*******.******************........***.***....***************........*......................................*******************....******************************9.9996666644444444444.........55.........666******.*.*************...9999999*******.....*****************..........................***.***********..*****.**************.76665.....88****..**************************999999****.*******************************96..4..489*..**********.************.****...****999.........888888.******.***.*******..................................*****************************.***********....88888..9*.*********..******.***********.************.......................................**..******************.***.........................................**..****.****************.**********.................................................************......***.******.........*********************************.......................................*******987.9***********..777775..................4.5999*******.*...........................................................................................*******.*******************..................................................................................................................**********...***************.....**************99...679*********.****.**...77...............................................................78999.9************.*...................................................................................................................*************..*****....**.........................999998888.887776....89*******..*****..******
canFam3/Canis/1-1359                                    CCCAUCGGGG.CUGCGGAUACCGG.....................................GUUUU......................................AUU.....AU.....UauuaUUAUUAUUGCCCAACG.GGGCUGUGGAUACCUG.Ccuuuuaauu.............................................................cuuuuuuuuuGUUUGUUUGUUUUU..................AA.A....UUUGCCCAUCGGGGCCACGGAUACCUG.C..UUUUAUU.......UUUUUUU----CCCCU..UAGCCCAUCGGGGCCUCGGAUACCUGCUGUGcuccc..................uggccCAUCGGGGCAAUGGAUACCCUU-............UUGGCCCAUCG..GGGCUUCGGAUACCUGCUUUUAUU...................UUU......UU...UCCCUU....GCCCAUCGGGGCCUCGGAUACCUGCU..UUU.AAUUUUUUU.....UC..CU--.........................UGCCCAUCGGGGCUGUGGAUACCUGUUUAGA....UUUUUUUU............................UC.....uC.AUUGCCCAUCGGGG.C..CU.UUUAUGGAUGGAAG...--UGUUG.U.UUUU.uGUGGUUC.GUU...GAGC.UAUCUGGAAUGU..CUGCA--....AAUU.................U---..................................................AUGCUGCU.AAUCGUU....UG.GUGUUG..UGUGAGUGG.ACCUACGGCUUUGGCUgg.gaGAUGACUUUGCAGUUAGGCUAAGG.GGUUAGGUAGGCUGGGGAGGAAAGAUGGCGGCCACUUUA.....................................-GCUG..GUC-------......--G.GCUGAGAGCU..........................AGUUG...UUUGUGCCAac.......uaUAAAUUA...GGGAACUAAUAUGGAUAACGG...GACAGGCAGAGGC..AGUUAUA.UGCGUUGCAUUAGCUAAA........UGU.UUU....GAAUGAGCUGAUUUG.......gG......................................GGCUUGUUAGAAGCUUUGC....GUGAACCGUGGUAUCAUGAGGUAGAAAAACA.GUAug.....gucUUGUGUCA..-----uguu......gcaaGAGGCU.G.GUCGAAAAUAAua...ggGAGAAGACUUAG.....GCACAGGGUUCAAAAUG..........................GCG.GUUUUGGGUUU..GCGGC.AUUGCUCAGCAUGG.CUCUC-----UGCUUU..gUUAGAGUGUCCAAAAUGGCGGACCCAAUUUUgccg.cagugUUCAUGUGGCGGGAAGGCCACAUCAUGG..u--GGUG..UCUUUGUUCU.GGUGCACAGCAU.GGCG...GUGCAAA.........UAUUCU.GUUACA.UAG.UAAAAGA..................................UGGCGGCUGGAGUACUUGCCGCAGUGUAA.AACAUGGCGGG.....CUUU..UG.UCUUGCCGU..GUGCAU.UUCCUGACAGG.UUUUGCCGCAGG.......................................GA..CAAUAUGGCAGACCUUGU.CAU.........................................UU..GGAU.AUCAUGGCAGUUUGUC.ACGUGGACGU.................................................CUUGGCGGGCUU......UGC.ACCAGG.........UGGGCCUGCCGCAUUGUUAAAGAUGGCGGGCAU.......................................UGUCGUGUUU-GCCGCGAAAAGU..GAGAGA..................A-AGGUGGGAUGG.A...........................................................................................CAAUGUU.GGUUGCCGCAUGACCCACC..................................................................................................................CAAUCAGAAA...GGGUGGUAGAAUUGG.....gCAUAGCCAAUUACUG--.GAGGAUGGAAUU.AGAC.UG..-UG---------------........-.............................-------.--UGAGU.UAGCAUAGCACCA.C...................................................................................................................ACAGCCGUCUUUA..UUCAG....UC.........................AGGAGGAAG.CAGAGG---.AGCCAUGUU..UGUAC..GUCUUC
#=GR canFam3/Canis/1-1359                            PP **********.*************.....................................*****......................................777.....77.....544457778999*********.****************.*888888888.............................................................888888888867777777778888..................9*.*....***************************.*..9999887.......6655555....78***..************************************..................***********************9876.............56*********..************************...................***......**...******....**************************..999.888887777.....77..75...........................5******************************....88887777............................77.....7*.**************.*..**.************98.....889**.9.9998.8*******.***...****.************..***88......5555.................4.....................................................799*****.*******....**.******..*********.***********9999899.999***********************.*******************************99987776......................................3554..555...............*.**********..........................*****...***********.......**99*****...*********************...*************..*******.******************........***.***....**************9.......77......................................88999**************....9999**************************9.98866.....66644444444.......3335......6677******.*.***********99...9999999*******.....*****************..........................***.***********..*****.**************.76665.....88****..**************************999999****.*******************************96..4..489*..**********.************.****...*****99.........888888.******.***.*******..................................*****************************.***********.....7777..66.679******..******.***********.************.......................................**..******************.***.........................................**..****.****************.**********.................................................************......***.******.........*********************************.......................................*******987.9***********..777775..................4.5999*******.*...........................................................................................*******.*******************..................................................................................................................**********...***************.....**************99...679*********.****.**...77...............................................................78999.9************.*...................................................................................................................*************..*****....**.........................999998888.887776....89*******..*****..******
ailMel1/Ailuropoda/1-1363                               CCCAUCGGGG.CUGCGGAUACCGG.....................................GUUUCacuauua.......................guaguaguAUC.....AU.....U....--AUUUUUGCCCAACG.GGGCUGUGGAUACCUG.Ccuuuuaauucuuu......................................................ucuuuucuuuucu---UUCUUUCUUUUu...............uaAA.A....UUUGCCCAUCGGGGCCGCGGAUACCUG.C..UUUAAUU.......UUUUUUU---UCCCCU..UAGCCCAUCGGGGCCUCGGAUACCAGCUGUGccccc..................uggccCAUCGGGGCAAUGGAUACCCUUU............UUGGCCCAUCG..GGGCCUCGGAUACCUGCUUUUUUU...................UUU.....uUU...UCCCUU....GCCCAUCGGGGCCUCGGAUACCUGCU..UUA.AUUUUUUUU.....UU..CCU-.........................UGCCCAUCGGGGCUGUGGAUACCUGUUUAGA....UUUUUUUU............................UUc....uC.AUUGCCCAUCGGGG.C..CU.UUUAUGGAUGGAAG...U------.-.----..GUUGGU-.--U...GUGC.UAUCUGGAAUGU..CUACA--....AAUU.................U---..................................................AUGCUGCU.AAUCGUU....UG.GUGUUG..UGUGAGUGG.ACCUACGGCUUUGGCUgg.gaGAUGACUUUGCAGUUAGGCUAAGG.GGUUAGUUAGGCUGGGGAGGAAAGAUGGCGGCCACUUUA.....................................G-CCG..GU--------......-CG.GCUGGGGGCU..........................GGUUG...UUUGUGCCAac.......uaUAAAUUA...GGGAGCUAAGAUGGAUAGCGG...GACAGGCAGAGGC..AGUUAUA.UGUGUUGCAUUAGCUACA........UGU.UUU....GAAUGAGCUGAUUUG........G......................................GGCUUCUUAGGAGCUUUGC....AUGGAUUGUGGUAUCAUGAGGUACAAAAACA.UGGucu...ugugUCA-----..--UGUua.........caaGAGGCU.G.GUCGAAAAUGAua...ggGAGAAGACUUAG.....GCACAGGGUUCAAAAUG..........................GCG.AUUUUGGGUUU..GCGGC.AUUGCUCAGCAUGG.CUCUC-----UGCUUU..gUUAGAGUGUCCAAAAUGGCGGACC-AAUUUUaccg.cagugUUCAUGUGGCGGGAAGGCCACAUCAUGG..u--GGUG..UCUUUGUUCU.AGUGCACAGCAU.GGCG...GUGCAAA.........UAUUCU.GUUACA.UAG.UAAAAGA..................................UGGCGGCUGGAGCACUUGCCGCAGUGUAA.AACAUGGCGGG....cUUUU..GU.CUUUGCCGU..GUGCAU.UUCCUGACAGG.UUUUGCCGCAGG.......................................GA..CAAUAUGGCAGACCUUGU.CAU.........................................UU..GGAU.AUCAUGGCAGUUUGUC.ACGUGGACGU.................................................CUUGGCGGGCUU......UGC.ACCAGG.........UGGGCCUGCCGCAUUGUUAAAGAUGGCGGGCGU.......................................UGUCGUGUUU-GCCGCGAAAAGU..GAGAGA..................A-AGGUGGGAUGG.A...........................................................................................CAAUGUU.GGUUGCCUCAUGACCCACC..................................................................................................................CAAUCAGAAA...GGGUGGUAGAAUUGG.....gCAUAGCCAAUUACUG--.GAGGAUGGAAUU.AGAC.UG..-UG---------------........-.............................-------.--UGAGU.UAGCAUAGCACCU.C...................................................................................................................ACUGCCGUCUUUA..UUCAG....UC.........................AGGAGGAAG.CAGAGG---.AGCCAUGUU..UGUAC..GUCUUC
#=GR ailMel1/Ailuropoda/1-1363                       PP **********.*************.....................................****96666666.......................66666666666.....66.....5......56667*********.****************.*9999999999999......................................................9999998888643...333333333333...............3367.8....***************************.*..8777766.......4444444...457***..************************************..................****************************............***********..******************998888...................666.....488...******....**************************..***.*********.....**..***..........................9******************************....88888887............................777....8*.**************.*..**.************97...3...............888888....7...9999.************..***88......5555.................4.....................................................799*****.*******....**.******..*********.***********9999899.999***********************.*******************************99988887.....................................3.444..44...............59.9999999999..........................99999...99999999999.......999******...*********************...*************..*******.******************........***.***....***************........*......................................*******************....88889**************************.***664...4444444.........45555.........566******.*.*************...9999999*******.....*****************..........................***.***********..*****.**************.88886.....******..***********************99.7777779***.*******************************96..4..489*..**********.************.****...*****99.........888888.******.***.*******..................................*****************************.***********....88899..**.*********..******.***********.************.......................................**..******************.***.........................................**..****.****************.**********.................................................************......***.******.........*********************************.......................................*******987.9***********..777775..................4.5999*******.*...........................................................................................*******.*******************..................................................................................................................**********...***************.....**************99...679*********.****.**...77...............................................................78999.9************.*...................................................................................................................*************..*****....**.........................999998888.887776....89*******..*****..******
odoRosDiv1/Odobenus/1-1358                              CCCAACGGGG.CUGCGGAUACCGG.....................................GUUUCauuauuauuauu..............auuaucaucaucAUU.....AU.....U...aUUAUUUUUGCCCAACG.GGGCUGUGGAUACCUG.C................................................................................CUUUUAAUUUUUUUuu..............uuUA.A....UUUGCCCAUCGGGGCCGCGGAUACCUG.C..UUUUAUU.......UUUUUUU----CCCCU..UAGCCCAUCGGGGCCUCGGAUACCUGCUGUGccccc..................uggccCAUCGGGGCAAUGGAUACCCUUU............UUGGCUCAUCG..GGGCCUCGGAUACCUGCUUUUAUUu................uuUUU......UU...UCCCUU....GCCCAUCGGGGCCUCGGAUACCUGCU..UUA.AUUUUUUUU.....UU..UCCU.........................UGCCCAUCGGGGCUGUGGAUACCUGUUUAGA....UUUUUUUU............................UC.....uC.AUUGCCCAUCGGGG.C..CU.UUUAUGGAUGGAAG...-------.-.---U..GUUGGU-.--U...GUGC.UAUCUGGAAUGU..CUACA--....AAUU.................U---..................................................AUGCUGCU.AAUCGUU....UG.GUGUUG..UGUGAGUGG.ACCUACGGCUUUGGCUgg.gaGAUGACUUUGCAGUUAGGCUAAGG.GGUUAGUUAGGUUGGGGAGGAAAGAUGGCGGCCACUUUA.....................................G-CCG..G---------......UCA.GCUGGGGGCU..........................GGUUG...UUUGUGCCAac.......uaUAAAUUA...GGGAGCUAAGAUGGAUAGCAG...GACAGGCAAAGGC..AGUUAUA.UGCGUUGCAUUAGCUAAA........UGU.UUU....GAAUGAGCUGAUUUG........G......................................AGCUUGUUAGGAGCUUUGC....AUGAACUGUGGUAUCAUGAGGUAGAAAAACA.GGAuggucuugugUCAUGU--..-----ua.........caaGAGGCU.G.GUCGAAAAUGAua...ggGAGAAGACUUAG.....GCACAGGGUUCAAAAUG..........................GCG.AUUUUGGGUUU..GCGGC.AUUGCUCAGCAUGG.CUCUC-----UGCUUU..gUUAGAGUGUCCAAAAUGGCGGACCCAAUUUUgccg.cagugUUCAUGUGGCGGGAAGGCCACAUCAUGG..u--GGUG..UCUUUGUUCU.AGUGCACAGCAU.GGCG...GUGCAAA.........UAUUCU.GUUACA.UAG.UAAAAGA..................................UGGCGGCUGGUGUACUUGCCGCAGUGUAA.AACAUGGCGGG.....CUUU..GUuCUUUGCCGU..AUGCAU.UUCCUGACAGG.UUUUGCCGCAGG.......................................GA..CAAUAUGGCAGACCUUGU.CAU.........................................UU..GGAU.AUCAUGGCAGUUUGUC.ACGUGGACGU.................................................CUUGGCGGGCUU......UGC.ACCAGG.........UGGGCCUGCCGCAUUGUUAAAGAUGGCGGGCGU.......................................UGUCGUGUUU-GCCGCGAAAAGU..GAGAGA..................A-AGGUGGGAUGG.A...........................................................................................CAAUGUU.GGUUGCCGCAUGACCCACC..................................................................................................................CAAUCAGAAA...GGGUGGUAGAAUUGG.....gCAUAGCCAAUUACUG--.GAGGAUGGAAUU.AGAC.UG..-UG---------------........-.............................-------.--UGAGU.UAGCAUAGCACCU.C...................................................................................................................ACUGCCGUCUUUA..UUCAG....UC.........................AGGAGGAAG.CAGAGG---.AGCCAUGUU..UGUAC..GUCUUC
#=GR odoRosDiv1/Odobenus/1-1358                      PP **********.*************.....................................*9999999999999999..............999999888777555.....55.....5...46679999*********.****************.*................................................................................8898888888888855..............5468.9....***************************.*..9999887.......6655555....78***..************************************..................****************************............***********..************************5................54555......99...******....**************************..***.**9999999.....99..9999.........................*******************************....88887777............................77.....7*.**************.*..**.************97................3..888888....7...9999.************..***88......5555.................4.....................................................799*****.*******....**.******..*********.***********9999899.999***********************.*******************************99988887.....................................3.444..4...............459.**********..........................*****...*******999*.......*99******...*********************...*************..*******.******************........***.***....***************........*......................................*******************....******************************9.9996666644444444444.........55.........666******.*.*************...9999999*******.....*****************..........................***.***********..*****.**************.76665.....88****..**************************999999****.*******************************96..4..489*..**********.************.****...**99999.........888888.******.***.*******..................................*****************************.***********.....****..962699******..******.***********.************.......................................**..******************.***.........................................**..****.****************.**********.................................................************......***.******.........*********************************.......................................*******987.9***********..777775..................4.5999*******.*...........................................................................................*******.*******************..................................................................................................................**********...***************.....**************99...679*********.****.**...77...............................................................78999.9************.*...................................................................................................................*************..*****....**.........................999998888.887776....89*******..*****..******
camFer1/Camelus/1-1339                                  CCCAUCGGGG.UUGUGGAUACCUG.....................................GUUUUaauauu..........................uuuuguUUU.....AU.....G....UAUUUUUUGCCCAACG.GGGCCAUGGAUACCUG.C................................................................................UUUUUAAUUCUUUUuuu...........uuuuUU.A....AUUGCCCAUCGGGGCCGCGGAUACCUG.C..UUUUAAU.......CUUUUUUUCC--UCCU..UAGCCCAUCGGGGCCUCGGAUACCUGCUGUGccucc..................uggccCAUCGGGGCAACGGAUACCUUUU............UUUGCCCAUCG..GGGCCUUGGAUACCUGCUUUAAU-...................UUU......UU...UCCCUU....GCCCAUCGGGGCCUCGGAUACCUGCU..UUA.AUUUUUUUU.....UU..UCCU.........................UGCCCAUCGGGGCCGCGGAUACCUGCUUAGA....-UUUUUUU............................UU......C.AUCGCCCAUCGGGG.C..UUuUUGAUGGAUGGAGA...AGUGUUGgG.UUUU..GUGGUUC.GUU...GUAC.UGUCUGGAAUGU..CUACAA-....AAUU.................----..................................................UUGCUGCU.AAUCGUU....UG.GUUUUG..UGUGAGUGG.ACCUACGGCUUUGGCUgg.gaGAUGACUUUGCAGUUAGGCUAGGG.GGUUAGUCAGGCUGGGAAGGAAAGAUGGCGGUCACUUUA.....................................GAUUU..GCUGCCCAGC......UGG.GCUGAGGGCU..........................AGUUG...UUUGUGCUAaa.......uaUAAAUUA...GGGAAGCAAGAUGGAUAGUGG...GACAGACAGAGGA..AAUUAUA.UGCAUUGCAUGAUUUAAA........UAU.UUU....GAAUGAGUUGAUUUG........G......................................GGCUUGUUAAGAGCUUUGC....AUGAAUUGUGGCAUCAUGAGGUGGAAAAACA.GGAuccuccuguaUCAUAUUA..--CAA..............GGGGCU.A.GUGGAAAAUGAga...ggGAGAAAACUUAG.....GCGCAGGGUUCAAAAUG..........................GCG.AAUUUGACUUU..GCAGC.AUUGCUUAGCAUGG.CUCUC-----UGCUUU..gUUAGAGUGUUCAAAAUGGCGGACCCACUUUGccgc..agugUUCCAGUGGCGGGAAG-CCACAUCAUGG...---GUG..UCUUUGUUAC.AGUGUGCAGCAU.GGCG...GUGGAAA.........UAUUCU.GUUACA.UAG.UAAAAGA..................................UGGCGGCUUAAGUACUUGCCGCAGUCUAA.AACAUGGCGGG....cCUUU..CU.CUUUGCCGU..GUGCAU.UUCCUGACAGG.UUUUGCCGCAGG.......................................GA..CAAUAUGGCUGACCUUGU.CAU.........................................GU..GGCU.UUCAUGGCAGUUUGUG.AUGUGGACAU.................................................CUUGGCGGGCUU......UGC.ACCAGG.........AGGGCCUGCCGCAUUGUUAAAGAUGGCGGGCUU.......................................UGCCGCG----------AAAAGU..--GAAA..................GG---AGGGAUUG.G...........................................................................................CCGUGUU.GGUUGCUGCAUGACCCACC..................................................................................................................CAAUCAGAAA...GGGUGGUAGAAUUGG.....uCACAGCCAGUUAGUG--.GAGGAUGGAAUU.AGA-.CG..A-----------------........-g...........................u-------.-------.UAGCAUAGCACCU.C...................................................................................................................GCUACCGUCUCUA..UUCAG....UC.........................AGGAC----.--------C.GGCCACGUU..UGUAC..UACUCC
#=GR camFer1/Camelus/1-1339                          PP **********.*************.....................................***********..........................*99999999.....**.....*....****************.****************.*................................................................................88888888888888555...........555458.9....***************************.*..******9.......9888888776..****..************************************..................****************************............***********..*****************887776....................589......99...******....**************************..***.999999999.....99..9999.........................*******************************.....7788899............................99......*.**************.*..8736799**********...*****9736.9999..*******.***...****.************..****94.....3444.......................................................................699*****.*******....**.******..*********.***********9999899.989***********************.***************999999999***************.....................................*****..**********......***.**********..........................*****...***********.......**8999***...*********************...*************..*******.******************........***.***....***************........*......................................*******************....******************************9.999888876666666666655....555..............******.*.*************...*9999999******.....*****************..........................***.***********..*****.************99.66554.....89****..*************************998777799**..******************97.79*******98......89*..**********.************.****...*******.........******.******.***.*******..................................*****************************.***********....*****..**.*********..******.***********.************.......................................**..******************.***.........................................**..****.****************.**********.................................................************......***.******.........**********************99999987777.......................................7776666..........678888....5554..................44...5678****.*...........................................................................................*******.*******************..................................................................................................................**********...***************.....************7766...669*********.**9..78..5..........................3...........................4................7899*********.*...................................................................................................................*************..*****....**.........................99974.............5.9********..*****..******
musFur1/Mustela/1-1366                                  CCCAUCGGGG.CUGCGGAUACCGG.....................................GUUUCauuauuauu....................auuauugucAUU.....AU.....U...aCUAUUUUUGCCCAACG.GGGCUGUGGAUACCUG.Ccuuuuaa..................................................................uucuuuu--------------uuuuucuuucuuuuuuaaAA.A....UUUGCCCAUCGGGGCCGCGGAUACCUG.C..UUUUAUU.......UUUUUUU---UCCCCU..UAGCCCAUCGGGGCCUCGGAUACCUGCUGUGccccc..................uggccCAUCGGGGCAAUGGAUACCCUUU............UUGGCCUAUCG..GGGCCUCGGAUACCUGCUUUUAUU...................UUUu....uUU...UCCCUU....GCCCAUCGGGGCCUCGGAUACCUGCC..UUA.UUUUUUUUU....uUU..UCCU.........................UGCCCAUCGGGGCUGUGGAUACCUGUUUAGA....UUUUUUUU............................UC.....uC.AUUGCCCAUCGGGG.C..CU.UUUACGGAUGGAAG...U------.-.----..GUUGGU-.--U...GUGC.UAUCUGGGAUGU..CUACAG-....AUUU.................----..................................................AUGCUGCU.AAACGUU....UG.GUGUUG..UGUGAGUGG.ACCUGCGGCUUUGGCUgg.gaGAUGACUUUGCAGUUAGGCUAAGG.GGUUAGUUAGGCUGGGGAGGAAAAAUGGCGGCCACUUUA.....................................-----..---GC--GGG......UCG.GCUGGGGGCU..........................GGUUG...UUUGUGCCAac.......uaUGAAUUA...GGGAGCUAAGAUGGAUAGCGG...GACAGGCAGAGGC..AGCUAUA.UGCAUUGCAUUAGCUAAA........UGU.CUU....GAGUGAGCUGAUUUG........G......................................GGCUUGUUAGGAGCUUUGC....AUGAACUGUGGUAUCAUGAAGUAGAAAAAUA.GGA..........UGGUCUUA..--UGUcaugu....uacaaGAGGCU.G.GUAGAAAUUAAua...ggGAGAACACUUGG.....GCACACGGCUCAAAAUG..........................GCG.GUUUUGGGUUU..UCGGC.AUUGCUCAGCAUGG.CUCUC-----UGCUUU..gUUAGAAUGUCCAAAAUGGCGGACCCAAUUUUgccg.cagugUUCAUGUGGCGGGAAGGACACAUCAUG-...GUGGUG..UCUUUGUUCU.AGUGCACAGCAU.GGCG...GUGCAAA.........UAUUCU.GUUACA.UAG.UAAAAGA..................................UGGCGGCUGGAGUACUUGCCGCAGUGUAA.AACAUGGCGGG....cUCUU..GU.CUUUGCCGU..AUGCAU.UUUCUGACAGG.UUUUGCCACAGG.......................................GG..CAAUAUGGCAGACCUUGU.CAU.........................................UU..GGUU.AUCAUGGCAGUUUGUC.ACGUGGAUGU.................................................CUUGGCGGGCUU......UGC.ACCAGG.........UGGGCCUGCCUUAUUGUUAAAGAUGGCGGGCGU.......................................UGUCGUGUU--GCCGCGAAAAGU..GGGAGA..................AA-GGUGGGAUGG.A...........................................................................................CAAUGUU.GGUUGCCGCAUGACCCACC..................................................................................................................CAAUCAGAAA...UGGUGGUAGAAUUGG.....gCAUAGCCAAUUACUGGA.--GGAUGGAAUU.AGUC.UG..-UG---------------........-.............................-------.--UGAGU.UAGCAUAGCACCU.C...................................................................................................................ACUGCGGUCUUUA..UUCAG....UC.........................AGAAGGAAG.CAGAGG---.AGCCAUGUU..UGUAC..GUCUUC
#=GR musFur1/Mustela/1-1366                          PP **********.*************.....................................***99899999999....................888888888777.....77.....6...46779999*********.****************.*5555555..................................................................5555554..............33333333333334555557.8....***************************.*..9999887.......5555555...567***..************************************..................****************************............***********..************************...................6655....599...******....**************************..999.766665555....244..5555.........................*******************************....88887777............................77.....7*.**************.*..**.************97...3...............888888....7...9999.************..*****9.....7777.......................................................................8*******.*******....**.******..*********.***********9999899.989***********************.*******************************98776665...............................................54..588......899.**********..........................*****...*******999*.......*********...*********************...*************..*******.******************........***.***....***************........*......................................*******************....******************************9.999..........55555555....34444455....77777******.*.*********99**...999999********.....*****************..........................***.***********..*****.**************.76665.....88****..**************************999999****.*******************************9....66689*..**********.************.****...****999.........888888.******.***.*******..................................*****************************.***********....88899..**.*********..******.***********.************.......................................**..******************.***.........................................**..****.****************.**********.................................................************......***.******.........*********************************.......................................*******95..89999*******..**9997..................66.9*********.*...........................................................................................*******.*******************..................................................................................................................**********...***************.....*************99965...9*********.****.**...77...............................................................78999.9************.*...................................................................................................................*************..*****....**.........................888887777.777666....89*******..*****..******
vicPac2/Vicugna/1-1330                                  CCCAUCGGGG.UUGUGGAUACCUG.....................................GUUUUaauau...........................uuuuugUUU.....UG.....U...gUAUUUUUUGCCCAACG.GGGCCAUGGAUACCUG.C................................................................................UUUUUAAUUCUUUUuuuu..........uuuuUU.A....AUUGCCCAUCGGGGCCGCGGAUACCUG.C..UUUUAAU.......U----UUUUUCCUCCU..UAGCCCAUCGGGGCCUCGGAUACCUGCUGUGccucc..................uggccCAUCGGGGCAACGGAUACCUUUU............UUUGCCCAUCG..GGGCCUCGGAUACCUGCUUUAAUU...................UUU......UU...UCUCUU....GCCCAUCGGGGCCUCGGAUACCUGCU..UUA.AUUUUUUUU.....UU..CCU-.........................UGCCCAUCGGGGCCGCGGAUACCUGCUUAGA....-UUUUUUU............................UU......C.AUCGCCCAUCGGGG.C..UUuUUGAUGGAUGGAGA...AGUGUUGgG.UUUU..GUGGUUC.GUU...GUAC.UGUCUGGAAUGU..CUACAAA....-AUU.................----..................................................UUGCUGCU.AAUCGUU....UG.GUUUUG..UGUGAGUGG.ACCUACGGCUUUGGCUgg.gaGAUGACUUUGCAGUUAGGCUAAGG.GGUUAGUCAGGCUGGGAAGGAAAGAUGGCGGUC-----A.....................................---CC..UUAGCCCAGC......UGG.GCUGAGGGCU..........................AGUUG...UUUGUGCUAaa.......uaUAAAUUA...GGGAAGCAAGAUGGAUAGUGG...GACAGACAGAGGA..AAUUAUA.UGCAUUGCAUGAUUUAAA........UAU.UUU....GAAUGAGUUGAUUUG........G......................................GGCUUGUUAAGAGCUUUGC....AUGAAUUGUGGCAUCAUGAGGUGGAAAAACA.GGAuccuccuguaUCAUAUUA..--CAA..............GGGGCU.A.AUGGAAAAUGAga...ggGAGAAAACUUAG.....GCGCAGGGUUCAAAAUG..........................GCG.AAUUUGACUUU..GCAGC.AUUGCUUAGCAUGG.CUCUC-----UGCUUU..gUUAGAGUGUUCAAAAUGGCGGACCCACUUUGccgc..agugUUCCAGUGGCGGGAAG-CCACAUCAUGG...---GUG..UCUUUGUUAC.AGUGUGCAGCAU.GGCG...GUGGAAA.........UGUUCU.GUUACA.UAG.UAAAAGA..................................UGGCGGCUUAAGUACUUGCCGCAGUCUAA.AACAUGGCGGG....cCUUU..CU.CUUUGCCGU..GUGCAU.UUCCUGACAGG.UUUUGCCGCAGG.......................................GA..CAAUAUGGCUGACCUUGU.CAU.........................................GU..GGCU.UUCAUGGCAGUUUGUG.AUGUGGACAU.................................................CUUGGCGGGCUU......UGC.ACCAGG.........AGGGCCUGCCGCAUUGUUAAAGAUGGCGGGCUU.......................................UGCCGCG----------AAAAGU..--GAAA..................GG---AGGGAUUG.G...........................................................................................CUGUGUU.GGUUGCUGCAUGACCCACC..................................................................................................................CAAUCAGAAA...AGGUGGUAGAAUUGG.....uCACAGCCAGUUAGUG--.GAGGAUGGAAUU.AGA-.CG..A-----------------........-g...........................u-------.-------.UAGCAUAGCACCU.C...................................................................................................................GCUACCGUCUCUA..UUCAG....UC.........................AGGAC----.--------C.GGCCACGUU..UGUAC..UACUCC
#=GR vicPac2/Vicugna/1-1330                          PP **********.*************.....................................**********...........................999998666.....66.....5...599**************.****************.*................................................................................777777777777664444..........444468.9....9**************************.*..**99997.......4....4455568****..************************************..................****************************............***********..************************...................***......**...******....**************************..***.*********.....**..***..........................9******************************.....7788899............................99......*.**************.*..8736799**********...******725.8888..*******.***...****.************..****943.....333.......................................................................6899****.*******....**.******..*********.***********9999899.989***********************.**************99999999999***99854.....4........................................67..8889999***......***.**********..........................*****...***********.......*********...*********************...*************..*******.******************........***.***....***************........*......................................*******************....******************************9.999888876666666666655....555..............******.9.999******999*...*9999999******.....*****************..........................***.***********..*****.************99.66554.....89****..*************************998777799**..******************97.79*******98......89*..**********.************.****...*******.........******.******.***.*******..................................*****************************.***********....*****..**.*********..******.***********.************.......................................**..******************.***.........................................**..****.****************.**********.................................................************......***.******.........**********************99999987777.......................................7776666..........678888....5554..................44...5678****.*...........................................................................................*******.*******************..................................................................................................................**********...***************.....************7766...669*********.**9..78..5..........................3...........................4................7899*********.*...................................................................................................................*************..*****....**.........................99974.............5.9********..*****..******
susScr3/Sus/1-1335                                      CCCAUCGGGG.CUGUGGAUACCUG.....................................GUUUUaauaa............................uuguu--A.....UU.....U....AUUUUUUUGCCCAACG.GGGCCGUGGAUACCUG.C................................................................................CUUUUAAUUCUUUUu...............uuAA.-agacUUUGCCCAUCGGGGCCGCGGAUACCUG.C..UUUUAAU.......UUUUUUU---UCCCCU..UAGCCCAUCGGGGCCUCGGAUACCUGCUGUGccccu..................uggccCAUCAGGGUAAUGGAUACCUUUU............UUGGCCCAUCG..GGGCCUCGGAUACCUGCUUUAAUU...................UUU......UU...UUCCUU....GCCCAUCGGGGCCUCGGAUACCUGCU..UUA.UUAUUUUUU.....UU..UCCU.........................UGCCCAUCGGGGCCGUGGAUACCUGCUUAGA....UUUUUUUU............................UU......C.AUCACCCAUCGGAC.C..UU.UGUAUGGAUGGAAA...AGUGUUGgG.UUUU..GUGGUUC.GUU...GUAC.UGUCUGGAAUGU..CUACAA-....AAUU.................----..................................................UUGCUGCU.AAUCGUU....UG.GUGUUG..UGUGAGUGG.ACCUACGGCUUUGGUUug.gaGAUGACUUUGCAGUUAGGCUAGGG.GGUUGGUCAGGCUGGGGAGGAAAGAUGGCGGCCACUUGA.....................................GAUUU..GCCGCCCAGC......UCG.GCUGAGGGCU..........................ACUUG...UUUAUGCUAag.......ugUAAACUA...GGGAGGCAAGAUGAAUAGUGG...GACAGGCAGAGGA..AAUGAUA.UGCAUUGUAUGAGCUACG........UGU.UUU....GAAUUAGUCGAUUUG........G......................................GUCUUGUUAGGACCUUUGC....AUGGAUUGUGGUAUCAUGAGGUGGAAAAACG.GGG..........UCAUCCUG..--UGUcauau....uacaaGAGGCU.A.AUAGAAAAUGAga...ggGAGAAGGUUUAG.....GCGCAGGGUUCAAAAUG..........................GCG.AUUUUGACUUU..GCAGC.AUUGCUUAGCAUGG.CUCUC-----UGCUUU..gUUAGAGUGUUCAAAAUGGCGGACCCACUUUGccgc..agugUUCCAGUGGCGGGAAG-CCACAUUAUGG...---GUG..UCUUUGUUCU.AGCGUGCAGCAU.GGCG...GUGGAAA.........UAUUCU.GUUACA.UAG.CAAAAGA..................................UGGCGGCUCAAGUACUUGCCGCAAUCGAA.AACAUGGCGGG....cCUUU..GU.CUUUGCCGU..GUGCAU.UUCCUGACAAA.UUUUGCCGCAGG.......................................GA..CAAUAUGGCUGACCUUGU.CAU.........................................GU..GGAU.AGCAUGGCAGUCUGUC.ACGUGGACGU.................................................CUUGGCGGGCUU......UGC.ACCAGG.........AGGGCCUGCCGCAUUGUUCAAGAUGGCGGGCUU.......................................UGCCGCG---------AAAAAGU..GCAGG-..................-----AGGGAUUG.G...........................................................................................CAGCGUU.GGUUGCCGCCCGACACAUC..................................................................................................................CAAUCAGAAA...GGGUGGUGGAAUUGG.....uCACAGACAGUUAGUG--.GAGGAUGGAAUU.AGUC.GG..A-----------------........-g...........................u-------.-------.UAGCAUAGCACCU.C...................................................................................................................GCUACCGUCUCUA..UUCAG....UC.........................AGCA-----.-------CC.GGCCACGUU..UGUAC..UACUCC
#=GR susScr3/Sus/1-1335                              PP **********.*************.....................................*********9............................99844..3.....44.....6....7779999*********.****************.*................................................................................**********99995...............4323..4778***************************.*..******9.......7766666...457***..************************************..................****************************............***********..************************...................***......**...******....**************************..***.998888888.....88..8878.........................*******************************....********............................**......*.**************.*..**.**************...*****9736.999*..*******.***...****.************..***884.....3333.......................................................................689*****.*******....**.******..*********.***********9999899.999***********************.***************************************.....................................*****..**********......***.**********..........................*****...***********.......**9******...*********************...*************..*******.******************........***.***....***************........*......................................*******************....99999**************************.***..........99999988....66667788....99999******.*.***********99...99777777788888.....*****************..........................***.***********..*****.************99.66554.....89****..*************************998777799**..******************97.79*******98......89*..**********.************.****...*******.........******.******.***.*******..................................*****************************.***********....*****..**.*********..******.***********.************.......................................**..******************.***.........................................**..****.****************.**********.................................................************......***.******.........*********************999988887666.......................................6666533.........1345555..33333........................44569***.*...........................................................................................*******.*******************..................................................................................................................**********...***************.....**********996555...779*********.***7.77..5..........................3...........................4................79***********.*...................................................................................................................*************..*****....**.........................6554.............45.9********..*****..******
turTru2/Tursiops/1-1281                                 ----------.-------------.....................................-----......................................---.....--.....-....---------CCCAUCG.GGGCUGUGGAUACCUGg-................................................................................-UUUUAAUAUUGUUa................uUU.U....UUUGCCCAUCGGGGCCGCGGAUACCUG.C..UUUUAAU.......UUUUUUUU----CCCU..UAGCCCAUCGGGGCCUCGGAUACCUGCUGUGcccuc..................uggccCAACGGGGCAAUGGAUACCUUUU............UUGGCCCAUCG..GGGCCUUGGAUACCUGCUUUGAUU...................UUUc...uuUU...UCCUUU....GCCCAUCGGGGCCUCGGAUACCUGCU..UUA.AUUUUUUUU.....UU..CCU-.........................UGCCCAUCGGGGCCGCGGAUACCUGCUUAGA....UUUUUUUU............................UU......C.AUCGCCCAUCGGGG.C..UU.UUUAUGGAUGGAAA...AGUGUUGgG.UUUU..GUGGUUC.GUU...GUAC.UAUCUGGAAUGU..CUACA--....AAAU.................G---..................................................UUGCUGCU.AAUCGUU....UG.GUGUUG..UGUGAGUGG.ACCUACGGCUUUGGCUgg.gaGAUGACUUUGCAGUUAGGCUAGGG.GGUUGGUUAGGCUGGGGAGGAAAGAUGGCGGCCACUUUA.....................................GAAUU..GCCGCCCAGC......UUG.GCUGAGAGCU..........................AGUUG...UUUGUGCUAaa.......uaUAAACCA...GGAAGGUAAGAUGAAUAGUGG...GACAGGCAGAGGA..AAUGAUA.UGCAUUGCAUGAGUUAAG........UGU.UUU....GAAUGAGCUGAUUUG........G......................................GUCAUGUUAGGAGUUUUGC....AUGAAUUGUGGUAUCAUGAGGUGGAAAAACA.GGA..........UCAUCCUG..--UGUcacau....uacaaAAGGCU.A.AUCGAAAAUGAga...ggGAGAGGACCUAG.....GCGCAGGGUUCAAAAUG..........................GCG.AUUUUGACUUU..GCAGC.AUUGCUUAGCAUGG.CUCU--C---UGCUUU..gUUAGAGUGUUCAAAAUGGCGGAUCCAUUUUGccgc..agugUUCCAGUGGCGGGAAG-CCACAUCAUGG...---GUG..UCUUUGUUCU.AGUGUGCAGCAU.GGCG...GUGGAAA.........UAUUCU.GUUACA.UAG.UAAAAGA..................................UGGCGGCUUAAGUACUUGCCGCAGUCUAA.AACAUGGCGGG....cCUUU..GU.CUUUGCCGU..GUGCAU.UUCCUGACAGG.UUUUGCUGCAGG.......................................GA..CAAUAUGGCUGACCUUGU.CAU.........................................GU..GGAU.AUCAUGGCAGUUUGUC.ACGUGGAUGU.................................................CUUGGCGGGCUU......UGC.ACCAGG.........AGGGCCUGCCGCAUUGUUAAAGAUGGCGGGCUU.......................................UGCCGCGA---------AAAAGU..--GAAA..................G---GAGGGAUUG.G...........................................................................................CAAUGUU.GGUUGCCGCAUGACCCACC..................................................................................................................CAAUCAGAAA...GGAUGGUGGAAUUGG.....uCGCAGCCAGUUAGU--G.GAGGAUGGAAUU.AGA-.--..CCG---------------........-a..........................gu-------.-------.UAGAAUAGCACCU.C...................................................................................................................GCUACCGUCUCUA..UUCAG....UC.........................AGGAC----.--------G.GGCCACGUU..UGUAC..UACUCC
#=GR turTru2/Tursiops/1-1281                         PP .....................................................................................................................................*******.****************6..................................................................................56666666666661................155.7....9**************************.*..******9.......77776664....7***..************************************..................****************************............***********..********************9999...................7777...7799...******....**************************..***.*********.....**..***..........................9******************************....********............................**......*.**************.*..**.**************...******725.8888..9******.***...****.************..*9977......8999.................7.....................................................6669****.*******....**.******..*********.***********9999899.999***********************.***************************************.....................................*****..**********......***.**********..........................*****...***********.......*********...*********************...*************..*******.******************........***.***....***************........*......................................9******************....*******************************.***..........*****999....67677799....*****99****.*.***********99...99899988888888.....*****************..........................***.***********..*****.************99.6654..3...99****..************************9975555489**..******************97.79*******98......89*..**********.************.****...*******.........******.******.***.*******..................................*****************************.***********....*****..**.*********..******.***********.************.......................................**..******************.***.........................................**..****.****************.**********.................................................************......***.******.........*****************************9999.......................................99999993.........357777....6664..................4...46789****.*...........................................................................................*******.*******************..................................................................................................................**********...***************.....*99*********554..4.789*********.**9......555........................2..........................33................3444*********.*...................................................................................................................*************..*****....**.........................98864.............5.*********..*****..******
orcOrc1/Orcinus/1-1281                                  ----------.-------------.....................................-----......................................---.....--.....-....---------CCCAUCG.GGGCUGUGGAUACCUGg-................................................................................-UUUUAAUAUUGUUa................uUU.U....UUUGCCCAUCGGGGCCGCGGAUACCUG.C..UUUUAAU.......UUUUUUUU----CCCU..UAGCCCAUCGGGGCCUCGGAUACCUGCUGUGcccuc..................uggccCAACGGGGCAAUGGAUACCUUUU............UUGGCCCAUCG..GGGCCUUGGAUACCUGCUUUGAUU...................UUUc...uuUU...UCCUUU....GCCCAUCGGGGCCUCGGAUACCUGCU..UUA.AUUUUUUUU.....UU..CCU-.........................UGCCCAUCGGGGCCGCGGAUACCUGCUUAGA....UUUUUUUU............................UU......C.AUCGCCCAUCGGGG.C..UU.UUUAUGGAUGGAAA...AGUGUUGgG.UUUU..GUGGUUC.GUU...GUAC.UAUCUGGAAUGU..CUACA--....AAAU.................G---..................................................UUGCUGCU.AAUCGUU....UG.GUGUUG..UGUGAGUGG.ACCUACGGCUUUGGCUgg.gaGAUGACUUUGCAGUUAGGCUAGGG.GGUUGGUUAGGCUGGGGAGGAAAGAUGGCGGCCACUUUA.....................................GAAUU..GCCGCCCAGC......UUG.GCUGAGAGCU..........................AGUUG...UUUGUGCUAaa.......uaUAAACCA...GGAAGGUAAGAUGAAUAGGGG...GACAGGCAGAGGA..AAUGAUA.UGCAUUGCAUGAGUUAAG........UGU.UUU....GAAUGAGCUGAUUUG........G......................................GUCAUGUUAGGAGUUUUGC....AUGAAUUGUGGUAUCAUGAGGUGGAAAAACA.GGA..........UCAUCCUG..--UGUcacau....uacaaAAGGCU.A.AUCGAAAAUGAga...ggGAGAGGACCUAG.....GCGCAGGGUUCAAAAUG..........................GCG.AUUUUGACUUU..GCAGC.AUUGCUUAGCAUGG.CUCU--C---UGCUUU..gUUAGAGUGUUCAAAAUGGCGGAUCCAUUUUGccgc..agugUUCCAGUGGCGGGAAG-CCACAUCAUGG...---GUG..UCUUUGUUCU.AGUGUGCAGCAU.GGCG...GUGGAAA.........UAUUCU.GUUACA.UAG.UAAAAGA..................................UGGCGGCUUAAGUACUUGCCGCAGUCUAA.AACAUGGCGGG....cCUUU..GU.CUUUGCCGU..GUGCAU.UUCCUGACAGG.UUUUGCUGCAGG.......................................GA..CAAUAUGGCUGACCUUGU.CAU.........................................GU..GGAU.AUCAUGGCAGUUUGUC.ACGUGGAUGU.................................................CUUGGCGGGCUU......UGC.ACCAGG.........AGGGCCUGCCGCAUUGUUAAAGAUGGCGGGCUU.......................................UGCCGCGA---------AAAAGU..--GAAA..................G---GAGGGAUUG.G...........................................................................................CAAUGUU.GGUUGCCGCAUGACCCACC..................................................................................................................CAAUCAGAAA...GGAUGGUGGAAUUGG.....uCGCAGCCAGUUAGU--G.GAGGAUGGAAUU.AGA-.--..CCG---------------........-a..........................gu-------.-------.UAGAAUAGCACCU.C...................................................................................................................GCUACCGUCUCUA..UUCAG....UC.........................AGGAC----.--------G.GGCCACGUU..UGUAC..UACUCC
#=GR orcOrc1/Orcinus/1-1281                          PP .....................................................................................................................................*******.****************6..................................................................................56666666666661................155.7....9**************************.*..******9.......77776664....7***..************************************..................****************************............***********..********************9999...................7777...7799...******....**************************..***.*********.....**..***..........................9******************************....********............................**......*.**************.*..**.**************...******725.8888..9******.***...****.************..*9977......8999.................7.....................................................6669****.*******....**.******..*********.***********9999899.999***********************.***************************************.....................................*****..**********......***.**********..........................*****...***********.......*********...*********************...*************..*******.******************........***.***....***************........*......................................9******************....*******************************.***..........*****999....67677799....*****99****.*.***********99...99899988888888.....*****************..........................***.***********..*****.************99.6654..3...99****..************************9975555489**..******************97.79*******98......89*..**********.************.****...*******.........******.******.***.*******..................................*****************************.***********....*****..**.*********..******.***********.************.......................................**..******************.***.........................................**..****.****************.**********.................................................************......***.******.........*****************************9999.......................................99999993.........357777....6664..................4...46789****.*...........................................................................................*******.*******************..................................................................................................................**********...***************.....*99*********554..4.789*********.**9......555........................2..........................33................3444*********.*...................................................................................................................*************..*****....**.........................98864.............5.*********..*****..******
cerSim1/Ceratotherium/1-1327                            CCCAUCGGGG.CUGUGGAUACCUG.....................................GUUUU......................................AUU.....AU.....U...aAUUUUUUUGCCCAACG.GGGCCGUGGAUACCUG.Ucuuuua....................................................................auucuu---------UUCUU..................UU.U....UUUGCCCAUCGGGGCUGCGGAUACCUG.C..UUUUAAU.......UUUUUUUUUC--CCCU..UAGCCCAUCGGGGCCUCGGAUACCUGCUU--............................------------UU-----UUUU............UUGGCCCAUCG..GGGCCUCGGAUACCUGCUUUUAUUu.................aUUU......UU...UCCCUU....GCCCAUCGGGGCCUCGGAUACCUGCU..UUU.AUUUAUUUU.....UU..UUCCc.......................uUGUCCAUCGGGGCCACGGAUACCUGCUUAGA....UUUUGUUU............................UU......A.AUUGCCCAUCGGGG.C..UU.UUUAUGGAUGGAAA...AGUGUUG.G.UUUU.uGUGGUUC.CUU...GUAC.UAUCUGGAAUGU..CUACA--....AAUU.................U---..................................................UUGCUGCU.AAUCAUU....UG.GUGGUG..UGUGAGUGA.ACCUGCAGCUUUAGCUgg.gaGAUGACUUGGCAGUUAGGCUAGGA.GGUUCGUUGGGCUGGGGAGGAAAGAUGGCGGCCACUUGA.....................................GAUUU..GCCGCCCAGC......UCC.GCUGACUGUU..........................AGUUG...UUUGUUCUAag.......aaUAAACUA...GGGAGACAAGAUGGAUAGCGG...GACAGGCAGAGGC..AAUUAUA.UGCGUUGUAUGAGCUAAA........UGU.UUU....GAAUGAGCUUAUUUG........G......................................GGCUUGUUAGGAGCUUCGC....AUGAAUUAUGGCAUCGUGAGGUGGAAAAACA.GGAugguccugugUCAUAUUA..--CAA..............GGGGCU.A.GUCGAAAAUGGga...ggGAGAAAACUUAG.....GCACAGGGUUCAAAAUG..........................GCG.GUUUUGACUUU..GUGGC.AUUGCUUAGCAUGA.CUGUCG-----GCUUU..gUUAGCGUGUCCAAAAUGGCGGAUCCAAUUUUgccg.cagugUUCAAGUGGCGGGAAGGCCACAUCAUGG...---UGG..UGUUUGUUCU.AGUGCGCAGCAU.GGUG...GUGGAAA.........UAUUCU.GUUACA.UAG.CAAAAUA..................................UGGCGGCUGAAGUACUUGCCGCAGUGUAA.CAUAUAGCGGG....cUUUU..GU.CUUUGCCGU..GUGCAU.UUCCUGACAGG.UUUUGCCGCAGG.......................................GA..CAAUAUGGCAGACCUUGU.CAU.........................................GC..GCAU.AUCAUGGCAGUUUGUC.AUGUGGACGU.................................................CUUGGCGGGCUU......UGC.ACCAGG.........UGGGCCUGCCGCAUUGUUAAAGAUGGCGGGUUU.......................................UGCAGUGUUU-GCCGCAAAAAGU..GGCAGA..................AA-GGUGGCAAGG.G...........................................................................................CAGUGUU.GGUUGCCGCAUGACCCACC..................................................................................................................CAAUCAGAAA...GGGUGGUAGAAUUGG.....gAACAACUAAUUAGUG--.GAUGAUGGAAUU.AGGC.UG..------------------........-.............................-------.--UGAGU.UAGUGUAGCACCU.C...................................................................................................................AGUGUGGUCUUUA..UUCAG....CC.........................AACAG---G.AAGUAGAGA.AGCCACGUU..UCUAA..GUCUGC
#=GR cerSim1/Ceratotherium/1-1327                    PP **********.*************.....................................*****......................................***.....**.....9...66778999*********.****************.6588776....................................................................665443.........22345..................66.7....999************************.*..******9.......8877777666..9***..**************************875..........................................44.....6788............99*********..************************7.................7777......9*...******....**************************..998.776655555.....33..32224.......................4*******************************....********............................**......*.**************.*..**.**************...*******.*.9998.8*******.***...****.************..****9......4444.................4.....................................................6779****.*******....**.******..*********.******999995444445.55************************.***************************************.....................................*****..**********......***.**********..........................*****...***********.......**9******...*********************...*************..*******.******************........***.***....***************........*......................................*******************....*************************999998.887778777777777777777....477..............******.*.*************...*999999*******.....*****************..........................***.***********..*****.**************.999985.....7****..***************************99999****.*******************************87......78*..**********.************.****...*******.........******.******.***.*******..................................*****************************.***********....88899..**.*********..******.***********.************.......................................**..******************.***.........................................**..****.****************.**********.................................................************......***.******.........*********************************.......................................*******866.************..**9987..................55.9*********.*...........................................................................................*******.*******************..................................................................................................................**********...***************.....779*************...569*********.**96.65....................................................................66777.8999*********.*...................................................................................................................*************..*****....**.........................98888...6.777888888.*********..*****..******
equCab2/Equus/1-1354                                    CCCAUCGGGG.CUGCGGAUACCUG.....................................AUCUU......................................CUU.....AU.....U....AUUUUUUUGCCCAACG.GGGCUGUGGAUACCUG.Ccuuuuaa..................................................................uuuuuuu--------UUUUUU..................UA.A....UUUGCCCAUCGGGGCCACGGAUACCUG.C..GUUUAUU.......UUUUUUUUCC--CCCU..CAGCCCAUCGGGGCCUCGGAUACCUGCUU--............................------------UU-----UUUU............UUGGCCCAUCG..GGGCCUCGGAUACCUGCUUCUAUU...................UUU......UU...UUCCUU....GCCCAUCGGGGCCUCGGAUACCUGCU..CUC.AUUUUUUUU.....UU..CCU-.........................UGCCCAUCGGGGCCACGGAUACCUGCUUAGA....-UUUUUUU............................UU......C.AUUGCCCAUCGGGG.G..UU.UUUAUGGAUAGAAA...AUUGUUG.G.UUUU.uGUGGUUC.GUU...GUAC.UAUCUGGAAUGU..CUACA--....AAUU.................U---..................................................UUGCUGCU.AAUCGUU....UG.GUGGUG..UGUGAGUGG.ACCUACGGCUUUGGCUgg.gaGAUGACUUUGCAGUUAGGCUAGGA.GCUUGGUCAGGCUGGGGAGGAAAGAUGGCGGCCACUUUA.....................................GAUUU..GCCGCCCAGC......UCU.GCUGACGGUU..........................AGUUG...CUUGUGCUAag.......aaUAAACGA...GUGAGAAAAGAUGGAUAGCGG...GACAGGCAGAGGC..AGUUGUA.UGCGCUGCAUCAGCUAAA........UGU.UUA....CAAUGAGCUUAUUGG........A......................................GGCUCGUUAGGAGCUUUGU....AUGAAUUAGGGUAUCGUGAGGUGGAGAAACA.GGAu.......gg---UCCUG..--UGUuaugu....uaaaaGAGGCU.A.AUCGAAAAUGGga...ggGAGGAAACUUAG.....GCACAGGGUUCAAAAUG..........................GCG.AUUUUGACUUU..GCGGC.AUUGCUCAGCAUGG.C--UGC---CUGCUUU..gUU--AGUGUCCAAAAUGGCGGACACAGUUUUgccg.cagugUUCAAGUGGCGGGAAGGCCACAUCAUGG..u--GGUG..UCUUUGUUCU.AGUGCGCAGCAU.GGCG...GUGGAAA.........UAUUCU.GUUACA.UGG.CAGAAGA..................................UGGCGGCUGAAGUACUUGCCGCAGUAUAA.AAUAUGGCGGG....cUUUU..GU.GUUUGCCGU..GUGCAU.UUCCUGACAGG.UUUUGCCGCAGG.......................................GA..CAAUAUGGCAGACCUUGU.CAU.........................................GU..GGAU.AUCAUGGCAGUUCGUC.ACGUGGACGU.................................................CUUGGCGGGCUU......UGC.ACCAGG.........UGGGCCUGCCGCAUUGUUAAAGAUGGCGGG---guuugccgcguuugc.........cggguuugccgcguuUGCUGCGUUU-GCCGCGAAAAGU..GGGAGA..................-AAGGUGGGGUGG.A...........................................................................................CAGUGUU.GGUUGCCGCACGACCCACC..................................................................................................................CAAUCAGAAG...GGGUGGUAGAAUUGG.....gAACAACCAAUUAGUA--.GAGGAUGGAAUU.AGAC.UA..------------------........-.............................-------.--UGAGU.UAGUGUAGCACUG.C...................................................................................................................ACUGUGGUCUUUA..UUCAG....UC.........................AGGUGGAGGcAAGCAGAGA.GGCCACGUC..UCUAC..GUCGGC
#=GR equCab2/Equus/1-1354                            PP **********.*************.....................................*****......................................***.....**.....*....****************.****************.*9999998..................................................................8776654........255677..................99.*....***************************.*..9999987.......7666666555..9***..**************************764..........................................55.....7788............99*********..************************...................***......**...******....**************************..***.*********.....**..*99..........................88*****************************.....7788899............................99......*.**************.*..**.**************...*******.*.*999.9*******.***...****.************..****9......4444.................4.....................................................4559****.*******....**.******..*********.***********9999899.989***********************.***************************************.....................................*****..**********......***.**********..........................*****...***********.......**9******...*********************...*************..*******.******************........***.***....*************99........9......................................999****************....******************************9.9995.......55...55544....23333344....88889******.*.***********99...99888889******.....*****************..........................***.***********..*****.*************9.4..333...49*****..655..468899*************98888888****.*******************************96..4..489*..**********.************.****...*******.........******.******.***.*******..................................*****************************.***********....88899..**.*********..******.***********.************.......................................**..******************.***.........................................**..****.****************.**********.................................................************......***.******.........***************************996...79*************.........**********************987.************..**7775...................569*********.*...........................................................................................*******.*******************..................................................................................................................**********...***************.....**************99...779*********.***9.87....................................................................44566.8999*********.*...................................................................................................................*************..*****....**.........................***9998873689******.*********..*****..******
cavPor3/Cavia/1-1333/1-1333                             CCCAUCGGGG.CCGUGGAUACCUG.....................................CUUUA......................................UUA.....UU.....U....UUUUCAUUGCCCAUCG.GGGCCUCGGAUACCUG.C................................................................................CUUUAAAUU-----..................-U.A....UUUGCCCAUCGGGGCUGCGGAUACCUG.C..CUUUUUU.......CUUUUU---UUCCUCU..UAGGCCAUCGGGGCCU-GGAUACCUGCUGGUauuuu.................cugggcCAUCGGGGCAAUGGAUACCUGUU............UUGGCCCACCG..GGGCCCUGGAUACCUGCU-UUAUU...................AUU......UU...UUCAUU....GCCCAUCGGGGCCUCGGAUACCUGCC..CUA.AUUUUUUUU.....UU..U---.........................UGCCCAUCGGGGCCUUGGAUACCUGCUUUAA....----UUCU............................UU......G.AUUUCUUGUAGAAG.C..UC.UUUAUGUAUGGAAA...UAUGUCG.U.UUUC..GUGGGUU.AUU...GUGU.UAUCUGGAAUGU..CAGCAUU....UUUU.................G---..................................................--GUUGCU.GUUUGUU...gUGuGUGGUG..UGUGAGUUUuAUCUAUGGCUUAGUCAag.ggAAUGACUUUGCAUUU-----AAGA.GGGUGUU-GGGCUGUGGAGAAAAAGUGGCCGCCAUUUUA.....................................GGUUC..GCC-------......---.GCUGAGUGCU..........................AGUUA...GUUGUGCUAug.......uaUAAAUUA...GGGAGGUGAAGUGGAUAGUGA...GCCAGG-CGAGGU..AGUCAUU.UGUGUUACAUGA-----C........GGU.UUU....GCAUGAGUAGGUUUG........G......................................AAUU-UUUUGGAGCUUUGC....AUAAAUUGUGGUAUCUGA-GGCAGAAAACCA.AGA..........UCGUGUUC..UGUAUcagu......acuuACUGUU.A.GGUGAAAACGG.......CAGAGAGCUGAUuu.aaGAGAAGGGCUCAAAAUG..........................GCG.GUUUGGACCUU..GCGGC.-AUGCUCAGCAUGG.CUCUCUG---UGCUUU...GUUGAUUGCACAAAAUGGCGGAUCCAGUACUcca...aaauUUCAAGUGGCGGGAAGGCCACAUUCCGAu.gCGUCAG..GCUUUGUUUU.AAUGUACAGGAA.GGUG...GCGGAUA.........AUUUUG.GUCACG.UAAuAAGAGGA..................................UGGCGGCCGAAGUGCUUGCUGUAGUGUAA.AAUAUGGCGGGuu.uuCUUU..GU.UUUUGACAC..GUUGAU.UUCAUGGUGAA.UUUUGCUUCAGG.......................................G-..CAAUGUGGCGCACGUUGUgAAU.........................................GU..UCAU.AAGAUGGCGCCUCCUC.ACGUGGGUAA.................................................CUUGGCGGGUUU......UGC.ACAAGG.........UGCAUCUGCCCCAUUGUUAAAGAUGGCGGACGU.......................................UACCGCCUAGGUCA-CCCCAUUU..U-GCC-..................----------UUG.G...........................................................................................UAAUGGU.GGUUGCUGUGUGUUUUAAC..................................................................................................................CAAUCAGAAG...UGAGAGUGGAACUGG.....aCCUGGCCAAUUGGAACA.GAACAUAGAAUUaAAAU.UG..AUGAC--AGUACCUUGUG........A.............................GGAUUUG.AGUGAGC.CAACAUGGCUCCU.C...................................................................................................................ACAAGUUUCCAUA..UUCAU....UC.........................AGAAG----.---UGGAAA.GGCCACAUU.uUAUAC..CCCUCC
#=GR cavPor3/Cavia/1-1333/1-1333                     PP **********.*************.....................................**996......................................666.....66.....7....8899999*********.****************.*................................................................................*66666655........................4.5....677************************.*..7666655.......444444...4567999..****************.************889****.................*****************************............***********..*****************6.56777...................899......99...99****....**************************..***.**9997777.....66..5............................9******************************........9999............................**......*.**************.*..**.**************...*******.*.****..*******.***...****.************..***8865....5555.................3.......................................................788888.8888887...777789****..******87526*****************.****************9.....5899.9999988.9******************************.....................................**999..999.................6667777779..........................99999...9999*******.......**9******...*********************...****99.89****..*******.***********5.....7........889.999....**************9........9......................................8776.999***********....***************987.************.***..........********..***99****......**********.*.***********.......77777776555566.66*****************..........................***.***********..*****..*************.*******...******...**********************************...*********************************.8678888..88999*****.************.****...*******.........******.******.***889999**..................................*****************************.***********99.999999..**.*********..******.***********.***********9.......................................9...******************9999.........................................**..****.****************.**********.................................................************......***.******.........*********************************.......................................*********95554.44444444..2.643.............................6**.*...........................................................................................*******.*******************..................................................................................................................**********...***************.....*98***************.************88999.**..***66..99999******........*.............................*******.*******.*************.*...................................................................................................................*************..*****....**.........................87776........******.*********.******..******
otoGar3/Otolemur/1-1396                                 CCCAUCGGGG.CUGCGGAUACCUG.....................................GUUUU......................................AUU.....AU.....Ug.uuUUUUCUUUGCCCAACG.GGGCUGUGGAUACCUG.C................................................................................CUUUUAAUUCUUUUuu..............aaAA.A....UUUGCCCAUCGGGGCAGAGGAUACCAGaU..UUUUUAU.......UUUGUUUUCUUUUUGU..UAGCCCAUCGGGGCAUCGGAUACCUGCUGUGcgcu....................ggccCAUCCGGGCAACGGAUAUCGUUU............UUGGCCCAUCG..GGGCUUUGGAUACCUGCUUUUAUU..................gUUU......UU...UUCCUU....GCCCAUCGGGGCCUCGGAUACCUGCU..UUA.AUUUCUUUU.....UC..U---.........................GGCCCAUCGGGGCUGCGGAUACCUGCUUUGA....UUUUUUUU............................UUc....cC.AUAGUCCAUCGGGG.C..UU.UAUAUGGAUGAAAA...AGUGUUG.G.UUUU..GUGGGUU.GUC...ACAC.UAUUUAGAAUAC..CUAUACUuauu--U-uuugg......uuuuug----guuu.........................................uuguuUUUUUGCU.GAUAAUU....UG.GUGGUG..UGUGAAUGU.ACCUACGGCUUUGACAgg.gcAAGGAUUUUGCGGUUAUGCUAAGG.CGCUCUUCACGUUCUGG-GAGAAAGUGGCCGCCAUCUUA.....................................--CUU..GCCACAUAAA......UCG.GCGUAGCGCU..........................AGUGG...CUUGUGCUAaa.......uaUAAGAUA...GGGAAGCAAAAUG-------G...--GCGAUAGGGGC..AGUCAUG.UUCACUCCAUGAGCUAAA........GGUgUUU....GAACGAGCUUAUUUA........G......................................UGUUUGUUAGAAUC-GU--....------------AUCCAGAGGCAGAAAAACA.AGA..........UUGUCUUA..CCAGUac..........caGGGGAC.A.GGUGAAAACCAgag.uucCAGAAG--UUCU.....GCGCAGAGCUUAAAACG..........................GCG.AGUUUGACAUU..GCAGC.GUUGCUCAGGAUGG.CAGGCUA---UGCUUU..gUUAGAUUGUACAAAAUGGCGGAUCCACUUCUgcug.cagugUUCAAGUGGCGGGAAGGCCACAUCACGAu.gGGUGAG..GCUUUGUUCC.GGUGCAUAGCGU.GGAG...-UGGACG.........UGUGCA.GUCAUA.UAG.UAAAAGA..................................UGGCGGCUUAAU-UCUUGCCGCACUGUGA.AACGUGGUGGG....uCCAC..GU.CUUUUCCGU..GUGCUU.UCCUGGUCGUA.UUUUGCUUCAGG.......................................GA..CAAUAUGGCAGAUGCUGU.CAU.........................................GU..CAAU.AUCAUGGUU-UAUGUU.ACCUGCAUGU.................................................CCUGGAUGGUUU.....cUUU.UUGGUAcaaucuuggAGGACUUGCGGUAUUGUUAAAGAUGGCGG-UCU.......................................UGCUGAUUAUUGCUGCACACAGC..CGGAGAgcac..........uggaAGCUGUGGGAUGG.A...........................................................................................CACUGUU.AGUUGCCCCAUAAUCUAAC..................................................................................................................CAAUGAGAAA...UAGAAGUGGUAUUGG.....uCACAGUCA----GAGCA.GAACGUGUAAUU.AGAC.UG..AUGACAUGCUGUCCAGCUacucagugA.............................GGACUUG.-GUGAAU.UACCAUGGCGUUUuC...................................................................................................................CCAGCUGUCUUUA..UCCAGacggUC.........................AGGAGGGAG.AAGUA----.---------..--UAU..GUCUCC
#=GR otoGar3/Otolemur/1-1396                         PP **********.*************.....................................*****......................................888.....88.....44.449***************.****************.*................................................................................*************966..............5556.7....***************************55..7788889.......9999******99****..***********************************....................***************************............***********..************************..................6677......99...******....**************************..***.****98888.....88..7............................*******************************....88888888............................888....9*.**************.*..**.**************...*******.*.****..*******.***...****.************..*****997643..2.33455......554444....5555.........................................555557899****.*******....**.******..*********.******************.**************************.***********998866.68889************9977.......................................9**..**********......***.**********..........................*****...***********.......**9******...*********9943.......2.....34788888999..99*****.******************........*******....***************........*......................................**998888875544.44..................5589***************.***..........********..7778888..........**999999.9.9****999988888.876677777..7778.....*****************..........................***.***********..*****.**************.*******...******..************************************.**********************************.*******..**********.************.**76....******.........******.******.***.*******..................................***********9.9***************.***********....*99**..**.*********..******.***********.************.......................................**..******************.***.........................................**..****.*********.999***.**********.................................................************.....9555.5555556677798889999999**********************.566.......................................9****999999999999999999..777777799*..........****999**********.*...........................................................................................*******.*******************..................................................................................................................**********...***************.....****99995....88888.88899*******.****.**..***************************.............................*******..******.*********98877*...................................................................................................................*************..99999666677.........................*****9999.99965..................***..******
octDeg1/Octodon/1-1284/1-1284                           UGCACUGGGG.CUGCAGAUAUUUG....................................c----A......................................CCC.....C-.....-....-----UUUGCCCAACG.GGGCAACGGAUACAUG.C................................................................................CU-------UAAAU..................UU.A....UUUGCCCAUCGGGGCCUCGGAUACCUG.C..UGUAUU-.......------------UUC-..UGGCCCAUCGGGGCAAUGGAUACCUU-----............................---U------------------C............UUGGCCCAUCG..GGGCCUUGGAUACCUGCUU-UAUU...................AUU......UU...UUCCUU....GCCCAUCGGGGCCUCGGAUACCUGCU..UUA.GUUUUUUUU.....CC..UCUU........................cUGCCCAUCGGGGCCGUGGAUACUUCCUUUAA....----UUUU............................UU......C.AUCUUUAAUCGAAG.C..UU.CUUAUGUAUGAAAA...GAUGUCG.G.UUU-..GUGGGUU.AUC...GAAC.UAUCUGGAAUAU..CUGCA--....UUUU.................----..................................................UUGUUGCU.GUUUGUC....UG.ACUGUG..UGUGAGUGA.UUCUAUGGCCUUGACAgg.ggAAUGACUUUGCAGUUU----AAGU.GGGUGUU-AGGCUGUGAA---GAAGUGGUCGCCAUUUUA.....................................CAUUUucGCCGCAGAUC......UCA.GCUGGGUGCC..........................AGUCG...GUUGCGCC-...........---GCUA...GGGAGGCGAAGUGGACGGUGG...GCCAGG-CGAGGU..CGUCAUU.UGUGUUACGUGAUCUAAG........GGU.UUG....GAACGAGCUGGUUUG........G......................................AAUU-UUUCGGAGCUUUGC....AUAAAUUGUGGUAUCUGA-GGCCGAAAAUCA.AAC..........UCGUAUUC..UGUGUuagg......acuuAGUAUU.A.GUUGCAAAACG.......GGAGGGACCUGAuucaaGGGCAGGGCUCAAAAUG..........................GCG.AUUUUGACAGU..GUGGC.-AUGCCUAGCAUGG.CUCUCUG---UGGUCU...GUUGACUGCACAAAAUGGCGGAUCCAGUUCGg.......ugUUCAAGUGGCGGGAAGGCCACAUCAGGAu.gGGUGAG..UCUUCGUUCU.ACCGUGCAGGUA.GGUG...GUGGAGA.........AUUUUA.GUCGUG.A--.AAUAAGA..................................UGGCGGCUCAAGU---UGCCGCAGUGUAA.AAUAUGGCGGGug.auCUUU..GU.UUUUGAGAU..GUUAAU.UUCAUGGCGG-.UUUUGCUGCAAG.......................................GU..CAAUGUGGCACAUGCUGC.UGU.........................................GC..UCAU.AAGAUGGCGGUUCCUC.ACGUGGAUAA.................................................AGUGGCGGGUUU......UCC.ACAAAG.........UGUACCUGCCACAUUGUUAAAGAUGGCGGGCGC.......................................CACCGCUUUGUGCCGCCCCAAAU..GGAAA-..................--AUGCUGCUUUC.A...........................................................................................CAGUGGU.GGUUACUGCAUGACCCAAC..................................................................................................................CAAUCAGAAA...UGAGAGUGGAACUGA.....gCCUGGCCAAUUGGAGCA.GAGGAUGGAAUU.UAAG.UG.gAUGAC--ACCGCCCUGUG........A.............................GGACUUG.AGUGAGC.UAGCAUGGCUCCU.C...................................................................................................................ACAGGUUUCAAUA..UUCAG....UC.........................AGAAG----.ACGUGGAAA.GGCCACAUU.gUGUAU..CCCUUC
#=GR octDeg1/Octodon/1-1284/1-1284                   PP **********.********99999....................................2....1......................................554.....4................45*********.****************.*................................................................................73.......44677..................88.9....9*********99999999999999999.8..544333....................233...78999999999999888888888888....................................5..................3............57*********..*****************65.6777...................889......99...99****....**************************..***.*********.....99..9999........................99******************************........999*............................**......*.**************.*..**.**************...*******.*.988...*******.***...****.************..***88......6777.......................................................................7899****.*******....**.******..*********.******************.*****************9....****.*****99.8999888655...45689*************.....................................****9777778888888......***.**********..........................*****...******97...............6899...*********************...*****9.89****..*******.******************........***.***....***************........9......................................8776.9*************....***************987.************.**9..........********..*********......**********.*.****8888777.......77777788888789999*****************..........................***.***********..*****..*************.*******...******...********************************.......*******************************.*******..**********.************.****...*******.........******.*****5.4...5899***..................................*************...8************.*************.******..**.*********..******.********98..999*********.......................................**..******************.***.........................................**..****.****************.**********.................................................************......***.******.........*********************************.......................................***********************..87744.....................799999*****.*...........................................................................................*******.*******************..................................................................................................................**********...***************.....******************.************.9998.88.8***87..66888******........*.............................*******.*******.*************.*...................................................................................................................*************..*****....**.........................87665.....9********.*********.******..******
tupChi1/Tupaia/1-1456                                   CCCAUCGGGG.CUGAGGAUACCU-guuuuuuaauuuuuuuuucacuuuuuguuuuugg...UUUCU......................................UUU.....UU.....U....CCCCCUUUGCCCAACG.GGGCCCUGGAUACCUG.C................................................................................CUCUUAACUUUUCUcu.............uuuUA.A....UUUGCCCAUCGGGGCCACGGAUACCUG.C..UUUUUUA.......UUAUUAUUAUU-UUCU..UAGCCCAUCGGGGCCUUGGAUACCUGCUGUGcucuc..................uggccCAUCGGGGCAUAGGAUACC----............---GCCCAUCG..GGGCCUCGGAUACCUGCUUUUCAAaaauuaa.....aaaaaaaUUU......UU...UUUUUG....GCCCAUCGGGGCUUCGGAUACCUGCU..UUA.AUUUUUUUUuguugUU..----uu.....................uuGGCCCAUCGGGGCCACGGAUACCUGCUCUCA....UUUUGUUU............................UUau..cuCaAUCGCUCAUCGGGG.C..UU.UUUAUGGAUGAAAAgugUUAAUUG.G.CUUU..GUGGGUU.GUU...GUAU.CGUCUGUAAUAU..CAACGU-....AUUU.................G---..................................................UUGCUGAU.UAUCGUU....UG.CUGGUG..UGUGAGUGG.ACCUAUGGCUUCUGCAgg.ggAAUGACUUUGCAUUUAAGCUCAGG.AGCUAUUCAGGCUUCGUGGAAAAAGUGGCCGCCAUUUUA.....................................GACUU..GCAGCAUUAC......UAG.ACUGAGGGCU..........................AGUGG...UUUGUGCUAag.......uaUGAACUC...UGUAGGCGACGUGGACAGCGG...GACAAGCAGAGGC..AGUUAUG.UGAAUUGCAUGAGCUAAA........UGU.CUG....GAAUGAGCUGAUUUG.......gG......................................GGCUUGCAAGGAGCUUUGC....GUGAGUUGUGGCAUUGGAAGACAGAACAACA.GUA..........UAGUCCUA..UG-ACagu.......acaaGGUGCU.A.GGUGAAAAUGAga...caAACAGGACUUAG.....GAACGGGGUUCAAAAUG..........................GCG.AUUUUGACAUU..GCCGC.AUUGGUCAUCAUGG.CUGCCUG---UGUUUU..gUUAAGUUAUCUAAAAUGGCGGAUACGGUUAUgcug.cagugUUAAAGUAGUGGGAAGGCCACGUCGUG-...GAUGAG..UCUUUGUG--.CAUAAGUAGUAU.GGCC...GUGGAAA.........AGUUCA.GUGACAuUAG.UGAAAGA..................................UGGCAGCUGAACUACUUGCCGCAGUGUAA.AAGAUGGCGGGc..uuCUUU..GU.CUUUGCCGU..AUGCAU.AUUGUGGCGAG.AUUUGCCGUGGG.......................................GG..CAAUAUGGCAGACAUUUU.CAU.........................................GU..AGAU.AGCAUGGCGGUUUGUC.ACAUGAAUGUcguggcagguuuc.......................uacgugcuacauuCUUGGCGGGCUU......UGC.ACAAAU.........UGGACUUGCCGCAUUGUCUAAGAUGGCGGGCUU.......................................UGCCGCGCUGUGCCGCGCGAAGU..GGGAGA..................AGAGAUGGGAUGG.A...........................................................................................CAGUGUU.GGUUGCCGCGUGACCCAAC..................................................................................................................CAAUCAGAAA...UGGGGGUGGAAUUGG.....gCAUAUCCAGUUAGAAGG.UUGGAUGGAACU.AGAG.UG..AUGACACAGUGUCCAGCUacugagagU.............................GGACAG-.-GUCAGC.UAGCAUGGCGCUU.C...................................................................................................................ACAGCUAUCUAUUcaGCCAC....UU.........................ACAAGGAAG.AAGUG----.---------..-----..------
#=GR tupChi1/Tupaia/1-1456                           PP **********.**********98.6666666666666666666666666666666665...55555......................................888.....88.....8....999999**********.****************.*................................................................................7777777776666655.............55489.*....***************************.*..**99999.......99999999997.5999..************************************..................*********************998...................********..*******************999999******.....******8888......88...888889....**************************..***.9988888884432333......45.....................569******************************....99999999............................8899..88537*************.*..**.***********9994333456789.9.9***..*******.***...****.************..***994.....4445.................5.....................................................999*****.*******....**.******..*********.***********888889*.**************************.***************************************.....................................*****..**********......***.**********..........................*****...***********.......*********...*********************...99999********..*******.******************........***.***....**************9.......77......................................88999**************....*******************************.999..........88888888..65.55777.......88********.*.***********99...998999********.....*****************..........................***.***********..*****.**************.*****99...******..***************************999999***.********************************....788***..******97...4566799*****.****...*******.........******.*****97799.*******..................................*****************************.************..******..**.*********..******.***********.************.......................................**..******************.***.........................................**..****.****************.***********************.......................*************************......***.******.........*********************************.......................................***********************..******..................*************.*...........................................................................................*******.*******************..................................................................................................................**********...***************.....******************.************.****.**..******************9*****998.............................****64...9*****.*************.*...................................................................................................................*******8876644499999....99.........................*********.*****.............................
panHod1/Pantholops/1-1358                               CCCAUCGGGG.CUGUGGAUACCUG.....................................GUUUUagugaguauauagauagguggauagauauauuauuguu---.....--gu.uaU....UAUUUUUUACCCAACG.GGGUCAUGGAUACCUG.C................................................................................CUUUUAUGUUAUUUuu.............uaaAA.A....UUUGCCCAUCGGGGCCACGGAUACCUG.C..UUUUAAU.......UUUUUUUUUC-CCCCU..UAGCCCAUCGGGGCCUCGGAUACCUGCUGUGccuuc..................uggccCAUCAGGGCAAUGGAUACCUUUU............UUUGCCCAUCG..GGGCCUCGGAUACCUGCUUUAAUU...................-UU......UU...UUCCUU....GCCCAUCGGGGCCUCGGAUACCUGCU..UUA.AUUUUUUUU.....CC..U---.........................UGCCCAUCGGGGCCGCGGAUACCUGCUUAGA....UUUUGUUU............................UA......C.ACCACCCAUCGGGG.C..UU.UAUAUGGUUGGAAA...AGUGUUGgG.UUUU..GUGGUUC.CGU...GUAC.UAUCUGGAAUGU..CUACAAA....AU-U.................----..................................................UUGCUGCU.AAUCGUU....UG.-UGUUG..UGUGAGUGG.ACCUACGGCUUUGGUUgg.gaGAUGACUUUGCAGUUAGGCUAGAG.GGUUGGUUAGGCUGGGGAGGAAAGAUGGCGGCCACUUCA.....................................GAUUU..GCCGCCCAGC......UUG.GCUGAG----..........................GGGUA...ACUGUGCUAa........guAUCACUA...GGAAGGUGAGAUGAAUAAUGU...GACAGGCAAAGGA..AAUGGUA.UGCAUUGCAUGAGUUAAA........UGU.UUU....GGAUGAGCUGACUUG........G......................................AUCAUGUUAGGAGCUUGGC....AUGAAUUAUGGUAUCAUGAGGUGGGAAAACAuAGG.........aUCAUCCUA..UGU--cauac....uacaaGGGUCU.A.AUGGAAAAUGAgc...ggGAGAAGAAUUAG.....GCGCAGUGUUCAAAAUG..........................GCG.AUUUUGACCUU..GCAGC.AUUGCUUAGCAUGG.CUCU--C---UGCUUU..gUUAGAGUGUUCAAAAUGGCGGAUCCAUUUUGccgc..agugUUCCAGUGGCGGGAAG-CCACAUCAUGG...---CUG..UCUUUGUUCU.AGUGUGCAGCAU.GGCG...GUAGAAA.........UAUUCU.GUUACA.UAG.UUGAAGA..................................UGGCCGCUUAAGUACUUGCCGCAGUCUAA.AACAUGGCGGG....cUUUU..GU.CUCUGCCGU..GUGCAU.UUCCUGAUAGG.UUUUGCUGCAGG.......................................GA..CAAUAUGGCUGACCUUGU.CAU.........................................GU..GGAU.AUCAUGGCAGUUUGUC.ACGUGGAUAU.................................................CUUGGCGGGCUU......UGC.AUCAGG.........AGGGCCUGCCGCAUUGUUAAAGAUGGCG-----.......................................UACU-----UUGCCGCGGAAAAA..GUGAAA..................GG---AGGGAUUG.G...........................................................................................CAGUGUU.AGUUGCCGCGUGCCCCACC..................................................................................................................CAAUCAGAAA...GGGUGGUAGAAUUGG.....uCACAGCCAGUUAGUG--.GAGGAUGGAAUU.AGA-.UG..A-----------------........-g...........................u-------.-------.UAGCAUAGCACCU.C...................................................................................................................ACUGCCGUCUCUA..UUCAG....UC.........................AGGAC----.--------U.GGCCACAUU..UGUAC..UAAUCU
#=GR panHod1/Pantholops/1-1358                       PP **********.*************.....................................**********************************666555443..........33.335....7888999*********.****************.9................................................................................5555544333333324.............44457.8....***************************.*..*******.......8777777777.56***..************************************..................****************************............***********..*****************9888876....................66......67...7799**....**************************..***.**9997666.....55..4............................9******************************....88888888............................88......*.**************.*..**.**************...******725.8888..*******.***...****.************..***8843....33.3.......................................................................68999***.****777....76..699**..*********.***********8888788.88********************8778.9999***********************************.....................................*****..**********......**9.999997..............................44457...9********8........8634689**...*********************...*************..*******.******************........***.***....***************........*......................................**************99999....******************************96555.........899999999..544..45788....99999888899.9.99999999999**...*9777777778888.....*****************..........................***.***********..*****.************99.6654..3...99****..************************9975555489**..******************97.79******776......***..**********.************.****...*******.........******.******.***.*******..................................*****************************.***********....88899..**.*********..******.***********.************.......................................**..******************.***.........................................**..****.****************.**********.................................................************......***.******.........********************97766665............................................4444.....34456666666666..668776..................55...7789****.*...........................................................................................*******.*******************..................................................................................................................**********...***************.....************8777...669*********.***..99..6..........................4...........................4................799**********.*...................................................................................................................*************..*****....**.........................99874.............5.9********..*****..******
bosTau7/Bos/1-1355                                      CCCAUCGCGG.CUGUGGAUACCUG.....................................GUUUUaguguguauauagauagg..uagauagauauauuauuaUUG.....UU....aU....UAUUUUUUACCCAACG.GGGUCAUGGAUACCUG.Ccu...........................................................................uuuAUUUUAUUUUUUUU..................UA.A....UUUGCCCAUCGGGGCCACGGAUACCUG.C..UUUUAAU.......UUUUUUUUUC-CCCCU..UAGCCCAUCGGGGCCUCGGAUACCUGCUGUGccu.....................ggccCAUCGGGGCAAUGGAUACCUUUC............CUUGCCCAUCG..GGGCCUCGGAUACCUGCUUUAAUU...................U--......UU...UUUCUU....GCCCAUCGGGGCCUCGGAUACCUGCU..UUA.AUUUUUUUU.....CC..U---.........................UGCCCAUCGGGGCCGCGGAUACCUGCUUAGA....UUUUGUUU............................UA......C.ACCACCCAUCGGGG.C..UU.UAUAUGGUUGGAAA...AGUGUUG.GgUUUU..GUGGUUC.GUU...GUAC.UAUCUGGAAUGU..CUACAAA....AU-U.................----..................................................UUGCUGCU.AAUCGUU....UG.-UGUUG..UGUGAGUGG.ACCUACGGCUUUGGCUgg.gaGAUGACUUUGCAGUUAGGCUAGAG.GGUUGGUUAGGCUGGGGAGGAAAGAUGGCGGCCACUUCA.....................................GAUUU..GCCGCCCAGC......UUG.GCUGAG----..........................GGGUA...ACUGUGCUAa........guAUCACUA...GGAAGGUAAGAUGAAUAAUGC...GACAGGCAAAGGA..AAUGGUA.UGCAUUGCAUGAGUUAAA........UGU.UUU....GAAUAAGCUGACUUG........G......................................AUCAUGUUAGGAGCUUGGC....AUGAAUUGUGGUAUCAUGAGGUGGGAAAACAuAGG.........aUCAUCCUA..UG--Ucauau....uacaaGGGUCU.A.AUGGAAAAUGAgc...ggGAGAAGAAUUAG.....GCGCAGUGUUCAAAAUG..........................GCG.AUUUUGACCUU..GCAGC.AUUGCUUAGCAUGG.CUCU--C---UGCUUU..gUUAGAGUGUUCAAAAUGGCGGAUCCAUUUUGccgc..agugUUCCAAUGGCGGGAAG-CCACAUCAUGG...---GUG..UCUUUGUUCU.AGUGUGCAGCAU.GGCG...GUAGAAA.........UAUUCU.GUUACA.UAG.UAAAAGA..................................UGGCCGCUUAAGUACUUGCCGCAGUCUAA.AACAUGGCGGG....cUUUU..GU.CUCUGCCGU..GUGCAU.UUCCUGAUAGG.UUUUGCUGCAGG.......................................GA..CAAUAUGGCUGACCUUGU.CAU.........................................GU..GGAU.AUCAUGGCAGUUUGUC.ACGUGGAUAU.................................................CUUGGCGGGCUU......UGC.AUCAGG.........AGGGCCUGCCGCAUUGUUAAAGAUGGCGUGCUU.......................................UGCCGCG--------GACAAAGU..--GAAA..................G---GAGGGAUUG.G...........................................................................................CAAUGUU.AGUUGCCGCGUGUCCCACC..................................................................................................................CAAUCAGAAA...GGGUGGUAGAAUCGG.....uCACAGCCAGUU--AGUG.GAGGAUGGAAUU.AGA-.UG..A-----------------........-g...........................u-------.-------.UAGCAUAGCACCU.C...................................................................................................................GCUACCGUCUCUA..UUCAG....UC.........................AGGAU----.-------UG.GCCCACAUU..UGUAC..UAAUCU
#=GR bosTau7/Bos/1-1355                              PP **********.*************.....................................***********************..**************9999999.....88....56....8999************.****************.*77...........................................................................77656666666666666..................89.*....***************************.*..*******.......8777777777.56***..**********************************.....................***************************............***********..******************999997...................4........44...555799....**************************..***.**9997666.....55..4............................9******************************....88888888............................88......*.**************.*..**.**************...******8.626666..*******.***...****.************..***8843....33.3.......................................................................68999***.****877....76..599**..*********.***********9999899.989*******************8778.9999***********************************.....................................*****..**********......**9.999997..............................44457...9********8........8634689**...*********************...*************..*******.******************........***.***....***************........*......................................**************99999....******************************96555.........888888888..54..444778....88888888899.9.99999999999**...*9777777778888.....*****************..........................***.***********..*****.************99.6654..3...99****..************************9975555489**..******************97.79******876......8**..**********.************.****...*******.........******.******.***.*******..................................*****************************.***********....88899..**.*********..******.***********.************.......................................**..******************.***.........................................**..****.****************.**********.................................................************......***.******.........*********************999999855555.......................................5555555........55779999....5554..................3...36678****.*...........................................................................................*******.*******************..................................................................................................................**********...***************.....***********9..5666.99**********.***..99..6..........................4...........................4................799**********.*...................................................................................................................*************..*****....**.........................99974............45.8999*****..*****..******
oviAri3/Ovis/1-1356                                     CCCAUCGGGG.CUGUGGAUACCUG.....................................GUUUUagugaguauauagcua......gguggauagauauauuAUU.....AUuguuaU....UAUUUUUUACCCAACG.GGGUCAUGGAUACCUG.Ccu...........................................................................uuuAUUUUAUUUUUUUU..................AA.A....CUUGCCCAUCGGGGCCACGGAUACCUG.C..UUUUAAU.......UUUUUUUUCC--CCCU..UAGCCCAUCGGGGCCUCGGAUACCUGCUGUGccuuc..................uggccCAUCGGGGCAAUGGAUACCUUUU............UUUGCCCAUCG..GGGCCUUGGAUACCUGCUCUAAUU...................UUU......UU...UUCCUU....GCCCAUCGGGGCCUCGGAUACCUGCU..UUA.AUUUUUUUU.....UC..CUU-.........................-GCCCAUCGGGGCCGCGGAUACCUGCUUAGA....UUUUGUUU............................UA......U.ACCACCCAUCGGGG.C..UU.UAUAUGGUUGGAAA...AGUGUUG.GgUUUU..GUGGUUC.CUU...GUAC.UAUCUGGAAUGU..CUACAAA....AU-U.................----..................................................UUGCUGCU.AAUCGUU....UG.-UGUUG..UGUGAGUGG.ACCUACGGCUUUGGUUgg.gaGAUGACUUUGCAGUUAGGCUAGAG.GGUUAGUUAGGCUGGGGAGGAAAGAUGGCGGCCACUUCA.....................................GAUUU..GCCGCCCAGC......UUG.GCUGAG----..........................GGGUA...GCUGUGCUAaguaucacuagGAAGGUA...AGAUG--AAUG----UGA---...-CAA-GCAAAGGA..AAUGGUA.UGCAUUGCAUGAGUUAAA........UGU.UUU....GAAUGAGCUGACUUG........G......................................GUCAUGUUAGGAGCUUGGC....AUGAAUUGUGGUAUCAUGAGGUGGGAAAACAuAGG.........aUCAUCCUA..UG--Ucauau....uacaaGGGUCU.A.AUGGAAAAUGAgc...ggGAGAAGAAUUAG.....GCGCAGUGUUCAAAAUG..........................GCG.AUUUUGACCUU..GCAGC.AUUGCUUAGCAUGG.CUCU--C---UGCUUU..gUUAGAGUGUUCAAAAUGGCGGAUCCAUUUUGccgc..agugUUCCAGUGGCGGGAAG-CCACAUCAUGG...---GUG..UCUUUGUUCU.AGUGUGCAGCAU.GGCG...GUAGAAA.........UAUUCU.GUUACA.UAG.UAGAAGA..................................UGGCCGCUUAAGUACUUGCCGCAGUCUAA.AACAUGGCGGG....cUUUU..GU.CUCUGCCGU..GUGCAU.UUCCUGAUAGG.UUUUGCUGCAGG.......................................GA..CAAUAUGGCUGACCUUGU.CAU.........................................GU..GGAU.AUCAUGGCAGUUUGUC.ACGUGGAUAU.................................................CUUGGCGGGCUU......UGC.AUCAGG.........AGGGCCUGCCGCAUUGUUAAAGAUGGCG-----.......................................UACU-----UUGCCGCGGAAAAA..GUGAAA..................GG---AGGGAUUG.G...........................................................................................CAGCGUU.AGUUGCCGCGUGCCCCACC..................................................................................................................CAAUCAGAAA...GGGUGGUAGAAUUGG.....uCACAGCCAGUUAGUG--.GAGGAUGGAGUU.AGA-.UG..A-----------------........-g...........................u-------.-------.UAGCAUAGCACCU.C...................................................................................................................ACUGCCGUCUCUA..AUCAG....UC.........................AGGAC----.--------U.GGCCACAUU..UGUAC..UAAUCU
#=GR oviAri3/Ovis/1-1356                             PP **********.*************.....................................*********************......*************888444.....44444445....899999**********.****************.*88...........................................................................88666666666666667..................89.9....***************************.*..******9.......8777777666..9***..************************************..................****************************............***********..************************...................***......**...******....**************************..***.****99998.....88..865...........................******************************....88888888............................88......*.**************.*..**.**************...******8.626666..*******.***...****.************..***8843....33.3.......................................................................68999***.****877....76..599**..*********.***********8888788.88********************7777.88899999*******************************.....................................*****..**********......***.**9998..............................44456...888889999887656555544444444...44444..3333....333.......333.34668899..9999999.******************........***.***....***************........*......................................9999**********99999....******************************96555.........888888888..54..444778....88888888899.9.99999999999**...*9777777778888.....*****************..........................***.***********..*****.************99.6654..3...99****..************************9975555489**..******************97.79******876......8**..**********.************.****...*******.........******.******.***.*******..................................*****************************.***********....88899..**.*********..******.***********.************.......................................**..******************.***.........................................**..****.****************.**********.................................................************......***.******.........********************97766665............................................4444.....34456666666666..668776..................55...7789****.*...........................................................................................*******.*******************..................................................................................................................**********...***************.....************8777...669*********.**9..99..6..........................3...........................4................799**********.*...................................................................................................................*************..*****....**.........................99874.............5.9********..*****..******
capHir1/Capra/1-1360                                    CCCAUUGGGG.CUGUGGAUACCUG.....................................GUUUUagugaguauauagauagg.uggauagauauauuauuauUGU.....UA.....U....UAUUUUUUACCCAACG.GGGUCAUGGAUACCUG.C................................................................................CUUUUAUUUUAUUUuu.............uaaAA.A....UUUGCCCAUCGGGGCCACGGAUACCUG.C..UUUUAAU.......UUUUUUUUUC-CCCCU..UAGCCCAUCGGGGCCUUGGAUACCUGCUGUGccuuc..................uggccCAUCGGGGCAAUGGAUACCUUUU............UUUGCCCAUCG..GGGCCUCGGAUACCUGCUUUAAUU...................UUU......UU...UUCCUU....GCCCAUCGGGGCCUCGGAUACCUGCU..UUA.AUUUUUUUU.....CC..U---.........................UGCCCAUCGGGGCCGCGGAUACCUGCUUAGA....UUUUGUUU............................UA......U.ACCACCCAUCAGGG.C..UU.UAUAUGGUUGGAAA...AGUGUUGgG.UUUU..GUGGUUC.CUU...GUAC.UAUCUGGAAUGU..CUACAAA....AU-U.................----..................................................UUGCUGCU.AAUCGUU....UG.-UGUUG..UGUGAGUGG.ACCUACGGCUUUGGUUgg.gaGAUGACUUUGCAGUUAGGCUAGAG.GGUUGGUUAGGCUGGGGAGGAAAGAUGGCGGCCACUUCA.....................................GAUUU..GCCGCCCAGC......UUG.GCUGAG----..........................GGAUA...ACUGUGCUAa........guAUCACUA...GGAAGGUAAGAUGAAUAAUGU...GACAGGCAAAGGA..AAUGGUA.UGCAUUGCAUGAGUUAAA........UGU.UUU....GAAUGAGCUGACUUG........G......................................GUCAUGUUAGGAGCUUGGC....AUGAAUUGUGGUAUCAUGAGGUGGGAAAACAuAGG.........aUCAUCCUA..UG--Ucauau....uacaaGGGUCU.A.AUGGAAAAUGAgc...ggGAGAAGAAUUAG.....GCACAGUGUUCAAAAUG..........................GCG.AUUUUGACCUU..GCAGC.AUUGCUUAGCAUGG.CUCU--C---UGCUUU..gUUAGAGUGUUCAAAAUGGCGGAUCCAUUUUGccgc..agugUUCCAGUGGCGGGAAG-CCACAUCAUGG...---GUG..UCUUUGUUCU.AGUGUGCAGCAU.GGCG...GUAGAAA.........UAUUCU.GUUACA.UAG.UAGAAGA..................................UGGCCGCUUAAGUACUUGCCGCAGUCUAA.AACAUGGCGGG....cUUUU..GU.CUCUGCCGU..GUGCAU.UUCCUGAUAGG.UUUUGCUGCAGG.......................................GA..CAAUAUGGCUGACCUUGU.CAU.........................................GU..GGAC.AUCAUGGCAGUUUGUC.ACGUGGAUAU.................................................CUUGGCGGGCUU......UGC.AUCAGG.........AGGGCCUGCCGCAUUGUUAAAGAUGGCG-----.......................................UACU-----UUGCCGCGGAAAAA..GUGAAA..................GG---AGGGAUUG.G...........................................................................................CAGUGUUaAGUUGCCGCGUGCCCCACC..................................................................................................................CAAUCAGAAA...GGGUGGUAGAAUUGG.....uCACAGCCAGUUAGUG--.GAGGAUGGAGUU.AGA-.UG..A-----------------........-g...........................u-------.-------.UAGCAUAGCACCU.C...................................................................................................................ACUGCCGUCUCUA..UUCAG....UC.........................AGGAC----.--------U.GGCCACAUU..UGUAC..UAAUCU
#=GR capHir1/Capra/1-1360                            PP **********.*************.....................................****9******************.**********999877765445.....88.....9....****************.****************.*................................................................................8888888887777756.............65557.8....***************************.*..*******.......8777777777.56***..************************************..................****************************............***********..************************...................***......**...******....**************************..***.**9997666.....55..4............................9******************************....88888888............................88......*.**************.*..**.**************...*****9736.9999..*******.***...****.************..***8843....33.3.......................................................................68999***.****877....76..599**..*********.***********8888788.88********************8778.9999***********************************.....................................*****..**********......**9.999986..............................88889...*********8........8634689**...*********************...*************..*******.******************........***.***....***************........*......................................9999**********99999....******************************96555.........888888888..54..444778....88888888899.9.99999999999**...*9777777778888.....*****************..........................***.***********..*****.************99.6654..3...99****..************************9975555489**..******************97.79******876......8**..**********.************.****...*******.........******.******.***.*******..................................*****************************.***********....88899..**.*********..******.***********.************.......................................**..******************.***.........................................**..****.****************.**********.................................................************......***.******.........********************97766665............................................4444.....34456666666666..668776..................55...7789****.*...........................................................................................*****88469*****************..................................................................................................................**********...***************.....************8777...669*********.**9..99..6..........................3...........................4................799**********.*...................................................................................................................*************..*****....**.........................99874.............5.9********..*****..******
triMan1/Trichechus/1-1391                               CCCAUCGGGG.CUGCGGAUACCUG.....................................CUUUA......................................AUU.....UU.....U....UUUUUUUCGCCCAUCG.GGGCUGUGGAUACUUGcC................................................................................UAAUAUUUUUUGUU..................UU.C....UUCGCCCAUCGGGGCUGCGGAUACCUG.C..UUUUUUU.......UUUUUUU-----UCCU..UAGCCCAUCAGGGCUGUGGAUACCUGCUGUGccac...................uggccCAUCGGGGCAAUGGAUACCUUUU............UUGGCCCAUCG..GGGCUGUGGAUACCUGCUUUUAUUgu...............uuUUU......UU...UUCCUU....GCCCAUCGGGGCUUCGGAUACCUGCU..UUU.UUUUUU-UU.....UC..UCUU.........................AGCCCAUCGGGGUCGUGGAUACCUGCUAUGA....-UUUUUUU............................UU......C.AUCGUCCAUCGGGA.C..UU.UUUAUAGAUGGAAA...AGUGUUG.G.UUUU..AUAGUUU.AUU...UCACaCAUUUGGAAUAU..CUACAA-....AUUU.................----..................................................UUGCUGCU.GAUCAGU....UG.GUGUUG..UGUGAGUGG.ACCUACGGCUUUGGCUg..ggGGUGACUUUGCAGUUAG---CUGA.GA-UGGUCAGCUUGGGGAGGAAAGAUGGCUGCUCUUGUC.....................................GAUUU..GCCGCAUAUC......UCG.ACUGAGGGUU..........................AGUCU...CUUGUGCUAag.......uaUAAACUA...GGGAGGUGACAUGGACAGCAG...GACAAGCAGAGGC..AGUUAUA.UGUGUUGCAUGAGCUAAA........UGU.UUU....GAAUGCACUGAUUUG........A......................................GACUUGUAAAGGGCUUUGC....AUGAAUUGU---AUCAGGAGACAGGAAAACA.GGA..........UCAUCCUG..UGUCAgaaucagagugagaGGGGCU.A.GUUGACG----c.....uGAGAGGACUUAG.....GCACGGACUUCAAAAUG..........................GCG.AUUAAGACUUU..GUGGC.AUUACUCAGCAUGG.--CUGA---CUGCUUU..gUUAGGUUGUCUAAAAUGGCGGCUCCAGUUUUgccg.cagugUUCAAAUGGCGGGAAGGCCACAUCCCGGu.gGGUGAG..UCUUUGUUCU.AGUGUGCAGUAU.GGCG...G------.........-----C.GUCACA.UAG.UAAAAGA..................................UGGCGCUG-AGGCUCUUGCCGCAGUGUAA.AACAUGGCGGGcu.guCUUU..GU.CUUUGCCGU..GCAUAC.UUCCUGGCGAG.UUUUGCCGCAGG.......................................GA..CAUUAUGGCAGGCGAUGU.CAC.........................................AU..GGAC.AACAUGGAUGUUUGUC.ACGUGGUCACuauggcgggagu........................uuugcccguuaguCUUGGCGGGCUU......UGC.AUAAAG.........UGGGCCUGCCGCAUUGUUAAAGAUGGCGGGCUU.......................................CGCCAGAUA-UGCUGCUCAAAAU..G-ACAG..................GAAUGGUAGGCUGaG...........................................................................................CAAUGCU.GGUUGCCGCAUGGCGCAAC..................................................................................................................CAAUUAGAAA...GAGGGGUGGAAUGG-......CACAGCCAAUUAGAAGA.GAAGAUGGAAUU.AGAC.UG..AUGGUACUG--GUCAGCUauuuaaccA.............................A-AUUUG.GGUUAAU.UAGCAUAGCACCU.-...................................................................................................................--GUCUUUAUUUA..GCCAG....UC.........................AGGAAGAAG.CAGAA----.GGUCACGUU.gUAUGC..CUCUCA
#=GR triMan1/Trichechus/1-1391                       PP **********.*************.....................................*****......................................***.....**.....*....****************.****************63................................................................................67777777788899..................99.9....***************************.*..8888887.......7777777.....9***..***********************************...................****************************............***********..************************99...............87777......99...******....**************************..998.777765.55.....56..6666.........................*******************************.....7788899............................99......*.**************.*..**.**************...*******.*.****..*******.***...***99************..***883.....4444.......................................................................789*****.*******....**.******..*********.***************9*..**99************994...5565.54.4445555556677999999999**************.....................................*****..**********......***.**********..........................*****...***********.......*********...*********************...99999********..*******.******************........***.***....***************........8......................................89999**************....999987776...7888***************.***..........********..*****66667776666666666666.6.6666654....4.....4788999******.....*****************..........................***.***********..*****.************99...5555...5******..*************************9888888****.**********************************.*******..**********.************.9977...7....................4.558999.9**.*******..................................***87655.7788899*************.*************.9889**..**.*********..******.***********.************.......................................**..******************.***.........................................**..****.****************.********9799**********........................*************************......***.******.........*********************************.......................................*****9988.6************..5.5777..................777776666666637...........................................................................................9******.*******************..................................................................................................................**********...***********988.......9****************.************.****.**..**9776654..3444444666666654.............................3.56889.9******.**********998.......................................................................................................................5778899999*..*****....**.........................999999999.99987.....9********.******..******
oryAfe1/Orycteropus/1-1368                              CCCAUCGGGG.CUGCGGAUACCUG....................................cUUUUU......................................AUU.....AU.....U....-UUUUUUGGCCCAUCG.GGGCUGUGGAUACCUG.C................................................................................U--UUUAUUGUUUU..................UUuC....CUUGCCCAUCGGGGCCUCGGAUACCUG.C..U------.......--UUUUU-----CCCU..UAGCCCAUCGGGGCCGUGGAUAUCUGCUGUGcuau....................ggccCAUGGGGACAUUGGAUAGCUUUU............UUGGCCCAUCG..GGGCUGUGGAUACCUGCUUUUAUU...................GUU......UU...UUCCUU....GCCCAUCGGGGCCUCGGAUACCUGCU..UUU.UUUUUUUUU.....UU..CCU-.........................GGCCCAUCGGGGUCGCGGAUACCUGCUUUGA....UCUUUUUU............................UU......U.AUCCUCCAUCGGGA.A..UU.UUUAUGGAUGGAAA...AGUGUUG.C.UUUU..GUAGUUC.AUG...GCAC.UGUCUGGAAUAU..CAACAAA....AUUU.................----..................................................-UGCUGCU.GAUCGGU....UG.GUGUUG..UG--AGUGG.ACCUUCGGCUUUAGCUcc.ggGGUGACUUUGCAGUUAG---UUGC.GAAUGUC-AGGCUGGGGAGGAAAAAUGGCCGCUCUUAUA.....................................GGUUU..GCCGCAUGUC......UCG.GCUGAGGGCU..........................AGUCA...CUUAUGCUAag.......ugUAAACUA...GGAAGACAACAUGGAUAGUGG...GACAGGCAGAGUC..AGUUAAG.UGUGCUGUAUAAGCUAAA........UAU.UUU....GAAUACACUAAUUGG........A......................................GAUUUGCUAGGGACUUUGC....AUGAAU---UGUAUUGAGAGGCAUGAAAACC.GGA..........CUGUCCUG..UGUCAgagu......gacaGGGGCU.A.CU---AAG-GA.......GAGGAUAC--AG.....GCAUACAGUUCAAAAUG..........................GCG.AUUUAGACUUU..GCGGC.AUUGCUCAGCAUGG.--CUGAC---UGCUUU..gUUAGGUUGUACAAAAUGGCGGCUCCAGUUCUgccg.cagugUUCAAGUGGCGGGAAGGCCACAUCUUAGu.gGCUGAG..UCUUUGUUCU.AGUUUGCAGCAU.GGCG...GCA----.........------.-UCACA.UAGuGAAAAGA..................................UGGCGGCUGAGUCUAUUGCCGCAGUGUAU.AACAUGGCGGGucuauCUUU..GU.CUUUGCUGU..GUGCAU.UUUGUGGCGGG.UUUUGCCUCAGG.......................................GA..CAAUAUUACAGGCCUUGU.CAC.........................................AU..GGAU.AUCUUGGCGGUUUGUC.ACGUGGUAAUcauggcgggauu........................uuugcacaguagaCUUGGCGGGUUU......UGC.AUAAAG.........UGGACUUGCCGCAUUGUUAAAGAUGGCGGGUUU.......................................UGCCGCCUUGUGCUGCUCAAAGU..GAGAGA..................CAGGGUAGGCUGA.G...........................................................................................CAAUGCU.GGCGGCUGCAUGGCCAAAC..................................................................................................................CAAUCGGAAA...GAGGGGUGGAAUUGG.....gCACAGCCAAUGAUAAGA.AAGAGUGUAAUU.AGGC.UG..AUUGUAC--UGGUGAGCUacucagccA.............................UAAUUUG.AAUAAGU.UAGCAUAACACC-.-...................................................................................................................-----UGUCAUUG..U----....UC.........................AGGAGGAAG.AAGCAGAGA.GGUCAUGGU.cUACGU..CUGCCC
#=GR oryAfe1/Orycteropus/1-1368                      PP **********.*************....................................555666......................................999.....98.....6.....5566667********.****************.*................................................................................8..77777766666..................5426....9**************************.*..3...............33333.....8***..***********************************....................***************************............***********..************************...................***......**...******....**************************..***.*********.....**..*99..........................*******************************....********............................**......*.**************.*..**.**************...*******.*.****..*******.***...****.************..*999987....7777........................................................................9******.*******....**.**9886..66..9****.*****999999888778*.**9**************95...8***.*****76.9******************************.....................................*****..**********......***.**********..........................*****...***********.......**9******...*********************...*************..*******.******************........***.***....********9887777........7......................................78999***********999....888875...56699*********99888888.899..........99998888..99888**99......9999******.*.99...444.23.......34444555..69.....*****************..........................***.***********..*****.**************...66665...******..**************************999999****.*****************************99989.*******..**********.************.**88...875.....................89999.9999*******..................................*****************************.********************..**.*********..******.***********.************.......................................**..******************.***.........................................**..****.****************.**********************........................*************************......***.******.........*********************************.......................................***********************..999999..................8888999999999.*...........................................................................................*******.*******************..................................................................................................................**********...***************.....******************.************.***9.*9..8885544..433555555788888887.............................7777888.8899999.999998766665...........................................................................................................................56664444..4........55.........................*********.*********.*********.******..******
felCat5/Fellis/1-1198                                   CCCAUCGGGG.CUGUGGAUACCAG.....................................GUUUU......................................AUU.....AU.....C...aUUUUUUUCGCCCAACG.GGGCUGUGGAUACCUG.C................................................................................G-------------..................--.-....---------------------------.-..-------.......----------------..-------------------------------............................-----------------------............-----------uu-----UUAAUUCUUUUCUUUUAUUu................auUUU......UU...UAAUUU....GCCCAUCGGGGCAGCGGAUACCUGCU.uUUA.AUUUUUUUU.....UCacCCUU.........................AGCCCAUCGGGG-----GAUACCUGCUUAGA...aUUUUUUUU............................UUc....uC.AUGGCCCAUCGGGG.C..CU.UUUAUGGAUGGAAA...--UGUUG.GcUUUU..GUGGUUC.GUU...GUAC.UGUCUGGAAUGU..CUACAA-....AUUU................a--UG..................................................CUGCUAAUcAAUCGUU....UG.GUGUUG..UGUGAGUGG.ACCUACGGCUUUAGCUgg.gaGAUGACUUAGCAGUUAGGCCAAG-.GAGUU---AGGCUGGGGAGGAAAGAUGGCGGCCACUUCA.....................................--GCC..GCU-------......-UG.GCUGAGGGUU..........................AGUUG...UGCCAAGUA...........UAAAUUA...GGGAGCUAAGAUGGCUAGCGG...GACAGGCAGAGGC..AGUUACA.UGCAUUGCAUUAGCUACA........UGU.UUU....GAAUGAGCUGAUUUG........G......................................GGCUUGUUAGGAGCUUUGC....AUGAACUGUGGUAUCAUGAGGUAGAAAAACA.GGA..........UGGUCUUC..U--GUcaugu....uacaaGAGGAU.G.GUCAAAAAUGAga...ggGAGAAGGUUAAG.....GCAUAGGGUUCAAAAUG..........................GCG.AUUUUGGGUUU..GCGGU.AUUGCUCAGCAUGG.CUCUC-----UGCUUU..gUUAGAGUGUCCAAAAUGGCGGACCCAGUUUUgccg.cagugUUCAUGUGGCGGGAAGGCCACAUCAUGG..u--GGUG..UCUUUGUUCU.AGUGCACAGCAU.GGCG...GUGCAAA.........UAUUCU.GUUACA.UAG.UAAAAGA..................................UGGCGGCUGGAGUACUUGCCGCAGUGUAA.AACAUGGCGGG....cUUUU..GU.CUUUGCCGU..GUGCAU.UUCCUAACAGG.UUUUGCCGCAGG.......................................GA..CAAUAUGGCAGACCUUGU.CAU.........................................UU..GGAU.GUCAUGGCAAUUUGUC.ACGUGGACGU.................................................CUUGGCGGGCUU......UGC.ACCAGA.........UGGGCCUGCCGCAUUGUUAAAGAUGGCGGGCGU.......................................UGUCGUGUUU-GCCGCGAAAAGU..GAGAGA..................AA-GGUGGGAUGG.A...........................................................................................CAAUGUU.GGUUGCCGCAUGACCCACC..................................................................................................................CAAUCGGAAA...GGGUGGAAGGAUUGG.....gCACAGCCAAUUACUG--.GAGGAGGGAGUU.AGAU.UG..-UG---------------........-.............................-------.--UGAGU.UAGCAUAGCACUU.C...................................................................................................................AUCGCGGUCUUUA..UUCAG....UC.........................AGGAGGAAG.CAGAGG---.AGCCAUGUU..UGUAC..GUCUUC
#=GR felCat5/Fellis/1-1198                           PP **********.*************.....................................*****......................................***.....99.....8...566677788********.****************.*................................................................................8...............................................................................................................................................................................................................97.....44444444567888888887................74555......66...667888....**************************.5555.777777777.....66667888.........................***********5.....*************9...755555555............................554....56.77779*********.*..**.**************.....66677.648889..*******.***...****.************..***872.....4444................2..44..................................................4434332225888889....**.******..*********.***********6555556.66*******************8777..58887...9************************996655.......................................667..777..............69.9999999999..........................99999...777777777...........9******...*********************...*************..*******.******************........***.***....***************........*......................................*******************....******************************9.999..........66666666..3..3333455....66666777779.*.*********9999...9989999999****.....*****************..........................***.***********..*****.**************.77765.....78****..************************************.*******************************96..4..3789..9*********.************.****...*****99.........888888.******.***.*******..................................*****************************.***********....88899..**.*********..******.***********.************.......................................**..******************.***.........................................**..****.****************.**********.................................................************......***.******.........*********************************.......................................*******987.************..999997..................65.99********.*...........................................................................................*******.*******************..................................................................................................................**********...************999.....9**************9...679*********.****.*9...77...............................................................78999.9************.*...................................................................................................................*************..*****....**.........................999998888.887776....89*******..*****..******
conCri1/Condylura/1-1299                                CUCCUGGGGU.CUGAGAAUAUUAG.....................................AUUU-......................................GUU.....AU.....U....---CUUUUGCCUAACG.GGGCUGUGGAUACCUG.C................................................................................UUUUUAUUCUUUUUuuu...........uuuuUA.A....UUUGCCCAUCGGGGCCACGGAUACCUG.C..UUUUAAU.......UUUUUUUUCCUUCCCU..UAGCCCAUCGGGGCCUCGGAUAUAUGCUUCCcau.....................agccCAUCGGGGCAAAGGAUACCCUUU............UUGGUCCAUCG..GGACCCCGGAUACCUGCUUUUAUUauua...........uuuuUUU......UU...UCCCUU....GCCCAUCGGGGCCUCGGAUACCUGCU..UCA.UUUUU----.....UU..CCU-.........................UGCCCAUCGGGGCCAUGGAUACCUGCUUAGA...uUUUUUUUU............................UU......A.AUCGACCAUCAGGG.C..-U.UUCGUGGAUGCGAA...AAUGUUG.U.UUUU..GUGGUCC.GUU...AUAU.UAUCUGGAGUUU..CUACAGA....UUUU.................UUUU..................................................UGGCUGGU.AAUCGUU....UG.GUUG-G..UGUGAGUGG.CUCCAUGUCUCUGGC-.....---------C-----------GAG.AGGUGCC-------UGCAGAAAGAUGG--CGCCCGCUUA.....................................GAUUU..GCUACGGGUC......UCA.GCUGAGUGCU..........................AAGUA...CUUAGGCUAag.......uaGAAAUUA...GGGAGGCAAGA--UGGAUC--...UCUGGUUAGAGAC..AGUUAAGuUAAUUUGCAUGAGCUAAA........GGU.UUU....AGGUGAGUCGAUUUG........G......................................AGCUUGUUAGGAACGCUGC....UUGAGCUCUAGUAUCGCGAGGUCUCGAAACG.CGG..........UUGUGCUGucAUUACc............aGAGGCA.C.GUUGAGAAUGAca...ggGACAGGAGUUAG.....GAACGGACAUCAAAAUG..........................GCG.GCUCUAACUUU..GCGGC.GUUACUCAGCAUGA.U---------UGCCUGuuuUGUGAGUGUUCAAAAUGGCGGAUUCAUUUUUccgc..agugUCCAAGUGGCGGGAAGGCCACAUCCUGG...UG-GCG..UCUUUGUUCU.AGUG-GCAGCAU.GGCG...GUGGAAA........cAC---U.GUUACA.UGC.UAAAAGA..................................UGGCGGCUAGAGCACUUGCUGCAGUAUGU.AACAUGGCGGC.....CUUU..GU.CUUUGCCAU..GUGCGU.U----------.----GCCUCGGG.......................................GG..CAAUAUGGUAGGCCUUAU.CAU.........................................GU..GGAA.GUCUUGGCAGUUUGUC.ACGUGGAUGU.................................................CUUGGCGGGUUA......UGC.CCUGAU.........AGCAUU-GCCGCAUUGUUAAAGAUGGCGGGCU-.......................................UGCCGCGUUUG---UGGCAAAGC..GGGAGA.................aAGCUG--GGGUGG.A...........................................................................................GAGUGCU.GAUUACUGCCUUACAUACC..................................................................................................................CAAUCAGAGA...GCAUGUUAGAAUAGA.....gUGUGGCUAAUUAG--UG.GAAGAUGGAAUU.AGAC.UG..GUG---------------........-.............................-------.----AGC.UAGCAUGGCUCCU.C...................................................................................................................ACUGAGGCCUUUA..UUCAG....UC.........................AGAAGGCAG.AAAUGGAGCaGCCCACGUUuuCCUGU..GUCGGC
#=GR conCri1/Condylura/1-1299                        PP **********.*************.....................................**99.......................................554.....44.....4.......44568********.****************.*................................................................................77777777777777555...........555569.*....***************************.*..*******.......****************..***********************99999988999.....................***************************............***********..****************************...........9997778......99...******....************************97..777.65443.........44..455..........................8******************************...555556666............................66......8.9*************.*...7.7889**********...*******.*.****..****999.***...****.************..***8876....5555.................4555..................................................7899****.*******....**.*985.9..*********.***********7665...............1...........223.5555555.......4478888876655..8*********.....................................*****..******9999......***.***9998887..........................55556...66666666688.......878999***...*******9999..444444.....69999999*****..*****9978999**************........***.***....***************........*......................................*******************....*******************************.***..........*****9876677777*............*888888.7.7777777777777...88777777778888.....999989999********..........................***.***********..*****.************99.3.........5555553212357899*****************9888877****..********************************...99.77*..**********.****.78*****.****...**99986........343...3.******.***.*******..................................********99999****************.***********.....****..**.*********..*76666.4...............********.......................................**..******************.***.........................................**..7777.7777777778999***.**********.................................................************......***.777766.........666655.9*********************876........................................89****98763...34678****..665554.................155555..8999**.*...........................................................................................*******.*******************..................................................................................................................********99...999999*********.....************65..56.99**********.****.**..988.................................................................688.9************.*...................................................................................................................*************..*****....**.........................*********.*******9846677888887777888..******
dasnov3/Dasypus/1-1413                                  CCCAUUGGGG.AUGUGGAUACCUG.....................................AUUAU......................................UUU.....AU.....C....UUUUUUUUGCCCAUCG.GGGCUAUGGAUACCUG.C................................................................................CUAAGAACCUUUUU..................-U.C....UUCGCCCAUCGGGGCUGCGGAUACCUG.C..UUUAUUA.......UUUUUUU-----CUCU..UAGCCCAUCGGGGCUGUGGAUACCUGCUAUUccccu..................uggccCAUCGGGGCAACGGAUACCCUUU............UUGGUCCAUCG..GGACUGUGGAUACCUGCUUUUAUUa................uuAUU......UU...UUUCUU....GCCCAACGGGGCCUCGGAUACCUGCU..UUU.U----UUUU.....GU..CCU-.........................AGUCCAUCGGGGCUGUGGAUAUCUGCUUUUA....----UUUU............................UU.....aA.GUUGCUCAUCGGGG.C..UU.UGGAUGG--GAAAA...UUUAAGG.G.UUUU..GUAGUUU.AUU...AUAU.UAUUUGGUAUAC..CUACCAA....AUUU.................----..................................................UUGCUGGU.GAUCGUU....UG.GU---G..UGUGAGUGU.GCCUACGACCUUAGCUga.ggGUGGACUUUGCAGUUA-GCUAAAA.GGAUGGACAGGUUGGGGAGGAAAAAUGGCCACCAUUGUA.....................................GAUUU..GCUGCAUGGC......UCG.GGUAAGGACU..........................AGUUGuugUUUGUGCUAag.......uaUAAAUUA...GGGAGGCAAGGUGGUUAGGGA...ACAG-GCAGUGAC..AGUUAAU.---GUUUUGAA-------u.....gc---.-UC....GGAUUCAAAGGCUUUuaa.caaaG......................................-GCUUGUUAAAAGCUUUGG....AUGAACUGUGGUAUGAGGAGGCAGAAAAUAG.AGG.........aUAGUUCUG..U-UGUcagu.....aaaaaGGGCUA.A.CG-GAAAUUGAga...ggGAGAGAAUUUAU.....GCGUAUGGUUCAAAAUG..........................GCG.ACUUGGCU-UU..GUGCC.AUUGCAUAGCAUGG.CGGGCCC---UGCUUU..gUUAGAUUGUCCAAAAUGGCGGAUCCAGUUGUgcugcaguguUCCAAGUGGCCGGAAG-CCACAGCAUGGu.gGGUAAG..UCUUUGUUC-.AGUAUCUAGCAU.GGUG...AUAGUAG.........GGUUUU.GUCAUU.UUG.UAAAAUA..................................UGGUGGCUGAGGCUAUUGCUGCAACGUAA.AAUGUAGCGGGccuguCUUU..GC.AUUUAUCAC..GCGCAC.UUCCGGACGGG.AUUUGCCGCAGG.......................................G-..AAAUAUGGCUGAUUA-GU.CAC.........................................GU..GGUC.AUCAUGACGGUUUGCC.AUGUGGGCGUuauggcggauuu.........................ugguggcacaguUUUGGCGGGCUU......UAG.ACAUAG.........CAGGCCUGCCGCAUUGUUAAAAAUGGCGGGCUU.......................................UGCCGCCUUUUGCCGCUCAGAGC..GGGAGA..................AAAGGUGGGCUGU.G...........................................................................................CAAUGCU.GGUUGCCGCAUGACCCAAC..................................................................................................................UAGUCAGAGAgggUGGUGGUAGAAUUGU.....gCUCAGCCAAUUAAAGGGuGCACUUGGACUU.UGA-.--..-AGACACAUU--------........-ggucagauagauacucagcgcggauucgc-----UG.AGUAGAUaGAUCAUUUUCCUU.A...................................................................................................................CUGUCUUUAUUCA..GCCAG....UC.........................AGGAGGAAG.AACUGGAGG.AGUCAUAUU.aUAAAU..UUGUAC
#=GR dasnov3/Dasypus/1-1413                          PP **********.*************.....................................*****......................................***.....**.....*....****************.****************.*................................................................................*******9965555...................6.7....89*************************.*..7665554.......4444444.....7999..************************************..................****************************............***********..***********************96................65455......88...9999**....*************************8..654.3....3344.....44..555..........................9*****************************9........6666............................66.....58.9*************.*..**.******9..79999...99999**.*.****..*******.***...****.************..9997655....6666.......................................................................58999***.*******....*9.98...8..9999*****.********9886666568.88999***********98.9******.***************************************.....................................*****..**********......***.*********9..........................9887655599*******99.......997899999...999999999999999999888...7665.44777777..7766532....22222222.......1.....11.....22....333333333333333444.45434.......................................4455888889********....*******************************.**9.........*66666643..2.5657888.....99******999.9.88.8888888899...99899999999999.....*****************..........................***.*9999877.55..66556.*************9.9887775...******..************************99865555688*********************97.79**********.*******..*******99..************.****...*******.........******.******.***.*******..................................*****************************.********************..**.*********..******.***********.***********9.......................................9...888******999855.68.899.........................................99..****.****************.*********9999999999999.........................999999999999999999999999......888.999999.........89999999*************************.......................................***********************..******..................*************.*...........................................................................................*******.*******************..................................................................................................................********98333556666667888888.....************9887651445555555555.554.......566655544.................44444444444444444444444444443.....33.333222112333444344444.4...................................................................................................................5555555666666..77778....99.........................*********.*********.*********.99999*..******
jacJac1/Jaculus/1-1235                                  CACAUCGGGGaCUAAGGGUGCCCG.....................................CCCCUcc.................................uccUCC.....CU.....U....CCCCUUUUGUCCAACA.GAGCUGUGGAUAUCUG.C................................................................................G-------------..................--.-....-------------GCUGCGGAUACCUG.C..UUUUAAU.......UUUUUUUUAUCCCCCU..CAGUCCAUCGGGGCAAUGGAUACCUGCUUUA............................----AAAAAAUGUA-----UUUC............UUGGCCCAUCG..GGGCUUGGGAUACGUGCACUUAGU...................AUU......UU...UCCCUU....GCCCAUCGGGGCCUCGGAUACCUGCU..UUC.ACUUUGUUU.....UU..C---.........................UGCCCAUCGGGGCCACGGAUACCUGCUUUAA....----UUUU............................UU......C.AUUGCCCAUCUGGG.C..UU.UUUGUGGAUAUAAA...UGUGUUG.G.UGUU..GUAAGUC.AUU...GCUG.UAUCUGGAAUCU.gCUGUUUC...uAUUCguccug.....cuggug----aucguccugcuggugaucguucugcuggugaucguccugcuggugauccuCUGGUGGU.GAUCCUC....UA.GU----ggUGAGAGUGU.AGCUGUGGCUUUGGGAa...aAUCGACU--GCUGUUAAGC--AGUcAAGUGUU-AGGA--UGGGAAAAUAGUGUCCGCCAUCUCA.....................................AAUCU..GCG---UGGUugcaggCUA.GCCAAUUCUG..........................GGCCG...AGUA-----...........UGAUUUA...GGGAGGUGAGGUGACCACUGG...GCCAGGGUGAAGG..UGUUGAA.C-----------------a.....uu---.---....---------------........-.....................................c---UGAUUUGGAGUUUUGG....ACGAAUUGUGGCA-UUGAAGGUCAAAGACCA.AGG..........UCAUGUGG..U-UGU..............GCCCCU.C.ACUGAAAG---.......UGGGGGGCAAAA.....GACUCAAGCUAGAAAUC..........................---.-----------..-CUGG.-GAGUGCUGCAUGAaCUGAGAGGGCUG----...--AUGGACACUAAGAUGC-------------..........----------AGAAUUGGUACAUCAAGGgcaCCCGAA..GU--GGAGUG.AAUGCGCACCAG.AGUG...AAUGAGCaccguagugAAUGAGcACCGU-.UAC.GAAAAGA..................................UGAUGGUUGAAGCUCUCCAUGCAGUAGAA.---AUGUCUUU.....CUUU..GU.UACUUGUGU..GCCAGC.UUCG-GGCAGA.GUUGGUCGUGGG.......................................GGggUAGUGUAGCACAAGAUAG.--C.........................................CU..ACCU.AAGAUGGCGGAGGAUC.ACGUGAACAA.................................................CUUGGCACACGU......UGC.CCAGGG.........UUAAUAUGCUCAAUUGUUUCCAAGGGCUGGUGU.......................................UUACUCCUCUUUCCAUUCGAAGU..AGGA--..................--ACUGUGCACUG.G...........................................................................................GAGUGUU.CCUCGUUGCAUAAACUGA-..................................................................................................................AAGUAAGAAA...UGGA-----------......CACUAUCAGUUGGUAGA.AAGGAUAUAAUU.CGA-.UG..UUGACUUAGUGUCCCCCCccc.ccccA.............................GGACUCG.AGUGAGC.CAGUCUAGUACUC.C...................................................................................................................ACAAGUCUCUGUA..UUC--....--.........................---------.---------.---------..-----..------
#=GR jacJac1/Jaculus/1-1235                          PP ************************.....................................******9.................................999999.....99.....*....****************.*************999.9................................................................................5....................................................79************.*..*******.......****************..******************************9................................7777777777.....****............***********..************************...................***......**...******....**************************..***.*****9999.....88..7............................9******************************........999*............................**......*.**************.*..**.**************...*******.*.****..*******.***...****.*****9988888.76666666...34555887775.....555555....5555666666667777777888888888888888885555555555555444555555.5555555....55.55....559********.***********665555...5999****..*********7..666599**999.8995..66777799***************99.....................................99888..777...4444445576778.8888888888..........................88888...7665................799****...*********************...*************..8888777.5.................7.....76........................................................................5...6788999999999*99....*******999999.78999************.***..........******88..5.666..............779999.8.88999999..........888888888888.....88888889999999988............................................6666..66666677777553333333433333.........4444444444444444.................................555555555555555555442222233..32..222223.555555555555.5555...4444444222332222222222445555..677.9******..................................*************************9999....88899999.....****..**.*********..******.***9.******.********9998.......................................8777**************9965...7.........................................99..****.****************.**********.................................................************......***.******.........****99999999999999998899999999999.......................................999999*****************..9982......................4566899****.*...........................................................................................*******.******************...................................................................................................................**********...**99.................*****************.************.***..**..*********************.*****.............................*******.*******.*************.*...................................................................................................................*************..***.............................................................................
sorAra2/Sorex/1-1388                                    CCCAUCGGGG.CUGUGGAUAAUUG.....................................GUAUG......................................AUU.....AU.....U....-------UGCCCAGCG.GGGCUGUGGAUGCGUG.AcuuuuagagauuuuauauauauuuggauguacauguacauguauguacauauguaugcauauacauacguauguauguguAUAUGCAUUAAUGU..................GU.Au.cuUUUGCCCAUCGGGGCCAUGGAUACGUG.C..GCUAAAA.......--ACUUUUAU-CCCCU..UCGCCCAUCCGGGCCUCGGAUACCUGCAGUCacauuuaaa.........ugagccggccCAUCAGGGCAACGGAUACCUUUC............UUGGUCCAUCG..GGACCCUGGAUACCUGCUCGGUUU...................UUU......UU...UUCCUU....GCCCAUCGGGGCCUCGGAUACCUGCUccUUU.UUUUUUUUU.....UC..CACU.........................UGCCCAUCGGGGCCAUGGAUACCUGCUUAGA....UUUUUUUU............................UC.....uC.AUGGCUCCACAGGG.C..GU.UUUAUGAAUGGAAG...-----UG.U.UAUU..UUAUGAU.AAU..uGUGC.UAUUUGGAAUGU..CUACAGA....UUU-.................-UCA..................................................UGGCUGGU.AAUCGUU....CC.GUG--G..UGUGAGUGG.AUCUGCGGU-------.....----ACUU-GUGGUUAGGGUAAGG.GGUUG-UGUAGCCUGGGGGGG-UUAUGGCUGCCGUUUU-cauggcugccgcuuuc....auggcugccgcuuucau-GGCU..----------......---.----------gccgcuuucauggcugcuucucuugc----G...UGAAUGGC-...........GGUAGUUugcGCUCAACAUGGAGGACGGACG...GAAUGACUAAAGC..-------.-GUUUUGCAUGACUAAAG........CGU.UUU...uCAAAACGCUUGUUAG........G......................................AA-------------GCGU....GUGA-CAAUUGCAUUG---------UUGUCA.GGA..........UCAUAUUG..U-UAUuc.........caaGAGGCU.G.AUUGAUGACAAa.....gAAAAUACAUAAU.....GAGUCCCGAUGAGCAUG..........................GCG.GCGGUUACUAU..GCAGC.CUUGCUAAGUAUGG.CGGCCAGCAUUGU---...---UAAUGUCCAAGAUGGCGGAUCGGUUGCCgca....gugUCCAAAUGGCGGGAAAACCACGUCAGGG...-UGGUA..UCUUUGUUCU.CGCGUGGAGUAU.GGCG...GUGCAAA.........UAUUCU.AUUACA.U--.-AGAAGA..................................UGGCUGCUGAAGGACAUGCCACAUUGUAU.AACAUGGCGGG....cUUUU..GU.CUUUGCCGU..AUGCAU.UUCCUGGUAGG.UUUUGCCAUAGG.......................................GA..CAAUAUGGAUGACACUGU.CAU.........................................GU..GAAU.GUCAUGCCAUUUUGUC.ACGUGGAUGU.................................................CAUGGCGGGCUU......UGCcGCUAGG.........UGGAUUUGCCGCAUUGUUAAAGAUGGCGGACUU.......................................UGCCGCGUU-UGCCUUGAAAAGC..GGAAGA..................-----UGGGAGGG.G...........................................................................................CAGUUUU.GCUUGCAGCGUUAAGCACC..................................................................................................................CAAUCAGAAA...GGGUAGUAAGAUAGG.....gCACAGGCAAUUGGUGGA.UUAGA-------.AUAC.UG..A-----------------........-g...........................u-------.-------.UAGCAUGGCUCCU.G...................................................................................................................GCUGAGGUCUUUA..UUC--....UU.........................AAG-GAAGG.AAGUGGCUG.AGU-AGGCU..UGUAC..UUCUGC
#=GR sorAra2/Sorex/1-1388                            PP **********.*************.....................................*****......................................***.....**.....9...........*********.****************.9********************************************************************************999******99999..................88.88.889**************************.*..8887774.........45555555.56***..****************************************.........*********************************............***********..************************...................***......**...******....**************************76555.666666666.....66..6666.........................*******************************....88887777............................77.....7*.**************.*..**.*************9........89.9.9999..9999988.755..5****.************..***9966....555...................578..................................................99******.*******....99.998..9..9999*****.******976................5787.***********7777.77766.5579*9987777665.5566778888887665.6666666666667755....55566777777888885.5555................................55444444444444444444444432....3...44444433............3333333012445566666665555555555...5555555555555...........66666666767655555........566.444...3555555555555555........5......................................43.............3333....4443.54555555555.........346799.***..........******75..4.55588.........***999999.9.999876666556.....5677777779999.....*****************..........................***.***9*******..*****.**************.*******777774.........46799**************************....******************************6....5689*..**********.************.****...*******.........*****8.888886.5....567889..................................*****************************.***********....88899..**.*********..******.***********.************.......................................**..******************.***.........................................**..****.****************.**********.................................................************......**88******.........*********************************.......................................*******98.799**********..999775.......................44889***.*...........................................................................................*******.*******************..................................................................................................................**********...*************99.....9***********999988.55554........2344.55..3..........................4...........................5................5666*********.*...................................................................................................................*************..**9......44.........................443.47889.999999987.665.56667..9****..******
speTri2/Spermophilus/1-1185                             CCCAUCGGGG.CC-UGGAUACCUG.....................................UUUUU......................................UCC.....CU.....U....-------AGCCCAACG.GGGCUGUGGAUACCUU.U................................................................................-----------UUU..................AA.A....UGUGCCCUUGGGAAGUGUGGAUACCUA.C..UCUUUAUaugcacaUUUUUUUUAUUC----..--GCCCAUCCGGGCUGCGGAUACCUGCUGGGucugucuccuc.....ugaaagcccgccCAUC-------------------cggggcuguggaUUAGCCCAUCG..GGGCCUCGGAUACCUGCUCUUAUUuuuuuuuuuuuuuuuuuuuUUU......UU...UGAUUU....GCCCAUCGGGGCCUCGGAUACCUGCU..UUU.UUUUUUUUU.....UC..CCUUuuuuuuuuuuuauuuaauuuugguuGGCUCAUCGGGGCCGCGGAUACCUGCUUCCA....-UUUUGUU............................UU......C.AUCUUCCAUUG-AG.A..AC.GUUAUGGGUCAAAA...UGUGCUG.A.UGUU..GUGGGUU.AUU...GCGG.UACUUGAG-UG-..AGCCG--....---G.................-UUG..................................................--------.-------....UG.UUGGUG..UGUGAGCCG.AUCUUUGAGCGGGCA-.....---------------------CGC.G-------GGCAUGCUGG----CUGUGGGCGCCAUGUUG.....................................GCCUC..GCUGCAUGGG......UGG.GCUGAGGUCG..........................CGUCU...AUUGUGCUA...........-AAUUUAu.gCGGAGGCAGAAUGGAUGCCCC...AC-----------..-------.------------------........---.---....---------------........-ccuaccccccugcagagcgacagucaagugcuuugcau-------------------....--GAGGUAUAGAUUUUGG-------UGCU--.UGA..........CCAUUCUC..-----..............-----U.A.GGUGAAAGUGGa....ggGCGAGAAAGCUG.....GGGCAGGGCUCAAAAUG..........................GCGgAUUUGAAAAUU..GCUGC.AUUGUGUAGCUUGG.----CGU---UGCCUU..cUUGAACUGCACAAAAUGGCGGAUGCACUUUU..........UUGAAGUGGCGGGAAGGCCACAUGACGU...GGCAAG..UCUUUGUUCU.GAAGG--AGCAU.GGUG...GUGAUUC.........AUUUUG.CUGUUC.C--.-AAAAGA..................................UGGCUAAUAAAGCCUCUGCAAAAGUAUAA.AGUACUUCUGG.....UUUU..GU.UUUUGUCGU..G-GAUU.UCAG-GGUGGA.UUUUGCUGCAGG.......................................G-..---GGUUUACCUGGUUGC.UAA.........................................CAggAAGU.UUGUUACGUUGUUGAC.AUGUGAGGGUuuugguug.................................auacaaucUAAAGUGGUUUU......-A-.--GAGG.........UGGUCCUGCUAUAUUAAGAUGGCUU--------.......................................UGCUUCCUUAUGCUGCCAGAGAC..AG-AGA..................GAAAAAUGGUUUG.G...........................................................................................CAGUGGU.GGUUGCUCCAGGACCUAAC..................................................................................................................CAAUUGGAAA...UGCAAGUGGAAUUUAacugcaCACAGCCAAUUGAAGCA.UAUGAUUGAAUU.AGAU.GG.gCAA--AGGCUGUG-----........-.............................-------.-------.-------------.-...................................................................................................................-------------..-----....--.........................---------.---------.---------..-----..------
#=GR speTri2/Spermophilus/1-1185                     PP **********.*9.9*********.....................................*****......................................***.....**.....9...........9********.************8764.4...........................................................................................799..................**.*....***************************.*..*******9998865555555555533........44689**********************9988888887776.....6666666666665554...................33333344444599*********..***************************************9987777......99...999***....**************************..***.*****9999.....99..8888899*********************99******************************.....8889999............................**......*.********985.55.5..67.7799**********...*******.*.****..*******.***...****.**777555.54...55655.........4..................555......................................................................55.569***..*******99.998876665554443...........................333.4.......4444444444....55566669*********.....................................*****..**********......***.**********..........................*****...********9............7789993.3345577777777777777766...55..................................................................................56777888888888999999999988888888887764.........................6678888888877777.......3333...345..........*******9..........................6.*.**********99....99677777777778.....*****************..........................765167777788899..*****.************98.....456...******..**************************999999..........****************************...******..**********.*****..*****.****...*******.........*****9.666664.4....789999..................................*****************************.***********.....****..**.*********..*.6788.8886.7*****.************.......................................*......999999999999999.999.........................................99888999.9999999899999999.999999999977777777.................................77777776444444443333.......2....4666.........8888999*****************9...............................................***********************..86.688..................999**********.*...........................................................................................*******.*******************..................................................................................................................**********...*******************999****************.************.***6.66.5333..44444544............................................................................................................................................................................................................................................................................................
eriEur2/Erinaceus/1-1285                                CCCAUCGGGG.CUGUGGAUAACAG.....................................GUUUG......................................AUU.....AU.....U....AACAUAUUGCCCAACG.GGGCUGUGGAUACCUG.Ccuuauagauca.........................................................cgacuaucugau-----CAUUAUUCU..................UU.U....UUUGUCCAUCGGGGCCUCGGAUACCUG.U..UUUUAU-.......---UUUUUCUCCCCCU..UAGCCCAUCGGGGCCUUGGAUAGCUGCUGUCauuuu..................ugaccCACCGGGGUAACGGAUACCUUUU............UUGGUCCAUCG..GGACCCUGGAUAUAUGAUUUUAUU..................a-AAa....cUU...UCAACU....GCCCAUCGGGGCAU-GGAUACCUGCU..U-A.UUUUUGUUU.....UU..CCU-.........................UGCCCAUCGGGGCCACGGAUACCUGCUUAGA....--UUUUUU............................UC......C.AUCGUCCAUCAGGU.C..--.-UUGUGGAUGGAAA...AGUGUUAaG.UUUU..GUGCUUU.GUU...-CAU.UAUCUGGAAUGU..CUACA-G....AUUU.................-UUG..................................................-----GCU.GGUAAU-....UG.GU---G..UGUGAGUAG.ACUUAGGGCACUAACCug.gaGAAGACU--GCAGUCAGGCUACGG.CAUUGUCCGAG-----GCAAAAAUAUGGCCACCACUUAA.....................................CACUU..UCG-------......---.----------ugcc.................uaucc-----...---------...........CGCCUUA...GGGCAA-AUCAUGCU--GCGA...GCAUG----AUAGccAGUGGUU.AGAG-AACCUGAUAAGAC........UGC.AUU....GUAAGAGCUGGUUUC........G......................................UUUCUGUUAGCUACUCUGC....AUGGAUUAAAGUAUUGAG--GA---UCAUCC.UUG..........UCAUGCA-..UGU--ua.........caaGAGGCA.A.AUCGAAAGUAG.......CAGAAGAUUUAG.....ACGCAGGGUUCGAAAUG..........................G-U.GUCUAUAAAUU..ACGGC.AUUGCUCAGCAUGC.-----CUGUCUGCUUU..gUUAGUGUGUCUAAGAUGGCGGGUUCAGUUUUcugu..ggucUCUAAGUGGCGGGAAGGUCACAUUAUGGu.g---GUG..UCUUUGUUCUuUGUAUGUAACAU.GGCG...GUGGAGA........uGAUCU-.GUUACA.UAG.GAA-AGA..................................UGGCGGCCGGAGUACAUGCCACAUCUUAU.AACAUGGCGGG....uUUUU..GU.CUUACC-GC..AUGCAU.UUCCCGGUAGU.CCUUGCUGCAGG.......................................GG..CAAUAUGGCAGAUGUUAA.CAU.........................................GA..GGAUgGUUAUGGCAUUUUGUC.ACAUGAAAGU.................................................CUUGGCUGGCAC......UGU.AC-AUG.........UGGGCUAGCUGCAUUGUUAAAGAUGGCGGGUUU.......................................UGCUGCG----------AAAAGU..AGGAUA..................AA-GAUAGGACU-.-...........................................................................................CAGAGUU.GGCUGUCACAUUACCCACU..................................................................................................................CAAUUGGAAU...AAGUAGCAGAAUUGG.....uCAUAAGCAAUUAGUG--.GAAGGUGGAAUU.AAUC.UG..GUG---------------........-.............................-------.----AGU.UAGCAUGGCUCCU.U...................................................................................................................GUUGAGCAUUUCC..UGCAG....UC.........................CUA---AAA.UGGCUGACG.GGACACCUUuuUUGGU..AGCUCC
#=GR eriEur2/Erinaceus/1-1285                        PP **********.*************.....................................*****......................................***.....**.....*....****************.****************.************.........................................................*******66654.....555555555..................55.5....689************************.9..877765...........577888899****..******************************9*****..................****************************............***********..***********************9..................5.445....599...999999....************87.8*******875..5.5.555555555.....55..555..........................5899***************************......889999............................**......*.************75.5......688**********...*****9726.7777..***8777.776....377.8889********..***88.2....5555..................899.......................................................***.**9966.....55.55...*..*********.*******99766555599.999******..***************.99999888644.....677777888999***********.....................................****9..776...........................6777.................66655............................5669999...888876.44553333..4444...55555....5555557888988.8886.5555555555566........677.999....***************........*......................................***************9999....999988888888776543..32...567788.778..........8888884...444..45.........888899999.*.***********.......****9*******.....*****************..........................6.5.678889999**..*****.************75......35677******..************************997777669***..******************************975.3...677..77777777764567778888899.9999...9988777........578888..******.**9.975.6**..................................***************************99.9**********....88888..99.988765.66..677***.***********.************.......................................**..******************.999.........................................99..665525789************.**********.................................................************......***.88.777.........8888999**************************.......................................9999999..........78****..***998..................76.565666663..............................................................................................899999*.*******************..................................................................................................................**********...***************.....************5554...789*********.****.**..998.................................................................677.9************.9...................................................................................................................7777777666666..88888....88.........................333...445.667777888.9999999996444447..88****
eptFus1/Eptesicus/1-1200                                CCCAUCAGGG.CUGCGGAUACCUG.....................................GUUUU......................................AUU.....--.....-....----------------.----------UAUUUA.C................................................................................UUU--------AAA..................AA.A....UAUGCCCAUCGGGGCCGCGGAUACCUG.C..UUUCAAU.......UUUUUUU---CCUCCU..UCGCCCAUCGGGGCCUCGGAUACCAGCUGUG............................CCAA------ACC---------A............UUGGCCCACCG..GGGCCUAGGAUACCUGCUUGUAUUuuuuaa.......uuuaauUUU......UA...UUUAUU....GCCCAUCGGGGCUUCGGAUACCUGCU..UUA.AUUUUUUUU.....--..-CU-.........................UGCCCAUCGGGGCCGCGGAUACCUGCUUAGA...uUUUUUUUU............................UU......A.AUUGCUC----GAA.A..-U.UUUGU---------...--UGUU-.-.UUCU..GUGGUUU.GUU...AUAC.UAACUGCAAUGU..CUACA--....AAUU.................U---..................................................UUGCUGCU.AAUC-UU....UG.GUGUUG..UGUGAGUGA.ACCUAUAGCUUUGGCUgg.gaGAUGACU--GCAGUUAGGCUAAGG.GGUUGGUUAGGCUAGGGAGGAAAUAUGG-CGACUC--UA.....................................AGUUU..GCUGCGGAGU......UCA.GCUGAUGG-U..........................AGUUU...GUUGUGCUUgg.......uaUAAAUUA...GAGAGGCAAGAGGCCUGAGCU...GCAUAUU------..-------.------------------uugaauga---.---....---------------........-ccu...............................gauu----------------UGC....AUGCAUUGUGGUCUCCUGAGGUAGAAUAAUA.GGA..........UUAUGCAG..--UGCcacau....uacccGGGGCU.A.GUAGAAAAUGAga...ucAAGAAGACUUAC.....AGGGAGGGGUCAAAAUG..........................GCG.GCUUGACU--U..UUGGU.AUUGCUCAGCAUGG.-----CGGUCUGCUUU..gUU--AGUGUCCAAAAUGGCGGGUCCAAUUUU..........-----G----UGGAAGGCCACGUAUUGG..uA--GUG..UCUUUGUUCU.AAUGCACAGCAU.GGCG...UUGGAAA.........UAUUCU.GUUACA.UGG.UAUAAGA..................................UGGCGGCGCAAGGACCUGACGCAGUGUUA.AACAUGGCGGA....cAUUU..GU.GGUUGCCGC..AAGCAU.UG---------.------------ccggacaggucauggagggccuuugucuuugcagcaagc--..------------------.---auuuccggacagguuuugc...cgcagggacauauaaggga--..----.-----GGCCUUGUCUU.GUGGUUGAGG.................................................ACAUGCGGGCUU......UGC.UCCUAG.........UGGGCCUGCCGCAUUGUUAAAUAUGGCGUACAC.......................................UUCCGGUU--UGCUGCAAAAAGU..GAAAG-..................GUGGGAUGAUU--.-...........................................................................................-------.--UCGCCGCCUGACCCACC..................................................................................................................CAAUCAGACA...GGGUGGUACAACUGG.....gUACAGCCAAUUAAUGGA.--GUAUGGAAUU.AGAC.CA..AU----------------........-............................c-------.-------.UAGCAUGGCUCCU.G...................................................................................................................GCUGUCCUCUUU-..U----....UC.........................AGGAGGCAG.AAACUGUAG.GGCCACUUA.cAUAAC..AUCUGC
#=GR eptFus1/Eptesicus/1-1200                        PP **********.*************.....................................*****......................................875............................................777777.8................................................................................622........222..................56.7....999************************.*..*****98.......6655554...779***..*****************************98............................4432......223.........3............78*********..**********************99999***.......9**996666......77...99****....**************************..***.*99886555..........34..........................699****************************...555556666............................66......8.9******....888.7...5.55667..............4443....6778..9******.***...****.************..***88......5555.................3.....................................................89******.****.79....**.******..*********.***********9999899.989******..***************.****************************.899999..9*.....................................*****..**********......***.*******9.9..........................*****...********999.......998999999...999999999999999988877...7777544..................................44555678...................................899...............................8764................555....888899*************************.***..........******99....5656799*....***********.*.*************...*9888899999999.....888899999********..........................*99.99988776..7..77899.*******8888866......7**********..655..468899***************876666...............4....88899***********98..64..555..688*******.************.****...*******.........******.******.***.*******..................................***************************99.97777777777....54555..55.555555555..533444.44......................445555666745555555555555555555556666666..........................6666666555555555555...5555555555555555554..............55554555555.5554444445.................................................66669*******......***.******.........************************998875555.......................................44444333..4555556666666..43333...................33233233333.........................................................................................................89***************..................................................................................................................**********...***************.....************887755...8*********.***8.76..64.....................................................6................7888*********.9...................................................................................................................999999888776...3........66.........................777777777.777888888.*********.777778..9*****
myoLuc2/Myotis/1-1222                                   CCCAUCAGGG.UUGCGGAUACCUG.....................................AUUUU......................................AUU.....--.....-....----------------.----------UAUUUA.C................................................................................UUU--------AAA..................AA.A....UGUGCCCAUCGGGGCCGCGGAUACCUG.C..UUUUAAU.......--UUUUUUCCCCCCCU..UAGCCCAUCGGGGCCUCGGAUAGCUGCUGUG............................CCAA------ACC---------A............CUGGCCCACCG..GGGCCUAGGAUACCUGCUUUUUUU...................UUU......UUuucUUCUUUa.uaGCCCAUCGGGGCUUCGGAUACCUGCU..UUA.AUUUUUUUC.....--..--U-.........................UGCCCAUCGGGGCCGCGGAUACCUGCUUAGA...uUUUUUUUU............................UU......A.AUCGCUC----GAA.A..-U.UUUGU---------...--UGUU-.-.UUCU..GUGGUUC.GUU...AUAC.UAUCUGGAAUGU..CUACA--....AAUU.................U---..................................................UUGCUGCU.AAUC-UU....UG.GUGUUG..UGUGAGUGA.ACCUACAGCUUUGGCUgg.gaGAUGACU--GCAGUUAGGCUAAGG.GGUUCGUUCGGCUGG-GAGGAAAUAUGGCGGCAAU----ggcggcaauggcggcuauggcggcggacgacucgagg--UUU..GCUUCGGAGC......UCA.GCUGAUGG-U..........................AGUUG...GUUGUGCUUgg.......uaUAAAUUA...GA-----GAGG----CAAGAG...GCCUGAGCUAAGU..AUU----.------------------uug.aaug---.---....---------------........-ac..................................cu------------AAUUUGC....AUGCAUUGUGGUCUCCUGAGGUAGAAGAAUA.GGA..........UUAUCCUG..--UGCcgcau....uaccgGAGGCU.A.GUUGAAAAUGAga...ugGAGAAGACUUAU.....AGGGAGGGGCCAAAAUG..........................GCG.GCUUGACU--U..UCGGU.AUUGCUCAGCAUGG.----CU-GUCUGCUUU..gUU--AGUGUCCAAGAUGGCGGGUCCAAU---..........-----UUAGCGGGA-GGCCACAUCAUGG..uA--GUG..UCUUUGUUCU.AAUGCACAGCAU.GGCG...UUGCAAA.........UAUUCU.GUUACA.UGG.UGUAAGA..................................UGGCGGCUCAAGGACCUGACGCAGUGUUA.AACAUGGCGGA....cUCUU..GU.GUUUGCGGC..A-----.-----------.------------uugccggaccagucaugg...cgggccguugucuucgca--..------------------.---gcaagcauuuccggacagguuuugccgcaggggcauauaag--..----.-----GGCGGACUUGUcUUGUGGUUG-ag.............................................gaCAU-GCGGGCUU......UGC.UCCUGG.........UGGGGCUGCCGCAUUGUUAAAUAUGGCGCACAC.......................................UUCCGGCUU--GCUGCAAAAAGU..GAAAG-..................GUGGGGUGAU---.-...........................................................................................-------.-UUUGCCGCCUGCCCCACC..................................................................................................................CAAUCAGACG...GGGUGGUACAAUUGG.....gUGCAGCCAAUUAAUG--.GAGUAUGGAAUU.AGAC.CA..AU----------------........-............................c-------.-------.UAGCAUGGCUCCU.G...................................................................................................................GCUGCCAUCUUU-..-----....UC.........................AGGAGGCAG.AAGCUGAGG.GGCCAUUUA.cAUAAC..AUCUGC
#=GR myoLuc2/Myotis/1-1222                           PP **********.*************.....................................***99......................................865............................................777777.9................................................................................622........222..................56.8....***************************.*..*****96.........66777888999***..*****************************99............................4442......222.........2............57*********..******************999999...................777......551125555558.88**************************..***.*98875443...........3..........................6899***************************...555556666............................66......8.9******....888.7...5.55667..............4443....6778..9******.***...****.************..***88......4444.................4.....................................................899*****.****.89....**.******..*********.***********9999899.989******..***************.**9999988888876.6666666678888776554....8**********************************65..577..8888889***......***.*******9.9..........................*****...******99844.......443444444...44.....6666....777779...9999999999999..865.......................789.9999...................................99..................................87............5678999....99999**************************.***..........99999988....56567888....***********.*.*************...*9888889999999.....77888888889******..........................***.99998777..9..9****.************65.....44.489******..655..468899***********9998543..................678887776.99*********98..64..555..688*******.************.****...*******.........******.******.***.*******..................................*****************************.99999999999....74455..55.555544443..3..............................333444444455544444...444555555566666666..........................66666666666665555555544444444444333333344..............444333333321333444433.36.............................................63555.8*******......***.******.........9999999*******************9998888.......................................888887775..677777888888..54444...................3322222222.........................................................................................................299***************..................................................................................................................**********...***************.....*999********8877...559*********.***8.76..64.....................................................6................7888*********.*...................................................................................................................******999875............88.........................999******.*********.*********.777778..9*****
chrAsi1/Chrysochloris/1-1174                            ----------.-------------.....................................-----......................................---.....--.....-....----------------.----------------.-................................................................................--------------..................--.-....---------------------------.-..-------.......----------------..-------------------------------............................-----------------------............----CCCAUCG..GGGCUGCGGAUACCUGUUUUUUUGuuuuuuu....uuuuuguuUUU......UG...UUCUUU....GCCCAUCGGGGCUGUGGAUACCUGUC..UCAuAUUUUUCUU.....UU..UUUU.........................UGCCCAUCGGGGCUGCGGAUACCUGCUUUUU...aUUAUU---uuuuucucucauuccucuuuuuucuuuuCU......C.AUCGUCCAUCAGGA.C..UU.UUUGUGGCUGGAAA...AAUGUUGgG.UUUU..GUAAUUC.AUU...GCAC.UAUUUGGAAUAU..CUACAA-....UUUU.................----..................................................UUGCUGCU.GAUCGGU....UG.GUA--U..UGUGAGUGG.ACCUACGACUUUGGCUgg.ggGGUGACUUUG-CAUUAAAUUG---.GCAUGGUCAGAUUGGGGAGGAAAAAUGGCCUCCCAUUUA.....................................GAUUU..GCUGCUUGUU......UUG.GCUCAGGGUU..........................AGUG-...ACUAUGCUAag.......ugUAAAUUA...GGGAGGUGAGG--------UG...GUUAGGCAGAAGU..AGUUAGA.UGCGUUGCUUGAAUUAAA........UAA.CUG....GAAUGCACUGAUCUG........A......................................GCCGCGUUAGGGACGUUGC....AUAAAUUAUGGUAUCGGAAGGGCGGAGA---.AG-..........--------..-----..............--GGCU.A.AUUGAAAU---.......UAAA----U--A.....GGACUUAGUUCAAAAUG..........................GCG.AUU--GCUUUU..GUAGC.-UUUCUUAGUAUGG.UGGCCUG---UGCUUU..gUUAAGUUGUCUAAAAUGGCGGCUCCAGUUCUuccg.caguaUUCCAGUGGCGGGAAGGCCACAUUUUAGu.gGCUCAU..UCUUUGUUCU.AGUGUGCAGCAAcGG--...-------.........--CUGU.GUCACA.UAG.UAAAAGA..................................UGGCGGCUCAGGCUCUUGCCGCAGUGUAA.AACAUGGCGGGccuguCUUU..GU.CUUUGUCAU..GUGUAUuUUUCUGGUGGG.UUUUGCCACAGG.......................................GG..CAAUAUGGCAGGCCUUGU.CAU.........................................AU.uGGAU.AUCAUGGUGUUUUGUC.ACGUGGUAAUcauggcgggagu........................uuugcuaagugguCUUGGCGGGCUU......UGC.ACUGGG.........UGGCCCUGCCGCAUUGUUUAAGAUGGCGGGCUU.......................................UGCCGCCUUGUGCCGCUGAAAAU..GAGAGA..................AGAGGUAGGCUAA.G...........................................................................................CACUGCU.GAUUGCCACAUGGUCGAAC..................................................................................................................CAGUCAGAAA...GAGGGGUGGAUUUUG.....gUAUGGCCAACUAAAAGA.GGGCAGUG----.UUAC.UG..---GUCCGCUAUUCAACC........A.............................GGAUUGG.A-CAAAG.UAACAUAACACCU.-...................................................................................................................--GUCUGUAUUCA..GCCAU....UC.........................---AGCAAG.AAACAAAGG.GAUCACG--..--UAU..GUCU--
#=GR chrAsi1/Chrysochloris/1-1174                    PP ........................................................................................................................................................................................................................................................................................................................................................................................................................................................*******..*****************98877777999***....****9984444......55...******....************************99..7776888888888.....88..9999.........................**************************98754...233333...45789********************98666......*.**************.*..**.**************...*****9736.999*..*******.***...****.************..**9884.....3344.......................................................................67899***.*******....**.*97..4..56677****.***************9**.**9*******65.5566666664....44467789*******************************.....................................*****..**********......***.**********..........................**96....99*********.......**8999***...**998888888........67...89999********..*******.******************........***.***....***************........6......................................666679*************....999899*******999985555555544....44..........................................5999.9.99999988..........6777....5..6.....7888999**********..........................999.976..66677*..*****..9************.*******...******..************************************.***************************9999888.9******..**********.************433.......................4458.******.***.*******..................................*****************************.********************..**.*********..*99877255579******.************.......................................**..******************.999.........................................99.9****.****************.**********************........................*************899*********......***.******.........*********************************.......................................***********************..555666..................6669999999999.9...........................................................................................*******.*******************..................................................................................................................**********...************999.....9***********999999.99988666.....3566.66.....5558889********........*.............................***9766.5.55444.4888887666665.......................................................................................................................34455555555..66666....77............................667777.777888888.99**988......555..5555..
pteAle1/Pteropus/1-1236                                 ----------.-------------.....................................-----......................................---.....--.....-....----------------.----------------.-................................................................................--------------..................--.-....----CCCAUCGGGGCCGCGGAUACCUG.C..UUUUAAU.......UUUUUUU--CCCCCUU..AAGCCCAUCGGGGCCGCGGAUACCUGCUGUGuccccucuucauccccaauccccuaacuCUCCGGGGCCACGGAUACCUUUU...........uCUUGCCCAUCG..GGGCCUCGGAUACCUGCUUUCACU...................AUU......UU...UUC-UU....GCCCAUCGGGGCCUCGGAUACCUGCU..UUA.AUUUUUUUU.....UU..CCU-.........................UGCCCAUCGGGGCCGCGGAUACCUGCUUAGA....UUUUUUUU............................UA......A.AUCGCCCAUCGCGG.U..CU.UUUAUGCACGGAAA...AUUGGUU.G.UCUUcaGUGGUUC.GUU...GUAC.UAUCUGAUAUGU..C---UCU....UUUC.................GC--..................................................----CGUU.AAUCGUU....CG.GUGGUA..CGUGAGCGA.CUUAAAGCUCUAGCAGg..caGGUGGCUAUGCUG-----CCAGGCuGGUUAGCCACGCUGCGGAGGAAAGAUGGCCGCCAGU---uagc.............................uacgCAGCU..CGCCCG----......AUG.GGUACUU--G..........................GCUCA...UGCUUGGUA...........UCGAACA...GGGAGACCAAGUGGAUGGCAG...GACAGGCGGAUGG..CAGU--G.UUGCGCACUGG------A........---.--U....GAACCAGCCGACUUA........G......................................GGUUCGUUAGGAGUUUCGU...aCGGUGUCAUGAGAUAGAAAAAAAACAGGGUU.GU-.........cCUAUGUCA..CGUAAca..........uaG--GCC.G.GUUGAGAAUGAca...ggAGGAAGAC--AG.....GGGCAGGGCUGAAAAUG..........................GCA.UGUUUCGGCCA..ACGGU.AUUGCCCAGAAAAG.CGGU-----UUGGUUG...-----GCAUACAAGAUGGCGGGCUCGGUUUUgccg.caauaGUGCCGUGGCGGGAAGGGUGCAUCAUG-...GUGGUG..UCUUUGUUCU.--UGCGC-GCAU.GGCU...GUGGAAAua....ccgUGUUCA.GUGGC-.---.-AUAAGA..................................UGGCGGCUCAAAUACUGGCCGCUGCGUAA.GAUAUGGCGGG....cCUGC..AU.CCUUGCCGC..ACGCAU.UUCCUGACGGG.GUUUGCCGCAAG.......................................GA..CAACGUGACAUGUCUCGU.CCU.........................................GU..GGAG.UUCAUGGCAGUCGGUC.ACGUGGACGU.................................................CUUGGCGGGCUU......UGC.UUCCGG.........CGGGCGUGCCGCACUGUUCAACAUGGCGGGCU-.......................................UCGCUGUUU--UCC---ACGAGU..GGGAAA..................AACCU-------G.Ggaaaagag..........................................................................ugaaaugguUAGUGUG.AGUUUCCGUGUGACCGGUC..................................................................................................................CGA-GAGACA...GGGUGGUAUGAUGGGg....gCGCA----AUUA--GGA.GAUGAUACAAUU.AGAA.UG..A-----------------........-g...........................u-------.-------.UAGCAUGGCUCC-.-...................................................................................................................CGCGCUGUCUUCA..UACAA....UC.........................AGGAGGAAG.CAGCAGAGG.GGCCACGAU..CAUAU..UUCU--
#=GR pteAle1/Pteropus/1-1236                         PP ...........................................................................................................................................................................................................................................................................................***********************.*..******8.......5555544..5557888..9*********************************************************99999***************9988...........4589********..***********************9...................888......88...877.89....**************************..***.*********.....**..***..........................9******************************....99999998............................88......*.**************.*..**.************99...9998888.8.8777789******.***...****.**8888666555..3...355....5666.................53........................................................3457.899****....**.******..*********.***********666555..559999999999988.....44455579*******************************9743...3455.............................555468888..888887..........456.6665554..3..........................66677...7778999**...........*******...*********************...*********9988..5533..2.33333446666......3..............6....777788888999999........9......................................9*********999999999...967779*******9888888888888****98.55..........588888888..7777777..........553..335.6.6688888888864...4455555544..35.....*****************..........................999.88888888889..99999.99999999988877.5544.....4555554........56789**************9999999****.*****88888*********************9....555799..9***998766...67776.9999.9999...999998877....888899999.99999.......9999**..................................*****************************.***********....99999..**.*********..******.***********.************.......................................**..******************.***.........................................**..****.****************.**********.................................................************......***.******.........*****************************887........................................567777644..333...456666..999988..................55333.......2.224555557..........................................................................7777777779******.***************9998..................................................................................................................765.677778...8888888877777777....89996....5553..444.789*********.***7.77..5..........................3...........................4................899*****9885......................................................................................................................677899*******..*****....**.........................*********.*********.*******99..88888..8888..
eleEdw1/Elephantulus/1-1312                             CUCAUCAGAG.AUGUAGAAACCUG.....................................UUUUA......................................UUU.....UA.....U....CUUUUUGCGCCCAUUU.GCGAUGUGGAUACCUG.Ccua.........................................................................auau-GGUUUUUGAUGUU.................uUU.C....UUAGCCCAUCGGGGCCUUGGAUACCUG.C..CUUUCCU.......UUUU-----CUUCCUU..UAGCCCAUCGGGGUAAUGGAUACCUGCUGAGccuc...................uggucUAUCUGGACAGUGGAU---UUUUa..........gGGUGCCCAUCG..GGGCUGUGGAUACCUGCUUUUAAU...................UUU......UU...UUCUUU....GCUCAUCGGGGCCUUGGAUACCUGAU..UUU.UUUUUUUUU.....UC..CCU-.........................GACCCAUCGGGGACAUGGAUACCUGCUUA-A....UUUUUUUU............................UU......U.AUCAUCCAUCAGGGgUuuUU.UUAAUAGAUGGAAA...AAAUUUG.U.UUUA..GU---UA.AUU...GCAA.UACAUGGAAUAU..AAUUU--....----.................GUU-..................................................-----GCU.GCUUUUCuggaUG.GUG--G..UGUGAGUGG.ACCUACGGCUUUGGC-.....---------UGGUAGGGGUGGCCU.GACUUCUUUAGGCUGGGAAGGAAAAUGGCUGCCAGUUUA.....................................GAUUG..GCAUCAUUUU......ACU.GCUUCGAGUU..........................GGUAA...UGUAUGCUAac.......uaCAAAUUA...GAGACUUGAUGUAGAUAGUGA...--CCAUCAGAGGC..CAUUAUA.UGCAUUGCAUAUGCUAAA........UGU.UUG....GAGUAUACUAAGCUG........A......................................GACUUGGUAGGGACCUUGC....AUUAAUUGUGACAGCAGG-------AGGUUA.--G..........UAGUGUAA..-GU--..............---GAU.U.CUUAAA-C-UG.......CAGGG-AUUUAG.....CCACAGAGCUUAAAAUG..........................GCG.GUUUGA-----..-----.-UUGUGCGACAU--.----------UGCUUU..gUUACGUUGUCUAAAAUGGCGGCUCCUAGUAAuccgccauuaCUCAAGUGGCGGGAACCCU---------...GUUAGG..UCUUUGUUCU.UGUGUGUAGCAU.GGCG...GGCG---.........------.-UCCUA.UA-.-------cuaaaagauggcggaucaggacgauacuaaaagaUGGCGGAUCAGACUGUUGCUGCAGUGUCA.AAUAUGGCGG-.....ACUC..GU.CUUUGCCAU..UUACUC.UUAUUGAUGAU.UUU-GCCACAGU.......................................GG..CACUAAGUCAGGCUUUGU.CAC.........................................AU..GGAC.AUCAUGGCGGUUUGUC.ACGUGGUCGU.................................................UGUGGCGGGUUU......UUU.GUUGUU........gUUCUGUAGUAAAAUUG-----------------ggcucugcauaagguggccuugccacuuuuuuuuaagau-----------GGUGUGCUAAGU..GAGAGA..................AA-UGUAGAGUGA.G...........................................................................................UAGUGCU.GAUUGCAA-AUGGUUCAAC..................................................................................................................CAAUAAGACA...GACUGGUGGAAUUGG.....cCAUACCCAAUU------.AUCAGUAGAAUU.GGAC.UA..GUCAAUC---AUUCAACA........A.............................GGAUUUG.GAUGAAU.UAGCAUAGCUCC-.-...................................................................................................................-----UGUCUUGA..UUCAG...cUA.........................AUCAGGAAU.AAGUAGUGA.AUCCU----..GUUAU..AUAAUC
#=GR eleEdw1/Elephantulus/1-1312                     PP **********.*************.....................................****9......................................999.....99.....*....****************.***************9.9888.........................................................................8884.4444555555544.................144.6....899************************.*..6655555.......4443.....3347999..***********************************...................***999999999999999854...22223..........43469*******..************************...................***......**...******....**************************..***.*********.....**..***..........................**************************987.5....9*******............................**......*.**********8766342255.679***********...*******.9.9999..98...89.999...****.***********9..65533...........................222........................................................222.2222222000156.665..7..7888*****.***********9988...............444444444445777.9999999999999999999999*****************.....................................*****..**********......***.**********..........................*****...***********.......**8******...*******************75.....555699*****..*******.******************........***.***....***************........8......................................89999**************....****************99.......888887...6..........98998864...33...................224.4.443333.3.33.......33332.223335.....67889999999999999..........................988.887753..............33334444444.............******..************************986665559***********************98876............777778..888*******.************.*987...6333....................33333.33.........44444568999999999999999999999999996666666666666788899**********.*******987......6789..**.*********..******.********885.555.56666666.......................................66..******************.***.........................................**..****.****************.**********.................................................************......999.888876........77777788888888886.................6778899999999999**********9999988887553...........44455688****..666665..................54.5556666666.8...........................................................................................9******.*****975.789999****..................................................................................................................**********...***************.....************.......666778889998.7776.65..4445444...899*****........*.............................*******.*******.********9997...........................................................................................................................58999999..99999...888.........................999999999.999999888.77776......45788..888889
pteVam1/Pteropus/1-1233                                 ----------.-------------.....................................-----......................................---.....--.....-....----------------.----------------.-................................................................................--------------..................--.-....----CCCAUCGGGGCCGCGGAUACCUG.C..UUUUAAU.......UU---UUUUCCCCCUU..AAGCCCAUCGGGGCCGCGGAUACCUGCUGUGuccccucuucauccccaauccccuaacuCUGCGGGGCCACGGAUACCUUUU...........uCUUGCCCAUCG..GGGCCUCGGAUACCUGCUUUCACU...................AUU......UU...UUC-UU....GCCCAUCGGGGCCUCGGAUACCUGCU..UAA.UUUUUUUUU.....UC..CU--.........................UGCCCAUCGGGGCCGCGGAUACCUGCUUAGA....UUUUUUUU............................UA......A.AUCGCCCAUCGCGG.U..CU.UUUAUGCACGGAAA...AUUGGUU.G.UCAUcaGUGGUUC.GUU...GUAC.UAUCUGAUAUGU..C---UCU....UUUC.................G---..................................................---CCGUU.AAUCGUU....CG.GUGGUA..CGUGAGCGA.CUUAAAGCUCUAGCAGg..caGGUGGCUAUGCUG-----CCAGGCuGGUUAGCCACGCUGCGGAGGAAAGAUGGCCGACAG-UU-agc..............................uacgCAGCU..CGCCCG----......AUG.GGUACUU--G..........................GCUCA...UGCUUGGUA...........UCGAACA...GGGAGACCAAGCGGAUGGCAG...GACAGGCGGAUGG.cAGUGUUG.CGCA---CUGG------A........---.--U....GAACCAGCCGAUUUA........G......................................GGUUCGUUAGGAGUUUCGU...aCGGUGUCAUGAGAUAGAAAAAAAACAGGGUU.GU-.........cCUAUGUCA..CGUAAca..........uaG--GCC.G.GUUGAGAAUGAca...ggAGGAAGAC--AG.....GGGCAGGGCUGAAAAUG..........................GCA.AGUUUCGGCCA..ACGGU.AUUGCCCAGAAAAG.CGGUU-----UGGUUG...-----GCAUACAAGAUGGCGGGCUCGGUUUUgccg.caauuGUGCCGUGGCGGGAAGGGUGCAUCAUG-...GUGGUG..UCUUUGUUCU.UGCGC---GCAU.GGCU...GUGGAAAua....ucgCGUUCA.GUGGC-.---.-AUAAGA..................................UGGCGGCUCAAAUACGGGCCGCUGCGUAA.GAUAUGGCGGG....cCUGC..AU.CCUUGCCGC..ACGCAU.UUCCUGACAGG.GUUUGCCGCAAG.......................................GA..CAACGUGACAUGUCUCGU.CCU.........................................GU..GGAG.UUCAUGGCAGUCGGUC.ACGUGGACGU.................................................CUUGGCGGGCUU......UGC.UUCCGG.........CGGGCGUGCCGCGCUGUUCAACAUGGCGGGCU-.......................................UCGCUGUUU--UCC---ACGAGU..GGGAAA..................AACCU-------G.Ggaaaagag..........................................................................ugaaaugguUAGUGUG.AGUUUCCGUGUGACCGGUC..................................................................................................................CGA-GAGACA...GGGUGGUACAUGGGG.....gCACA----AUUA--GGA.GAUGAUACAAUU.AGA-.--..AUG---------------........-.............................-------.----AGU.UAGUAUGGCUC--.C...................................................................................................................CGCGCUGUCUUCA..UGCAA....UC.........................AGGAGGAAG.CAGCAGAGG.GGCCACGAU..CAUAU..UUCU--
#=GR pteVam1/Pteropus/1-1233                         PP ...........................................................................................................................................................................................................................................................................................***********************.*..**99997.......43...34444566777..9********************************************************9977789999999999*****9988...........4589********..***********************9...................888......88...877.89....*************************9..988.888887777.....77..65...........................5******************************....99999998............................88......*.**************.*..**.***********999...9988777.7.7665679******.***...****.**9888777666..3...355....5666.................5........................................................33457.899****....**.******..*********.***********666655..558999999999988.....4445557******************************98863.33.444..............................444444566..666665..........556.6665554..4..........................66677...777889999...........99999**...*********************...*********9988.35555555.5655...6666......3..............6....7777778889*****........*......................................*************999999...967779********998888888888****98.55..........588888888..7777777..........553..335.6.6688888888864...4455555555..35.....*****************..........................***.99999999999..99999.99999999988877.55554.....555554........55789**************9999999****.****977888*********************9....555799..9***999877.55554...6777.7766...665555432....223445556.66666.......999***..................................*****************************.***********....99999..**.*********..******.***********.************.......................................**..******************.***.........................................**..****.****************.**********.................................................************......***.******.........*****************************887........................................567777644..333...456667..999998..................55333.......2.224455557..........................................................................7777777779******.***************9997..................................................................................................................765.688888...888888888888888.....9***6....5553..444.889*********.***......666.................................................................344.7888****988...5...................................................................................................................677899*******..*****....**.........................*********.*********.*******99..88888..8888..
echTel2/Echinops/1-1244                                 CCCAUCGGGG.CUGCGGAUACCGG.....................................AUUUU......................................UUC.....AU.....U....CUUCCUUAGCCCAUCG.GGGUUGUGGAUAGCUG.C................................................................................CUUAUAUUUUUCCU..................UUuC....AUCGCCCAUCGGGGCUGCGGAUACCUG.C..UUUUUCA.......UUUUUUU-----CCCU..UAGCCCAUCGGGGCCAUGGAUGCGUGCGAUCccca...................uggccCA-CGAAGCAACAAAUAGCUUUU............UUGGCCCACCC..GGGCUGUGGAUACCUGAUUUUAUUuu...............guUUU......UU...UCCCUU....GCCCAUCGGGGCCUCGGAUACCGGCU..CUG.AUUUUUUUC.....CC..CGUUcu....................cugGGCCCAUCGGGGCCGCGGAUACCUGCUGUGA....UCUUGUUU............................UG......C.AUCGU--AUAAAAG.U..GU.-UGGU---------...-------.-.UUUC..AUAGUUC.GGU...GAAG.GAUCUGGAAUCU..CUACAAA....AGCC.................-G--..................................................-UGCUGCC.GAUCGGU....UG.GU-GU-..-----GUGA.GUGCACUGCGAUGGG-.....-GGGACU----------------A.AGAUGGUCAGGGUGGGGC-AAAACAUGGCUGCCCCUUCA.....................................GGACU..GCUCCCUGC-......-CG.GCUGAACACC..........................AGUGU...U---UGUUAag.......ugUAAAUGA...GGGCGGCAAGGUGGGUGGCGG...GACGGG------C..UUUUAAG.UGCUUUGCGGGAGCGAAA........UGU.UUU....GAUUGCACCGAUUGG........A......................................GCCCGGUUAGGGACUCUGA....AGGCGUUGUGCGG-AGGAAGCCGGUUUGAAG.GUG..........-------G.gGGGUC..............GGUACC.AcUAUGCAAA---.......-GGAGU--UAG-.....GCACGCCGCUGAAAAUG..........................GCG.AUUUUGACGCG..-GUGA.CUUGGGCGCACUAA.CAUGGCGGACUGCUUU..gUUCGCUCUUCUAAAAUGGCGGCUCCAGUUCUgugg.ccaccUUCCGUUGGCGGGAAGGCCACGUGUCCU..uGGCGGG..AGUCGUUUCC.-----CUA--AU.GGCU...---GCAU.........UACAAA.GCCAAA.CA-.-------..................................UGGCGGCUUGGGCCCCUGCCGCAGUCUAAaAACAUGGCGGG.....GCAC..AC.CGUUGUCGU..G----C.UGCGUGGCACG.UUUCUCGGCAGG.......................................AA..CAGCGUGGUUGACCUUGU.---.........................................GC..AACU.AACAUGGCGGCUUGUC.ACGUGCUAGUuauggcgggcauuuggcgggaa....cugugcugcuagcacgccaacuuUUUGGCGGGCUU......UGC.AUAAAG.........UGGCCCUGCGGCAUUGUUAAAGAUGGCCGCUUG.......................................UGCUACUUCAG------------..------..................-------------.-...........................................................................................-------.-------------------gugacacaagagaugggcugggugauucugcuggcuucaugggccagccaaucagaggaggg....................................................----------...-----GUGGAAG---......-----------------.------------.----.--..------------------........-.............................-----UG.GGUGAAU.UAGCAUAGUCCUU.-...................................................................................................................------GUCUU--..UCAAG....CC.........................G--AGCCGG.AAGCAGAGU.GGUUUCUU-..CUUAC..CACCCC
#=GR echTel2/Echinops/1-1244                         PP **********.*************.....................................*****......................................***.....**.....*....****************.****************.9................................................................................88888888877766..................5425....789************************.*..8888877.......7777776.....8***..****************************999****...................***9555.68889999999*********............***********..***********************999...............98888......**...******....**************************..***.*******99.....99..888899....................99989*****************************....88888877............................77......8.88887..6666666.6..54..6888......................6777..8888888.888...8888.9999********..***9988....7777..................4.....................................................5699***.****999....99.98.55........4555.555555555554443.......234444................5.999999*****9999998.556899**************.....................................*****..***877665........58.9999999999..........................99765...3...3445556.......668999***...****************99999...977764......4..5555556.66666666678*******........***.***....998866666655554........4......................................5566788888888876666....6666666666664.33333333333455555.544.................2.344566..............777777.5245666665...........55543..555......9999999**********..........................***.*******9443...3444.68888899999999.99999***********..******************************99****.***************************999888..9777889..9999999998......333..33.3332......2223.........333345.555544.44...........................................8888888888899999**********987257*********.....8888..88.999999999..9....9.***********.************.......................................**..**********99988876.............................................99..****.****************.*****99999**********************....***********************999*********......***.******.........*********************************.......................................***99998753...........................................................................................................................................................................33344333322222222333333333333444444444443333333333333333333333......................................................................3333333..............................................................................................................34.4555555.6666888888876...........................................................................................................................33332....23333....33.........................3..456666.666777777.77766654...88999..******
myoDav1/Myotis/1-324                                    CCCAUCAGGG.UUGCGGACACCUG.....................................AUUUU......................................AUU.....UA.....U....----------------u----------UACUUU.A................................................................................AG------------..................AA.A....UGUGCCCAUCGGGGCCGCGGAUACCUG.C..UUUUAAU.......U-UUUUUUCCCCCCCU..UAGCCCAUCGGGGCCUCGGAUACCUGCUGUG............................CCA------------AACC---A............CUGGCCCACCG..GGGCCUAGGAUACCUGCUUUUUUU...................UUUucuucuUC...UUUAUU....GCCCAUCGGGGCUUCGGAUACCUGCU..UUA.AUUUUUUUC.....--..--U-.........................UGUCCAUCGGGGCUGCAGAUACCUGCUUAGA....-UUUUUUU............................UU......A.AUCGCUC----GAA.A..-U.UUUGU---------...-----UG.U.UUUC..UGGGGUUcGUU...AUAC.UAUCUGGAAUGU..CUACG--....----.................----..................................................--------.-------....--.------..---------.----------------.....------------------------.---------------------------------------.....................................-----..----------......---.----------..........................-----...---------...........-------...---------------------...-------------..-------.------------------........---.---....---------------........-......................................-------------------....-------------------------------.---..........--------..-----..............------.-.-----------.......------------.....-----------------..........................---.-----------..-----.--------------.----------------...-------------------------------..........----------------------------...------..----------.------------.----...-------.........------.------.---.-------..................................-----------------------------.-----------.....----..--.---------..------.-----------.------------.......................................--..------------------.---.........................................--..----.----------------.----------.................................................------------......---.------.........---------------------------------.......................................-----------------------..------..................-------------.-...........................................................................................-------.-------------------..................................................................................................................----------...---------------......-----------------.------------.----.--..------------------........-.............................-------.-------.-------------.-...................................................................................................................-------------..-----....--.........................---------.---------.---------..-----..------
#=GR myoDav1/Myotis/1-324                            PP **********.*************.....................................*****......................................999.....87.....6....................4..........998888.7................................................................................74..............................89.9....***************************.*..******9.......5.55566677788***..*****************************99............................433............2222...2............57*********..******************999999...................66655533244...666678....**************************..***.*98875444...........3..........................57789**************************.....7778888............................99......*.*******....777.5...6.77779.................88.8.8888..88888872577...99**.************..***99..............................................................................................................................................................................................................................................................................................................................................................................................................................................................................................................................................................................................................................................................................................................................................................................................................................................................................................................................................................................................................................................................................................................................................................................................................................................................................................................................................................................................................................................................................................................................................................................................................................................................................................................................................................................................................................................................................................................................................................................................................................................................
#=GC SS_cons                                            :::::<<<<<.----<<<<_____~~~~~~~~~~~~~~~~~~~~~~~~~~~~~~~~~~...>>>>-......................................>>>.....>>.....,....,,,<<<<-<<<<____~>>>>-->>>>,[[[[[.[................................................................................,((((((((--(,,..................,,.,....,,,<<<<---<<<<<<<-<<<______._.._______.......____________>>>-..>>>>>>>--->>>><<-<<___>>>>,,,,,............................,,,))))))))),,,,,,,,,,,............,,<<<<<____~~>>>>>,<<<____>>>,,,,,,,,...................,,,......,,...<<<---....<<<<____>>>>--->>>,<<<-<<-..---.---------.....--..----.........................-<<<<----<<<<<<<<<<____________....________~~~~~~~~~~~~~~~~~~~~~~~~~~~~>>......>.>>>>>>>---->>>.>..>>.-->>>,,,,,,,,,...,,,,,,,.,.,,,,..]]]]]],.,{{...{{{{.{{{{-{{{{{{,..[[[--[[....---[.................-[[[..................................................-[[[-[[-.-[[[[[-....--.--[-[[..[[[[[----.-[[[-[[[[[[,,,,,.....,,,,,,,,,<<<<_______>>>>.,(((((((,<<<<<<<<_____>>>>>>>><<<<_____~~~~~~~~~~~~~~~~~~~~~~~~~~~~~~~~~~~~~>>>>,..<<<<<<<<<<......--<.<<<_______~~~~~~~~~~~~~~~~~~~~~~~~~~>>>>-...>>>>>>>--...........>>>,,,,...))))))),,((((((((((--...-(((-------((..-((((,,.,<<-<<<<<<-<<<<___~~~~~~~~>>>.>--....---->>>>>>->>,<........_~~~~~~~~~~~~~~~~~~~~~~~~~~~~~~~~~~~~~~>,,,,,,,,,))))-))--....)))-))))))))--)),,,,,,,,,]]]]]].]]]..........]]]]]]-]..]--]]..............]]]]]-.].]]]]]------.......-]--]]--]]],.....<<<<-<<<<<<<<<-<<..........................---.-----------..-----.------------<<.<<<<--<<<<<<<<__...________________>>>>>>>>->>>>>>..........---------->>-->>>->-->------...>>>>->..>>>,}}}}}}.}}}}-}}-}}}}.,,,,...,<<<<<-.........<<<<-<.<<<<<-.<<_._______~~~~~~~~~~~~~~~~~~~~~~~~~~~~~~~~~~>>>>>>>>->>>>>>>>>,<<<<______.__>>>>,,,,,.....(---..--.--(((((((..(---((.(((-((((,,,.,,,,<<<<____~~~~~~~~~~~~~~~~~~~~~~~~~~~~~~~~~~~~~~~>-..--->>><<<--<<_____.___~~~~~~~~~~~~~~~~~~~~~~~~~~~~~~~~~~~~~~~~~>>..>>>,.,,,,,)))))))-))).)))))))--).................................................(((,,,,,,,,,......<<<.<<<<<_.........____>>>>>->>>,,,,<<<<<<<_________~~~~~~~~~~~~~~~~~~~~~~~~~~~~~~~~~~~~~~~>>>>>>><<<-<<<<<<--<<<<..<-<<<-..................--<<<----<-<<._..........................................................................................._______.___________________~~~~~~~~~~~~~~~~~~~~~~~~~~~~~~~~~~~~~~~~~~~~~~~~~~~~~~~~~~~~~~....................................................>>->>>>---...-->>-----------......>->---->>>>>>>>>>.>>>,,,,,,,,,.,,,,.,<..<--<-<<<<-<<<<____........_~~~~~~~~~~~~~~~~~~~~~~~~~~~~~>>>>>>>.>->----.>-->,,,,,,,,,.,...................................................................................................................,,,,,,,,,,,,,..,,,,,....,,.........................)))::::::.:::::::::.:::::::::..:::::..::::::
#=GC RF                                                 CCCAUcggGg.CUaCgGauACCUG~~~~~~~~~~~~~~~~~~~~~~~~~~~~~~~~~~...guCcU......................................cCc.....cg.....U....uuUuCcaUGCCCAACG~GGGCUgugGaUACcUa.C................................................................................ccuuuuuuuCUuuU..................aa.A....uUUGCCCAUCuGGgCugcGGaUACCUG.C..UUUUuuU.......UUUUUUUUuUuCuCCU..uaGcCCaUCGGGGCcacGGAUACCugCUuUu............................cAUaagaaaaagggAUACCuUUu............UUgGcCCAUCG~~GGgCcUcGGAUACCUgCuUUUAuU...................UUU......UU...UcCCUU....GCCCAUCGGGGCCUCGgAUAccUgcU..UUA.aUUUUUUUU.....Uu..UuUU.........................uGCcCAUCGGGGccguGgAUACCUGCUUUaA....UUUUUUUU~~~~~~~~~~~~~~~~~~~~~~~~~~~~Uu......C.acggCCCAUCGGgG.C..gu.UUggUGGAUGaAAA...UAUGUUG.G.UUUU..GuGgGUU.Auu...Gcac.uaccUggAauaU..cuauacc....uUUu.................Gcug..................................................UcgcUgcU.GauCguU....UG.GUgGuG..uGugAGUGa.AccuauGgcUUuGaaA.....AAUGACUUUgCucUUAAGCUgaGu.GggucuucAGGccguggAGAAaccgcggCCgccaUuUUA~~~~~~~~~~~~~~~~~~~~~~~~~~~~~~~~~~~~~ugguU..gcugCgugac......ucg.gCuaagguCu~~~~~~~~~~~~~~~~~~~~~~~~~~aGcca...guuacGcuA...........agaAUUA...ggaggccgAggagcAcagcgG...gcucGgcaGAggc..AgccaUg.UgcaccgCacgagccAAA~~~~~~~~ggc.uUU....GaAUguGcgggguUc........G~~~~~~~~~~~~~~~~~~~~~~~~~~~~~~~~~~~~~~gauUuaUUuGuggcUgugc....gagAgcugUgcuAuccGgAgGcAGaAAgcCa.agg..........UcgUaUUa..uGUgc..............GgugcU.g.cgcggAAaugg.......uagAggaCuagg.....gggcAgggcUccgcAug..........................gcg.aUUUuGAcAUU..gCuGc.guuGCuCaGCaUgg.cccuaagggcUGCUUu...UUaaauUguacAAAAUGGCGgcuccagggcu..........UUcAaGUGgCcggAgcgCgACAUcAuGa...gcccag..ucuUuauUcu.aguguguAgCaa.GGuG...Guaggcc.........acUuag.GUcgcA.cAg.gAaAAGA~~~~~~~~~~~~~~~~~~~~~~~~~~~~~~~~~~UggcgGCugaAgugcuugCcgcgGUaUAA.AAcguggcGGG.....cUUU..GU.uUuucacgu..GUcaac.uucgcGcCgGA.uUUuGccucaGG~~~~~~~~~~~~~~~~~~~~~~~~~~~~~~~~~~~~~~~aa..cAAggUggcAcacGuUgU.uau~~~~~~~~~~~~~~~~~~~~~~~~~~~~~~~~~~~~~~~~~gu..gccU.AagAUGgCggauUguC.acgugaauag.................................................ccuGGCGGGCUU......Ugc.ccaggG.........UggAccuggugcAUUaUgguaGccgGcGGuUgu~~~~~~~~~~~~~~~~~~~~~~~~~~~~~~~~~~~~~~~ggCuaccuucUgccaccCaaAgc..gGGcca..................GacuauuGgaUuG.G...........................................................................................aAGUGuU.GGUUGCcgCaUGACcUAAC~~~~~~~~~~~~~~~~~~~~~~~~~~~~~~~~~~~~~~~~~~~~~~~~~~~~~~~~~~~~~~....................................................CaauuagAAA...UGggaGUGGAAUUGg......CAcagCcgcUugguggc.gagGAUGGAAUU.AGAc.UG..aUGACucacUGUCCagua........A~~~~~~~~~~~~~~~~~~~~~~~~~~~~~GGACgug.aGUgAgu.uAGCaUGGuaCuU.C...................................................................................................................ACAgcUgUCUuUA..uUCAg....Uc.........................aggAGaAag.aaGUGGagg.GGcCAcguU..ugUAU..cUCUCC
//
