# Supplementary material for: Estimating the power of sequence covariation for detecting conserved RNA structure
Source: Bioinformatics. 2020 Feb 7;36(10):3072–6. doi: 10.1093/bioinformatics/btaa080 (PMC7214042; doi:10.1093/bioinformatics/btaa080)
Supplement: btaa080_Supplementary_Data [file btaa080_supplementary_data.zip › btaa080-Suppl_Data/data/alignments/XIST_Rivas19/R-scape/XIST_Eutherian2.E1e-5.concat.sorted.out]

#-------------------------------------------------------------------------------------------------------
# MSA XIST_Eutherian2.E1e-5.concat nseq 32 (32) alen 3634 (5875) avgid 73.54 (71.65) nbpairs 0 (0)
# One-set statistical test (all pairs are tested as equivalent) 
#
# contacts  0 (0 bpairs 0 wc bpairs)
#
# Method Target_E-val [cov_min,cov_max] [FP | TP True Found | Sen PPV F] 
# GTp    0.05         [-9.88,37.18]     [0 | 0 0 0 | 0.00 0.00 0.00] 
#
#       left_pos       right_pos        score          E-value       substitutions      power
#-------------------------------------------------------------------------------------------------------
no significant pairs

# The predicted cyk-cov structure
# left_pos      right_pos    substitutions      power
#--------------------------------------------------------
# 3		515		5		0.01
# 4		514		22		0.23
# 5		513		27		0.28
# 6		512		11		0.09
# 7		511		18		0.18
# 8		510		6		0.03
# 9		507		2		0.00
# 10		506		1		0.00
# 23		3361		5		0.01
# 24		3359		11		0.09
# 25		3358		34		0.35
# 26		3357		9		0.07
# 27		3355		17		0.17
# 32		471		24		0.25
# 33		470		32		0.33
# 34		467		23		0.24
# 36		466		27		0.28
# 37		465		28		0.29
# 39		463		14		0.13
# 43		462		22		0.23
# 44		459		24		0.25
# 45		458		23		0.24
# 46		457		19		0.19
# 50		450		36		0.37
# 51		449		24		0.25
# 52		448		18		0.18
# 56		447		37		0.38
# 57		446		20		0.20
# 60		73		24		0.25
# 61		72		21		0.21
# 62		71		20		0.20
# 63		70		16		0.16
# 64		69		11		0.09
# 81		95		18		0.18
# 82		94		8		0.05
# 83		93		12		0.11
# 84		91		5		0.01
# 85		90		11		0.09
# 119		439		24		0.25
# 120		438		17		0.17
# 121		437		8		0.05
# 122		436		10		0.08
# 123		435		22		0.23
# 124		433		31		0.32
# 125		432		28		0.29
# 127		431		11		0.09
# 128		430		12		0.11
# 129		429		16		0.16
# 130		428		22		0.23
# 131		426		25		0.26
# 132		425		16		0.16
# 146		421		26		0.27
# 189		411		2		0.00
# 191		410		18		0.18
# 192		409		16		0.16
# 193		408		14		0.13
# 194		407		6		0.03
# 195		406		9		0.07
# 198		405		9		0.07
# 204		334		20		0.20
# 205		333		3		0.00
# 208		326		10		0.08
# 209		325		2		0.00
# 210		324		16		0.16
# 211		323		14		0.13
# 212		322		10		0.08
# 213		321		6		0.03
# 215		320		7		0.04
# 216		319		14		0.13
# 218		318		9		0.07
# 219		316		11		0.09
# 220		315		28		0.29
# 221		314		7		0.04
# 222		313		18		0.18
# 229		260		9		0.07
# 230		257		36		0.37
# 231		256		19		0.19
# 232		242		26		0.27
# 233		241		17		0.17
# 287		310		26		0.27
# 291		302		27		0.28
# 292		301		24		0.25
# 357		403		21		0.21
# 358		402		27		0.28
# 359		401		5		0.01
# 363		400		5		0.01
# 364		399		25		0.26
# 365		398		6		0.03
# 366		397		1		0.00
# 370		395		5		0.01
# 378		394		16		0.16
# 379		393		16		0.16
# 380		388		14		0.13
# 381		386		1		0.00
# 498		505		0		0.00
# 499		504		1		0.00
# 522		5870		3		0.00
# 545		5869		12		0.11
# 546		5868		15		0.14
# 547		5867		14		0.13
# 548		5866		8		0.05
# 671		684		5		0.01
# 672		681		4		0.00
# 673		680		3		0.00
# 674		679		7		0.04
# 686		702		17		0.17
# 687		701		8		0.05
# 688		700		3		0.00
# 689		699		5		0.01
# 803		5862		14		0.13
# 804		5861		17		0.17
# 805		5860		6		0.03
# 806		5859		16		0.16
# 807		5858		4		0.00
# 808		5857		5		0.01
# 811		5856		22		0.23
# 819		5855		15		0.14
# 820		5854		3		0.00
# 821		5853		2		0.00
# 849		946		13		0.12
# 850		943		6		0.03
# 851		942		5		0.01
# 852		941		5		0.01
# 857		936		5		0.01
# 858		935		5		0.01
# 859		934		6		0.03
# 862		933		5		0.01
# 866		921		11		0.09
# 867		920		12		0.11
# 956		2506		12		0.11
# 957		2505		3		0.00
# 958		2504		14		0.13
# 959		2503		11		0.09
# 962		2502		3		0.00
# 963		2501		12		0.11
# 970		5849		4		0.00
# 971		5848		12		0.11
# 972		5847		21		0.21
# 973		5846		18		0.18
# 974		5845		17		0.17
# 975		5844		18		0.18
# 976		5843		20		0.20
# 977		5842		17		0.17
# 981		5837		13		0.12
# 982		5836		17		0.17
# 983		5835		16		0.16
# 995		5834		11		0.09
# 996		5833		11		0.09
# 997		5832		14		0.13
# 998		5831		13		0.12
# 1000		5829		11		0.09
# 1001		5828		1		0.00
# 1002		5826		14		0.13
# 1003		1017		6		0.03
# 1004		1014		1		0.00
# 1005		1013		4		0.00
# 1006		1012		4		0.00
# 1033		5817		7		0.04
# 1034		5816		22		0.23
# 1035		5815		22		0.23
# 1063		5814		22		0.23
# 1064		5813		13		0.12
# 1065		5812		12		0.11
# 1066		5811		14		0.13
# 1067		5810		15		0.14
# 1088		5793		8		0.05
# 1089		5792		10		0.08
# 1090		5791		7		0.04
# 1091		5790		7		0.04
# 1092		5789		4		0.00
# 1093		5788		6		0.03
# 1097		5783		14		0.13
# 1098		5782		12		0.11
# 1099		5781		15		0.14
# 1102		5780		6		0.03
# 1103		5779		25		0.26
# 1120		5763		28		0.29
# 1121		5759		27		0.28
# 1122		5758		15		0.14
# 1123		5738		15		0.14
# 1124		5737		14		0.13
# 1125		5736		40		0.41
# 1126		5714		41		0.41
# 1127		5695		43		0.43
# 1139		5690		15		0.14
# 1140		5689		20		0.20
# 1141		5688		7		0.04
# 1142		5687		8		0.05
# 1143		5686		18		0.18
# 1161		5685		25		0.26
# 1162		5677		14		0.13
# 1171		1184		2		0.00
# 1172		1181		2		0.00
# 1173		1180		3		0.00
# 1174		1179		2		0.00
# 1197		5676		13		0.12
# 1198		5675		10		0.08
# 1199		5674		13		0.12
# 1200		5673		8		0.05
# 1201		5671		14		0.13
# 1202		5670		20		0.20
# 1203		5669		4		0.00
# 1204		5667		3		0.00
# 1205		5666		3		0.00
# 1206		5665		6		0.03
# 1207		5664		22		0.23
# 1250		3011		14		0.13
# 1251		3010		14		0.13
# 1252		3009		13		0.12
# 1253		3008		9		0.07
# 1256		3007		7		0.04
# 1257		3006		36		0.37
# 1260		2938		11		0.09
# 1261		2937		7		0.04
# 1262		2936		17		0.17
# 1263		2935		11		0.09
# 1265		2934		8		0.05
# 1266		2933		14		0.13
# 1267		2932		5		0.01
# 1268		2931		13		0.12
# 1280		1333		25		0.26
# 1281		1332		17		0.17
# 1282		1328		10		0.08
# 1283		1327		6		0.03
# 1284		1326		5		0.01
# 1287		1325		23		0.24
# 1294		1324		10		0.08
# 1295		1323		1		0.00
# 1296		1322		9		0.07
# 1297		1321		22		0.23
# 1298		1309		9		0.07
# 1299		1308		13		0.12
# 1300		1307		19		0.19
# 1301		1306		14		0.13
# 1339		2839		15		0.14
# 1340		2838		21		0.21
# 1342		2837		1		0.00
# 1343		2836		9		0.07
# 1344		2835		11		0.09
# 1346		2834		2		0.00
# 1349		2833		26		0.27
# 1351		2224		26		0.27
# 1352		2223		23		0.24
# 1353		2222		23		0.24
# 1354		2221		27		0.28
# 1355		2220		23		0.24
# 1359		2219		18		0.18
# 1360		2218		11		0.09
# 1361		2216		12		0.11
# 1362		2215		24		0.25
# 1363		2214		24		0.25
# 1364		2213		14		0.13
# 1370		2208		15		0.14
# 1371		2203		2		0.00
# 1372		2202		6		0.03
# 1373		2201		2		0.00
# 1374		2200		1		0.00
# 1377		2199		6		0.03
# 1391		1488		5		0.01
# 1392		1487		6		0.03
# 1393		1486		17		0.17
# 1443		1480		2		0.00
# 1444		1467		6		0.03
# 1445		1466		22		0.23
# 1446		1465		12		0.11
# 1447		1464		2		0.00
# 1448		1463		6		0.03
# 1449		1462		2		0.00
# 1450		1461		13		0.12
# 1451		1460		5		0.01
# 1497		2198		12		0.11
# 1498		2197		8		0.05
# 1499		2193		22		0.23
# 1500		2192		33		0.34
# 1505		2006		12		0.11
# 1506		2005		33		0.34
# 1507		2004		25		0.26
# 1508		2003		42		0.42
# 1511		2002		15		0.14
# 1512		1993		15		0.14
# 1513		1992		14		0.13
# 1515		2095		14		0.13
# 1516		2094		6		0.03
# 1517		2093		7		0.04
# 1518		2092		6		0.03
# 1519		2082		9		0.07
# 1520		2081		12		0.11
# 1521		2080		7		0.04
# 1522		2079		18		0.18
# 1537		1979		17		0.17
# 1538		1813		35		0.36
# 1539		1812		35		0.36
# 1540		1811		37		0.38
# 1541		1810		40		0.41
# 1542		1809		26		0.27
# 1549		1633		14		0.13
# 1550		1632		32		0.33
# 1552		1629		20		0.20
# 1553		1628		26		0.27
# 1554		1625		13		0.12
# 1555		1624		17		0.17
# 1556		1623		29		0.30
# 1560		1619		9		0.07
# 1561		1618		6		0.03
# 1562		1617		21		0.21
# 1563		1573		22		0.23
# 1564		1572		7		0.04
# 1565		1571		4		0.00
# 1566		1570		11		0.09
# 1642		1806		23		0.24
# 1643		1802		24		0.25
# 1644		1801		19		0.19
# 1645		1800		21		0.21
# 1646		1799		20		0.20
# 1648		1798		12		0.11
# 1649		1797		22		0.23
# 1650		1796		19		0.19
# 1651		1793		9		0.07
# 1652		1670		9		0.07
# 1653		1669		24		0.25
# 1654		1668		8		0.05
# 1655		1667		7		0.04
# 1683		1791		7		0.04
# 1684		1790		13		0.12
# 1686		1789		9		0.07
# 1687		1777		27		0.28
# 1688		1776		11		0.09
# 1693		1775		8		0.05
# 1694		1774		16		0.16
# 1695		1772		11		0.09
# 1709		1770		19		0.19
# 1710		1769		37		0.38
# 1711		1767		23		0.24
# 1712		1766		14		0.13
# 1713		1765		13		0.12
# 1717		1761		8		0.05
# 1718		1760		29		0.30
# 1719		1759		18		0.18
# 1736		1754		5		0.01
# 1738		1753		26		0.27
# 1739		1752		4		0.00
# 1740		1751		23		0.24
# 1741		1750		26		0.27
# 2015		2026		7		0.04
# 2016		2025		17		0.17
# 2017		2024		24		0.25
# 2059		2191		26		0.27
# 2060		2190		22		0.23
# 2061		2189		19		0.19
# 2062		2188		17		0.17
# 2063		2187		9		0.07
# 2065		2186		27		0.28
# 2066		2185		30		0.31
# 2067		2184		27		0.28
# 2113		2135		35		0.36
# 2114		2134		11		0.09
# 2116		2133		35		0.36
# 2117		2132		9		0.07
# 2118		2131		33		0.34
# 2120		2129		12		0.11
# 2121		2128		23		0.24
# 2122		2127		27		0.28
# 2145		2177		19		0.19
# 2146		2176		17		0.17
# 2151		2175		17		0.17
# 2152		2174		17		0.17
# 2157		2173		19		0.19
# 2158		2172		28		0.29
# 2159		2171		21		0.21
# 2242		2814		33		0.34
# 2243		2813		11		0.09
# 2244		2809		11		0.09
# 2245		2808		19		0.19
# 2246		2807		19		0.19
# 2247		2806		25		0.26
# 2248		2805		15		0.14
# 2249		2804		20		0.20
# 2250		2803		14		0.13
# 2255		2675		33		0.34
# 2256		2674		26		0.27
# 2260		2673		24		0.25
# 2261		2672		23		0.24
# 2265		2671		20		0.20
# 2266		2670		16		0.16
# 2268		2669		19		0.19
# 2274		2664		20		0.20
# 2275		2663		24		0.25
# 2283		2297		12		0.11
# 2284		2296		8		0.05
# 2285		2295		2		0.00
# 2286		2294		12		0.11
# 2315		2424		10		0.08
# 2316		2423		16		0.16
# 2317		2422		24		0.25
# 2318		2421		36		0.37
# 2347		2420		15		0.14
# 2348		2419		31		0.32
# 2349		2418		19		0.19
# 2350		2417		17		0.17
# 2351		2416		2		0.00
# 2352		2415		31		0.32
# 2353		2414		13		0.12
# 2354		2413		22		0.23
# 2387		2399		6		0.03
# 2389		2398		6		0.03
# 2390		2397		9		0.07
# 2433		2557		12		0.11
# 2434		2556		13		0.12
# 2435		2555		16		0.16
# 2436		2554		19		0.19
# 2437		2553		11		0.09
# 2438		2552		13		0.12
# 2439		2551		22		0.23
# 2440		2550		17		0.17
# 2443		2549		37		0.38
# 2445		2466		10		0.08
# 2446		2465		11		0.09
# 2447		2464		7		0.04
# 2448		2463		10		0.08
# 2449		2462		24		0.25
# 2450		2461		11		0.09
# 2467		2518		19		0.19
# 2468		2517		23		0.24
# 2469		2510		26		0.27
# 2473		2509		23		0.24
# 2474		2508		25		0.26
# 2475		2507		26		0.27
# 2480		2493		20		0.20
# 2482		2492		25		0.26
# 2483		2491		14		0.13
# 2484		2490		15		0.14
# 2522		2548		29		0.30
# 2523		2547		8		0.05
# 2524		2546		30		0.31
# 2525		2545		21		0.21
# 2526		2544		24		0.25
# 2561		2654		34		0.35
# 2562		2653		16		0.16
# 2563		2652		22		0.23
# 2565		2650		15		0.14
# 2566		2649		23		0.24
# 2567		2648		18		0.18
# 2568		2647		25		0.26
# 2570		2646		17		0.17
# 2571		2645		15		0.14
# 2572		2644		15		0.14
# 2574		2643		18		0.18
# 2584		2637		32		0.33
# 2585		2636		36		0.37
# 2587		2635		23		0.24
# 2588		2634		22		0.23
# 2589		2633		41		0.41
# 2690		2768		31		0.32
# 2694		2767		27		0.28
# 2695		2766		31		0.32
# 2699		2765		31		0.32
# 2711		2734		5		0.01
# 2712		2733		26		0.27
# 2713		2732		17		0.17
# 2714		2731		8		0.05
# 2715		2730		2		0.00
# 2843		2872		9		0.07
# 2844		2871		36		0.37
# 2847		2870		11		0.09
# 2848		2869		4		0.00
# 2849		2868		8		0.05
# 2859		2915		24		0.25
# 2861		2914		11		0.09
# 2862		2913		36		0.37
# 2863		2912		19		0.19
# 2864		2911		15		0.14
# 2865		2890		20		0.20
# 2941		2983		14		0.13
# 2944		2982		23		0.24
# 2945		2981		5		0.01
# 2946		2980		18		0.18
# 2950		2979		17		0.17
# 2952		2973		13		0.12
# 2953		2972		23		0.24
# 2954		2971		33		0.34
# 2955		2970		28		0.29
# 3013		5290		16		0.16
# 3014		5289		25		0.26
# 3015		5288		22		0.23
# 3016		5287		18		0.18
# 3017		5286		26		0.27
# 3018		5285		19		0.19
# 3019		5284		13		0.12
# 3020		5283		17		0.17
# 3021		5282		8		0.05
# 3022		5281		23		0.24
# 3023		5224		25		0.26
# 3024		5223		20		0.20
# 3025		5222		12		0.11
# 3033		5221		21		0.21
# 3034		5220		17		0.17
# 3035		5219		27		0.28
# 3036		5218		16		0.16
# 3037		5215		13		0.12
# 3038		5214		21		0.21
# 3044		5201		40		0.41
# 3045		5200		16		0.16
# 3046		5199		34		0.35
# 3099		3130		36		0.37
# 3112		3129		27		0.28
# 3113		3128		30		0.31
# 3114		3127		15		0.14
# 3115		3126		25		0.26
# 3117		3125		27		0.28
# 3118		3124		27		0.28
# 3209		5198		11		0.09
# 3289		5197		12		0.11
# 3290		5196		25		0.26
# 3291		5195		18		0.18
# 3292		5194		20		0.20
# 3293		5181		13		0.12
# 3294		5180		15		0.14
# 3295		5179		14		0.13
# 3296		5178		2		0.00
# 3302		5166		9		0.07
# 3304		5165		9		0.07
# 3315		5164		7		0.04
# 3316		5163		22		0.23
# 3325		5151		10		0.08
# 3326		5150		9		0.07
# 3330		5141		9		0.07
# 3331		5140		1		0.00
# 3332		5139		18		0.18
# 3335		5138		30		0.31
# 3336		5137		26		0.27
# 3339		5134		23		0.24
# 3340		5133		19		0.19
# 3341		5132		25		0.26
# 3342		5130		24		0.25
# 3347		5111		18		0.18
# 3348		5110		10		0.08
# 3349		5109		24		0.25
# 3350		5108		28		0.29
# 3352		5107		27		0.28
# 3353		5106		26		0.27
# 3362		3476		21		0.21
# 3363		3474		6		0.03
# 3364		3473		4		0.00
# 3365		3472		15		0.14
# 3366		3471		13		0.12
# 3367		3470		11		0.09
# 3368		3469		29		0.30
# 3369		3468		21		0.21
# 3371		3405		4		0.00
# 3372		3404		13		0.12
# 3373		3403		3		0.00
# 3375		3402		32		0.33
# 3377		5804		9		0.07
# 3378		5803		9		0.07
# 3379		5802		8		0.05
# 3380		5801		14		0.13
# 3381		5800		12		0.11
# 3383		5799		16		0.16
# 3414		3458		12		0.11
# 3415		3457		13		0.12
# 3416		3456		35		0.36
# 3417		3455		25		0.26
# 3418		3454		28		0.29
# 3419		3453		17		0.17
# 3420		3452		14		0.13
# 3421		3451		10		0.08
# 3427		3442		15		0.14
# 3428		3441		5		0.01
# 3429		3440		10		0.08
# 3430		3439		13		0.12
# 3432		5370		23		0.24
# 3433		5369		8		0.05
# 3434		5368		7		0.04
# 3435		5367		19		0.19
# 3436		5366		21		0.21
# 3478		3879		9		0.07
# 3480		3878		15		0.14
# 3482		3871		10		0.08
# 3483		3870		18		0.18
# 3484		3869		10		0.08
# 3485		3868		2		0.00
# 3487		3867		18		0.18
# 3488		3689		4		0.00
# 3489		3688		16		0.16
# 3494		3684		3		0.00
# 3495		3683		2		0.00
# 3496		3682		8		0.05
# 3508		3678		16		0.16
# 3515		3677		13		0.12
# 3516		3589		2		0.00
# 3517		3588		14		0.13
# 3518		3587		6		0.03
# 3519		3586		20		0.20
# 3520		3585		23		0.24
# 3526		3584		5		0.01
# 3527		3583		9		0.07
# 3528		3582		18		0.18
# 3530		3581		22		0.23
# 3531		3580		20		0.20
# 3532		3577		15		0.14
# 3533		3576		2		0.00
# 3534		3575		15		0.14
# 3536		3574		20		0.20
# 3537		3573		20		0.20
# 3561		5098		1		0.00
# 3564		5097		2		0.00
# 3565		5096		13		0.12
# 3566		5095		19		0.19
# 3567		5094		14		0.13
# 3568		5092		12		0.11
# 3569		5091		21		0.21
# 3570		5090		7		0.04
# 3597		3626		29		0.30
# 3598		3625		7		0.04
# 3599		3624		19		0.19
# 3600		3623		5		0.01
# 3601		3622		26		0.27
# 3608		3621		15		0.14
# 3609		3620		27		0.28
# 3610		3619		14		0.13
# 3723		3741		5		0.01
# 3724		3736		7		0.04
# 3725		3735		1		0.00
# 3727		3734		15		0.14
# 3728		3733		6		0.03
# 3743		3860		2		0.00
# 3744		3859		8		0.05
# 3745		3858		1		0.00
# 3746		3857		6		0.03
# 3748		3855		5		0.01
# 3749		3854		0		0.00
# 3750		3853		2		0.00
# 3752		3852		4		0.00
# 3753		3851		0		0.00
# 3754		3850		0		0.00
# 3755		3849		6		0.03
# 3756		3848		7		0.04
# 3762		3847		8		0.05
# 3763		3846		9		0.07
# 3764		3845		1		0.00
# 3765		3844		0		0.00
# 3766		3843		0		0.00
# 3768		3841		1		0.00
# 3769		3840		10		0.08
# 3770		3839		1		0.00
# 3771		3838		6		0.03
# 3772		3837		0		0.00
# 3773		3836		0		0.00
# 3778		3831		4		0.00
# 3779		3830		0		0.00
# 3780		3829		0		0.00
# 3781		3828		0		0.00
# 3782		3827		0		0.00
# 3783		3826		3		0.00
# 3784		3825		0		0.00
# 3786		3823		0		0.00
# 3787		3822		0		0.00
# 3789		3820		0		0.00
# 3790		3819		4		0.00
# 3791		3818		2		0.00
# 3793		3817		0		0.00
# 3794		3816		1		0.00
# 3798		4578		5		0.01
# 3799		4577		3		0.00
# 3800		4576		7		0.04
# 3801		4575		8		0.05
# 3802		4574		7		0.04
# 3803		4569		7		0.04
# 3804		4568		13		0.12
# 3805		4567		6		0.03
# 3806		4566		16		0.16
# 3807		4565		10		0.08
# 3808		4564		20		0.20
# 3809		4563		12		0.11
# 3810		4562		14		0.13
# 3880		5105		13		0.12
# 3881		5104		9		0.07
# 3885		5103		21		0.21
# 3886		5102		20		0.20
# 3887		5101		20		0.20
# 3888		5100		35		0.36
# 3889		5099		17		0.17
# 3894		5067		23		0.24
# 3895		5066		30		0.31
# 3896		5065		15		0.14
# 3897		5064		13		0.12
# 3898		5063		13		0.12
# 3899		5062		25		0.26
# 3903		5041		15		0.14
# 3904		5029		22		0.23
# 3905		5021		33		0.34
# 3906		5013		21		0.21
# 3907		5012		17		0.17
# 3908		4559		19		0.19
# 3909		4558		2		0.00
# 3911		4557		17		0.17
# 3912		4550		27		0.28
# 3913		4549		29		0.30
# 3914		4548		18		0.18
# 3915		4547		14		0.13
# 3916		4546		16		0.16
# 3917		4013		14		0.13
# 3918		4012		15		0.14
# 3919		4011		26		0.27
# 3920		4010		21		0.21
# 3921		3996		22		0.23
# 3934		3976		17		0.17
# 3935		3975		0		0.00
# 3936		3974		14		0.13
# 3941		3973		8		0.05
# 3942		3970		25		0.26
# 3943		3969		9		0.07
# 3945		3966		3		0.00
# 3946		3965		7		0.04
# 3947		3964		10		0.08
# 3949		3963		13		0.12
# 3950		3962		12		0.11
# 3951		3961		25		0.26
# 4016		4999		32		0.33
# 4017		4998		20		0.20
# 4018		4997		17		0.17
# 4019		4996		11		0.09
# 4020		4995		22		0.23
# 4022		4993		16		0.16
# 4023		4992		23		0.24
# 4024		4991		11		0.09
# 4025		4990		15		0.14
# 4026		4989		15		0.14
# 4034		4910		36		0.37
# 4035		4909		20		0.20
# 4037		4907		31		0.32
# 4038		4906		20		0.20
# 4039		4905		12		0.11
# 4040		4902		9		0.07
# 4041		4901		16		0.16
# 4042		4900		6		0.03
# 4043		4899		23		0.24
# 4044		4897		6		0.03
# 4045		4896		14		0.13
# 4046		4895		4		0.00
# 4047		4894		15		0.14
# 4048		4893		15		0.14
# 4049		4419		11		0.09
# 4050		4418		21		0.21
# 4051		4417		10		0.08
# 4052		4416		16		0.16
# 4058		4405		10		0.08
# 4059		4402		7		0.04
# 4060		4400		18		0.18
# 4061		4399		9		0.07
# 4062		4397		14		0.13
# 4063		4395		19		0.19
# 4064		4394		16		0.16
# 4065		4393		27		0.28
# 4066		4391		17		0.17
# 4067		4389		24		0.25
# 4071		4388		28		0.29
# 4072		4387		24		0.25
# 4073		4378		7		0.04
# 4074		4373		14		0.13
# 4087		4372		6		0.03
# 4088		4371		11		0.09
# 4089		4366		30		0.31
# 4090		4365		8		0.05
# 4120		4345		16		0.16
# 4121		4344		27		0.28
# 4122		4343		16		0.16
# 4123		4342		26		0.27
# 4124		4337		14		0.13
# 4128		4332		7		0.04
# 4129		4331		9		0.07
# 4131		4330		11		0.09
# 4132		4329		8		0.05
# 4133		4328		6		0.03
# 4134		4326		14		0.13
# 4135		4325		16		0.16
# 4140		4319		7		0.04
# 4143		4312		15		0.14
# 4146		4309		23		0.24
# 4147		4308		17		0.17
# 4148		4307		24		0.25
# 4149		4302		26		0.27
# 4150		4300		20		0.20
# 4151		4299		29		0.30
# 4152		4298		19		0.19
# 4153		4297		19		0.19
# 4154		4296		20		0.20
# 4155		4295		18		0.18
# 4157		4294		12		0.11
# 4158		4293		17		0.17
# 4159		4292		14		0.13
# 4160		4291		21		0.21
# 4161		4290		13		0.12
# 4162		4289		14		0.13
# 4163		4288		30		0.31
# 4178		4283		13		0.12
# 4179		4282		23		0.24
# 4180		4281		8		0.05
# 4181		4280		28		0.29
# 4182		4279		20		0.20
# 4183		4278		15		0.14
# 4184		4277		15		0.14
# 4186		4203		27		0.28
# 4187		4198		13		0.12
# 4188		4197		11		0.09
# 4189		4196		24		0.25
# 4190		4195		21		0.21
# 4191		4211		26		0.27
# 4192		4210		22		0.23
# 4193		4209		24		0.25
# 4194		4208		30		0.31
# 4216		4276		22		0.23
# 4217		4275		8		0.05
# 4222		4274		1		0.00
# 4223		4273		2		0.00
# 4231		4262		8		0.05
# 4232		4261		11		0.09
# 4233		4260		15		0.14
# 4238		4252		21		0.21
# 4239		4251		18		0.18
# 4240		4250		5		0.01
# 4241		4249		16		0.16
# 4242		4248		16		0.16
# 4420		4453		10		0.08
# 4421		4452		18		0.18
# 4422		4450		26		0.27
# 4423		4449		15		0.14
# 4424		4448		28		0.29
# 4425		4447		8		0.05
# 4426		4446		22		0.23
# 4457		4881		7		0.04
# 4458		4880		20		0.20
# 4459		4879		9		0.07
# 4463		4875		12		0.11
# 4464		4874		12		0.11
# 4465		4873		10		0.08
# 4466		4872		16		0.16
# 4471		4674		9		0.07
# 4473		4673		7		0.04
# 4474		4672		2		0.00
# 4475		4659		6		0.03
# 4476		4658		4		0.00
# 4482		4654		17		0.17
# 4483		4653		1		0.00
# 4484		4652		6		0.03
# 4485		4651		3		0.00
# 4486		4650		23		0.24
# 4487		4649		9		0.07
# 4489		4648		8		0.05
# 4494		4516		16		0.16
# 4495		4515		11		0.09
# 4496		4514		20		0.20
# 4497		4512		16		0.16
# 4498		4511		8		0.05
# 4500		4510		11		0.09
# 4501		4509		4		0.00
# 4502		4508		14		0.13
# 4520		4594		22		0.23
# 4523		4593		12		0.11
# 4524		4592		20		0.20
# 4525		4591		15		0.14
# 4526		4589		20		0.20
# 4527		4588		38		0.39
# 4528		4587		15		0.14
# 4535		4580		25		0.26
# 4536		4579		17		0.17
# 4602		5089		22		0.23
# 4603		5084		24		0.25
# 4604		5083		12		0.11
# 4605		5082		11		0.09
# 4606		5081		12		0.11
# 4607		5080		18		0.18
# 4608		5079		23		0.24
# 4609		4641		4		0.00
# 4610		4640		18		0.18
# 4611		4639		14		0.13
# 4614		4638		25		0.26
# 4615		4637		15		0.14
# 4621		4636		2		0.00
# 4682		4741		24		0.25
# 4683		4740		16		0.16
# 4684		4739		11		0.09
# 4685		4738		22		0.23
# 4744		4769		12		0.11
# 4748		4768		2		0.00
# 4749		4767		16		0.16
# 4750		4766		15		0.14
# 4779		4809		15		0.14
# 4780		4808		15		0.14
# 4781		4807		35		0.36
# 4782		4806		37		0.38
# 4783		4805		12		0.11
# 4788		4804		34		0.35
# 4789		4803		20		0.20
# 4790		4802		28		0.29
# 4791		4801		24		0.25
# 4821		4844		4		0.00
# 4822		4843		29		0.30
# 4823		4842		35		0.36
# 4831		4838		41		0.41
# 4832		4837		40		0.41
# 4845		4871		26		0.27
# 4846		4870		10		0.08
# 4847		4869		3		0.00
# 4848		4868		5		0.01
# 4849		4866		4		0.00
# 4850		4865		7		0.04
# 4912		4979		12		0.11
# 4914		4977		11		0.09
# 4915		4976		10		0.08
# 4916		4975		18		0.18
# 4917		4974		19		0.19
# 4918		4969		18		0.18
# 4921		4967		17		0.17
# 4922		4966		14		0.13
# 4924		4941		15		0.14
# 4925		4940		15		0.14
# 4926		4939		7		0.04
# 5233		5258		21		0.21
# 5234		5257		25		0.26
# 5235		5256		29		0.30
# 5236		5255		15		0.14
# 5237		5254		21		0.21
# 5238		5253		9		0.07
# 5239		5252		1		0.00
# 5294		5513		5		0.01
# 5295		5512		7		0.04
# 5296		5511		15		0.14
# 5297		5510		12		0.11
# 5298		5509		24		0.25
# 5299		5508		19		0.19
# 5303		5501		7		0.04
# 5304		5500		22		0.23
# 5305		5499		24		0.25
# 5306		5493		8		0.05
# 5307		5492		18		0.18
# 5312		5487		7		0.04
# 5317		5486		15		0.14
# 5318		5484		21		0.21
# 5319		5483		23		0.24
# 5320		5482		11		0.09
# 5322		5481		2		0.00
# 5335		5347		4		0.00
# 5336		5346		7		0.04
# 5337		5345		26		0.27
# 5339		5344		5		0.01
# 5350		5386		2		0.00
# 5351		5385		9		0.07
# 5352		5384		22		0.23
# 5353		5383		6		0.03
# 5354		5382		6		0.03
# 5355		5381		11		0.09
# 5357		5380		26		0.27
# 5358		5379		12		0.11
# 5359		5378		9		0.07
# 5360		5377		2		0.00
# 5361		5376		21		0.21
# 5387		5479		22		0.23
# 5388		5478		15		0.14
# 5389		5477		20		0.20
# 5390		5476		17		0.17
# 5391		5475		16		0.16
# 5392		5474		38		0.39
# 5520		5663		20		0.20
# 5521		5662		19		0.19
# 5522		5661		6		0.03
# 5523		5660		11		0.09
# 5524		5659		13		0.12
# 5525		5658		5		0.01
# 5526		5657		11		0.09
# 5547		5610		15		0.14
# 5548		5600		17		0.17
# 5549		5599		23		0.24
# 5550		5598		8		0.05
# 5554		5597		5		0.01
# 5556		5596		22		0.23
# 5558		5595		24		0.25
# 5559		5594		31		0.32
# 5560		5593		2		0.00
# 5561		5588		8		0.05
#
# BPAIRS 980
# avg substitutions per BP  15.3
# BPAIRS expected to covary 141.3
# BPAIRS observed to covary 0
#
#
# Method Target_E-val [cov_min,cov_max] [FP | TP True Found | Sen PPV F] 
# GTp    0.05         [-9.88,37.18]     [0 | 0 980 0 | 0.00 0.00 0.00] 
#
