# Supplementary material for: Estimating the power of sequence covariation for detecting conserved RNA structure
Source: Bioinformatics. 2020 Feb 7;36(10):3072–6. doi: 10.1093/bioinformatics/btaa080 (PMC7214042; doi:10.1093/bioinformatics/btaa080)
Supplement: btaa080_Supplementary_Data [file btaa080_supplementary_data.zip › btaa080-Suppl_Data/data/alignments/XIST_Rivas19/R-scape/XIST_Eutherian2.E1e-5.concat.surv]

&
37.184355	1.51489e-07
37.123646	4.54466e-07
36.630205	6.05954e-07
36.136763	7.57443e-07
36.013403	9.08931e-07
35.766682	1.06042e-06
35.396601	1.3634e-06
35.149881	1.51489e-06
34.903160	1.66637e-06
34.286358	1.81786e-06
34.039638	2.27233e-06
33.916277	2.42382e-06
33.669557	2.87828e-06
33.299476	3.02977e-06
33.176115	3.18126e-06
33.052755	3.33275e-06
32.929395	3.48424e-06
32.806034	3.63572e-06
32.559314	3.78721e-06
32.312593	4.09019e-06
32.189233	4.54466e-06
32.065872	4.69614e-06
31.942512	4.84763e-06
31.819152	5.3021e-06
31.695791	6.36252e-06
31.572431	6.81698e-06
31.449071	7.27145e-06
31.325710	7.42294e-06
31.202350	7.8774e-06
31.078990	8.48336e-06
30.955629	9.69526e-06
30.832269	1.03012e-05
30.708909	1.06042e-05
30.585548	1.13616e-05
30.462188	1.15131e-05
30.338828	1.22706e-05
30.215467	1.34825e-05
30.092107	1.43914e-05
29.968747	1.48459e-05
29.845386	1.54518e-05
29.722026	1.60578e-05
29.598666	1.68152e-05
29.475305	1.77242e-05
29.351945	1.9239e-05
29.228585	2.06024e-05
29.105224	2.10569e-05
28.981864	2.18143e-05
28.858504	2.25718e-05
28.735143	2.33292e-05
28.611783	2.37837e-05
28.488423	2.54501e-05
28.365062	2.78739e-05
28.241702	2.95403e-05
28.118342	3.12066e-05
27.994981	3.3176e-05
27.871621	3.49938e-05
27.748261	3.78721e-05
27.624901	3.98415e-05
27.501540	4.19623e-05
27.378180	4.37802e-05
27.254820	4.69614e-05
27.131459	5.09001e-05
27.008099	5.28695e-05
26.884739	5.42329e-05
26.761378	5.72627e-05
26.638018	5.96865e-05
26.514658	6.18073e-05
26.391297	6.51401e-05
26.267937	6.80183e-05
26.144577	7.07451e-05
26.021216	7.42294e-05
25.897856	7.75621e-05
25.774496	8.19553e-05
25.651135	8.72574e-05
25.527775	9.14991e-05
25.404415	9.64982e-05
25.281054	0.000101043
25.157694	0.000105436
25.034334	0.000109829
24.910973	0.000114222
24.787613	0.000119676
24.664253	0.000122857
24.540892	0.000128614
24.417532	0.000134673
24.294172	0.000139369
24.170811	0.000145732
24.047451	0.000152852
23.924091	0.000159063
23.800730	0.000165577
23.677370	0.000170273
23.554010	0.000175878
23.430649	0.00018315
23.307289	0.000206479
23.183929	0.000215114
23.060568	0.000222688
22.937208	0.000235565
22.813848	0.000245563
22.690487	0.000254955
22.567127	0.000264499
22.443767	0.000274194
22.320406	0.000285101
22.197046	0.000295857
22.073686	0.000309945
21.950325	0.000330245
21.826965	0.000341758
21.703605	0.000355544
21.580244	0.000381751
21.456884	0.000399627
21.333524	0.000419017
21.210163	0.00043765
21.086803	0.00045492
20.963443	0.000478098
20.840082	0.000498094
20.716722	0.000520212
20.593362	0.00055566
20.470001	0.000587624
20.346641	0.000615346
20.223281	0.000643069
20.099920	0.000670791
19.976560	0.000696696
19.853200	0.000728811
19.729839	0.000773652
19.606479	0.000807282
19.483119	0.000842731
19.359758	0.000883178
19.236398	0.000917566
19.113038	0.000956195
18.989677	0.000994976
18.866317	0.00104163
18.742957	0.00108072
18.619596	0.00113223
18.496236	0.00118055
18.372876	0.00122842
18.249515	0.00128356
18.126155	0.00132689
18.002795	0.00139066
17.879434	0.00144868
17.756074	0.00151352
17.632714	0.00158305
17.509353	0.00163744
17.385993	0.00170303
17.262633	0.00176908
17.139272	0.00184074
17.015912	0.00190769
16.892552	0.00198086
16.769192	0.00205767
16.645831	0.00213493
16.522471	0.00220885
16.399111	0.00229081
16.275750	0.00237413
16.152390	0.00246093
16.029030	0.00255591
15.905669	0.00266908
15.782309	0.00277269
15.658949	0.00287858
15.535588	0.00298357
15.412228	0.00309673
15.288868	0.00322519
15.165507	0.00335032
15.042147	0.00348363
14.918787	0.00361467
14.795426	0.00374404
14.672066	0.00388704
14.548706	0.00403065
14.425345	0.00416487
14.301985	0.00432939
14.178625	0.00449648
14.055264	0.00465736
13.931904	0.00483627
13.808544	0.00500942
13.685183	0.00518772
13.561823	0.00537481
13.438463	0.00556584
13.315102	0.00576762
13.191742	0.00602212
13.068382	0.00625754
12.945021	0.00648371
12.821661	0.00672215
12.698301	0.00704073
12.574940	0.00733038
12.451580	0.00764093
12.328220	0.00794345
12.204859	0.00829642
12.081499	0.00864333
11.958139	0.00898827
11.834778	0.00935941
11.711418	0.00978525
11.588058	0.0102064
11.464697	0.0106387
11.341337	0.0110905
11.217977	0.0115984
11.094616	0.0120845
10.971256	0.0126381
10.847896	0.0131733
10.724535	0.0137689
10.601175	0.0143849
10.477815	0.0150095
10.354454	0.015711
10.231094	0.0163503
10.107734	0.0170974
9.984373	0.0178199
9.861013	0.0185717
9.737653	0.0194332
9.614292	0.020276
9.490932	0.0211096
9.367572	0.0219652
9.244211	0.0228095
9.120851	0.0237596
8.997491	0.0247573
8.874130	0.0257685
8.750770	0.0267786
8.627410	0.0277906
8.504049	0.0288687
8.380689	0.0300088
8.257329	0.0311048
8.133968	0.0322374
8.010608	0.0333752
7.887248	0.0345577
7.763887	0.0357866
7.640527	0.037047
7.517167	0.0382939
7.393806	0.0395794
7.270446	0.0409061
7.147086	0.0422005
7.023725	0.0435414
6.900365	0.0449415
6.777005	0.0464091
6.653644	0.047854
6.530284	0.0493495
6.406924	0.0509733
6.283563	0.0525789
6.160203	0.0542388
6.036843	0.0559712
5.913483	0.0577208
5.790122	0.059522
5.666762	0.0614368
5.543402	0.0633752
5.420041	0.0652735
5.296681	0.0673509
5.173321	0.0694601
5.049960	0.0716695
4.926600	0.0739068
4.803240	0.0761948
4.679879	0.07853
4.556519	0.0809767
4.433159	0.0834232
4.309798	0.0860276
4.186438	0.0886732
4.063078	0.0913756
3.939717	0.0941946
3.816357	0.0970343
3.692997	0.100026
3.569636	0.10305
3.446276	0.106588
3.322916	0.110216
3.199555	0.114162
3.076195	0.118184
2.952835	0.122455
2.829474	0.126819
2.706114	0.131223
2.582754	0.135622
2.459393	0.140112
2.336033	0.144652
2.212673	0.149453
2.089312	0.154487
1.965952	0.159587
1.842592	0.164832
1.719231	0.170232
1.595871	0.175767
1.472511	0.181449
1.349150	0.187384
1.225790	0.193549
1.102430	0.199978
0.979069	0.206722
0.855709	0.213831
0.732349	0.221389
0.608988	0.229377
0.485628	0.238038
0.362268	0.247058
0.238907	0.25688
0.115547	0.267301
-0.007813	0.417539
-0.131174	0.460187
-0.254534	0.502563
-0.377894	0.539749
-0.501255	0.571163
-0.624615	0.597987
-0.747975	0.621479
-0.871336	0.643598
-0.994696	0.664806
-1.118056	0.685116
-1.241417	0.704564
-1.364777	0.723158
-1.488137	0.740816
-1.611498	0.757806
-1.734858	0.773845
-1.858218	0.789231
-1.981579	0.803516
-2.104939	0.817091
-2.228299	0.829798
-2.351660	0.841999
-2.475020	0.853286
-2.598380	0.863894
-2.721741	0.873694
-2.845101	0.882905
-2.968461	0.891591
-3.091822	0.899669
-3.215182	0.907101
-3.338542	0.914134
-3.461903	0.920642
-3.585263	0.926687
-3.708623	0.932436
-3.831984	0.937796
-3.955344	0.942673
-4.078704	0.947235
-4.202065	0.951441
-4.325425	0.955298
-4.448785	0.958926
-4.572146	0.962354
-4.695506	0.965455
-4.818866	0.968357
-4.942226	0.971003
-5.065587	0.973409
-5.188947	0.975636
-5.312307	0.977692
-5.435668	0.979579
-5.559028	0.981339
-5.682388	0.98295
-5.805749	0.984435
-5.929109	0.985799
-6.052469	0.987037
-6.175830	0.988169
-6.299190	0.989213
-6.422550	0.990165
-6.545911	0.991056
-6.669271	0.991871
-6.792631	0.992614
-6.915992	0.993301
-7.039352	0.993925
-7.162712	0.994504
-7.286073	0.99504
-7.409433	0.995502
-7.532793	0.995966
-7.656154	0.996358
-7.779514	0.996714
-7.902874	0.997057
-8.026235	0.997357
-8.149595	0.997612
-8.272955	0.997859
-8.396316	0.998079
-8.519676	0.998274
-8.643036	0.998461
-8.766397	0.998623
-8.889757	0.998762
-9.013117	0.998899
-9.136478	0.999023
-9.259838	0.999135
-9.383198	0.999233
-9.506559	0.999316
-9.629919	0.999387
-9.753279	0.999458
-9.876640	0.999518
-10.000000	1
&
41.441257	7.57443e-09
40.824456	1.51489e-08
40.577735	3.02977e-08
40.454375	3.78721e-08
40.084294	4.54466e-08
39.714213	6.05954e-08
39.590852	8.33187e-08
39.467492	9.08931e-08
39.344132	9.84675e-08
39.220771	1.06042e-07
39.097411	1.21191e-07
38.974051	1.3634e-07
38.850690	1.51489e-07
38.727330	1.74212e-07
38.603970	1.81786e-07
38.480610	2.04509e-07
38.357249	2.12084e-07
38.233889	2.34807e-07
38.110529	2.5753e-07
37.987168	2.95403e-07
37.863808	3.257e-07
37.740448	3.40849e-07
37.617087	3.78721e-07
37.493727	4.01445e-07
37.370367	4.16593e-07
37.247006	4.54466e-07
37.123646	4.69614e-07
37.000286	5.15061e-07
36.876925	5.45359e-07
36.753565	6.13528e-07
36.630205	6.58975e-07
36.506844	6.89273e-07
36.383484	7.27145e-07
36.260124	8.25612e-07
36.136763	9.01357e-07
36.013403	9.84675e-07
35.890043	1.06042e-06
35.766682	1.15131e-06
35.643322	1.21948e-06
35.519962	1.29523e-06
35.396601	1.37855e-06
35.273241	1.50731e-06
35.149881	1.57548e-06
35.026520	1.68152e-06
34.903160	1.78756e-06
34.779800	1.90118e-06
34.656439	2.09054e-06
34.533079	2.24203e-06
34.409719	2.3708e-06
34.286358	2.65105e-06
34.162998	3.06764e-06
34.039638	3.33275e-06
33.916277	3.53726e-06
33.792917	3.77206e-06
33.669557	3.9993e-06
33.546196	4.31742e-06
33.422836	4.61282e-06
33.299476	4.9158e-06
33.176115	5.18848e-06
33.052755	5.58235e-06
32.929395	6.01409e-06
32.806034	6.41554e-06
32.682674	6.88515e-06
32.559314	7.55928e-06
32.435953	8.06676e-06
32.312593	8.5894e-06
32.189233	9.36199e-06
32.065872	9.99824e-06
31.942512	1.06572e-05
31.819152	1.13162e-05
31.695791	1.221e-05
31.572431	1.29523e-05
31.449071	1.40278e-05
31.325710	1.51943e-05
31.202350	1.62168e-05
31.078990	1.72167e-05
30.955629	1.8315e-05
30.832269	1.93451e-05
30.708909	2.07085e-05
30.585548	2.20264e-05
30.462188	2.34656e-05
30.338828	2.4882e-05
30.215467	2.67907e-05
30.092107	2.88055e-05
29.968747	3.08658e-05
29.845386	3.31987e-05
29.722026	3.55013e-05
29.598666	3.7804e-05
29.475305	4.00384e-05
29.351945	4.24168e-05
29.228585	4.53481e-05
29.105224	4.82415e-05
28.981864	5.10516e-05
28.858504	5.41647e-05
28.735143	5.72399e-05
28.611783	6.10423e-05
28.488423	6.47007e-05
28.365062	6.87606e-05
28.241702	7.34719e-05
28.118342	7.77969e-05
27.994981	8.24173e-05
27.871621	8.7265e-05
27.748261	9.26579e-05
27.624901	9.72102e-05
27.501540	0.000102118
27.378180	0.00010739
27.254820	0.000112935
27.131459	0.000119131
27.008099	0.000125023
26.884739	0.000131644
26.761378	0.000138165
26.638018	0.000145028
26.514658	0.000152344
26.391297	0.000160154
26.267937	0.000167887
26.144577	0.000176249
26.021216	0.000185649
25.897856	0.000193883
25.774496	0.000203245
25.651135	0.000212561
25.527775	0.000222756
25.404415	0.00023283
25.281054	0.000243033
25.157694	0.000253402
25.034334	0.000264287
24.910973	0.000275497
24.787613	0.000288116
24.664253	0.000301295
24.540892	0.000314846
24.417532	0.000328283
24.294172	0.000342182
24.170811	0.000356475
24.047451	0.000371397
23.924091	0.000386477
23.800730	0.000402611
23.677370	0.000418775
23.554010	0.000439423
23.430649	0.000459851
23.307289	0.000478923
23.183929	0.00049967
23.060568	0.000519962
22.937208	0.000541465
22.813848	0.000563878
22.690487	0.000586579
22.567127	0.000611786
22.443767	0.000639191
22.320406	0.000668216
22.197046	0.00069737
22.073686	0.000727781
21.950325	0.000759321
21.826965	0.000790641
21.703605	0.000824514
21.580244	0.000861242
21.456884	0.000896676
21.333524	0.000934942
21.210163	0.000972321
21.086803	0.00101406
20.963443	0.00105728
20.840082	0.00110244
20.716722	0.00114753
20.593362	0.00119486
20.470001	0.00124446
20.346641	0.00129639
20.223281	0.00134948
20.099920	0.00140646
19.976560	0.00147002
19.853200	0.00153223
19.729839	0.00159657
19.606479	0.00166221
19.483119	0.00172931
19.359758	0.0018018
19.236398	0.00187684
19.113038	0.00195665
18.989677	0.00203779
18.866317	0.00212129
18.742957	0.00220895
18.619596	0.00230156
18.496236	0.00239345
18.372876	0.00249141
18.249515	0.00259179
18.126155	0.00269828
18.002795	0.00280723
17.879434	0.00291958
17.756074	0.00303757
17.632714	0.00315596
17.509353	0.00327894
17.385993	0.00340716
17.262633	0.00353595
17.139272	0.00366848
17.015912	0.00380913
16.892552	0.00395103
16.769192	0.00409677
16.645831	0.00424899
16.522471	0.0044023
16.399111	0.00456358
16.275750	0.00472889
16.152390	0.00490201
16.029030	0.0050778
15.905669	0.00525536
15.782309	0.00543997
15.658949	0.00562749
15.535588	0.00582042
15.412228	0.00602068
15.288868	0.00622385
15.165507	0.00643603
15.042147	0.00665356
14.918787	0.00687677
14.795426	0.00710293
14.672066	0.00733354
14.548706	0.00757192
14.425345	0.00782062
14.301985	0.00807501
14.178625	0.00833558
14.055264	0.00860572
13.931904	0.00887934
13.808544	0.00916099
13.685183	0.00945171
13.561823	0.0097564
13.438463	0.0100631
13.315102	0.0103931
13.191742	0.0107265
13.068382	0.0110758
12.945021	0.0114468
12.821661	0.0118321
12.698301	0.0122325
12.574940	0.012646
12.451580	0.0130709
12.328220	0.0135237
12.204859	0.0139847
12.081499	0.0144709
11.958139	0.0149778
11.834778	0.0155177
11.711418	0.0160805
11.588058	0.0166653
11.464697	0.0172818
11.341337	0.0179193
11.217977	0.0185795
11.094616	0.0192746
10.971256	0.0200059
10.847896	0.0207515
10.724535	0.0215425
10.601175	0.0223567
10.477815	0.0232074
10.354454	0.0240785
10.231094	0.0249939
10.107734	0.0259367
9.984373	0.0269078
9.861013	0.0279228
9.737653	0.0289643
9.614292	0.0300411
9.490932	0.031149
9.367572	0.0322872
9.244211	0.0334535
9.120851	0.0346534
8.997491	0.0358814
8.874130	0.0371374
8.750770	0.0384153
8.627410	0.0397222
8.504049	0.0410595
8.380689	0.0424147
8.257329	0.0438094
8.133968	0.0452337
8.010608	0.0466853
7.887248	0.0481668
7.763887	0.0496812
7.640527	0.0512272
7.517167	0.0528012
7.393806	0.0544011
7.270446	0.0560325
7.147086	0.0577011
7.023725	0.0594008
6.900365	0.0611291
6.777005	0.0629008
6.653644	0.064722
6.530284	0.066568
6.406924	0.0684879
6.283563	0.0704498
6.160203	0.0724594
6.036843	0.074518
5.913483	0.0766335
5.790122	0.0788031
5.666762	0.0810469
5.543402	0.0833367
5.420041	0.0856856
5.296681	0.088106
5.173321	0.0906005
5.049960	0.0931557
4.926600	0.0957723
4.803240	0.0984629
4.679879	0.101226
4.556519	0.104069
4.433159	0.106986
4.309798	0.109963
4.186438	0.113022
4.063078	0.116165
3.939717	0.119375
3.816357	0.12266
3.692997	0.126047
3.569636	0.129548
3.446276	0.133184
3.322916	0.136987
3.199555	0.140991
3.076195	0.145148
2.952835	0.149426
2.829474	0.153856
2.706114	0.158396
2.582754	0.163136
2.459393	0.167986
2.336033	0.172952
2.212673	0.178094
2.089312	0.183369
1.965952	0.188836
1.842592	0.194475
1.719231	0.200316
1.595871	0.206327
1.472511	0.212569
1.349150	0.219012
1.225790	0.225698
1.102430	0.232627
0.979069	0.239812
0.855709	0.247337
0.732349	0.255181
0.608988	0.26342
0.485628	0.272159
0.362268	0.281332
0.238907	0.291065
0.115547	0.30157
-0.007813	0.352911
-0.131174	0.387226
-0.254534	0.420649
-0.377894	0.450807
-0.501255	0.478675
-0.624615	0.504947
-0.747975	0.53061
-0.871336	0.555883
-0.994696	0.580658
-1.118056	0.604594
-1.241417	0.627787
-1.364777	0.650101
-1.488137	0.671601
-1.611498	0.692239
-1.734858	0.711829
-1.858218	0.730437
-1.981579	0.74817
-2.104939	0.764873
-2.228299	0.780591
-2.351660	0.795455
-2.475020	0.809416
-2.598380	0.822526
-2.721741	0.834797
-2.845101	0.846279
-2.968461	0.857041
-3.091822	0.86711
-3.215182	0.876602
-3.338542	0.885465
-3.461903	0.893748
-3.585263	0.901523
-3.708623	0.9088
-3.831984	0.915602
-3.955344	0.921953
-4.078704	0.927875
-4.202065	0.933422
-4.325425	0.938555
-4.448785	0.943343
-4.572146	0.947791
-4.695506	0.951921
-4.818866	0.955752
-4.942226	0.959311
-5.065587	0.962616
-5.188947	0.965677
-5.312307	0.968508
-5.435668	0.971118
-5.559028	0.973544
-5.682388	0.97578
-5.805749	0.977842
-5.929109	0.979739
-6.052469	0.981487
-6.175830	0.983102
-6.299190	0.984582
-6.422550	0.98594
-6.545911	0.987197
-6.669271	0.988344
-6.792631	0.989404
-6.915992	0.990369
-7.039352	0.991251
-7.162712	0.992065
-7.286073	0.992808
-7.409433	0.993482
-7.532793	0.994101
-7.656154	0.994664
-7.779514	0.995181
-7.902874	0.99565
-8.026235	0.996078
-8.149595	0.996468
-8.272955	0.996821
-8.396316	0.997141
-8.519676	0.997429
-8.643036	0.997693
-8.766397	0.997932
-8.889757	0.99815
-9.013117	0.998344
-9.136478	0.998519
-9.259838	0.998678
-9.383198	0.99882
-9.506559	0.998949
-9.629919	0.999065
-9.753279	0.999168
-9.876640	0.999263
-10.000000	1
&
93.992758	9.40531e-19
93.869397	9.99537e-19
93.746037	1.06224e-18
93.622677	1.12888e-18
93.499316	1.1997e-18
93.375956	1.27496e-18
93.252596	1.35494e-18
93.129235	1.43994e-18
93.005875	1.53027e-18
92.882515	1.62626e-18
92.759154	1.72827e-18
92.635794	1.83668e-18
92.512434	1.95188e-18
92.389074	2.07431e-18
92.265713	2.20441e-18
92.142353	2.34268e-18
92.018993	2.48961e-18
91.895632	2.64575e-18
91.772272	2.81169e-18
91.648912	2.98803e-18
91.525551	3.17542e-18
91.402191	3.37456e-18
91.278831	3.58619e-18
91.155470	3.81109e-18
91.032110	4.05008e-18
90.908750	4.30405e-18
90.785389	4.57395e-18
90.662029	4.86077e-18
90.538669	5.16556e-18
90.415308	5.48946e-18
90.291948	5.83367e-18
90.168588	6.19944e-18
90.045227	6.58815e-18
89.921867	7.00122e-18
89.798507	7.44018e-18
89.675146	7.90665e-18
89.551786	8.40235e-18
89.428426	8.92913e-18
89.305065	9.48892e-18
89.181705	1.00838e-17
89.058345	1.07159e-17
88.934984	1.13877e-17
88.811624	1.21016e-17
88.688264	1.28602e-17
88.564903	1.36663e-17
88.441543	1.45229e-17
88.318183	1.54333e-17
88.194822	1.64006e-17
88.071462	1.74286e-17
87.948102	1.8521e-17
87.824741	1.96818e-17
87.701381	2.09154e-17
87.578021	2.22262e-17
87.454660	2.36192e-17
87.331300	2.50994e-17
87.207940	2.66724e-17
87.084579	2.83439e-17
86.961219	3.01201e-17
86.837859	3.20076e-17
86.714498	3.40133e-17
86.591138	3.61447e-17
86.467778	3.84095e-17
86.344417	4.08163e-17
86.221057	4.33738e-17
86.097697	4.60914e-17
85.974336	4.89793e-17
85.850976	5.2048e-17
85.727616	5.5309e-17
85.604255	5.87742e-17
85.480895	6.24563e-17
85.357535	6.63691e-17
85.234174	7.05269e-17
85.110814	7.49451e-17
84.987454	7.96399e-17
84.864093	8.46288e-17
84.740733	8.993e-17
84.617373	9.55631e-17
84.494012	1.01549e-16
84.370652	1.0791e-16
84.247292	1.14669e-16
84.123931	1.21851e-16
84.000571	1.29482e-16
83.877211	1.37592e-16
83.753850	1.46209e-16
83.630490	1.55366e-16
83.507130	1.65096e-16
83.383769	1.75435e-16
83.260409	1.86421e-16
83.137049	1.98095e-16
83.013688	2.10499e-16
82.890328	2.2368e-16
82.766968	2.37686e-16
82.643607	2.52569e-16
82.520247	2.68383e-16
82.396887	2.85187e-16
82.273526	3.03042e-16
82.150166	3.22015e-16
82.026806	3.42175e-16
81.903446	3.63597e-16
81.780085	3.86359e-16
81.656725	4.10546e-16
81.533365	4.36246e-16
81.410004	4.63555e-16
81.286644	4.92572e-16
81.163284	5.23404e-16
81.039923	5.56166e-16
80.916563	5.90977e-16
80.793203	6.27966e-16
80.669842	6.67269e-16
80.546482	7.09031e-16
80.423122	7.53406e-16
80.299761	8.00557e-16
80.176401	8.50656e-16
80.053041	9.0389e-16
79.929680	9.60454e-16
79.806320	1.02056e-15
79.682960	1.08442e-15
79.559599	1.15227e-15
79.436239	1.22437e-15
79.312879	1.30098e-15
79.189518	1.38238e-15
79.066158	1.46886e-15
78.942798	1.56076e-15
78.819437	1.65841e-15
78.696077	1.76216e-15
78.572717	1.87239e-15
78.449356	1.98952e-15
78.325996	2.11398e-15
78.202636	2.24621e-15
78.079275	2.38672e-15
77.955915	2.536e-15
77.832555	2.69462e-15
77.709194	2.86316e-15
77.585834	3.04223e-15
77.462474	3.23249e-15
77.339113	3.43465e-15
77.215753	3.64945e-15
77.092393	3.87767e-15
76.969032	4.12015e-15
76.845672	4.3778e-15
76.722312	4.65154e-15
76.598951	4.94239e-15
76.475591	5.25142e-15
76.352231	5.57976e-15
76.228870	5.92862e-15
76.105510	6.29927e-15
75.982150	6.69309e-15
75.858789	7.11152e-15
75.735429	7.55609e-15
75.612069	8.02843e-15
75.488708	8.53029e-15
75.365348	9.0635e-15
75.241988	9.63002e-15
75.118627	1.02319e-14
74.995267	1.08714e-14
74.871907	1.15509e-14
74.748546	1.22728e-14
74.625186	1.30398e-14
74.501826	1.38547e-14
74.378465	1.47205e-14
74.255105	1.56404e-14
74.131745	1.66177e-14
74.008384	1.7656e-14
73.885024	1.87592e-14
73.761664	1.99313e-14
73.638303	2.11766e-14
73.514943	2.24996e-14
73.391583	2.39053e-14
73.268222	2.53987e-14
73.144862	2.69853e-14
73.021502	2.8671e-14
72.898141	3.04619e-14
72.774781	3.23647e-14
72.651421	3.43862e-14
72.528060	3.65339e-14
72.404700	3.88157e-14
72.281340	4.12398e-14
72.157979	4.38153e-14
72.034619	4.65515e-14
71.911259	4.94585e-14
71.787898	5.25469e-14
71.664538	5.5828e-14
71.541178	5.93139e-14
71.417817	6.30173e-14
71.294457	6.69518e-14
71.171097	7.11318e-14
71.047737	7.55725e-14
70.924376	8.02903e-14
70.801016	8.53024e-14
70.677656	9.06272e-14
70.554295	9.62842e-14
70.430935	1.02294e-13
70.307575	1.08679e-13
70.184214	1.15462e-13
70.060854	1.22668e-13
69.937494	1.30323e-13
69.814133	1.38456e-13
69.690773	1.47096e-13
69.567413	1.56275e-13
69.444052	1.66026e-13
69.320692	1.76385e-13
69.197332	1.8739e-13
69.073971	1.99081e-13
68.950611	2.11501e-13
68.827251	2.24696e-13
68.703890	2.38713e-13
68.580530	2.53603e-13
68.457170	2.69422e-13
68.333809	2.86227e-13
68.210449	3.04079e-13
68.087089	3.23044e-13
67.963728	3.43191e-13
67.840368	3.64594e-13
67.717008	3.8733e-13
67.593647	4.11482e-13
67.470287	4.3714e-13
67.346927	4.64397e-13
67.223566	4.93351e-13
67.100206	5.2411e-13
66.976846	5.56784e-13
66.853485	5.91494e-13
66.730125	6.28366e-13
66.606765	6.67535e-13
66.483404	7.09144e-13
66.360044	7.53344e-13
66.236684	8.00296e-13
66.113323	8.50173e-13
65.989963	9.03155e-13
65.866603	9.59437e-13
65.743242	1.01922e-12
65.619882	1.08273e-12
65.496522	1.15019e-12
65.373161	1.22186e-12
65.249801	1.29798e-12
65.126441	1.37884e-12
65.003080	1.46474e-12
64.879720	1.55598e-12
64.756360	1.6529e-12
64.632999	1.75585e-12
64.509639	1.86521e-12
64.386279	1.98137e-12
64.262918	2.10476e-12
64.139558	2.23583e-12
64.016198	2.37506e-12
63.892837	2.52294e-12
63.769477	2.68003e-12
63.646117	2.84689e-12
63.522756	3.02413e-12
63.399396	3.21239e-12
63.276036	3.41236e-12
63.152675	3.62476e-12
63.029315	3.85038e-12
62.905955	4.09002e-12
62.782594	4.34457e-12
62.659234	4.61494e-12
62.535874	4.90212e-12
62.412513	5.20716e-12
62.289153	5.53116e-12
62.165793	5.8753e-12
62.042432	6.24083e-12
61.919072	6.62908e-12
61.795712	7.04145e-12
61.672351	7.47946e-12
61.548991	7.94468e-12
61.425631	8.43881e-12
61.302270	8.96364e-12
61.178910	9.52108e-12
61.055550	1.01132e-11
60.932189	1.0742e-11
60.808829	1.14099e-11
60.685469	1.21193e-11
60.562108	1.28728e-11
60.438748	1.3673e-11
60.315388	1.4523e-11
60.192028	1.54257e-11
60.068667	1.63845e-11
59.945307	1.74028e-11
59.821947	1.84843e-11
59.698586	1.96329e-11
59.575226	2.08529e-11
59.451866	2.21485e-11
59.328505	2.35246e-11
59.205145	2.49861e-11
59.081785	2.65383e-11
58.958424	2.81868e-11
58.835064	2.99376e-11
58.711704	3.1797e-11
58.588343	3.37717e-11
58.464983	3.58689e-11
58.341623	3.80963e-11
58.218262	4.04617e-11
58.094902	4.29739e-11
57.971542	4.56418e-11
57.848181	4.84752e-11
57.724821	5.14842e-11
57.601461	5.46798e-11
57.478100	5.80735e-11
57.354740	6.16776e-11
57.231380	6.55051e-11
57.108019	6.95697e-11
56.984659	7.38863e-11
56.861299	7.84703e-11
56.737938	8.33384e-11
56.614578	8.85081e-11
56.491218	9.3998e-11
56.367857	9.9828e-11
56.244497	1.06019e-10
56.121137	1.12594e-10
55.997776	1.19575e-10
55.874416	1.26989e-10
55.751056	1.34862e-10
55.627695	1.43223e-10
55.504335	1.52101e-10
55.380975	1.61529e-10
55.257614	1.7154e-10
55.134254	1.82171e-10
55.010894	1.93459e-10
54.887533	2.05446e-10
54.764173	2.18175e-10
54.640813	2.31691e-10
54.517452	2.46044e-10
54.394092	2.61284e-10
54.270732	2.77467e-10
54.147371	2.9465e-10
54.024011	3.12896e-10
53.900651	3.3227e-10
53.777290	3.52842e-10
53.653930	3.74685e-10
53.530570	3.97879e-10
53.407209	4.22506e-10
53.283849	4.48655e-10
53.160489	4.76419e-10
53.037128	5.05899e-10
52.913768	5.37201e-10
52.790408	5.70435e-10
52.667047	6.05723e-10
52.543687	6.43189e-10
52.420327	6.82969e-10
52.296966	7.25205e-10
52.173606	7.70049e-10
52.050246	8.17661e-10
51.926885	8.68211e-10
51.803525	9.21881e-10
51.680165	9.78863e-10
51.556804	1.03936e-09
51.433444	1.10359e-09
51.310084	1.17178e-09
51.186723	1.24418e-09
51.063363	1.32104e-09
50.940003	1.40264e-09
50.816642	1.48928e-09
50.693282	1.58125e-09
50.569922	1.67889e-09
50.446561	1.78255e-09
50.323201	1.8926e-09
50.199841	2.00943e-09
50.076480	2.13346e-09
49.953120	2.26512e-09
49.829760	2.4049e-09
49.706399	2.55328e-09
49.583039	2.7108e-09
49.459679	2.87802e-09
49.336319	3.05553e-09
49.212958	3.24397e-09
49.089598	3.444e-09
48.966238	3.65634e-09
48.842877	3.88174e-09
48.719517	4.12101e-09
48.596157	4.37499e-09
48.472796	4.6446e-09
48.349436	4.93077e-09
48.226076	5.23454e-09
48.102715	5.55699e-09
47.979355	5.89925e-09
47.855995	6.26254e-09
47.732634	6.64814e-09
47.609274	7.05744e-09
47.485914	7.49187e-09
47.362553	7.95298e-09
47.239193	8.4424e-09
47.115833	8.96187e-09
46.992472	9.51322e-09
46.869112	1.00984e-08
46.745752	1.07195e-08
46.622391	1.13787e-08
46.499031	1.20783e-08
46.375671	1.28208e-08
46.252310	1.36089e-08
46.128950	1.44452e-08
46.005590	1.53328e-08
45.882229	1.62748e-08
45.758869	1.72745e-08
45.635509	1.83355e-08
45.512148	1.94614e-08
45.388788	2.06563e-08
45.265428	2.19243e-08
45.142067	2.327e-08
45.018707	2.46979e-08
44.895347	2.62133e-08
44.771986	2.78213e-08
44.648626	2.95277e-08
44.525266	3.13385e-08
44.401905	3.32599e-08
44.278545	3.52988e-08
44.155185	3.74622e-08
44.031824	3.97578e-08
43.908464	4.21937e-08
43.785104	4.47782e-08
43.661743	4.75206e-08
43.538383	5.04303e-08
43.415023	5.35177e-08
43.291662	5.67933e-08
43.168302	6.02688e-08
43.044942	6.39562e-08
42.921581	6.78684e-08
42.798221	7.2019e-08
42.674861	7.64226e-08
42.551500	8.10944e-08
42.428140	8.60508e-08
42.304780	9.13089e-08
42.181419	9.68871e-08
42.058059	1.02805e-07
41.934699	1.09082e-07
41.811338	1.15742e-07
41.687978	1.22806e-07
41.564618	1.303e-07
41.441257	1.38249e-07
41.317897	1.46682e-07
41.194537	1.55626e-07
41.071176	1.65113e-07
40.947816	1.75177e-07
40.824456	1.8585e-07
40.701095	1.97172e-07
40.577735	2.0918e-07
40.454375	2.21916e-07
40.331014	2.35423e-07
40.207654	2.49749e-07
40.084294	2.64943e-07
39.960933	2.81057e-07
39.837573	2.98145e-07
39.714213	3.16268e-07
39.590852	3.35487e-07
39.467492	3.55867e-07
39.344132	3.7748e-07
39.220771	4.00397e-07
39.097411	4.24699e-07
38.974051	4.50468e-07
38.850690	4.77793e-07
38.727330	5.06765e-07
38.603970	5.37484e-07
38.480610	5.70054e-07
38.357249	6.04587e-07
38.233889	6.412e-07
38.110529	6.80016e-07
37.987168	7.21168e-07
37.863808	7.64795e-07
37.740448	8.11045e-07
37.617087	8.60074e-07
37.493727	9.12047e-07
37.370367	9.67141e-07
37.247006	1.02554e-06
37.123646	1.08744e-06
37.000286	1.15305e-06
36.876925	1.2226e-06
36.753565	1.29631e-06
36.630205	1.37443e-06
36.506844	1.45722e-06
36.383484	1.54496e-06
36.260124	1.63795e-06
36.136763	1.73649e-06
36.013403	1.84091e-06
35.890043	1.95155e-06
35.766682	2.0688e-06
35.643322	2.19303e-06
35.519962	2.32466e-06
35.396601	2.46412e-06
35.273241	2.61187e-06
35.149881	2.7684e-06
35.026520	2.93423e-06
34.903160	3.1099e-06
34.779800	3.29598e-06
34.656439	3.4931e-06
34.533079	3.70188e-06
34.409719	3.92302e-06
34.286358	4.15724e-06
34.162998	4.40529e-06
34.039638	4.66798e-06
33.916277	4.94617e-06
33.792917	5.24076e-06
33.669557	5.55269e-06
33.546196	5.88297e-06
33.422836	6.23266e-06
33.299476	6.60289e-06
33.176115	6.99484e-06
33.052755	7.40976e-06
32.929395	7.84898e-06
32.806034	8.31388e-06
32.682674	8.80595e-06
32.559314	9.32674e-06
32.435953	9.8779e-06
32.312593	1.04612e-05
32.189233	1.10783e-05
32.065872	1.17314e-05
31.942512	1.24223e-05
31.819152	1.31533e-05
31.695791	1.39266e-05
31.572431	1.47445e-05
31.449071	1.56097e-05
31.325710	1.65248e-05
31.202350	1.74925e-05
31.078990	1.85158e-05
30.955629	1.95979e-05
30.832269	2.07419e-05
30.708909	2.19514e-05
30.585548	2.32299e-05
30.462188	2.45813e-05
30.338828	2.60095e-05
30.215467	2.75188e-05
30.092107	2.91137e-05
29.968747	3.07987e-05
29.845386	3.25788e-05
29.722026	3.44592e-05
29.598666	3.64451e-05
29.475305	3.85424e-05
29.351945	4.07569e-05
29.228585	4.30948e-05
29.105224	4.55628e-05
28.981864	4.81676e-05
28.858504	5.09165e-05
28.735143	5.38168e-05
28.611783	5.68766e-05
28.488423	6.01038e-05
28.365062	6.35073e-05
28.241702	6.70957e-05
28.118342	7.08785e-05
27.994981	7.48653e-05
27.871621	7.90663e-05
27.748261	8.3492e-05
27.624901	8.81531e-05
27.501540	9.30611e-05
27.378180	9.82275e-05
27.254820	0.000103664
27.131459	0.000109385
27.008099	0.0001154
26.884739	0.000121725
26.761378	0.000128373
26.638018	0.000135357
26.514658	0.000142691
26.391297	0.00015039
26.267937	0.000158468
26.144577	0.00016694
26.021216	0.000175819
25.897856	0.000185121
25.774496	0.000194859
25.651135	0.000205046
25.527775	0.000215696
25.404415	0.000226821
25.281054	0.000238431
25.157694	0.000250535
25.034334	0.00026314
24.910973	0.000276252
24.787613	0.000289871
24.664253	0.000303995
24.540892	0.000318618
24.417532	0.000333723
24.294172	0.000349291
24.170811	0.00036529
24.047451	0.000381674
23.924091	0.000398384
23.800730	0.000415336
23.677370	0.000432418
23.554010	0.000449476
23.430649	0.000466294
23.307289	0.000482561
23.183929	0.000497789
23.060568	0.000511111
&
