# Supplementary material for: Estimating the power of sequence covariation for detecting conserved RNA structure
Source: Bioinformatics. 2020 Feb 7;36(10):3072–6. doi: 10.1093/bioinformatics/btaa080 (PMC7214042; doi:10.1093/bioinformatics/btaa080)
Supplement: btaa080_Supplementary_Data [file btaa080_supplementary_data.zip › btaa080-Suppl_Data/data/alignments/XIST_Rivas19/R-scape/XIST_Eutherian2.E1e-5.cyk.sto]

# STOCKHOLM 1.0
#=GF ID XIST_h1_exon1/30-1053
#=GF SQ 65

#=GS panTro4_Chimp/chrX/73645870-73644845/1-1007                                       AC panTro4_Chimp/chrX
#=GS hg38_Human/chrX/73852724-73851701/1-1007                                          AC hg38_Human/chrX
#=GS gorGor3_Gorilla/chrX/71018990-71017965/1-1007                                     AC gorGor3_Gorilla/chrX
#=GS nomLeu3_Gibbon/chrX/66555197-66554182/1-1007                                      AC nomLeu3_Gibbon/chrX
#=GS ponAbe2_Orangutan/chrX/71295039-71294019/1-1007                                   AC ponAbe2_Orangutan/chrX
#=GS chlSab2_Green_monkey/chrX/63436939-63435929/1-1007                                AC chlSab2_Green_monkey/chrX
#=GS macFas5_Crab-eating_macaque/chrX/71128221-71127215/1-1007                         AC macFas5_Crab-eating_macaque/chrX
#=GS rheMac3_Rhesus/chrX/73529774-73528768/1-1007                                      AC rheMac3_Rhesus/chrX
#=GS papAnu2_Baboon/chrX/65025984-65024973/1-1007                                      AC papAnu2_Baboon/chrX
#=GS calJac3_Marmoset/chrX/65411753-65410734/1-1007                                    AC calJac3_Marmoset/chrX
#=GS susScr3_Pig/chrX/67184029-67182999/1-1007                                         AC susScr3_Pig/chrX
#=GS camFer1_Bactrian_camel/KB018594/87542-88567/1-1007                                AC camFer1_Bactrian_camel/KB018594
#=GS canFam3_Dog/chrX/57356150-57355143/1-1007                                         AC canFam3_Dog/chrX
#=GS ailMel1_Panda/GL194824.1/77307-76286/1-1007                                       AC ailMel1_Panda/GL194824.1
#=GS vicPac2_Alpaca/KB632711/443229-442211/1-1007                                      AC vicPac2_Alpaca/KB632711
#=GS turTru2_Dolphin/JH479788/51035-50065/1-1007                                       AC turTru2_Dolphin/JH479788
#=GS odoRosDiv1_Pacific_walrus/KB229612/228244-227233/1-1007                           AC odoRosDiv1_Pacific_walrus/KB229612
#=GS saiBol1_Squirrel_monkey/JH378192/8940832-8941844/1-1007                           AC saiBol1_Squirrel_monkey/JH378192
#=GS orcOrc1_Killer_whale/KB317041/475728-474761/1-1007                                AC orcOrc1_Killer_whale/KB317041
#=GS lepWed1_Weddell_seal/KB715187/668506-669512/1-1007                                AC lepWed1_Weddell_seal/KB715187
#=GS felCat8_Cat/chrX/59621453-59620430/1-1007                                         AC felCat8_Cat/chrX
#=GS oviAri3_Sheep/chrX/62609509-62608468/1-1007                                       AC oviAri3_Sheep/chrX
#=GS panHod1_Tibetan_antelope/KE116635/1246077-1247134/1-1007                          AC panHod1_Tibetan_antelope/KE116635
#=GS bosTau8_Cow/chrX/82260968-82262023/1-1007                                         AC bosTau8_Cow/chrX
#=GS capHir1_Domestic_goat/chrX/70065978-70067034/1-1007                               AC capHir1_Domestic_goat/chrX
#=GS equCab2_Horse/chrX/55258080-55257122/1-1007                                       AC equCab2_Horse/chrX
#=GS cerSim1_White_rhinoceros/JH767841/791184-790220/1-1007                            AC cerSim1_White_rhinoceros/JH767841
#=GS oryCun2_Rabbit/chrX/52390014-52388978/1-1007                                      AC oryCun2_Rabbit/chrX
#=GS musFur1_Ferret/GL897241/641964-642957/1-1007                                      AC musFur1_Ferret/GL897241
#=GS triMan1_Manatee/JH594676/11295431-11294396/1-1007                                 AC triMan1_Manatee/JH594676
#=GS tupChi1_Chinese_tree_shrew/KB365963/76531-75451/1-1007                            AC tupChi1_Chinese_tree_shrew/KB365963
#=GS chiLan1_Chinchilla/JH722051/284070-285025/1-1007                                  AC chiLan1_Chinchilla/JH722051
#=GS ochPri3_Pika/JH802116/2834100-2833116/1-1007                                      AC ochPri3_Pika/JH802116
#=GS otoGar3_Bushbaby/GL873882/186728-185734/1-1007                                    AC otoGar3_Bushbaby/GL873882
#=GS dasNov3_Armadillo/JH583104/175559-174549/1-1007                                   AC dasNov3_Armadillo/JH583104
#=GS oryAfe1_Aardvark/JH864857/142607-141690/1-1007                                    AC oryAfe1_Aardvark/JH864857
#=GS mm10_Mouse/chrX/103483228-103482218/1-1007                                        AC mm10_Mouse/chrX
#=GS rn6_Rat/chrX/74346950-74345948/1-1007                                             AC rn6_Rat/chrX
#=GS mesAur1_Golden_hamster/KB708354/1515713-1516705/1-1007                            AC mesAur1_Golden_hamster/KB708354
#=GS myoLuc2_Microbat/GL429771/10780123-10781034/1-1007                                AC myoLuc2_Microbat/GL429771
#=GS cavPor3_Guinea_pig/scaffold_26/23393606-23394529/1-1007                           AC cavPor3_Guinea_pig/scaffold_26
#=GS micOch1_Prairie_vole/chrUn_JH996487/1882571-1883569/1-1007                        AC micOch1_Prairie_vole/chrUn_JH996487
#=GS criGri1_Chinese_hamster/KE381632/1674836-1675860/1-1007                           AC criGri1_Chinese_hamster/KE381632
#=GS eptFus1_Big_brown_bat/JH977917/193471-194366/1-1007                               AC eptFus1_Big_brown_bat/JH977917
#=GS octDeg1_Brush-tailed_rat/JH651887/390420-391310/1-1007                            AC octDeg1_Brush-tailed_rat/JH651887
#=GS eriEur2_Hedgehog/JH835576/1286738-1285716/1-1007                                  AC eriEur2_Hedgehog/JH835576
#=GS conCri1_Star-nosed_mole/JH655896/1148878-1148046/2-836//1147939-1147812/873-1007  AC conCri1_Star-nosed_mole/JH655896
#=GS sorAra2_Shrew/JH798316/459536-458442/1-1007                                       AC sorAra2_Shrew/JH798316
#=GS jacJac1_Lesser_Egyptian_jerboa/JH725476/114610-115571/1-1007                      AC jacJac1_Lesser_Egyptian_jerboa/JH725476
#=GS eleEdw1_Cape_elephant_shrew/JH947307/6763907-6762922/1-1007                       AC eleEdw1_Cape_elephant_shrew/JH947307
#=GS speTri2_Squirrel/JH393493/493450-492453/1-1007                                    AC speTri2_Squirrel/JH393493
#=GS echTel2_Tenrec/JH980401/1900349-1899563/187-1007                                  AC echTel2_Tenrec/JH980401
#=GS myoDav1_Davids_myotis_bat/KB105958/147488-146821/1-769                            AC myoDav1_Davids_myotis_bat/KB105958
#=GS pteAle1_Black_flying-fox/KB030901/138564-137968/411-1005//138828-138566/1-286     AC pteAle1_Black_flying-fox/KB030901
#=GS pteVam1_Megabat/scaffold_7187/74924-74320/402-1005//75180-74926/1-278             AC pteVam1_Megabat/scaffold_7187
#=GS hetGla2_Naked_mole-rat/JH602149/7419334-7419858/1-548//7435381-7435647/670-955    AC hetGla2_Naked_mole-rat/JH602149
#=GS chrAsi1_Cape_golden_mole/JH823495/2882734-2882252/1-494//2882001-2881710/698-1007 AC chrAsi1_Cape_golden_mole/JH823495
#=GS monDom5_Opossum/chr4/394372120-394371758/331-682                                  AC monDom5_Opossum/chr4
#=GS monDom5_Opossum/chr4/394371744-394371448/331-621                                  AC monDom5_Opossum/chr4
#=GS monDom5_Opossum/chr4/394372402-394372133/331-594                                  AC monDom5_Opossum/chr4
#=GS cheMyd1_Green_seaturtle/KB595324/1125720-1125827/186-284                          AC cheMyd1_Green_seaturtle/KB595324
#=GS cheMyd1_Green_seaturtle/KB523583/1713302-1713378/119-202                          AC cheMyd1_Green_seaturtle/KB523583
#=GS oryLat2_Medaka/scaffold1996/1810-1572/337-678                                     AC oryLat2_Medaka/scaffold1996
#=GS cheMyd1_Green_seaturtle/KB601989/6852454-6852287/78-248                           AC cheMyd1_Green_seaturtle/KB601989
#=GS xenTro7_X.tropicalis/KB021732/237297-236977/336-675                               AC xenTro7_X.tropicalis/KB021732

panTro4_Chimp/chrX/73645870-73644845/1-1007                                       TGCTGCAGCCATA-TTT---CTTACCCTCTCGGG-GCTG---GAAGCTTCCT---GACTGAAGATCTCTCTGCACTTGGGGTTCTTTCTAG-AACATTTTC-TAGTCCC-------CCAACACCC-TTTATG-------------GCGTATTTC--TT-----TAA-----AA---AAA-----T--CA-CCTAA--AT-
hg38_Human/chrX/73852724-73851701/1-1007                                          TGCTGCAGCCATA-TTT---CTTACTCTCTCGGG-GCTG---GAAGCTTCCT---GACTGAAGATCTCTCTGCACTTGGGGTTCTTTCTAG-AACATTTTC-TAGTCCC-------CCAACACCC-TTTATG-------------GCGTATTTC--TT-----TAA-----AA---AAA-----T--CA-CCTAA--AT-
gorGor3_Gorilla/chrX/71018990-71017965/1-1007                                     TGCTGCAGCCATA-TTT---CTTACTGTCTCGGG-GCTG---GAAGCTTCCT---GACTGAAGATCTCTCTGCACTTGGGGTTCTTTCTAG-AACATTTTC-TAGTCCC-------CCAACACCC-CTTATG-------------GCGTATTTC--TT-----TAA-----AA---AAA-----T--CA-CCTAA--AT-
nomLeu3_Gibbon/chrX/66555197-66554182/1-1007                                      TGCTGCAGCCATA-TTT---CTTCCTCTCTCGGG-GCTG---GAAGCTTCCT---GACTGAAGATCTCTCTGCACTTGGGGTTCTTTCTAG-AACATTTTC-TAGTCCC-------CCAACACCC-CTTATG-------------GTGTATTTC--TT-----TAA-----AA---AAA-----T--CA-CCTAA--AT-
ponAbe2_Orangutan/chrX/71295039-71294019/1-1007                                   TGCTGCAGCCATA-TTT---CTTCCTCTCTCGGG-GCTG---GAAGCTTACT---GACTGAAGATCTCTCTGCACTTGGGGTTCTTTCTAG-AACATTTTC-TAGTCCC-------CCAACACCC-CTTATG-------------GAGTATTTC--TT-----TAA-----AA---AAA-----T--CA-CCTAA--AT-
chlSab2_Green_monkey/chrX/63436939-63435929/1-1007                                TGCTGCAGCCATA-TTT---CTTCCTCTCTCGGG-GCTG---GAAGCTTCCT---GACTGAAGATCTCTCTGCACTTGGGGTTCTTTCTAG-AACATTTTC-TAGTCCC-------CCAACACCC-CTTATG-------------GCGTATTTC--TT-----TAA-----AA---A-A-----T--CA-CCTAA--AT-
macFas5_Crab-eating_macaque/chrX/71128221-71127215/1-1007                         TGCTGCAGCCATA-TTT---CTTCCTCTCTCGGG-GCTG---GAGGCTTCCT---GACTGAAGATCTCTCTGCACTTGGGGTTCTTTCTAG-AACATTTTC-TAGTCCC-------CCAACACCC-CTTATG-------------GCGTATTTC--TT-----TAA-----AA---A-A-----T--CA-CCTAA--AT-
rheMac3_Rhesus/chrX/73529774-73528768/1-1007                                      TGCTGCAGCCATA-TTT---CTTCCTCTCTCGGG-GCTG---GAGGCTTCCT---GACTGAAGATCTCTCTGCACTTGGGGTTCTTTCTAG-AACATTTTC-TAGTCCC-------CCAACACCC-CTTATG-------------GCGTATTTC--TT-----TAA-----AA---A-A-----T--CA-CCTAA--AT-
papAnu2_Baboon/chrX/65025984-65024973/1-1007                                      TGCTGCAGCCATA-TTT---CTTCCTCTCTCGGG-GCTG---GAGGCTTCCT---GACTGAAGATCTCTCTGCACTTGGGGTTCTTTCTAG-AACATTTTC-TAGTCCC-------CCAACACCC-CTTATG-------------GCGTATTTC--TT-----TAA-----AA---A-A-----T--CA-CCTAA--AT-
calJac3_Marmoset/chrX/65411753-65410734/1-1007                                    TGCTGCAGCCATA-TTT---CTTCCTCTCCCGGG-GCTG---GAAGCTTCTT---TATTGAAGATCTCTCTGCACTTGGGGTTCTTTCTAG-AACATTTTC-TAGTTCC-------CCAACACCT-CTTATG-------------GCGTATTTC--TT-----TAG-----AA---AAAA----T--CA-CCTAA--AT-
susScr3_Pig/chrX/67184029-67182999/1-1007                                         TGCGACCGCCATA-TTT---CTTCTTTTTCCCGG-G-TG---GAAGCTTGCT---GGTATTGGATCTCTTTGCCCGTGTGGTTCTTTCTGG-AACATTTTC-CAGCCCC-------CAGCCATGC-CTTATG-------------GCATATTTC--TT-----TAA-----AA---AAAAAT--C--CA-CCAAA--AA-
camFer1_Bactrian_camel/KB018594/87542-88567/1-1007                                TGCGACCGCCATA-TTT---CTTCTTTTCCCGGG-G-TG---GAAGCTTGCT---GATATTGGATCTCTTTGCCCGTGTGGTTCTTTCTGG-AACATTTTC-CATCCCCCACCC--CAACCATCC-CTTATG-------------GCGTATTTCTTTT-----TAA-----AA---AAT-----C--CA-TCAAA--TT-
canFam3_Dog/chrX/57356150-57355143/1-1007                                         TGCTGCCGCCATA-TTT---CTTCCTTTCCCGAG-A-TG---GTAGCTCGCT---AACAGTGGGTGTCTTCGCCCGTGTGGTTCTTTCTGG-AACGTTTTC-CAGCTC--------CAACCACCC-CTTATG-------------CCGTATTTC--TT-----TAA-----GA---AAAT----T--CA-CCCAA--AT-
ailMel1_Panda/GL194824.1/77307-76286/1-1007                                       TGCTGCCGCCATA-TTT---CTTCCTTTCCCGGG-G-TG---GAAGCTTGCT---AACCGTGGATATCTTTGCCCGTGTGGTTCTTTCTGG-AACATTTTC-CAG-CCC-------CAACCACCT-CTTATG-------------GCGTATTTC--TT-----TAA-----GA---AAAT----T--CA-CCAAA--AT-
vicPac2_Alpaca/KB632711/443229-442211/1-1007                                      TGCGACCGCCATA-TTT---CTTCTTTTCCCGGG-G-TG---GAAGCTTGCT---GATATTGGATCTCTTTGCCCGTGTGGTTCTTTCTGG-AACATTTTC-CATCCCCCACCC--CAACCATCC-CTTATG-------------GCGTATTTCTTTT-----TAA-----AA---AAT-----C--CA-TCAAA--TT-
turTru2_Dolphin/JH479788/51035-50065/1-1007                                       TGCGACCGCCATA-TTT---CTTCTTTTCCCGGG-G-TA---GAAGCTTGCT---CATATTGGATCTCTTTGCCCTTGTGGTTCTTTCTGG-AACATTTTC-CAGCCCC-------CAACCATGC-CTTATG-------------GCGTATTTC--TT-----TTA-----AA---AAAT----T--CA-CCAAA--AA-
odoRosDiv1_Pacific_walrus/KB229612/228244-227233/1-1007                           TGCTGCCGCCATA-TTT---CTTCCCTTCCCGGG-T-TG---GAAGCTCGCT---AAGAGTGGATATCTTTGCCCGTGTGGTTCTTTCTGG-AACGTTTTC-CAG-CCC-------CAGCCACGT-CTTATG-------------GCGCATTTC--TT-----TAA-----GA---AAAT----T--CA-CCAAA--AT-
saiBol1_Squirrel_monkey/JH378192/8940832-8941844/1-1007                           TGCTGCAGCCATA-TTT---CTTTCTCTGCCGGG-GCTG---GAAGCTTCTT---CACTGAAGATCTTTCTGCACTTGGGGTTCTTTCTAG-AACA-TTTC-TAGGCCC-------CCAACACTC-CTTATG-------------GCCTATTTC--TT-----TAG-----AA---AAAA----T--CA-CCTAA--AT-
orcOrc1_Killer_whale/KB317041/475728-474761/1-1007                                TGCGACCGCCATA-TTT---CTTCTTTTCCCGGG-G-TA---GAAGCTTGCT---CATATTGGATCTCTTTGCCCTTGTGGTTCTTTCTGG-AACATTTTC-CAGCCCC-------CAACCATGC-CTTATG-------------GCGTATTTC--TT-----TTA-----AA---AAAT----T--CA-CCAAA--AA-
lepWed1_Weddell_seal/KB715187/668506-669512/1-1007                                TGCTGCCGCCATA-TTT---CTTCCCTTCCCG-G-CTTG---GAAGCTCGAT---AAGAGTGGATATCTTTGCCCGTGTGGTTCTTTCTGG-AACATTTTC-CAG-CCC-------CAACCACCT-CTTATG-------------GCGTATTTC--TT-----TAA-----GA---AAAT----T--CA-CCAAA--AT-
felCat8_Cat/chrX/59621453-59620430/1-1007                                         TGCGGCCGCCATA-TTT---CTTCCTTTCCCGGG-G-TG---GAAGCTTGCT---AACAGTGGATATCTTTGCCCGTGTGGTTCTTTCTGG-AACATTTTC-CAG-CCC-------CGACCACTC-CTTATG-------------GCGTATTTC--TT-----TTA-----AA---AAAT----T--CA-CGAAA--AT-
oviAri3_Sheep/chrX/62609509-62608468/1-1007                                       TGCGACCGCCATA-TTT---CTTCTTTTCCCGAG-G-TG---GAAGCTTATT---AATATTGGATTTCTTTGCCCGTGTGGTTCTTTCTGG-AACATTTTC-CAGACCC-------CAACCATGC-CTTATG-------------GCATATTTC--TT-----GGA-----AA---AAA-----TTACA-CCAAA--AA-
panHod1_Tibetan_antelope/KE116635/1246077-1247134/1-1007                          TGCGACCGCCATA-TTT---CTTCTTTTCCCGAG-G-TG---GAAGCTTATT---AATATTGGATCTCTTTGCCCGTGTGGTTCTTTCTGG-AACATTTTC-CAGACCC-------CAACCATGC-CTTATG-------------GCGTATTTC--TT-----GGA-----AA---AAA-----TTACA-CCAAA--AA-
bosTau8_Cow/chrX/82260968-82262023/1-1007                                         TGCGACCGCCATA-TTT---CTTCTTTTCCCGAG-A-TG---GAAGCTTATT---AATATTGGATTTCTTTGCCTGTGTGGTTCTTTCTGG-AACATTTTC-CAGACCC-------CAACCATGC-CTTATG-------------GCATATTTC--TT-----GGA-----AA---AAA-----TTACA-CCAAA--AA-
capHir1_Domestic_goat/chrX/70065978-70067034/1-1007                               TGCGACCGCCATA-TTT---CTTCTTTTCCCGAG-G-TG---GAAGCTTATT---AATATTGGATTTCTTTGCCCGTGTGGTTCTTTCTGG-AACATTTTC-TAGACCC-------CAACCATGC-CTTATG-------------GCGTATTTC--TT-----GGA-----AA---AAA-----TTACA-CCAAA--AA-
equCab2_Horse/chrX/55258080-55257122/1-1007                                       TGCTGCCGCCATA-TTT---TTTCTTTTCCTAGG-G-TG---GAAACTTGGT---AACACTTGATCTCTTTGCCCGTGTGGTTCTTTCTGG-AACATTTTC-CAGCCCC-------CAACCACCC-ATTATG-------------GCATATTTC--TT-----TAG-----AA---AAAT----T--CA-CCAAA--AT-
cerSim1_White_rhinoceros/JH767841/791184-790220/1-1007                            TGCTGCCGCCATA-TTT---CTTCTTTTCCTGGG-G-CG---GAAGCTTGCA---AACACTTGATCTCTTTGTCCGTGTGGTTCTTTCTGG-AACATTTTC-TAGCCCC-------CGACCACTC-CTTATG-------------GCATATTTC--TT-----TAA-----AA---AAAAAT--G--CA-CCAAA--AT-
oryCun2_Rabbit/chrX/52390014-52388978/1-1007                                      TGCAGCAGCCATA-TTT---CTACTTCTCCCGAG-GTTG---GAAGCTCGCT---AGCCATAGTTCTTTCTGTACTTATGGTTCTTTCTGG-AACATTTTC-CAGTTCC-------CCCCCAATCGCTTATG-------------GGGCATTTC--TT-----AAG-----AA---AAA-----T--CA-CCAAA--AT-
musFur1_Ferret/GL897241/641964-642957/1-1007                                      TGCTGCCGCCATA-TTT---CTTCCTTTCCCGTT-T-TG---GAAGCACGCT---AACGGTGGATATCTTTGCCCGTGTGGTTCTTTCTGG-AACATTTTC-TAG-TCC-------TAGCCACGT-CTTATG-------------GCGTATTAA--TT-----TGA-----GA---AAAT----T--CA-CCAAA--AT-
triMan1_Manatee/JH594676/11295431-11294396/1-1007                                 AGCAGCAGCCATA-TTT---CTTCTTCTCCCGGG-GACA---GAGGGTTGCT---AACGCTAGATCTCTCTGTCCTAATGGGTCTTTCTAG-AAGGTCTTC-CAGTCCC-------CTACTACGC-CTTA-G-------------GCGTATTTC--TT-----TTA-----AAGGCAAA-----T--CA-CTTAA--AT-
tupChi1_Chinese_tree_shrew/KB365963/76531-75451/1-1007                            TGCAGCGGCCATA-TTT---CTTCTTCTCCCTGG-G-TG---GAAGCTTGCT---GACTG--GATGTCTCCTCGCTTCTGGTTCTTTCTGG-AACATTTTC-TAGGCCA-------TCACCACCA-CTTATG-------------GCGCATTTC--TT-----TAA-----CC---AAAAACCCC--CA-CCAAG--AT-
chiLan1_Chinchilla/JH722051/284070-285025/1-1007                                  TGCTGCAGCCATA-TTT---CTTTCTCTCCGGGG-GACA---GGAGCTTCCT---AACCGTAGGTCTCTCTGCATTTGTTATTCTTTCTGG-AACATTTTC-TAGCCCT-------CTAACTCGT-CTTATA-------------GTGTACTTA--GA-----AAA-----CA---AAAA----C--CA-TCAAA--AT-
ochPri3_Pika/JH802116/2834100-2833116/1-1007                                      AGCTGCAGCCATA-TTT---CTGCCTCTCCCGGG-GATG---GTAGCTAGCT---------------------------GGTTCTTTCTGG-AACATTTTC-CAGTACCCCCCCATCCCCCAACG-CTTATG-------------GCGCATTTC--TTTTTGCAAA-----GA---AAT-----T--CA-TCAAA--AT-
otoGar3_Bushbaby/GL873882/186728-185734/1-1007                                    CCCTGCAGCCATG-TTT---CTT---CTCCGGAG-GACA---GAAGCTTCCA---GACTAAAGATCTTGCTGCACTTGGTGCTCTTCCTGG------------AGCACC-------TCAACACTC-TTCATG-------------GCCTATTCT--TT-----AAA-----AC---A-A-----T--AA-CAAAA--AT-
dasNov3_Armadillo/JH583104/175559-174549/1-1007                                   TGCATCGGCCATA-TTT----TTTTTCTCCCGGG-G-TG---GCTATCCGCT---AACTGTAGGTCTCTCTTCTCTTATTGTTCTTTCCGG-AACGATTTC-CAGCCCC-------CTACTACCC-CTCAGG-------------GCATTTCCC--TC-----AAA-----GA---GGAG----C--CA-TGAAG--AT-
oryAfe1_Aardvark/JH864857/142607-141690/1-1007                                    TGGAGCGGCCATA-TTT---CTTTCTCTCCCGGG-GATG---CAAGCTTGCT---AACGATAGAGCTCTCTGCCCTTGTGGTTCTTTCTGG-AGGGTGTTC-CAGCCCT-------TCATCACCC-CCTA-G-------------GCTTATTTC--TT-----AAAAACAGAA---AAA-----T--CA-TCAGA--AG-
mm10_Mouse/chrX/103483228-103482218/1-1007                                        TGCTCCAGCCATG-TTT---GCTCGTTTCCCGTG-GATG---TGCGGTTCTT---CCGT---GGTTTCTCTCCATCTAAGGAGCTTTGGGG-GAACATTTT-TAGTTCCCCTA---CCACCAAGC-CTTATG-------------GCTTATTTA--AG-----AAA-----AC---ATA-----T--CA----AA--AT-
rn6_Rat/chrX/74346950-74345948/1-1007                                             TGCTGCAGCCATA-TTT---GCTCGTCTCCCGTG-GATG---TGAGGTTTCC---TCCGT--GGTTTCTCTCCATCTAAAGGGCTTTTGGG-GAACATTTT-TAATCCCCCTA---CCACCATGC-CTTATG-------------GTGTATTTA--AG-----AAA-----AC---ATA-----T--CA----AA--AT-
mesAur1_Golden_hamster/KB708354/1515713-1516705/1-1007                            TGCTGCAGCCATGTTTT---GCCAGTATTCCGTG-CATA---TGAGGACCCT---CAAG---GGTCTATCCCTATATGATAGGGTCTCTGG-GAACATTTT-TGGTTCCCCTA---CCACCATGC-CTTGTG-------------GTGTGTTTA--AG-----AAA-----AT---ATA-----T--CA----AG--AG-
myoLuc2_Microbat/GL429771/10780123-10781034/1-1007                                TGCCACCGCCATA-TTT---CTTCTTCTCCTGAG-GTGGAATGGAGTCTTGC---TAATGAAGATGTCTTCAGCCATGTGGTTCTTTCTGG-AACATTTTC-CAGCTCT-------CAACCACTC-TTTATG-------------GCGCATTTC--TT-----TTA-----GA---ATAT----T--CA-CCAAA--AT-
cavPor3_Guinea_pig/scaffold_26/23393606-23394529/1-1007                           TTCGGCGGCCATA-TTT---CTTTCTCTCCGGGG-GACA---AGAGCTTCCT---AACCGTAGGTCTCTCTCCATTTGTTATTCTTTCCGG-GACATTTTG-TAGCTCT-------CTAACTCCT-TTTATA-------------GGGTACTTA--GC-----AAA-----CA---AAAG----C--AA-TCAGA--AT-
micOch1_Prairie_vole/chrUn_JH996487/1882571-1883569/1-1007                        TGCCGCAGCCATG-TTT---GCCAGTTTCCCGTG-GATG---TGAGCCTCCT---CCGA---GGTCTCTGTCCATTTACCGGGGTCTCTGGGAACGTTTTT-TCGTTCCCTTA---CCACCATGC-CTTATG-------------GTGTATTTA--AG-----AAA-----AT---ATA-----T--CA----AG--AT-
criGri1_Chinese_hamster/KE381632/1674836-1675860/1-1007                           GACTGCGGCCATA-TTTTAAAGCAGTCTTCTGTG-GATG---TGA-----------------GGTTTCTCCCTATATAACAGGGTCTCTGG-GAACATTTT-TAGTTCCCCTA---CCACCATGC-CTTATG-------------GTGTGTTTA--AG-----GAA-----TT---ATA-----T--CA----AG--AT-
eptFus1_Big_brown_bat/JH977917/193471-194366/1-1007                               TGCCACCGCCATA-TTT---CTTCTCCTGAGGTGTAATG---GAGTCTTGCT---AATAGAAGAGGTCTTCAGCCATGTGGTTCTTTCTGG-AACATTTTC-CAGCTCT-------CAACCACTC-TTTATG-------------GCGCATTTC--TT-----TTA-----AA---AAAT----T--CA-CCAAA--AT-
octDeg1_Brush-tailed_rat/JH651887/390420-391310/1-1007                            TGCAGCAGCCATC-TTT-------CTCTCCGGGG-GACA---GGAGCTTCCT---AACCGTAGGTCTCTCTGCATTTGTTATTCTTTGTGG-GACATTTTC-TGGCGCT-------CTAACTTGT-CTTGTA-------------GAGTACTTA--AA-----AAA-----GA---AAAC----T--CA-TCAAA--AT-
eriEur2_Hedgehog/JH835576/1286738-1285716/1-1007                                  TGCAATGGCCATG-TTT---TTTCTTCGCGTGAT-GAAA---ATGGT---------------GAGCTGCTAGCCCACGTAATTCTTTTTAG-AAAATTTTT-GAATCCCCC-----CAACCATCC-ATCATG-------------GCCTATTTA--TT-----TTC-----TA---AGA-----C--CA-TTCAACCAC-
conCri1_Star-nosed_mole/JH655896/1148878-1148046/2-836//1147939-1147812/873-1007  -GCGGTCGCCATG-TTT---CTTCTTCTCCGTGC-TGTG---GTG-----------------GCGCTCTTTGCTCCTATGGTTCATTCTGG-AACATTTTG-TA-TCTT-------CCAACACCC-CTTAGG-------------GTGTATTTC--TT-----TTC-----AA---AGAG----C--CA-TTAAA--AT-
sorAra2_Shrew/JH798316/459536-458442/1-1007                                       TGCAGCAGCCATT-TTT---CCGCCATGC------GGTG---AAATCTTCTG---AAAA---GGACTTCTTACCCCTGTGGTTCTTTCTGG-ATCATTTTC-CAGCATG-------CTATTACCC-CTACTG-------------GGGTACTTA--TT-----TTT-----AA---GGA-----C--CATCCTAA--AT-
jacJac1_Lesser_Egyptian_jerboa/JH725476/114610-115571/1-1007                      TCAAGCAGCCATG-TTT-------GACTCGAGTG-ATTA---TGA-----------------GGTCCTTTCCACTTAGTGGATCCTTGAGG-AACAATTTCTTAGTACCT------CCGACACAC-CCTATG-------------GTGTGCTCG--AAGC---TAA-----TA---ATA-----T--CA----AA--AT-
eleEdw1_Cape_elephant_shrew/JH947307/6763907-6762922/1-1007                       TGCAGCGGCCATA-TTT---CTTTCAC-CTTTGG-ATTG---GAAGCTTAGA---GACTGAGGATATTTAAGCCCCTATCGTTCTTTCTGG-AAGGTTTTC-TA-AACC-------CTATCATGC-CTCA-G-------------GCATATTTC--TT-----TGA-----GT---AAAGTAA-T--CA-TTAGA--AT-
speTri2_Squirrel/JH393493/493450-492453/1-1007                                    TGGTGCAGCCATG-TTT---CGTCTTCTC---------G---GGAGTTTCCT---ACACGTATGTTTCTCTTTATTTGCGGG--TTTAAGG-ACCATTTTA-GGGTTCT-------AGACCACCC-ACGATGTGGGGTCTTTTGCGGGTATTTA--AC-----AAA-----GA---AGG-----G--------AA--AT-
echTel2_Tenrec/JH980401/1900349-1899563/187-1007                                  --------------------------------------------------------------------------------------------------------------------------------------------------------------------------------------------------------
myoDav1_Davids_myotis_bat/KB105958/147488-146821/1-769                            TGCCACCGCCATA-TTT---CTTCTTCTCCTGAG-GTGG---AATGGGATCTTTCTAATGAAGATGTCTTCAGCCATGTGGCTCTTTCTGG-AACATTTTC-CAGCTCT-------CAACCACTC-TTTATG-------------GCGCATTTC--TT-----TTA-----GA---ATAT----T--CA-CCAAA--AT-
pteAle1_Black_flying-fox/KB030901/138564-137968/411-1005//138828-138566/1-286     TGCTGTCGCCATT-TCT------TATTTCCTAGG-AGAA---CATGCTTGCT---AACAGCAGATATCTTCACCC-TGTCCTTCTTTCTGG-AACACGTTC-CAGCTCTCAGCTCCCAACCACTA-TTTATA-------------GTACATTTC--TTCT---TTA-----GA---AAT-----C--CA-CCAAA--AT-
pteVam1_Megabat/scaffold_7187/74924-74320/402-1005//75180-74926/1-278             TGCTGTCGCCA---TTT---CTTATTTTCTAGGA-G-AA---CATGCTTGCT---AACAGCAGATATGTTCACCC-TGTCCTTCTTTCTGG-AACATGTTC-CAGCTCTCAGCTCCCAACCACTA-TTTATA-------------GTACATTTC--TTCT---TTA-----GA---AAT-----C--CA-CCAAA--AT-
hetGla2_Naked_mole-rat/JH602149/7419334-7419858/1-548//7435381-7435647/670-955    TGCTGCAGCCATA-TTT---CTTTCTCTCCGGGG-GACA---GGAGCTTCCT---AACCGTAGGTCTCTCTGCATTTGTTATTCTTTCTGG-AACATTTTC-TAGCCCT-------CTAACTCCT-CTTATA-------------GTGTACTTA--GA-----AAA-----CA---AAAA----C--TA-TCAAA--AT-
chrAsi1_Cape_golden_mole/JH823495/2882734-2882252/1-494//2882001-2881710/698-1007 TGCGGCAGCCATA-TTTCTTCTTCCTCTCTCAGG-GATG---GAAGCTTACT---AACTGGAAATATCTCTGTCCTTGTGGTTCTTTCTGG-AAGGTTTTC-CAGCCCT-------CCACCACAC-CTTA-G-------------ACATATTTC--TT-----TAA-----AA---AAAGAAA-T--AA-TCAAA--AC-
monDom5_Opossum/chr4/394372120-394371758/331-682                                  --------------------------------------------------------------------------------------------------------------------------------------------------------------------------------------------------------
monDom5_Opossum/chr4/394371744-394371448/331-621                                  --------------------------------------------------------------------------------------------------------------------------------------------------------------------------------------------------------
monDom5_Opossum/chr4/394372402-394372133/331-594                                  --------------------------------------------------------------------------------------------------------------------------------------------------------------------------------------------------------
cheMyd1_Green_seaturtle/KB595324/1125720-1125827/186-284                          --------------------------------------------------------------------------------------------------------------------------------------------------------------------------------------------------------
cheMyd1_Green_seaturtle/KB523583/1713302-1713378/119-202                          --------------------------------------------------------------------------------------------------------------------------------------------------------GA--TG-----GAA-----AG---GTC-----T--AA-CAGCA--AT-
oryLat2_Medaka/scaffold1996/1810-1572/337-678                                     --------------------------------------------------------------------------------------------------------------------------------------------------------------------------------------------------------
cheMyd1_Green_seaturtle/KB601989/6852454-6852287/78-248                           ----------------------------------------------------------------------------------------CAG-AAATGTTCA-TAACTCT-------GAACAAAAT-ATTATG-------------GTTGTTCTT--TC-----AAA-----AG---TTT-----A--CA-ACTGA--ACA
xenTro7_X.tropicalis/KB021732/237297-236977/336-675                               --------------------------------------------------------------------------------------------------------------------------------------------------------------------------------------------------------
#=GC SS_cons                                                                      :<<<<-<<<-----<<<---<-<<<<<____>>>->>->--->>>---->>>----->>>>::::::{{{{{{{,,,,,,<<<<<____>>->>>,,,,,,,,,{{{{{,,,,,,,[[[[--[[[-[----[-------------[[------------------[-----[[---[[[-----[,,,,,,,,,,,,,,,
#=GC SS_cons_1                                                                    :::::::::::::::::::::::::::::::::::::::::::::<<<<_______________________________________________________________________________________________________________________________________________________

panTro4_Chimp/chrX/73645870-73644845/1-1007                                       --TCCATAAAATATTT-TTTTAAATTCTATACTTTCTCCTAG-------------TG--TCTTCTTGACACGT-------CC---TC---CATATTTTTTAAAAAAAA-GTATTTG-GAATATTTT----GAGGCAATT---------------TTTAA---TATTT--A-------AGGAATTTT-T----CTTTGGAA
hg38_Human/chrX/73852724-73851701/1-1007                                          --TCCATAAAATATTT-TTTTAAATTCTATACTTTCTCCTAG-------------TG--TCTTCTTGACACGT-------CC---TC---CATATTTTTTTAAAGAAA-GTATTTG-GAATATTTT----GAGGCAATT---------------TTTAA---TATTT--A-------AGGAATTTT-T----CTTTGGAA
gorGor3_Gorilla/chrX/71018990-71017965/1-1007                                     --TCCATAAAATATTT-TTTTAAATTCTATACTTTCTCCTAG-------------TG--TCTTCTTGACACGT-------CC---TC---CATATTTTTTTTTTAAAA-GTATTTG-GAATATTTT----GAGGCAATT---------------TTTAA---TATTT--A-------AGGAATTTT-T----CTTTGGAA
nomLeu3_Gibbon/chrX/66555197-66554182/1-1007                                      --TCCATAAAATATTT-TTTAAAATTCTATACTTTCTCCTAG-------------TG--TTTTCTTGACACGT-------CC---TC---CATATTTTTTTAAAAAAA-GTATTTG-GAATATTTT----GAGGCAATT---------------TTTAA---TTTTT--A-------AGGAATTTT-T----CTTTGGAA
ponAbe2_Orangutan/chrX/71295039-71294019/1-1007                                   --TCCATAAAATATTT-TTAAAAATTCTATACTTTCTTCTAG-------------TG--TTTTCTTGACACAT-------CC---TC---CATATTTTTTTAAAAAAA-ATATTTG-GAATATTTT----GAGGCAATT---------------TTTAA---TTTTT--A-------AGGAATTTT-T----CTTTGGAA
chlSab2_Green_monkey/chrX/63436939-63435929/1-1007                                --TCCATAAAATATTT-TTTAAAATTCTATACTTTCTCCTAG-------------TG--TTTTCTTGACACGT-------CC---TC---CATATTTTTTTAAAAAAA-GTATTTG-GAATATTTT----GAGGCAATT---------------TTTAA---TATTT--A-------AGGAATTTT-T----TTTTGGAA
macFas5_Crab-eating_macaque/chrX/71128221-71127215/1-1007                         --TCCATAAAATATTT-TTTAAAATTCTATACTTTCTCCTAG-------------TG--TTTTCTTGACACGT-------CC---TC---CATATTTTTTTAAAAAAA-GTATTTG-GAATATTTT----GAGGCAATT---------------TTTAA---TTTTT--A-------AGGAATTTT-T----TTTTGGAA
rheMac3_Rhesus/chrX/73529774-73528768/1-1007                                      --TCCATAAAATATTT-TTTAAAATTCTATACTTTCTCCTAG-------------TG--TTTTCTTGACACGT-------CC---TC---CATATTTTTTTAAAAAAA-GTATTTG-GAATATTTT----GAGGCAATT---------------TTTAA---TTTTT--A-------AGGAATTTT-T----TTTTGGAA
papAnu2_Baboon/chrX/65025984-65024973/1-1007                                      --TCCATAAAATATTT-TTTAAAATTCTATACTTTCTCCTAG-------------TG--TTTTCTTGACACGT-------CC---TC---CATATTTTTTTTAAAAAAAGTATTTG-GAATATTTT----GAGGCAATT---------------TTTAA---TTTTT--A-------AGGAATTTT-T----TTTTGGAA
calJac3_Marmoset/chrX/65411753-65410734/1-1007                                    --TCCATAAAATA-TT-TAAAAAATTCTATACTTTAACCAAG-------------TG--TTTTCTTGACACGT-------CC---TC---CATATTTTTTTGAAA----GCATTTG-GAATATTTT----GAGGCAATT---------------TTTAA---TATTT--A-------AGGAATTTT-T----CTTTGGGA
susScr3_Pig/chrX/67184029-67182999/1-1007                                         --TTCATAAAATG-TT-TTAAAATTTCTAAACTTTCTCCTAA-------------TA--TTTTCTTGACACCT-------TA---TC---TCTAGTTTACAG-------TTATTTG-GGATATTTT----AAGGCAACT---------------TTCTA---TTTTA--A-------AATAATTTT-T----CTTTGGAA
camFer1_Bactrian_camel/KB018594/87542-88567/1-1007                                --TTCATAAAATA-TT-TTAAAAATTCTAAACTTTCTCCTAC-------------TA--TTTTCTTGACATCT-------TC---TC---ACTATTTTACAG-------GTATTTG-GGATATTTT----AAGGCAATT---------------TTCTA---TTTTA--A-------GGCAGTTTT-T----CTTTGGAA
canFam3_Dog/chrX/57356150-57355143/1-1007                                         --TCCATAAAATA-TC-TTAACAATTCTGAACTTTCTTCGAG-------------TG--TTTTCTTGACACCT-------CC---TC---CCTATTTTTCAG-------GTATTTG-GGATATTTT----TAGGCAATT---------------TTCCA---TTTTA--A-------AAGAATTTT-T----CATTGGAA
ailMel1_Panda/GL194824.1/77307-76286/1-1007                                       --TCCATAAAATA-TT-TTAATAATTCTAAACTTTCTTCGAG-------------TA--TTTTCTTGACACCT-------CC---TC---CCTATTTTTCAG-------ATATTTG-GGATATTTT----TAGGCAATT---------------TTCAA---TTTTA--A-------AGGAATTTT-T----CATTGGAA
vicPac2_Alpaca/KB632711/443229-442211/1-1007                                      --TTCATAAAATA-TT-TTAAAAATTCTAAACTTTCTCCTAC-------------TA--TTTTCTTGACATCT-------TC---TC---ACTATTTTACAG-------GTATTTG-GGATATTTT----AATGCAATT---------------TTCTA---TTTTA--A-------AGCAGTTTT-T----CTTTGGAA
turTru2_Dolphin/JH479788/51035-50065/1-1007                                       --TTCATAAAATA-TT-TTTAAAAATCTGAAATTTCTCCTAG-------------TA--TTTTCTTGACA----------CC---TC---GCTATTTTACAG-------ATATTTG-GGATATTTT----TAGGCAGTT---------------TTCAA---TTTTA--A-------AGGAATTTT-T----CTTTGGAA
odoRosDiv1_Pacific_walrus/KB229612/228244-227233/1-1007                           --TCCATAAAATA-TT-TTGATAATCCTGAACTTTCTTCGAG-------------TG--TTTTCTTGACACCT-------CC---TC---CCTATTTTTCAG-------GTATTTG-GGATATTTT----TAGGCAATT---------------TTCAA---TTTTA--A-------AGGAATTTT-T----CATTGGAA
saiBol1_Squirrel_monkey/JH378192/8940832-8941844/1-1007                           --TCCATAAAATA-TT-TTAAAAATTCTATACTTTAACCAAA-------------TG--TTTTCTTGACACGT-------CC---TC---CATATTTTTTTGGAAA---GTATTTG-GAATATTTT----GAGGCAATT---------------TTTTA---TATTT--A-------AGGAATTTT-T----CTTTGGGA
orcOrc1_Killer_whale/KB317041/475728-474761/1-1007                                --TTCATAAAATA-TT-TTTAAAAATCTGAAATTTCTCCTAG-------------TA--TTTTCTTGACA----------CC---TC---GCTATTTTACAG-------ATATTTG-GGATATTTT----TAGGCAGTT---------------TTCAA---TTTTA--A-------AGGAATTTT-T----CTTTGGAA
lepWed1_Weddell_seal/KB715187/668506-669512/1-1007                                --TCCATAAAATA-TT-TTGATAATCCTAAACTTTCTTCGAG-------------TG--TTTTCTTGACACCT-------CT---TC---CCTATTTTTCAG-------GTATTTG-GGATATTTT----TAGGCAATT---------------CTCAG---TTTTA--A-------AGGAATTTT-T----CATTGGAA
felCat8_Cat/chrX/59621453-59620430/1-1007                                         --TCCATAAAATA-TT-TTAACAATTCTAAACTTTCTCCGAG-------------TG--TTCTCTTGACATCT-------CC---TC---CCTATTTTTTCAG------GTATTTG-GAATATTTT----TAGGTAATT---------------TTCCA---TTTTA--A-------AGGAATTTT-T----CACTGGAA
oviAri3_Sheep/chrX/62609509-62608468/1-1007                                       --TTCATAAAATA-TT-TTTAAAAACCTAAACTTTCTTCTAG-------------TA--TTTTCTTGACACCT-------TC---TC---AGTATTTTACAG-------ATACTTGGGGCTATTTT----AAGGCAATT---------------TTCCA---TTTTA--A-------AGGACGTTT-T----CTTTGGAA
panHod1_Tibetan_antelope/KE116635/1246077-1247134/1-1007                          --TTCATAAAATA-TT-TTTAAAAACCTGAACTTTCTTCTAG-------------TA--TTTTCTTGACACCT-------TC---TC---AGTATTTTACAG-------ATACTTGGGGATATTTT----AAGGCAATT---------------TTCCA---TTTTA--A-------AGAACGTTT-T----CTTTGGAA
bosTau8_Cow/chrX/82260968-82262023/1-1007                                         --TTCATAAAATA-TT-TTTAAAAACCTGAACTTTCTTCTAG-------------TA--TTTTCTTGACACCT-------TC---TC---AGTATTTTACAG-------ATACTTGGGGATATTTT----TAGGCAATT---------------TTCCA---TTTTA--A-------AGGACGTTT-T----CTTTGGAA
capHir1_Domestic_goat/chrX/70065978-70067034/1-1007                               --TTCATAAAATA-TT-TTTAAAAACCTAAACTTTCTTCTAG-------------TA--TTTTCTTTACACCT-------TC---TC---AGTATTTTACAG-------ATACTTGGGGATATTTT----AAGGCAATT---------------TTCCA---TTTTA--A-------AGGACGTTT-T----CTTTGGAA
equCab2_Horse/chrX/55258080-55257122/1-1007                                       --TCCATAAAATA-TT-TTTAAAGTTATAAACTTTCTCCTAG-------------TA--TTTTCTTGACACCT-------CC---TC---CCTCTTTTTCAG-------GTATTTA-AGATATTTT----TAGGCAAAT---------------TTTCA---TTTTA--A-------AGGAATTTT-C----TTTGGAAA
cerSim1_White_rhinoceros/JH767841/791184-790220/1-1007                            --TCCATAACACG-TT-TTTAAAGTTCTGAACTTTCTCCTAG-------------TA--TTTTCTTGACACCT-------CC---TC---CCTGTTTTTCAG-------GTATTTG-GGATATTTT----TAGGCAATT---------------TTCCA---TTTTA--A-------AGGAATTTT-T----CTTTGGAA
oryCun2_Rabbit/chrX/52390014-52388978/1-1007                                      --GACATAAAGGG-TT-TTAAGAATTCTGTACTTTTTCCTGA-------------TA--TCTTCTTGACACCT-------CC---TC---CTTATTTTTCAA-------GCATTTC-GAATATTCA----TGGGCAATT---------------TTTCA---TTTTTTCA-------AGGATTTTT-TGCC-CTTTGAAA
musFur1_Ferret/GL897241/641964-642957/1-1007                                      --TCCATAAAATA-TT-TTAATAATTCTAAACTTCCTTTGAG-------------TG--TTTTCTTGACACCT-------CC---TC---CTTATTTTTCAG-------ATATTTG-GGATATTTT----GAGGCAATT---------------TTCAA---TTTTA--A-------AGGAATTTT-T----CACTGGAA
triMan1_Manatee/JH594676/11295431-11294396/1-1007                                 --GCCTTAAGATA-CT-TGAAAAGTTCTGTACTTTATCCTAG-------------GA--TTTTCTTGACACCT-------CC---AT---TTTTGTTTTTCAG------CCATTTG-GAATATTTT----TAGGCAATG---------------TTCCA---TATTT--A-------AGAAATTTT-T----CTTTGGAA
tupChi1_Chinese_tree_shrew/KB365963/76531-75451/1-1007                            --TACATAAAATA-TT-TTAGAGCTCCTATACTTTCTCCTAG-------------TA--TTTTCTTGATATCT-------CC---TC---CTTGTTTTACAG-------GTATTTG-GAATGTTTT----TAGGTAATT---------------TTTCA---CATTT--G-------AGAAATTTT-T----CTTTGGAG
chiLan1_Chinchilla/JH722051/284070-285025/1-1007                                  --TACATAAAATA-TT-TGTAAAATTCCA--------------------------TA--TTTTCTTGACAGCT-------CATTTAC---CTAATTTTTCAG-------ATATTGG-GAATATTTT----TGGGCAGTT---------------TTTAA---T-TTT--A-------AGGATTTTT-T----ATTTGGAA
ochPri3_Pika/JH802116/2834100-2833116/1-1007                                      --TACAAAAGATGC-----AAGAATTCTGCACTTTTTCCTGA-------------TATTTTTTCTTGACATCT-------CC---AC---CCTTTTTTGCAA-------GAATTTT-GAATATCGA----TAGACAAAA---------------TTCCA---TTTTA--A-------AGGATTTTC-CCACCCTTTCGAA
otoGar3_Bushbaby/GL873882/186728-185734/1-1007                                    --TCCAAATCATA-TT-TTAAAGCTTTTTTACTTTCTCCTAA-------------TA---ATTCCTGACA----------CC---TC---CATATTTGTCAAG------TTATTTG-TTATGTATT----AG-----------------------TCAA---TTTTC--A-------AGAAATTTT-G----CTTTGGAA
dasNov3_Armadillo/JH583104/175559-174549/1-1007                                   --TACCTAAAATG-TT-TTTACAATACTAACCTTTCTAATTG-------------TA--TTTTCTTGACACCTTCTTCTCCC---TC---CCAATTTTTCAG-------GCTTTTG-AACGGTTTT----TAGGCAATT---------------TTCCA---TTTTT--A-------AAGAAAGTAGT----ATTAGGAA
oryAfe1_Aardvark/JH864857/142607-141690/1-1007                                    --TACATAAAATA-CT-ATTTCTATTCTGTACTTTATCCTAG-------------TA--TTTTCTTGACACCT-------CC---AT---TTTTATTTTTCA-------GGCATTT-GGATTTTTT----TAGGTAATT---------------TTCCA---TATTT--A-------ACAAAATTT-T----CTTTGGAA
mm10_Mouse/chrX/103483228-103482218/1-1007                                        --TCCACGAG--ATTT-TTGACGTTTTGATATGTTCTGGTAAGAT----------TT--TTTTTTTGACATGT-------CC---TC---CATACTTTTTGA--------TATTTG-TAATATTTT----CAGTCAATT---------------TTTCA---TTTTT--A-------AGGAATATT-T----CTTTGTTG
rn6_Rat/chrX/74346950-74345948/1-1007                                             --TACATAAG--ATTT-TTGATGTTTTGATATGTTCTCGTAA-------------GG--TTTTCTTGACACGT-------CC---TC---CATATTTTTTGA--------TATTTG-TAATATTTT----TGGTCTATT---------------TTTCA---TTTCT--A-------AGGAGTATT-T----GTCTGTCG
mesAur1_Golden_hamster/KB708354/1515713-1516705/1-1007                            --TCCACCAAATGGTT-TTGAAGATTTTATGTGTTCTGGCAG-------------GC--TTTTATTGACACGT-------CC---TT---CATA--TTTTGA--------TATTTT-TTAAATATT----TAGACAATT----------------TTCA---TTTTT--G-------ATGAATATT-T----CTCAGGCA
myoLuc2_Microbat/GL429771/10780123-10781034/1-1007                                --TCTATAAAATA-TT-TTGAAAATTCTAAACTTTCTTCCAG-------------CA--TTTTATTGACA----------CC---TC---CATATTTTTTAG-------GTATTTG-GGATATTTT----TATGACATT---------------TTTCA---TTTTG--A-------AAAAATTTT-T----GTTTGCAA
cavPor3_Guinea_pig/scaffold_26/23393606-23394529/1-1007                           --TACATAAAATATTT-AAAAAAATTCT-------------G-------------TC--TTTTCTTGACACCT-------CA---TTTGTCTCAATTTTCAG-------ATATTGG-TAATATTTT----TGGGACATT---------------TTTAA---TTTTA--A----------AATTTT-T----ATTTGGAA
micOch1_Prairie_vole/chrUn_JH996487/1882571-1883569/1-1007                        --TCCATAAT--ATTT-TTGAAGATTTTATATGTTCTGGTAG-------------GC--TTTTCTTGACATGT-------CT---TT---CATA--TTTTGA--------TATTTG-TAATATTTT----TGGACAATT---------------TTTCA---TTTTT--A-------ATGACTATT-T----CCTTGTCA
criGri1_Chinese_hamster/KE381632/1674836-1675860/1-1007                           --TCCACAAAATGCTT-TTGAACATTTTAAATGTTCTGGTGG-------------GC--TTTTCTTGATACTT-------CC---TT---CATA--TCTTGA--------TATTTG-TAATATTT------AGGCAATT---------------TTTCATTTTTTTT--A-------ATGAATATT-T----CTTTGTCA
eptFus1_Big_brown_bat/JH977917/193471-194366/1-1007                               --TCTATAAAATA-TT-TTGAAAATTCTATACTTTCTTCCAG-------------TA--TTTTATTGACA----------CC---TA---CCTATTTTTTAG-------GTATTTG-GGATATTTT----TATGACATT---------------TTTCA---TTTTA--A-------AGAAATTTT-T----GTTTGCAA
octDeg1_Brush-tailed_rat/JH651887/390420-391310/1-1007                            --TACATAAA-------------ATTCCATATTTTGACGT------------------------------CAT-------TA---AC---CTCATTTTTCTG-------ATATT---GAATATTTT----TAGGCAGTT---------------TTTAA---TTTT--------------AAGAAT-T----TGTTTGAA
eriEur2_Hedgehog/JH835576/1286738-1285716/1-1007                                  --TCCATAAGACAATT-CTGTAGTCGATAAACTTCTCCTTGA-------------CA--TTTTCTGGACATCA-------CC---AT---ATTATTTTTCAG-------ATGTCCGAGGACATTTC----AAGGATGGT---------------TTCCA---TATCT--G-------TGAAATTAT-T----CTTTAAAA
conCri1_Star-nosed_mole/JH655896/1148878-1148046/2-836//1147939-1147812/873-1007  --GCAATGAGCTA-CC-TTTTAAATGCTGAACTTTCTACTCC-------------TA--TTTTCTC-ACA----------CC---TC---TTGGTTTTTGAA-------GTGCTCG-AGATCTTTC----AAGGCG-TT---------------CTCCA---TATTT--G-------AAGAATTTT-T----CGTTGGAA
sorAra2_Shrew/JH798316/459536-458442/1-1007                                       --TCCATAATATA-CT-TGAATAATGCTAAATTTTCTTCTCA-------------TA--TTTTATTGGCA----------TA---TC---ATTCTTTTTCAT-------GTATTTA-GGATACTTG----AATGCAATT---------------TTTTG---TTTTT--T-------AAGAGTGAT-T----CGATCCAA
jacJac1_Lesser_Egyptian_jerboa/JH725476/114610-115571/1-1007                      --TGCATTTAGTGTTC-TTTAAAAATGTGACTTTTTTATTGG-------------CA--TTTTCTTGACAGGA-------CC---TC---AATATTTTTCAG-------GTGTGTG-GAATA---------------------------------TTCA---TTTTT--A-------AATAATTTT-TTAG-TTTTGTAA
eleEdw1_Cape_elephant_shrew/JH947307/6763907-6762922/1-1007                       --TTCAAAAGACCCTC-TTTTGAATTTTT-ACGTCATCATCGAAAAACGGGTTTTTT--CCCCCTTGACGCCT-------CC---AT---TTTTGTTTTCCG-------TCATTTT-GGATGATTGTTGAGGGGCACCA---------------TTTTA---TGTGT--G-----------CTTTT-C----TTTTAAAC
speTri2_Squirrel/JH393493/493450-492453/1-1007                                    --TGCATAAATTATTTCTTTAAAATTCCTTGCTTTGTTATGT-------------TA--TTTTATTTCCACCT-------TC---TC---CTTGTTTTTCAG-------ATTCTCG-ACTTATTGT----TAGGTAATTGCCGCGCAATTTCCGTTTCT---TTGTT--A-------C--ATCTTT-T----CTTTGGAA
echTel2_Tenrec/JH980401/1900349-1899563/187-1007                                  ----------------------------------------------------------------TTGACACCT-------CC---AT---TTTATTTTCCACCATTCG-CTACTAG-GAGAAAATT----AAGGAGGTT---------------TTGCA---TATTT--A-------AGAGCCTTT-T----CTTTGGAA
myoDav1_Davids_myotis_bat/KB105958/147488-146821/1-769                            --TCTATAAAATA-TT-TTGAAAATTCTAAACTTTCTTCCAG-------------CA--TTTTATTGAGA----------CC---TC---CATATTTTTTAG-------GTATTTG-GGATATTTT----TATGACATT---------------TTTCA---TTTTG--A-------AAAAATTTT-T----GTTTGCAA
pteAle1_Black_flying-fox/KB030901/138564-137968/411-1005//138828-138566/1-286     --TCTATTAAATA-TT-TTTAAAATGGGTTGTCGTCTCGTA-------------------TTTCTTGACAGCT-------CC---T-------ATTTTTTTG-------------------------------GCCATT---------------TTCTA---TTTTA--A-------TAGAATTTT-C----CTTTGCAA
pteVam1_Megabat/scaffold_7187/74924-74320/402-1005//75180-74926/1-278             --TCTATTAAATA-TT-TTTAAAATGGGTTGTCGTCTCGTA-------------------TTTCTTGACAGCT-------CC---T-------ATTTTTTTG-------------------------------GCCATT---------------TCCTA---TTTTA--A-------TAGAATTCT-C----CTTTGCAA
hetGla2_Naked_mole-rat/JH602149/7419334-7419858/1-548//7435381-7435647/670-955    --TACATTAAA-ATTT-TAAAAAATTCTATATTTTCTTATAG-------------CA--TTTTCTTGACG----------CC---TC---CTTGTTTTCCAG-------ATATTGG-AAATATTTT----TAGGCAGCT---------------TTTAA---T-TTT--A-------AGGATTTTT-AAA--ATTTGGAA
chrAsi1_Cape_golden_mole/JH823495/2882734-2882252/1-494//2882001-2881710/698-1007 --ACCGTAACATA-CT-TAAAAAATTCTATTCTTTATCTTAG-------------CG--TTTTCTTGACACCT-------CCA--TT---TTTATTTTTCAA-------CCATTTG-GAATACATT----TAGGCAATT---------------TTGCA---TATTT--A-------AGAACTTTT-T----CTCTGGAA
monDom5_Opossum/chr4/394372120-394371758/331-682                                  --------------------------------------------------------------------------------------------------------------------------------------------------------------------------------------------------------
monDom5_Opossum/chr4/394371744-394371448/331-621                                  --------------------------------------------------------------------------------------------------------------------------------------------------------------------------------------------------------
monDom5_Opossum/chr4/394372402-394372133/331-594                                  --------------------------------------------------------------------------------------------------------------------------------------------------------------------------------------------------------
cheMyd1_Green_seaturtle/KB595324/1125720-1125827/186-284                          ---------------------------------------------------------------CGGGACCCCC-------CC---CC---CCCCCTTTTTTTTT-----TTTTAAG-TGATTGGTT----CAGGGAAGT---------------GTCCA---CTTTG--GTTGTTTTGTGTAATAT-T----CTTTTAAC
cheMyd1_Green_seaturtle/KB523583/1713302-1713378/119-202                          --GGAATACAATA-TT-ATGAAATTCTAATAC------AAAA-------------CG--TTTTCTTGACACAA-------GA---TC---AGC-----------------------------------------------------------------------------------------------------------
oryLat2_Medaka/scaffold1996/1810-1572/337-678                                     --------------------------------------------------------------------------------------------------------------------------------------------------------------------------------------------------------
cheMyd1_Green_seaturtle/KB601989/6852454-6852287/78-248                           TTGACTTAATATAGTT-TTGAAACTTTGCTATGCAGAAGAAA-------------AA--------TGCTGCTT-------TC---CC---TTTACTTTTTTA-------GTAGTTT-ACATGTAAC----ACAGTACTG---------------TACTG---TATTT--G-------C----------------------
xenTro7_X.tropicalis/KB021732/237297-236977/336-675                               --------------------------------------------------------------------------------------------------------------------------------------------------------------------------------------------------------
#=GC SS_cons                                                                      ,,,,,,,<<<<<<-<<________________________>>------------->>-->>>>,,,,,,,,,,,,,,,,,,,,,,,,,,,,,,,,,,,,(((-------(((((((,,,,,,,,,,,,,,,<<<<<<<<------------------<<---<<<<---<-------<<<<____>->---->>>->>>>
#=GC SS_cons_1                                                                    ________________________________________________________________________________________________________________________________________________________________________________________________________

panTro4_Chimp/chrX/73645870-73644845/1-1007                                       TCATTTTTGGTTGACA-TCTC---TG-TTTTTT-GTGGA------TCAGTTTTTTACTCTTCCACTC--TCTTTTCT--ATA------TT----TTGCCCATCGGGG--CTGCGGATACCTG----------------------GTTTT--ATTA-------------------------------------TTTTT---
hg38_Human/chrX/73852724-73851701/1-1007                                          TCATTTTTGGTTGACA-TCTC---TG-TTTTTT-GTGGA------TCAGTTTTTTACTCTTCCACTC--TCTTTTCT--ATA------TT----TTGCCCATCGGGG--CTGCGGATACCTG----------------------GTTTT--ATTA-------------------------------------TTTTT---
gorGor3_Gorilla/chrX/71018990-71017965/1-1007                                     TCATTTTTGGTTGACA-TCTC---TG-TTTTTT-GTGGA------TCAGTTTTTTACTCTTCCACTC--TCTTTTCT--ATG------TT----TTGCCCATCGGGG--CTGCGGATACCTG----------------------GTTTT--ATTA-------------------------------------TTTTT---
nomLeu3_Gibbon/chrX/66555197-66554182/1-1007                                      ACATTTTTGGTTGACA-TCTC---TG-CTTTTT-GTGGA------TCAGTTTTCTACTCTTCCACTC--T--TTTCT--ATA------TT----TTGCCCATCGGGG--CTGCGGATACCTG----------------------GTTTT--ATTA-------------------------------------TTTTT---
ponAbe2_Orangutan/chrX/71295039-71294019/1-1007                                   TCATTTTTGGTTGACA-TCTC---TG-TTTTTT-GTGGA------TCAGTTTTCTACTCTTCCACTC--TCTTT--T--ATA------TT----TTGCCCATCGGGG--CTGCGGATACCTG----------------------GTTTT--ATTA-------------------------------------TTTTT---
chlSab2_Green_monkey/chrX/63436939-63435929/1-1007                                TCATTTTTGGTTGACA-TCTT---TG--ATTTT-GTGGA------TCAGTTTTCTACTCTTCCACTC--TCTTTTCT--ATA------TT----TTGCCCATCGGGG--CTGCGGATACCTG----------------------GTTTT--ATTA-------------------------------------TTTTT---
macFas5_Crab-eating_macaque/chrX/71128221-71127215/1-1007                         TCATTTTTGGTTGACA-TCTT---TG--ATTTT-GTGGA------TCAGTTTTCTACTCTTCCACTC--TCTTTTCT--ATA------TT----TTGCCCATCGGGG--CTGCGGATACCTG----------------------GTTTT--ATTA-------------------------------------TTTTT---
rheMac3_Rhesus/chrX/73529774-73528768/1-1007                                      TCATTTTTGGTTGACA-TCTT---TG--ATTTT-GTGGA------TCAGTTTTCTACTCTTCCACTC--TCTTTTCT--ATA------TT----TTGCCCATCGGGG--CTGCGGATACCTG----------------------GTTTT--ATTA-------------------------------------TTTTT---
papAnu2_Baboon/chrX/65025984-65024973/1-1007                                      TCATTTTTGGTTGACA-TCTT---TG--ATTTT-GTGGA------TCAGTTTTCTACTCTTCCACTC--TCTTTTCT--ATA------TT----TTGCCCATCGGGG--CTGCGGATACCTG----------------------GTTTT--ATTA-------------------------------------TTTTT---
calJac3_Marmoset/chrX/65411753-65410734/1-1007                                    TCATTTTTGGTTGACA-TCTT---TG-TTTTTT-GTGGG------TCAATTTTCTATTCTTCCACTC--T--TTTCT--ATA------TT----TTGCCCATCGGGG--CTGCGGATACCTG----------------------GTCTT--AT----------------------------------------TTTT---
susScr3_Pig/chrX/67184029-67182999/1-1007                                         TGTTTTTTGGTTGACT-CTTC---TG-GTTTTT-TCGTG-------GTGTAATTTTCTTTTCCCCCT--CCTTTTCTGTGTA------TT----ATGCCCATCGGGG--CTGTGGATACCTG----------------------GTTTT--AATAATTGTTAT-----------------------------TTATT---
camFer1_Bactrian_camel/KB018594/87542-88567/1-1007                                TGATTTTTGGTTGACT-CGTG---TT---TTTT-GTGGT------TTAGTTTTTCCCCCCTCCT--------TTTCT--ATA------TT----TTGCCCATCGGGG--TTGTGGATACCTG----------------------GTTTT--AATA-------------------------------------TTTTTTGT
canFam3_Dog/chrX/57356150-57355143/1-1007                                         TGATTTTTGGTTGATG-CCTC---TG-TTTTTT-CGGG--------GTTTGCTTTTCTTTTTCCTTC--TTTTTTCT--ATA------TT----TTGCCCATCGGGG--CTGCGGATACCGG----------------------GTTTT--ATTA-------------------------------------TTATTATT
ailMel1_Panda/GL194824.1/77307-76286/1-1007                                       TGATTTTTGGTTGATG-CCTC---T--TTTTAC-GTGGT------TTAG---TTTTCTTTTTCCTTC--TATATTCT--ATA------TT----TTGCCCATCGGGG--CTGCGGATACCGG----------------------GTTTC--ACTA-------------------------------------TTAGTAGT
vicPac2_Alpaca/KB632711/443229-442211/1-1007                                      TGATTTTTGGTTGACT-CGTG---TT---TTTT-GTGGT------TTAGTTTTTCCCCCCTCCT--------TTTCT--ATA------TT----TTGCCCATCGGGG--TTGTGGATACCTG----------------------GTTTT--AATA-------------------------------------TTTTTTGT
turTru2_Dolphin/JH479788/51035-50065/1-1007                                       TGATTTTTGGTTGACT-CCTC---TGGTTTTTT-GTGGT------TTAG---TCTTCTTTTTCTCCC--CCTTTTCT--ATA------TT----TTGCCCATCGGGG--CTGTGGATACCTG----------------------GTTTT--AAT----------------------------------------------
odoRosDiv1_Pacific_walrus/KB229612/228244-227233/1-1007                           TGATTTTTGGTTGATG-TATC---T--TTTTTC-GTGGT------TTAG---TTTTCTTTTTCCTTC--TCTATTCT--ATA------TT----TTGCCCAACGGGG--CTGCGGATACCGG----------------------GTTTC--ATTA-------------------------------------TTATTATT
saiBol1_Squirrel_monkey/JH378192/8940832-8941844/1-1007                           TCATTTTTGGTTGACA-TCTT---TG-TTTTTT-GTGGG------TCAGTTTTCTATTCTTCCACTC--TGTTTTCT--ATA------TT----TTGCCCATCGGGG--CTGCGGATACCTG----------------------GTCTT--AT----------------------------------------TTTT---
orcOrc1_Killer_whale/KB317041/475728-474761/1-1007                                TGATTTTTGGTTGACT-CCTC---TGGTTTTTT-GTGGT------TTAG---TCTTCTTTTTCTCCC--CCTTTTCT--ATA------TT----TTGCCCATCGGGG--CTGTGGATACCTG----------------------GTTTT--AAT----------------------------------------------
lepWed1_Weddell_seal/KB715187/668506-669512/1-1007                                TGATTTTTGGTTGATG-TATC---T--TTTTTC-GTGGT------TTAG---TTTTCTTTTTCCTTC--TCTATTCT--GTA------TT----TTGCCCATCGGGG--CTGCGGATACCGG----------------------GTTTC--ATTA-------------------------------------TCATCATC
felCat8_Cat/chrX/59621453-59620430/1-1007                                         TGGTTTTTGGTTGATG-CCTC---TG-CTTTGTCGTGGT------TTAGTTTTTTTCCC--CCCTTC--TCTTTTCT--ACA------TT----TTGCCCATCGGGG--CTGTGGATACCAG----------------------GTTTT--ATTA-------------------------------------TCATT---
oviAri3_Sheep/chrX/62609509-62608468/1-1007                                       TGATTTTTGGTTGACT-CCTC---TGGTTTTTT-GTGGT------TTCT---TTTTCTTTTTCTCCT--CCTTTTCT--ATA------TTTT--TTGCCCATCGGGG--CTGTGGATACCTG----------------------GTTTT--AGTGAGTATATAGCTAGGTGGATAGATATATTATTATTGTTATTAT---
panHod1_Tibetan_antelope/KE116635/1246077-1247134/1-1007                          TGATTTTTGGTTGACT-CCTC---TGGTTTCTT-GTGGT------TTCT---TTTTCTTTTTCTCCT--CCTTTTCT--ATA------TTTT--TTGCCCATCGGGG--CTGTGGATACCTG----------------------GTTTT--AGTGAGTATATAGATAGGTGGATAGATATATTATTGTTGTTATTAT---
bosTau8_Cow/chrX/82260968-82262023/1-1007                                         TGATTTTTGGTTGCCT-CCTC---TG-GGTTTT-TTGTG-------GTTTCTTTTTCTTTTTCTCCT--CCTTTTCT--ATA------TTAT--TTGCCCATCGCGG--CTGTGGATACCTG----------------------GTTTT--AGTGTGTATATAGATAGGTAGATAGATATATTATTATTGTTATTAT---
capHir1_Domestic_goat/chrX/70065978-70067034/1-1007                               TGATTTTTGGTTGACT-CCTA---TGGTGTTTT-GTGGT------TTCT---TTTTCTTTTTCTCCT--CCTTTTCT--ATA------TTTT--TTGCCCATTGGGG--CTGTGGATACCTG----------------------GTTTT--AGTGAGTATATAGATAGGTGGATAGATATATTATTATTGTTATTAT---
equCab2_Horse/chrX/55258080-55257122/1-1007                                       TGACTTTTGGTTGACA-ACTC---TG-TTTTTT-GTGGT------TTAG---TTTTCTGTTTTCTTC--CCTTTTCT--GTA------TT----TTGCCCATCGGGG--CTGCGGATACCTG----------------------ATCTT--CTTA-------------------------------------TTATT---
cerSim1_White_rhinoceros/JH767841/791184-790220/1-1007                            TGATTTTTGGTTGACA-CCTC---TG-TTTTTT-GTGGT------TTAG---TGTTCTTTTTTCTCC--CTTTTTCT--GTA------TT----TTGCCCATCGGGG--CTGTGGATACCTG----------------------GTTTT--ATTA-------------------------------------TTAAT---
oryCun2_Rabbit/chrX/52390014-52388978/1-1007                                      TGATTTTTGGTTGACT-CCTC---TG------T-TTTGG------GGGTTCAGATTTCTTTTCTCCT--ACATTTCC--ATA------TT----TTGCCCATCGGGG--CTATGGATACCTG----------------------GTTTT--ATTA-------------------------------------TTTTT---
musFur1_Ferret/GL897241/641964-642957/1-1007                                      TGATTTTAG-------------------------------------------TTTTCTTTTTTCTTC--CCTATTCT--ATA------CT----TCGCCCATCGGGG--CTGCGGATACCGG----------------------GTTTC--ATTA-------------------------------------TTATTATT
triMan1_Manatee/JH594676/11295431-11294396/1-1007                                 TCATTGTTGGTTGAAG-CCTA---T--TTTTTT-GTGGT------TTAGTTCTCTCC-------CCC--AATTTTCT--ATA------CT----TTGCCCATCGGGG--CTGCGGATACCTG----------------------CTTTA--ATTT-------------------------------------TTTTTTTT
tupChi1_Chinese_tree_shrew/KB365963/76531-75451/1-1007                            TGATTTTTGGTTGACG-CCTC---TA---TTTT-ATTGT------AAGTTTGTTTTCTTTTTTTTCC--ATTTATGT--ATA------TT----TTGCCCATCGGGG--CTGAGGATACCTG----------------------TTTTT--TAAT-------------------------------------TTTTT---
chiLan1_Chinchilla/JH722051/284070-285025/1-1007                                  TGAATTTTGGTTAACA-TCT------------T-GTGGT------TTAG---------TTTTCTTCT--CCTTTTAT--ATA------CT----TTGCCCATCGGGG--CTGCGGATACCTG-----------------------------------------------------------------------CACC---
ochPri3_Pika/JH802116/2834100-2833116/1-1007                                      TCATTTTCGGTTGATG-CCTA---TG-----AT-TTGGA------GGGCTTAATTTTCTTTTCCCCC--ACTTCTGC--ATA------T-----ATGCCCATCGGGG--CTGCGGATACCTG----------------------ATTTT--CTTA-------------------------------------TTTTT---
otoGar3_Bushbaby/GL873882/186728-185734/1-1007                                    TGACTTTTGGTTGACA-GCTG---CT-ATTTTG-ATGGT------ATAGTACCCT-CTCCCCCACCC--CCTTTTCT--ATA------T-----TTGCCCATCGGGG--CTGCGGATACCTG----------------------GTTTT--ATTA-------------------------------------TTGTTTTT
dasNov3_Armadillo/JH583104/175559-174549/1-1007                                   TGATTTTGGTTTGATG-CCTC---GG--TTTTT-GTGGT------TTGGTTCCCTGC-------CCC--CCACTTTT--ATA------TT----TTGCCCATTGGGG--ATGTGGATACCTG----------------------ATTAT--TTTA-------------------------------------TCTTT---
oryAfe1_Aardvark/JH864857/142607-141690/1-1007                                    TTCTTGTTGGTTGACG-CTTG---TT---TTTT-GGGGT------TCAGTTCTCT-------TTCCC--CCTTTTCT--ATA------TT----TTGCCCATCGGGG--CTGCGGATACCTG------------------------------------------------------------------------------
mm10_Mouse/chrX/103483228-103482218/1-1007                                        TGCCTTTTGGTTGATA-CTTG---TG------T-GTGTA------TGGTGGACTTACCTTTCTTTCA--TTGTTTAT--ATA------TTC---TTGCCCATCGGGG--CCACGGATACCTGTGT-------------------GTCCT--CCCC-------------------------------------GCCAT---
rn6_Rat/chrX/74346950-74345948/1-1007                                             TGCATTTTAGTTGACA-GCTG---TG------T-GTGGT------GGACTTACCTTTCTTTCTTTAA--CTGTTTTT--ACA------TTTTTTTTGCCCATCGGGG--CCACGGATACCTGTGT-------------------GTCCT--CCCA-------------------------------------GCCAT---
mesAur1_Golden_hamster/KB708354/1515713-1516705/1-1007                            C-----TTTGTTGCCT-CCTC---T-------T-GTGTG------GACTTACCTTTCTTTTACTCTA-----TTTCT--ATA------TTT---TTGCCCATCCGGG--CCACGGATACCTGTGTGTC----------------CTTTC--GTTT-------------------------------------CTCGC---
myoLuc2_Microbat/GL429771/10780123-10781034/1-1007                                CAATTTTTGGTTGAGT-CCTC---TG-TTTTAT-G-----------ATTTAGTTCTCTATTTCCTCC--ACTTTTCT--ATA------TT----TTGCCCATCAGGG--TTGCGGATACCTG----------------------ATTTT--ATTT-------------------------------------ATTT----
cavPor3_Guinea_pig/scaffold_26/23393606-23394529/1-1007                           TGAAATTTGTTTGATA-CC-------------T-GTGG--------------CTTAATTTTTTTCTC--CATTTTAT--ATA------TT----TTGCCCATCGGGG--CCGTGGATACCTG----------------------CTTTA--AA------------------------------------------TT---
micOch1_Prairie_vole/chrUn_JH996487/1882571-1883569/1-1007                        GTCTTTTCAGTCGCCA-TCTC---TG---TTTT-GTGGA------TTTTTTGTGCACTTACCTTTCT--TTTATTCC--ATCTCTTGTTT----TTGCCCATCGGGG--CTACAGTTGAATGTGTGTCCTTCTT----------CCCTG--TCCC-------------------------------------TTCAC---
criGri1_Chinese_hamster/KE381632/1674836-1675860/1-1007                           GGCACTTT-GTTGCCT-CCTC---TC-----GT-GTGGACTTACCTTTACCTTTCTATATTTTTACT--CCATTTTT--ATA------TTT---TTGCCCATCGGGG--CCACGGATACCTGACCATTGTGTCCT---------CCTTC--CGTT-------------------------------------TTTCT---
eptFus1_Big_brown_bat/JH977917/193471-194366/1-1007                               C-AGTTTTTGTTGAGT-CCTC---TG---TTTT-GTGAT------TTAG---TTCCCTATTTACTCC--ACTTTTAT--ATA------TT----TTTCCCATCAGGG--CTGCGGATACCTG----------------------GTTTT--ATTT-------------------------------------ATTT----
octDeg1_Brush-tailed_rat/JH651887/390420-391310/1-1007                            TGAGGTTTGGTTGACA-TAT------------T-CTGGT------TTCGTTTTTTTCTTTTCTA----------TAT--ATA------TT----TTGTGCACTGGGG--CTGCAGATATTTG-----------------------------------------------------------------------CACC---
eriEur2_Hedgehog/JH835576/1286738-1285716/1-1007                                  TGATATGGGTTGGTTT-CTTC---TA-TTATCT-GTGG--------------TTTAATTTTCTTTTC--TACTTTTT--CTA------TT----TTGCCCATCGGGG--CTGTGGATAACAG----------------------GTTTG--ATTA-------------------------------------TTAAC---
conCri1_Star-nosed_mole/JH655896/1148878-1148046/2-836//1147939-1147812/873-1007  TGGTTTTTGGTTGATT-CCT-----G-CTATTT-GTGGT------ATAG---TTTTGTTTTCCATCC--AC--TTCT--ATA------TA----TTGCTCCTGGGGT--CTGAGAATATTAG----------------------ATTTG--T-----------------------------------------TATT---
sorAra2_Shrew/JH798316/459536-458442/1-1007                                       CGATTTTGGGTTAACCTTCTC---TG-GTATTC-GTGGC------TTAG---TTTTCTTTTTCATCC--GTTATTCT--TTA------CT----TCGCCCATCGGGG--CTGTGGATAATTG----------------------GT----------------------------------------------ATGAT---
jacJac1_Lesser_Egyptian_jerboa/JH725476/114610-115571/1-1007                      TGTTTTTTTGTTGACA-TACT---TT------T-GTGCA-------------CTTACCTTTATTTTAGTCCATTTGT--GTA------TT----CTGCACATCGGGGA-CTAAGGGTGCCCG----------------------TTTCC--CCTC-------------------------------------CTCCT---
eleEdw1_Cape_elephant_shrew/JH947307/6763907-6762922/1-1007                       TTACTTTTTCTGTATT-TTGC---TC-ATCAGA-GATGT------AGAAACCTGTTTTATTTTATCT--TTTTGTTT--TTC------CT----CCGCCCATTTGCG--ATGTGGATACCTGCCTTTTAATATG----------GTTTT--TGAT-------------------------------------GTTTT---
speTri2_Squirrel/JH393493/493450-492453/1-1007                                    T-ACTTTTGGTTGACT-TTTTGGTTG-ACCTTT-TTGG--------GATTGATTTGGTTTTCTACTC--ACCTTCCC-----------TT----TAGCCCATCGGGG--CCT-GGATACCTG----------------------GCCTA--TTTT-------------------------------------TTTTT---
echTel2_Tenrec/JH980401/1900349-1899563/187-1007                                  TGATCGCTGGTTTCAG-CCTC---TT-CTCTTT-GTAG--------------TTTGGGCGGCTCTCT--TCTTTCTT--GTA------TT----TTGCCCATCGGGG--CTGCGGATACCGG----------------------ATTTT--TTCA-------------------------------------TTCTT---
myoDav1_Davids_myotis_bat/KB105958/147488-146821/1-769                            CAATTTTTGGTTGAGT-CCTC---TA-TTTTAT-G-----------ATTTAGTTCTCTATTTCCTCC--ACTTTCCT--ATA------TT----TTGCCCATCAGGG--TTGCGGACACCTG----------------------ATTTT--ATTT-------------------------------------ATTT----
pteAle1_Black_flying-fox/KB030901/138564-137968/411-1005//138828-138566/1-286     AGGTTTTTCGTTGCGG-CTTC---T-------------------------------------------------------------------------------------------------------------------------------------------------------------------------------
pteVam1_Megabat/scaffold_7187/74924-74320/402-1005//75180-74926/1-278             AGGTTTTTCGTTG-------------------------------------------------------------------------------------------------------------------------------------------------------------------------------------------
hetGla2_Naked_mole-rat/JH602149/7419334-7419858/1-548//7435381-7435647/670-955    TGAGTATTGGTTGACA-TCT------------T-GTCGT------TTAGTTTTTTTCTC-----------CATTTAT--ATA------TT----TTGCCCATTGGGG--CTGCAGATACCTG-----------------------------------------------------------------------CACC---
chrAsi1_Cape_golden_mole/JH823495/2882734-2882252/1-494//2882001-2881710/698-1007 TGATTGCTGGTTGATT-TTTA---T--ATTTTT-GTGGT------TTAGATTTCTTC-------CCT--CTTTTTCT--ATA------TG----TTGCCCATCGGGG--CTGCGGATACCTGTTTTTTTGTTTTTTTTTGTTTTGTTTT--GTTT-------------------------------------TTTGT---
monDom5_Opossum/chr4/394372120-394371758/331-682                                  ---------------------------------------------------------------------------------A------TC----TAGTCCATCAGGGATCCATGAATGCCTG----------------------GTTCAGAACTC-------------------------------------TTGAA---
monDom5_Opossum/chr4/394371744-394371448/331-621                                  ---------------------------------------------------------------------------------A------TC----TAGTCCATTGGGGATCCATGAATATCTG----------------------GTTCAGAACTC-------------------------------------TTGAA---
monDom5_Opossum/chr4/394372402-394372133/331-594                                  ---------------------------------------------------------------------------------A------TC----TAGTCCGTCAGGGATCCATGAATATCTG----------------------GTTCAGAACTC-------------------------------------TTGAA---
cheMyd1_Green_seaturtle/KB595324/1125720-1125827/186-284                          TGAGAAACGGAGGTGA-GGC------------------------------------------------------------------------------------------------------------------------------------------------------------------------------------
cheMyd1_Green_seaturtle/KB523583/1713302-1713378/119-202                          --------------------------------------------------------------------------------------------------------------------------------------------------------------------------------------------------------
oryLat2_Medaka/scaffold1996/1810-1572/337-678                                     -------------------------------------------------------------------------------------------------CCCATTGGAG--CCTGGGGTACCTG----------------------GAAAC--TCC----------------------------------------------
cheMyd1_Green_seaturtle/KB601989/6852454-6852287/78-248                           --------------------------------------------------------------------------------------------------------------------------------------------------------------------------------------------------------
xenTro7_X.tropicalis/KB021732/237297-236977/336-675                               ------------------------------------------------------------------------------------------------GCACAATGGTG--CTACGGATATATG----------------------TATAT--CTTG-------------------------------------GTCTT---
#=GC SS_cons                                                                      >>------>>>>>---->>>,,,,,,,,,,,,,,,,<<_______________________________>>,,,,,,,,,,,,,,,,,,,,,,,,,<<<<____>>>-->,,)))))))))),,,,,,,,,,,,,,,,,,,,,,,,,,,,,,,,]-------------------------------------]]]]]---
#=GC SS_cons_1                                                                    ________________________________________________________________________________________________________________________________________________________________________________________________________

panTro4_Chimp/chrX/73645870-73644845/1-1007                                       ----------------------T---------------------------------CT--------TT--GCCCAACGGGG--CCGTGGA-----TACCTGCC---TT-----------------------------------------------------------------------------------TTAA-----
hg38_Human/chrX/73852724-73851701/1-1007                                          ----------------------T---------------------------------CT--------TT--GCCCAACGGGG--CCGTGGA-----TACCTGCC---TT-----------------------------------------------------------------------------------TTAA-----
gorGor3_Gorilla/chrX/71018990-71017965/1-1007                                     ----------------------T---------------------------------CT--------TT--GCCCAACGGGG--CCGTGGA-----TACCTGCC---TT-----------------------------------------------------------------------------------TTAA-----
nomLeu3_Gibbon/chrX/66555197-66554182/1-1007                                      ----------------------T---------------------------------CT--------TT--GCCCAACGGGG--CCGTGGA-----TACCTGCC---TT-----------------------------------------------------------------------------------TTAA-----
ponAbe2_Orangutan/chrX/71295039-71294019/1-1007                                   ----------------------T---------------------------------CT--------TT--GCCCAACGGGG--CCGTGGA-----TACCTGCC---TT-----------------------------------------------------------------------------------TTAA-----
chlSab2_Green_monkey/chrX/63436939-63435929/1-1007                                ----------------------T---------------------------------CT--------TT--GCCCAACGGGG--CTGTGGA-----TACCTACC---TT-----------------------------------------------------------------------------------TTAA-----
macFas5_Crab-eating_macaque/chrX/71128221-71127215/1-1007                         ----------------------T---------------------------------CT--------TT--GCCCAACGGGG--CTGTGGA-----TACCTACC---TT-----------------------------------------------------------------------------------TTAA-----
rheMac3_Rhesus/chrX/73529774-73528768/1-1007                                      ----------------------T---------------------------------CT--------TT--GCCCAACGGGG--CTGTGGA-----TACCTACC---TT-----------------------------------------------------------------------------------TTAA-----
papAnu2_Baboon/chrX/65025984-65024973/1-1007                                      ----------------------T---------------------------------CT--------TT--GCCCAACGGGG--CTGTGGA-----TACCTACC---TT-----------------------------------------------------------------------------------TTAA-----
calJac3_Marmoset/chrX/65411753-65410734/1-1007                                    ----------------------T---------------------------------CT--------TT--GCCCAACGGGG--CCGTGGA-----TACCTGCC---TT-----------------------------------------------------------------------------------TTAA-----
susScr3_Pig/chrX/67184029-67182999/1-1007                                         ----------------------T---------------------------------TT--------TT--GCCCAACGGGG--CCGTGGA-----TACCTGCC---TT-----------------------------------------------------------------------------------TTAA-----
camFer1_Bactrian_camel/KB018594/87542-88567/1-1007                                TTTATGTAT-------------T---------------------------------TT--------TT--GCCCAACGGGG--CCATGGA-----TACCTGCT---TT-----------------------------------------------------------------------------------TTAA-----
canFam3_Dog/chrX/57356150-57355143/1-1007                                         A---------------------T---------------------------------TA--------TT--GCCCAACGGGG--CTGTGGA-----TACCTGCC---TT-----------------------------------------------------------------------------------TTAA-----
ailMel1_Panda/GL194824.1/77307-76286/1-1007                                       AGTATCATTA------------T---------------------------------TT--------TT--GCCCAACGGGG--CTGTGGA-----TACCTGCC---TT-----------------------------------------------------------------------------------TTAA-----
vicPac2_Alpaca/KB632711/443229-442211/1-1007                                      TTTGTGTAT-------------T---------------------------------TT--------TT--GCCCAACGGGG--CCATGGA-----TACCTGCT---TT-----------------------------------------------------------------------------------TTAA-----
turTru2_Dolphin/JH479788/51035-50065/1-1007                                       --------------------------------------------------------------------------------------------------------------------------------------------------------------------------------------------------A-----
odoRosDiv1_Pacific_walrus/KB229612/228244-227233/1-1007                           ATTATCATCATCATTATTATTAT---------------------------------TT--------TT--GCCCAACGGGG--CTGTGGA-----TACCTGCC---TT-----------------------------------------------------------------------------------TTAA-----
saiBol1_Squirrel_monkey/JH378192/8940832-8941844/1-1007                           ----------------------T---------------------------------CT--------TT--GCCCAACGGGG--CCGTGGA-----TACCTGCC---TT-----------------------------------------------------------------------------------TTAA-----
orcOrc1_Killer_whale/KB317041/475728-474761/1-1007                                --------------------------------------------------------------------------------------------------------------------------------------------------------------------------------------------------A-----
lepWed1_Weddell_seal/KB715187/668506-669512/1-1007                                ATCATTCTTATTA---------T---------------------------------TT--------TT--GCCCAACGGGG--CTGTGGA-----TACCTGCC---TT-----------------------------------------------------------------------------------TTAA-----
felCat8_Cat/chrX/59621453-59620430/1-1007                                         ----------------------T---------------------------------TT--------TTC-GCCCAACGGGG--CTGTGGA-----TACCTGCG---TT-----------------------------------------------------------------------------------TTAA-----
oviAri3_Sheep/chrX/62609509-62608468/1-1007                                       ----------------------T---------------------------------TT--------TT--ACCCAACGGGG--TCATGGA-----TACCTGCC---TT-----------------------------------------------------------------------------------TTAT-----
panHod1_Tibetan_antelope/KE116635/1246077-1247134/1-1007                          ----------------------T---------------------------------TT--------TT--ACCCAACGGGG--TCATGGA-----TACCTGCC---TT-----------------------------------------------------------------------------------TTAT-----
bosTau8_Cow/chrX/82260968-82262023/1-1007                                         ----------------------T---------------------------------TT--------TT--ACCCAACGGGG--TCATGGA-----TACCTGCC---TT-----------------------------------------------------------------------------------TTAT-----
capHir1_Domestic_goat/chrX/70065978-70067034/1-1007                               ----------------------T---------------------------------TT--------TT--ACCCAACGGGG--TCATGGA-----TACCTGCC---TT-----------------------------------------------------------------------------------TTAT-----
equCab2_Horse/chrX/55258080-55257122/1-1007                                       ----------------------T---------------------------------TT--------TT--GCCCAACGGGG--CTGTGGA-----TACCTGCC---TT-----------------------------------------------------------------------------------TTAA-----
cerSim1_White_rhinoceros/JH767841/791184-790220/1-1007                            ----------------------T---------------------------------TT--------TTT-GCCCAACGGGG--CCGTGGA-----TACCTGTC---TT-----------------------------------------------------------------------------------TTAA-----
oryCun2_Rabbit/chrX/52390014-52388978/1-1007                                      ----------------------T---------------------------------CT--------TT--GCCCAACAGGG--TTCTAGC-----TACCTGTC---TT-----------------------------------------------------------------------------------AATT-----
musFur1_Ferret/GL897241/641964-642957/1-1007                                      ATTGTCATTATTACTA------T---------------------------------TT--------TT--GCCCAACGGGG--CTGTGGA-----TACCTGCC---TT-----------------------------------------------------------------------------------TTAA-----
triMan1_Manatee/JH594676/11295431-11294396/1-1007                                 TTTTAA----------------T---------------------------------CT--------TC--GCCCATCGGGG--CTGTGGA-----TACTTGCC---TT-----------------------------------------------------------------------------------TTAA-----
tupChi1_Chinese_tree_shrew/KB365963/76531-75451/1-1007                            ----------------------TTTCACTTTTTGTTTTTGGTTTCTTTTTTTCCCCCT--------TT--GCCCAACGGGG--CCCTGGA-----TACCTGCC---TC-----------------------------------------------------------------------------------TTAACTTTT
chiLan1_Chinchilla/JH722051/284070-285025/1-1007                                  ----------------------C---------------------------------CC--------TT--GCCCAACGGGG--CTGTGGA-----TACCTGCC---TT-----------------------------------------------------------------------------------AAA------
ochPri3_Pika/JH802116/2834100-2833116/1-1007                                      ----------------------T---------------------------------CT--------TT--GCCCAACGGGG--TCAAGGA-----TACCTGTC---CT--------------------------------------------------------------------------------------A-----
otoGar3_Bushbaby/GL873882/186728-185734/1-1007                                    ----------------------T---------------------------------CT--------TT--GCCCAACGGGG--CTGTGGA-----TACCTGCC---TT-----------------------------------------------------------------------------------TTAA-----
dasNov3_Armadillo/JH583104/175559-174549/1-1007                                   ----------------------T---------------------------------TC--------TTTTGCCCATCGGGG--CTATGGA-----TACCTGCC---TT-----------------------------------------------------------------------------------AAGA-----
oryAfe1_Aardvark/JH864857/142607-141690/1-1007                                    ------------------------------------------------------------------------------------------------------C---TT-----------------------------------------------------------------------------------TTTA-----
mm10_Mouse/chrX/103483228-103482218/1-1007                                        ----------------------T---------------------------------CC--------AT--GCCCAACGGGG--TTTTGGATACT-TACCTGCC---TT-----------------------------------------------------------------------------------TTCA-----
rn6_Rat/chrX/74346950-74345948/1-1007                                             ----------------------T---------------------------------CC--------AT--GTCCAGCTGGG--CTTGGGATACTTAACCTGCC---TT-----------------------------------------------------------------------------------TTAA-----
mesAur1_Golden_hamster/KB708354/1515713-1516705/1-1007                            ----------------------T---------------------------------CC--------AT--GCCCAACGGGG--CTGTGGATACT-TACCTGCC---TT-----------------------------------------------------------------------------------TTCA-----
myoLuc2_Microbat/GL429771/10780123-10781034/1-1007                                --------------------------------------------------------------------------------------------------------------------------------------------------------------------------------------------------A-----
cavPor3_Guinea_pig/scaffold_26/23393606-23394529/1-1007                           ----------------------T---------------------------------AT--------TT--GCCCATCGGGG--CTGCGGA-----TACCTGCC---TT-----------------------------------------------------------------------------------TT-------
micOch1_Prairie_vole/chrUn_JH996487/1882571-1883569/1-1007                        ----------------------T---------------------------------CC--------AT--GTCCAGTGGGG--CTGTGGA-----TACTTACCTGCTT-----------------------------------------------------------------------------------TTAA-----
criGri1_Chinese_hamster/KE381632/1674836-1675860/1-1007                           ----------------------C---------------------------------CC--------AT--GCCCATCGGGG--CTGTGGATACT-TACTTGCC---TT-----------------------------------------------------------------------------------TTCA-----
eptFus1_Big_brown_bat/JH977917/193471-194366/1-1007                               --------------------------------------------------------------------------------------------------------------------------------------------------------------------------------------------------A-----
octDeg1_Brush-tailed_rat/JH651887/390420-391310/1-1007                            ----------------------C---------------------------------CT--------TT--GCCCAACGGGG--CAACGGA-----TACATGCC---TT-----------------------------------------------------------------------------------AAAT-----
eriEur2_Hedgehog/JH835576/1286738-1285716/1-1007                                  ----------------------A---------------------------------TA--------TT--GCCCAACGGGG--CTGTGGA-----TACCTGCC---TTATAGATCACGACTATCTG-----------------------------------------------------------------ATCA-----
conCri1_Star-nosed_mole/JH655896/1148878-1148046/2-836//1147939-1147812/873-1007  ----------------------C---------------------------------TT--------TT--GCCTAACGGGG--CTGTGGA-----TACCTGCT---TT-----------------------------------------------------------------------------------TTAT-----
sorAra2_Shrew/JH798316/459536-458442/1-1007                                       ----------------------T---------------------------------AT--------TT--GCCCAGCGGGG--CTGTGGA-----TGCGTGAC---TTTTAGAGATTTTATATATATTTGGATGTACATGTACATGTATGTACATATGTATGCATATACATACGTATGTATGTGTATATGCATTA-----
jacJac1_Lesser_Egyptian_jerboa/JH725476/114610-115571/1-1007                      ----------------------C---------------------------------CCTTCCCCTTTT--GTCCAACAGAG--CTGTGGA-----TATCTGC--------------------------------------------------------------------------------------------------
eleEdw1_Cape_elephant_shrew/JH947307/6763907-6762922/1-1007                       ----------------------T---------------------------------CT--------TA--GCCCATCGGGG--CCTTGGA-----TACCTGCC---TT-----------------------------------------------------------------------------------CTCG-----
speTri2_Squirrel/JH393493/493450-492453/1-1007                                    ----------------------T---------------------------------CC--------CTTAGCCCAACGGGG--CTGTGGA-----TACCTGCC---TT-----------------------------------------------------------------------------------TTAT-----
echTel2_Tenrec/JH980401/1900349-1899563/187-1007                                  ----------------------C---------------------------------CT--------TA--GCCCATCGGGG--TTGTGGA-----TAGCTGCC---TT-----------------------------------------------------------------------------------ATTA-----
myoDav1_Davids_myotis_bat/KB105958/147488-146821/1-769                            --------------------------------------------------------------------------------------------------------------------------------------------------------------------------------------------------A-----
pteAle1_Black_flying-fox/KB030901/138564-137968/411-1005//138828-138566/1-286     --------------------------------------------------------------------------------------------------------------------------------------------------------------------------------------------------------
pteVam1_Megabat/scaffold_7187/74924-74320/402-1005//75180-74926/1-278             ----------------------------------------------------------------------------------------------------GGC---TT-----------------------------------------------------------------------------------CTTT-----
hetGla2_Naked_mole-rat/JH602149/7419334-7419858/1-548//7435381-7435647/670-955    ----------------------C---------------------------------CC--------TT--GCTTAACGGGG--CTGTGGA-----TACCTGCT---TT-----------------------------------------------------------------------------------ATAA-----
chrAsi1_Cape_golden_mole/JH823495/2882734-2882252/1-494//2882001-2881710/698-1007 ----------------------T---------------------------------CT--------TT--GCCCATCGGGG--CTGTGGA-----TACCTGTC---TT-----------------------------------------------------------------------------------CATA-----
monDom5_Opossum/chr4/394372120-394371758/331-682                                  ----------------------A---------------------------------TC--------TA--GTCCATCAGGGATCCATGAA-----TACCTGAT---TC-----------------------------------------------------------------------------------AGAA-----
monDom5_Opossum/chr4/394371744-394371448/331-621                                  ----------------------A---------------------------------TC--------TA--GTCCATCAGAGATCCATGAA-----TATCTGGT---TC-----------------------------------------------------------------------------------AGAA-----
monDom5_Opossum/chr4/394372402-394372133/331-594                                  ----------------------A---------------------------------TC--------TA--GTCCATCAGAGATCCATGAA-----TACCTGGT---TT-----------------------------------------------------------------------------------AGAA-----
cheMyd1_Green_seaturtle/KB595324/1125720-1125827/186-284                          --------------------------------------------------------------------------------------------------------------------------------------------------------------------------------------------------------
cheMyd1_Green_seaturtle/KB523583/1713302-1713378/119-202                          --------------------------------------------------------------------------------------------------------------------------------------------------------------------------------------------------------
oryLat2_Medaka/scaffold1996/1810-1572/337-678                                     -----------------------------------------------------------------------CCCATTGGAG--CCTGGGG-----TACCTG---------------------------------------------------------------------------------------------------
cheMyd1_Green_seaturtle/KB601989/6852454-6852287/78-248                           --------------------------------------------------------------------------------------------------------------------------------------------------------------------------------------------------------
xenTro7_X.tropicalis/KB021732/237297-236977/336-675                               ----------------------C---------------------------------AC--------CA--GCACAATGGTG--CTACGGA-----TATATG-----TA-----------------------------------------------------------------------------------TATC-----
#=GC SS_cons                                                                      ----------------------]-----------------------------------------------]]]----]]]]----]]]],,,,,,,,,,,<<__________________________________________________________________________________________________
#=GC SS_cons_1                                                                    ________________________________________________________________________________________________________________________________________________________________________________________________________

panTro4_Chimp/chrX/73645870-73644845/1-1007                                       TTCTTTTT--T-------ATTC--------------------------GCCCATCGGGG--CCGCGGATACCTGC--------TTTTTA------T------TTTTTTTTT--------CC---TTA-----GCCCATCGGGG--TATCGGATACCTGC--TGA-TTCCCTTCCCCTCTGAACCCCCA------ACACTC
hg38_Human/chrX/73852724-73851701/1-1007                                          TTCTTTTT--T-------ATTC--------------------------GCCCATCGGGG--CCGCGGATACCTGC--------TTTTTA------T------TTTTTTTT---------CC---TTA-----GCCCATCGGGG--TATCGGATACCTGC--TGA-TTCCCTTCCCCTCTGAACCCCCA------ACACTC
gorGor3_Gorilla/chrX/71018990-71017965/1-1007                                     TTCTTTTT--T-------ATTT--------------------------GCCCATCGGGG--CCGCGGATACCTGC--------TTTTTA------T------TTTTTTTT---------CC---TTA-----GCCCATCGGGG--TATCGGATACCTGC--TGA-TTCCCTTCCCCTCTGAACCCCCA------ACACTC
nomLeu3_Gibbon/chrX/66555197-66554182/1-1007                                      TTCTTTTT--T-------ATTC--------------------------GCCCATCGGGG--CCGCGGATACCTGC--------TTTTTA------T------TTTTTTTTT--------CC---TTA-----GCCCATCGGGG--CATCGGATACCTGC--TGA-TTCCCTTCCCCTCTGAACCCCCA------ACACTC
ponAbe2_Orangutan/chrX/71295039-71294019/1-1007                                   TTCTTTTT--T-------ATTC--------------------------GCCCATCGGGG--CCGCGGATACCTGC--------TTTTTA------T------TTTTTTTTTT-------CC---TTA-----GCCCATCGGGG--TATCGGATACCTGC--TGA-TTCCCTTCCCCTCTGAACCCCCA------ACACTC
chlSab2_Green_monkey/chrX/63436939-63435929/1-1007                                TTCCTTTT--T-------ATTC--------------------------GCCCATCGGGG--CCGCGGATACCTGC--------TTTTTA------T------TTTTTTTTTTTTT----CC---TTA-----GCCCATCGGGG--CATCGGATACCTGC--TGA-TTCCCTTCCCCTCTGACCCCCCA------ACACTC
macFas5_Crab-eating_macaque/chrX/71128221-71127215/1-1007                         TTCCTTTT--T-------ATTC--------------------------GCCCATCGGGG--CCGCGGATACCTGC--------TTTTTA------T------TTTTTTTTTT-------CC---TTA-----GCCCATCGGGG--CATCGGATACCTGC--TGA-TTCCCTTCCCCTCTGACCCCCCA------ACACTC
rheMac3_Rhesus/chrX/73529774-73528768/1-1007                                      TTCCTTTT--T-------ATTC--------------------------GCCCATCGGGG--CCGCGGATACCTGC--------TTTTTA------T------TTTTTTTTTT-------CC---TTA-----GCCCATCGGGG--CATCGGATACCTGC--TGA-TTCCCTTCCCCTCTGACCCCCCA------ACACTC
papAnu2_Baboon/chrX/65025984-65024973/1-1007                                      TTCCTTTT--T-------ATTC--------------------------GCCCATCGGGG--CCGCGGATACCTGC--------TTTTAA------T------TTTTTTTTTTTT-----CC---TTA-----GCCCATCGGGG--CATCGGATACCTGC--TGA-TTCCCTTCCCCTCTGACCCCCCA------ACACTC
calJac3_Marmoset/chrX/65411753-65410734/1-1007                                    TTCTTTTTT-T-------ATTT--------------------------GCCCATCGGGG--CCGCGGATACCTGC--------TTTTTA------TTA----TTTTTTTT---------CC---TTA-----GCCCATCGGGG--CATCGGATACCTGC--TGA-TTCCCTTCCCCTCTGACCCCCCA------ACACTC
susScr3_Pig/chrX/67184029-67182999/1-1007                                         TTCTTTTT--TTAAAGA-CTTT--------------------------GCCCATCGGGG--CCGCGGATACCTGC--------TTTTAA------T------TTTTTTTTCC-------CC---TTA-----GCCCATCGGGG--CCTCGGATACCTGC--TGT-GTCCCCCTCTTTCTCCA------------ACCCCT
camFer1_Bactrian_camel/KB018594/87542-88567/1-1007                                TTCTTTTT--T-------TTTTTTTAATT-------------------GCCCATCGGGG--CCGCGGATACCTGC--------TTTTAA------T------CTTTTTTTCCT------CC---TTA-----GCCCATCGGGG--CCTCGGATACCTGC--TGT-GTCCCCCTTTTCTCCCCA-----------ACCTCC
canFam3_Dog/chrX/57356150-57355143/1-1007                                         TTCTTTTT--T-------TTTGTTTGTTTGTTTTTAAATTT-------GCCCATCGGGG--CCACGGATACCTGC--------TTTTAT------T------TTTTTTTCC--------CC---TTA-----GCCCATCGGGG--CCTCGGATACCTGC--TGT-GCCCCCCCCCCCCA---------------ACTCCC
ailMel1_Panda/GL194824.1/77307-76286/1-1007                                       TTCTTTTC--T-------TTTCTTTTCTTTCTTTCTTTTTTAAAATTTGCCCATCGGGG--CCGCGGATACCTGC--------TTTAAT------T------TTTTTTTTCC-------CC---TTA-----GCCCATCGGGG--CCTCGGATACCAGC--TGT-GTCCCCCCTCTCTCTCCCCA---------ACCCCC
vicPac2_Alpaca/KB632711/443229-442211/1-1007                                      TTCTTTTT--T-------TTTTTTTTAATT------------------GCCCATCGGGG--CCGCGGATACCTGC--------TTTTAA------T------TTTTTTCCT--------CC---TTA-----GCCCATCGGGG--CCTCGGATACCTGC--TGT-GGCCCCCTTTTCTCCCCA-----------ACCTCC
turTru2_Dolphin/JH479788/51035-50065/1-1007                                       TTGTTATT--T-------TTTT--------------------------GCCCATCGGGG--CCGCGGATACCTGC--------TTTTAA------T------TTTTTTTTC--------CC---TTA-----GCCCATCGGGG--CCTCGGATACCTGC--TGT-GTACCCCCTCTCTCCCCA-----------ACCCTC
odoRosDiv1_Pacific_walrus/KB229612/228244-227233/1-1007                           TTTTTTTT--T-------TTTAATTT----------------------GCCCATCGGGG--CCGCGGATACCTGC--------TTTTAT------T------TTTTTTTCC--------CC---TTA-----GCCCATCGGGG--CCTCGGATACCTGC--TGT-GTCCCCCTCTCTCTTCCCA----------ACCCCC
saiBol1_Squirrel_monkey/JH378192/8940832-8941844/1-1007                           TTCTTTTT--TTT-----ACTT--------------------------GCCCATCGGGG--CCGCGGATACCTGC--------TTTTTA------T------TTTTTTTTTTT------CC---TTA-----GCCCATCGGGG--CATTGGATGCCTGC--TGA-TTCCCTTCCCCCCGA--------------ACACTC
orcOrc1_Killer_whale/KB317041/475728-474761/1-1007                                TTGTTATT--T-------TTTT--------------------------GCCCATCGGGG--CCGCGGATACCTGC--------TTTTAA------T------TTTTTTTTC--------CC---TTA-----GCCCATCGGGG--CCTCGGATACCTGC--TGT-GTACCCCCTCTCTCCCCA-----------ACCCTC
lepWed1_Weddell_seal/KB715187/668506-669512/1-1007                                TTTTTTTT--T-------TTTAATTT----------------------GCCCATCGGGG--CCGCGGATACCTGC--------TTTTAT------T------ATTTTTTTCCC------CC---TTA-----GCCCATCGGGG--CCTCGGATACCTGC--TGT-GTCCCCCTCTCTCTCCCCA----------ACCCCC
felCat8_Cat/chrX/59621453-59620430/1-1007                                         TTCTTTTC--T-------TTTATTTATTTTTTTTAATTT---------GCCCATCGGGG--CAGCGGATACCTGC--------TTTTAA------T------TTTTTTTTTTTTTCAC-CC---TTA-----GCCCATCGGGG--CCTCGGATACCTGC--TGT-GTCTCCTTCCCTCCCCTTA----------ACCCTC
oviAri3_Sheep/chrX/62609509-62608468/1-1007                                       TTTATTTT--T-------TTTAAACTT---------------------GCCCATCGGGG--CCACGGATACCTGC--------TTTTAA------T------TTTTTTTTCCC------CC---TTA-----GCCCATCGGGG--CCTCGGATACCTGC--TGT-GTACCCCCTCTCTCCCTA-----------ACCTTC
panHod1_Tibetan_antelope/KE116635/1246077-1247134/1-1007                          GTTATTTT--TTAAAA--ATTT--------------------------GCCCATCGGGG--CCACGGATACCTGC--------TTTTAA------T------TTTTTTTTTCCC-----CC---TTA-----GCCCATCGGGG--CCTCGGATACCTGC--TGT-GTACCCCCTCTCTCCCTA-----------ACCTTC
bosTau8_Cow/chrX/82260968-82262023/1-1007                                         TTTATTTT--T-------TTTTAATTT---------------------GCCCATCGGGG--CCACGGATACCTGC--------TTTTAA------T------TTTTTTTTTCCC-----CC---TTA-----GCCCATCGGGG--CCTCGGATACCTGC--TGTGTACCCCCTCTCTCC---------------CTAACC
capHir1_Domestic_goat/chrX/70065978-70067034/1-1007                               TTTATTTT--TTAAAA--ATTT--------------------------GCCCATCGGGG--CCACGGATACCTGC--------TTTTAA------T------TTTTTTTTTCCC-----CC---TTA-----GCCCATCGGGG--CCTTGGATACCTGC--TGT-GTACCCCCTCTCTCCCTA-----------ACCTTC
equCab2_Horse/chrX/55258080-55257122/1-1007                                       TT------------------------------------------------------------------------------------TTT------T------TTTTTTTT---------AA---TTT-----GCCCATCGGGG--CCACGGATACCTGC--GTT-TATTTTTTTTTTCC-----------------CCCT
cerSim1_White_rhinoceros/JH767841/791184-790220/1-1007                            TT------------------------------------------------------------------------C--------TTTTCT------T------TTTTTT------------------------GCCCATCGGGG--CTGCGGATACCTGC--TTT-TAATTTTTTTTT-----------------TCCCCT
oryCun2_Rabbit/chrX/52390014-52388978/1-1007                                      CCTTTTTT--AAAGAAA-ATTA--------------------------GCCCACCGGGG--CTGCGGATACCTGC--------TTTTAA------T------TTTTTTTT---------CC---TTA-----GCCCATCGGGG--CCTCGGATACCTGC--AGT-GCCCCCTTTTGCCCCCC------------AAATTC
musFur1_Ferret/GL897241/641964-642957/1-1007                                      TTCTTTTT--T-------TTTCTTTCTTTTTTAAAAATTT--------GCCCATCGGGG--CCGCGGATACCTGC--------TTTTAT------T------TTTTTTTTCC-------CC---TTA-----GCCCATCGGGG--CCTCGGATACCTGC--TGT-GTCCCCCTCTCTCTCCCCA----------ACCCCC
triMan1_Manatee/JH594676/11295431-11294396/1-1007                                 TATTTTTT--G-------TTTTCTTC----------------------GCCCATCGGGG--CTGCGGATACCTGC--------TTTTTT------T------TTTTTTTTTT-------CC---TTA-----GCCCATCAGGG--CTGTGGATACCTGC--TGT-GTCCCCCCCAACCC---------------AACCAC
tupChi1_Chinese_tree_shrew/KB365963/76531-75451/1-1007                            CTCTTTTT--A-------ATTT--------------------------GCCCATCGGGG--CCACGGATACCTGCTTTT----TTATTA------T------TATTATTT---------TC---TTA-----GCCCATCGGGG--CCTTGGATACCTGC--TGT-GTCTCCCCCTCCCTAA-------------ACTCTC
chiLan1_Chinchilla/JH722051/284070-285025/1-1007                                  ------TT--T-------ATTT--------------------------GCCCATCGGGG--CTGCGGATACCTGC--------TTTTTT------T------TTTTTTTC---------CC---CTCTTC--GCCCATCGGGG--CCTCGGATACCTGC--TG--TACCCTAACCCCCC---------------ATTTTC
ochPri3_Pika/JH802116/2834100-2833116/1-1007                                      CCTCTTTT--T-------CTTT--------------------------GCCCATCGGGG--CATCGGATACCTGC--------TTTTTC------T------TTTTCCCTC--------CC---ATA-----GCCCATCGGGG--CCTCGGATACCTTCAGTGG-TTTACCCCGTGCCT---------------CAAATT
otoGar3_Bushbaby/GL873882/186728-185734/1-1007                                    TTCTTTTT--TAAAA---ATTT--------------------------GCCCATCGGGG--CAGAGGATACCAGA--------TTTTTTATTTTGT------TTTCTTTT---------TG---TTA-----GCCCATCGGGG--CATCGGATACCTGC--TGT-GTCCACTCCCCACT-----------------TCGC
dasNov3_Armadillo/JH583104/175559-174549/1-1007                                   ACCTTTTT--T-------CTTC--------------------------GCCCATCGGGG--CTGCGGATACCTGC--------TTTTTA------TTATT--TTCTTTTC---------TC---TTA-----GCCCATCGGGG--CTGTGGATACCTGC--TAT-TCTCCTATACCCCCCAA------------ATCCCT
oryAfe1_Aardvark/JH864857/142607-141690/1-1007                                    TT------------------------------------------------------------------------------------ATT------T------TTTTTTTC---------CC---TTA-----GCCCATCGGGG--CCGTGGATATCTGC--TG--TGTCCTTCACCACC---------------TAACTA
mm10_Mouse/chrX/103483228-103482218/1-1007                                        TTCTTTTT--T-------TTT-----------------------------------------------------C--------TTATTA------T------TTTTTTTT---------CT---AAACTT--GCCCATCTGGG--CTGTGGATACCTGC--TTT-TATTCTTTTTTTCT---------------TCTCCT
rn6_Rat/chrX/74346950-74345948/1-1007                                             TCCTTTTT--T-------CTT-----------------------------------------------------C--------TTCTTA------C------TTTTCTTC---------TT---CTAAACTTGCCCATCTGGG--TTGTGGATACCTGC--TTT-TATTCTTTTTTTCTTCT------------TCTCCT
mesAur1_Golden_hamster/KB708354/1515713-1516705/1-1007                            TCCTTTTT--GGTTTTTTTTTT--------------------------TCCCCTC-----------------TTC--------TTTTTC------T------TCTTTTTAGTCTTAGAAAA---CTT-----GCCCATCCGGG--CTGTGGATACCTGC--TTT-TATTTTTTTTTTCC---------------CCCCCT
myoLuc2_Microbat/GL429771/10780123-10781034/1-1007                                CTTTAAAA--A-------ATGT--------------------------GCCCATCGGGG--CCGCGGATACCTGC--------TTTTAA------T------TTTTTTCCCCC------CC---TTA-----GCCCATCGGGG--CCTCGGATAGCTGC--TGT-GTCCTCCTTTTCCC---------------CAAACC
cavPor3_Guinea_pig/scaffold_26/23393606-23394529/1-1007                           --------------------------------------------------------------------------------------TTC------T------TTTTTTCC---------TC---TTA-----GGCCATCGGGG--CC-TGGATACCTGC--TGG-TACACTAACCCTCC---------------ATTTTC
micOch1_Prairie_vole/chrUn_JH996487/1882571-1883569/1-1007                        TTCGTTTT--G-------TTTT--------------------------TTCCCTC-------------TTCCTTC--------TCTTCT------T------TTTCTTCT---------TC---TAAACTT-GCCCATCTGGG--CTGAGGATACCTGC--TCC-TTTTTTTTTT-------------------TCCCTT
criGri1_Chinese_hamster/KE381632/1674836-1675860/1-1007                           TCCTTTCTGGT-------TTTA--------------------------TCCCCTCTTCC--TCTTCTTTTTCTTC--------TTTTTA------G------TCTTAGAA---------AA---CTT-----GCCCATCCGGG--CTGTGGATACCTGC--TTT-TATTTTTTTTTTTT-----------------TCCT
eptFus1_Big_brown_bat/JH977917/193471-194366/1-1007                               CTTTAAAA--A-------ATAT--------------------------GCCCATCGGGG--CCGCGGATACCTGC--------TTTCAA------T------TTTTTTTCCT-------CC---TTC-----GCCCATCGGGG--CCTCGGATACCAGC--TGT-GTCCCCCTTTTCCC---------------CAAACC
octDeg1_Brush-tailed_rat/JH651887/390420-391310/1-1007                            TTATTT------------------------------------------------------------------------------------------------------------------------------GCCCATCGGGG--CCTCGGATACCTGC--TGT-ACCCTAAACCCCCC---------------ATTTTC
eriEur2_Hedgehog/JH835576/1286738-1285716/1-1007                                  TTATTCTT--T-------TTTT--------------------------GTCCATCGGGG--CCTCGGATACCTGT--------TTTTAT------T------TTTTCTCCC--------CC---TTA-----GCCCATCGGGG--CCTTGGATAGCTGC--TGT-CCACTTCCTCCCCTCAAAAATTAACA---AATTTT
conCri1_Star-nosed_mole/JH655896/1148878-1148046/2-836//1147939-1147812/873-1007  TCTTTTTT--T-------TTTTTTAATTT-------------------GCCCATCGGGG--CCACGGATACCTGC--------TTTTAA------T------TTTTTTTTCCTTC----CC---TTA-----GCCCATCGGGG--CCTCGGATATATGC--TTT-GAACCACATCTCCCAAC------------AACCCA
sorAra2_Shrew/JH798316/459536-458442/1-1007                                       ATGTGTAT--C-------TTTT--------------------------GCCCATCGGGG--CCATGGATACGTGCGC------TAAAAA------C------TTTTATCC---------CC---TTC-----GCCCATCCGGG--CCTCGGATACCTGC--AGT-CCGCTCCCTAACCTTATACAAACATTTAAATGAGC
jacJac1_Lesser_Egyptian_jerboa/JH725476/114610-115571/1-1007                      --------------------------------------------------------------------------------------AGA------T------TTTTTTGA---------AA---AAATT---GCCCATCCGGG--CTGCGGATACCTGC--TTT-TAATTTTTTTTTAT---------------CCCCCT
eleEdw1_Cape_elephant_shrew/JH947307/6763907-6762922/1-1007                       CTCCCCTT--A-------TTT-----------------------------------------------------T--------CTTTCC------T------TTTTCTTC---------CT---TTA-----GCCCATCGGGG--TAATGGATACCTGC--TGA-GACTTATCTCACCC---------------AACCTC
speTri2_Squirrel/JH393493/493450-492453/1-1007                                    TTCTATTC--A-------TTTACTTTTTTAAATGT-------------GCCCTTGGGAA--GTGTGGATACCTAC--------TCTTTA------TATGCACATTTTTTT---------TA---TTC-----GCCCATCCGGG--CTGCGGATACCTGC--TG--GGTCTGTCTCCTCT---------------GAAAGC
echTel2_Tenrec/JH980401/1900349-1899563/187-1007                                  TATTTTTC--C-------TTTTCATC----------------------GCCCATCGGGG--CTGCGGATACCTGC--------TTTTAA------TTTCA--TTTTTTTC---------CC---TTA-----GCCCATCGGGG--CCATGGATGCGTGC---GA-TCTCCTCTCCACCC---------------GACCCA
myoDav1_Davids_myotis_bat/KB105958/147488-146821/1-769                            CTTTAAGA--A-------ATGT--------------------------GCCCATCGGGG--CCGCGGATACCTGC--------TTTTAA------T------TTTTTTTCCCCC-----CC---TTA-----GCCCATCGGGG--CCTCGGATACCTGC--TGT-GTCCTCCTTTTCCC---------------CAAACC
pteAle1_Black_flying-fox/KB030901/138564-137968/411-1005//138828-138566/1-286     TTTTCTAT--A-------TTTT--------------------------GCCCATCGGGG--CCGCGGATACCTGC--------TTTTAA------T------TTTTTTTC---------CCCCTTAA-----GCCCATCGGGG--CCGCGGATACCTGC--TGT-GTCCCCTCTTCATCCCCAATCCCCTA---ACTCTC
pteVam1_Megabat/scaffold_7187/74924-74320/402-1005//75180-74926/1-278             TTTTCTAT--A-------TTTT--------------------------GCCCATCGGGG--CCGCGGATACCTGC--------TTTTAA------T------TTTTTTCC---------CCCT-TAA-----GCCCATCGGGG--CCGCGGATACCTGC--TGT-GTCCCCTCTTCATCCCCAATCCCCTA---ACTCTG
hetGla2_Naked_mole-rat/JH602149/7419334-7419858/1-548//7435381-7435647/670-955    TTTATTTT--A-------CTT---------------------------GCCCATCGGGG--CTGCGGATACCTGCACTTTTCTTTTTTC------T------TTTTCCCC---------TT---TTA-----GCCCATCGGGG--CCTCGGATACCTGC--TG--TACCCCAACTCCCC---------------ATTTTC
chrAsi1_Cape_golden_mole/JH823495/2882734-2882252/1-494//2882001-2881710/698-1007 TTTTTCTT--T-------CCT-----------------------------------------------------T--------TTTTTT------T------TTTTTTT-----------------------GCCCATCGGGG--CTGCGGATACCTGC--T--------------------------------------
monDom5_Opossum/chr4/394372120-394371758/331-682                                  CTCTTGAA--A-------TCTA--------------------------GTCCATTGGGGATCCATGAATACCTGG--------TTCAGA------A------CTCTTGAA---------AT---CTA-----GTCCATCAGGGATCCATGAATACCTGA--TTC-AGAACTCTT--------------------GAAATC
monDom5_Opossum/chr4/394371744-394371448/331-621                                  CTCTTGAA--A-------TCTA--------------------------GTCCATCAGAGATCCATGAATATCTGG--------TTCAGA------A------CTCTTGAA---------AT---CTA-----GTCCATCAGGGATCCATGAATACCTGG--TTC-AGAACTCTT--------------------GACATC
monDom5_Opossum/chr4/394372402-394372133/331-594                                  CTCTTGAA--A-------TCCA--------------------------GTCCATCAGGGATCCATGAATGCCTGG--------TTCAGA------A------CTCTTGAA---------AT---CTA-----GTCCATCAGGGATCCATGAATACCTGA--TTC-AGAACTCTT--------------------GAAATC
cheMyd1_Green_seaturtle/KB595324/1125720-1125827/186-284                          --------------------------------------------------------------------------------------------------------------------------------------------------------------------------------------------------------
cheMyd1_Green_seaturtle/KB523583/1713302-1713378/119-202                          --------------------------------------------------------------------------------------------------------------------------------------------------------------------------------------------------------
oryLat2_Medaka/scaffold1996/1810-1572/337-678                                     ------GA--A-------ACTA--------------------------ACCCATCAGAG--CCTGGGGTACCTA----------------------------------GA---------TA---CTC-----CCCCATCTGAG--CCTGGGGTACCTGG--AAA-CTCC-------------------------------
cheMyd1_Green_seaturtle/KB601989/6852454-6852287/78-248                           --------------------------------------------------------------------------------------------------------------------------------------------------------------------------------------------------------
xenTro7_X.tropicalis/KB021732/237297-236977/336-675                               TTGGTCTT--C-------ACCA--------------------------GCACAATGGTG--CTACGGATATATG----------TATAT------C------TTGGTCTT---------CA---TCA-----GCACAATGGTG--CTACTGAGATATGT--ATA-TCTTGGTCTTCACC---------------------
#=GC SS_cons                                                                      ________________________________________________>>,,,,,}}}}--},<<<<____>>>>,,,,,,,,,,,,,,,,,,,,,,,,,,,,,,,,,,<---------<<-----------<<<<____>>>-->--->>>,,{{{{{--{{{-{{--{{{{{{{{{-{{-------------{{{--{
#=GC SS_cons_1                                                                    ________________________________________________________________________________________________________________________________________________________________________________________________________

panTro4_Chimp/chrX/73645870-73644845/1-1007                                       TGGCCCAT-CGGGG--TGACGGATACCTGCTTTTT---------------------------AAAAATTTTC--------TTTTTTTGGCCCATCGGGG--CTTCGGATACCTGCTTTTTTTTTTTTTTA--------TTTTT-----------------CCTT------GCCCATCGGGG--CCTCGGATACCTGCTTT
hg38_Human/chrX/73852724-73851701/1-1007                                          TGGCCCAT-CGGGG--TGACGGATATCTGCTTTTT---------------------------AAAAATTTTC--------TTTTTTTGGCCCATCGGGG--CTTCGGATACCTGCTTTTTTTTTTTTTA---------TTTTT-----------------CCTT------GCCCATCGGGG--CCTCGGATACCTGCTTT
gorGor3_Gorilla/chrX/71018990-71017965/1-1007                                     TGGCCCAT-CGGGG--TGACGGATACCTGCTTTTT---------------------------AAAAATTTTC--------TTTTTTTGGCCCATCGGGG--CTTCGGATACCTGCTTTTTTTTTTTTTTA--------TTTTT-----------------CCTT------GCCCATCGGGG--CCTCGGATACCTGCTTT
nomLeu3_Gibbon/chrX/66555197-66554182/1-1007                                      TGGCCCAT-CGGGG--TGACGGATACCTGCTTTTT---------------------------AAAAATTTTC--------TTTTTTTGGCCCATCGGGG--CTTCGGATACCTGCTTTTTTTT---------------TTTTT-----------------CCTT------GCCCATCGGGG--CCTCGGATACCTGCTTT
ponAbe2_Orangutan/chrX/71295039-71294019/1-1007                                   TGGCCCAT-CGGGG--TGACGGATACCTGCTTTTT---------------------------AAAAATTTTC--------TTTT-TTGGCCCATCGGGG--CTTCGGATACCTGCTTTTTTTTTTTTTTTA-------TTTTT-----------------CCTT------GCCCATCGGGG--CCTCGGATACCTGCTTT
chlSab2_Green_monkey/chrX/63436939-63435929/1-1007                                TGGCCCAT-CGGGG--TGGTGGATACCTGCTTTTT---------------------------AAAAATTTTG--------TTTTTTTGGCCCATCGGGG--CTTCGGATACCTGCTTTTATTTTTTA-----------TTTTT-----------------CCTT------GCCCATCGGGG--CCTCGGATACCTGCTTT
macFas5_Crab-eating_macaque/chrX/71128221-71127215/1-1007                         TGGCCCAT-CGGGG--TGGCGGATACCTGCTTTTT---------------------------AAAAATTTTG--------TTTTTTTGGCCCATCGGGG--CTTCGGATACCTGCTTTTATTTTTTA-----------TTTTT-----------------CCTT------GCCCATCGGGG--CCTCGGATACCTGCTTT
rheMac3_Rhesus/chrX/73529774-73528768/1-1007                                      TGGCCCAT-CGGGG--TGGCGGATACCTGCTTTTT---------------------------AAAAATTTTG--------TTTTTTTGGCCCATCGGGG--CTTCGGATACCTGCTTTTATTTTTTA-----------TTTTT-----------------CCTT------GCCCATCGGGG--CCTCGGATACCTGCTTT
papAnu2_Baboon/chrX/65025984-65024973/1-1007                                      TGGCCCAT-CGGGG--TGGCGGATACCTGCTTTTT---------------------------AAAAATTTTG--------TTTTTTTGGCCCATCGGGG--CTTCGGATACCTGCTTTTATTTTTTA-----------TTTTT-----------------CCTT------GCCCATCGGGG--CCTCGGATACCTGCTTT
calJac3_Marmoset/chrX/65411753-65410734/1-1007                                    TGGCCCAT-CGGGG--TGACGGATATCTGCTTTTT---------------------------AAAAATTTTC--------TTTTTTTGGCCCATCGGGG--CTTCGGATACCTGCTTTTATTTTTTA-----------TTTTT-----------------CCTT------GCTCATCGGGG--CCTCGGATACCTGCTTT
susScr3_Pig/chrX/67184029-67182999/1-1007                                         TGGCCCAT-CAGGG--TAATGGATACCTGCTTTTTTATTT----------------------AAAAAAAAAT--------TTTTTTTGGCCCATCGGGG--CCTCGGATACCTGCTTTAATTTTTT------------TTTTT-----------------CCTT------GCCCATCGGGG--CCTCGGATACCTGCTTT
camFer1_Bactrian_camel/KB018594/87542-88567/1-1007                                TGGCCCAT-CGGGG--CAACGGATACCTGCTTTTT---------------------------AAAAACAAAT--------TTTTTTTTGCCCATCGGGG--CCTTGGATACCTGCTTTAATTTT--------------TTTCC-----------------CCTT------GCCCATCGGGG--CCTCGGATACCTGCTTT
canFam3_Dog/chrX/57356150-57355143/1-1007                                         TGGCCCAT-CGGGG--CAATGGATACCTGCTT-------------------------------AAAAAAAAT--------TACTTTTGGCCCATCGGGG--CTTCGGATACCTGCTTTTATTTTTT------------TTTTC-----------------CCTT------GCCCATCGGGG--CCTCGGATACCTGCTTT
ailMel1_Panda/GL194824.1/77307-76286/1-1007                                       TGGCCCAT-CGGGG--CAATGGATACCTGCTTAAA---------------------------AAAAAATTTA--------CTTT-TTGGCCCATCGGGG--CCTCGGATACCTGCTTTTTTTTTTTT-----------TTTCC-----------------CCTT------GCCCATCGGGG--CCTCGGATACCTGCTTT
vicPac2_Alpaca/KB632711/443229-442211/1-1007                                      TGGCCCAT-CGGGG--CAACGGATACCTGCTTTTTT--------------------------TAAAAAAAAA--------ATTTTTTTGCCCATCGGGG--CCTCGGATACCTGCTTTAATTTTTT------------TTTCC-----------------TCTT------GCCCATCGGGG--CCTCGGATACCTGCTTT
turTru2_Dolphin/JH479788/51035-50065/1-1007                                       TGGCCCAA-CGGGG--CAATGGATACCTGCCTTTTTTTTTTT--------------------TTTTAAATTT--------ATTTTTTGGCCCATCGGGG--CCTTGGATACCTGCTTTGATTTTTCTTT---------TTTTC-----------------CTTT------GCCCATCGGGG--CCTCGGATACCTGCTTT
odoRosDiv1_Pacific_walrus/KB229612/228244-227233/1-1007                           TGGCCCAT-CGGGG--CAATGGATACCTGCTTTAA---------------------------AAAAAATTTA--------CTTT-TTGGCTCATCGGGG--CCTCGGATACCTGCTTTTATTTTTTTTT---------TTTTC-----------------CCTT------GCCCATCGGGG--CCTCGGATACCTGCTTT
saiBol1_Squirrel_monkey/JH378192/8940832-8941844/1-1007                           TGGCCCAT-CGGGG--TGACGGATATCTGCTTTTT---------------------------AAAAATTTTC--------TTTTTTTGGCCCATCGGGG--CTTCGGATACCTGCTTTTATTTTTTA-----------TTTTT-----------------CCTT------GCCCATCGGGG--CCTCGGATACCTGCTTT
orcOrc1_Killer_whale/KB317041/475728-474761/1-1007                                TGGCCCAA-CGGGG--CAATGGATACCCCCTTTTTTTTT-----------------------TTTTTAATTT--------ATTTTTTGGCCCATCGGGG--CCTTGGATACCTGCTTTGATTTTTCTTT---------TTTTC-----------------CTTT------GCCCATCGGGG--CCTCGGATACCTGCTTT
lepWed1_Weddell_seal/KB715187/668506-669512/1-1007                                TGGCCCAT-CGGGG--CAATGGATACCTGCTTTAA---------------------------AAAAATTTTA--------CTTT-TTGGCCCATCGGGG--CCTCGGATACCTGCTTTTATTTTTTTTT---------TTTTC-----------------CCTT------GCCCATCGGGG--CCTCGGATACCTGCCTT
felCat8_Cat/chrX/59621453-59620430/1-1007                                         TGGCCCAT-CGGGG--CAATGGATACCAGCTTT-----------------------------AAAAAAAGTT--------CCTTTTTGGCCCATCGGGG--CCTCGGATACCTGCTTTTATTATTTT-----------TTTTC-----------------CCTT------GCCCATCGGGG--CCTTGGATACCTGCTTT
oviAri3_Sheep/chrX/62609509-62608468/1-1007                                       TGGCCCAT-CGGGG--CAATGGATACCTGCCTC-----------------------------TTTTTTTTTT--------GTTTTTTTGCCCATCGGGG--CCTTGGATACCTGCTCTAATTTTTT------------TTTTT-----------------CCTT------GCCCATCGGGG--CCTCGGATACCTGCTTT
panHod1_Tibetan_antelope/KE116635/1246077-1247134/1-1007                          TGGCCCAT-CAGGG--CAATGGATACCTGCCTCTTTTTTAATTTTTT---------------TTTTTTTTTT--------TTTTTTTTGCCCATCGGGG--CCTCGGATACCTGCTTTAATTTTT-------------TTTTT-----------------CCTT------GCCCATCGGGG--CCTCGGATACCTGCTTT
bosTau8_Cow/chrX/82260968-82262023/1-1007                                         TGGCCCAT-CGGGG--CAATGGATACCTGCCTCTTTTTTAAATGTGTT--------------GTTTTTTTTT--------TTTTCCTTGCCCATCGGGG--CCTCGGATACCTGCTTTAATTTT--------------TTTTT-----------------TCTT------GCCCATCGGGG--CCTCGGATACCTGCTTT
capHir1_Domestic_goat/chrX/70065978-70067034/1-1007                               TGGCCCAT-CGGGG--CAATGGATACCTGCCTCTTTTTTAAATGT-----------------GTTTTTTTTT--------TTTTTTTTGCCCATCGGGG--CCTCGGATACCTGCTTTAATTTTTT------------TTTTT-----------------CCTT------GCCCATCGGGG--CCTCGGATACCTGCTTT
equCab2_Horse/chrX/55258080-55257122/1-1007                                       CAGCCCAT-CGGGG--CCTCGGATACCTGCTTTTTT--------------------------CCTTAAATTT--------ATTTTTTGGCCCATCGGGG--CCTCGGATACCTGCTTCTATTTTTT------------TTTTT-----------------CCTT------GCCCATCGGGG--CCTCGGATACCTGCTCT
cerSim1_White_rhinoceros/JH767841/791184-790220/1-1007                            TAGCCCAT-CGGGG--CCTCGGATACCTGCTTTTTT--------------------------TCTTAAATTT--------ATTTTTTGGCCCATCGGGG--CCTCGGATACCTGCTTTTATTTATTTT----------TTTTC-----------------CCTT------GCCCATCGGGG--CCTCGGATACCTGCTTT
oryCun2_Rabbit/chrX/52390014-52388978/1-1007                                      TGGCCCAT-CGGGG--CAACGGATACCTGTTTTTGTGGTTTTTTTTGTTTTGTTTTG-----TTTTTGAATT--------GGCTTTTGGCCCATCGGGG--CCTCGGATACCTGCTTATATTTTTT------------TTTTTAAATT------------TTTT------GCCCATCAGGG--CCTCGGATACCTGCTCT
musFur1_Ferret/GL897241/641964-642957/1-1007                                      TGGCCCAT-CGGGG--CAATGGATACCTGCTTTAG---------------------------AAATTGTTTA--------CTTT-TTGGCCTATCGGGG--CCTCGGATACCTGCTTTTATTTTTTTT----------TTTTC-----------------CCTT------GCCCATCGGGG--CCTCGGATACCTGCCTT
triMan1_Manatee/JH594676/11295431-11294396/1-1007                                 TGGCCCAT-CGGGG--CAATGGATACCTGATTTTTGTTTTTGTTTTTGTTTTTTTTTC----CCTATAATTT--------ATTTTTTGGCCCATCGGGG--CTGTGGATACCTGCTTTTATTGTTTTTT---------TTTTT-----------------CCTT------GCCCATCGGGG--CTTCGGATACCTGCTTT
tupChi1_Chinese_tree_shrew/KB365963/76531-75451/1-1007                            TGGCCCAT-CGGGG--CATAGGATACCAGCTTTTAAAAATACA-------------------ATAAAATAAA--------AAGATTTTGCCCATCGGGG--CCTCGGATACCTGCTTTTCAAAAATTAAAAAAAAATTTTTTT-----------------TTTG------GCCCATCGGGG--CTTCGGATACCTGCTTT
chiLan1_Chinchilla/JH722051/284070-285025/1-1007                                  TGGCCCAT-CGGGG--CCATGGATACCTGCTTTTT---------------------------TAAAAAAAATTGGTGTATTTTTTTTGGCCCATCGGGG--CCTTGGATACCTGCTTTATCATTTT------------TTTTT-----------------CCTT------GCCCATCGGGG--CCTCGGATACCTGCTTT
ochPri3_Pika/JH802116/2834100-2833116/1-1007                                      TGGTCCAT-CGGTG--GAATGGATAC---ATTTTT---------------------------TAAAACGATT--------CGTTTTTGGTCCATCGGGG--CCTCGGATACCTGCTCGTATTTTTTTTT---------TTTTC-----------------CTTT------GCCCATCGGGG--CCTCGGATACCTGCTCT
otoGar3_Bushbaby/GL873882/186728-185734/1-1007                                    TGGCCCAT-CCGGG--CAACGGATATCTGCTTTTA---------------------------AAAAATACTT--------GGTTTTTGGCCCATCGGGG--CTTTGGATACCTGCTTTTATTGTT-------------TTTTT-----------------CCTT------GCCCATCGGGG--CCTCGGATACCTGCTTT
dasNov3_Armadillo/JH583104/175559-174549/1-1007                                   TGGCCCAT-CGGGG--CAACGGATACCTGCATTTTTTTTTTTT-------------------TTTTTAATTT--------ACTTTTTGGTCCATCGGGA--CTGTGGATACCTGCTTTTATTATTATT----------TTTTT-----------------TCTT------GCCCAACGGGG--CCTCGGATACCTGCTTT
oryAfe1_Aardvark/JH864857/142607-141690/1-1007                                    TGGCCCAT-GGGGA--CATTGGATAGCTCTTCTTTTTTTTC---------------------TCCATAAATA--------ATTTTTTGGCCCATCGGGG--CTGTGGATACCTGCTTTTATTGTT-------------TTTTT-----------------CCTT------GCCCATCGGGG--CCTCGGATACCTGCTTT
mm10_Mouse/chrX/103483228-103482218/1-1007                                        TAGCCCAT-CGGGG--CCATGGATACCTGCTTTTTGTAAAAAAAAAAAAAAAA---------ACAAAAAAAC--------CTTTCTCGGTCCATCGGGA--CCTCGGATACCTGCGTTTAGTCTTT------------TTTTC-----------------CCAT------GCCCAACGGGG--CCTCGGATACCTGCTGT
rn6_Rat/chrX/74346950-74345948/1-1007                                             TAGCCCAT-CGGGG--CCATGGATACCTGCTTTTTACCAA----------------------AAAACGCCGT--------ATTTCTCGGTCCATCGGGA--CCTCGGATACCTGCGTTTAGTTT--------------TTTTC-----------------CCAT------GCCCAACGGGG--CCTCGGATACCTGCTTT
mesAur1_Golden_hamster/KB708354/1515713-1516705/1-1007                            TAGCCCAT-CGGGG--CCATGGATACCTGCTTTTTAC-------------------------AAAAACTGAA--------ATTTCTTGGTCCATCGGGA--CCTCGGATACCTGGGTTTAGGC---------------TTTTT-----------------CCTT------GCCCATCGGGG--CCTCGGATACCTGCTTA
myoLuc2_Microbat/GL429771/10780123-10781034/1-1007                                A------------------------------------------------------------------------------------CTGGCCCACCGGGG--CCTAGGATACCTGCTTTTTTTTTTT------------TTTCT-----------------TCTTTTTATAGCCCATCGGGG--CTTCGGATACCTGCTTT
cavPor3_Guinea_pig/scaffold_26/23393606-23394529/1-1007                           TGGGCCAT-CGGGG--CAATGGATACCTGCTTTTTTTTTTTTTTTTTTTTAATTATGTGTGTGTTTGTTTGT--------TTGTTTTGGCCCACCGGGG--CCCTGGATACCTGCTTTATTATT--------------TTTTT-----------------CATT------GCCCATCGGGG--CCTCGGATACCTGCCCT
micOch1_Prairie_vole/chrUn_JH996487/1882571-1883569/1-1007                        AAGCCCAT-CGGGG--CCATGGATACCTGCTTTTTTAC------------------------AAGAAAACGT--------ATTTCTTGGTCCATCGGGA--CCTCGGATACCTGCATTTAGTCTTT----------------------------------CCTT------GCCCATCGGGG--CCTTGGATACCTGCTTA
criGri1_Chinese_hamster/KE381632/1674836-1675860/1-1007                           TAGCCCAT-CGGGG--CCATGGATACCTGCTTTCCA--------------------------CACAAACCGA--------ATTTCTTGGTCCATCGGGA--CCTTGGATACCTGGGTTTAGTG---------------TTTTT-----------------CCTT------GCCCATCGGGG--CCTCGGATACCTGCTTA
eptFus1_Big_brown_bat/JH977917/193471-194366/1-1007                               A------------------------------------------------------------------------------------TTGGCCCACCGGGG--CCTAGGATACCTGCTTGTATTTTTTAATTTAATTTTTATTAT-----------------TATT------GCCCATCGGGG--CTTCGGATACCTGCTTT
octDeg1_Brush-tailed_rat/JH651887/390420-391310/1-1007                            TGGCCCAT-CGGGG--CAATGGATACCTGCTTTTTTTTTTTTTTTTTTTTTTTTAAGTT---TTTGTTGTTC--------TTTTCTTGGCCCATCGGGG--CCTTGGATACCTGCTTTATTATT--------------TTTTT-----------------CCTT------GCCCATCGGGG--CCTCGGATACCTGCTTT
eriEur2_Hedgehog/JH835576/1286738-1285716/1-1007                                  TGACCCAC-CGGGG--TAACGGATACCTGTTTTTTTTTTTA---------------------AAATGTTTTT--------TTTTTTTGGTCCATCGGGA--CCCTGGATATATGATTTTATTAAAA------------CTTTC-----------------AACT------GCCCATCGGGG--CAT-GGATACCTGCTTA
conCri1_Star-nosed_mole/JH655896/1148878-1148046/2-836//1147939-1147812/873-1007  TAGCCCAT-CGGGG--CAAAGGATACCTGCTATTTTTTTTT---------------------GTTTTAATAT--------ACTTTTTGGTCCATCGGGA--CCCCGGATACCTGCTTTTATTATTATTTTTTTT----TTTCC-----------------CCTT------GCCCATCGGGG--CCTCGGATACCTGCTTA
sorAra2_Shrew/JH798316/459536-458442/1-1007                                       CGGCCCAT-CAGGG--CAACGGATACCTGCTTTTCTTTT-----------------------CATATAATTG--------TTTTCTTGGTCCATCGGGA--CCCTGGATACCTGCTCGGTTTTTTT------------TTTTT-----------------CCTT------GCCCATCGGGG--CCTCGGATACCTGCTCG
jacJac1_Lesser_Egyptian_jerboa/JH725476/114610-115571/1-1007                      CAGTCCAT-CGGGG--CAATGGATACCTGCTTT-----------------------------AAAAAAATGT--------ATTTCTTGGCCCATCGGGG--CTTGGGATACGTGCACTTAGTAT--------------TTTTC-----------------CCTT------GCCCATCGGGG--CCTCGGATACCTGCTTT
eleEdw1_Cape_elephant_shrew/JH947307/6763907-6762922/1-1007                       TGGTCTAT-CTGGA--CAGTGGATTTTTTTTTCCT---------------------------CATAACTTTT--------TTTAGGGTGCCCATCGGGG--CTGTGGATACCTGCTTTTAATTTT-------------TTTTT-----------------CTTT------GCTCATCGGGG--CCTTGGATACCTGATTT
speTri2_Squirrel/JH393493/493450-492453/1-1007                                    CCGCCCATCCGGGG--CTGTGGA--------------------------------------------------------------TTAGCCCATCGGGG--CCTCGGATACCTGCTCTTATTTTTT------------TTTTTTTTTTTTTTTTTTTTTGATTT------GCCCATCGGGG--CCTCGGATACCTGCTTT
echTel2_Tenrec/JH980401/1900349-1899563/187-1007                                  TGGCCCA--CGAAG--CAACAAATAGCAGTACTTTATTACCC--------------------ATCATATATA--------TTTTTTTGGCCCACCCGGG--CTGTGGATACCTGATTTTATTTTGT------------TTTTTTAAAAAAATGTTC----CCTT------GCCCATCGGGG--CCTCGGATACCGGCTCT
myoDav1_Davids_myotis_bat/KB105958/147488-146821/1-769                            A------------------------------------------------------------------------------------CTGGCCCACCGGGG--CCTAGGATACCTGCTTTTTTTTTTTCTTCTT------CTTTT-----------------TATT------GCCCATCGGGG--CTTCGGATACCTGCTTT
pteAle1_Black_flying-fox/KB030901/138564-137968/411-1005//138828-138566/1-286     TAGCCCAT-CGGGG--CCACGGATACCTGCTATTTTT-------------------------TTTTTTCCTA--------TTTTTCTTGCCCATCGGGG--CCTCGGATACCTGCTTTCACTATT-------------TTTTT-----------------TCTT------GCCCATCGGGG--CCTCGGATACCTGCTTT
pteVam1_Megabat/scaffold_7187/74924-74320/402-1005//75180-74926/1-278             TAGCCCAT-CGGGG--CCACGGATACCTGCTATTTTT-------------------------TTTTTTTCTA--------TTTTTCTTGCCCATCGGGG--CCTCGGATACCTGCTTTCACTATT-------------TTTTT-----------------TCTT------GCCCATCGGGG--CCTCGGATACCTGCTTT
hetGla2_Naked_mole-rat/JH602149/7419334-7419858/1-548//7435381-7435647/670-955    TGGCCCAT-CGGGG--CAATGGATACCTGCTTTTT---------------------------------------------------------------------------------------------------------------------------------------------------------------------
chrAsi1_Cape_golden_mole/JH823495/2882734-2882252/1-494//2882001-2881710/698-1007 --------------------------------------------------------------------------------------------------------------------------------------------------------------------------------------------------------
monDom5_Opossum/chr4/394372120-394371758/331-682                                  TAGTCCAT-CAGGGATCCATGAATACCTGGTT------------------------------CAGAACTCTT--------GAAATCTAGTCCATCAGGGATCCATGAATACCTGATTCAGAACTCT------------TGAAA-----------------TCTA------GTCCATCGGGGATCCATGAATACCTGGTTC
monDom5_Opossum/chr4/394371744-394371448/331-621                                  TAGTCCAT-CAGAGATCCATGAATACCTGATT------------------------------CAGAACTCTT--------GAAATCTAGTCCATTGGGGATCCATGAATACCTGGTTCAGAACTCT------------TGAAA-----------------TCTA------GTCCATCGGG--------------------
monDom5_Opossum/chr4/394372402-394372133/331-594                                  TAGTCCGT-CGGGGATCCATGAATATCTGGTT------------------------------CAGAACTCTT--------GAAATCTAGTCCATCAGAAATCCATGAATACCTGGTTT----------------------------------------------------------------------------------
cheMyd1_Green_seaturtle/KB595324/1125720-1125827/186-284                          --------------------------------------------------------------------------------------------------------------------------------------------------------------------------------------------------------
cheMyd1_Green_seaturtle/KB523583/1713302-1713378/119-202                          --------------------------------------------------------------------------------------------------------------------------------------------------------------------------------------------------------
oryLat2_Medaka/scaffold1996/1810-1572/337-678                                     ---CCCAT-CGGAG--CCTGGGGTACCTGGAAA----------------------------------------------------CTCCCCCATCGGAG--CCTGGGGTACC--------------------------TAGAA-----------------ACTC------CCCCATCGGAG--CCTGGGGTACCT-----
cheMyd1_Green_seaturtle/KB601989/6852454-6852287/78-248                           --------------------------------------------------------------------------------------------------------------------------------------------------------------------------------------------------------
xenTro7_X.tropicalis/KB021732/237297-236977/336-675                               -AGCACAA-TGGTG--CTACGGATATATGT--------------------------------ATATCTTGGT--------CTTCACCAGCACGATGGTG--CTACGGATATATGTATATCTTGG--------------TCTTC-----------------ACCA------GCACAATGGTG--CTACTGAGATATG-TAT
#=GC SS_cons                                                                      {{{{{{,,,,((((--((--((---((,,,,,,,,,,,,,,,,,,,,,,,,,,,,,,,,,,,<<<<<<____________>>>>>>,<<<<<----<<<--<---<<_____________________________________________________>>-------->>>>---->>>-->>,,))---))))))))
#=GC SS_cons_1                                                                    ________________________________________________________________________________________________________________________________________________________________________________________________________

panTro4_Chimp/chrX/73645870-73644845/1-1007                                       AATTTTTGTTTT--------------------------TCTGGCCCATCGGGG--CCGCGGATACCTGCTTTGATTTTTTTTTT--T------CATCGCCCATCGGTGCTTTTT---ATGGATGAAAA---AATGTT-GG-TTT-T--GTGGGTT---GTTGCAC-TCTCTGGA--ATA-------TCTACACTTTTTT-
hg38_Human/chrX/73852724-73851701/1-1007                                          AATTTTTGTTTT--------------------------TCTGGCCCATCGGGG--CCGCGGATACCTGCTTTGATTTTTTTTTT--T------CATCGCCCATCGGTGCTTTTT---ATGGATGAAAA---AATGTT-GG-TTT-T--GTGGGTT---GTTGCAC-TCTCTGGA--ATA-------TCTACACTTTTTT-
gorGor3_Gorilla/chrX/71018990-71017965/1-1007                                     AATTTTTGTTTT--------------------------TCTGGCCCATCGGGG--CCGCGGATACCTGCTTTGATTTTTTTTTT--T------CATCGCCCATCGGTGCTTTTT---ATGGATGAAAA---AATGTT-GG-TTT-T--GTGGGTT---GTTGCAC-TCTCTGGA--ATA-------TCTACACTTTTTTT
nomLeu3_Gibbon/chrX/66555197-66554182/1-1007                                      AATTTTTGTTTT--------------------------TCTGGCCCATCGGGG--CCGCGGATACCTGCTTTGATTTTTTTTTTT-T------CATCGCCCATCGGTGCTTTTT---ATGGATGAAAA---AATGTT-GG-TTT-T--GTGGGTT---GTTGCAT-TCTCTGGA--ATA-------TCTACACTTTTTT-
ponAbe2_Orangutan/chrX/71295039-71294019/1-1007                                   AATTTTG-TTTT--------------------------TCTGGCCCATCGGGG--CCGCGGATACCTGCTTTGA--TTTTTTTT--T------CATCGCCCATCGGTGCTTTTT---ATGGATGAAAA---AATGTT-GG-TTT-T--GTGGGTT---GTGGCAC-TCTCTGGA--ATA-------TCTACACTTTTT--
chlSab2_Green_monkey/chrX/63436939-63435929/1-1007                                AATTTTTGTTTT--------------------------TCTGGCCCATCGGGG--CCGCGGATACCTGCTTTGATTTTTTTTTT--T------CATCGCCCATCGGTGCTTTTT---ATGGATGAAAA---AATGTT-GG-TTT-T--GTGGGTT---GTTGCAC-TCTTTGGA--ATA-------TCTACACTTTTT--
macFas5_Crab-eating_macaque/chrX/71128221-71127215/1-1007                         AATTTTTGTTTT--------------------------TCTGGCCCATCGGGG--CCGCGGATACCTGCTTTGA-TTTTTTTTT--T------CATCGCCCGTCGGTGCTTTTT---ATGGATGAAAA---AATGTT-GG-TTT-T--GTGGGTT---GTTGCAC-TCTCTGGA--ATA-------TCTACACTTTTT--
rheMac3_Rhesus/chrX/73529774-73528768/1-1007                                      AATTTTTGTTTT--------------------------TCTGGCCCATCGGGG--CCGCGGATACCTGCTTTGA-TTTTTTTTT--T------CATCGCCCGTCGGTGCTTTTT---ATGGATGAAAA---AATGTT-GG-TTT-T--GTGGGTT---GTTGCAC-TCTCTGGA--ATA-------TCTACACTTTTT--
papAnu2_Baboon/chrX/65025984-65024973/1-1007                                      AATTTTTGTTTT--------------------------TCTGGCCCATCGGGG--CCGCGGATACCTGCTTTGATTTTTTTTTTT-T------CATCGCCCGTCGGTGCTTTTT---ATGGATGAAAA---AATGTT-GG-TTT-T--GTGGGTT---GTTGCAC-TCTCTGGA--ATA-------TCTACACTTTTT--
calJac3_Marmoset/chrX/65411753-65410734/1-1007                                    AATTT---TTTT--------------------------TCTGGCCCATCGGGG--CCGCGGATACCTGCTTTGATTTTTTTTTT--TTTTT--GATCGCTCATCGGTACTTTTT---ATGGATGAAAA---AATGTT-GG-TTT-T--GTGGGTT---GTTGCAC-TCTCTGGA--ATA-------ACTTCACTTTTTT-
susScr3_Pig/chrX/67184029-67182999/1-1007                                         ATTATTTTTTTTT-------------------------CCTTGCCCATCGGGG--CCGTGGATACCTGCTTAGATTTTTTTTTT--T------CATCACCCATCGGACCTTTGT---ATGGATGGAAA---AGTGTTGGG-TTT-T--GTGGTTC---GTTGTAC-TGTCTGGA--ATG-------TCTACAAAATT---
camFer1_Bactrian_camel/KB018594/87542-88567/1-1007                                AATTTTTTTTTTT-------------------------CCTTGCCCATCGGGG--CCGCGGATACCTGCTTAGA-TTTTTTTTT--T------CATCGCCCATCGGGGCTTTTTG--ATGGATGGAGA---AGTGTTGGG-TTT-T--GTGGTTC---GTTGTAC-TGTCTGGA--ATG-------TCTACAAAATT---
canFam3_Dog/chrX/57356150-57355143/1-1007                                         TAATTTT-TTTT--------------------------CCTTGCCCATCGGGG--CTGTGGATACCTGTTTAGATTTTTTTTTTC-T------CATTGCCCATCGGGGCCTTTT---ATGGATGGAAG-----TGTT-GT-TTTTT--GTGGTTC---GTTGAGC-TATCTGGA--ATG-------TCTGCAAATTT---
ailMel1_Panda/GL194824.1/77307-76286/1-1007                                       AATTTTTTTTTT--------------------------CCTTGCCCATCGGGG--CTGTGGATACCTGTTTAGATTTTTTTTTTTCT------CATTGCCCATCGGGGCCTTTT---ATGGATGGAAG-----TGTT-GG-TTG-T--G---------------C-TATCTGGA--ATG-------TCTACAAATTT---
vicPac2_Alpaca/KB632711/443229-442211/1-1007                                      AATTTTTTTTTT--------------------------CCTTGCCCATCGGGG--CCGCGGATACCTGCTTAGA-TTTTTTTTT--T------CATCGCCCATCGGGGCTTTTTG--ATGGATGGAGA---AGTGTTGGG-TTT-T--GTGGTTC---GTTGTAC-TGTCTGGA--ATG-------TCTACAAAATT---
turTru2_Dolphin/JH479788/51035-50065/1-1007                                       AATTTTTTTTTT--------------------------CCTTGCCCATCGGGG--CCGCGGATACCTGCTTAGATTTTTTTTTT--T------CATCGCCCATCGGGGCTTTTT---ATGGATGGAAA---AGTGTTGGG-TTT-T--GTGGTTC---GTTGTAC-TATCTGGA--ATG-------TCTACAAAATG---
odoRosDiv1_Pacific_walrus/KB229612/228244-227233/1-1007                           AATTTTTTTTTTT-------------------------CCTTGCCCATCGGGG--CTGTGGATACCTGTTTAGATTTTTTTTTTC-T------CATTGCCCATCGGGGCCTTTT---ATGGATGGAAG-----TGTT-GG-TTG-T--G---------------C-TATCTGGA--ATG-------TCTACAAATTT---
saiBol1_Squirrel_monkey/JH378192/8940832-8941844/1-1007                           ATTATTTTTTTTTTT-----------------------TCTGGCCCATCGGGG--CCGCGGATACCTGCTTGGATTTTTTTTTT--TTTTTCTGATCGCTCATCGGTACTTTTT---ATGGTTGAAAA---AATGTT-GG-TTT-T--GTGGGTT---GTTGCAC-TGTCTGGA--ATA-------ACTTCACTTTTT--
orcOrc1_Killer_whale/KB317041/475728-474761/1-1007                                AATTTTTTTTTT--------------------------CCTTGCCCATCGGGG--CCGCGGATACCTGCTTAGATTTTTTTTTT--T------CATCGCCCATCGGGGCTTTTT---ATGGATGGAAA---AGTGTTGGG-TTT-T--GTGGTTC---GTTGTAC-TATCTGGA--ATG-------TCTACAAAATG---
lepWed1_Weddell_seal/KB715187/668506-669512/1-1007                                AATTTTTTTTTTTT------------------------CCTTGCCCATCGGGG--CTGTGGATACCTGTTCAGATTTTTTTTTTTCT------CATTGCCCATCGGGGCCTTTT---ATGGATGAAAG-----TGTT-GG-TTG-T--G---------------C-TATCTGGA--ATG-------TCTACAAATTT---
felCat8_Cat/chrX/59621453-59620430/1-1007                                         ATTTATTTATTTTTTTTC--------------------CTTTGCCCATCGGGG--CTGTGGATACCTGCTTAGATTTTTTTTTTTCT------CATGGCCCATCGGGGCCTTTT---ATGGATGGAAA-----TGTT-GGCTTT-T--GTGGTTC---GTTGTAC-TGTCTGGA--ATG-------TCTACAAATTT---
oviAri3_Sheep/chrX/62609509-62608468/1-1007                                       AATTTTT-TTTT--------------------------CCTTGCCCATCGGGG--CCGCGGATACCTGCTTAGATTTTTGTTTT--A------TACCACCCATCGGGGCTTTAT---ATGGTTGGAAA---AGTGTTGGG-TTT-T--GTGGTTC---CTTGTAC-TATCTGGA--ATG-------TCTACAAAATT---
panHod1_Tibetan_antelope/KE116635/1246077-1247134/1-1007                          AATTTT--TTTT--------------------------CCTTGCCCATCGGGG--CCGCGGATACCTGCTTAGATTTTTGTTTT--A------CACCACCCATCGGGGCTTTAT---ATGGTTGGAAA---AGTGTTGGG-TTT-T--GTGGTTC---CGTGTAC-TATCTGGA--ATG-------TCTACAAAATT---
bosTau8_Cow/chrX/82260968-82262023/1-1007                                         AATTTT--TTTT--------------------------CCTTGCCCATCGGGG--CCGCGGATACCTGCTTAGATTTTTGTTTT--A------CACCACCCATCGGGGCTTTAT---ATGGTTGGAAA---AGTGTTGGG-TTT-T--GTGGTTC---GTTGTAC-TATCTGGA--ATG-------TCTACAAAATT---
capHir1_Domestic_goat/chrX/70065978-70067034/1-1007                               AATTTT--TTTT--------------------------CCTTGCCCATCGGGG--CCGCGGATACCTGCTTAGATTTTTGTTTT--A------TACCACCCATCAGGGCTTTAT---ATGGTTGGAAA---AGTGTTGGG-TTT-T--GTGGTTC---CTTGTAC-TATCTGGA--ATG-------TCTACAAAATT---
equCab2_Horse/chrX/55258080-55257122/1-1007                                       CATTTTTTTTTT--------------------------CCTTGCCCATCGGGG--CCACGGATACCTGCTTAGA-TTTTTTTTT--T------CATTGCCCATCGGGGGTTTTT---ATGGATAGAAA---ATTGTT-GG-TTTTT--GTGGTTC---GTTGTAC-TATCTGGA--ATG-------TCTACAAATTT---
cerSim1_White_rhinoceros/JH767841/791184-790220/1-1007                            TATTTATTTTTTTTC-----------------------CCTTGTCCATCGGGG--CCACGGATACCTGCTTAGATTTTTGTTTT--T------AATTGCCCATCGGGGCTTTTT---ATGGATGGAAA---AGTGTT-GG-TTTTT--GTGGTTC---CTTGTAC-TATCTGGA--ATG-------TCTACAAATTT---
oryCun2_Rabbit/chrX/52390014-52388978/1-1007                                      GATTTTTTTTTTTT------------------------TCTGGCCCATCGGGG--CCCCGGATACCTGCTCTGATTTTTTTTTT--C------CATCGCCCATCGGGGCCTTTC---ATGGATGAAAA---TGTGTT-GG-TTC-T--GTGGGTT---GTCGCAC-TATCTGGA--ATA-------TCTACACTTTT---
musFur1_Ferret/GL897241/641964-642957/1-1007                                      ATTTTTTTTTTTTT------------------------CCTTGCCCATCGGGG--CTGTGGATACCTGTTTAGATTTTTTTTTTC-T------CATTGCCCATCGGGGCCTTTT---ACGGATGGAAG-----TGTT-GG-TTG-T--G---------------C-TATCTGGG--ATG-------TCTACAGATTT---
triMan1_Manatee/JH594676/11295431-11294396/1-1007                                 AATTTTTTTTTTCT------------------------CTTAGCCCATCGGGG--TCGTGGATACCTGCTATGATTTTTTTTTT--C------CATCGTCCATCGGGACTTTTT---ATAGATGGAAA---AGTGTT-GG-TTT-T--ATAGTTT---ATTTCACACATTTGGA--ATA-------TCTACAAATTT---
tupChi1_Chinese_tree_shrew/KB365963/76531-75451/1-1007                            AATTTTTTTTTGTTGTTT--------------------TTTGGCCCATCGGGG--CCACGGATACCTGCTCTCATTTTTGTTTT--TATCTC-AATCGCTCATCGGGGCTTTTT---ATGGATGAAAAGTGTTAATT-GG-CTT-T--GTGGGTT---GTTGTAT-CGTCTGTA--ATA-------TCAACG-TATTTG-
chiLan1_Chinchilla/JH722051/284070-285025/1-1007                                  AATTTTTTTTTCTC------------------------TTTTGCCCATCGGGG--CCGCGGATACCTGCTTTAA-----TTTTT--T------CATCTCTTATCGAGGCGTTTT---ATGTATGAAAA---TG---T-CG-TTT-T--GTGGGTT---ATTGTAT-TATCTAGA--ATA-------TCTGCA---TTTT-
ochPri3_Pika/JH802116/2834100-2833116/1-1007                                      GATTTTTTTTTT--------------------------CTTGGCCCATCGGGG--CTGCGGATACCTGCTCTCATTCTTGTTTT--T------CATCACCCATCAGGAC-TTTC---ATGGCTGCAAA---TATGTT-GG-TTC-T--GTGGGTT---GTTGCAT-TATCTGCA--ATA-------TCTGCACAATTC--
otoGar3_Bushbaby/GL873882/186728-185734/1-1007                                    AATTTC--TTTT--------------------------TCTGGCCCATCGGGG--CTGCGGATACCTGCTTTGATTTTTTTTTT--TCC----CATAGTCCATCGGGGCTTTAT---ATGGATGAAAA---AGTGTT-GG-TTT-T--GTGGGTT---GTCACAC-TATTTAGA--ATA-------CCTATACTTATTTT
dasNov3_Armadillo/JH583104/175559-174549/1-1007                                   AATTTT--TTGT--------------------------CCTAGTCCATCGGGG--CTGTGGATATCTGCTTTTAA---TTTTTT--A------AGTTGCTCATCGGGGCTTTGG---ATGG--GAAAA---TTTAAG-GG-TTT-T--GTAGTTT---ATTATAT-TATTTGGT--ATA-------CCTACCAAATTT--
oryAfe1_Aardvark/JH864857/142607-141690/1-1007                                    AATTTTTTTTTTTTTT----------------------CCTGGCCCATCGGGG--TCGCGGATACCTGCTTTGATTCTTTTTTTTTT------CATCCTCCATCGGGAATTTTT---ATGGATGGAAA---AGTGTT-GC-TTT-T--GTAGTTC---ATGGCAC-TGTCTGGA--ATA-------TCAACAAAATT---
mm10_Mouse/chrX/103483228-103482218/1-1007                                        TATTATTTTTTTTTCTTTTTC-----------------TTTTGCCCATCGGGG--CTGTGGATACCTGCTTTAAATTTTTTTTT--T------CACGGCCCAACGGGGCGCTTG---GTGGATGGAAA---TA---T-GG-TTT-T--GTGAGTT---ATTGCAC-TACCTGGA--ATA-------TCTATGCCTCTTAT
rn6_Rat/chrX/74346950-74345948/1-1007                                             AATTTTTTTTTCTTTTCC--------------------TTTTGCCCATCGGGG--CTGTGGATACCTGCTTTAA-TTTTTTTTT--T------CACGGCCCATCGGGGCATTTG---GTGGATGGAAA-----TAAT-GG-TTT-T--GTGAGTT---ATTGAAC-TACCTGGAATATA-------TCTATGCCTTTTTA
mesAur1_Golden_hamster/KB708354/1515713-1516705/1-1007                            ATTTTTGTTTTCT-------------------------TTTTGCCCATCGGGG--CTGTGGATACCTGCTCAAA--TTTTGTTT--T------CATTGCCCATCGGGGCTTTTA---GTGGATGGAAA-----TGTT-GG-TTT-T--GTGAGTT---ACTGCCC-TATCTGGA--ATA-------TTCATACCTTTTTT
myoLuc2_Microbat/GL429771/10780123-10781034/1-1007                                AATT----TTTT--------------------------TCTTGCCCATCGGGG--CCGCGGATACCTGCTTAGATTTTTTTTTTT-T------AATCGCTC----------------------GAAAT---TTTGTT-GT-TTTCT--GTGGTTC---GTTATAC-TATCTGGA--ATG-------TCTACAAATTT---
cavPor3_Guinea_pig/scaffold_26/23393606-23394529/1-1007                           AATTTTTTTTTT----------------------------TTGCCCATCGGGG--CCTTGGATACCTGCTTTAA----CTTCTT--T------GATTTCTTGTAGAAGCTCTTT---ATGTATGGAAA---TATGTC-GT-TTT-C--GTGGGTT---ATTGTGT-TATCTGGA--ATG-------TCAGCATTTTT---
micOch1_Prairie_vole/chrUn_JH996487/1882571-1883569/1-1007                        ATTTTTTTTTCTCT------------------------TTTTGCCCATCGGGG--CCGTGGATACCTGCTTCA-----TTTTTC--C------CCCTGCCCATCGGGGCATTTG---GTGGATGGATA---TAAGTT-GG-TTT-T--GTGAGTTATTATTGCAC-TACCTGGA--ATA-------GCCATACCTCTTTT
criGri1_Chinese_hamster/KE381632/1674836-1675860/1-1007                           ATTTTTGTTTTCTTTTCCT-------------------TTTTGCCCATCGGGG--CTGTGGATACCTGCTTAAA--TTTTGTTT--T------CATTGCCCATCGGGGCTTTTA---GTGGATGGAAA---TATGCT-GA-TTT-T--GTGAGTT---ACTGTCC-TA-CTGGA--AAA-------TTAATCCTTTTTTT
eptFus1_Big_brown_bat/JH977917/193471-194366/1-1007                               AATTT---TTTT--------------------------TCTTGCCCATCGGGG--CCGCGGATACCTGCTTAGATTTTTTTTTTT-T------AATTGCTC----------------------GAAAT---TTTGTT-GT-TTTCT--GTGGTTT---GTTATAC-TAACTGCA--ATG-------TCTACAAATTT---
octDeg1_Brush-tailed_rat/JH651887/390420-391310/1-1007                            AGTTTTTTTTCCTC------------------------TTCTGCCCATCGGGG--CCGTGGATACTTCCTTTAA----TTTTTT--T------CATCTTTAATCGAAGCTTCTT---ATGTATGAAAA---GATGTC-GG--TT-T--GTGGGTT---ATCGAAC-TATCTGGA--ATA-------TCTGCA---TTTT-
eriEur2_Hedgehog/JH835576/1286738-1285716/1-1007                                  ATTTTTGTTTTT--------------------------CCTTGCCCATCGGGG--CCACGGATACCTGCTTAGA--TTTTTTTT--C------CATCGTCCATCAGGTC---TT---GTGGATGGAAA---AGTGTTAAG-TTT-T--GTGCTTT---GTT-CAT-TATCTGGA--ATG-------TCTACAGATTTT--
conCri1_Star-nosed_mole/JH655896/1148878-1148046/2-836//1147939-1147812/873-1007  CATTT---TTTT--------------------------CCTTGCCCATCGGGG--CCATGGATACCTGCTTAGATTTTTTTTTTT-T------AATCGACCATCAGGGC-TTTC---GTGGATGCGAA---AATGTT-GT-TTT-T--GTGGTCC---GTTATAT-TATCTGGA--GTT-------TCTACAGATTTTTT
sorAra2_Shrew/JH798316/459536-458442/1-1007                                       CTTTTTTTTTTTTTCC----------------------ACTTGCCCATCGGGG--CCATGGATACCTGCTTAGATTTTTTTTTT--CTCG---TATGGCTCCACAGGGCGTTTT---ATGAATGGAAG---TG---T-TA-TTT-T--ATGA-TA---ATTGTGC-TATTTGGA--ATG-------TCTACAGATTTTCA
jacJac1_Lesser_Egyptian_jerboa/JH725476/114610-115571/1-1007                      CACTTTGTTTTT----------------------------CTGCCCATCGGGG--CCACGGATACCTGCTTTAA----TTTTTT--T------CATTGCCCATCTGGGCTTTTT---GTGGATATAAA---TGTGTT-GG-TGT-T--GTAAGTC---ATTGCTG-TATCTGGA--ATCTGCTGTTTCTATTCGTCCTGC
eleEdw1_Cape_elephant_shrew/JH947307/6763907-6762922/1-1007                       TTTTTTTTTTTC--------------------------CCTGACCCATCGGGG--ACATGGATACCTGCTTAATTTTTTTTTTT--TTTACA-CATCATCCATCAGGGGTTTTTTTAATAGATGGAAA---AAATTT-GT-TTT-A--GT---TA---ATTGCAA-TACATGGA--ATA-------T------AATTTG-
speTri2_Squirrel/JH393493/493450-492453/1-1007                                    TTTTTTTTTTTCCCTTTTTTTTTTTTTATTTAATTTTGGTTGGCTCATCGGGG--CCGCGGATACCTGCTTCCA-TTTTTGTTT--T------CATCTTCCATT-GAGAACGTT---ATGGGTCAAAA---TGTGCT-GA-TGT-T--GTGGGTT---ATTGCGG-TACTTGAG--------------------------
echTel2_Tenrec/JH980401/1900349-1899563/187-1007                                  GATTTTTTTCCCCGTTCT--------------------CTGGGCCCATCGGGG--CCGCGGATACCTGCTGTGATTCTTGTTTT--G------CATCG------------------------TATAAA---AGTGTT-GG-TTT-TC-ATAGTTC---GGTGAAG-GATCTGGA--ATC-------TCTACAAAAGCC--
myoDav1_Davids_myotis_bat/KB105958/147488-146821/1-769                            AATT----TTTT--------------------------TCTTGTCCATCGGGG--CTGCAGATACCTGCTTAGA-TTTTTTTTT--T------AATCGCTC----------------------GAAAT---TTTGTT-GT-TTTCT--GGGGTTC---GTTATAC-TATCTGGA--ATG-------TCTA----------
pteAle1_Black_flying-fox/KB030901/138564-137968/411-1005//138828-138566/1-286     AAATTTTTTTTTT-------------------------CCTTGCCCATCGGGG--CCGCGGATACCTGCTTAGATTTTTTTTTT--A------AATCGCCCATCGCGGTCTTTT---ATGCACGGAAA---ATTGGT-TG-TCT-TCAGTGGTTC---GTTGTAC-TATCTGAT--ATG-------TCT------CTTT-
pteVam1_Megabat/scaffold_7187/74924-74320/402-1005//75180-74926/1-278             AAATTTTTTTTTT-------------------------CCTTGCCCATCGGGG--CCGCGGATACCTGCTTAGATTTTTTTTTT--A------AATCGCCCATCGCGGTCTTTT---ATGCACGGAAA---ATTGGT-TG-TCA-TCAGTGGTTC---GTTGTAC-TATCTGAT--ATG-------TCT------CTTT-
hetGla2_Naked_mole-rat/JH602149/7419334-7419858/1-548//7435381-7435647/670-955    ----------------------------------------------------------CGGATACCTGCTTTAA----TTTTTT--T------CATCTTTTATCGAGGCTTTTT---ACGTATGAAAA-----TGTC-GC-TTT-T--GTGGATT---ATTGTAC-TACCTGGA--ATA-------TCTGCACTTTT---
chrAsi1_Cape_golden_mole/JH823495/2882734-2882252/1-494//2882001-2881710/698-1007 ----------------------------------------------------------------------------------------------ATCGTCCATCAGGACTTTTT---GTGGCTGGAAA---AATGTTGGG-TTT-T--GTAATTC---ATTGCAC-TATTTGGA--ATA-------TCTACAATTTT---
monDom5_Opossum/chr4/394372120-394371758/331-682                                  AGAACTCTTGAAA-------------------------TCTAGTCCATCGGGGATCCATGAATACCTGGTT---------------------------------------------------------------------------------------------------------------------------------
monDom5_Opossum/chr4/394371744-394371448/331-621                                  --------------------------------------------------------------------------------------------------------------------------------------------------------------------------------------------------------
monDom5_Opossum/chr4/394372402-394372133/331-594                                  --------------------------------------------------------------------------------------------------------------------------------------------------------------------------------------------------------
cheMyd1_Green_seaturtle/KB595324/1125720-1125827/186-284                          --------------------------------------------------------------------------------------------------------------------------------------------------------------------------------------------------------
cheMyd1_Green_seaturtle/KB523583/1713302-1713378/119-202                          --------------------------------------------------------------------------------------------------------------------------------------------------------------------------------------------------------
oryLat2_Medaka/scaffold1996/1810-1572/337-678                                     --------AGAT--------------------------ACTCCCCCATCGGAG--CCTGGGGTACCT-------------------------------------------------------------------------------------------------------------------------------------
cheMyd1_Green_seaturtle/KB601989/6852454-6852287/78-248                           --------------------------------------------------------------------------------------------------------------------------------------------------------------------------------------------------------
xenTro7_X.tropicalis/KB021732/237297-236977/336-675                               ATCTTGGTCTTC--------------------------ACCAGCACAATGGTG--CTACGGATA----------------------------------------------------------------------------------------------------------------------------------------
#=GC SS_cons                                                                      ,,,,[[[[[[[[--------------------------[[,,<<<<____>>>-->,((((((((((-(((((,,,,,,,<<<<--<------<<<<<<<<____>>>>----------->>>>>>>>--->,,,,,,,,,,,,,,,,,,<<<<<---<<<<<<<-----------------------------------
#=GC SS_cons_1                                                                    ________________________________________________________________________________________________________________________________________________________________________________________________________

panTro4_Chimp/chrX/73645870-73644845/1-1007                                       -----------------------------------------TTGCTGCTGATC----ATTTGGTGGT------------GTGTGAGTG---TACCTACGGCTTTGGCA--GAGA-ATGACTCTGCAGTTAAGCTAAGGGCGTGTTCAGATTGTGGAGGAAAAGTGGCCGCCAT---------------------------
hg38_Human/chrX/73852724-73851701/1-1007                                          -----------------------------------------TTGCTGCTGATC----ATTTGGTGGT------------GTGTGAGTG---TACCTACCGCTTTGGCA--GAGA-ATGACTCTGCAGTTAAGCTAAGGGCGTGTTCAGATTGTGGAGGAAAAGTGGCCGCCAT---------------------------
gorGor3_Gorilla/chrX/71018990-71017965/1-1007                                     -----------------------------------------TTGCTGCTGATC----ATTTGGTGGT------------GTGTGAGTG---TACCTACGGCTTTGGCA--GAGA-ATGACTCTGCAGTTAAGCTAAGGGCGTGTTCAGATTGTGGAGGAAAAGTGGCCGCCAT---------------------------
nomLeu3_Gibbon/chrX/66555197-66554182/1-1007                                      -----------------------------------------TTGCTGCTCATC----ATTTGGTGGT------------GTGTGAGTG---TACCTACGGCTTTGGCA--GAGA-ATGACTCTGCAGTTAAGCTAAGGGCGTGTTCAGATTGTGGAGGAAAAGTGGCCGCCAT---------------------------
ponAbe2_Orangutan/chrX/71295039-71294019/1-1007                                   -----------------------------------------TTGCTGCTGATC----ATTTGGTGGT------------GTGTGAGTG---TACCTACGGCTTTGGCA--GAGA-ATGACTCTGCAGTTAAGCTAAGGGCGTGTTCAGATTGTGGAGGAAAAGTGGCCGCCAT---------------------------
chlSab2_Green_monkey/chrX/63436939-63435929/1-1007                                -----------------------------------------TTGCTGCTGATC----ATTTGGTGGT------------GTGTGAGTG---TACCTACGGCTTTGGCA--GGGA-ATGACTCTGCAGTTAAGC-----------TAAGGGCGTGGAGGAAAAGTGGCCGCCAT---------------------------
macFas5_Crab-eating_macaque/chrX/71128221-71127215/1-1007                         -----------------------------------------TTGCTGCTGATC----ATTTGGTGGT------------GTGTGAGTG---TACCTACGGCTTTGGCA--GGGA-ATGACTCTGCAGTTAAGC-----------TAAGGGCGTGGAGGAAAAGTGGCCGCCAT---------------------------
rheMac3_Rhesus/chrX/73529774-73528768/1-1007                                      -----------------------------------------TTGCTGCTGATC----ATTTGGTGGT------------GTGTGAGTG---TACCTACGGCTTTGGCA--GGGA-ATGACTCTGCAGTTAAGC-----------TAAGGGCGTGGAGGAAAAGTGGCCGCCAT---------------------------
papAnu2_Baboon/chrX/65025984-65024973/1-1007                                      -----------------------------------------TTGCTGCTGATC----ATTTGGTGGT------------GTGTGAGTG---TACCTACGGCTTTGGCA--GGGA-ATGACTCTGCAGTTAAGC-----------TAAGGGCGTGGAGGAAAAGTGGCCGCCAT---------------------------
calJac3_Marmoset/chrX/65411753-65410734/1-1007                                    -----------------------------------------TTGCTGCTGATC----ATTTGGTGGT------------GTGTGAGTG---TATCTACGCCTTTGACA--GGGGAATGACTCTGCAGTTAAGTTAAGGGCGTGTTCAGGTTGTGGAGGAAAAGTGGCCGCCAT---------------------------
susScr3_Pig/chrX/67184029-67182999/1-1007                                         -----------------------------------------TTGCTGCTAATC----GTTTGGTGTT------------GTGTGAGTG---GACCTACGGCTTTGGTT--TGGAGATGACTTTGCAGTTAGGCTAGGGGGTTGGTCAGGCTGGGGAGGAAAGATGGCGGCCAC---------------------------
camFer1_Bactrian_camel/KB018594/87542-88567/1-1007                                -----------------------------------------TTGCTGCTAATC----GTTTGGTTTT------------GTGTGAGTG---GACCTACGGCTTTGGCT--GGGAGATGACTTTGCAGTTAGGCTAGGGGGTTAGTCAGGCTGGGAAGGAAAGATGGCGGTCAC---------------------------
canFam3_Dog/chrX/57356150-57355143/1-1007                                         -----------------------------------------ATGCTGCTAATC----GTTTGGTGTT------------GTGTGAGTG---GACCTACGGCTTTGGCT--GGGAGATGACTTTGCAGTTAGGCTAAGGGGTTAGGTAGGCTGGGGAGGAAAGATGGCGGCCAC---------------------------
ailMel1_Panda/GL194824.1/77307-76286/1-1007                                       -----------------------------------------ATGCTGCTAATC----GTTTGGTGTT------------GTGTGAGTG---GACCTACGGCTTTGGCT--GGGAGATGACTTTGCAGTTAGGCTAAGGGGTTAGTTAGGCTGGGGAGGAAAGATGGCGGCCAC---------------------------
vicPac2_Alpaca/KB632711/443229-442211/1-1007                                      -----------------------------------------TTGCTGCTAATC----GTTTGGTTTT------------GTGTGAGTG---GACCTACGGCTTTGGCT--GGGAGATGACTTTGCAGTTAGGCTAAGGGGTTAGTCAGGCTGGGAAGGAAAGATGGCGGTCAC---------------------------
turTru2_Dolphin/JH479788/51035-50065/1-1007                                       -----------------------------------------TTGCTGCTAATC----GTTTGGTGTT------------GTGTGAGTG---GACCTACGGCTTTGGCT--GGGAGATGACTTTGCAGTTAGGCTAGGGGGTTGGTTAGGCTGGGGAGGAAAGATGGCGGCCAC---------------------------
odoRosDiv1_Pacific_walrus/KB229612/228244-227233/1-1007                           -----------------------------------------ATGCTGCTAATC----GTTTGGTGTT------------GTGTGAGTG---GACCTACGGCTTTGGCT--GGGAGATGACTTTGCAGTTAGGCTAAGGGGTTAGTTAGGTTGGGGAGGAAAGATGGCGGCCAC---------------------------
saiBol1_Squirrel_monkey/JH378192/8940832-8941844/1-1007                           -----------------------------------------TTGCTGCTGATC----ATTTGGTGGT------------GTGTGAGTG---TATCTACGCCTTTGACA--GGGGAATGACTCTGCAGTTAAGCTAAGGGCGTGTT---------GAAGAAAAGTGGCCGCCAT---------------------------
orcOrc1_Killer_whale/KB317041/475728-474761/1-1007                                -----------------------------------------TTGCTGCTAATC----GTTTGGTGTT------------GTGTGAGTG---GACCTACGGCTTTGGCT--GGGAGATGACTTTGCAGTTAGGCTAGGGGGTTGGTTAGGCTGGGGAGGAAAGATGGCGGCCAC---------------------------
lepWed1_Weddell_seal/KB715187/668506-669512/1-1007                                -----------------------------------------ATGCTGCTAATC----GTTTGGTGTT------------GTGTGAGTG---AACCTACGGCTTTGGCT--GGGAGATGACTTTGCAGTTAGGCTAAGGGGTTAGTTAGGTTGGGGAGGAAAGATGGCGGCCAC---------------------------
felCat8_Cat/chrX/59621453-59620430/1-1007                                         -----------------------------------------ATGCTGCTAATCAATCGTTTGGTGTT------------GTGTGAGTG---GACCTACGGCTTTAGCT--GGGAGATGACTTAGCAGTTAGGCCAAGGAG----TTAGGCTGGGGAGGAAAGATGGCGGCCAC---------------------------
oviAri3_Sheep/chrX/62609509-62608468/1-1007                                       -----------------------------------------TTGCTGCTAATC----GTTT-GTGTT------------GTGTGAGTG---GACCTACGGCTTTGGTT--GGGAGATGACTTTGCAGTTAGGCTAGAGGGTTAGTTAGGCTGGGGAGGAAAGATGGCGGCCAC---------------------------
panHod1_Tibetan_antelope/KE116635/1246077-1247134/1-1007                          -----------------------------------------TTGCTGCTAATC----GTTT-GTGTT------------GTGTGAGTG---GACCTACGGCTTTGGTT--GGGAGATGACTTTGCAGTTAGGCTAGAGGGTTGGTTAGGCTGGGGAGGAAAGATGGCGGCCAC---------------------------
bosTau8_Cow/chrX/82260968-82262023/1-1007                                         -----------------------------------------TTGCTGCTAATC----GTTT-GTGTT------------GTGTGAGTG---GACCTACGGCTTTGGCT--GGGAGATGACTTTGCAGTTAGGCTAGAGGGTTGGTTAGGCTGGGGAGGAAAGATGGCGGCCAC---------------------------
capHir1_Domestic_goat/chrX/70065978-70067034/1-1007                               -----------------------------------------TTGCTGCTAATC----GTTT-GTGTT------------GTGTGAGTG---GACCTACGGCTTTGGTT--GGGAGATGACTTTGCAGTTAGGCTAGAGGGTTGGTTAGGCTGGGGAGGAAAGATGGCGGCCAC---------------------------
equCab2_Horse/chrX/55258080-55257122/1-1007                                       -----------------------------------------TTGCTGCTAATC----GTTTGGTGGT------------GTGTGAGTG---GACCTACGGCTTTGGCT--GGGAGATGACTTTGCAGTTAGGCTAGGAGCTTGGTCAGGCTGGGGAGGAAAGATGGCGGCCAC---------------------------
cerSim1_White_rhinoceros/JH767841/791184-790220/1-1007                            -----------------------------------------TTGCTGCTAATC----ATTTGGTGGT------------GTGTGAGTG---AACCTGCAGCTTTAGCT--GGGAGATGACTTGGCAGTTAGGCTAGGAGGTTCGTTGGGCTGGGGAGGAAAGATGGCGGCCAC---------------------------
oryCun2_Rabbit/chrX/52390014-52388978/1-1007                                      ------------------------------------------TGCTGCTGATC----GTTTGGTGGT------------GTGTGAGTG---AACCTACGGCTTTGGCA--GGGGAATGACTTTGCAGTTAAGCTAAGGGGGTGTTCAGGCTTTGGAGGAAAAATATCCGCCAT---------------------------
musFur1_Ferret/GL897241/641964-642957/1-1007                                      -----------------------------------------ATGCTGCTAAAC----GTTTGGTGTT------------GTGTGAGTG---GACCTGCGGCTTTGGCT--GGGAGATGACTTTGCAGTTAGGCTAAGGGGTTAGTTAGGCTGGGGAGGAAAAATGGCGGCCAC---------------------------
triMan1_Manatee/JH594676/11295431-11294396/1-1007                                 -----------------------------------------TTGCTGCTGATC----AGTTGGTGTT------------GTGTGAGTG---GACCTACGGCTTTGGCT--GGGG-GTGACTTTGCAGTTAGCT----GAGATGGTCAGCTTGGGGAGGAAAGATGGCTGCTCT---------------------------
tupChi1_Chinese_tree_shrew/KB365963/76531-75451/1-1007                            -----------------------------------------TTGCTGATTATC----GTTTGCTGGT------------GTGTGAGTG---GACCTATGGCTTCTGCA--GGGGAATGACTTTGCATTTAAGCTCAGGAGCTATTCAGGCTTCGTGGAAAAAGTGGCCGCCAT---------------------------
chiLan1_Chinchilla/JH722051/284070-285025/1-1007                                  -----------------------------------------TTGTTGCTGTTC----GTTTGGTGGT------------GTGTGAGTG---AATCTGTGGCTTTGACAGGGGGA-ATGACTTTGCAGTTAAGC-----GGGTGTT-AGGCTGTGGAGAAAAAGTGGCCGCCAT---------------------------
ochPri3_Pika/JH802116/2834100-2833116/1-1007                                      -----------------------------------------TTGCTGCTGATC----GCTTGGTGGT------------GTGTGAGTG---ATTCTTCTGCTTGCCAA--GGGGAATGACT-TGCAGTTCGGCTAAGTGGGTGCTTAGGCCATGGTGGAAAAGTGCCCGCCAT---------------------------
otoGar3_Bushbaby/GL873882/186728-185734/1-1007                                    TTGGTTTTTGGTTTTTGTT----------------------TTTTTGCTGATA----ATTTGGTGGT------------GTGTGAATG---TACCTACGGCTTTGACA--GGGCAAGGATTTTGCGGTTATGCTAAGGCGCTCTTCACGTTCTGG-GAGAAAGTGGCCGCCAT---------------------------
dasNov3_Armadillo/JH583104/175559-174549/1-1007                                   -----------------------------------------TTGCTGGTGATC----GTTTGG---T------------GTGTGAGTG---TGCCTACGACCTTAGCT--GAGGGTGGACTTTGCAGTT-AGCTAAAAGGATGGACAGGTTGGGGAGGAAAAATGGCCACCAT---------------------------
oryAfe1_Aardvark/JH864857/142607-141690/1-1007                                    -----------------------------------------TTGCTGCTGATC----GGTTGGTGT--------------TGTGAGTG---GACCTTCGGCTTTAGCTC-CGGG-GTGACTTTGCAGTTAGTT----GCGAATGTCAGGCTGGGGAGGAAAAATGGCCGCTCT---------------------------
mm10_Mouse/chrX/103483228-103482218/1-1007                                        TTGCGTGTACTG-----------------------------TTGCTGCTGATC----GTTTGGTGCT------------GTGTGAGTG---AACCTATGGCTTAG-----AAAA-ACGACTTTGCTCTTAAACTGAGTGGGTGTTCAGGGCGTGGAGAGCCCGCGTCCGCCAT---------------------------
rn6_Rat/chrX/74346950-74345948/1-1007                                             TTTCCGTTTGCTG----------------------------TTGGTGCTGATC----GTTTGG--CT------------GTGTGAGTG---AACCTATGGCTTAG-----AAAA-ACGACTTGGCGATTAAGCCTAGTGGGTGTTCAGGGCGTGGAGAACCCGTGTCCGCCAT---------------------------
mesAur1_Golden_hamster/KB708354/1515713-1516705/1-1007                            TCTTGCCTCTTGCTG--------------------------CTGCTGCTGGTC----ATTTGGTTGT------------GTGTGAGTG---AACCTATGGCTTGG-----GAAA-ATGACTTTATGCTTGAGCTGAGTGGGTGTTCAGGGCGTGGAGAGTCCGTGTCCGCCAT---------------------------
myoLuc2_Microbat/GL429771/10780123-10781034/1-1007                                -----------------------------------------TTGCTGCTAATC-----TTTGGTGTT------------GTGTGAGTG---AACCTACAGCTTTGGCT--GGGAGATGAC--TGCAGTTAGGCTAAGGGGTTCGTTCGGCTG-GGAGGAAATATGGCGGCAATGGCGGCAATGGCGGCTATGGCGGCGGA
cavPor3_Guinea_pig/scaffold_26/23393606-23394529/1-1007                           -----------------------------------------TGGTTGCTGTTT----GTTGTGTGTG------------GTGTGTGAGTTTTATCTATGGCTTAGTCAA-GGGA-ATGACTTTGCATTTA-----AGAGGGTGTT-GGGCTGTGGAGAAAAAGTGGCCGCCAT---------------------------
micOch1_Prairie_vole/chrUn_JH996487/1882571-1883569/1-1007                        CTTTCCTCTTGCT----------------------------GTGCTGCTGATC----GTTTGGTGGT------------GTGTGAGTG---AAACTATGGCTTAG-----AAAA-ATGAC--TGCCTTTAAGCTGAGTGGATGTTAAGGGCGTGGAGAGCCCGTTTCCGCCAT---------------------------
criGri1_Chinese_hamster/KE381632/1674836-1675860/1-1007                           CCCTATGCCTCTTGCTG------------------------CTGCTGCTGATC----ATTTGGTTGT------------GTGTGAGTG---AACCTATGGCTTAG-----AAAA-ATGACTTTGTGCTTCAACTGAGTGAGTGTTCAGGGCGTGGAAAGTTCGTTTCCGCCAT---------------------------
eptFus1_Big_brown_bat/JH977917/193471-194366/1-1007                               -----------------------------------------TTGCTGCTAATC-----TTTGGTGTT------------GTGTGAGTG---AACCTATAGCTTTGGCT--GGGAGATGAC--TGCAGTTAGGCTAAGGGGTTGGTTAGGCTAGGGAGGAAATATGGCG---AC---------------------------
octDeg1_Brush-tailed_rat/JH651887/390420-391310/1-1007                            -----------------------------------------TTGTTGCTGTTT----GTCTGACTGT------------GTGTGAGTG---ATTCTATGGCCTTGACA--GGGGAATGACTTTGCAGTT----TAAGTGGGTGTT-AGGCTGTGAAG---AAGTGGTCGCCAT---------------------------
eriEur2_Hedgehog/JH835576/1286738-1285716/1-1007                                  -----------------------------------------TGGCTGGTAAT-----------TGGT------------GTGTGAGTA---GACTTAGGGCACTAACC--TGGAGAAGAC--TGCAGTCAGGCTACGGCATTGTCCGAG----GCAAAAAATATGGCCACCAC---------------------------
conCri1_Star-nosed_mole/JH655896/1148878-1148046/2-836//1147939-1147812/873-1007  TT---------------------------------------TGGCTGGTAATC----GTTTGGTTG-------------GTGTGAGTG---GCTCCATGTCTCTGGCC--GAGAGGTGCCT------------------------------------GAAAGATGGC-GCCCG---------------------------
sorAra2_Shrew/JH798316/459536-458442/1-1007                                       -----------------------------------------TGGCTGGTAATC----GTTCCGTG--------------GTGTGAGTG---GATCTGC------------GGTACTTG----TGAAGTTAGGGTAAGGGGTTGTGTAGCCTGGGGGGG--TTATGGCTGCCGTTTTCATGGCTGCCGCTTTCATGGCTGC
jacJac1_Lesser_Egyptian_jerboa/JH725476/114610-115571/1-1007                      TGGTGATCGTCCTGCTGGTGATCGTTCTGCTGGTGATCGTCCTGCTGGTGATC----CTCTGGTGGTGATCCTCTAGTGGTGAGAGTG---TAGCTGTGGCTTTGGG---AAAA-TCGAC--TGCTGTTAAGCAGT-CAAGTGTTAGGA---TGGGAAAATAGTGTCCGCCAT---------------------------
eleEdw1_Cape_elephant_shrew/JH947307/6763907-6762922/1-1007                       -----------------------------------------TTGCTGCTTTTCT---GGATGGTG--------------GTGTGAGTG---GACCTACGGCTTTGGCT--GGTA-GGGG---TGGCCTGA---------CTTCTTTAGGCTG-GGAAGGAAAATGGCTGCCAG---------------------------
speTri2_Squirrel/JH393493/493450-492453/1-1007                                    ------------------------------------------------TGAGC----CGGTTGTGTT------------G-GTGTGTG---AGCCGAT--CTTTGAGC--GGGC-ACG-------------------CGGGCATGCTGGCTGTGGG-----------CGCCAT---------------------------
echTel2_Tenrec/JH980401/1900349-1899563/187-1007                                  -----------------------------------------GTGCTGCCGATC----GGTTGG---T------------GTGTGAGTG---CAC---TGCGATGGGGG--GACT-AAGA----------------------TGGTCAGGGTGGGGC-AAAACATGGCTGCCCC---------------------------
myoDav1_Davids_myotis_bat/KB105958/147488-146821/1-769                            --------------------------------------------------------------------------------------------------------------------------------------------------------------------------------------------------------
pteAle1_Black_flying-fox/KB030901/138564-137968/411-1005//138828-138566/1-286     -----------------------------------------TCGCCGTTAATC----GTTCGGTGGT------------ACGTGAGCG----ACTTAAAGCTCTAGCA--GGCAGGTGGCTATGCTGCCAGGCT----GGTTAGCCACGCTGCGGAGGAAAGATGGCCGCCA----------------------------
pteVam1_Megabat/scaffold_7187/74924-74320/402-1005//75180-74926/1-278             -----------------------------------------TCGCCGTTAATC----GTTCGGTGGT------------ACGTGAGCG----ACTTAAAGCTCTAGCA--GGCAGGTGGCTATGCTGCCAGGCT----GGTTAGCCACGCTGCGGAGGAAAGATGGCCGACA----------------------------
hetGla2_Naked_mole-rat/JH602149/7419334-7419858/1-548//7435381-7435647/670-955    -----------------------------------------TTGTTGCTGATC----GTTTGGTG--------------GTGTGAGTG---AATCTGTGGCTTTGAC---GGGA-ATGACTTTGCAGTTAAGC-----GGGTGTT-AGGCTAAGGAGAAAAAGTGGCCGCCAT---------------------------
chrAsi1_Cape_golden_mole/JH823495/2882734-2882252/1-494//2882001-2881710/698-1007 -----------------------------------------TTGCTGCTGATC----GGTTGGTAT--------------TGTGAGTG---GACCTACGACTTTGGCT--GGGGGGTGACTTTGCATTAAATT----GGCATGGTCAGATTGGGGAGGAAAAATGGCCTCCCA---------------------------
monDom5_Opossum/chr4/394372120-394371758/331-682                                  --------------------------------------------------------------------------------------------------------------------------------------------------------------------------------------------------------
monDom5_Opossum/chr4/394371744-394371448/331-621                                  --------------------------------------------------------------------------------------------------------------------------------------------------------------------------------------------------------
monDom5_Opossum/chr4/394372402-394372133/331-594                                  --------------------------------------------------------------------------------------------------------------------------------------------------------------------------------------------------------
cheMyd1_Green_seaturtle/KB595324/1125720-1125827/186-284                          --------------------------------------------------------------------------------------------------------------------------------------------------------------------------------------------------------
cheMyd1_Green_seaturtle/KB523583/1713302-1713378/119-202                          --------------------------------------------------------------------------------------------------------------------------------------------------------------------------------------------------------
oryLat2_Medaka/scaffold1996/1810-1572/337-678                                     --------------------------------------------------------------------------------------------------------------------------------------------------------------------------------------------------------
cheMyd1_Green_seaturtle/KB601989/6852454-6852287/78-248                           --------------------------------------------------------------------------------------------------------------------------------------------------------------------------------------------------------
xenTro7_X.tropicalis/KB021732/237297-236977/336-675                               --------------------------------------------------------------------------------------------------------------------------------------------------------------------------------------------------------
#=GC SS_cons                                                                      -------------------------------------------<<<<<<<<________>>>>>>>>------------>>>>>->>>--->>>>,,,,,,<<<<<<<--<<<<<____>>>>->>>>>>>>)))))-))))))))--)),,,]]]]]]]]]]<<<<<<_______________________________
#=GC SS_cons_1                                                                    ________________________________________________________________________________________________________________________________________________________________________________________________________

panTro4_Chimp/chrX/73645870-73644845/1-1007                                       ----------------TTTAGACTT--GC-CGCATAACTC-GGCTTAGGGCTAGTCGTT---T-GTGCTAAGT-TAAACTAGGGAGGCAAGATGGATGAT-------AGCAGGTCAGGCAGA-G-----------G-AAGTCA-TGTGCATTGCATGAGCTAAA
hg38_Human/chrX/73852724-73851701/1-1007                                          ----------------TTTAGACTT--GC-CGCATAACTC-GGCTTAGGGCTAGTCGTT---T-GTGCTAAGT-TAAACTAGGGAGGCAAGATGGATGAT-------AGCAGGTCAGGCAGA-G-----------G-AAGTCA-TGTGCATTGCATGAGCTAAA
gorGor3_Gorilla/chrX/71018990-71017965/1-1007                                     ----------------TTTAGATTT--GC-CGCATAACTC-GGCTTAGGGCTAGTCGTT---T-GTGCTAAGT-TAAACTAGGGAGGCAAGATGGATGAT-------AGCAGGTCAGGCAGA-G-----------G-AAGTCA-TGTGCATTGCATGAGCTAAA
nomLeu3_Gibbon/chrX/66555197-66554182/1-1007                                      ----------------TTTAGACTT--GC-CGCATAAC---GGCTTAGGGCTAGTCGTT---T-GTGCTAAGT-TAAACTAGGGAGGCAAGATGGATGAT-------AGCAGGTCAGGCAGA-G-----------G-AAGTCA-TGTGCATTGCATGAGCTAAA
ponAbe2_Orangutan/chrX/71295039-71294019/1-1007                                   ----------------TTTAGACTT--GC-CGCATAACTC-AGCTTAGGGCTAGTCGTT---T-GTGCTAAGT-TAAACTAGGGAGGCAAGATGGATGAT-------AGCAGGTCAGGCAGA-G-----------G-AAGTCA-TGTGCATTGCATGAGCTAAA
chlSab2_Green_monkey/chrX/63436939-63435929/1-1007                                ----------------TTTAGACTT--GC-CGCATAACTC-AGCTTAGGGCTAGTCGTT---T-GTGCTAAGTTTAAACTAGGGAGGCAAGATGGATGAT-------AG---GTCAGGCAGA-G-----------G-AAGTCA-TGTGCATTGCATGAGCTAAA
macFas5_Crab-eating_macaque/chrX/71128221-71127215/1-1007                         ----------------TTTAGACTT--GC-CGCATAACTC-AGCTTAGGGCTAGTCGTT---T-GTGCTAAGTTTGAACTAGGGAGGCAAGATGGATGAT-------A---CGTCAGGCAGA-G-----------G-AAGTCA-TGTGCATTGCATGAGCTAAA
rheMac3_Rhesus/chrX/73529774-73528768/1-1007                                      ----------------TTTAGACTT--GC-CGCATAACTC-AGCTTAGGGCTAGTCGTT---T-GTGCTAAGTTTGAACTAGGGAGGCAAGATGGATGAT-------A---CGTCAGGCAGA-G-----------G-AAGTCA-TGTGCATTGCATGAGCTAAA
papAnu2_Baboon/chrX/65025984-65024973/1-1007                                      ----------------TTTAGACTT--GC-CGCATAACTC-AGCTTAGGGCTAGTCGTT---T-GTGCTAAGTTTAAACTAGGGAGGCAAGATGGATGAT-------A---CGTCAGGCAGA-G-----------G-AAGTCA-TGTGCATTGCATGAGCTAAA
calJac3_Marmoset/chrX/65411753-65410734/1-1007                                    ----------------TTTAGACTT--GC-CGCATAACTC-GGGTTAGGGCTAGTTGTT---T-GTGCTAATTATAAACTAGGGAGGCAAGATGGATGAT-------AGCTGGTTAGGCAGA-G-----------G-AAGTCA-TGTGCCTTGCATGAGCTAAA
susScr3_Pig/chrX/67184029-67182999/1-1007                                         ----------------TTGAGATTT--GC-CGCCCAGCTC-GGCTGAGGGCTACTTGTT---T-ATGCTAAGTGTAAACTAGGGAGGCAAGATGA---AT-------AGTGGGACAGGCAGA-G-----------G-AAATGA-TATGCATTGTATGAGCTACG
camFer1_Bactrian_camel/KB018594/87542-88567/1-1007                                ----------------TTTAGATTT--GC-TGCCCAGCTG-GGCTGAGGGCTAGTTGTT---T-GTGCTAAATATAAATTAGGGAAGCAAGATGG---AT-------AGTGGGACAGACAGA-G-----------G-AAATTA-TATGCATTGCATGATTTAAA
canFam3_Dog/chrX/57356150-57355143/1-1007                                         ----------------TTTAGCTG-------------GTC-GGCTGAGAGCTAGTTGTT---T-GTGCCAACTATAAATTAGGGAACTAATATGG---AT-------AACGGGACAGGCAGA-G-----------G-CAGTTA-TATGCGTTGCATTAGCTAAA
ailMel1_Panda/GL194824.1/77307-76286/1-1007                                       ----------------TTTAGCCG-------------GTC-GGCTGGGGGCTGGTTGTT---T-GTGCCAACTATAAATTAGGGAGCTAAGATGG---AT-------AGCGGGACAGGCAGA-G-----------G-CAGTTA-TATGTGTTGCATTAGCTACA
vicPac2_Alpaca/KB632711/443229-442211/1-1007                                      ----------------CTTAGCCCA--GC-TG---------GGCTGAGGGCTAGTTGTT---T-GTGCTAAATATAAATTAGGGAAGCAAGATGG---AT-------AGTGGGACAGACAGA-G-----------G-AAATTA-TATGCATTGCATGATTTAAA
turTru2_Dolphin/JH479788/51035-50065/1-1007                                       ----------------TTTAGAATT--GC-CGCCCAGCTT-GGCTGAGAGCTAGTTGTT---T-GTGCTAAATATAAACCAGGAAGGTAAGATGA---AT-------AGTGGGACAGGCAGA-G-----------G-AAATGA-TATGCATTGCATGAGTTAAG
odoRosDiv1_Pacific_walrus/KB229612/228244-227233/1-1007                           ----------------TTTAGCCG-------------GTC-AGCTGGGGGCTGGTTGTT---T-GTGCCAACTATAAATTAGGGAGCTAAGATGG---AT-------AGCAGGACAGGCAAA-G-----------G-CAGTTA-TATGCGTTGCATTAGCTAAA
saiBol1_Squirrel_monkey/JH378192/8940832-8941844/1-1007                           ----------------TTTAGACTT--GC-CGCATAACTC-GGGTTAG-GCTAGTCGTT---T-GTGCTAATTATAAACTAGGGAGGCAAGATGGATGAT-------AGCTGATTAGGCAGA-G-----------G-AAGTCA-TGTGCCTTGCATGAGCTAAA
orcOrc1_Killer_whale/KB317041/475728-474761/1-1007                                ----------------TTTAGAATT--GC-CGCCCAGCTT-GGCTGAGAGCTAGTTGTT---T-GTGCTAAATATAAACCAGGAAGGTAAGATGA---AT-------AGGGGGACAGGCAGA-G-----------G-AAATGA-TATGCATTGCATGAGTTAAG
lepWed1_Weddell_seal/KB715187/668506-669512/1-1007                                ----------------TTTAGCCG-------------GTC-GGTTGGGGGCTGGTTGTT---T-GTGCCAACTATAAATTAGGGAGCTAAGATGG---AT-------AGCGGGACAGGCAAA-G-----------G-CAGTTA-TATGCGTTGCATTAGCTAAA
felCat8_Cat/chrX/59621453-59620430/1-1007                                         ----------------TTCAGCCG-------------CTT-GGCTGAGGGTTAGT-------T-GTGCCAAGTATAAATTAGGGAGCTAAGATGG---CT-------AGCGGGACAGGCAGA-G-----------G-CAGTTA-CATGCATTGCATTAGCTACA
oviAri3_Sheep/chrX/62609509-62608468/1-1007                                       ----------------TTCAGATTT--GC-CGCCCAGCTT-GGCTGAGGGGTAGC-------T-GTGCTAAGT-ATCACTAGGAAGGTAAGATGAATGT-------------GACAAGCAAA-G-----------G-AAATGG-TATGCATTGCATGAGTTAAA
panHod1_Tibetan_antelope/KE116635/1246077-1247134/1-1007                          ----------------TTCAGATTT--GC-CGCCCAGCTT-GGCTGAGGGGTAAC-------T-GTGCTAAGT-ATCACTAGGAAGGTGAGATGA---AT-------AATGTGACAGGCAAA-G-----------G-AAATGG-TATGCATTGCATGAGTTAAA
bosTau8_Cow/chrX/82260968-82262023/1-1007                                         ----------------TTCAGATTT--GC-CGCCCAGCTT-GGCTGAGGGGTAAC-------T-GTGCTAAGT-ATCACTAGGAAGGTAAGATGA---AT-------AATGCGACAGGCAAA-G-----------G-AAATGG-TATGCATTGCATGAGTTAAA
capHir1_Domestic_goat/chrX/70065978-70067034/1-1007                               ----------------TTCAGATTT--GC-CGCCCAGCTT-GGCTGAGGGATAAC-------T-GTGCTAAGT-ATCACTAGGAAGGTAAGATGA---AT-------AATGTGACAGGCAAA-G-----------G-AAATGG-TATGCATTGCATGAGTTAAA
equCab2_Horse/chrX/55258080-55257122/1-1007                                       ----------------TTTAGATTT--GC-CGCCCAGCTC-TGCTGACGGTTAGTTGCT---T-GTGCTAAGAATAAACGAGTGAGAAAAGATGG---AT-------AGCGGGACAGGCAGA-G-----------G-CAGTTG-TATGCGCTGCATCAGCTAAA
cerSim1_White_rhinoceros/JH767841/791184-790220/1-1007                            ----------------TTGAGATTT--GC-CGCCCAGCTC-CGCTGACTGTTAGTTGTT---T-GTTCTAAGAATAAACTAGGGAGACAAGATGG---AT-------AGCGGGACAGGCAGA-G-----------G-CAATTA-TATGCGTTGTATGAGCTAAA
oryCun2_Rabbit/chrX/52390014-52388978/1-1007                                      ----------------TTTAGAGTT--GC-CTCATAATTT-GGCT---GACTAGTCAGT---T-GTGTTAAATCTAAATTAGGAAAGCAAGATGG---AT-------AGCGGGCGAGGCAGA-G-----------G-TAGTCA-TGTGCATTGCACGAGCTAAA
musFur1_Ferret/GL897241/641964-642957/1-1007                                      ----------------TTTAGCGG-------------GTC-GGCTGGGGGCTGGTTGTT---T-GTGCCAACTATGAATTAGGGAGCTAAGATGG---AT-------AGCGGGACAGGCAGA-G-----------G-CAGCTA-TATGCATTGCATTAGCTAAA
triMan1_Manatee/JH594676/11295431-11294396/1-1007                                 ----------------TGTCGATTT--GC-CGCATATCTC-GACTGAGGGTTAGTCTCT---T-GTGCTAAGTATAAACTAGGGAGGTGACATGG---AC-------AGCAGGACAAGCAGA-G-----------G-CAGTTA-TATGTGTTGCATGAGCTAAA
tupChi1_Chinese_tree_shrew/KB365963/76531-75451/1-1007                            ----------------TTTAGACTT--GC-AGCATTACTA-GACTGAGGGCTAGTGGTT---T-GTGCTAAGTATGAACTCTGTAGGCGACGTGG---AC-------AGCGGGACAAGCAGA-G-----------G-CAGTTA-TGTGAATTGCATGAGCTAAA
chiLan1_Chinchilla/JH722051/284070-285025/1-1007                                  ----------------TTTAGGTTT--GC-CGCATATCTCAAGATGCGTTCCAGTCAGT---T-GTGCTAAGTGTAAATTAGGGAGGCGGAGTGG---AT-------AGTGGGCCGGGC-GA-G-----------G-TGTTCA-TTTATGTTACATGATCTAAC
ochPri3_Pika/JH802116/2834100-2833116/1-1007                                      ----------------GTTAGAGTT--GC-TGCAAA-CTC-AGCTGGTGG-TAGTTGGC---T-GTGCTAAGTTTAAATTAGGAAAGCACGACGG---AC-------AGCTGGCGAGGCAGA-A-----------G-TCGTCA-TGTGGATTGAATGAGTTAAA
otoGar3_Bushbaby/GL873882/186728-185734/1-1007                                    ----------------CTT--ACTT--GC-CACATAAATC-GGCGTAGCGCTAGTGGCT---T-GTGCTAAATATAAGATAGGGAAGCAAAATGGGCGAT-------A------------GG-G-----------G-CAGTCA-TGTTCACTCCATGAGCTAAA
dasNov3_Armadillo/JH583104/175559-174549/1-1007                                   ----------------TGTAGATTT--GC-TGCATGGCTC-GGGTAAGGACTAGTTGTTGTTT-GTGCTAAGTATAAATTAGGGAGGCAAGGTGG---TT-------AG-GGAACAGGCAGT-G-----------A-CAGTTA-A-TGTTTTGAATGCTCGGAT
oryAfe1_Aardvark/JH864857/142607-141690/1-1007                                    ----------------TATAGGTTT--GC-CGCATGTCTC-GGCTGAGGGCTAGTCACT---T-ATGCTAAGTGTAAACTAGGAAGACAACATGG---AT-------AGTGGGACAGGCAGA-G-----------T-CAGTTA-AGTGTGCTGTATAAGCTAAA
mm10_Mouse/chrX/103483228-103482218/1-1007                                        ----------------TATGGCTT----C-TGCGTGATAC-GGCTATTCTCGAGCCAGT---T-ACGCCAAG----AATTAG---GACACCGAGGAGCAC-------AGCGGACTGGATAAA-A-----------G-CAACCA-ATTGCGCTGCGCTAGCTAAA
rn6_Rat/chrX/74346950-74345948/1-1007                                             ----------------CTTACGGTT--TC-TGCGTGACAC-AGATATTCTCGAGCCAGT---T-ACGC-AAG----AATTAGGACGCCGAGGAGC---GC-------AGGGAACTGGATAGA-A-----------GCCAACCA-TGTGCGCTGCGCTAGCTAAA
mesAur1_Golden_hamster/KB708354/1515713-1516705/1-1007                            ----------------TTTATGTTT--GC-TGCATGATAT-AGCCATTCTCGA-------------GCCAAG----AATTAGGGAGTCGAGGTGG---AC-------ACTGGACTGGACAGA-G-----------G-CAATCA-TTTGTGCTACAGCAGCTAAA
myoLuc2_Microbat/GL429771/10780123-10781034/1-1007                                CGAC------------TCGAGGTTT--GC-TTCGGAGCTC-AGCTGATGG-TAGTTGGT---T-GTGCTTGGTATAAATTAGAGAGGCAAGAGGCCTG----------------------------------------AGCTA-AGTATTTTGAATGACCTAAT
cavPor3_Guinea_pig/scaffold_26/23393606-23394529/1-1007                           ----------------TTTAGGTTC--GC-C-----------GCTGAGTGCTAGTTAGT---T-GTGCTATGTATAAATTAGGGAGGTGAAGTGG---AT-------AGTGAGCCAGGC-GA-G-----------G-TAGTCA-TTTGTGTTACATGA------
micOch1_Prairie_vole/chrUn_JH996487/1882571-1883569/1-1007                        ----------------GTTACAGTT--GC-TGCGTGACAT-G----------AGCCAGT---T-ATGGCAAG----AATTAGGGGGTCGAGGTAG---AC-------AGTGGACTGGACCGA-G-----------G-CAATCA-TGTGTGCTGCACCAGCTAAA
criGri1_Chinese_hamster/KE381632/1674836-1675860/1-1007                           ----------------TTTATGGTT--GC-TGCATGATAT-GGGCATTCTCGAGCCAAT---T-ATGCCAAG----AATTAGGGAGTCGAGGTGG---AC-------AGTGGACTGGACAGA-G-----------G-CAATCATTGTGTTATCCACCAGCTAAA
eptFus1_Big_brown_bat/JH977917/193471-194366/1-1007                               ----------------TCTAAGTTT--GC-TGCGGAGTTC-AGCTGATGG-TAGTTTGT---T-GTGCTTGGTATAAATTAGAGAGGCAAGAGGC-------------CTGAGCTGCATATT-T-----------T-GAATGA-CCTGATTTGCATGCATTGTG
octDeg1_Brush-tailed_rat/JH651887/390420-391310/1-1007                            ----------------TTTACATTTTCGC-CGCAGATCTC-AGCTGGGTGCCAGTCGGT---T-GCGC--------CGCTAGGGAGGCGAAGTGG---AC-------GGTGGGCCAGGC-GA-G-----------G-TCGTCA-TTTGTGTTACGTGATCTAAG
eriEur2_Hedgehog/JH835576/1286738-1285716/1-1007                                  ----------------TTAACACTT--TCGTGCCTATCCC-GCCTTAGGGCAAATCATGCTGC-GAGCATGATAGCCAGTGGTTAGAGAACCTGAT--AA-------GACTGCATTGTAAGA-GCTGGTTTCGTTT-CTGTTA-GCTACTCTGCATGGATTAAA
conCri1_Star-nosed_mole/JH655896/1148878-1148046/2-836//1147939-1147812/873-1007  ----------------CTTAGATTT--GC-TACGGGTCTC-AGCTGAGTGCTAAGTACT---T-AGGCTAAGTAGAAATTAGGGAGGCAAGATGGATC--------------TCTGGTTAGA-G-----------A-CAGTTAAGTTAATTTGCATGAGCTAAA
sorAra2_Shrew/JH798316/459536-458442/1-1007                                       CGCTTTCATGGCTGCCGCTTTCATG--GC-TGCTTCTCTT-GCGTGAATGGCGGTAGTT---T-GCGCTCAA---------------CATGGAGG------------------ACGGACGGA-A-----------T-GACTAA-AGCGTTTTGCATGACTAAAG
jacJac1_Lesser_Egyptian_jerboa/JH725476/114610-115571/1-1007                      ----------------CTCAAATCT--GC-GT---------GGTTGCAGGCTAGCCAATTC-T-GGGCCGAGTATGATTTAGGGAGGTGAGGTGA---CC-------ACTGGGCCAGGGTGA-A-----------G-GTGTTG-AACATTCTGATTTGG-----
eleEdw1_Cape_elephant_shrew/JH947307/6763907-6762922/1-1007                       ----------------TTTAGATTG--GC-ATCATTTTAC-TGCTTCGAGTTGGTAATG---T-ATGCTAACTACAAATTAG--AGACTTGATGT---AG-------ATAGTGACCATCAGA-G-----------G-CCATTA-TATGCATTGCATATGCTAAA
speTri2_Squirrel/JH393493/493450-492453/1-1007                                    ----------------GTTGGCCTC--GC-TGCATGGGTG-GGCTGAGGTCGCGTCTAT---T-GTGCTAAAT-TTA--TGCGGAGGCAGAATGGATGCCCCACCCTACCCCCCTGCAGAGC-G-----------A-CAGTCA-AGTGCTTTGCATGAGGTATA
echTel2_Tenrec/JH980401/1900349-1899563/187-1007                                  ----------------TTCAGGACT--GC-TCCCT--GCC-GGCTGAACACCAGT---G---T-TTGTTAAGTGTAAATGAGGGCGGCAAGGTGG---GT-------GGCGGGACGG------------------G-CTTTTA-AGTGCTTTGCGGGAGCGAAA
myoDav1_Davids_myotis_bat/KB105958/147488-146821/1-769                            --------------------------------------------------------------------------------------------------------------------------------------------------------------------
pteAle1_Black_flying-fox/KB030901/138564-137968/411-1005//138828-138566/1-286     ---------------------GTTA--GC-TACGCAGCTC-GCCCGATGGGTACTTGGC---TCATGCTTGGTATCGAACAGGGAGACCAAGTGG---AT-------GGCAGGACAGGCGGATG-----------G-CAGTGT-TGCGCACTGGATGAACCA--
pteVam1_Megabat/scaffold_7187/74924-74320/402-1005//75180-74926/1-278             ---------------------GTTA--GC-TACGCAGCTC-GCCCGATGGGTACTTGGC---TCATGCTTGGTATCGAACAGGGAGACCAAGCGG---AT-------GGCAGGACAGGCGGATG-----------G-CAGTGT-TGCGCACTGGATGAACCA--
hetGla2_Naked_mole-rat/JH602149/7419334-7419858/1-548//7435381-7435647/670-955    ----------------TTTAGACTT--GC-CGCATATTTC-AGCTGAGTGCCAGTTAGG---G-AAGCGAAG--TAGACCAAAGAGTCATG-------------------------------------------------------------------------
chrAsi1_Cape_golden_mole/JH823495/2882734-2882252/1-494//2882001-2881710/698-1007 ----------------TTTAGATTT--GC-TGCTTGTTTT-GGCTCAGGGTTAGT-GAC---T-ATGCTAAGTGTAAATTAGGGAGGTGAGGTGG------------------TTAGGCAGA-A-----------G-TAGTTA-GATGCGTTGCTTGAATTAAA
monDom5_Opossum/chr4/394372120-394371758/331-682                                  --------------------------------------------------------------------------------------------------------------------------------------------------------------------
monDom5_Opossum/chr4/394371744-394371448/331-621                                  --------------------------------------------------------------------------------------------------------------------------------------------------------------------
monDom5_Opossum/chr4/394372402-394372133/331-594                                  --------------------------------------------------------------------------------------------------------------------------------------------------------------------
cheMyd1_Green_seaturtle/KB595324/1125720-1125827/186-284                          --------------------------------------------------------------------------------------------------------------------------------------------------------------------
cheMyd1_Green_seaturtle/KB523583/1713302-1713378/119-202                          --------------------------------------------------------------------------------------------------------------------------------------------------------------------
oryLat2_Medaka/scaffold1996/1810-1572/337-678                                     --------------------------------------------------------------------------------------------------------------------------------------------------------------------
cheMyd1_Green_seaturtle/KB601989/6852454-6852287/78-248                           --------------------------------------------------------------------------------------------------------------------------------------------------------------------
xenTro7_X.tropicalis/KB021732/237297-236977/336-675                               --------------------------------------------------------------------------------------------------------------------------------------------------------------------
#=GC SS_cons                                                                      _______________________________________>->>>>>,}}}}}}}--}}}---}-}----------------}}}}}}-}}}--}}---}}-------}}}}}},,,}}}}}}-}:::::::::::<-<<<<________>>>>>::::::::::
#=GC SS_cons_1                                                                    ____________________________________________________________________________________________________________________________________________________________>>>>::::
//
# STOCKHOLM 1.0
#=GF ID XIST_h2_exon1/2902-3106
#=GF SQ 52

#=GS hg38_Human/chrX/73849852-73849648/1-209                                          AC hg38_Human/chrX
#=GS papAnu2_Baboon/chrX/65023090-65022886/1-209                                      AC papAnu2_Baboon/chrX
#=GS ponAbe2_Orangutan/chrX/71292092-71291888/1-209                                   AC ponAbe2_Orangutan/chrX
#=GS rheMac3_Rhesus/chrX/73524733-73524529/1-209                                      AC rheMac3_Rhesus/chrX
#=GS gorGor3_Gorilla/chrX/71016108-71015904/1-209                                     AC gorGor3_Gorilla/chrX
#=GS macFas5_Crab-eating_macaque/chrX/71125129-71124925/1-209                         AC macFas5_Crab-eating_macaque/chrX
#=GS vicPac2_Alpaca/KB632711/440254-440039/1-209                                      AC vicPac2_Alpaca/KB632711
#=GS bosTau8_Cow/chrX/82263761-82263971/1-209                                         AC bosTau8_Cow/chrX
#=GS turTru2_Dolphin/ABRN02411833/19-226/1-209                                        AC turTru2_Dolphin/ABRN02411833
#=GS orcOrc1_Killer_whale/KB317041/472897-472690/1-209                                AC orcOrc1_Killer_whale/KB317041
#=GS chlSab2_Green_monkey/chrX/63427592-63427387/1-209                                AC chlSab2_Green_monkey/chrX
#=GS oviAri3_Sheep/chrX/62606678-62606473/1-209                                       AC oviAri3_Sheep/chrX
#=GS susScr3_Pig/chrX/67181183-67180979/1-209                                         AC susScr3_Pig/chrX
#=GS nomLeu3_Gibbon/chrX/66552297-66552095/1-209                                      AC nomLeu3_Gibbon/chrX
#=GS cerSim1_White_rhinoceros/JH767841/788481-788161/1-209                            AC cerSim1_White_rhinoceros/JH767841
#=GS lepWed1_Weddell_seal/KB715187/671454-671657/1-209                                AC lepWed1_Weddell_seal/KB715187
#=GS felCat8_Cat/chrX/59618336-59618138/1-209                                         AC felCat8_Cat/chrX
#=GS odoRosDiv1_Pacific_walrus/KB229612/225339-225136/1-209                           AC odoRosDiv1_Pacific_walrus/KB229612
#=GS ailMel1_Panda/GL194824.1/74451-74253/1-209                                       AC ailMel1_Panda/GL194824.1
#=GS calJac3_Marmoset/chrX/65408913-65408722/1-209                                    AC calJac3_Marmoset/chrX
#=GS capHir1_Domestic_goat/chrX/70068738-70069110/1-209                               AC capHir1_Domestic_goat/chrX
#=GS saiBol1_Squirrel_monkey/JH378192/8943734-8943931/1-209                           AC saiBol1_Squirrel_monkey/JH378192
#=GS camFer1_Bactrian_camel/KB018594/90805-90980/33-209                               AC camFer1_Bactrian_camel/KB018594
#=GS cavPor3_Guinea_pig/scaffold_26/23396426-23396635/1-209                           AC cavPor3_Guinea_pig/scaffold_26
#=GS canFam3_Dog/chrX/57353097-57352899/1-209                                         AC canFam3_Dog/chrX
#=GS hetGla2_Naked_mole-rat/JH602149/7437464-7437659/1-209                            AC hetGla2_Naked_mole-rat/JH602149
#=GS chiLan1_Chinchilla/JH722051/286859-287050/1-209                                  AC chiLan1_Chinchilla/JH722051
#=GS musFur1_Ferret/GL897241/644885-645076/1-209                                      AC musFur1_Ferret/GL897241
#=GS mesAur1_Golden_hamster/KB708354/1518755-1518957/1-209                            AC mesAur1_Golden_hamster/KB708354
#=GS criGri1_Chinese_hamster/KE381632/1677758-1677963/1-209                           AC criGri1_Chinese_hamster/KE381632
#=GS mm10_Mouse/chrX/103480222-103480024/1-209                                        AC mm10_Mouse/chrX
#=GS panHod1_Tibetan_antelope/KE116635/1248924-1249099/33-209                         AC panHod1_Tibetan_antelope/KE116635
#=GS eriEur2_Hedgehog/JH835576/1283878-1283658/1-209                                  AC eriEur2_Hedgehog/JH835576
#=GS jacJac1_Lesser_Egyptian_jerboa/JH725476/117428-117648/1-209                      AC jacJac1_Lesser_Egyptian_jerboa/JH725476
#=GS dasNov3_Armadillo/JH583104/172776-172548/1-209                                   AC dasNov3_Armadillo/JH583104
#=GS otoGar3_Bushbaby/GL873882/183877-183680/1-209                                    AC otoGar3_Bushbaby/GL873882
#=GS octDeg1_Brush-tailed_rat/JH651887/393088-393279/1-209                            AC octDeg1_Brush-tailed_rat/JH651887
#=GS chrAsi1_Cape_golden_mole/JH823495/2880001-2879809/1-209                          AC chrAsi1_Cape_golden_mole/JH823495
#=GS oryCun2_Rabbit/chrX/52387018-52386831/1-209                                      AC oryCun2_Rabbit/chrX
#=GS tupChi1_Chinese_tree_shrew/KB365963/73705-73528/1-209                            AC tupChi1_Chinese_tree_shrew/KB365963
#=GS eleEdw1_Cape_elephant_shrew/JH947150/2136037-2135830/1-209                       AC eleEdw1_Cape_elephant_shrew/JH947150
#=GS sorAra2_Shrew/JH798316/456678-456472/1-209                                       AC sorAra2_Shrew/JH798316
#=GS micOch1_Prairie_vole/chrUn_JH996487/1885492-1885673/1-209                        AC micOch1_Prairie_vole/chrUn_JH996487
#=GS rn6_Rat/chrX/74344051-74343869/1-209                                             AC rn6_Rat/chrX
#=GS ochPri3_Pika/JH802116/2831219-2831031/1-209                                      AC ochPri3_Pika/JH802116
#=GS pteVam1_Megabat/scaffold_7187/72101-71990/1-114                                  AC pteVam1_Megabat/scaffold_7187
#=GS oryAfe1_Aardvark/JH864857/139846-139725/71-209                                   AC oryAfe1_Aardvark/JH864857
#=GS speTri2_Squirrel/JH393493/489939-489750/1-209                                    AC speTri2_Squirrel/JH393493
#=GS triMan1_Manatee/JH594676/11292424-11292355/140-209//11292557-11292478/53-134     AC triMan1_Manatee/JH594676
#=GS pteAle1_Black_flying-fox/KB030901/136131-136062/45-114                           AC pteAle1_Black_flying-fox/KB030901
#=GS echTel2_Tenrec/JH980401/1897820-1897675/57-209                                   AC echTel2_Tenrec/JH980401
#=GS conCri1_Star-nosed_mole/JH655896/1145530-1145483/157-204//1145629-1145538/10-110 AC conCri1_Star-nosed_mole/JH655896

hg38_Human/chrX/73849852-73849648/1-209                                          CCCAGCCC-TAGC-----------CCCAG--TCCCAGT---CCTAGTTC-------------------------------------------------------------------------------------------------------------------------------------------------------
papAnu2_Baboon/chrX/65023090-65022886/1-209                                      CCCAGCCC-CAGC-----------CCCAG--TCCCAGT---CCTAGTTC-------------------------------------------------------------------------------------------------------------------------------------------------------
ponAbe2_Orangutan/chrX/71292092-71291888/1-209                                   CCCAGCCC-TAGC-----------CCCAG--TCCCAGT---CCTGGTTC-------------------------------------------------------------------------------------------------------------------------------------------------------
rheMac3_Rhesus/chrX/73524733-73524529/1-209                                      CCCAGCCC-CAGC-----------CCCAG--TCCCAGT---CCTAGTTC-------------------------------------------------------------------------------------------------------------------------------------------------------
gorGor3_Gorilla/chrX/71016108-71015904/1-209                                     CCCAGCCC-TAGC-----------CCCAG--TCCCAGT---CCTAGTTC-------------------------------------------------------------------------------------------------------------------------------------------------------
macFas5_Crab-eating_macaque/chrX/71125129-71124925/1-209                         CCCAGCCC-CAGC-----------CCCAG--TCCCAGT---CCTAGTTC-------------------------------------------------------------------------------------------------------------------------------------------------------
vicPac2_Alpaca/KB632711/440254-440039/1-209                                      CCCAGCCC-CAGC-----------CCCAG--CCCCCAG---CCCCCTGC-------------------------------------------------------------------------------------------------------------------------------------------------------
bosTau8_Cow/chrX/82263761-82263971/1-209                                         CCCAGCCC-CAGC-----------CCCAG--CCCCAGCCCAGCCCCAGC-------------------------------------------------------------------------------------------------------------------------------------------------------
turTru2_Dolphin/ABRN02411833/19-226/1-209                                        CCCAACCC-CAGC-----------CCCAG--CCCCAGC---CC--CAGC-------------------------------------------------------------------------------------------------------------------------------------------------------
orcOrc1_Killer_whale/KB317041/472897-472690/1-209                                CGCAACCC-CAGC-----------CCCAG--CCCCAGC---CC--CAGC-------------------------------------------------------------------------------------------------------------------------------------------------------
chlSab2_Green_monkey/chrX/63427592-63427387/1-209                                CTAAGCCCCCAGC-----------CCCGG--CCCTAGT---CCTAGTTC-------------------------------------------------------------------------------------------------------------------------------------------------------
oviAri3_Sheep/chrX/62606678-62606473/1-209                                       CCCAGCCC-CAGC-----------CCCAG--CCCCAGC---CC--CAGC-------------------------------------------------------------------------------------------------------------------------------------------------------
susScr3_Pig/chrX/67181183-67180979/1-209                                         CCAAGCCC-CAGC-----------CCCAG--CCCCAGC---CA--AGCC-------------------------------------------------------------------------------------------------------------------------------------------------------
nomLeu3_Gibbon/chrX/66552297-66552095/1-209                                      CCCAGCCC-TAGC-----------CCGAG--TCCGAGT---CCTAGTTC-------------------------------------------------------------------------------------------------------------------------------------------------------
cerSim1_White_rhinoceros/JH767841/788481-788161/1-209                            CCCAGCCC-CTGC-----------CCCTG--CCCCTGC---CCCAGTCCTGNNNNNNNNNNNNNNNNNNNNNNNNNNNNNNNNNNNNNNNNNNNNNNNNNNNNNNNNNNNNNNNNNNNNNNNNNNNNNNNNNNNNNNNNNNNNNNNNNNNNCCCAGCCCCAG--------------------------------------
lepWed1_Weddell_seal/KB715187/671454-671657/1-209                                CCCAGCCC-CAGC-----------CCCAG--CCCCAGC---CC--CAGG-------------------------------------------------------------------------------------------------------------------------------------------------------
felCat8_Cat/chrX/59618336-59618138/1-209                                         CCCAGCCC-CAGC-----------CCCAG--CCCCAGC---CA-------------------------------------------------------------------------------------------------------------------------------------------------------------
odoRosDiv1_Pacific_walrus/KB229612/225339-225136/1-209                           CCCAGCCC-CAGC-----------CCCAG--CCCCAGC---CC--CAGG-------------------------------------------------------------------------------------------------------------------------------------------------------
ailMel1_Panda/GL194824.1/74451-74253/1-209                                       CCCAGCCC-CAGC-----------CCCAG--CCCCAG-----------C-------------------------------------------------------------------------------------------------------------------------------------------------------
calJac3_Marmoset/chrX/65408913-65408722/1-209                                    CCTAGCCC-CAGT-----------CCTAG--CCCTAGCCC-CTCAGTCC-------------------------------------------------------------------------------------------------------------------------------------------------------
capHir1_Domestic_goat/chrX/70068738-70069110/1-209                               CCCCTTTC-TGGC-----------CCCAG--CCCCTGC---CCNNNNNNNNNNNNNNNNNNNNNNNNNNNNNNNNNNNNNNNNNNNNNNNNNNNNNNNNNNNNNNNNNNNNNNNNNNNNNNNNNNNNNNNNNNNNNNNNNNNNNNNNNNNNNNNNNNNNNNNNNNNNNNNNNNNNNNNNNNNNNNNNNNNNNNNNNNNNN
saiBol1_Squirrel_monkey/JH378192/8943734-8943931/1-209                           CCCAGCCC-TAGC-----------CCCAG--CCCCCGT---CCTAGCCC-------------------------------------------------------------------------------------------------------------------------------------------------------
camFer1_Bactrian_camel/KB018594/90805-90980/33-209                               --------------------------------------------------------------------------------------------------------------------------------------------------------------------------------------------------------
cavPor3_Guinea_pig/scaffold_26/23396426-23396635/1-209                           CCCAGCCC-CAGC-----------CCCAG--CCCTGGGT--CCAGCTCC-------------------------------------------------------------------------------------------------------------------------------------------------------
canFam3_Dog/chrX/57353097-57352899/1-209                                         CCCAGCCC-CGGC-----------CCCGG--CCCCGGC---CC--CAGC-------------------------------------------------------------------------------------------------------------------------------------------------------
hetGla2_Naked_mole-rat/JH602149/7437464-7437659/1-209                            CCCATCCC-TAGC-----------CCCAG--GTCCAGC---TCCCCCTC-------------------------------------------------------------------------------------------------------------------------------------------------------
chiLan1_Chinchilla/JH722051/286859-287050/1-209                                  CCCACCCC-TAGC-----------CCCAG--GTCC---------CCCTC-------------------------------------------------------------------------------------------------------------------------------------------------------
musFur1_Ferret/GL897241/644885-645076/1-209                                      NNCAGCCC-CAGC-----------CCCAG--CCCCAG-----------C-------------------------------------------------------------------------------------------------------------------------------------------------------
mesAur1_Golden_hamster/KB708354/1518755-1518957/1-209                            CCCAGGCC-TAGC-----------CCTAG--CCCCAGG---CCCAGTCC-------------------------------------------------------------------------------------------------------------------------------------------------------
criGri1_Chinese_hamster/KE381632/1677758-1677963/1-209                           TCAAGACC-CAGCAAACACTGCTGCCCTG--CCCCAGT---CCCCAGTC-------------------------------------------------------------------------------------------------------------------------------------------------------
mm10_Mouse/chrX/103480222-103480024/1-209                                        CCCAGTCC-TAGC-----------CCCAG--GCCCAGATA-CTTTCAGA-------------------------------------------------------------------------------------------------------------------------------------------------------
panHod1_Tibetan_antelope/KE116635/1248924-1249099/33-209                         --------------------------------------------------------------------------------------------------------------------------------------------------------------------------------------------------------
eriEur2_Hedgehog/JH835576/1283878-1283658/1-209                                  CCCAGCCC-CAGC-----------CCCAG--CCCCAGG---CCCCCAGC-------------------------------------------------------------------------------------------------------------------------------------------------------
jacJac1_Lesser_Egyptian_jerboa/JH725476/117428-117648/1-209                      CCCAGCCC-GAGC-----------CCGAG--CCCCAGC---CCTCCATCCAATCTCTTAGCTCTCGCCCCTCATGTCCAACC----------------------------------------------------------------------------------------------------------------------
dasNov3_Armadillo/JH583104/172776-172548/1-209                                   CCCAGCCC-CAGC-----------CCCAG--CCCCAGCCCCAATCCCAG-------------------------------------------------------------------------------------------------------------------------------------------------------
otoGar3_Bushbaby/GL873882/183877-183680/1-209                                    CTAAGCCC-TAGC-----------CCCAG--CCCCTGC---GTCCCAGC-------------------------------------------------------------------------------------------------------------------------------------------------------
octDeg1_Brush-tailed_rat/JH651887/393088-393279/1-209                            CCCACCCC-TAGC-----------CCCAG----------------CTGT-------------------------------------------------------------------------------------------------------------------------------------------------------
chrAsi1_Cape_golden_mole/JH823495/2880001-2879809/1-209                          CCCAGCCC-CAGC-----------CCCAG---CCCAGC---CCTA-----------------------------------------------------------------------------------------------------------------------------------------------------------
oryCun2_Rabbit/chrX/52387018-52386831/1-209                                      CCAAAACC-CAGC-----------CCTAA--CCTCAGT---CTTAGCCA-------------------------------------------------------------------------------------------------------------------------------------------------------
tupChi1_Chinese_tree_shrew/KB365963/73705-73528/1-209                            CCCATCTC-TAGA-----------CCCAG--CCCTAG-------------------------------------------------------------------------------------------------------------------------------------------------------------------
eleEdw1_Cape_elephant_shrew/JH947150/2136037-2135830/1-209                       CTCAACCC-TAGA-----------TCTAG--CCCTGCC---TTAACCCC-------------------------------------------------------------------------------------------------------------------------------------------------------
sorAra2_Shrew/JH798316/456678-456472/1-209                                       CCCAACCC-CTGC-----------TCCAG--CCCACTACC-CTTGGTCC-------------------------------------------------------------------------------------------------------------------------------------------------------
micOch1_Prairie_vole/chrUn_JH996487/1885492-1885673/1-209                        CCCAGCCC-CAGATTCT-------CTCAG--CCCTAGC---CCCAGGCT-------------------------------------------------------------------------------------------------------------------------------------------------------
rn6_Rat/chrX/74344051-74343869/1-209                                             CCCAATCC-TAGT-----------CCCAC--GCCCAGATT-CTTTCAGA-------------------------------------------------------------------------------------------------------------------------------------------------------
ochPri3_Pika/JH802116/2831219-2831031/1-209                                      CCCAGCCC-CAGC-----------CCTAGTGCCCCAGT---GCCAAAGC-------------------------------------------------------------------------------------------------------------------------------------------------------
pteVam1_Megabat/scaffold_7187/72101-71990/1-114                                  CCCAGCCC-CAGC-----------CCCAG--CCCCAGC---CCCAGGCC-------------------------------------------------------------------------------------------------------------------------------------------------------
oryAfe1_Aardvark/JH864857/139846-139725/71-209                                   --------------------------------------------------------------------------------------------------------------------------------------------------------------------------------------------------------
speTri2_Squirrel/JH393493/489939-489750/1-209                                    NNNNNCCC-CTGT-----------CCCAG--CACC------TCCATCTG-------------------------------------------------------------------------------------------------------------------------------------------------------
triMan1_Manatee/JH594676/11292424-11292355/140-209//11292557-11292478/53-134     --------------------------------------------------------------------------------------------------------------------------------------------------------------------------------------------------------
pteAle1_Black_flying-fox/KB030901/136131-136062/45-114                           --------------------------------------------------------------------------------------------------------------------------------------------------------------------------------------------------------
echTel2_Tenrec/JH980401/1897820-1897675/57-209                                   --------------------------------------------------------------------------------------------------------------------------------------------------------------------------------------------------------
conCri1_Star-nosed_mole/JH655896/1145530-1145483/157-204//1145629-1145538/10-110 ----------AGC-----------CCCAG--CCCCCTCT--TTCATCCA-------------------------------------------------------------------------------------------------------------------------------------------------------
#=GC SS_cons                                                                     ::::<<-----<<_______________>-->---->>::::::::::::::::::::::::::::::::::::::::::::::::::::::::::::::::::::::::::::::::::::::::::::::::::::::::::::::::::::::::::::::::::::::::::::::::::::::::::::::::::
#=GC SS_cons_1                                                                   ::::::::::::::::::::::::::::::::::::::::::::::::::::::::::::::::::::::::::::::::::::::::::::::::::::::::::::::::::::::::::::::::::::::::::::::::::::::::::::::::::::::::::::::::::::::::::::::::::::::::

hg38_Human/chrX/73849852-73849648/1-209                                          --------------CT--------CAGTC--------CCGCC--CAGCTTCTCTC--GAAAG---------------TCACT-CTAATTTTCATTGATT-CAGTGCTCAAAA-TAAGT---------TGTCCA--TTGCTTATCCTATTA-TACTGGGATA-TTCCGTTTACCCT--T--GG----CA----TTGCTGAT
papAnu2_Baboon/chrX/65023090-65022886/1-209                                      --------------CT--------CAGTC--------CCGAC--CAGCTTCTCTG--GAAAG---------------TCACT-CTAATTTTCATTGATT-CAGTGCTCAAAA-TAAGT---------TGTCCA--TTGCTTATCCTATTA-TACTGGGATA-TTCTGTTTACCCT--T--GG----CA----TCGCTGAT
ponAbe2_Orangutan/chrX/71292092-71291888/1-209                                   --------------CT--------CAGTC--------CCGCC--CAGCTTTTCTT--GAAAG---------------TCACT-CTAATTTTCATTGATT-CAGTGCTCAAAA-TAAGT---------TGTCCA--TTGCTTATCCTATTA-TATTGGGATA-TTCTGTTTACCCT--T--GG----CA----TTGCTGAT
rheMac3_Rhesus/chrX/73524733-73524529/1-209                                      --------------CT--------CAGTC--------CCGAC--CAGCTTCTCTG--GAAAG---------------TCACT-CTAATTTTCATTGATT-CAGGGCTCAAAA-TAAGT---------TGTCCA--TTGCTTATCCTATTA-TACTGGGATA-TTCTGTTTACCCT--T--GG----CA----TCGCTGAT
gorGor3_Gorilla/chrX/71016108-71015904/1-209                                     --------------CT--------CAGTC--------CCGCC--CAGATTCTCTC--GAAAG---------------TCACT-CTAATTTTCATTGGTT-CAGTGCTCAAAA-TAAGT---------TGTCCA--TTGCTTATTCTATTA-TACTGGGATA-TTCCGTTTACCCT--T--GG----CA----TTGCTGAT
macFas5_Crab-eating_macaque/chrX/71125129-71124925/1-209                         --------------CT--------CAGTC--------CCGAC--CAGCTTCTCTG--GAAAG---------------TCACT-TTAATTTTCATTGATT-CAGTGCTCAAAA-TAAGT---------TGTCCA--TTGCTTATCCTATTA-TACTGGGATA-TTCTGTTTACCCT--T--GG----CA----TCGCTGAT
vicPac2_Alpaca/KB632711/440254-440039/1-209                                      --------------CC--------CAGCCCCCAGCCCCAGTC--CTGTTTCTCCC--TAAAG---------------CCAGT-CCAATTTGCATTGATT-CTGTGCTAAAGA-TAAGT---------TGTCCA--TTGCTTATCC-TTTA-TACTGGAATG-CCCTATTTGCCTC--T--AG----CA----TTGCTGAT
bosTau8_Cow/chrX/82263761-82263971/1-209                                         --------------CC--------AGACT--------CAGTC--CTGTTTCTGCT--TAAAG---------------CCAGT-GCAATTTTTGTTAATT-CAGTGAAAAAAA-TAAGT---------TGTCCA--TTGCTCATCC-ATTA-GACTGGGATA-CGCTGTCTACCTC--T--AG----CA----TTCCTGAT
turTru2_Dolphin/ABRN02411833/19-226/1-209                                        --------------CC--------AGCCT--------CAGTC--CTGTTTCTCCC--TAAAG---------------CCCGT-GAAATTTGCATTGATT-CAGTGCTAAAAA-TAAGT---------TGTCCACGTTGCTCACCC-AGTA-GACTGGGATA-CCCTGTCTGCCTC--T--AG----CA----TTGCAGAT
orcOrc1_Killer_whale/KB317041/472897-472690/1-209                                --------------CC--------AGCCT--------CAGTC--CTGTTTCTCCC--TAAAG---------------CCCGT-GAAATTTGCATTGATT-CAGTGCTAAAAA-TAAGT---------TGTCCACGTTGCTCACCC-AGTA-GACTGGGATA-CCCTGTCTGCCTC--T--AG----CA----TTGCAGAT
chlSab2_Green_monkey/chrX/63427592-63427387/1-209                                --------------CT--------CAGTC--------CCGCC--CAGCTTCTCTG--GAAAG---------------TCACT-CTAATTTTCATTGATT-CAGTGCTCAAAA-TAAGT---------TGTCCA--TTGTTTATCCTATTA-TACTGGGATA-TTCTTTTTACCCT--T--GG----CA----TCGCTGAT
oviAri3_Sheep/chrX/62606678-62606473/1-209                                       --------------CC--------AGCCT--------CAGTC--CTGTTTCTGCT--TAAAG---------------CCAGT-GCAATTTCTGTTGATT-CAGTGAAAAAAA-TAAGT---------TGTCCA--TTGCTCATCC-ATTA-GACTGGGATA-CCCTCTCTACCTC--T--AG----CA----TTCCTGAT
susScr3_Pig/chrX/67181183-67180979/1-209                                         --------------CC--------TGTCC--------CACTC--CTGTTTCTCCC--TAAAG---------------CCAGT-CCAGTTTGTATTGATT-TGATGCTAAAAA-TAAG----------TTTCAG--TTGCTCTTCC-ATCA-GACTGGGATA-CCTTGTCTGCCTC--T--AG----CA----TTGCTGAT
nomLeu3_Gibbon/chrX/66552297-66552095/1-209                                      --------------CT--------CAGTA--------CCCCC--CAGATTCTCTC--GAAAG---------------TCACT-CTAATTTTCATTGATT-CAGTGCTCAAAG-TAAGT---------TGTCCA--TTGCTTATCCTATTA-TACTGGGATA-TTCTGTTTACCCT--T--GG----CA----TTG--GAT
cerSim1_White_rhinoceros/JH767841/788481-788161/1-209                            --------------CT--------CCCCC--------TAGCC--TTGCTTCTTCC--TAAAG---------------CCGCT-ACAATTTGCATTGATT-CAGTGCTAAAAA-TAAGT---------TGGCTA--TTGCTCATCC-ATGA-GACTGGGATA-CCCTATCTGCCTC--T--AG----CA----TTGCTGAT
lepWed1_Weddell_seal/KB715187/671454-671657/1-209                                --------------CC--------CAGCC--------CCAGC--CATCACC--CC--TAAAG---------------TCATTCCCAATTTGCATTGATT-TGGTGCTAAAAA-TAAGT---------TGTCCA--TTGCTGGTCC-ATAA-GACTGGAATA-CCCTATCTGCCTC--TCTAG----CA----TTGCTAAT
felCat8_Cat/chrX/59618336-59618138/1-209                                         ---------------T--------CACCC--------TAACC--CTGCTTCTCCC--TAAAG---------------TCACT-CCAATCTGCATTGATT-TGGTGCTAAAA-----GT---------TGTCCA--TTGCTCATCC-ATAA-GACTGGAATAACCCTGTGTGCCTC--T--AG----CAT---TTGCTGAC
odoRosDiv1_Pacific_walrus/KB229612/225339-225136/1-209                           --------------CC--------CAGCC--------CCAGC--CATCACC--CT--TAAAG---------------TCATTCCCAATTTGCATTGATT-TGGTGCTAAAAA-TAAGT---------TGTCCA--TTGCTGGTCC-ATAA-GACTGGAATA-CCCTATCTGCCTC--TCTAG----CA----TAGCTAAT
ailMel1_Panda/GL194824.1/74451-74253/1-209                                       --------------CC--------CAGCT--------CCAGC--CATCACC--CC--TAAAG---------------TCACTCCCAATTTGCATTGATT-TGGTGCTAGAAG-TAAGT---------TGTCCA--TTGCTAGTCC-ATAA-GACTGGAATA-CCCTGTCGGCTTC--T--AG----CA----TTGCTGAT
calJac3_Marmoset/chrX/65408913-65408722/1-209                                    --------------CC--------CAGTC--------CTGCC--CAGCTTCTCTC--GAAAG---------------TCACT-CTAATTTTC----------------AAAA-TAAGT---------CGTCCA--TTGTTTATCCTATTA-CACTGGGATA-TTCTGTTTACCCC--T--GG----CA----TTGCTGAA
capHir1_Domestic_goat/chrX/70068738-70069110/1-209                               NNNNNNNNNNNNNNCC--------TGCCT--------CAGTC--CTGTTTCTGCT--TAAAG---------------CCAGT-GCAATTTTTGTTGATT-CAGTGAAAAAAA-TAAGT---------TGTCCA--TTGCTCATCC-ATTA-GACTGGGATA-CCCTCTCTACCTC--T--GG----CA----TTCCTGAT
saiBol1_Squirrel_monkey/JH378192/8943734-8943931/1-209                           --------------CTGAGTCCTCCAGTC--------CTGCC--CAGCTTCTCTC--GAAAG---------------TCACT-CTAATTTTC----------------AAAA-TAAGT---------CGCCCA--TTGTTTATCCTATCA-CACTGGGATA-TTCTGTTTACCCT--T--GG----CA----TTGCTGAA
camFer1_Bactrian_camel/KB018594/90805-90980/33-209                               --------------CC--------AGCCC--------CAGTC--CTGTTTCTCCC--TAAAG---------------CCAGT-CCAATTTGCACTGATT-CTGTGCTAAAGA-TAAGT---------TGTCCA--TTGCTTATCC-TTTA-TACTGGAATA-CCCTATTTGCCTC--T--AG----CA----TTGCTGAT
cavPor3_Guinea_pig/scaffold_26/23396426-23396635/1-209                           --------------CT--------CTCCC--------CATGG--CTGCTTCTATTTCTAGAG---------------TTATT-CCAATCTTCATTGATT-CAGAGACCAAAA-TAAAT---------TGTCCA--TTGCTCACCTTGTTA-GACCGAGATA-TCCTATCTGCCTG--T--AG----CT----TTGGAA-T
canFam3_Dog/chrX/57353097-57352899/1-209                                         --------------CC--------CAGCC--------CCAGC--CCCCACC--CG--TAAAG---------------TTATT-CCAATTGGCATTGATT-TGGTGCTAAAAA-TAATT---------TATCCA--TTGCTCATCC-ATAA-GACTG-AATA-CCCTCTCTCCCTC--T--AG----CA----TTGCTGAT
hetGla2_Naked_mole-rat/JH602149/7437464-7437659/1-209                            --------------CC--------CACCC--------CTGC-----TTCTCTCCC--TAGAG---------------TTATT-CCAATCTTCATTGATT-CAGTGACCAAA--TAAAT---------TGTCCA--TTGCTCATCTTGTTA-GACTGAGATA-TCCTCTCTACCTC--T--AG----CA----TTGCTAAT
chiLan1_Chinchilla/JH722051/286859-287050/1-209                                  --------------CC--------CACCC--------CTGT-----TTTTCTCCC--TAGAG---------------TTATT-CCAATCTTCACTGATT-CAATGACCAAAA-TAAAT---------TGTCCA--TTGCTCATCTTGTTA-GACTGAGATA-TCCTGTCTACCCC--T--AG----TT----TTAATAAT
musFur1_Ferret/GL897241/644885-645076/1-209                                      --------------CC--------CAGCC--------CCAGC--CATCACC--CC--TAAAG---------------TCATTCCCAACTTGCATTGATT-TGGTGCTAAAAA-TAAAT---------TGTCCA--TTGTTTGTCC-ATAA-GATTGGAATA-----TTCTTCCTC--T--AG----CA----TTGCTTAT
mesAur1_Golden_hamster/KB708354/1518755-1518957/1-209                            --------------CC--------TAGCC--------TCAGC--CCACTTCTCCT--TAGAG---------------ATATC-CCAATCTTCATTGATT-AAGCGCTAAGAA-TGCAGTGTCCATTAAGTCCA--TTACTTATCCTGGAA-AACTGAGATA-TCGTGTCTCTATC------------------------C
criGri1_Chinese_hamster/KE381632/1677758-1677963/1-209                           --------------CC--------CAGTC--------CC-------CCTTCTCCT--TAGAG---------------ATATT-CCAATCTTCATTGATT-GAGTGCTAAAAA-TGCAG---------TGTCCA--TTACTCATCCTGGAA-AACTGAGATA-TCCTGTCTCTATC------------------------C
mm10_Mouse/chrX/103480222-103480024/1-209                                        --------------CC--------TATCC--------CAAGC--CCACTTCTACT--TAGAG---------------AAATT-CGAATCTTCATTGATT-CAGTGCTAAAAT-GCAG----------TGTCCA--TCACTCAGCCTATAA-GACTGAGACA-GCCCATCTATACC------------------------C
panHod1_Tibetan_antelope/KE116635/1248924-1249099/33-209                         --------------CC--------AGCCT--------CAGTC--CTGTTTCTGCT--TAAAG---------------CCAGT-GCAATTTTTGTTGATT-CAGTGAAAAAAA-TAAGT---------TGTCCA--TTGCTCATCC-ATTA-GACTGGGATA-CCCTCTTTACCTC--T--AG----CA----TTCCTGAT
eriEur2_Hedgehog/JH835576/1283878-1283658/1-209                                  --------------CC--------CAGCCCTCTGCTACCGCC--CGGTTTCTCCC--TAATG---------------TCACA-CAAGTGTGCACTGATT-TACCGCTCAAAA-TGTT----------TTTCCA--TTGATCCTCC-ATTA-CATTG-GATA-CCGTATTTGTCTC--T--AGAATTCA----TTGCTGAT
jacJac1_Lesser_Egyptian_jerboa/JH725476/117428-117648/1-209                      --------------CC--------AGCCC--------CAGCC--CAGCTTCTCCC--TATAG---------------CCTCT-CTAGTCTTCACTGACT-CAGTGCTCAAAT-TAAGG---------GGTCCT--GTACCCATCCTGATA-GACTGAGAGA-TAGCCTGT-----------------------------C
dasNov3_Armadillo/JH583104/172776-172548/1-209                                   --------------CC--------CATCC--------TCAGC--CAGTTTTCCCC--TTGACCCCCATCCCCTGCCCTCTAT-CCAGTTTTCATCACCT-CAGTGCTCAAAA-TCAGT---------TGTCCA--TTGCATATCC---AT-TATTGGGATA-CCCTGTGTACCTT--TTCAG----CA----TTGCTGAT
otoGar3_Bushbaby/GL873882/183877-183680/1-209                                    --------------CC--------CAAC------------TC--CAGCTTCTTTC--TAAAC---------------CCAGG-CTAATTTTGATTGATG-CATTGCCCAGAA-GAGTC---------TGT---------TTATCCTATTG-TAGTGGGAAA-TTCTACCTACCTC--T--GG----CA----TTGCTGAT
octDeg1_Brush-tailed_rat/JH651887/393088-393279/1-209                            --------------CC--------CTCCC--------CACCC--ATTTCTCTCCC--AGGAG---------------TTATT-CCAATCTTAATTGATT-CAGAAAGCAAAA-TAAAT---------TG-CCA--TTGCTTATCTTGCTA-TACTGAGATA-TCCTGTCTACCCT-----AG----TT----ATGATTAT
chrAsi1_Cape_golden_mole/JH823495/2880001-2879809/1-209                          ------------------------TCTCC--------CTGCC--CAGTTTCTCCC--TAGCA---------------CCACT-TCAATTTCCATTGG-T-CTGTGCTCAAAA-TCAGT---------TGTCCA--TTGCTTACCC--ATT-GATTGGACTA-CCCTATCT-TCAT--T--AA----CA----TTGTGTAT
oryCun2_Rabbit/chrX/52387018-52386831/1-209                                      --------------CT--------CAGCC--------AAAGCT-TGGCTGCTCCC--TAGAC---------------CCACT-CCAATTTTCATTTGTT-GAGCACTCAA---TAAGT---------TGTCCG--TTGCTCATCTTATTT-TACTG-------------------------G----CA----TTGATGAT
tupChi1_Chinese_tree_shrew/KB365963/73705-73528/1-209                            ----------------------------------------CC--TGGCTTCTCCC--TAGAG---------------CCACT-TGAATTTTC---------AGTGCTCAAAA-TAAGT---------TGCCCA--TTGCTCATCTTGTTG-GATTT-TATA-CCCTGTCTACCCC--T--AC----CA----TTGCTGGT
eleEdw1_Cape_elephant_shrew/JH947150/2136037-2135830/1-209                       --------------AT--------TTTTC--------CAACC--AAGTTTCTCCT--TAGCG---------------TCACT-CAATTTCAAGTTG--T-CCATGCTCAAAA-TCG-----------TGTCTA--TCACATACCC-ATTA-GACTGGGTCA-TAGACTGCCTCAT--T--AG----TA----TTGGTGAT
sorAra2_Shrew/JH798316/456678-456472/1-209                                       --------------CC--------TGCCC--------CAGTC--CTACTTCTCCC--TAAAG---------------GTGCT-CAAATTTGTAATGATTATAGTCCATGGAA-GTAGT---------TGG--A--TTGCTTATCC-ATTA-GAATGGAGTA-TCATATCTGACTC--T--GG----AATTTGTTGTCGAG
micOch1_Prairie_vole/chrUn_JH996487/1885492-1885673/1-209                        --------------CT--------AACCC--------CAGGC--CC-TTTCTTCC--TAGAG---------------ACATT-CCAATCTTCACTGATT-GAGGGCTAAAAATGCCGT---------CCCCCA--TTACTTGTCCT--------------------GACTCTTTC------------------------C
rn6_Rat/chrX/74344051-74343869/1-209                                             --------------CC--------TATCC--------CCAGT--CCACTTCTGCC--TAAAG---------------AAATT-CCAATCTTCATTGATT-CAATGCTAAAAT-TCAG----------TGCCCA--TTACTCAGCCTATAA-GACTGAGATA-T------------------------------------C
ochPri3_Pika/JH802116/2831219-2831031/1-209                                      --------------CC--------CATCC--------CTAACCCCAGTCTGTTTC--TCAGC---------------CCACT-CTAATTTTCACTGATT-GAGCACTCAAAT---------------TGTCTG--TTGCTCATCTTATTA-AAT--GGACA-TTGATTG------------------------------A
pteVam1_Megabat/scaffold_7187/72101-71990/1-114                                  --------------CC--------CATC----------AGCA--CTGCTTCTCCC--TAAAG---------------CCAGT-CCGATTATCACTGACC-CTGTACTAAAAA-TAAGT---------TGTCCA--TTGCTCACCC-------------------------------------------------------
oryAfe1_Aardvark/JH864857/139846-139725/71-209                                   ----------------------------------------------------------------------------------------TTGCATTG------------AAAG-TCAGT---------TGTCCA----------CCTAATA-GATTGAGATA-CCCTATCTTCCTCATT--AG----CA----TTGCTGAT
speTri2_Squirrel/JH393493/489939-489750/1-209                                    --------------CC--------AACCC--------CAGCC--CAGTTTCTGAGG-TAAAG---------------CAACC-TCTGTCTTCATGGATT-GAGC---------TGGGT---------GCGCCA--TTGTTCATTTTGTTAAGACTGAGA-----CCCTCTACCCC--C--AG----CA----GTACTCAT
triMan1_Manatee/JH594676/11292424-11292355/140-209//11292557-11292478/53-134     ----------------------------------------------------CCC--TAATG---------------CCACT-CCAGCTTGCATTGA-T-CTGTGCTCAAAA-TCAGT---------TGTCCA--TCGCATACCC-ATTC-AATTGGGATA-CCCTA-----CAT--T--AG----CA----TTGCTAAT
pteAle1_Black_flying-fox/KB030901/136131-136062/45-114                           --------------------------------------------CTGCTTCTCCC--TAAAG---------------CCAGT-CCAATTATCACTGACC-CTGTACTAAAAA-TAAGT---------TGTCCA--TTGCTCACCC-------------------------------------------------------
echTel2_Tenrec/JH980401/1897820-1897675/57-209                                   ----------------------------------------------------------AGCG---------------GCATT-CCAAATTTCATTGATC-CAGGCACCAAGT-TGGTTGTC------TGTCCA--TTG-TTACCC-ATTA-TATTGAGAGA-CCCTCTCTACTTC--ATAAG----GA----CTGCTAGT
conCri1_Star-nosed_mole/JH655896/1145530-1145483/157-204//1145629-1145538/10-110 --------------CA--------CGGCC--------CAGCC--CTGCTTCTCCC----------------------------CGAATCGTCATCGGTT-CACCACTCAAAA-TAAAT---------TGTCCG--GTACTC-----------------------------------------------------------
#=GC SS_cons                                                                     ::::::::::::::::::::::::::::::::::::::::::::::<<<<_________>>>--------------->::::::::::::::::(((((-(((,,,,,,,,,,,,,,,,,,,,,,,,,,,,,,,,,,,,,,,,,,,,,<<-<<<-<<<_____>>>>>>>>,,,,,,,,,<<----<<----<<<_____
#=GC SS_cons_1                                                                   ::::::::::::::::::::::::::::::::::::::::::::::::::::::::::::::::::::::::::::::::::::<<<<<<________________________>>>>--------->>:::::::::::::::::::::::::::::::::::::::::::::::::::::::::::::::::::::::

hg38_Human/chrX/73849852-73849648/1-209                                          C---TTCAGTACTGACTCCTTGACC-------ATTTTCA----GTTAATGCATACAATCCCATT
papAnu2_Baboon/chrX/65023090-65022886/1-209                                      C---TTCAGTACTGACTCCTTGACC-------ATTTTCG----GTTAATGCATACAATCCCATT
ponAbe2_Orangutan/chrX/71292092-71291888/1-209                                   C---TTCAGTACTGACTCCTTGACC-------ATTTTCA----GTTAATGCATACAATCCCATT
rheMac3_Rhesus/chrX/73524733-73524529/1-209                                      C---TTCAGTACTGACTCCTTGACC-------ATTTTAA----GTTAATGCATACAATCCCATT
gorGor3_Gorilla/chrX/71016108-71015904/1-209                                     C---TTCAGTACTGACTCCTTGACC-------ATTTTCA----GTTAATGCATACAATCCCATT
macFas5_Crab-eating_macaque/chrX/71125129-71124925/1-209                         C---TTCAGTACTGACTCCTTGACC-------ATTTTAA----GTTAATGCATACAATCCCATT
vicPac2_Alpaca/KB632711/440254-440039/1-209                                      C---GTAAGTGCCAACTACCTGAGTCACC---ATTTTCA----ATTAATGTACACAATCCTATT
bosTau8_Cow/chrX/82263761-82263971/1-209                                         C---TTGAGTGCTGGCTATCCAAGTCACC---ATTTTCA----GTTAATGTACAGAATCCCATT
turTru2_Dolphin/ABRN02411833/19-226/1-209                                        A---TTGAATGCTGACTACCTGAGTCACC---ATTTTCA----ATTAATGTACAGAATCCCTTT
orcOrc1_Killer_whale/KB317041/472897-472690/1-209                                A---TTGAATGCTGACTACCTGAGTCACC---ATTTTCA----ATTAATGTACAGAATCCCTTT
chlSab2_Green_monkey/chrX/63427592-63427387/1-209                                C---TTCAGTACTGACTCCTTGACC-------ATTTTCA----GTTAATGCATACAATCCCATT
oviAri3_Sheep/chrX/62606678-62606473/1-209                                       C---TTGAGTGCTGGCTATCCAAGTCACC---ATTTTCA----GTTAATCTACAGAATCCCATT
susScr3_Pig/chrX/67181183-67180979/1-209                                         C---TTGAGTGCTGACTACCTGAGTCACC---ATTTTCA----ATTAATGTACACAATCCCATT
nomLeu3_Gibbon/chrX/66552297-66552095/1-209                                      C---TTCAGTACTGACTCCTTGACC-------ATTTTCA----GTTAATGCATACAGTCCTATT
cerSim1_White_rhinoceros/JH767841/788481-788161/1-209                            C---TTCAGTGCTGACTACCTGAGTCATC---ATTTTCA----ATGAATGTACACAATCCCCTT
lepWed1_Weddell_seal/KB715187/671454-671657/1-209                                T---TTCTGAGTTGACTACTTGAGTC------ATTTTCA----ATTAATGTACACAATCCCATT
felCat8_Cat/chrX/59618336-59618138/1-209                                         T---TTCCGAGTTGACTACCTGAATTATC---ATTTTCA----ATTAATGTACACAGTCCCATT
odoRosDiv1_Pacific_walrus/KB229612/225339-225136/1-209                           T---TTCTGAGTTGACTACCTGAGTC------ATTTTCA----ATTAATGTACACAATCCCATT
ailMel1_Panda/GL194824.1/74451-74253/1-209                                       T---TTCTGAGTTGACTACCTGAGTCCTC---ATTTTCA----ATTAATGTACATAATCCCATT
calJac3_Marmoset/chrX/65408913-65408722/1-209                                    C---TTCTGTATTGACTCCTTGACC-------ATTTTCA----GTTAATGCATACAATCCCATT
capHir1_Domestic_goat/chrX/70068738-70069110/1-209                               C---TTGAGTGCTGGCTATCCAAGTCACC---ATTTTCA----GTTAATCTACAGAATCCCATT
saiBol1_Squirrel_monkey/JH378192/8943734-8943931/1-209                           C---TTCTGTACTGACTCCTCGACC-------ATTTTCA----GCTAATGCATACAATCCCATT
camFer1_Bactrian_camel/KB018594/90805-90980/33-209                               C---TTAAGTGCCAACTACCTGAGTCACC---ATTTTCA----ATTAATGTACACAATCCTATT
cavPor3_Guinea_pig/scaffold_26/23396426-23396635/1-209                           C---TCCAGTGCTGACTGCCCAAGACACC---ACTTTCA----GGTAATGCGTAC-ATGATATC
canFam3_Dog/chrX/57353097-57352899/1-209                                         T---TTATGAGTTGACTACCTGAGTCCTC---ATTTT--------TAATGTACACAATTACATT
hetGla2_Naked_mole-rat/JH602149/7437464-7437659/1-209                            C---TTCGGTGCTATATGCCCAAGTCACC---ATTTTCA----GCTAATTCACAC---------
chiLan1_Chinchilla/JH722051/286859-287050/1-209                                  C---TTCAGTGCTGACTGCCTAAGTCACC---ATTTTTA----CCTAATGCACACA--------
musFur1_Ferret/GL897241/644885-645076/1-209                                      T---TCCTGAGTTGACTACCTGAGTC------GTTTCCA----ATTAATGTACACAGTCCCATT
mesAur1_Golden_hamster/KB708354/1518755-1518957/1-209                            C---CTCCATGCTGAATGCCTGTGTCCC----ATTTTCA----CTTAATG--TACAGTCCTACT
criGri1_Chinese_hamster/KE381632/1677758-1677963/1-209                           CCCACTCCATGCTGACTGCCTGAGTCCTG---ATTTTCA----CTTAATGCACACAATCCAACT
mm10_Mouse/chrX/103480222-103480024/1-209                                        C---CTCCATACTGACTTCTAGAGTCATGG--AATTTCA----CTTAATGCATAGAATCGTATT
panHod1_Tibetan_antelope/KE116635/1248924-1249099/33-209                         C---TTGATTGCTGGCTATCCAAGTCACC---ATTTTCA----GTTAATCTACAGAATCCCATT
eriEur2_Hedgehog/JH835576/1283878-1283658/1-209                                  C---TTCAGTGATGGCCGTTAAATCATCATCATTTTTCA----ATTTATGGATCCACTTCTATT
jacJac1_Lesser_Egyptian_jerboa/JH725476/117428-117648/1-209                      T---ATCCATACTAGCCAAGTCACT-------ACTTTCA----GTTAATGTCCACAGTCCCATT
dasNov3_Armadillo/JH583104/172776-172548/1-209                                   C---TCCAATGCTGATTATCTGAGTCCCT---ATTCTCAATC-CTGTTTGTCCATGGTCCCATG
otoGar3_Bushbaby/GL873882/183877-183680/1-209                                    C---TTCAGTTCTGATGATGTGAGTCACC---ACCTTCA----GTTAATGCGAAGGATGCCATT
octDeg1_Brush-tailed_rat/JH651887/393088-393279/1-209                            C---TTCAGTGCTGATTGCCTAAGTCACC---ATTTTCA----GCTAATGAACACA----TAAT
chrAsi1_Cape_golden_mole/JH823495/2880001-2879809/1-209                          C---TTTAGTGCTGACT----GAGTCCCT---ATTCTTG----GTTAATGCAC-TAATCCCATT
oryCun2_Rabbit/chrX/52387018-52386831/1-209                                      C---TTAAATGCTGACCATCTGAGTTGCC---ATTTTCA----GTTAATGCATACAATTCCTTT
tupChi1_Chinese_tree_shrew/KB365963/73705-73528/1-209                            C---TTAAGTACTGACTAAGTTACCA------TTTTTCA----GTTAACACACACAATCTCATT
eleEdw1_Cape_elephant_shrew/JH947150/2136037-2135830/1-209                       C---TTCAGTGCTAACTGCTTGAGATCTA---ATTCTCACTCAGTTAATGCACACAATCCAATT
sorAra2_Shrew/JH798316/456678-456472/1-209                                       T---CTTAGTACTGTCTACCAAAGTAATC---ATTT--C----ATTAGTGAATACA----CATT
micOch1_Prairie_vole/chrUn_JH996487/1885492-1885673/1-209                        C---CTCCATGCTGACTGCCCGAGTCATA---ATTTTCA----CTTAATGC-CACAGTCCTACT
rn6_Rat/chrX/74344051-74343869/1-209                                             C---ATCTATACCCCGTCCATGAGTCAC----GAGTTCA----CTT--TGCACACAGTCCTGGT
ochPri3_Pika/JH802116/2831219-2831031/1-209                                      T---TTAAGTGCCGACCATCCCAATCACC---ACTGCCAG---TTTATTGCGTACAATTCCCTT
pteVam1_Megabat/scaffold_7187/72101-71990/1-114                                  ----------------------------------------------------------------
oryAfe1_Aardvark/JH864857/139846-139725/71-209                                   C---TTTCTTGCTGACTATTTGAATCCTC---ATTCTTA----GTTAATGCACACAATCCCATT
speTri2_Squirrel/JH393493/489939-489750/1-209                                    T---TTCAGTGCTGACTGCCCCTGTCACA---------A----CTTGATGCACCCAGTCCCCTT
triMan1_Manatee/JH594676/11292424-11292355/140-209//11292557-11292478/53-134     C---TTCAGTGCTGACTACTTGAGTCCCC---ATTCTCA----GTTAATGTACATAATCCCATT
pteAle1_Black_flying-fox/KB030901/136131-136062/45-114                           ----------------------------------------------------------------
echTel2_Tenrec/JH980401/1897820-1897675/57-209                                   T---TCCACTGCAGAGTCC-------------TTATTCA----GTTAATGTACACAATCCTGTT
conCri1_Star-nosed_mole/JH655896/1145530-1145483/157-204//1145629-1145538/10-110 ----TTCATTGCTGACTACCCGGATCATT---ATTTTCA----ATCAGTGTACACAGTC-----
#=GC SS_cons                                                                     ______>>>>>>>,,,,,,)))))))):<---<<<___________>>>>::::::::::::::
#=GC SS_cons_1                                                                   ::::::::::::::::::::::::::::::::::::::::::::::::::::::::::::::::
//
# STOCKHOLM 1.0
#=GF ID XIST_h3_exon1/3214-3493
#=GF SQ 55

#=GS hg38_Human/chrX/73849540-73849261/1-288                     AC hg38_Human/chrX
#=GS gorGor3_Gorilla/chrX/71015796-71015517/1-288                AC gorGor3_Gorilla/chrX
#=GS nomLeu3_Gibbon/chrX/66551987-66551708/1-288                 AC nomLeu3_Gibbon/chrX
#=GS ponAbe2_Orangutan/chrX/71291662-71291383/1-288              AC ponAbe2_Orangutan/chrX
#=GS macFas5_Crab-eating_macaque/chrX/71124819-71124540/1-288    AC macFas5_Crab-eating_macaque/chrX
#=GS rheMac3_Rhesus/chrX/73524425-73524146/1-288                 AC rheMac3_Rhesus/chrX
#=GS papAnu2_Baboon/chrX/65022780-65022501/1-288                 AC papAnu2_Baboon/chrX
#=GS chlSab2_Green_monkey/chrX/63427281-63427004/1-288           AC chlSab2_Green_monkey/chrX
#=GS cerSim1_White_rhinoceros/JH767841/788049-787776/1-288       AC cerSim1_White_rhinoceros/JH767841
#=GS orcOrc1_Killer_whale/KB317041/472594-472317/1-288           AC orcOrc1_Killer_whale/KB317041
#=GS saiBol1_Squirrel_monkey/JH378192/8944040-8944319/1-288      AC saiBol1_Squirrel_monkey/JH378192
#=GS calJac3_Marmoset/chrX/65408614-65408335/1-288               AC calJac3_Marmoset/chrX
#=GS bosTau8_Cow/chrX/82264088-82264355/1-288                    AC bosTau8_Cow/chrX
#=GS oryCun2_Rabbit/chrX/52386723-52386436/1-288                 AC oryCun2_Rabbit/chrX
#=GS otoGar3_Bushbaby/GL873882/183626-183337/1-288               AC otoGar3_Bushbaby/GL873882
#=GS vicPac2_Alpaca/KB632711/439926-439658/1-288                 AC vicPac2_Alpaca/KB632711
#=GS camFer1_Bactrian_camel/KB018594/91090-91360/1-288           AC camFer1_Bactrian_camel/KB018594
#=GS odoRosDiv1_Pacific_walrus/KB229612/225024-224755/1-288      AC odoRosDiv1_Pacific_walrus/KB229612
#=GS capHir1_Domestic_goat/chrX/70069223-70069488/1-288          AC capHir1_Domestic_goat/chrX
#=GS oviAri3_Sheep/chrX/62606356-62606090/1-288                  AC oviAri3_Sheep/chrX
#=GS triMan1_Manatee/JH594676/11292237-11291924/1-288            AC triMan1_Manatee/JH594676
#=GS ailMel1_Panda/GL194824.1/74147-73875/1-288                  AC ailMel1_Panda/GL194824.1
#=GS panHod1_Tibetan_antelope/KE116635/1249215-1249482/1-288     AC panHod1_Tibetan_antelope/KE116635
#=GS musFur1_Ferret/GL897241/645181-645450/1-288                 AC musFur1_Ferret/GL897241
#=GS lepWed1_Weddell_seal/KB715187/671769-672039/1-288           AC lepWed1_Weddell_seal/KB715187
#=GS turTru2_Dolphin/ABRN02411833/416-669/28-288                 AC turTru2_Dolphin/ABRN02411833
#=GS cavPor3_Guinea_pig/scaffold_26/23396742-23397025/1-288      AC cavPor3_Guinea_pig/scaffold_26
#=GS chiLan1_Chinchilla/JH722051/287167-287448/1-288             AC chiLan1_Chinchilla/JH722051
#=GS hetGla2_Naked_mole-rat/JH602149/7437758-7438023/1-288       AC hetGla2_Naked_mole-rat/JH602149
#=GS felCat8_Cat/chrX/59618028-59617762/1-288                    AC felCat8_Cat/chrX
#=GS canFam3_Dog/chrX/57352787-57352519/1-288                    AC canFam3_Dog/chrX
#=GS criGri1_Chinese_hamster/KE381632/1678067-1678340/1-288      AC criGri1_Chinese_hamster/KE381632
#=GS chrAsi1_Cape_golden_mole/JH823495/2879691-2879383/1-288     AC chrAsi1_Cape_golden_mole/JH823495
#=GS jacJac1_Lesser_Egyptian_jerboa/JH725476/117755-118032/1-288 AC jacJac1_Lesser_Egyptian_jerboa/JH725476
#=GS ochPri3_Pika/JH802116/2830919-2830634/1-288                 AC ochPri3_Pika/JH802116
#=GS dasNov3_Armadillo/JH583104/172451-172151/1-288              AC dasNov3_Armadillo/JH583104
#=GS mesAur1_Golden_hamster/KB708354/1519063-1519337/1-288       AC mesAur1_Golden_hamster/KB708354
#=GS micOch1_Prairie_vole/chrUn_JH996487/1885776-1886044/1-288   AC micOch1_Prairie_vole/chrUn_JH996487
#=GS echTel2_Tenrec/JH980401/1897581-1897263/1-288               AC echTel2_Tenrec/JH980401
#=GS oryAfe1_Aardvark/JH864857/139606-139309/1-288               AC oryAfe1_Aardvark/JH864857
#=GS mm10_Mouse/chrX/103478418-103478150/1-288                   AC mm10_Mouse/chrX
#=GS octDeg1_Brush-tailed_rat/JH651887/393395-393667/1-288       AC octDeg1_Brush-tailed_rat/JH651887
#=GS eriEur2_Hedgehog/JH835576/1283533-1283266/1-288             AC eriEur2_Hedgehog/JH835576
#=GS susScr3_Pig/chrX/67180877-67180680/3-212                    AC susScr3_Pig/chrX
#=GS tupChi1_Chinese_tree_shrew/KB365963/73416-73147/1-288       AC tupChi1_Chinese_tree_shrew/KB365963
#=GS eleEdw1_Cape_elephant_shrew/JH947307/6760989-6760697/1-288  AC eleEdw1_Cape_elephant_shrew/JH947307
#=GS myoLuc2_Microbat/GL429787/2074879-2075098/61-282            AC myoLuc2_Microbat/GL429787
#=GS myoDav1_Davids_myotis_bat/KB116912/431603-431823/61-283     AC myoDav1_Davids_myotis_bat/KB116912
#=GS conCri1_Star-nosed_mole/JH655896/1145385-1145172/1-288      AC conCri1_Star-nosed_mole/JH655896
#=GS rn6_Rat/chrX/74342335-74342169/2-188                        AC rn6_Rat/chrX
#=GS myoDav1_Davids_myotis_bat/KB105958/145215-145080/103-237    AC myoDav1_Davids_myotis_bat/KB105958
#=GS eptFus1_Big_brown_bat/JH977917/195965-196099/103-237        AC eptFus1_Big_brown_bat/JH977917
#=GS myoLuc2_Microbat/GL429771/10782649-10782751/103-207         AC myoLuc2_Microbat/GL429771
#=GS turTru2_Dolphin/ABRN02411833/326-412/5-94                   AC turTru2_Dolphin/ABRN02411833
#=GS sorAra2_Shrew/JH798316/456465-456345/68-202                 AC sorAra2_Shrew/JH798316

hg38_Human/chrX/73849540-73849261/1-288                     TATCATTTTCTCGATCCCCTGCCCTTAA---AG---GA-GAAA--CCATTTCT-CTGTCATTGCTTCTGTAGTCA-CAGTCCCAATTT-----------------------------TGAGTAGTGATC-------TTTTCTTGTGTACT--------G-TGTTGG-CCACCTAAAACTCTTTGCATTGAGTAAAA----
gorGor3_Gorilla/chrX/71015796-71015517/1-288                TATCATTTTCTCGATCCCCTGCCCTTAA---AG---GA-GAAA--CCATTTCT-CTGTCATTGCTTCTGTAGTCA-CAGTCCCAATTT-----------------------------TGAGTAGTGATC-------TTTTCTTGTGTACT--------G-TGTTGG-TCACCTAAAACTCTTTGCATTGAGTAAAA----
nomLeu3_Gibbon/chrX/66551987-66551708/1-288                 TATCATTTTCTCGATCCCCTGCCCTTAA---AG---GA-GAAA--CCATTTCT-CTGTCATTGCTTCTGTAGTCA-CAGTCCCAATTT-----------------------------TGAGTAGTGATC-------TTTTCTTGTGTACT--------G-TGTTGG-CCACCTAAAACTCTTTGCATTGAGTAAAA----
ponAbe2_Orangutan/chrX/71291662-71291383/1-288              TATCATTTTCTCGATCCCCTGCCCTTAA---AG---GA-GAAA--CCATTTCT-CTGTCATTGCTTCTGTAGTCA-CAGTCCCAATTT-----------------------------TGAGTAGTGATC-------TTTTCTTGTGTACT--------G-TGTTGG-CCACCTAAAACTCTTTGCATTGAGTAAAA----
macFas5_Crab-eating_macaque/chrX/71124819-71124540/1-288    AATCATTTTCTCAATCCCCTGCCCTTAA---AG---GA-GAAA--CCATTTCT-CTGTCATTGCTTCTGTAGTCA-CAGTCCCAATTT-----------------------------TGAGTAGTGACC-------TTTTATTGTGTACT--------G-TGTTGG-CCACCTAAAACTCTTTGCATTGAGTAAAA----
rheMac3_Rhesus/chrX/73524425-73524146/1-288                 AATCATTTTCTCAATCCCCTGCCCTTAA---AG---GA-GAAA--CCATTTCT-CTGTCATTGCTTCTGTAGTCA-CAGTCCCAATTT-----------------------------TGAGTAGTGACC-------TTTTATTGTGTACT--------G-TGTTGG-CCACCTAAAACTCTTTGCATTGAGTAAAA----
papAnu2_Baboon/chrX/65022780-65022501/1-288                 AATCATTTTCTCAATCCCCTGCCCTTAA---AG---GA-GAAA--CCATTTCT-CTGTCATTGCTTCTGTAGTCA-CAGTCCCAATTT-----------------------------TGAGTAGTGACC-------TTTTATTGTGTACT--------G-TGTTGG-CCACCTAAAACTCTTTGCATTGAGTAAAA----
chlSab2_Green_monkey/chrX/63427281-63427004/1-288           AATCATTTTCTCAATCCCCTGCCCTTAA---AG---GA-GAAA--CCATTTCT-CTGTCATTGCTTCTGTAGTCA-CAGTCCCAATTT-----------------------------TGAGTAGTGACC-------TTTTATTGTGTACT-----------GTTGG-CCACCTAAAACTCTTTGCATTGAGTAAAA----
cerSim1_White_rhinoceros/JH767841/788049-787776/1-288       CATCATCATCTCAATCCTCTGCCCTTAAGAAAG---GA-GAAA--CCATTCCT-CTGTCATTGCTGCAGTAGTCA-CAGTCCCAATTTTC---------------------------TGGGCAGTGCTC--------------ATATACT--------G-TGCTGA-CCACCTAAA---CTCTGCACTGAGTGAAA----
orcOrc1_Killer_whale/KB317041/472594-472317/1-288           CTCAATCTTCTCAATCCCCTGTCCTTAAGGAAG---GA-GAAA--CCATTCCT-CTGTCATTGATGCAGTAGTCA-CAATCCCAGTTTTC---------------------------TGGACAGTG--------------CATATATACT--------G-TGCTGA-CCACCTAA-ACTCTTTGCACTGAGTGAAA----
saiBol1_Squirrel_monkey/JH378192/8944040-8944319/1-288      TATCGTTTTCTCAATCCCCTGCCCTTAA---AG---GA-GAAA--CCATTTCT-CTGTCATTGCTTCTGTAGTCA-TAGTCCCAATTT-----------------------------TGAGTAGTGGCT-------TTTTCTTACGTACT--------G-TGTTGA-CCACCTAAAACTGTGTGCAATGAGTAAAA----
calJac3_Marmoset/chrX/65408614-65408335/1-288               TACTGTTTTCTCAATCCCCTATCCTTAA---AG---GA-GAAA--CCATTTCT-CTGTCATTGCTTCTGTAGTCA-TAGTCCCAATTT-----------------------------TGAGTAGTGGCT-------TTTTCTCACATACT--------G-TGTTGG-CCACCTGGAACTGTGTGCAATGAGTAAAA----
bosTau8_Cow/chrX/82264088-82264355/1-288                    CATAATCTTCTCAATCCCCTGTCAATAA---GG---GA-GAAA--CCATTCCT-CTGTCATTGCTGCAGTACTCA-CAATCCTAGTTTTC---------------------------TGGACAGTG--------------CATATTTACT--------G-AGCTGA-CCACCTAA-ACTCTTTGTATTGAGTGAAG----
oryCun2_Rabbit/chrX/52386723-52386436/1-288                 CATCAACGTCTCAATCCCTTGCCTTTAAGGAAG---GA-GAAA--CCTTTCCA-CTGTCATTGCTGCAGTAGTTG-AAGTCCCGGTTTTCTGAGAAG--------------------TGCTCAGTGGTC-------TTTTCTCATGTACT--------G-TGTTGA-CCACCTAAAGCT--CTGCATTGAATGAAA----
otoGar3_Bushbaby/GL873882/183626-183337/1-288               CATCATCGTCTCAATCCCCTGCCCCTAA---GGAAAGA-GAAA--ACATTCCT-CTGTCATTGCTGCAGTAGTCA-CAGTCCCAATTTTCTGAGTAG--------------------TCCTCAGGATCC---------TTTTTATGTACT--------G-TGTTGG-CCACCTAAAACT--TTGCATTGAGGGAAT----
vicPac2_Alpaca/KB632711/439926-439658/1-288                 CATCAACTTCTCAATCCCTTGCCTTTAA---GG---GA-GAAG--CAATACCT-TTGTCATTGCTTCAGTGGTCA-CAATCCCAATTA-----------------------------TATGGA-----C-------ACTGCATGTATACT--------G-TGCTGA-CCACCTAA-ACTCTTTGCACTGAGTGAAA----
camFer1_Bactrian_camel/KB018594/91090-91360/1-288           ACTCATCATCTCAATCCCTTGCCTTTAA---GG---GA-GAAG--CAATACCT-CTGTCATTGCTTCAGTGGTCA-CAATCCCAATTA-----------------------------TATGGA-----C-------ACTGCATATATACT--------G-TGCTGA-CCACCTAA-ACTCTTTGCACTGAGTGAAA----
odoRosDiv1_Pacific_walrus/KB229612/225024-224755/1-288      CATCATCTC-----TCCCCTGCCCTTCAGGAAG---GA-GAAA--CCATTCCT-CTGTCATTGCTGCAGTAGTCA-CAGTCACAGTTTTC---------------------------TGGGCAGTGTTC--------------ATAAATT--------G-TGCTGA-TCACCTGAA---CTCTACACTGAGTGAAA----
capHir1_Domestic_goat/chrX/70069223-70069488/1-288          CATAATCTTCTCAATCCCATGTCAATAA---GG---GA-GAAA--CCATTCCT-CTGTCATTGCTGCAGTCCTCA-CAATCCTAGTTTTC---------------------------TGGACGGTG--------------CATATTTACT--------G-AGCTGA-CCACCTAA-ACTCTTCGTACTGAGTGAAG----
oviAri3_Sheep/chrX/62606356-62606090/1-288                  CATAATCTTCTCAATCCCATGTCAATAA---CG---GA-GAAA--CCATTCCT-CTGTCATTGCTGCAGTCCTCA-CAATCCTAGTTTTC---------------------------TGGACGGTG--------------CATATTTACT--------G-AGCTGA-CCACCTAA-ACTCTTCGTACTGAGTGAAG----
triMan1_Manatee/JH594676/11292237-11291924/1-288            CATTCTCCTTTCAATCCCCTGCCCTTAAGGAAG---GA-GAAA--CCATTCCT-CTGTCATTGCTGCAATACTTA-CAGTCCCAATTTTCTACCCTTGCATTGTTGCTGGGCGG---TACTCAGTGGCC-------TTTTCTCATATACTGTTAAAAAG-TGCTGA-CTACCTAAGTCTCCTTGCATTGAATGAAA----
ailMel1_Panda/GL194824.1/74147-73875/1-288                  ATTTATCCTCTC--TCCCCTGCCCTTGAGGAAG---GA-GAAA--CCATTCCT-CTGTCATTGCTGCAGTAGTCA-TAGTCCCAGTTTTC---------------------------CGGGCAGTGTTC--------------ATAAATT--------G-TGCTGA-TCACCTGAA---CTCTACACTGAGTAAAG----
panHod1_Tibetan_antelope/KE116635/1249215-1249482/1-288     CATAACCTTCTCAATCCCATGTCAATAA---GG---CA-GAAA--CCATTCCT-CTGTCATTGCTGCAGTCCTCA-CAATCCTAGTTTTC---------------------------TGGACGGTG--------------CATATTTACT--------G-AGCTGA-CCACCTAA-ACTCTTCGTACTGAGTGAAG----
musFur1_Ferret/GL897241/645181-645450/1-288                 CATTATCTT-----TCCCCTGCCCTTGAGGAAG---GA-GAAA--CCATTCCT-CTGTCATTGGTGCAGTAGTCA-CAGTCCCAGTTTTC---------------------------TGGGCAGTGTTC--------------ATAAATT--------G-TGCTGA-TCACCTGAA---CACTACACTGAGTATAA----
lepWed1_Weddell_seal/KB715187/671769-672039/1-288           CATCATCTC-----TCCCCTGCCCTTCAGGAAG---GA-GAAA--CCATTCCT-CTGTCATTGCTGCAGTAGTCA-CAGTCCCAGTTTTC---------------------------TGGGCAGGGTTC--------------ATAAATT--------G-TGCTGATCCACCTGAA---CTCTACACTGAGTGAAA----
turTru2_Dolphin/ABRN02411833/416-669/28-288                 ---------------------------A---AG---GA-GAAA--CCATTCCT-CTGTCATTGATGCAGTAGTCA-CAATACCCACGTTTTTCT-----------------------TGGACAGTG--------------CATATATACT--------G-TGCTGA-CCACCTAA-ACTCTTCGCACTGAGTGAAA----
cavPor3_Guinea_pig/scaffold_26/23396742-23397025/1-288      CATCATCTTTTCAGTCCTTTGTCATTAAGGTAG---GA-GAAA--CCATTCTT-TTGTCATTGCTGCA------A-CAGTCTCAATTTTTTGAATAG--------------------TGCTCAATGATC-------TATTCTCATGAACT--------G-TGTTGA-CCACCTAAAACT--TTGTACTGAGTGTGT----
chiLan1_Chinchilla/JH722051/287167-287448/1-288             ACTCATCTTTTCAGTCCTGTGCCCTTAAGGCAG---GA-GAAA--CCATTCTT-TTGTCATTGCTGCCATCATCT-CA-----ATATTTGGAGTAG---------------------TGCTCAGTGATC-------TGTTCTCATGAACA--------G-TGCTGA-CCACCTAAAACT----TTACTAAATGTAT----
hetGla2_Naked_mole-rat/JH602149/7437758-7438023/1-288       ACTCACCTTTTTAGTCCTGTGCCCTTATGGCAG---GA-GAAAA-CCATTCTT-TTGTCATTGCTGCAAAAGTC----------------------------------------------TCAATGGTC-------TGTTCTCCTGAACT--------A-TGTTGA-CCAACTAAAACT--TTTCATTGAGTGTAT----
felCat8_Cat/chrX/59618028-59617762/1-288                    ACTCATCATCTCTATTCCCTGCCCTTAAGGAAG---GA-GAAA--CCATTCTT-CTGTCATTGCTGCAGTAGTCA-CAGTCCCCGTTTTC---------------------------TGGGCAGTGCTC-------ATAA------TATT--------G-TGCTGG-TCACCTGAA---CTCTACCCTGAGTGAAA----
canFam3_Dog/chrX/57352787-57352519/1-288                    CATCATCTC-----TCCCCTGCCTTTGAGGAAG---GA-GAAA--CCATTCCT-CTGTCATTGCTGCAGTAACCC-CAGCCCCAGTTTTC---------------------------TGGGCAGTCTTC--------------ATATATT--------G-TGCTGA-TCACCTGAA---CACTACACTGAGTGAAA----
criGri1_Chinese_hamster/KE381632/1678067-1678340/1-288      CACTATCTCCTAAGTCTCCT----TTAA---GG---AA-GGAA--AAACCATT-CTGTCATTGCTTCAGTAGTCA-CAGTCCCATTTTCTGACCAG---------------------TGCTCAGTAATC-------TTTTCTCACACACT--------G-TCTTGA-GCAC-------TCTTTGCACTGAGT--AA----
chrAsi1_Cape_golden_mole/JH823495/2879691-2879383/1-288     CATCATACTTTCAGTCCCCTGCCCTTAA---AG---AA-GAAA--CCACTC---CTGTCATTACAGCAATACTTA-CAATCCCTATTTTCTACCTCTTTGCATTGATACTGAGCAG-TACTCCGTGGCC-------TTTTATCATATACTGTTAGA--G-TGCTGA-CCACCTAAG--TTTCTACATTAGATGACA----
jacJac1_Lesser_Egyptian_jerboa/JH725476/117755-118032/1-288 TACTATCTTCTCAGTTCACCTTCTTTAA---GG---AA-GGAA--AAACTATT-CTGTCATTGCTGCAGTAGTCA-CAGTCCCAATTCTCTGAGCAG--------------------AGCTCAGTAGTC-------TTTACTCACATTCT--------G-TGTTGA-CCACCTAGAACT--TTGCATTGAATACAA----
ochPri3_Pika/JH802116/2830919-2830634/1-288                 CATCAACTGCGCAACCCCCTGCCTTTAAGGAGG---GA-GAAA--CCATTCCT-GTGCCA-TGCTGCTGTAGTCA-AAGTCCCAATTCTCCAAACAC--------------------CACTCAGTGGTC---------TTCTCATGTACT--------G-TGTTGA-CCACTTAAAAGT--TAGTACTGAGTGAAA----
dasNov3_Armadillo/JH583104/172451-172151/1-288              ACTCATCCTCAAAATCTCTTGCTTTTGT---GG---AA-GAAA--AAATCACTCCTCTCTCAGATGCAATAGTCA-TAATCCCTGTTTTCTACCTTCATGACAT-------------TGTTGCTGGCCT-------TTTTTTCATGCACAAAGA----G-TGTTGA-TCACCTAAAATCCCTTGGATTGAGTGAAA----
mesAur1_Golden_hamster/KB708354/1519063-1519337/1-288       TACTATCTCCTAAGTCTCCTTTCTTTAA---GG---AA-GGAA--AAACTATT-CTGTCATTGCTGCAGTAGTCA-CAGTCCCAATTTTCTGAGCAG--------------------TGCTCAGTAGTC-------TTTTCTC----AGT--------G-TCTTGA-GCAC-------TCTTTGCACTCAGT--AA----
micOch1_Prairie_vole/chrUn_JH996487/1885776-1886044/1-288   CGTGATCTCCTAAGTCTCCTTTCTTTAA---GA---AA-GGAA--AAACCATT-CTGTCATTGCTGCAGTAGCCA-CAGTCCCAATTTTCCGAGCAG--------------------TGCTCAGTGGTC-------TTTGCTCA--------------G-TCTTGA-GCAC-------TCTTTGCACT------AA----
echTel2_Tenrec/JH980401/1897581-1897263/1-288               CATCATACTTTTCAATTCCTGCCCTTAAGAAGG---GA-GAGAG-CCATTTCT-TTGTCATTGCTGTGATACTTAAGAGTCCCCAGTTTTTACCTTCTGTGCCATGTTTCTGTGCAGTATTCAGTGGTC-------TTTTCTCATGGCTT--------GTTAAAGG-CCATCTAAGGCTCCTTGCATTGACTGGAG----
oryAfe1_Aardvark/JH864857/139606-139309/1-288               CCTCACCCTTTTAATCCCCTACCCTTAA---GG---TA-GGAATGAGAGAAAT-CTCTCATTGCTGCAGTACTTA-CAAGCCTAATTTTTTTTTTTTTAACCATCTTTGCATTGT--TGTTGGGCCTCC-------TATACTAGTAAAGA--------G-TGCTAA-CTACCTAAGGCTCCTTGCATTGAACAAAA----
mm10_Mouse/chrX/103478418-103478150/1-288                   TATCATCTCTCAAGTCTCCTTTCCTTTA---AG---GA-AAGA--AAACCATT-CTGTCATTGCTGTAGTAGTCA-CAGTCCCAAGTTTCTAAGCAG--------------------TGTTCAGTCGTC-------TTTTCTCATGTATT--------A-CCTTGA-GTACTGAATAATTCTGTCAG-------------
octDeg1_Brush-tailed_rat/JH651887/393395-393667/1-288       ACTCATCTTTTCAGTCCTGTGCCCTTAAGGCAG---GA-GAAA--TGATTCTT-TTGTCATTGCTGCAGTAGTCT-CA-----AATTTTCGAGTAA---------------------TGCTCAGGGTCT-------GTTCTTAGGGAACT--------G-TGTTGA-CCACCTAAAACT--TTATACTGACTGAAT----
eriEur2_Hedgehog/JH835576/1283533-1283266/1-288             TCCAGCCTTCTCAGTCCC--ACCCTTAA---GG---AAGGAGA--AAGTATTT-CTGTTACTCTTACAGTAGTCA-CAGTCCCAGTTTTC---------------------------TACACAGTGCTC--------------------------------CATGA-CCAC---AGATACTCTGCACTGAATTAAATTAA
susScr3_Pig/chrX/67180877-67180680/3-212                    --TCATCATCTCAATCTCCTGCCTTTAAGGAAG---GA-GAAA--CCATTCCT-CTGTCATTGCTGCAGTAGTCA-AAATCCCAGTTTTC---------------------------TGGAAAGTG--------------CATATATACT--------G-TGCTGA-CCACCTAA-ACTCTTTGCACTCAGTGAAA----
tupChi1_Chinese_tree_shrew/KB365963/73416-73147/1-288       CATCATCTTTTTGGTCCCGTTCCCTTAAGGAGG---GG-AAAA--CCATTTCT-CTGTAATTGCTACCATAGGCA-CAGTCCCAATTTTA---------------------------TGACCAGTGTTCAG-----TGGTCTCTTGTACT--------G-TGTTGA-CCACTTAAAACTCTATATGTTGAATGAAA----
eleEdw1_Cape_elephant_shrew/JH947307/6760989-6760697/1-288  CATCATCCTTACAACCCCCTACCTTTAA---AG---AA-GAAA--TCATTC---CTGTCATTGTAAAAGTGGTTA-CAATTCCAATTTTCTACCTTAATTTTTC-------------TGGGCAGTACTCAATAGACTTTTCTCATATATTCTTAAAGAA-TGCTGA-CCATCCAAGGCT----GCATTAAATAAAA----
myoLuc2_Microbat/GL429787/2074879-2075098/61-282            ----------------------------------------------------------------------ACTCC-CAGCCCCAGTCATCCCCTTC---------------------AGCCCTGTTCCC--------TAAATCATATACT--------G-TGCTCA-CCACATAA-ACTCTTTTCACTGAGTGAAA----
myoDav1_Davids_myotis_bat/KB116912/431603-431823/61-283     ----------------------------------------------------------------------ACTCC-CAGCCCCAGTCATCCCCTTC---------------------AGCCCTGTTCCC--------TAAATCATACACT--------G-TGCTCA-CCACATAA-ACTCTTTTCACTGAGTGAAA----
conCri1_Star-nosed_mole/JH655896/1145385-1145172/1-288      CCCGAGATTCTCAGTCCC-----CTTAA---GT---AA-GGAG--AAACCATT-CTGTAATTGCCGCAGTTACCA-C---------TT-----------------------------TCCGTA-----------------------------------G-TGTTGA-TCACCAAAA---CTCTG----------------
rn6_Rat/chrX/74342335-74342169/2-188                        -ATCATCTCTCAAGCCTCCTTTCCTTAA---GG--------AA--AAACCATT-CTGTCATTGCTGCAATAGTCC-CAGTCCCAAGTCTCTGAGCAG--------------------TGCTCAGTTGTC-------TTTTCTCACGTCTT--------G-AGC-------------ACTCTATGCAGTGCATGATT----
myoDav1_Davids_myotis_bat/KB105958/145215-145080/103-237    ---------------------------------------------------------------------------------------------------------------------------------------------TCATATACC--------G-TGCTGA-CCACCTAA-AGTCTTTGCACTGAGTGAAA----
eptFus1_Big_brown_bat/JH977917/195965-196099/103-237        ---------------------------------------------------------------------------------------------------------------------------------------------TCATATACT--------G-TGCTGA-CCACTTAA-AGTCTTTGCACTGAGAGAAA----
myoLuc2_Microbat/GL429771/10782649-10782751/103-207         ---------------------------------------------------------------------------------------------------------------------------------------------TCATATACT--------G-TGCTGA-CCACCTAA-AGTCTTTGCACTGAGTGAAA----
turTru2_Dolphin/ABRN02411833/326-412/5-94                   ----ATCTTCTCAATCCCCTGTCCTTAAGGAAG---GA-GAAA--CCATTCCT-CTGTCATTGATGCAGTAGTCA-CAATCCCAGTTTTC---------------------------TGGACAGTG--------------------------------------------------------------------------
sorAra2_Shrew/JH798316/456465-456345/68-202                 ------------------------------------------------------------------------------ATCCCAATTTTC---------------------------TGGAGAGTGCTC---------TGCTAATAAACT--------G-TACTGA-TTACCAAG-ACT-----CGCTGAGTGAAG----
#=GC SS_cons                                                ::::::::::::::::<<<<_______>--->>--->:::::::::::::::::<<<<_______>>>>:::::::<<<__________>--------------------------->>::::<<<<<<___________________________________>>->>>>::::::::::::::((((((((-------

hg38_Human/chrX/73849540-73849261/1-288                     -TTCTAATTGCC--AATAATCCTACCCAT--TGGATTAGAC---AGCACTCT-GAACCCCATTTGC---ATTCAGCAGGGGG------TCGCAGACAACCC---------GTCTTTTGTTGGACAGTTAAA-ATGCTCAGTCCC-AATTG---TCAT-AGC------------TTTGCCTATTAAA
gorGor3_Gorilla/chrX/71015796-71015517/1-288                -TTCTAATTGCC--AATAATCCTACCCAT--TGGATTAGAC---AGCACTCT-GAACCCCATTTGC---ATTCAGCAGGGGG------TCGCAGACAACCC---------GTCTTTTGTTGGACAGTTAAA-ATGCTCAGTCCC-AATTG---TCAT-AGC------------TTTGCCTATTAAA
nomLeu3_Gibbon/chrX/66551987-66551708/1-288                 -TTCTAATTGCC--AATAATCCTACCCAT--TGGATTAGAC---AGCACTCT-GAACCCCATTTGC---ATTCAGCAGGGGG------TCGGAGACAACCC---------GTCTTTTATTGGACAGTTAAA-ATGCTCAGTCCC-AATTG---TCAT-AGC------------TTTGCCTATTAAA
ponAbe2_Orangutan/chrX/71291662-71291383/1-288              -TTCTAATTGCC--TATAATCCTACCCAT--TGGATTACAC---AGCACTCT-GAACCCCATTTGC---ATTCAGCAGGGGG------TCGCAGACAACCC---------GTCTTTTGTTGGACAGTTAAA-ATGCTCAGTCCC-AATTG---TCAT-AGC------------TTTGCCTATTAAA
macFas5_Crab-eating_macaque/chrX/71124819-71124540/1-288    -TTCTAATTGCC--AATAATCCTACCCAT--TGGATTAGAC---AGCACTCT-GAACCCCATTTGC---ATTCAGCAGGGGG------TCTCAGACAACCC---------GTCTTTTGTTGGACAGTTAAA-ATGCTCAGTCCC-AATTG---TCAT-AGC------------TTTGCGTATTAAA
rheMac3_Rhesus/chrX/73524425-73524146/1-288                 -TTCTAATTGCC--AATAATCCTACCCAT--TGGATTAGAC---AGCACTCT-GAACCCCATTTGC---ATTCAGCAGAGGG------TCTCAGACAACCC---------GTCTTTTGTTGGACAGTTAAA-ATGCTCAGTCCC-AATTG---TCAT-AGC------------TTTGCGTATTAAA
papAnu2_Baboon/chrX/65022780-65022501/1-288                 -TTCTAATTGCC--AATAATCCTACCCAT--TGGATTAGAC---AGCACTCT-GAACCCCATTTGC---ATTCAGCAGGGGG------TCTCAGACAACCC---------GTTTTTTGTTGGACAGTTAAA-ATGCTCAGTCCC-AATTG---TCAT-AGC------------TTTACGTATTAAA
chlSab2_Green_monkey/chrX/63427281-63427004/1-288           -TTCTAATTGCC--AATAATCCTACCCAT--TGGATTAGAC---AGCACTCT-GAACCCCATTTGC---ATTCAGCAGGGGG------TCTCAGACAACCC---------GTCTTTTGTTGGACAGTTAAA-ATGCTCAGTCCC-AATTG---CCAT-AGC------------TTTGCGTATTAAA
cerSim1_White_rhinoceros/JH767841/788049-787776/1-288       -TTCTAATTGTC--CATAATTCTGCCCAT--TGGATTAAAT---CTCAGTCC-AAAACCCTTTTGC---ATTCAGCAAGGGG------C-ATAGAAAACCC---------AAGTCTTGTTCAACAGTAAAC-GTGCTCAGTCCC-AATTG---TCAT-AAC------------CTTGTCCATTAAA
orcOrc1_Killer_whale/KB317041/472594-472317/1-288           -TTCTAATTGTT--CATAATCCTGCCCAT--TGGATTAGAT---CCCAGTCA-AAAACCCTTTTGC---ATTCAGCAGGGGG------C-ACAGAAAACCCAG-------ATTTTTTGTTCCACAGTTAAT-GTGCTCAGTCCC-AATTG---TCAT-AGC------------CTTGTCCATTAAA
saiBol1_Squirrel_monkey/JH378192/8944040-8944319/1-288      -CTCTAATTGCC--AGTAATCCTGCCCAT--TGGATTAGAC---AGCACTC---AACCCCGTTTGC---ATTCAGCAGGGGG------TCTCAGACAACCCAA-------GTCTTTTGATGGGCAGTTAAA-ATGCTCAGTCCC-AATTG---TCAT-AGC------------TTTGACTATTAAA
calJac3_Marmoset/chrX/65408614-65408335/1-288               -TTCTAATTGCT--GGTAATCCTGCCCAT--TGGATTAGAC---AGCACTC---AACCCCATTTGC---ATTCAGCAGGGGG------TCTCAGACAACCCAA-------GTCTTTTGTTGGACAGTTAAA-ATGCTCAGTCCC-AATTG---TCAT-AGC------------TTTGACTATTAAA
bosTau8_Cow/chrX/82264088-82264355/1-288                    -TTGTAATTGTC--CATAACCCTGCCTAT--TGGATTAGAT---TCCAGTCC-AAAACCCTCTTGC---ATTCAGCAAAGGG------C-ACAGAAAACCC---------AATTTTTTTG-----GTTAAT-GTGCTCAGTCCC-AGTTG---TCAT-AGC------------TTTGTCCATTAAA
oryCun2_Rabbit/chrX/52386723-52386436/1-288                 -CTCTAATTTTC--CATAATCCTACCCAT--TGGATTAGAT---GTTAGTCC-AAACCGCATTTGT---ATTCA----GGGG------GAGCAAACAACCCAA-------GTGTTTTGTGGAACAATTAAT-GTGCTCAATCCC-AGGTG---TCAT-AAA------------CTTATCCATTAAA
otoGar3_Bushbaby/GL873882/183626-183337/1-288               -TTCTGATTGCC--TGTAATCCTGCTGAT--TGGATTAGAC---CCCAGCCC-AAACTTCACTTGC---ATTCATCCCAGGG------GCACAGATGACCTGT-------ATCTCTTTCTTGACAGTTAAT-GTACTCAGTCCC-AATTG---TCAT-AGC------------CTTGCATATTAAA
vicPac2_Alpaca/KB632711/439926-439658/1-288                 -TTCTAATTGTC--TATAATTCTGCCCAT--TGGATTAGA---------TCC-CAGTCCATTTTGC---ATTCAGCAGGGGG------C-AGAGAAAACCCAA-------ATTTTTTGTTCAGCAGCTAAC-GTGCTCAGTCCC-AATTG---TCAT-AGA------------TTTGTCCACTAAA
camFer1_Bactrian_camel/KB018594/91090-91360/1-288           -TTCTAATTGTCTATATAATTCTGCCCAT--TGGATTAGA---------TCC-CAGTCCATTTTGC---ATTCAGCAGGGGG------C-AGAGAAAACCCAA-------GTTTTTTGTTCAGCAGCTAAC-GTGCTCAGTCCC-AATTG---TCAT-AGA------------CTTGTCCACTAAA
odoRosDiv1_Pacific_walrus/KB229612/225024-224755/1-288      -TTTTAATTGTC--CATAATCCTGCCCAT--TGGATTAGAT---CCCAGTCC-AAAACCCTTGTGCTGAATTCAGGAGTGGG------TGCAGAAAAC------------ATGAGTCTTTAAACAGTTAAC-ATGCTCAGTCCC-AACTG---TATC-AGC------------CTTGTTCATTAAA
capHir1_Domestic_goat/chrX/70069223-70069488/1-288          -TTGCAATTGCC--CATAACCCTGCCTAT--TGGATTAGAT---TCCAGTCC-AAAACCCTCTTGG---ATTCAGCAAAGGG------CACAAAAAAACCA---------ATTTTTTTTT--------AAT-GTGCTCAGTCCC-AGTTG---TCAT-AGC------------CTTGTCCATTAAA
oviAri3_Sheep/chrX/62606356-62606090/1-288                  -TTGCAATTGCC--CATAACCCTGCCTAT--TGGATTAGAT---TCCAGTCC-AAAACCCTCTTGC---ATTCAGCAAAGGG------CACAAAAAAACCC---------AATTTTTTTT-------TAAT-GTGCTCAGTCCC-AGTTG---TCAT-AGC------------CTTGTCCATTAAA
triMan1_Manatee/JH594676/11292237-11291924/1-288            -TTCTAATTGTC--CATAATGTTGCCC-------ATTAGAC---TTCAGTCC-AACCCCCACTTGC---ATTCAACAAGGGG------T-GCAGACAACCCAAGGCGTCTGTCTTCTGTTGAACAGTTGAC-ATGCTTAGTTCT-AATTG---TCAA-AGG------------GGCACCC------
ailMel1_Panda/GL194824.1/74147-73875/1-288                  -TTTTAATTGTC--CATAATCCTGCCCAT--TGGATTAGAT---CCCAGTCC-AAAACCCTTTTGCTGAATTCAGGAGTGGG------TGCAGAAAAC------------ATGAGTCTTTAAACAGTTAAC-ATACTCAGTCCC-AGTTG---TATC-AGT------------CTTGTTCATTAAA
panHod1_Tibetan_antelope/KE116635/1249215-1249482/1-288     -ATGCAATTGCC--TATAACCCTGCCTAT--TGGATTAGAT---TCCAGTCC-AAAACCCTCTTGC---ATTCAGCAAAGGG------C-ACAAAAAACCC---------AATTTTTTTG-----GTTAAT-ATGCTCAGTCCC-AGTTG---TCAT-AGC------------CTTGTCCATTAAA
musFur1_Ferret/GL897241/645181-645450/1-288                 -TTTTAATTGTC--CATAATCCTGCCCAT--TGGATTGGAT---CCCAGTCC-AAAACCCTTTTGCTGAATTCAGAAGTGGG------TGCAGAAAAC------------ATGAGTCTTCAAACAGTTAAC-ATGCTCAGTCCC-AATCA---TATC-AGC------------CTTGTTCATTAAA
lepWed1_Weddell_seal/KB715187/671769-672039/1-288           -TTTTAATTGTC--CATAATCCTGCCCAT--TGGATTGGAT---CCCAGTCC-AATACCCTTGTGCTGAATTCAGGAGTGGG------T-GCAGAGAA--C---------ATGAGTCTTTAAACGGTTAAC-ATGCTCAGTCCC-AATTG---TATC-AGC------------CTTGTTCATTAAA
turTru2_Dolphin/ABRN02411833/416-669/28-288                 -TTCTAATTGTT--CATAATCCTGCCCAT--TGGATTAGAT---CCCAGTCA-AAAACCCTTTTGC---ATTCAGCAGGGGG------C-ACAGAAAACCCAGAT-----TTTTTGTTTCCTACAGTTAAT-GTGCTCAGTCCC-AATTG---TCAT-AGC------------CTTGTCCATTAAA
cavPor3_Guinea_pig/scaffold_26/23396742-23397025/1-288      -GTTTAATCGTC--CAT-ACTTTGTGCAC--TGGATTAGAA---CCCAGTGC-AAACCCCTTTTAG---ATTCAACAGAAAG------CCTTACACAACCCA--------ATCTTCTGCTGGACAGTTAAT-ATACTTAGTTCC-AATTG---TCAG-AGC------------CTTGTCTATTAAA
chiLan1_Chinchilla/JH722051/287167-287448/1-288             -ATTTAATTGTC--CAT-ACTTTGTGCGC--TGGATTAGAA---CCCAGTCC-AGACCCCATTTAG---ATTGAACAGAAGG------G-GCAGACAACCCAA-------GTCTTCTGTTGGACAGTTAAT-GTGCTCGGTTCC-AATTG---TCAT-AAC------------CTTGCCTATTACG
hetGla2_Naked_mole-rat/JH602149/7437758-7438023/1-288       -GTCTAATTGTC--CAT-ACTCTGTGCAC--TGGATTAGAA---CCCAGTCC-AAACCCCATTTAG---ATTCACCAGAAGG------G-GCAGACCACCCAA-------ATCTTCTGTTGGACAGTTAAT-GTGCTCAGTTCC-AATTG---TCAT-AGC------------CTTGCCCATTAAA
felCat8_Cat/chrX/59618028-59617762/1-288                    -TTTTAATTGTC---------CTGCCCAT--TGGATTAGAT---CCCAGTCC-T----TTTGCTGA---ATTCAGGACTGGG------T-GCAGAAAACACGA-------ATCTTTTGTTCAATAGTTAAC-ATGCTCAGTCCCAAATTG---TATT-AGC------------CTAGTCCATTAAA
canFam3_Dog/chrX/57352787-57352519/1-288                    -TTTTAATTGTC--CATAATCCCACCTAT--TGGCTAAGAT---CACAGTCC-TAAACCCTTTTGCTGAATTCAGGAGTGGC------TGCAGAAAAC------------ATGAGTCTTTAAACAGTTAAC-ATGCTCA-TCCC-AGTTG---TATC-AGC------------CTTGTTTTGTAAA
criGri1_Chinese_hamster/KE381632/1678067-1678340/1-288      -TTTTGATTGCC--CATAAT-TTATCCAT--TGGATTAAGCCCTATCTGGTC-CAGCCTCATTTGC---ATTCAGCAGAGGG------GCAAACACAA------------GTCTGTTATCAGACAACTAAG-GTGCTTAGTCCC-AATTC---TCAA-GGC------------CTTGGCTATTAAG
chrAsi1_Cape_golden_mole/JH823495/2879691-2879383/1-288     -TTCCAATTGTC--CAGAATGTTGTCC-------TTTAGAC---TCCAGTAC-AAACCTCATTTTC---ATTCAACAGGGGG------T-GCAGACAACAACCTAA----ATCTTCTATTGAACAACTGAC-AAGCTCAATTCT-AATTA---TCAT-ACT------------CTTGCCTTTTAAA
jacJac1_Lesser_Egyptian_jerboa/JH725476/117755-118032/1-288 -TTCTAATTGTC--CAT-----------------ATTAGAT---CCTAGTCC-AAAACCCATTTAT---ATTCAGCAGAGGGA-----GCAGATCAAA------------GTTTGTTATTGAAC----AAT-GTGCTCAGTCCC-AACTT---TAAT-GGCCACTATAGCCTATCTGAATATTAAA
ochPri3_Pika/JH802116/2830919-2830634/1-288                 -TTCTAATGGTT--CATAATCCTACTCAT--TA-ATTACAT---GCTGGTCC-AAAACCCATTTGC---CTTCAGCATTGGA------ACAAATAGCC------------TACGTTTATGGAACAATTAAT-GTCCTCAGTCAC-AGCTGCTTTGAT-AAT------------CTTGTCCCTTAAA
dasNov3_Armadillo/JH583104/172451-172151/1-288              -TTATCATTGTC--CATAAACTTGCTTAT--TAGATTAGAT---CGCAGTCC-AAATCTCAATTAT---ATTCAGCAGGGGA------C-ACAGATAACCTACCTC----ATCTTCTGTTGGG----TAAT-GTGCTTGGTCCA-AATTG---CCAT-AGC------------CTTGCCCACTAAA
mesAur1_Golden_hamster/KB708354/1519063-1519337/1-288       -TTCTTATTGTC--CATAAT-TTATCCAT--TGAATTAAGCTCTAACTGCTT-CAGCCCCGTTTGC---ATTCAGCAGAGGG------GCAAACACAA------------GTCTGTCATCAGACAACTCAT-GTGCTCAGTCAC-AATTT---TCAA-GGC------------CTTGGCTAATTAA
micOch1_Prairie_vole/chrUn_JH996487/1885776-1886044/1-288   -TTCTTATTGTC--CATAAT-TTATTCAT--TTGGTTAGACTCTAGCTAGTC-CAGCCCCATTTGC---ATTCAGCAGAGGG------GCAAATACAA------------GTCTGTTAAGAGACAGTTAAG-GTGCTCGCTTCC-AATTC---TCAA-GGC------------CTTGGCTATTAAA
echTel2_Tenrec/JH980401/1897581-1897263/1-288               -TAATAATTGTC--CATAATGTGGCTT-------AGTAGAC---TCCAGTCC-AAACCCTATTTGC---ATTCAACAAGGGC------T-GTTCACAGCTCTAGGGGTCTATCATCTGTTGGACAATTGAC-ATGCTTAGTTCT-AATTG---TCATCAGC------------TTACCCTTTTAAA
oryAfe1_Aardvark/JH864857/139606-139309/1-288               -TTCTAGTTGCC--CATAAA-------------------AC---TCCAGTCC-AAACTCCATTTAC---ATTCACAAGGGTGCATACCACCAAAGGTGTCT---------GTCTTCTGTTGGACACTTGAC-ATGCTCAGTTCT-AATTG---TCAC-AGT------------CTTGCCCAAAATA
mm10_Mouse/chrX/103478418-103478150/1-288                   --------------AAATATTTTGTCCAT--TGGATTAGACTTTAGCTAGTC-CAGCCCTGTGTGC---ATTTAGCAAAGGG------GCAAACACAG------------GTCTGTTATCAGACAGTTAAA-GTGCTCAGTCCC-AATTT---TCAA-GGC------------ATTGGCCATTAAA
octDeg1_Brush-tailed_rat/JH651887/393395-393667/1-288       -GTTCAATCGTC--CAT-ACTTTGTGCATGCCGAATTAGAA---CTCAGTCA-AAAA--------------AAAGAAAAAAA------AAAAAAAAAAAAC---------ATTTG-GACTGGGCAGTAAGT-GTGCTCAGTTCC-AATTG---TCAT-AGC------------CTTGCCTATTAAA
eriEur2_Hedgehog/JH835576/1283533-1283266/1-288             CTTCTATTTGTC--CATAATTCTGCTAGT--GGAATTAGAT-----CAGTCC-CAAGCACTTTCAC---ATTCAGCAAGGGG------CTCAAAACATTTATAA------CACTTTTATTTGACAATTAAT-TGACTCAGTTCC-TATTG---TCAT-AAT------------CTAGTCTATTAAA
susScr3_Pig/chrX/67180877-67180680/3-212                    -TTCTAATTGTC--CATAATCCTG--CAT--TGGACTAAAT---CCCAATTTAAAAACCCTTTTGC---ATTCAGCA-------------------------------------------------------------------------------------------------------------
tupChi1_Chinese_tree_shrew/KB365963/73416-73147/1-288       -TTCTAATTGTT--CACAACCCTGCTCAT--TGAATTAGAC---CCCATTCT-GGAACTCACTGGC-----TCAGCAG------------GGACAGTT------------CTCTTGAATTGATCATTTCAT-TTGTCCAGGACC-TTGTG---CCCT-AGT------------CCCATCT------
eleEdw1_Cape_elephant_shrew/JH947307/6760989-6760697/1-288  -TTCTAATGGTT--AATAACCTCACAC-------ACTATAC---TCTGGTCC-AAACCTAATTTCC---ATTCA-------A------GTACAGACACCCC---------AAGGCATCTTGGACAATTGGACATGCTCTGTCCC-TGTAG---CCAC-AGA------------CTTG-CCATTAAA
myoLuc2_Microbat/GL429787/2074879-2075098/61-282            -TTCTAATTATC--TATAATCCTGCCCAT--CGGATTATAT---CCCAGTCC-AAAACACCTTTGC---ATTCAGCAGTGGA------TGCAGAAACTCAA---------GTCTTTCGTTCAACAGTTAAT-GTGCTCAGTCTC-AATTG---TCAT-AGT------------CTTGTCC------
myoDav1_Davids_myotis_bat/KB116912/431603-431823/61-283     -TTCTAATTATC--TATAATCCTGCCCAT--CGGATTATAT---CCCAATCC-AAAATACCTTTGC---ATTCAGCAGTGGA------TGAAGAAACTCAA---------GTCTTTCCTTCAACAGTTCAT-GTGCTCAGTCTC-AATTG---TCAT-AGG------------CCTGTCCA-----
conCri1_Star-nosed_mole/JH655896/1145385-1145172/1-288      ---------------------CTGCCCAT--TGGATTAGAT---CCCCGTCT-AAAACCCTTTTGC---CGTCAGGAAAGGGC-----ACTGAAACTCCAC---------GTCTTTCACTTGAAAGTTAAC-GTGCTTAATCCC-AATGG---TCAC-AGC------------CTTGCTCATTAAA
rn6_Rat/chrX/74342335-74342169/2-188                        -CTGT----GCC--CATAAT-TTATCCAT--TGGATTAGAC---CCTAG-----------------------------------------------------------------------------------------------------------------------------------------
myoDav1_Davids_myotis_bat/KB105958/145215-145080/103-237    -TTCTGATTATC--CAGAATTCTGCCCAT--CATATTATAT---TCCAGGCA-AAAACACCTTTGC---ATTAATCGTGGAT------GCAGAAAAAACCCAA-------ATCTTTT---------------------------------------------------------------------
eptFus1_Big_brown_bat/JH977917/195965-196099/103-237        -TTCTAATTATC--CATAATCCTGCCCAT--CATATTATAT---CCCAGTCA-AAAACACCTTTGC---ATTAATCGTGGAT------GCAGAAAAACCCAA--------GTCTTTT---------------------------------------------------------------------
myoLuc2_Microbat/GL429771/10782649-10782751/103-207         -TTTTGATTATC--CATAATTCTGCCCAT--CATATTATAT---TCCAG-GC-AAAACACCTTTGT---ATT------------------------------------------------------------------------------------------------------------------
turTru2_Dolphin/ABRN02411833/326-412/5-94                   ------------------------------------------------------------------------------------------------------------------------------------------------------------------------------------------
sorAra2_Shrew/JH798316/456465-456345/68-202                 -TTCTGATTGTC--CATAACCCTGCCCGT--TGGATTCCAA---ACAGATCC-AAAGCAGTTTT--------------------------------------------------------------------------------------------------------------------------
#=GC SS_cons                                                ----((((((((--((<<<<<<__________>>>>>>,,,,,,,,,,<<<-----<<<<-<<<<<________>>>>>>>>------>---->>>,,,,,,,,,,,,,,,,,,,,,,,))))))))))----)))))))):::::::::::::::::::::::::::::::::::::::::::::
//
# STOCKHOLM 1.0
#=GF ID XIST_h4_exon1/4177-4444
#=GF SQ 61

#=GS hg38_Human/chrX/73848577-73848310/1-268                     AC hg38_Human/chrX
#=GS ponAbe2_Orangutan/chrX/71290696-71290429/1-268              AC ponAbe2_Orangutan/chrX
#=GS papAnu2_Baboon/chrX/65021816-65021549/1-268                 AC papAnu2_Baboon/chrX
#=GS chlSab2_Green_monkey/chrX/63426317-63426050/1-268           AC chlSab2_Green_monkey/chrX
#=GS rheMac3_Rhesus/chrX/73523458-73523191/1-268                 AC rheMac3_Rhesus/chrX
#=GS gorGor3_Gorilla/chrX/71014833-71014567/1-268                AC gorGor3_Gorilla/chrX
#=GS macFas5_Crab-eating_macaque/chrX/71123852-71123586/1-268    AC macFas5_Crab-eating_macaque/chrX
#=GS calJac3_Marmoset/chrX/65407618-65407351/1-268               AC calJac3_Marmoset/chrX
#=GS cerSim1_White_rhinoceros/JH767841/787131-786861/1-268       AC cerSim1_White_rhinoceros/JH767841
#=GS saiBol1_Squirrel_monkey/JH378192/8945072-8945337/1-268      AC saiBol1_Squirrel_monkey/JH378192
#=GS turTru2_Dolphin/JH479788/47784-47522/1-268                  AC turTru2_Dolphin/JH479788
#=GS orcOrc1_Killer_whale/KB317041/471666-471404/1-268           AC orcOrc1_Killer_whale/KB317041
#=GS bosTau8_Cow/chrX/82265001-82265264/1-268                    AC bosTau8_Cow/chrX
#=GS felCat8_Cat/chrX/59617086-59616822/1-268                    AC felCat8_Cat/chrX
#=GS lepWed1_Weddell_seal/KB715187/672698-672957/1-268           AC lepWed1_Weddell_seal/KB715187
#=GS odoRosDiv1_Pacific_walrus/KB229612/224096-223835/1-268      AC odoRosDiv1_Pacific_walrus/KB229612
#=GS panHod1_Tibetan_antelope/KE116635/1250135-1250398/1-268     AC panHod1_Tibetan_antelope/KE116635
#=GS capHir1_Domestic_goat/chrX/70070140-70070403/1-268          AC capHir1_Domestic_goat/chrX
#=GS oviAri3_Sheep/chrX/62605439-62605176/1-268                  AC oviAri3_Sheep/chrX
#=GS canFam3_Dog/chrX/57351865-57351603/1-268                    AC canFam3_Dog/chrX
#=GS oryCun2_Rabbit/chrX/52385763-52385493/1-268                 AC oryCun2_Rabbit/chrX
#=GS susScr3_Pig/chrX/67179996-67179739/1-268                    AC susScr3_Pig/chrX
#=GS ailMel1_Panda/GL194824.1/73220-72962/1-268                  AC ailMel1_Panda/GL194824.1
#=GS jacJac1_Lesser_Egyptian_jerboa/JH725476/118010-118262/1-268 AC jacJac1_Lesser_Egyptian_jerboa/JH725476
#=GS otoGar3_Bushbaby/GL873882/182395-182139/1-268               AC otoGar3_Bushbaby/GL873882
#=GS triMan1_Manatee/JH594676/11291264-11291018/1-268            AC triMan1_Manatee/JH594676
#=GS musFur1_Ferret/GL897241/646107-646362/1-268                 AC musFur1_Ferret/GL897241
#=GS mm10_Mouse/chrX/103478137-103477894/1-268                   AC mm10_Mouse/chrX
#=GS ochPri3_Pika/JH802116/2830015-2829777/1-268                 AC ochPri3_Pika/JH802116
#=GS camFer1_Bactrian_camel/KB018594/91909-92108/64-268          AC camFer1_Bactrian_camel/KB018594
#=GS speTri2_Squirrel/JH393493/489188-488943/1-268               AC speTri2_Squirrel/JH393493
#=GS vicPac2_Alpaca/KB632711/439108-438909/64-268                AC vicPac2_Alpaca/KB632711
#=GS tupChi1_Chinese_tree_shrew/KB365963/73209-72991/40-268      AC tupChi1_Chinese_tree_shrew/KB365963
#=GS criGri1_Chinese_hamster/KE381632/1678348-1678591/1-268      AC criGri1_Chinese_hamster/KE381632
#=GS pteAle1_Black_flying-fox/KB030901/135723-135467/1-268       AC pteAle1_Black_flying-fox/KB030901
#=GS pteVam1_Megabat/scaffold_7187/71651-71396/1-268             AC pteVam1_Megabat/scaffold_7187
#=GS panTro4_Chimp/chrX/73642456-73642188/1-268                  AC panTro4_Chimp/chrX
#=GS oryAfe1_Aardvark/JH864857/138645-138405/1-268               AC oryAfe1_Aardvark/JH864857
#=GS tupChi1_Chinese_tree_shrew/KB365963/72849-72584/1-268       AC tupChi1_Chinese_tree_shrew/KB365963
#=GS dasNov3_Armadillo/JH583104/165692-165422/1-268              AC dasNov3_Armadillo/JH583104
#=GS micOch1_Prairie_vole/chrUn_JH996487/1886055-1886289/1-268   AC micOch1_Prairie_vole/chrUn_JH996487
#=GS mesAur1_Golden_hamster/KB708354/1519346-1519582/1-268       AC mesAur1_Golden_hamster/KB708354
#=GS rn6_Rat/chrX/74342136-74341897/1-268                        AC rn6_Rat/chrX
#=GS loxAfr3_Elephant/scaffold_24/27924893-27925163/1-268        AC loxAfr3_Elephant/scaffold_24
#=GS camFer1_Bactrian_camel/KB018594/99711-99974/1-268           AC camFer1_Bactrian_camel/KB018594
#=GS nomLeu3_Gibbon/chrX/66550090-66549912/75-260                AC nomLeu3_Gibbon/chrX
#=GS myoDav1_Davids_myotis_bat/KB105958/133547-133277/1-268      AC myoDav1_Davids_myotis_bat/KB105958
#=GS nomLeu3_Gibbon/chrX/66545374-66545119/1-268                 AC nomLeu3_Gibbon/chrX
#=GS chiLan1_Chinchilla/JH722051/288014-288270/1-268             AC chiLan1_Chinchilla/JH722051
#=GS eptFus1_Big_brown_bat/JH977917/206282-206550/1-268          AC eptFus1_Big_brown_bat/JH977917
#=GS vicPac2_Alpaca/KB632711/427203-426942/1-268                 AC vicPac2_Alpaca/KB632711
#=GS hetGla2_Naked_mole-rat/JH602149/7448257-7448528/1-268       AC hetGla2_Naked_mole-rat/JH602149
#=GS conCri1_Star-nosed_mole/JH655896/1144537-1144340/25-228     AC conCri1_Star-nosed_mole/JH655896
#=GS octDeg1_Brush-tailed_rat/JH651887/394374-394633/1-268       AC octDeg1_Brush-tailed_rat/JH651887
#=GS myoLuc2_Microbat/GL429771/10793143-10793432/1-268           AC myoLuc2_Microbat/GL429771
#=GS chrAsi1_Cape_golden_mole/JH823495/2869702-2869441/1-268     AC chrAsi1_Cape_golden_mole/JH823495
#=GS echTel2_Tenrec/JH980401/1890629-1890389/1-268               AC echTel2_Tenrec/JH980401
#=GS eleEdw1_Cape_elephant_shrew/JH947307/3226278-3226551/1-268  AC eleEdw1_Cape_elephant_shrew/JH947307
#=GS cavPor3_Guinea_pig/scaffold_26/23407043-23407299/1-268      AC cavPor3_Guinea_pig/scaffold_26
#=GS eriEur2_Hedgehog/JH835576/1282629-1282503/118-247           AC eriEur2_Hedgehog/JH835576
#=GS conCri1_Star-nosed_mole/JH655896/1137845-1137570/1-268      AC conCri1_Star-nosed_mole/JH655896

hg38_Human/chrX/73848577-73848310/1-268                     CTGTATCCTATTTGCAC-GCTACAAT-GTGGGCTGATCACC----CAAGG-ACTCTTCTTG-TGC----AT---TG---AT---GT-TCAT--AATTGTATTTGTCCACGATCTTGTGCACTAA-----------------------CC-CTTCCACTCC---CTT-T---GTA---------TTCCAGCAGGGG---AC
ponAbe2_Orangutan/chrX/71290696-71290429/1-268              CTGTATCCTATTTGCAC-GCTACAAT-GTGGGCTGATCACC----CAAGG-ACTCTTCTTG-TGC----AT---TG---AC---GT-TCAT--AATTGTATTTGTCCACGATCTTGTGCACTAA-----------------------CC-CTTCCACTCC---CTT-T---GTA---------TTCCAGTAGGGG---AC
papAnu2_Baboon/chrX/65021816-65021549/1-268                 CCGTATCCTATTTGCAT-GTTACAAT-GTGGGCTGAACACC----CAAGG-ACTCTTCTCG-TGC----AT---TG---AT---GT-TCAT--AATTGTGTTTGTCCACGATCTTGTGCACTAA-----------------------CC-CTGCCACTCC---CTT-T---GTA---------TTCCAGCAGGGG---AC
chlSab2_Green_monkey/chrX/63426317-63426050/1-268           CTGTATCCTATTTGCAT-GTTACAAT-GTGGGCTGATCACC----CAAGG-ACTCTTCTTG-TGC----AT---TG---AT---GT-TCAT--AATTGTGTTTGTCCACGATCTTGTGCACTAA-----------------------CC-CTGCCACTCC---CTT-T---GTA---------TTCCAGCAGGGG---AT
rheMac3_Rhesus/chrX/73523458-73523191/1-268                 CTGTATCCTATTTGCAT-GTTACAAT-GTGGGCTGATCACC----CAAGG-ACTCTTCTTG-TGC----AT---TG---AT---GT-TCAT--AATTGTGTTTGTCCACGATCTTGTGCACTAA-----------------------CC-CTGCCACTCC---CTT-T---GTA---------TTCCAGCAGGGG---AC
gorGor3_Gorilla/chrX/71014833-71014567/1-268                CTGTATCCTATTTGCAC-GCTACAAT-GTGGGCTGATCACC----CAAGG-ACTCTTCTTG-TGC----AT---TG---AT---GT-TCAT--AATTGTATTTGTCCACGATCTTGTGCACTAA-----------------------CC-CTTCCACTCC---CTT-T---GTT---------TTCCAGCAGGGG---AC
macFas5_Crab-eating_macaque/chrX/71123852-71123586/1-268    CTGTATCCTATTTGAAT-GTTACAAT-GTGGGCTGATCACC----CAAGG-ACTCTTCTTG-TGC----AT---TG---AT---GT-TCAT--AATTGTGTTTGTCCACGATCTTGTGCACTAA-----------------------CC-CTGCCACTCC---CTT-T---GTA---------TTCCAGCAGGGG---AC
calJac3_Marmoset/chrX/65407618-65407351/1-268               CTGTGTCCTATTTGCAC-ACTACAAT-GTGGGCTGATCACC----TAAGG-ACTCTTCTTA-TGC----AT---TG---AT---GT-TCAT--AATTGTATCTGTCCACGATCCTGTGCGCTAA-----------------------CC-CTTCCACTCC---CTT-T---GTA---------TTCCAGCAGGGG---AC
cerSim1_White_rhinoceros/JH767841/787131-786861/1-268       CTGTATCCCATTTGCAT-GCTATAAT-GTGGGCCCATCACT----CAAGG-ACCCTTCTCT-TGA----AT---TGAAAAT---GT-CCAT--AATTGCATTTGTCCCTG-TCCTGTGAAGTAG-----------------------CCACACCCACTCC---CTT-T---GTA---------TTCCAGCCAGGG---AC
saiBol1_Squirrel_monkey/JH378192/8945072-8945337/1-268      CTGTATCCTATTTGCAC-AGTACAAT-GTGGGCTGATCACC----CAAGG-ACTCTTCTTG-TGC----AT---TG---AT---GT-TCAT--AATTGTGTCTGTCCACTACCATGTGCACTAA-----------------------CC-CTTCCACTCC---TTT-T---GTA---------TTCCAGCAGGGG---AT
turTru2_Dolphin/JH479788/47784-47522/1-268                  CTGTATCCCATTTGCAT-GCTATA----TGGGTCAGACTCT----CAAGG-AACCTTCTCT-TGA----AT---TGATAAT---GT-TCAT--AGTTGCATTTGTCAATG-TCCTGTGAATTAG-----------------------TCACACCCACCCA---CTT-T---GTA---------TTCTGGCAGAGG---AC
orcOrc1_Killer_whale/KB317041/471666-471404/1-268           CTGTATCCCATTTGCAT-GCTATA----TGGGTCAGACTCT----CAAGG-AACCTTCTCT-TGA----AT---TGATAAT---GT-TCAT--AGTTGCATTTGTCAATG-TCCTGTGAATTAG-----------------------TCACACCCACCCA---CTT-T---GTA---------TTCTGGCAGAGG---AC
bosTau8_Cow/chrX/82265001-82265264/1-268                    TGGTATCCTATTTGCAA-GCTAC----GTGGGTTGAACTCT----CAAGG-GCCCTCCTCT-TGA----AT---TT---ATAACGT-CCAT--AATTGCTTTTGTCCATG-TCCTGTAAACTAG-----------------------TCACACTGGCTCA---CTT-T---GTC---------TTCCATCAGGGC---AC
felCat8_Cat/chrX/59617086-59616822/1-268                    CTGTATTCCATTTGCAT-ACTATAAT-GTGGGCTGATCACT----CAAAG-ACACTTCTCT-TGA----AT---TGATAAT---TT-TCAT--AATTGCATTGGCACATG-TTCTGTGAACTAG-----------------------CCACACCCACTCC---CTT-T---GTA---------TTCTAGCAGAGG---AC
lepWed1_Weddell_seal/KB715187/672698-672957/1-268           CTGTATCCCATTTGCAT-GCTATAAT-GTGGGCTGATCACT----CAAGG-ATCCTCTTGA-ATT----GA---TA---AT---TT-TCAT--AATTGCATTGGCATGT-ATTCTGTGAACTAG-----------------------CCACACGCACTCC---CTT-T---GTA---------TTCTAGCAGGGG---AC
odoRosDiv1_Pacific_walrus/KB229612/224096-223835/1-268      CTGTATCCCATTTGCAT-GCTATAAT-GTGGGCTGATCACT----CAAGG-ATCCTCTTGA-ATT----GA---TA---AT---TT-TCAT--AATTGCATTGGCACGT-ATTCTGTGAACTAG-----------------------CCACATGCACTCC---CTT-T---GTA---------TTGTAGCAGGGG---AC
panHod1_Tibetan_antelope/KE116635/1250135-1250398/1-268     TGCTATCCTATTTGCAA-GCTAC----GTGGGTTGAACGCT----CAAGG-GCCCGCCTCT-TGA----ATTTATA---AT---GT-CCAT--AACTGCTTTTGTCCCTG-TCCTGTAAACTAG-----------------------TCACACTGGCCCA---CTT-T---GTC---------TTTGACCAGGGC---AC
capHir1_Domestic_goat/chrX/70070140-70070403/1-268          TGCTATCCTATTTGCAA-GCTACA----TGGGTTGAACTCT----CAAGG-GCCCTCCTCT-TGA----ATTTATA---AT---GT-CCAT--AATTGCTTTTGTCCCTG-TCCTGTAAACTAG-----------------------TCACACTGGCCCA---CTT-T---GTC---------TTTGACCAGGGC---AC
oviAri3_Sheep/chrX/62605439-62605176/1-268                  TGCTATCCTATTTGCAA-GCTACA----TGGGTTGAACTCT----CAAGG-GCCCTCCTCT-TGA----ATTTATA---AT---GT-CCAT--AATTGCTTTTGTCCCTG-TCCTGTAAACTAG-----------------------TCACACTGGCCCA---CTT-T---GTC---------TTTGACCAGGGC---AC
canFam3_Dog/chrX/57351865-57351603/1-268                    CTGTATCCCATTTGCAT-ACTATAAT-GTGGGCTGATCACT----CAAG----TATCCTCT-TGA----AT---TG---AT---AA-TTTTCAAATTGCATTGGCACACGGTC-TGTGAACTAG-----------------------CCACACCCACTCC---CTT-T---GTA---------ATTTAGCAGGGG---AC
oryCun2_Rabbit/chrX/52385763-52385493/1-268                 ATATATCCTGTGTGCAT-TCTATAATAGTGGGATGATCACC----CAAGG-TTACTTTCCT-TGA----GT---TGATGAT---GC-ACGT--AATTGCATTTGTCTATGATCTTGTGCATTGG-----------------------CC---TCATCCAC---TCC-C---TTC---------ATTCTG--GGAG---AC
susScr3_Pig/chrX/67179996-67179739/1-268                    CTGTGTCCCATTTGGGT-GCTA---------GGT-GTGTCA----GGAGG-ACCCTTCTGT-TGA----AT---TGATAAT---GT-GCAT--AATTGCATTTGTTCATG-TCCTGTGAACTAG-----------------------TAACATCCACCTG---CTT-T---GTA---------TTCCAGCAGGGG---AC
ailMel1_Panda/GL194824.1/73220-72962/1-268                  CTGTATCCCATTGG-AT-GCTATAAT-GTGGGCTGATCACT----CAAGC-ATCCTCTTGA-ATT----GA---TA---AT---TT-TCAT--AATTGCATTGGCACGTG-TTCTGTGAACTAG-----------------------ACACACCCACTCC---CTT-T---GTA---------TTCTAGCAGGGG---AT
jacJac1_Lesser_Egyptian_jerboa/JH725476/118010-118262/1-268 CTATAGCCTATCTGAAT-ATTAAAAT-GGTGAGAAATCACC----CTGGG-CCATGTCTTT-TAA----AT---TGATGAT---GA-TCAT--CAATGCCTCTGTCCATGATACTGTGTACTAG-----------------------TC---CCCTCTACT--CTC-T---TTA---------TTTCAGCAGAGG---AT
otoGar3_Bushbaby/GL873882/182395-182139/1-268               CTGTATCCTATTTGCAT-GGTATAAT-GTGGTCTGGTCACC----CCAGG---CCTTCTCT-TTA----ATTAATG---AT---GT-CCAT--AATTGCCTTTGTCCATGATCTTGTATACTAG-----------------------CT-C-AGTACACT---CTT-T---GTA---------TTTCTGTAAGGT---AC
triMan1_Manatee/JH594676/11291264-11291018/1-268            CTGTATCCCATTTGCAG-ACCATAAG-ATGGGCTGATCACC----CGAGA-CCCCTTCTCT-TGC----CT---TGTTGAT---GT-CCAT--AACTGCATTTGT-CACGATCCTATG-ATTAG-----------------------CC---CCACCACT---CTT-T---GTA---------TTCCA------------
musFur1_Ferret/GL897241/646107-646362/1-268                 TTGTATCCCATTTGCAC-GCTATAAT-GTGGGCTGATAACT----CAAGG-ATCCTCTGGC-ATT----GA---TA---AT---TT-TCAT--AATTGCATTGGCACATG-TTCTGTGAACTAG-----------------------CCACACCCAATCC---CTT-T---GTA---------TTCTAA--CGGG---AC
mm10_Mouse/chrX/103478137-103477894/1-268                   CTATATACTGTTGGCAT-GCTGTCAT-GGGTGCT-ATCGCC----CCAGG-TCACATCTTT-CTA----AC---TG---AT---GG-AGAT--ACATTTATTTGCTCATGATATTGTATACTAG-----------------------TC---TCACATGC---TTT-C---TTA---------TTTCAG-----------
ochPri3_Pika/JH802116/2830015-2829777/1-268                 CTATATCCTG---------------T-GTGCGCTGGTCACC----CAAGG-TCACTTCTGT-TGA----AT---TAATCAT---GT-CCAT--AATTGTATTTGTCCATGA---TGTGCATTGG-----------------------TC---------------CT-A---TCA---------TTGCAG---------AC
camFer1_Bactrian_camel/KB018594/91909-92108/64-268          ------------------------------------------------------------------------------------GT-CTAT--AATTGCATTTGTCCATG-TCCTGTGAACTAG-----------------------TCACCTCAACCCT---GTT-T---GTA---------TAACAGCAGGGG---AC
speTri2_Squirrel/JH393493/489188-488943/1-268               CTGTGTCCTCCTTGTAC-ACTGTAAC-ATGTGCCGTTCACCT---CCAGT-GCTCTTCTCT-TCA----TCCA-TG---AT---GT-CCAT--CACTACATTTGAGCACTAGCT----------------------------------C-TGTCTACTCC---CTT------TA---------TTTCAGCAGGGG---AT
vicPac2_Alpaca/KB632711/439108-438909/64-268                ------------------------------------------------------------------------------------GT-CTAT--AATTGCATTTGTCCATG-TCCTGTGAACTAG-----------------------TCACCTCAACCCT---GTT-T---GTA---------TAACAGCAGGGG---AC
tupChi1_Chinese_tree_shrew/KB365963/73209-72991/40-268      ---------------------------------------------CAGGG-ACAGTTCTCT-TGA----AT---TG-------------AT--CATTTCATTTGTCCAGGACCTTGTGCCCTAG-----------------------TCCCATCTACCCCA--CTT-T---GTA---------TTCTAGTATGGT---AC
criGri1_Chinese_hamster/KE381632/1678348-1678591/1-268      CTATATCCTGTTTGTAT-GCTGGCAC-CGGTGCT-ATCATC----CCAGG-TTACATCATT-TAA----AT---TG---AT---GG-AAAT--CAATTCATTTGTCCATAATACTTTATACTAG-----------------------TC---CCATCAGC---TTCCC---TTA---------TTTCAG-----------
pteAle1_Black_flying-fox/KB030901/135723-135467/1-268       CTGTATCCCATTTGCAT-GCTATTAT-GTGGGCTCATTACT----CAAAG-ATTC-TCTAT-TGA----AT---TAATAAT---AT-TCAT--AATTGCCTATGTCCACGTCTGTAAACAGGCA-----------------------AC-ACTCGACT-C---CTT-A---GAA---------TTCCTTTAGAAG---AC
pteVam1_Megabat/scaffold_7187/71651-71396/1-268             CTGTATCCCATTTGCAT-GCTATTAT-GTGGGCTCATTACT----CAAAG-ATTC-TCTAT-TGA----AT---TAATAAT---AT-TCAT--AATTGCCTAT-TCCACG-TC-TGTAAACAGG-----------------------CAACACTCAACTC---CTT-A---GAA---------TTCCTTTAGAAG---AC
panTro4_Chimp/chrX/73642456-73642188/1-268                  --ACACCCTCTTAGCATTACAGTAGA-GGGTGCTAATCA------CAAGG-ACATTTCTTT-TGT----AC---TGTT-AA---TG-TGCT--ACTTGCATTTGTCCCTCTTCCTGTGCACTAA-----------------------AG-GCCCCACTCA---CTT-CCCTAGT---------GTTCAGCAGTGG---AT
oryAfe1_Aardvark/JH864857/138645-138405/1-268               --------GATTTGCAG-AGTATAAG-ATGGGCTGGTCACC----CAGGA-CCCCTCTTGC-CTT----GT---TG---AT---GC-CCAT--AGTTGTGTTTGTCCACAATCCTGTGCATTCG-----------------------CT-TCACCCACTC---TTT-T---TTA---------TTCCA------------
tupChi1_Chinese_tree_shrew/KB365963/72849-72584/1-268       TCACACTCTGTTAGCCT-TTCAGTAG-AGGTGTT-AACCAC----CAAGG-CCCCTTCTTT-TGT----AT---TGTT-AA---TA-TGTG--AAGTGCCTTTGTCCCCGCTTCTGGATTCTGA-----------------------AG-ACCTCACTCA---TTT-C---CTA---------CAT-AGCTCTGG---AT
dasNov3_Armadillo/JH583104/165692-165422/1-268              CTTTTGCAATTTAGCAG-GATGTCAT-G-------ATTATC----CAAGG---CCCTCTTT-TGG----AC---TGTTAAT---GT-GTGT--AATTGCATTTTGTCTT-ATTCTGTGCACTAG-----------------------AG-CGGACCCTAC---CTA-C---CTCATTAGCAT-TTTCAGCACATGTTTGT
micOch1_Prairie_vole/chrUn_JH996487/1886055-1886289/1-268   CTATAAC------------CTGGCAT-TGGTGCT-ATCACC----CCGGG-TTACAATTTT-TAA----GT---TGATGAT---GG-ACAT--AAATTCATTTGTCCATGATACTGTATACTAG----------------------------TCCCATCA---GCT-C---CCC---------TTTCAG-----------
mesAur1_Golden_hamster/KB708354/1519346-1519582/1-268       TTATATCCTGTTTG---------TAT-GGATACT-GACATC----CCAGG-TTGCATCATT-TAA----AC---TGATGAT---GG-AAAT--GAACTCATTCGTCTATAGTACT-TATACTAG-----------------------TC---CCATCAGC---TTCCC---TTA---------TTTCAG-----------
rn6_Rat/chrX/74342136-74341897/1-268                        ATACTTACTGTTTGAAT-GCTGGCAC-GGGTGCT----GTC----CCCAG-TCACATCTTT-TTA----AC---TG---AT---GG-A-AT--ACATTCATTTGTTCATGATATTGTATACTAG-----------------------TC---CCATAGGCT--CTC-C---TTA---------TTTCGG-----------
loxAfr3_Elephant/scaffold_24/27924893-27925163/1-268        TTACATTTCCTTTGCGT-TATAACAGGGCTTACTGCTCAAC----AAAGG-CCCTCCTTTT-TGG----AC---TGTTAGT---GT-ATGT--AGTTACTTTTGCCCCTG-TTCTGTGCACTAC-----------------------TTGAGGGCCCTAC---CTG-C---TTCCTTAGCAT-TTTTAGCAGGTA---GT
camFer1_Bactrian_camel/KB018594/99711-99974/1-268           TTGTACCCTGTTAACAT-TACAGCAG-AGGGTCCTGAATGC----CAAGG-CCCCTTCTTT-TGC----AC---TG---TT---AACGCAC--AACTACATTTGTCCCTATTCCTCTGCAGTAT-----------------------AT-AAAGACCCCA---CTT-A---CTTCCCTTGT--ATTCAGCTGTGG---AT
nomLeu3_Gibbon/chrX/66550090-66549912/75-260                --------------------------------------------------------------------------------------------------CATTTGTCCCTCTTCCTGTGCACTAA-----------------------AG-ACCCCACTCA---CTT-CCC-TAG---------TGTCAGCAGTGG---AT
myoDav1_Davids_myotis_bat/KB105958/133547-133277/1-268      CCAACTTCCCTTTGCAG-TACAGCA--GAGTGCTCATCAAC----CAAAG-CCCTCATTGG-ACC----TT---TA---AT---AT-CTGC--AGTTACATTTTCTCCTG-TTCTCTGCACTAG-----------------------ATAAGCCCATCAC---CTA-C---TTCCTTAGCAT-TTGCATCAGACA---GT
nomLeu3_Gibbon/chrX/66545374-66545119/1-268                 --------CCTTTGTAG-TACAGCAGGGTGTCCTGATCAAC----CAAAG-TCCTGTTGTTTTGG----AC---TGTTAAT---AT-GTGC--AATTACATTTGCTTCTGATCC-GTGCACTAG-----------------------ATAAGGATCCTAC---CTA-C---TTTCTTAGTGT-TTTTAGCAGGTA---AT
chiLan1_Chinchilla/JH722051/288014-288270/1-268             TTATACGTTATTAGCATTACAATTGA-GAGTGGT-AACCAC----TAAGC-CTCCTTTTGT-ACT----GT---TA---AT---GT-GCAT--AACTGCATTTGACCCTCTTCCTGTGCTCTGA-----------------------AG-GTGTTGGTCTTTTCTC-T---GGT---------ACTCAGCATTAG---AT
eptFus1_Big_brown_bat/JH977917/206282-206550/1-268          -----TTCCCTTTGCAG-TACAGCA--GAGCGCTGATCAAT----CAAAGCCCTCATTTGG-ACG----GT---TA---AT---AT-CTGC--AGTTACATTTTCTCCTG-TTCTCTGCACTAG-----------------------AT-AAGCGCATCA---CCT-A---CTTCCTTAACATTTTCATCAGACA---GT
vicPac2_Alpaca/KB632711/427203-426942/1-268                 TTGTACCCTGTTAACAT-TACAGCAG-AGGGTCCCGAATGC----CAAGG-CCCCTTCTTT-TGC----AC---TGTTAAT---G---CAC--AACTACATTTGTCCCTATTCCTCTGCAGTAT-----------------------AT-AAAGACCCCA---CTC-A---CTTTCCTCGT--ATTCAGCTATGG---AT
hetGla2_Naked_mole-rat/JH602149/7448257-7448528/1-268       -----TTCCTTTGGCCT-ACAGCA---GAGTGCTGATAACCAAACCAAGGTTCTCTGCTTT-GGG----AC---TGTTAAT---AT-ATAC--AATTGCATTTGCTTCTG-TTTTGTGAATTAG-----------------------AA-AAGGATCCCA---CCT-A---TTTTCTTAGTATTTTCTGCAGAAA---AT
conCri1_Star-nosed_mole/JH655896/1144537-1144340/25-228     -------------------------T-GTGGGCAGATTATT----AAACA-ATTTTCTTGA-ATT----CA---TG---AT---GT-CCA---AAATGCATTTACCCTTG-TCCGTTTAACTAG-----------------------CCCCATCTACTTA---CCT-T---GTA---------TTT-AACCAGGG---AC
octDeg1_Brush-tailed_rat/JH651887/394374-394633/1-268       TTTTACCTTATTAGCAT-TATA-AAT-GAGGGTGGGAACCA----CTAAG-GCTCCTTTTG-TGC----TA---TT---AC---GT-GCAT--AATTGAATTTGACTACCTTCCTGTGCCTTGA-----------------------AT-TTGTTACTATTTTCTC-C---GGC---------ACTTACCAGTAG---AT
myoLuc2_Microbat/GL429771/10793143-10793432/1-268           TTGCTCTCCGTTGACAG-TATACCAT-AGTTGCTGA--ACC----CTAAA-TCCCCTTTAC-TTGGCCGAT---TA---AT---GT-GCGT--AATTGCATTTGTCTGGGTTCTTGTTCACTAGACAAGGACACTGACACACAACATAC-CCCCAACCTC---CTT-T---GCC---------TTCTAGTAGGTA---GC
chrAsi1_Cape_golden_mole/JH823495/2869702-2869441/1-268     TTACCTTTCCTTTGCATTGCAACAGG-GTGTGCTGCTCAAC----AAAGG-CTCTCCTCTT-TTG----AC---TGTTAAT---GT-ATAT--AGTTATTCTTGAACCTG-TTCTGTACAGGAG-----------------------AG---GGCCCTAC---CTA-A---TTCCTTAGCAG-TTTCAGCTGGTA---GT
echTel2_Tenrec/JH980401/1890629-1890389/1-268               --------CCTTTGCAG-TGT--------------AACAGC----AAAGG-CCCTCTTTGG-ATT----GT---TA---AT---GT-A-----------TTTTGCCCCAG-TTCTGTGCACTAC-----------------------TTGAGGGCCCTGC---CTA-C---TTCCTTAATAT-TTTCAATGGATG---GT
eleEdw1_Cape_elephant_shrew/JH947307/3226278-3226551/1-268  TTACCTTCTCTTAGCAC-TGTAACAGAGTTTGTTACTCAAC----AAAAG-CCCTCTTCTT-TGG----AT---TGTCAAT---AT-ATGT--TGTTATATTTGCCCTTG-TTCTGTCTATTAC-----------------------CTGAGGGCCCCAC---CTA-C---TTATTTTAACATTTTCAGTTGGTA---TT
cavPor3_Guinea_pig/scaffold_26/23407043-23407299/1-268      --------TGTTTGGTT-TACAGCAT-A-ATGTTGATAACC----AAAGT-CCTGATTTTA-GGC----TTT--TA---AT---AT-ATAT--AATTGCATTTGTTCTTG-TATTGTTCACTAG-----------------------AA-AATGACCCCA---CCT-A---TTTTCTTAGTGTTTTCAGCAGAAA---GT
eriEur2_Hedgehog/JH835576/1282629-1282503/118-247           ----------------------------------------------------------------------------------------------------------------------------------------------------------------------------TA---------GTTCCACCAGGG---GT
conCri1_Star-nosed_mole/JH655896/1137845-1137570/1-268      --TTGCCTTATTTACAC-TGTGACAG-GGGCTTCTGGCTAG----CCAAT-ATCCACTCAG-AAT----GT---T-----T---GT-TCAG--ACTGACATTTGCTCTTGTACCCATACACTGGGTAAGGAC---------------CC-TCCCCATTCC---TCT-G---ACA---------TTTCAG-----------
#=GC SS_cons                                                :::::::::::::<<<<-<____>>>->><<<_______>>---->::[[-[[,,,,,,,,,,,,,,,,,,,,,,,,,,,,,,,,,,,,,,,,,,,,,,,,,,,,,,,,(((((((<<<<<<<<-----------------------<<----<<---------------------------------<<<<<<<-----
#=GC SS_cons_1                                              :::::::::::::::::::::::::::::::::::::::::::::::::::::::::::::::::::::::::::<---<<---<<-<________________________________________________________________________________________________________________
#=GC SS_cons_2                                              ::::::::::::::::::::::::::::::::::::::::::::::::::::::::::::::::::::::::::::::::::::::::::::::::::::::::::::::::::::::::::::::::::::::::::::::::::::::::::::::::::::::::::::::::::::::::::::::::::::::::

hg38_Human/chrX/73848577-73848310/1-268                     CCTTAC-------T-ACTCAAGACC-TCTG--TAC---T-AGGAC-AGTTTATGTGCAC-AATCCTAATTGATTAG--------------------AACTGAGTCTTTT---ATATCAAGGTCCCTG--CAT---CATCTT--TGCTTTACAT-CAAGA-G---GGTGC-T-G---GTTACCT-A-----ATGCCCCT
ponAbe2_Orangutan/chrX/71290696-71290429/1-268              CCTTAC-------T-ACTCAAGACC-TCTG--TAC---T-AGGAC-AGTTTATGTGCAC-AATCCTAATTGATTAG--------------------AACTGAGTCTTTT---ATATTAAGGTCCCTG--CAT---CAGCTT--TGCTTTACAT-CAAGA-G---GGTGC-T-G---GTTACCT-A-----ATGCCCCT
papAnu2_Baboon/chrX/65021816-65021549/1-268                 CCTTAC-------T-ACTTAAGACC-TCTG--TAC---T-AGGAC-AGTTTATGTGCAC-AATCCTAAGTGATTAG--------------------AACTGAGTCTTTT---ATATCATGGTCCCTG--CAT---CATCTT--TGCTTTACAT-CAAGA-G---GGTGC-T-G---GTTACCT-A-----ATGCCCCT
chlSab2_Green_monkey/chrX/63426317-63426050/1-268           CCTTAC-------T-ACTTAAGACC-TCTG--TAC---T-AGGAC-AGTTTATGTGCAC-AATCCTACGTGATTAG--------------------AACTGAGTCTTTT---ATATCATGGTCCCTG--CAT---CATCTT--TGCTTTACAT-CAAGA-G---GGTGC-T-G---GTTACCT-A-----ATGCCCCT
rheMac3_Rhesus/chrX/73523458-73523191/1-268                 CCTTAC-------T-ACTTAAGACC-TCTG--TAC---T-AGGAC-AGTTTATGTGCAC-AATCCTAAGTGATTAG--------------------AACTGAGTCTTTT---ATATCATGGTCCCTG--CAT---CATCTT--TGCTTTACAT-CAGGT-G---GGTGC-T-G---GTTACCT-A-----ATGCCCCT
gorGor3_Gorilla/chrX/71014833-71014567/1-268                CCTTAC-------T-ACTCAAGACC-TCTG--TAC---T-AGGAC-AGTTTATGTGCAC-AATCCTAATTGATTAG--------------------AACTGAGTCTTGT---ATATCAAG-CCCCTG--CAT---CATCTT--TGCTTTACAT-CAAGA-G---GGTGC-T-G---GTTACCT-A-----ATGCCCCT
macFas5_Crab-eating_macaque/chrX/71123852-71123586/1-268    CCTTAC-------T-ACTTAAGACC-TCTG--TAC---T-AG-AC-AGTTTATGTGCAC-AATCCTAAGTGATTAG--------------------AACTGAGTCTTTT---ATATCATGGTCCCTG--CAT---CATCTT--TGCTTTACAT-CAGGA-G---GGTGC-T-G---GTTACCT-A-----ATGCCCCT
calJac3_Marmoset/chrX/65407618-65407351/1-268               CCTTAG-------T-ACACAAGACC-TCTA--TAC---G-AGGAC-CATTTATATGCAC-AATCCTAATTGATTAG--------------------AAGTGAGTCCTTT---ATATCAAGGCCCCTG--TAC---GATCTT--TGCTTTACAT-CAAGA-G---GGTCC-T-G---ATTACCT-A-----ATGCCCCT
cerSim1_White_rhinoceros/JH767841/787131-786861/1-268       CTTTAC-------T-ACTCAAGAAC-TCTG--TAC---T-AGGAC-AGTTTACATGCAC-AATCCTAATTGGTTAA--------------------AACTGAACCTTTG---GTATGAAGAACCCTG--CAC---CATCTT--TACTTTACAT-CTGAA-A---GGTGC-T-A---ATTACCT-A-----AGGCCCTT
saiBol1_Squirrel_monkey/JH378192/8945072-8945337/1-268      CCTTAG-------T-ATACAAAA---CCTG--TAC---G-AGGGC-AGTTTATGTGCAC-AATCCTAATTGATTAG--------------------AAGTGAGTCTTTT---ATATCAAGGTCCCTG--TAC---CATCTT--TGCTTTATAT-CAAGA-G---GGACC-T-G---ATTACCT-A-----ATGCCCCT
turTru2_Dolphin/JH479788/47784-47522/1-268                  CCTTAC-------T-ACTTAAGAAC-TCTG--CAC---T-AGGAC-ATTTTATGTGCAC-AAACCTAATTGATTAC--------------------ACCTGAGCCTTTT---GTATCAGGAACCCTG--CAC---CAT-------CTTTACTT-CTGAA-A---GGTGC-T-A---ATTATCT-A-----AGGCCATT
orcOrc1_Killer_whale/KB317041/471666-471404/1-268           CCTTAC-------T-ACTTAAGAAC-TCTG--CAC---T-AGGAC-ATTTTATGTGCAC-AAACCTAATTGATTAC--------------------GCCTGAGCCTTTT---GTATCAGGAACCCTG--CAC---CAT-------CTTTACTT-CTGAA-A---GGTGC-T-A---ATTATCT-A-----AGGCCATT
bosTau8_Cow/chrX/82265001-82265264/1-268                    CCTTAC-------T-ACTTAAGAAG-TCTG--AAC---T-AGAAC-AGTTTATGTGCAC-AAACCTAATTGATTAC--------------------ACCTCAGCCTTTT---GTATCAGGAACTCTG--CAT---CATCTT--TACTT----C-TGAAA-G---GGTGC-T-A---ATTACCT-A-----AGGCCATT
felCat8_Cat/chrX/59617086-59616822/1-268                    CCTTAC-------T-ACTCAAGAAC-AATA--CAC---T-AGGAT-ATTTTATGTGTAC-AATATTAATTGGCTAG---------------------ACTGAGCCTTTT---GTATCAGGAACCTTG--CAC---CAT-------CTCTATAT-CTAAA-A---AGTGC-G-A---ATTATCT-A-----AGGCTCTT
lepWed1_Weddell_seal/KB715187/672698-672957/1-268           CTTTA-----------CTAAAGAAC-TATA--CACT--T-AGGAT-ACTTTGTGTGTAC-AATATTAATTGATTAG---------------------ACTGAGCCTTTT---GTATTAGGAACTCTG--CAC---CAT-------CTTTACAT-CTAAA-A---GGTGC-T-A---ATTACCT-A-----AGGCTCTT
odoRosDiv1_Pacific_walrus/KB229612/224096-223835/1-268      CTTTA-----------CTAAAGAAC-TATA--TACACTT-AGGAT-ACTTTGTGTGTAC-AATATTAATTGATTAG---------------------ACTGAGCCTTTT---GTATTAGGAACCGTG--CAC---CAT-------CTTTACAT-CTAAA-A---GGTGC-T-A---ATTACCT-A-----AGGCTCTT
panHod1_Tibetan_antelope/KE116635/1250135-1250398/1-268     CTTTAC-------T-ACTTAAGAAG-TCTG--AAC---T-AGAAC-AGTTTATATGCAC-AAACCTAATTGATTAC--------------------ACCTCGGCCTTTT---GTATCAGGAACTCTG--CAT---CATCTT--TACTT----C-TGAAA-G---GGTGC-T-G---ATTAAGT-A-----AGGCCATT
capHir1_Domestic_goat/chrX/70070140-70070403/1-268          CCTTAC-------T-ACTTAAGAAG-TCTG--AAC---T-AGAAC-AGTTTATATGCAC-AAACCTAATTGATTAC--------------------ACCTCGGGTTTTT---GTATCAGGAACTCTG--CAT---CATCTT--TACTT----C-TGAAA-G---GGTGC-T-G---ATTAAGT-A-----AGGCCATT
oviAri3_Sheep/chrX/62605439-62605176/1-268                  CCTTAC-------T-ACTTAAGAAG-TCTG--AAC---T-AGAAC-AGTTTATATGCAC-AAACCTAATTGATTAC--------------------ACCTCGGGTTTTT---GTATCAGGAACTCTG--CAT---CATCTT--TACTG----C-TGAAA-G---GGTGC-T-G---ATTAAGT-A-----AGGCCATT
canFam3_Dog/chrX/57351865-57351603/1-268                    CTTTAC-------T-ACTCAGGAGC-TATA--CACT--T-AGGAC-AGTGTATGTATAC-ACTGTTAATTGATTAG---------------------ACTGTGTTTTTT---GTATCAGGAACCCTG--CAC---TATCTT--TACAT----C-TTAAA-A---GGTGT-T-A---ATTACCT-A-----AGGCTCTT
oryCun2_Rabbit/chrX/52385763-52385493/1-268                 CTTTCC-------T-ACTCAAGA---TCTG--CAC---T-AGGAC-AGTTGATATGCGC-AATTTTAATTTATTAG--------------------AATTGAGTCTTTTTAAAAGTCAAAATCCCTGC-CAC---TTTCTT--TGCTTTACAT-CAAGA-G---GGTGCTT-G---ATTACCT-G-----AGGCCCCT
susScr3_Pig/chrX/67179996-67179739/1-268                    CCTTTT-------TAACTTAAGAGC-GCTG--CAC---T-GGGAC-ACTCTACCTGTGC-AAACCTAATTGATTAG--------------------ACCTGAGCCTTTT---GTATTAGGAACCCTG--CAT---TAT-------CTTTACAC-CTAAA-A---GGTGC-T-A---ATTGCCT-A-----AGGCCATT
ailMel1_Panda/GL194824.1/73220-72962/1-268                  CTTTAC-------T-ACTCAAGAAC-TATA--CACT--T-AGGAC-ACTTTATGTGTAC-AATATTAATTGATTAG---------------------ACTGAGCCTTTT---GTATTAGGAACTCTG--CAC---CATCTT--TACATCACCT-TTAAA-A---GGTG-------------GT-A-----AGGCTCTT
jacJac1_Lesser_Egyptian_jerboa/JH725476/118010-118262/1-268 CCTTAG-------T-AATCAGGACC-TCTG--CAT---T-AGAAC-AGTTTATATGCAT-AATCCTAATTGA-----------------------------------------TATCAAGGTCCCTG--TAC---CATCTT--TGCTTTACAT-CAAGA-G---GGTGC-T-G---GTAACCGAA-----AAGCCCCT
otoGar3_Bushbaby/GL873882/182395-182139/1-268               CCTAACCTACAGGT-ACCCAAGACC-TCCA--CAC---T-AGGAC-AGTTTT--TACAT-AATCTTGATTGATTGG--------------------AACTGA-----------TATCAAGATCC-------------TCTT--TGCTTTACAT-CAAGA-G---GGTGC-T-A---ATAACTT-A-----ATGCATCT
triMan1_Manatee/JH594676/11291264-11291018/1-268            ----------------TCAAGGGAC-TCTG--CAC---T-AGGAG-AGTTTATGTGCAC-AACCCTGA----TTAG--------------------AACTGAATCTTTT---TTATCAGGATCCCTG--CAC---CATTTT--TGCTTTATGTCCAAGG-G---GATGC-T-G---ATTACCC-A-----AGTCCCCT
musFur1_Ferret/GL897241/646107-646362/1-268                 CTTTA-----------CTAAAGAAC-TATA--CACA--T-AGGAC-AC--TATGTGTAC-AATATTAATTGATTAG---------------------ACTGAGCCTTTT---GTATTAGGAACTCTG--CAC---CAT-------CTTTACAT-CTAAA-A---GGTGC-T-A---ATTATTG-A-----AGGCTCTT
mm10_Mouse/chrX/103478137-103477894/1-268                   ----------------CCAAAAACC-TCTG--CAC---T-GGAAC-ATTTTATGTGGAT-AATCCTGAC---TAGG--------------------AATTGAGTCTTT-----TCTCAAGGTCCTAA--TAC---TACCCT--TGCTTTATGT-AAAGA-G---GGTGC-T-G---ATTACTT-A-----ATGCCTCT
ochPri3_Pika/JH802116/2830015-2829777/1-268                 CTTTAC-------T-ACTTAAGAGC-TCTG--CTC---T-AGGGC-GGTTGATGTGCAC-AATGTTAATCTAGTAG--------------------AACTGAGAGTCTA---AAATTAGAATCCCTGC-CAC---TTTCTT--TGCTTTACAT-CGAGA-A---GGTGC-TCG---ATTACTT-G-----AAGCCCCT
camFer1_Bactrian_camel/KB018594/91909-92108/64-268          CCTTAC-------T-ACTTAAGAAC-TATG--CAC---T-AGGAT-ACCTTATGTGCAC-AAACCTAATTGATTAG--------------------ACATGAGGCTTTT---GTATCAGGAACTCTG--CAT---CAT-------CTTTACAT-CTGAA-A---GGTGC-T-A---ATCACCT-A-----ATGCCATT
speTri2_Squirrel/JH393493/489188-488943/1-268               TCTTAC-------T-ACTCAAGACC-TCTG--TAC---T-AGGAC-AGTTTATGTGCAC-AATCCTAGTTGATTAT--------------------AACAAAATCTTTG---ATATTAAG----------------ATCTT--TGC-TTAAAT-AAAGA-G---GGTGC-T-G---ATTACCT-A-----AAGCCCCT
vicPac2_Alpaca/KB632711/439108-438909/64-268                CCTTAC-------T-ACTTAAGAAC-TATG--CAC---T-AGGAT-ACCTTATGTGCAC-AAACCTAATTGATCAG--------------------ACATGAGGCTTTT---GTATCAGGAACTCTG--CAT---CAT-------CTTTACAT-CTGAA-A---GGTGC-T-A---ATCACCT-A-----ATGCCATT
tupChi1_Chinese_tree_shrew/KB365963/73209-72991/40-268      CCTTAC-------T-ACTGAAGACC-TCTG--CAC---C-AGG---AGTTTGTGTGCAT-GATCCTGA----TTTG--------------------AACTGAGTCTTTT---ATATTGGGATCCCTG--TAC---CATCTT--TGCTCTACAT-CAAGA-G---GGTGC-T-G---ATTACCT-A-----AGACCCTT
criGri1_Chinese_hamster/KE381632/1678348-1678591/1-268      ----------------CTGAAAA----CGG--CAC---T-GGGAC-AGTTTATGTGTAT-AATCCTGAT---TAGG--------------------AACTGAACCCTT-----TCTCAAGGTCCTTG--TAT---AACCTTAATGTATAACAT-TAATA-G---AGTGC-T-G---ATTACCT-A-----AAGCCTCT
pteAle1_Black_flying-fox/KB030901/135723-135467/1-268       CATTAC-------A--CTCATAAAC-TCTG--CAC---T-AGGAC-AGTTTGGTTGTAC-AAT-TTGATTGATTAG--------------------AACT-AGCTT-------TGTCAAGAGCAAAG--CAA---CACCC-------TTACAT-CTAAA-A---GGTGA-T-A---ATTACTT-A-----AAGCCGTT
pteVam1_Megabat/scaffold_7187/71651-71396/1-268             CATTAC-------A--CTCATGAAC-TCTG--CAC---T-AGGAC-AGTTTGGTTGTAC-AAT-TTGATTGATTAG--------------------AACT-AGCTT-------TGTCAAGAGCAAAG--CAA---CACCC-------TTACAT-CTAAA-A---GGTGA-T-A---ATTACTT-A-----AAGCCGTT
panTro4_Chimp/chrX/73642456-73642188/1-268                  GACCTC-------T-AGTCAAGACC-TTTG--CAC---T-AGGAT-AGTTAATGTGAAC-CATGGCAACTGATCAC--------------------AACAATGTCTTTC---AGATCAGATCCATTT--TAT---CCTCCT--TGTTTTACAG-CAAG--G---GATAT-T-A---ATTACCT-A-----TGTTACCT
oryAfe1_Aardvark/JH864857/138645-138405/1-268               ----------------TTAAGGGAT-ACTG--CAT---T-AGGAG-AGTTTATGTACAC-AGTCCTAATTGACTAG--------------------AACTGACCCCTT------ATCAGTATCCCTG--CAC---TATCTT--TGCTTTACGT-AAAGCTG---GGATC-C-C---ATCACAT-C-----ATACTCTA
tupChi1_Chinese_tree_shrew/KB365963/72849-72584/1-268       GGCCTA-------T-ATTCAAGACT-TTTG--CAC---T-AGGAT-AGTTAAAATGAAC-GATGGTAATTGACCAC--------------------ACCTATGTCTTTC---AAATCAGGCCCCCTG--TAC---CCTCTT--TGTTTTAGAG-AA--A-G---GGTGT-T-A---ATTACCT-G-----TTACCTTT
dasNov3_Armadillo/JH583104/165692-165422/1-268              GCCTAC-------T-ACTCAAGATC-CTTT--CAC---C-TGTAA-TGTTAATGTGCACAAATACCAATT--TTCT--------------------ACAGGAATGTCTT---ACACCCAAACCCTAG--CAC---CCTCTT--GGCTTTACAG-CAAGT-G---GATGC-T-G---TTCACCT-C-----ATGCCCCT
micOch1_Prairie_vole/chrUn_JH996487/1886055-1886289/1-268   ----------------CTGAAAA-C-TTTG--CAT---G-GGAAC-A-TTGATATAGAC-GATCCTAAT---TAGA--------------------AACTGAACCATT-----TCTCAAGGTCCTTC--CTTGTACAGCCT--TGCTTTACGT-TAAGA-G---GGTGC-T-G---ATTACCT-A-----AAGCCTCT
mesAur1_Golden_hamster/KB708354/1519346-1519582/1-268       ----------------CTGAAAA----CTG--CAC---T-GGGACGACAGTTTGTGTAT-AATCCTGAT---TAGA--------------------AACTGAACCTTT-----TCTTAAGGTCCTTG--TAT---AACCTT--AGCTTTACAT-TAAGA-G---AGTGC-T-G---ATTACCT-A-----AAGCCTCT
rn6_Rat/chrX/74342136-74341897/1-268                        ----------------TTAAAAACCTTCTG--CCC---TGGGGAC-AG---ATGGATAT-ATTTATGGATGAT------------------------CCTGAATCTTT-----TTTCAAGGTCCTAA--TAC---TACCTC--TGCTTTATGT-CAAGA-GT--GTTGC-T-G---ATTACCT-G-----AAGCCTCT
loxAfr3_Elephant/scaffold_24/27924893-27925163/1-268        TCCCAC-------T-ATTCAAGATC-CCTA--CAT---C-TGAAA-AGGTCACATACAC-AATT--------TTCT--------------------ACAAGCATGTCTT---ACACCAGAAGCCCTG--CAC---CCTCTT--TGCTTTAGAG-CAGG--G---AGTGC-T-G---TTCACCT-A-----ATACCCCT
camFer1_Bactrian_camel/KB018594/99711-99974/1-268           ACCCTT-------T-ATTCAAGACC-TTTA--TAC---T-AGG----------GTGAAC-TATAGTAATTGACCAC--------------------AAATGAGTCTTT-----TGCTTAAGTCCCTG--TAC---TATCTT--TGTTTTACA--AGAAA-A---TATAT-T-A---ATTACCT-C-----AGTTACTT
nomLeu3_Gibbon/chrX/66550090-66549912/75-260                GACCTC-------T-ACTCAAGA-----------C---C-AGGAT-AGTTAATGTGAAT-CATGGCAATTGATCAC--------------------AACAATGTCTTTC---AGATCAGATCCATTG--TAT---CCTCCT--TGTTTTACAG-CAAG--G---GATAT-T-A---ATTACCT-A-------------
myoDav1_Davids_myotis_bat/KB105958/133547-133277/1-268      GCCCAC-------T-ACTCAAAAGA-TTTGTTCAC---T-TGGAA-GTTTCATGTGCAC-AAATGTAATT--TTGT--------------------AAGTAAATCTTA-----TATCAGAATGACTG--TAC---CCTCCT--TGCTTTAGAG-CAAGG-A---GATGC-T-A---TTCAACG--------GGCCCCT
nomLeu3_Gibbon/chrX/66545374-66545119/1-268                 GCCCAC-------T-ACTCAAGACT-CTGT--CAC---T-TGGAA-TGTTCATGTGCAC-AAACACAAT---TCTC-------------------------------------TAAGCATATGCCTG--TAC---CACCTT--TACTTTAGAG-CAGGG-G---GATGT-T-A---TTCACTT-A-----GTGCCCCT
chiLan1_Chinchilla/JH722051/288014-288270/1-268             GATCTC-------T-ATTCAGGACT-TCTA--CAT---T-AGGAT-AGTTAACGTGAAT-CATATTAATTG-GCCG--------------------AACTATGTCTTTC---TAATCAAG----CTT--TCC---TTGCTC--TACTTTACAG-CAAG--G---GGTGT-T-A---ATCAGCT-A-----AGGCCCCT
eptFus1_Big_brown_bat/JH977917/206282-206550/1-268          GCCCAC-------T-ACTCAAAAGA-TTTGTTCAC---T-TAGAA-GTTTCATGTGCAC-AAATGTAATT--TTGT--------------------AAGTAAGTCTTA-----TATCAGAATGACTG--TAC---CCTCCT--TGCTTTAGAG-CAAGG-A---GATGC-T-A---TTCAACG-G-----GCCCCTCT
vicPac2_Alpaca/KB632711/427203-426942/1-268                 ACCCTT-------T-ATTCAAGA---CTTA--TAC---T-AGG----------GTGAAC-TATAGTAATTGACCAC--------------------AAATGACTCTTT-----TGCTTAAGTCCCTG--TAC---TCTCTT--TGTTTTACA--AGAAA-A---TATAT-T-A---ATTACCT-C-----AGTTACTT
hetGla2_Naked_mole-rat/JH602149/7448257-7448528/1-268       GCCCAC-------C-ACTCAAAACT-CTTT--GAC---T-TGGAA-ACTTCATGTACAC-AAATAAAATT--TTCT--------------------AAGCATGTCTTA-----TATCAGAACTCCTG--TAC---GCTCTT--TGCTTTAAAG-CAGAG-A---GATGC-T-----TTCACCT-A-----GTATCCTT
conCri1_Star-nosed_mole/JH655896/1144537-1144340/25-228     CTTAC-----------CTTTAGAAG-TCTG--CGC---T-GGGGC-GGTTTATGTGCAC-AATCCGACCTGATTTG---------------------AATGGAATTTTT---GTATCTGGAACCCTA--AAG---TCTCT----------------------------------------------------------
octDeg1_Brush-tailed_rat/JH651887/394374-394633/1-268       GATCTT-------T-ACTGAAGACT-TCTG--CATT--T-AGGAT-AATTAATGTG----AATCATAAT----------------------------ACTATACGTTTC---AAATCAAG---CTTG--TAG---C-CCTC--TGCCTCACAG-CAGG--G---GGCGT-T-A---ATTAGCT-ATTTTGTTACCTTT
myoLuc2_Microbat/GL429771/10793143-10793432/1-268           ACCTAC-------T-ATTGA-GACC-TTTA--CAT---T-TGGAC-AGTTAATGTGCAG-AATTGCTGTTTTCCAT--------------------ATCCCTATCACT------TCCAGGACTATTG--TAC---CTCCTT--TGCACTATTG-CAGG--G---GATAC-T-GTTTTTTCTCC-A-----AGGCCCC-
chrAsi1_Cape_golden_mole/JH823495/2869702-2869441/1-268     TCCCAC-------T-ATTTAAGACC-CTTT--TAT---C-TGAAA-AGTTCA-------------GAGTT--TTCT--------------------ACAAGCATGTCTT---ACATTAGAATCCTTG--CAC---CCGCCT--TGC-TAAGAG-CAAAG-T---GCTGC-T-G---TTCACCC-A-----TCTATTTT
echTel2_Tenrec/JH980401/1890629-1890389/1-268               TCTTCC-------T-ATTCAAGATC-CTGT--CAC---G-TGAAA-AGTTCATGTG------TCGTATT---TTCT--------------------ACAAATGTCTTG-----CACCAGAACCCCTGTACAC---CCTCTT--TGCTTTAGAG-CAAGT-ACATGCTGC-T-G---TTCACCG-A-----ATCCCCCT
eleEdw1_Cape_elephant_shrew/JH947307/3226278-3226551/1-268  TCCCAC-------T-ATTCAAGATA-TTTT--TAC---C-TGAAA-AGTTCATGGGCAC-AGTTTTC-----TATT--------------------AAGCATGCCTTA-----CACCAGAATTCCTG--TAC---CTTCTT----CTTTAGAG-CAGAA-GCA-GCTGC-T-G---TTCACCA-G-----ATACCCCT
cavPor3_Guinea_pig/scaffold_26/23407043-23407299/1-268      GCCCAC-------T-ACTCAAGAGT-CTTG--CAC---T-TGAAA-AATTCA--TGTAC-AGACACATT---TTCT--------------------AAGCATGTATTA-----TATCAAAACTCTTG--TA------CCTT--TGCTTTAAAG-CA-GA-G---AGAGA-T-G---CTTTCTT-C-----TAGTATCT
eriEur2_Hedgehog/JH835576/1282629-1282503/118-247           CCTTAC-------T-AAAATAAACA-TCTG--TAC---T-AGAAC-AGTAAATGTGCAC-AGTTCTAAC---TGGA--------------------AAATATCCCTTTC---ATATCAGATAACTCT--GAC---CTTTTT--TGATTTACAC-TGAGA-G---GG--------------------------------
conCri1_Star-nosed_mole/JH655896/1137845-1137570/1-268      -TCTGC-------T-ACTCAAAA-C-CTTA--CACA--A-AATGC-AGCTCATGTGCAC-AATCTTAGTTGCCTGATATACATTTTCAGTTGAATTAACTGAGTCCATG---GC------ACCTTTA--CAC---CCTCTT--TGCTTTACTG-CAAG--G---GGTAA-T-A---GCCACTT-A-----AGGTTCCT
#=GC SS_cons                                                -<<<_______________>>>->>->>>>-->-------->>---->>>>>->>>>>,,,,,,<<<<____>>>>,,,,,,,,,,,,,,,,,,,,,,,,,,,,,,,,,,,,,,,,))))))),,,<--<<<---<-<<<<______________>>>>----->>>>>,,,,,,,,,,,,,,,,,,,,,,]]]]:::
#=GC SS_cons_1                                              ____________________________________________________________________________________________________________________________________________________>>>>>->:::::::::::::::::::::::::::::::::::::::::::
#=GC SS_cons_2                                              ::::::::::::::::::::::::::::::::::::::::::::::::::::::::::::::::::::::::::::::::::::::::::::::::::::<<<<________________________________________>>>>::::::::::::::::::::::::::::::::::::::::::::::::::
//
# STOCKHOLM 1.0
#=GF ID XIST_h5_intron2-exon3-intron3/19266-19553
#=GF SQ 55

#=GS chlSab2_Green_monkey/chrX/63411119-63410832/1-271           AC chlSab2_Green_monkey/chrX
#=GS panTro4_Chimp/chrX/73627887-73627600/1-271                  AC panTro4_Chimp/chrX
#=GS ponAbe2_Orangutan/chrX/71277106-71276818/1-271              AC ponAbe2_Orangutan/chrX
#=GS macFas5_Crab-eating_macaque/chrX/71108580-71108293/1-271    AC macFas5_Crab-eating_macaque/chrX
#=GS rheMac3_Rhesus/chrX/73508179-73507892/1-271                 AC rheMac3_Rhesus/chrX
#=GS papAnu2_Baboon/chrX/65006210-65005923/1-271                 AC papAnu2_Baboon/chrX
#=GS hg38_Human/chrX/73833488-73833201/1-271                     AC hg38_Human/chrX
#=GS saiBol1_Squirrel_monkey/JH378192/8961658-8961944/1-271      AC saiBol1_Squirrel_monkey/JH378192
#=GS vicPac2_Alpaca/KB632711/419485-419210/1-271                 AC vicPac2_Alpaca/KB632711
#=GS calJac3_Marmoset/chrX/65391441-65391158/1-271               AC calJac3_Marmoset/chrX
#=GS cerSim1_White_rhinoceros/JH767841/767852-767586/1-271       AC cerSim1_White_rhinoceros/JH767841
#=GS ailMel1_Panda/GL194824.1/51778-51504/1-271                  AC ailMel1_Panda/GL194824.1
#=GS nomLeu3_Gibbon/chrX/66535025-66534743/1-271                 AC nomLeu3_Gibbon/chrX
#=GS camFer1_Bactrian_camel/KB018594/107846-108119/1-271         AC camFer1_Bactrian_camel/KB018594
#=GS equCab2_Horse/chrX/55237785-55237516/1-271                  AC equCab2_Horse/chrX
#=GS odoRosDiv1_Pacific_walrus/KB229612/203232-202950/1-271      AC odoRosDiv1_Pacific_walrus/KB229612
#=GS orcOrc1_Killer_whale/KB317041/455814-455520/1-271           AC orcOrc1_Killer_whale/KB317041
#=GS turTru2_Dolphin/JH479788/30338-30044/1-271                  AC turTru2_Dolphin/JH479788
#=GS lepWed1_Weddell_seal/KB715187/694331-694612/1-271           AC lepWed1_Weddell_seal/KB715187
#=GS triMan1_Manatee/JH594676/11276497-11276219/1-271            AC triMan1_Manatee/JH594676
#=GS felCat8_Cat/chrX/59596477-59596195/1-271                    AC felCat8_Cat/chrX
#=GS pteAle1_Black_flying-fox/KB030901/120809-120531/1-271       AC pteAle1_Black_flying-fox/KB030901
#=GS loxAfr3_Elephant/scaffold_24/27931475-27931756/1-271        AC loxAfr3_Elephant/scaffold_24
#=GS myoLuc2_Microbat/GL429771/10798827-10799107/1-271           AC myoLuc2_Microbat/GL429771
#=GS susScr3_Pig/chrX/67163655-67163364/1-271                    AC susScr3_Pig/chrX
#=GS pteVam1_Megabat/scaffold_7187/57715-57438/1-271             AC pteVam1_Megabat/scaffold_7187
#=GS myoDav1_Davids_myotis_bat/KB105958/128484-128209/1-271      AC myoDav1_Davids_myotis_bat/KB105958
#=GS dasNov3_Armadillo/JH583104/155816-155527/1-271              AC dasNov3_Armadillo/JH583104
#=GS eptFus1_Big_brown_bat/JH977917/215898-216186/1-271          AC eptFus1_Big_brown_bat/JH977917
#=GS oryCun2_Rabbit/chrX/52375999-52375701/1-271                 AC oryCun2_Rabbit/chrX
#=GS bosTau8_Cow/chrX/82281010-82281373/1-271                    AC bosTau8_Cow/chrX
#=GS canFam3_Dog/chrX/57334905-57334639/1-271                    AC canFam3_Dog/chrX
#=GS ochPri3_Pika/ALIT01128891/343-47/1-271                      AC ochPri3_Pika/ALIT01128891
#=GS panHod1_Tibetan_antelope/KE116635/1267344-1267699/1-271     AC panHod1_Tibetan_antelope/KE116635
#=GS oviAri3_Sheep/chrX/62586464-62586109/1-271                  AC oviAri3_Sheep/chrX
#=GS conCri1_Star-nosed_mole/JH655896/1127419-1127161/1-271      AC conCri1_Star-nosed_mole/JH655896
#=GS micOch1_Prairie_vole/chrUn_JH996487/1892860-1893145/1-271   AC micOch1_Prairie_vole/chrUn_JH996487
#=GS hetGla2_Naked_mole-rat/JH602149/7454753-7455010/1-271       AC hetGla2_Naked_mole-rat/JH602149
#=GS musFur1_Ferret/GL897241/664847-665099/1-271                 AC musFur1_Ferret/GL897241
#=GS speTri2_Squirrel/JH393493/481315-481049/1-271               AC speTri2_Squirrel/JH393493
#=GS oryAfe1_Aardvark/JH870324/4590-4304/1-271                   AC oryAfe1_Aardvark/JH870324
#=GS chrAsi1_Cape_golden_mole/JH823495/2863439-2863155/1-271     AC chrAsi1_Cape_golden_mole/JH823495
#=GS tupChi1_Chinese_tree_shrew/KB365963/54433-54215/60-271      AC tupChi1_Chinese_tree_shrew/KB365963
#=GS capHir1_Domestic_goat/chrX/70090514-70090704/78-271         AC capHir1_Domestic_goat/chrX
#=GS cavPor3_Guinea_pig/scaffold_26/23413274-23413535/1-271      AC cavPor3_Guinea_pig/scaffold_26
#=GS jacJac1_Lesser_Egyptian_jerboa/JH725476/126459-126723/1-271 AC jacJac1_Lesser_Egyptian_jerboa/JH725476
#=GS mm10_Mouse/chrX/103470787-103470513/1-271                   AC mm10_Mouse/chrX
#=GS sorAra2_Shrew/JH798316/444681-444412/1-271                  AC sorAra2_Shrew/JH798316
#=GS mesAur1_Golden_hamster/KB708354/1526175-1526437/1-271       AC mesAur1_Golden_hamster/KB708354
#=GS rn6_Rat/chrX/74334865-74334599/1-271                        AC rn6_Rat/chrX
#=GS eleEdw1_Cape_elephant_shrew/JH947307/6736862-6736660/60-271 AC eleEdw1_Cape_elephant_shrew/JH947307
#=GS otoGar3_Bushbaby/GL873882/162987-162822/80-245              AC otoGar3_Bushbaby/GL873882
#=GS echTel2_Tenrec/JH980401/1885136-1884829/1-271               AC echTel2_Tenrec/JH980401
#=GS criGri1_Chinese_hamster/KE381632/1684797-1684988/84-271     AC criGri1_Chinese_hamster/KE381632
#=GS chiLan1_Chinchilla/JH722051/305067-305236/82-267            AC chiLan1_Chinchilla/JH722051

chlSab2_Green_monkey/chrX/63411119-63410832/1-271           ATGTCTAATGCTT-------CAGTTT-ATACTTCCTAGGT-------------------------------TTTTT---------TC------------GTTG-GGGTTTTTGTAACTCT----T-----------------------------------------------TTGG------TA-----TCCTACCGGTG
panTro4_Chimp/chrX/73627887-73627600/1-271                  ATGTCTAATGCTT-------CAGTTT-ATACTTCCTAGGT-------------------------------TTTTT---------TC------------ATTG-GGGTTTTTGTAACTCT----T-----------------------------------------------TTGG------TA-----TCCTACCGGTG
ponAbe2_Orangutan/chrX/71277106-71276818/1-271              ATGTCTAATGCTT-------CAGTTT-ATACTTCCTAGGT-------------------------------TTTTTT--------TC------------ATTG-GGGTTTTTGTAACTCT----T-----------------------------------------------TTGG------TA-----TCCTACCAGTG
macFas5_Crab-eating_macaque/chrX/71108580-71108293/1-271    ATGTCTAATGCTT-------CAGTTT-ATACTTCCTAGGT-------------------------------GTTTT---------TC------------GTTG-GGGTTTTTGTAACTCT----T-----------------------------------------------TTGG------TA-----TCCTACCGGTG
rheMac3_Rhesus/chrX/73508179-73507892/1-271                 ATGTCTAATGCTT-------CAGTTT-ATACTTCCTAGGT-------------------------------GTTTT---------TC------------GTTG-GGGTTTTTGTAACTCT----T-----------------------------------------------TTGG------TA-----TCCTACCGGTG
papAnu2_Baboon/chrX/65006210-65005923/1-271                 ATGTCTAATGCTT-------CAGTTT-ATACTTCCTAGGT-------------------------------TTTTC---------TC------------GTTG-GGGTTTTTGTAACTCT----T-----------------------------------------------TTGG------TA-----TCCTACCGATG
hg38_Human/chrX/73833488-73833201/1-271                     ATGTCTAATGCTT-------CAGTTT-ATACTTCCTAGGT-------------------------------TTTTT---------TC------------ATTG-GGGTTTTTGTAACTCT----T-----------------------------------------------TTGG------TA-----TCCTACCGGTG
saiBol1_Squirrel_monkey/JH378192/8961658-8961944/1-271      ATGTCTAATGCTT-------CAGGTT-ATACTTCCTAGG--------------------------------TTTTT---------TT------------GTTG-GGGTTTTTGTAACACT----T-----------------------------------------------TTGG------TA-----TTCTACTGGTG
vicPac2_Alpaca/KB632711/419485-419210/1-271                 ATATCTAATGCTT-------CAGGTG-AACGCTTCTTAGT-------------------------------TTTTT---------TCTTGTT-------GTTG-AGGTTTTCTCAACAGT----T-----------------------------------------------TTGG------TA-----TGTTACTG---
calJac3_Marmoset/chrX/65391441-65391158/1-271               ATGTCTAATGCTT-------CAGGTT-ATACTACCTAGGT-------------------------------TTGT--------------------------TG-GGGTTTTTGTAACACT----T-----------------------------------------------TTGG------TA-----TCCTACTGGTC
cerSim1_White_rhinoceros/JH767841/767852-767586/1-271       ATATCTAATGTTT-------CAGGTT-AATGCTTCCTAGT-------------------------------GTTTT---------TT------------GTTG-AGGTTTTCTCAACAGT----T-----------------------------------------------TT-G------TA-----TCCTCCTG---
ailMel1_Panda/GL194824.1/51778-51504/1-271                  ATATCTAATTCTT-------CAGGTTAATGCTTCCTAGTT-------------------------------TTTTG---------TT------------GTTG-AGGATTTCTCAGCAGT----T-----------------------------------------------TTGT------TA-----TCCTCCTG---
nomLeu3_Gibbon/chrX/66535025-66534743/1-271                 ATGTCTAATGCTT-------CAGTTT-ATACTTCCTGGGT-------------------------------TTTTT---------TC------------ATTG-GGGTTTTTGTAACTCT----T-----------------------------------------------TTGT------TA-----TCCTACCAGTG
camFer1_Bactrian_camel/KB018594/107846-108119/1-271         ATATCTAATGCTT-------CAGGTG-AACGCTTCTTAGT-------------------------------TTTTT---------TCTTGTT-------GTTG-AGGTTTTCTCAACAGT----T-----------------------------------------------TTGG------TA-----TGTTACTG---
equCab2_Horse/chrX/55237785-55237516/1-271                  ATATCTGATGCTT-------CAGGTTAATACTTCCTAGTT-------------------------------TTTTTC--------TT------------GTTG-AGGTTTTCTCAACAAT----T-----------------------------------------------ATA-------TA-----TCCCGCTG---
odoRosDiv1_Pacific_walrus/KB229612/203232-202950/1-271      ATATCTAATGCTT-------CAGGTTAATGCTTCCTAGTT-------------------------------TTTTTGTTTGTTTGTT------------TTTG-AGGGTTTCTCAGCAGT----T-----------------------------------------------CTGG------TA-----TCCTCCTG---
orcOrc1_Killer_whale/KB317041/455814-455520/1-271           ATATCTAATGCTT-------CAGGTT-AATGCTTCTTAATGGCTTTTGTTTTGTTTTGTTTTGTTT-----GATTG---------TT------------GTTG-AGGTTTCCTCAGCAGT----T-----------------------------------------------TT-G------TA-----TCTTACTG---
turTru2_Dolphin/JH479788/30338-30044/1-271                  ATATCTAATGCTT-------CAGGTT-AATGCTTCTTAATGGCTTTTGTTTTGTTTTGTTTTGTTT-----GATTG---------TT------------GTTG-AGGTTTCCTCAGCAGT----T-----------------------------------------------TT-G------TA-----TCTTACTG---
lepWed1_Weddell_seal/KB715187/694331-694612/1-271           ATATCTAATACTT-------CAGGTTAATGCGTCCTAGTTTTTGTTTGTTT--------------------GTTTG---------TT------------TTTG-AAGGTTTCTCAGCAGT----T-----------------------------------------------CTGG------TA-----ACCTCCTG---
triMan1_Manatee/JH594676/11276497-11276219/1-271            ATATCTAATGCTT-------TAGGATGATGCATCCTAGTT-------------------------------TTATTGTTA-----TT------------GTTG-AGATTTTCTCAACAGT----T-----------------------------------------------TTGG------TA-----TCCTACTG---
felCat8_Cat/chrX/59596477-59596195/1-271                    ATACCTGGTGCTTTCCACACCATACC-ATACAAAGTGCTT-------------------------------TGTTT---------TT------------ATTGTTGGATTTCTCAACAGT----T-----------------------------------------------TTGG------TG-----TCTTCCTG---
pteAle1_Black_flying-fox/KB030901/120809-120531/1-271       GCATCTAATGATT-------CAGGTTAATGCTTCCTACTT-------------------------------TGTTG---------TT------------GTTG-AGGTTTTCTGTGTAGTGTGAT-----------------------------------------------ATCC------TC-----TCCTACTG---
loxAfr3_Elephant/scaffold_24/27931475-27931756/1-271        ATATCTAATGCTT-------TAAGACGATGCATCCTAGTT-------------------------------TTATTGTTA-----TT------------GTTG-AGATTTTCTCAACAGT----T-----------------------------------------------TTGG------TA-----TCCTACTGGTG
myoLuc2_Microbat/GL429771/10798827-10799107/1-271           ATATCTAATGATT-------CAGGTTCATGCTTCCTAGGT-------------------------------TTTTT---------TCTATGTT------GTTG-AGACTTTCTCAACCGT----T-----------------------------------------------TTTGGTATCCTA-----TCCTACTG---
susScr3_Pig/chrX/67163655-67163364/1-271                    ATATCTAATGCTT-------CAAGTT-ATTGCTGCTTCATTTTTTGTTTTGTTTTGTTTT-----------TATTG---------TA------------GTTG-ATGTTTTCTCAACACT----T-----------------------------------------------TTGG------TA-----TCTTACTG---
pteVam1_Megabat/scaffold_7187/57715-57438/1-271             GCATCTAATGATT-------CAGGTTAATGCTTCCTACTT-------------------------------TGTTG---------TT------------GTTG-AGGTTTTCTGTGTAGT----------------------------------------------------GTGA------TA-----TCCTCTCGTAC
myoDav1_Davids_myotis_bat/KB105958/128484-128209/1-271      ATATCTAATGATT-------CAGGTTCATACTTCCTAGGT-------------------------------TTTTT---------TCTATGTT------GTTG-AGACTTTCTCAACCGT----T-----------------------------------------------TTTGGTATCCTA-----TCCTACTG---
dasNov3_Armadillo/JH583104/155816-155527/1-271              ATGCCTAATGCTT-------CAGGTT-GATGTTTCCTAGT-------------------------------TTTTT---------TC------------ATTG-AGGTTTTCTCAACAGT----T-----------------------------------------------TTGT------TT-----TCCTACTGATG
eptFus1_Big_brown_bat/JH977917/215898-216186/1-271          ATATCTAATGATT-------CAGGTTCATGTTTCCTAGGT-------------------------------TTTTT---------TTTTATGTGTT---GTTG-AGACGTTTTCAACCAT----T-----------------------------------------------TTGG------TAACCTATCCTACTG---
oryCun2_Rabbit/chrX/52375999-52375701/1-271                 ATGTCTAATGCTT-------CAGGTT-TTACTTCCTGGTGGTTTTTTTGTTTTTGGTTTTGGTT-------TTTTT---------TG------------GTTG-GGGTTTGGTATCCTAC----TGGTGCT-----------------------------------------TTGG------TA-----GACTGCTG---
bosTau8_Cow/chrX/82281010-82281373/1-271                    ATATCTAATGTTT-------CAGGTTAATGCTTCTTAGTGGTTTTTCTTTCTTTTTTTT------------TTTTA---------TT------------GTTG-AGGTTTTCTCAGCATT----TAAAAAAAAT--------------------------------------TGTT------TT-----TTTTAATTGAA
canFam3_Dog/chrX/57334905-57334639/1-271                    ATATGTAATGCTT-------TAGGTTAATGCTTCCAA--T-------------------------------TTCTT---------TT------------GTTG-AAGATTTCTCAGCAGT----T-----------------------------------------------CTAG------TG-----TCCTCCTG---
ochPri3_Pika/ALIT01128891/343-47/1-271                      ATGTCCAATGCTT-------CAGGTT-TTACTTCCTAGTT-------------------------------CCTAT---------TGGACAGGGGGAGGGTTG-GGATTTTCGGAGCAGT----T-----------------------------------------------TTGG------TA------TCTACTGGTG
panHod1_Tibetan_antelope/KE116635/1267344-1267699/1-271     ATATCTAATATTT-------CAGGTTAATGCTTCTTAGTGGGTTTGTTGT---------------------TGCTG---------TT------------GTTG-AGGTTTTCTCAGCATT----TAAAAAAAATTTATTTTTTTAAATTGAAGGGTAATTGCTTTAAAGAATTCTG------TT-----ATTTTCTGTCA
oviAri3_Sheep/chrX/62586464-62586109/1-271                  ATATCTAATATTT-------CAGGTTAATGCTTCTTAGTGGGTTTTTTGT---------------------TGTTG---------TT------------GTTG-CAGTTCTCTCAGCATT----T-----------------------------------------------AAAA------AA-----AATTTATTTTT
conCri1_Star-nosed_mole/JH655896/1127419-1127161/1-271      ATACCTAATGCTT-------CAGGTT-AATGCTTCCTAGC-------------------------------TTTTT---------AT------------CTTG-AGTTTTTCTCAGTAAT----T-----------------------------------------------TTGG------TA-----TCTTACTGAA-
micOch1_Prairie_vole/chrUn_JH996487/1892860-1893145/1-271   GGGTCTAATGTGT-------CAGGTT-ATAATTCCTAGATATTTTGTTGTTTTCT----------------TTTAT---------CA------------TCTG-GGTTTTTCTCACCAGT----T-----------------------------------------------CTTA------TA-----GTCTAATAAA-
hetGla2_Naked_mole-rat/JH602149/7454753-7455010/1-271       ATGTCTAATACCT-------CAGATT-ATATCTTATAACT-------------------------------CCCTA---------CCCCCA--------ATTA-GGATTTTTTAAACAGT----T-----------------------------------------------TTGG------TA-----GTTTACTG---
musFur1_Ferret/GL897241/664847-665099/1-271                 AGATCTAATGTTT-------C----------CTAGTTTTT-------------------------------TGTTG---------TT------------GCTG-AGGATTTCTCAGCAGT----------------------------------------------------CCGG------TA-----CACTCCTG---
speTri2_Squirrel/JH393493/481315-481049/1-271               CTGTCTAATGCTT-------CATGTT-ATACTTCCTAGTCCCCCAA-------------------------CCCCT---------GC------------AATT-TTTACTTAAAACCAGT----T-----------------------------------------------TTGG------TA-----TCTTACTG---
oryAfe1_Aardvark/JH870324/4590-4304/1-271                   ATGTCT------T-------CAAGATGATGTATCCCAGTT-------------------------------TTGTTGCTA-----TT------------ATTG-AAATTTTCTCAACAGT----T-----------------------------------------------TCAA------TA-----TCCTGTTGGTG
chrAsi1_Cape_golden_mole/JH823495/2863439-2863155/1-271     ATATTTAATGCTT-------CAGAAG-AAGCCTACTAGTT-------------------------------TTGTTA--------TT------------ATTG-TTGAGATTGCCACAGT----T-----------------------------------------------TTTG-------A-----TCTTACTGATG
tupChi1_Chinese_tree_shrew/KB365963/54433-54215/60-271      ----------------------------------------------------------------------------------------------------------------------------T-----------------------------------------------CTAG------TA-----GTCTTCTG---
capHir1_Domestic_goat/chrX/70090514-70090704/78-271         --------------------------------------------------------------------------------------------------------------------------------------------------------------------------------------------------------
cavPor3_Guinea_pig/scaffold_26/23413274-23413535/1-271      GTGTCTAATACTT-------CAGGTT-GTATATTATAGCC-------------------------------TTCCA---------TCTCCA--------GTTA-GGATTTTTTAAACAGT----T-----------------------------------------------TTGG------TA-----GTTTACTG---
jacJac1_Lesser_Egyptian_jerboa/JH725476/126459-126723/1-271 ATGTCCAATGCTT-------CAGGTT-ATACTTTCTAGTG-------------------------------TTTTTGTTTTA---TC------------ATTG-GGGTTTGCTCAACAGT----T-----------------------------------------------TTGG------AA-----AAC-ACTGAG-
mm10_Mouse/chrX/103470787-103470513/1-271                   AGGTCTAATGTGT-------CAAGTT-ATACCTCCTAAGTAAATACCTCA---------------------TTATT---------TT------------CATG-TGGAATTTTCAACAAT----T-----------------------------------------------TTTG------TA-----GTCTAATGAT-
sorAra2_Shrew/JH798316/444681-444412/1-271                  GTATGTAATGCTT-------CAGGTTAATGCTTGCTAGTT-------------------------------TTTTT---------GC------------CTTG-CAGTTTTCTTAATAGT----T-----------------------------------------------TTGG------TG-----TCTTGCTA---
mesAur1_Golden_hamster/KB708354/1526175-1526437/1-271       GTGTCTAATGTGT-------TGTTTT-CT------------------------------------------TTTAA---------CA------------GCTG-GGGTTTTCTCAAAAGT----T-----------------------------------------------TTTG------TA-----GTCTAATGGA-
rn6_Rat/chrX/74334865-74334599/1-271                        GGGTCT---GTGT-------CAGGTT-ATACTTCCTAGTT-------------------------------TATAC---------CC------------CCAT-TGGATTTCTCAACAAT----T-----------------------------------------------TTTG------TA-----GTCTAATGAG-
eleEdw1_Cape_elephant_shrew/JH947307/6736862-6736660/60-271 ----------------------------------------------------------------------------------------------------------------------------T-----------------------------------------------TTAT------TG-----TTCTACTG---
otoGar3_Bushbaby/GL873882/162987-162822/80-245              --------------------------------------------------------------------------------------------------------------------------------------------------------------------------------------------------------
echTel2_Tenrec/JH980401/1885136-1884829/1-271               AAGTCTA-----T-------CAACTA-TTACCCCTTGGGATCTCAAAAAAACAGTAACCTTCTGAGCAAACTTATT---------TG------------CCTT-GAGTTTCTCTGGCCCA----G-----------------------------------------------CAGG------TT-----ATCTTGTAAAT
criGri1_Chinese_hamster/KE381632/1684797-1684988/84-271     --------------------------------------------------------------------------------------------------------------------------------------------------------------------------------------------------------
chiLan1_Chinchilla/JH722051/305067-305236/82-267            --------------------------------------------------------------------------------------------------------------------------------------------------------------------------------------------------------
#=GC SS_cons                                                ::::::::::(((-------((((((,,,,,,,,,,,,,,,,,,,,,,,,,,,,,,,,,,,,,,,,,,,,,,,,,,,,,,,,,,,,<------------<<<<-<<_____>>>>>>>,,,,,,,,,,,,,,,,,,,,,,,,,,,,,,,,,,,,,,,,,,,,,,,,,,,,,,,,,,,,,,,,,,,,,,,,,,,,,,,,,,

chlSab2_Green_monkey/chrX/63411119-63410832/1-271           CTTTGGTAGCCTACTG------------------------------------------------------------AACCCTGT-----C-T----------TTCTTCTCAAGGACATTC--CGAGCATG----TGAGACCCG-AGG-ACTGCAAACAGCT-GCAAGAG-GCT----TCA----A-ATTCAGCATATCA-
panTro4_Chimp/chrX/73627887-73627600/1-271                  CTTTGGTAGCCTACTG------------------------------------------------------------AACCCTGT-----C-T----------TTCTTCTTAAGGACATTC--TGAGCATG----TGAGACCTG-AGG-ACTGCAAACAGCT-ATAAGAG-GCT----CCA----A-ATTCATCATATCT-
ponAbe2_Orangutan/chrX/71277106-71276818/1-271              CTTTGGTAGCCTACTG------------------------------------------------------------AACCCTGT-----C-T----------TTCTTCTTAAGGACATTC--TGAGCATG----TGAGACCTG-AGG-ACTGCAAACAGCT-GTCAGAG-GCT----CCA----A-ATTCAGCATATCT-
macFas5_Crab-eating_macaque/chrX/71108580-71108293/1-271    CTTTGGTAGCCTACTG------------------------------------------------------------AACCCTGT-----C-T----------GTCTTCTCAAGGACATTC--TGAGCATG----TGAGACCCG-AGG-ACTGCAAACAGCT-GCAAGAG-GCT----TCA----A-ATTCAGCATATCG-
rheMac3_Rhesus/chrX/73508179-73507892/1-271                 CTTTGGTAGCCTACTG------------------------------------------------------------AACCCTGT-----C-T----------GTCTTCTCAAGGACATTC--TGAGCATG----TGAGACCCG-AGG-ACTGCAAACAGCT-GCAAGAG-GCT----TCA----A-ATTCAGCATATCG-
papAnu2_Baboon/chrX/65006210-65005923/1-271                 CTTTGGTAGCCTACTG------------------------------------------------------------AACCCTGT-----C-T----------TTCTTCTCAAGGACATTC--TGAGCATG----TGAGACCCG-AGG-ACTGCAAACAGCT-GCAAGAG-GCT----TCA----A-ATTCAGCATATCG-
hg38_Human/chrX/73833488-73833201/1-271                     CTTTGGTAGCCTACTG------------------------------------------------------------AACCCTGT-----C-T----------TTCTTCTTAAGGACATTC--TGAGCATG----TGAGACCTG-AGG-ACTGCAAACAGCT-ATAAGAG-GCT----CCA----A-ATTAATCATATCT-
saiBol1_Squirrel_monkey/JH378192/8961658-8961944/1-271      CTTTTGGTAGCCTACTG-----------------------------------------------------------AGCCCTGT-----C-T----------TTCTTCTCAAGGACATTC--TGAGTATG----TGAGACCTG-AAG-ACTGCAAACATCT-TTAAGAG-GCT----CCA----A-ATTCAGCAGATCT-
vicPac2_Alpaca/KB632711/419485-419210/1-271                 ----------------------------------------------------------------------------AGCCCTGT-----C-T----------TTCTTCTCAAGGACATTC--CAAGCATG----TGAGACCTG-AGG-ACTGCAAGCAGCT-CTAAGAA-GCT----CCA----CTTTTCAGCAGGTCT-
calJac3_Marmoset/chrX/65391441-65391158/1-271               CTTTTGGTAGCCTACTG-----------------------------------------------------------AGCCCTGT-----C-T----------TTCTTCTCAAGGGCATTC--TGAGTATG----TGAGACCTG-AAG-ACTGCAAACAGCT-TTAAGAG-GCT----CCA----A-ATTCAGCAGATCC-
cerSim1_White_rhinoceros/JH767841/767852-767586/1-271       ----------------------------------------------------------------------------AGCCCTGT-----C-T----------TTCTTCTTAAGGACATT---TGAGCACG----TGAGACCTG-AGG-ACTGCAGGCAGCT-CTAAGAA-GCT----CTA----C-ATTGATCAGATCT-
ailMel1_Panda/GL194824.1/51778-51504/1-271                  ----------------------------------------------------------------------------AGCCCTGT-----C-T----------TTCTTCTCAAGGACATTC--AGAGTATG----TGAAACCTG-AGG-ACTGCAAGTAGCT-GTAAGCA-GCT----TCA----T-ATTCAGCATATCT-
nomLeu3_Gibbon/chrX/66535025-66534743/1-271                 CTTTGGTAGCCTACTG------------------------------------------------------------AACCCTGT-----C-T----------TTCTTCTTAAGGACATTC--TGAGCATG----TGAGACCTG-AGG-ACTGCAAACAGCT-GTAAGAG-GCT----CCA----A-ATTCAGCATATCT-
camFer1_Bactrian_camel/KB018594/107846-108119/1-271         ----------------------------------------------------------------------------AGCCCTGT-----C-T----------TTCTTCTCAAGGACATTC--CAAGCATG----TGAGACCTG-AGG-ACTGCAAGCAGCT-CTAAGAA-GCT----CCA----CTTTTCAGCAGGTCT-
equCab2_Horse/chrX/55237785-55237516/1-271                  ----------------------------------------------------------------------------AACCCTGT-----C-T----------TTCTTCTTCAGGACATTC---AAGCATG----TGAGACCTG-AGG-ACTGCAGGCAGCT-CTAAGAA-GCT----CCA----C-ATTCATCAGATCT-
odoRosDiv1_Pacific_walrus/KB229612/203232-202950/1-271      ----------------------------------------------------------------------------AGCCCTGT-----C-T----------TTCTTCTCAAGGACATTC--AGAGCATG----TGAAGCCTG-AGG-ACTGCAAGTAGGT-GTAAGCA-GCT----TCA----C-ATTCAGCAGATCT-
orcOrc1_Killer_whale/KB317041/455814-455520/1-271           ----------------------------------------------------------------------------AGCCCTGT-----C-T----------TTCTTCTCAAGGACATTC--TGAGCATG----TGAGACCTG-AGGAACTGCAAGCAGCT-TTAAGAA-GCT----CTA----C-ATTCAACAAGTCT-
turTru2_Dolphin/JH479788/30338-30044/1-271                  ----------------------------------------------------------------------------AGCCCTGT-----C-T----------TTCTTCTCAAGGACATTC--TGAGCATG----TGAGACCTG-AGGAACTGCAAGCAGCT-TTAAGAA-GCT----CTA----C-ATTCAACAAGTCT-
lepWed1_Weddell_seal/KB715187/694331-694612/1-271           ----------------------------------------------------------------------------AGCCCTGT-----C-T----------TTCTTCTCAAGGACATTC--AGAGCATG----TGAAACCTG-AGG-ACTGCAAGTAGGT-GTAAGCA-GCT----TCA----C-ATTCAGCAGATCT-
triMan1_Manatee/JH594676/11276497-11276219/1-271            ----------------------------------------------------------------------------AGCCCTGT-----T-T----------TCCTCCTCAAGGATGATC--CTGGCATG----TGAGACCTG-AGG-ACTGCAAGCTGCT-CTAAGAA-GCT----TGA----A-ATCCAGCAGATCT-
felCat8_Cat/chrX/59596477-59596195/1-271                    ----------------------------------------------------------------------------AGTCCTGT-----C-T----------TTCTTCTCAAGGACGTTC--TGAGCATG----TGAAACCTG-AGG-ACTGCAAGTAGCT-CTAAGCA-GCT----TCA----C-ATTCAGCAGATCT-
pteAle1_Black_flying-fox/KB030901/120809-120531/1-271       ----------------------------------------------------------------------------AGCCCTGT-----C-T----------TTCTTCACAAGGATATTC--TGAGAATG----TGAGACCTG-AGG-ACAGCAAGCAACT-CTAAGAA-GCT----CCA----C-ACTCAGCAGATCT-
loxAfr3_Elephant/scaffold_24/27931475-27931756/1-271        CCTTCTTCTG------------------------------------------------------------------AACCCTGT-----T-T----------TCCTCCTCAAGGATGATC--CTACCACG----TAAGACCTG-AGG-ACTGCAAGCTGCT-CTAAGAA-G--------A----A-ATCCAGCAGATCA-
myoLuc2_Microbat/GL429771/10798827-10799107/1-271           ----------------------------------------------------------------------------AGGCCTATTTTT-T-T----------TTTTTCCCAAGGACATTC--TGGATAGG----TGAGACCTG-AGG-ACTACAAGAAACT-CTAAGAA-GCT----CCA----T-ATTCAGTACATCT-
susScr3_Pig/chrX/67163655-67163364/1-271                    ----------------------------------------------------------------------------AACCCTGT-----C-T----------TTATTCTCAAGGATATTC--CAAGCAAG----TGAGCCCTG-A-G-ACTGCAAGCAGCT-CTAAGAA-GTT----CCG----C-ATTGATCAGGTCT-
pteVam1_Megabat/scaffold_7187/57715-57438/1-271             TG--------------------------------------------------------------------------AGCCCTGT-----C-T----------TTCTTCACAAGGATATTC--TGAGAATG----TGAGA-GTG-AGG-ACAGCAAGCAACT-CTAAGAA-GCT----CCA----C-ACTCAGCAGATCT-
myoDav1_Davids_myotis_bat/KB105958/128484-128209/1-271      ----------------------------------------------------------------------------AGGCCT-T-----T-T----------TTTTTTTCAAGGACATTC--TGGATAGG----TGAGACCTG-AGG-ACTACAAGAAACT-CTAAGAA-GCT----CCA----T-ATTCAGTACATCT-
dasNov3_Armadillo/JH583104/155816-155527/1-271              CTTTGGTGTCCTG---------------------------------------------------------------AGACCTGTTTTCCC-T----------TTTTCCTTAAGGATGATC--TGAGCATG----TGAGACCTGAAAG-ATGACATGGAGTT-GTAAGAG-GCT----CCA----A-ATTCAGGAGGTCA-
eptFus1_Big_brown_bat/JH977917/215898-216186/1-271          ----------------------------------------------------------------------------AGCCCTGT-----T-TTTTGTGTGTGTTTTTTCCAAGGACATTC--TGGGCATG----TGAGACCTG-AGG-ACTACAATAAACT-CTAAGGA-GCT----CCA----T-ATTCATTACATCT-
oryCun2_Rabbit/chrX/52375999-52375701/1-271                 ----------------------------------------------------------------------------AGGTCCAT-----C-T----------TTCTTCTCAGGGTCATTCC-CAACTATG----TGAGACCTG-AGG-ACTGAGAGCAGCT-GCAAGAG-ACC----TCA----A-GTTCAGCAGATCT-
bosTau8_Cow/chrX/82281010-82281373/1-271                    GGATAATTGCTGTAAAGAATTCTGTTGTTTTCTGTCAAATCTCACCATGAATATTATATTGAGCCT----------TGCCCTTT-----C-T----------TTCTTCTCAAGGACATTC--CAAGCATA----TCAGACCTG-AGG-ACTGCAAGCAACT-TTAAGAA-GCT----TCA----T-ATTCAGCAGGTCT-
canFam3_Dog/chrX/57334905-57334639/1-271                    ----------------------------------------------------------------------------AGC----T-----T-T----------ATCTTCTCAAGGAAATTC--CGAGCATG----TGAAACCTG-AGG-ATTCCAAGTAGCT-GTAGCAG--TT----TCA----C-ATTCAGCAGATCT-
ochPri3_Pika/ALIT01128891/343-47/1-271                      CTTTGGTTGATTGAAG------------------------------------------------------------AGCTTTGT-----T-T----------TT----TCAAGGCCTTTCC-CAACCATG----TGAGACCTG-AGG-ACGGCAAGCAGCTGCAAAAAG-ATT----TCA----A-GCTCCGCAGATCT-
panHod1_Tibetan_antelope/KE116635/1267344-1267699/1-271     AATCTCACCATGAATATTATATTGAGCCC-----------------------------------------------TGCCCTGT-----T-T----------TTCTTCTCAAGGACACTC--CAAGCATA----TCAGACGTG-AAG-ACTGCAAGCAACT-TTAAGAA-GCT----CCA----T-ATTCAGCAGGTCT-
oviAri3_Sheep/chrX/62586464-62586109/1-271                  TTAAATTGAAGGGTAATTGCTTTAAAGAATTCTGTTGTTTTCTGTCAAATTTCACCATGAATATTATATTGAGCCCTGCCCTGT-----C-T----------TTCTTCTCAAGGACATTC--CAAGCATA----TCAGACCTG-AAG-ACTGCAAGCAACT-TTAAGAA-GCT----CCA----T-ATTCAGCAGGGCT-
conCri1_Star-nosed_mole/JH655896/1127419-1127161/1-271      --------------------------------------------------------------------------------CTGT-----C-T----------TTCTTCTCAAGGACATTC--TCAA--------------GTG-AGG-ACTGCAAACAGCT-CTATGAATGTC----CCA----C-ATTTAGCAGATCT-
micOch1_Prairie_vole/chrUn_JH996487/1892860-1893145/1-271   ----------------------------------------------------------------------------AGCCTTGT-----C-T----------TTCTTCACAAAGATAATT--GCGGCAGA----CG----TCA-AGG-ACTGCCAGCAGCT-GATACGG-GCTTCATTCA----A-ATCCAGCAGCGCT-
hetGla2_Naked_mole-rat/JH602149/7454753-7455010/1-271       ----------------------------------------------------------------------------AACTTTAT-----C-T----------TTTTTCTCAAGGACATTC--TGGGCATG----TGAAACTT---GG-ACTGCACACAGCT-ATGGGAG-GCT----CCA----A-ATTCAGCAAATTT-
musFur1_Ferret/GL897241/664847-665099/1-271                 ----------------------------------------------------------------------------AGACCCAT-----C-T----------TTCTTCTCAAGGACATTC--AGAGCA-------------TG-AAG-ACTACAAGTAGCT-GTAAGCA-GCT----TCA----C-ATACAGCAGATTT-
speTri2_Squirrel/JH393493/481315-481049/1-271               ----------------------------------------------------------------------------AGCCCTTT-----C-T----------TTCTTCTCAAGGACATTC--AGAGCATG----TGAGATTTG-AGG-ACTGCAAGCAGCT-GAAAGAA-GCT----ACA----C-ATTCAGCAGACCT-
oryAfe1_Aardvark/JH870324/4590-4304/1-271                   CTTTAGTATCCTACTG------------------------------------------------------------AGATCTGT-----T-T----------TCTTTCTCAAGGATGATC--CTAGCATG----TGAGACCTG-AAG-ATTGTAAGCTCGT-CTAAGAA-GCT----CCA----A-ATCCAACAGATCT-
chrAsi1_Cape_golden_mole/JH823495/2863439-2863155/1-271     CTGTAATATCTTACTA------------------------------------------------------------AGCCCTGT-----T-T----------TCCTTCCCAAGATCATCC----AACATT----TGAGACCTG-AAG-ACTGCAAGCTGCT-CTAAGGA-GCT----CCA----C-ATCTAGCAGATCA-
tupChi1_Chinese_tree_shrew/KB365963/54433-54215/60-271      ----------------------------------------------------------------------------AACCCTGT-----C-T----------TTCTTCTTAAGGATATTCTGAGAGCTTG----TGAGGCCTG-AAG-ACTGCAATAAGTT-GTAAGAG-GCT----CCA----A-ATTCAACAGATCT-
capHir1_Domestic_goat/chrX/70090514-70090704/78-271         -----------------------------------------------------------------------------GCCCTGT-----C-T----------TTCTTCTCAAGGACATTC--CAAGCATA----TCAGACCTG-AAG-ACTGCAAGCAACT-TTAAGAA-GCT----CCG----T-ATTCAGCAGGTCT-
cavPor3_Guinea_pig/scaffold_26/23413274-23413535/1-271      ----------------------------------------------------------------------------AACTTTATTAT--C-T----------TTTTTGTCAAGGACATTC--TAAGCATG----TGAAACCTG-AGG-ACTATGGACAGCT-AGGCAAG-ACT----CCA----A-ATTC---AGATTT-
jacJac1_Lesser_Egyptian_jerboa/JH725476/126459-126723/1-271 ----------------------------------------------------------------------------AACCCTAT-----CTT----------TTCTTCACTAGGACA-----------------TGAGATTCA-AGG-ACTTCAAGCAAC--AAAAGAG-ACT----CCA----A-ATTCAAAAGAGC--
mm10_Mouse/chrX/103470787-103470513/1-271                   ----------------------------------------------------------------------------AGCCTTGT-----A-T----------TTCTTCACAGGGACAAACAATCCCTATG----TGAGACTCA-AGG-ACTGCCAGCAGCC-TATACAG--------CTA----C-ATTA-------CA-
sorAra2_Shrew/JH798316/444681-444412/1-271                  ----------------------------------------------------------------------------AATCATGT-----C-T----------TTCTTCTTAAAGATATTT--C--------------GATCTG-AGG-ATTGCAAGCAGCT-CTGAGAA-ACA----TCA----C-ATTCAGCAGATTC-
mesAur1_Golden_hamster/KB708354/1526175-1526437/1-271       ----------------------------------------------------------------------------AGCCTTGT-----C-T----------TTCTTTCAGGGACCAAAC--ACAGCA------CGAGACTCA-AGG-ATTCCAAGCAGCT-GACTCAG-GCTTCATTCA----A-ATTCAGCTCAT-T-
rn6_Rat/chrX/74334865-74334599/1-271                        ----------------------------------------------------------------------------AGCCTTGC-----C-T----------TTCTTCACAGGAACAATC--CTGATGTGACACTCAGACAGA-CAG-ACTGCCAGCGGCT-GATACAG-GCT----ACATTCCA-TTCCAGCAGCTCT-
eleEdw1_Cape_elephant_shrew/JH947307/6736862-6736660/60-271 ----------------------------------------------------------------------------AGCTCTGT-----T-T----------TCCTTCTCAAGGATAATC--CTAGCATG----TGAGCCTTG-AGG-ACTGAAGGTTGCT-CCTAGAG-ACT----CCA----A-ATCCAGGAGGTAT-
otoGar3_Bushbaby/GL873882/162987-162822/80-245              -------------------------------------------------------------------------------CATGT-----C-T----------TTTTTCTTAAGGACATTCC-TGAGCATG----TTAAACCTG-AGG-ACTGCAAACAGCT-ATGAAAG-GCT----CCA----A-ATTTACCCTATCT-
echTel2_Tenrec/JH980401/1885136-1884829/1-271               CACTCTTATTTGACTG------------------------------------------------------------AGTCCTGT-----T-T----------TCCTTCTTAAGGATGCTC--CGAGCACG----TGCGACGT----G-ACTGCAAACTGCT-CTGAAAG--CT----GCG----A-ATCCAGAACATC--
criGri1_Chinese_hamster/KE381632/1684797-1684988/84-271     -----------------------------------------------------------------------------------T-----C-T----------TTCTTCACAGGGACCATC--CCAGCA------TGGGACTCA-AGG-ACTGATGGCAGCT-GACACAG-GCTTCATTCA----A-ATTCAGCACATTTT
chiLan1_Chinchilla/JH722051/305067-305236/82-267            ---------------------------------------------------------------------------------TAT-----C-T----------TTTTTGTGAAGGACATTC--TGAGTATG----TGAAACTTG-AGG-ACTGCATACAGCT-AGG-GAG-TCT----CCA----A-ATTCAGCAG--TT-
#=GC SS_cons                                                ,,,,,,,,,,,,,,,,,,,,,,,,,,,,,,,,,,,,,,,,,,,,,,,,,,,,,,,,,,,,,,,,,,,,,,,,,,,,,,,,,<<<-----<-<----------<<______>>>>>>>,,,,,,,,,,,,,,,,,,,,))))))-)))::((((((---(((-((----(-(((----((--------(((--(((,,,,,

chlSab2_Green_monkey/chrX/63411119-63410832/1-271           TTCCTTTTGAGAATCTGGCCAAGC-TCCAGCAAATC--TACTTGGATG-------GGTTGCC-AGC-CACCTG-GAG----AAA-----------A------AGGTAG----TTCG-GGGAA-TTTATT---GTT-GTA-----GGGCT--TCTGTCT
panTro4_Chimp/chrX/73627887-73627600/1-271                  TTCCCTTTGAGAATCTGGCCAAGC-TCCAGCTAATC--TACTTGGATG-------GGTTGCC-AGC-TATCTG-GAG----AAA-----------A------AGGTAG----TTTG-GGGAA-TTTATT---GTT-GTA-----GTGCT--TCTGTCT
ponAbe2_Orangutan/chrX/71277106-71276818/1-271              TTCCTTTTGAGAATCTGGCCAAGC-TCCAGCTAATC--TACTTGGATG-------GGTTGCC-AGC-TATCTG-GAG----AAA-----------A------AGGTAG----TTTG-GGGAA-TTTATT---GTT-GTA-----GGGCT--TCTGTCT
macFas5_Crab-eating_macaque/chrX/71108580-71108293/1-271    TTCCTTTTGAGAATCTGGCCAAGC-TCCAGCAAATC--TACTTGGATG-------GGTTGCC-AGC-CACCTG-GAG----AAA-----------A------AGGTAG----TTCG-GGGAA-TTTATT---GTT-GTA-----GGGCT--TCTGTCT
rheMac3_Rhesus/chrX/73508179-73507892/1-271                 TTCCTTTTGAGAATCTGGCCAAGC-TCCAGCAAATC--TACTTGGATG-------GGTTGCC-AGC-CACCTG-GAG----AAA-----------A------AGGTAG----TTCG-GGGAA-TTTATT---GTT-GTA-----GGGCT--TCTGTCT
papAnu2_Baboon/chrX/65006210-65005923/1-271                 TTCCTTTTGAGAATCTGGCCAAGC-TCCAGCAAATC--TACTTGGATG-------GGTTGCC-AGC-CACCTG-GAG----AAG-----------A------AGGTAG----TTCA-GGGAA-TTTATT---GTT-GTA-----GGGCT--TCTGTCT
hg38_Human/chrX/73833488-73833201/1-271                     TTCCCTTTGAGAATCTGGCCAAGC-TCCAGCTAATC--TACTTGGATG-------GGTTGCC-AGC-TATCTG-GAG----AAA-----------A------AGGTAG----TTTG-GGGAA-TTTATT---GTT-GTA-----GTGCT--TCTGTCT
saiBol1_Squirrel_monkey/JH378192/8961658-8961944/1-271      TTCCCTTTGAGAATCTGGG-AAGC-TCCAGCTAATC--TACCTGAATG-------GGTTGCT-GGC-CACCTG-GAG----AAA-----------A------AGGTAC----TTTG-GGGAA-TTTATG---GTT-GTA-----GGGCT--TCTGTCT
vicPac2_Alpaca/KB632711/419485-419210/1-271                 TTCCTTTTGAGAATCTGGATAAGC-TCCAAACAATCT-TAAGAGGATG-------GCTTGCA-CAC-TACCTG-GAG----AAA-----------A------AGGTAG----TTTA-GGGAG-CTCATT---GTT-GTG-----TGAAT--TCTGTTT
calJac3_Marmoset/chrX/65391441-65391158/1-271               TTCCCTTTGAGAATCTGGCCAAGC-TCCAGCTAATC--TACCTGGATG-------GGTTGCC-CAC-CACCTG-GAG----AAA-----------G------AGGTAC----TTTG-GGGAA-TTTATT---GTT-GTA-----GGGCT--TCTGTCT
cerSim1_White_rhinoceros/JH767841/767852-767586/1-271       TTCCTTTTGAGAATCTGGATAAGC-TCCAACTAGTC--AAAGAGGATG-------GCTTGCA-GGC-CACCTG-GAG----AAA-----------A------AGGTAG----TTTG-GGGAG-CTCATG---CTT-GTG-----GGAAC--TCTGTCT
ailMel1_Panda/GL194824.1/51778-51504/1-271                  TTCTTTTTGAGAATATGGATAAGC-TCCAAATAATCTTTAAAATGATG-------GCTTTCA-GGC-CACCTG-GAA----AAA-----------AAAA---AGGTAG----TTTG-GGGAG-CTCATC---ATT-GTG-----GGAAT--TCTGTCT
nomLeu3_Gibbon/chrX/66535025-66534743/1-271                 TTC-----GAGAATCTGGCCAAGC-TCCAGCTAATC--TACTTGGATG-------GGTTGCC-AGC-TATCTG-GAG----AAA-----------A------AGGTAG----TTTG-GGGAA-TTTATT---GTT-GTA-----AGGCT--TCTGTCT
camFer1_Bactrian_camel/KB018594/107846-108119/1-271         TTCCTTTTGAGAATCTGGATAAGC-TCCAAACAATCT-TAAGAGGATG-------GCTTGCA-CAC-TACCTG-GAG----AAA-----------AA-----AGGTAG----TTTA-GGGAG-CTCGTT---GT----G-----TGAAT--TCTGTTT
equCab2_Horse/chrX/55237785-55237516/1-271                  TTCCTTCGGAGAATCTGGATAAGC-TCCAACTGGTCT-TAAGAGGATG-------GCTTGCA-GGC-CACCTG-GAG----AAA-----------A------AGGTAG----TTTG-GGGTG-CTCGTT---CTT-GTG-----GGAAT--TCTGTCT
odoRosDiv1_Pacific_walrus/KB229612/203232-202950/1-271      TTCTTTTTGAGAATCTGGATAAGC-TCCAAATAATCTTTAAAATGATG-------GCTATCA-AGC-CACCTG-GAA----AAA-----------AAAA---AGGTAG----TTTG-G-GAG-CTCATC---ATT-GTG-----GGAAT--TCTGTCT
orcOrc1_Killer_whale/KB317041/455814-455520/1-271           TTCCTTTTAAGAATCTGGATAAGC-TCCAACCAATC--TAAGAGGATG-------GCTTGCC-GGC-TCCCTG-GAG----AAA-----------A------AGGTAG----TGTA-AGGAG-CTTATT---ATT-GTG-----TGAAT--TCTGTCT
turTru2_Dolphin/JH479788/30338-30044/1-271                  TTCCTTTTAAGAATCTGGATAAGC-TCCAACCAATC--TAAGAGGATG-------GCTTGCC-GGC-TCCCTG-GAG----AAA-----------A------AGGTAG----TGTA-AGGAG-CTTATT---ATT-GTG-----TGAAT--TCTGTCT
lepWed1_Weddell_seal/KB715187/694331-694612/1-271           TTCTTTTTGAGAATCTGGATAAGC-TCCAAATATT---TAAAATGATG-------GCTATCA-AGC-CACCTG-GGGGA--AAA-----------A------AGGTAG----TTTG-GGGAG-CTCATC---GTT-GTG-----GGAAT--TCTGTCT
triMan1_Manatee/JH594676/11276497-11276219/1-271            TTCGTTTTGAGAATCTGGACACAC-TCCAGCTAATC--TAAAAAGATG-------ATTTGCA-GGC-CACCTG-GAG----AAA-----------A------AGGTAG----TTGT-GGGAC-TTCCAT---GTT-TGGATTTAAGGGC--TCTAACT
felCat8_Cat/chrX/59596477-59596195/1-271                    TTCCTTTTGAGAATCTGGATAAAC-TCCAAATAATC--TAAGATGATG-------GCTTGCA-GGC-CACCTG-GAA----AAA-----------AAAAAAAAGGTAG----TTTG-GGGAG-CTCATC---ATT-ATG-----GGAAT--TCTGTCT
pteAle1_Black_flying-fox/KB030901/120809-120531/1-271       TTCCTTTTGAGAATCTGGAGAAGC-TCCCACTACTC--TAAGAGGACA-------GCTTGCA-GGC-CACCAG-GAT----GAA-----------A------AGGTAG----TTAG-GGGAG-CTCACTTGGGTT-GGG-----GGGATTGTCTGTCT
loxAfr3_Elephant/scaffold_24/27931475-27931756/1-271        TTCCTTTTGAGAATCTGGACACAC-TCCAACTAATC--CAAAAAGTTG-------ATTTGCA-GGC-CAC-TG-GAG----AAA-----------A------AGGTAG----TTTG-GGGAG-CTCATT---GTT-GTG-----GGATT--TCCGTGT
myoLuc2_Microbat/GL429771/10798827-10799107/1-271           TTTCTTTTGAGAATCTGGACAAGC-TCCAACTAATT--GAA--GGATG-------GCTTGCA-GAC-CACCTG-AAG----AAA-----------A------AGGTAG----TTTG-AGGAG-TTTGTT---GT----G-----GTTAT--TCTGTCT
susScr3_Pig/chrX/67163655-67163364/1-271                    TCCCTTTTGAGAATCTGGATAAGC-TCCAACCAATC--TAAAAGGATG-------GTTTGCA-GAC-TGTCTG-GAG----AAA-----------A------AGGTAATTTATTTG-GGGAG-CCCAGT---GTT-GTA-----TGAAT--TCTCTTT
pteVam1_Megabat/scaffold_7187/57715-57438/1-271             TTCCTTTTGAGAATCTGGAGAAGC-TCCCACTACTC--TAAGAGGACA-------GCTTGCA-GGC-CACCAG-GAT----GAA-----------A------AGGTAG----TTAG-GGGAG-CTCACTTGGGTT-GGG-----GGGATTGTCTGTCT
myoDav1_Davids_myotis_bat/KB105958/128484-128209/1-271      TTTCTTTTGAGAATCTGGACAAGC-TCCAACTAATT--GAA--GGATG-------GCTTGCA-GAC-CACCTG-AAG----AAA-----------A------AGGTAG----TTTG-AGAAG-TTTGTT---GT----G-----GTTAT--TCTGTCT
dasNov3_Armadillo/JH583104/155816-155527/1-271              TTCCTTTTGAGAATCTGGACACAC-TCCAGTTAATC--TAAGAGGATG-------GTTTACT-GGC-CACCTG-GAG----AAA-----------A------AGGTAG----TTTG-AAGAG-CTTATC---TTT-GTA-----GAAC---TCTGTCT
eptFus1_Big_brown_bat/JH977917/215898-216186/1-271          TTCCTTTTGAGAATCTGGACAAGC-TCCAATTAATT--TAA--GGATG-------GCTTGCA-GAC-TATCTG-AAG----AAA-----------A------AGGTAG----TTTG-GGGAG-TTTGTT---GT----G-----GTTAT--TCTGTCT
oryCun2_Rabbit/chrX/52375999-52375701/1-271                 TTACTTTTGAGACTCCAGACCAGT-TCCAACTATTC--TAAGTGGATG-------GCTTGCA-AGT-TGCCTG-GAG----AAA-----------A------AGGTAG-----TTG-CCAAG-CTTACC---CTT-GTG-----GGACT--TTTGTCT
bosTau8_Cow/chrX/82281010-82281373/1-271                    TTCCTTTTGAGAATCTGGATAAGC-TCCAACCAATC--TCATAGGATG-------GCTTGCA-GTT-TCCCTG-GAG----AAA-----------A------AGGTAA----TGTA-AGGAG-CTTATT---GT----G-----TGAAT--TCTGTCT
canFam3_Dog/chrX/57334905-57334639/1-271                    TTCTTTTTGAGAATTTGGATAAGCTTCCAAATAATTTTTAAGATGATG-------GCTTTCA-GAC-CACCTG-GAA----AAA-----------AA-----AGATAG----TTTG-GGAAG-CTCATC---ATT-GTG-----GGAAT--TCCGTCT
ochPri3_Pika/ALIT01128891/343-47/1-271                      TTCCTTTTGATACTCTGGACAGGG-TCCAATTATTC--TACGTGCCTA-------ACTTGCA-GGC-TGCTTG-GAG----AAG-----------A------AGGTAG----TTTG-GGGAA-TTTATC---CTT-GTG-----GGGCC--TTTGTCT
panHod1_Tibetan_antelope/KE116635/1267344-1267699/1-271     TTCCTTTTGAGAATCTGAATAAGC-TCCAAGCAATC--TAATAGGATG-------GCTTGCA-ATT-TCCCTG-GAG----AAA-----------A------AGGTAG----TGTA-AGGAG-CTTATT---GT----G-----TGAAT--TTTGTCT
oviAri3_Sheep/chrX/62586464-62586109/1-271                  TTCCTTTTGAGAATCTGAATAAGC-TCCAAGCAATC--TAATAGGATG-------GCTTGCA-GTT-TCCCTG-GAG----AAA-----------A------AGGTAG----TGTA-AGGAG-CTTATT---GT----G-----TGAAT--TTTGTCT
conCri1_Star-nosed_mole/JH655896/1127419-1127161/1-271      TTCATTTTGAAAATCTGGATAATC-GCCAGTTAATC--TAAGAGGATG-------ACTTGCA-GTC-CACCTG-CAG----AAA-----------AA-----AGGTAG----CTTG-TGGAG-CTTGTT---TTT-GGG-----GGGAT--TTCACTT
micOch1_Prairie_vole/chrUn_JH996487/1892860-1893145/1-271   CTCCTTTCGAGACTCTGGACACGC-TCTAGCTAATC--TGAGCAAATA-------ACATGCA-GGC-CACATG-AAG----AAA-----------A------GGGTAC----TTGG-GAGAA-GTTCCT---ATT-CTT-----GGGGT--TCTGTCT
hetGla2_Naked_mole-rat/JH602149/7454753-7455010/1-271       TTCCTTTTGAGATTTTGGACAAGA-TCCAGCTAATC---------------------TTGCA-GGC-CACCTG-GAG----AAG-----------C------AGGTAG----TTTG-AAGAA-CTT-TT---GTC-CTT-----AGACT--TCTACCT
musFur1_Ferret/GL897241/664847-665099/1-271                 TTCTTTTTGAGACTCTGGATAAGC-TCCAAATAATCTTTAAAATGATG-------GCTATCA-TGC-CACCCGAGAG----AAA-----------A------AGATAA----TTTG-GAGAG-CTCATC---ATT-GTG-----GGAAT--TCTGTCT
speTri2_Squirrel/JH393493/481315-481049/1-271               TCCCTTTTGAGAGTCTGGACAAGC-TCCAGGTAACC--TGGGCAGAGA-------GCTTGAA-GGC-T-------AG----AAG-----------AC-----AGGCA----------GGCAC-TTTGATAG-GTG-AGG-----GTTGC--TCAATCT
oryAfe1_Aardvark/JH870324/4590-4304/1-271                   TTCCTTTTGAGAAT-TTGACATAT-TCCAGCTAATC--TAGAAAGATG-------GTTTACA-GGT-CATCTG-GAC----AAA-----------A------AGGTAG----TTTATGACAG-CTAATT---GTT-GTG-----GGTCT--TCAGTGT
chrAsi1_Cape_golden_mole/JH823495/2863439-2863155/1-271     TTCCTTTTGAGAATCTGCCCACAC-TTGAACTAATC--TAAAAAGATG-------ATGTGCA-GAC-CACCTT-GTG----AAA------------------AGGTAG----CTTG-GGAAG-CTAATT---GTT-GTG-----GAAAT--TTGTGCT
tupChi1_Chinese_tree_shrew/KB365963/54433-54215/60-271      TTCTTTTTGAGAATCTGGATAAGC-TCCAGCTAATC--TAACTGGATGGACTGAAGGTTGCA-ATC-TAACTG-GAC----AAA-----------A------AGGTAG----TGTG-GGCAT-CTTATC---ATT-GTG-----GGACT--TTTGTCT
capHir1_Domestic_goat/chrX/70090514-70090704/78-271         TTCCTTTTGAGAATCTGAATAAGC-TCCAAGCAATC--TAATAGGATG-------GCTTGCA-GTT-TCCCTG-GAG----AAA-----------A------AGGTAG----TGTA-AGGAG-CTTATT---GT----G-----TGAAT--TTTGTCT
cavPor3_Guinea_pig/scaffold_26/23413274-23413535/1-271      TTCCTTTTGAGAATTTGGACAAGA-TTCAGCTACTC---------------------TTGCA-GGC-CATCTG-GAG----AAA-----------C------AGGTAG----TTTG-AAGAC-CCTATT---GCTATTA-----GATTT--CCTGTCT
jacJac1_Lesser_Egyptian_jerboa/JH725476/126459-126723/1-271 -TCCTTTGGAGAATCTTGACAAGC-TCCTGCTAATA--TGCACAGAAA-------ACTTGCA-AGC-TATCTG-AAA----AAA-----------AA-----AGGTAGT---TTTT-GAGAA-CCTATT---GTT-GTT-----AGGCT--TCTGTCT
mm10_Mouse/chrX/103470787-103470513/1-271                   TCTCAGCAGAACTTCTCTTCAAGT-CCTCGCTACTC--TGAACAAAAA-------GCTTACA-GGC-CACATG-GAG----AAA-----------AAA----AGGTAC----TTTG-GAGAA-TTTGCT---ATT-TGG-----GGGTT--TCTATCT
sorAra2_Shrew/JH798316/444681-444412/1-271                  TCCAGTTTTGAAATCTAT--AATC-TCAAACTAACC--CAAGATGATG-------GTTTGCT-GAC-CACTTG-GAA----GAAAAGAAGTACTTA------AGGTAG----ATTA-AAGAACTTTTTT---CAT-TTT-----GCCTT--TAAGTTT
mesAur1_Golden_hamster/KB708354/1526175-1526437/1-271       TCCTTCTGGAGCCTCCGGACATGC-TCTAGCCAACC--TCAGCAAATA-------ACTTGGA-GGGACATATG-GAG----AAA-----------C------AGGTAC----TTTG-GAGAT-GTGCCT---ATTCTTT-----GAGTT--TCTGTCT
rn6_Rat/chrX/74334865-74334599/1-271                        TCCCTTC-------------AAGC-CCTAGCTAATC--TGAAGAAAAA-------GCTTACA-GGC-CACACA-GAGGGGAAAA-----------A------AGGTAC----TTTG-AAGAA-TTCCCT---TTT-GGG-----GAGTT--TCTGTCT
eleEdw1_Cape_elephant_shrew/JH947307/6736862-6736660/60-271 TTTCTTTCAAGAATCTGGACACAC-TCTTG---------AAAAAGATG-------ATTTGCA-GGT-CAACTG-AAG----AGA-----------A------AGGTAA----TTTG-GGGAG-TTTATT---GTT-AGG-----TGATA--TCTGTGT
otoGar3_Bushbaby/GL873882/162987-162822/80-245              TTCCGTTAGAGAATCTGAATAAGC-TCCAGCTAATT--TTGGTGGATG-------GCTTG-------TACCTG-GAG----AAA-----------AAGGT--AGGTAG----TCTG-GGG--------------------------------------
echTel2_Tenrec/JH980401/1885136-1884829/1-271               ---CTTCTGAGCATCTGTGCACCC-TCCTGCTGATA--GGAAGAGCTG-------GTTTGAA-GAC-CACCTG-AAG----ACA-----------A------AGGTAGCG--CTTT-TGGAG-TTAATT---ATT-GCG-----GCCCT--TACGTGT
criGri1_Chinese_hamster/KE381632/1684797-1684988/84-271     TTCCTTTTGAGCCTCCGGACAAGC-TCTAGCCAACC--TCAGCAAATA-------ATTTGCATGGC-CATATG-GAG----AAA-----------A------AGGTAC----TTTG-GAGAA-GTGCCT---ATT-CTT-----GAATT--TCTGTCT
chiLan1_Chinchilla/JH722051/305067-305236/82-267            TTCCTTTTGAGATT-TGGACAAGA-TTCAGCTAATC---------------------TTGCA-AGC-CACCTG-GAG----AAA-----------C------AGTTAG----TTTG-AAGAA-TTTATT---GTC-GTT-----AGATT--TTT----
#=GC SS_cons                                                ,<<<<<<<<-----<<<<________>>>>-------->>>>>>>><<-------<<<_____>>>->>,)))---)----))--------------------))-))----))----))))-)---------))-)))-----):::::::::::::
//
# STOCKHOLM 1.0
#=GF ID XIST_h6_intron3-exon4-intron4/21393-21751
#=GF SQ 56

#=GS panTro4_Chimp/chrX/73625751-73625393/1-364                  AC panTro4_Chimp/chrX
#=GS hg38_Human/chrX/73831361-73831003/1-364                     AC hg38_Human/chrX
#=GS papAnu2_Baboon/chrX/65004060-65003702/1-364                 AC papAnu2_Baboon/chrX
#=GS ponAbe2_Orangutan/chrX/71274460-71274102/1-364              AC ponAbe2_Orangutan/chrX
#=GS cerSim1_White_rhinoceros/JH767841/766325-765961/1-364       AC cerSim1_White_rhinoceros/JH767841
#=GS macFas5_Crab-eating_macaque/chrX/71106438-71106081/1-364    AC macFas5_Crab-eating_macaque/chrX
#=GS rheMac3_Rhesus/chrX/73506038-73505681/1-364                 AC rheMac3_Rhesus/chrX
#=GS saiBol1_Squirrel_monkey/JH378192/8963464-8963825/1-364      AC saiBol1_Squirrel_monkey/JH378192
#=GS odoRosDiv1_Pacific_walrus/KB229612/201462-201098/1-364      AC odoRosDiv1_Pacific_walrus/KB229612
#=GS chlSab2_Green_monkey/chrX/63409858-63409503/1-364           AC chlSab2_Green_monkey/chrX
#=GS calJac3_Marmoset/chrX/65389624-65389263/1-364               AC calJac3_Marmoset/chrX
#=GS lepWed1_Weddell_seal/KB715187/696075-696439/1-364           AC lepWed1_Weddell_seal/KB715187
#=GS orcOrc1_Killer_whale/KB317041/454629-454268/1-364           AC orcOrc1_Killer_whale/KB317041
#=GS turTru2_Dolphin/JH479788/29153-28792/1-364                  AC turTru2_Dolphin/JH479788
#=GS nomLeu3_Gibbon/chrX/66532578-66532221/1-364                 AC nomLeu3_Gibbon/chrX
#=GS camFer1_Bactrian_camel/KB018594/109384-109746/1-364         AC camFer1_Bactrian_camel/KB018594
#=GS vicPac2_Alpaca/KB632711/417948-417586/1-364                 AC vicPac2_Alpaca/KB632711
#=GS pteVam1_Megabat/scaffold_7187/56932-56564/1-364             AC pteVam1_Megabat/scaffold_7187
#=GS capHir1_Domestic_goat/chrX/70092048-70092409/1-364          AC capHir1_Domestic_goat/chrX
#=GS bosTau8_Cow/chrX/82282707-82283068/1-364                    AC bosTau8_Cow/chrX
#=GS oviAri3_Sheep/chrX/62584774-62584413/1-364                  AC oviAri3_Sheep/chrX
#=GS oryCun2_Rabbit/chrX/52374496-52374134/1-364                 AC oryCun2_Rabbit/chrX
#=GS tupChi1_Chinese_tree_shrew/KB365963/49969-49606/1-364       AC tupChi1_Chinese_tree_shrew/KB365963
#=GS panHod1_Tibetan_antelope/KE116635/1269043-1269405/1-364     AC panHod1_Tibetan_antelope/KE116635
#=GS eptFus1_Big_brown_bat/JH977917/217979-218336/1-364          AC eptFus1_Big_brown_bat/JH977917
#=GS pteAle1_Black_flying-fox/KB030901/120027-119659/1-364       AC pteAle1_Black_flying-fox/KB030901
#=GS myoDav1_Davids_myotis_bat/KB105958/126506-126147/1-364      AC myoDav1_Davids_myotis_bat/KB105958
#=GS equCab2_Horse/chrX/55236294-55235933/1-364                  AC equCab2_Horse/chrX
#=GS ailMel1_Panda/GL194824.1/49881-49517/1-364                  AC ailMel1_Panda/GL194824.1
#=GS myoLuc2_Microbat/GL429771/10800818-10801177/1-364           AC myoLuc2_Microbat/GL429771
#=GS musFur1_Ferret/GL897241/666749-667113/1-364                 AC musFur1_Ferret/GL897241
#=GS felCat8_Cat/chrX/59594927-59594572/1-364                    AC felCat8_Cat/chrX
#=GS canFam3_Dog/chrX/57332722-57332356/1-364                    AC canFam3_Dog/chrX
#=GS otoGar3_Bushbaby/GL873882/160540-160183/1-364               AC otoGar3_Bushbaby/GL873882
#=GS speTri2_Squirrel/JH393493/480670-480312/1-364               AC speTri2_Squirrel/JH393493
#=GS hetGla2_Naked_mole-rat/JH602149/7463372-7463744/1-364       AC hetGla2_Naked_mole-rat/JH602149
#=GS dasNov3_Armadillo/JH583104/155372-155009/1-364              AC dasNov3_Armadillo/JH583104
#=GS susScr3_Pig/chrX/67161365-67160998/1-364                    AC susScr3_Pig/chrX
#=GS ochPri3_Pika/JH802116/2818266-2817902/1-364                 AC ochPri3_Pika/JH802116
#=GS mm10_Mouse/chrX/103469895-103469536/1-364                   AC mm10_Mouse/chrX
#=GS triMan1_Manatee/JH594676/11271102-11270758/1-364            AC triMan1_Manatee/JH594676
#=GS oryAfe1_Aardvark/JH864857/109189-108829/1-364               AC oryAfe1_Aardvark/JH864857
#=GS octDeg1_Brush-tailed_rat/JH651887/408201-408552/1-364       AC octDeg1_Brush-tailed_rat/JH651887
#=GS chiLan1_Chinchilla/JH722051/307032-307387/1-364             AC chiLan1_Chinchilla/JH722051
#=GS mesAur1_Golden_hamster/KB708354/1527297-1527665/1-364       AC mesAur1_Golden_hamster/KB708354
#=GS micOch1_Prairie_vole/chrUn_JH996487/1894423-1894787/1-364   AC micOch1_Prairie_vole/chrUn_JH996487
#=GS jacJac1_Lesser_Egyptian_jerboa/JH725476/127985-128340/1-364 AC jacJac1_Lesser_Egyptian_jerboa/JH725476
#=GS conCri1_Star-nosed_mole/JH655896/1126340-1126006/1-333      AC conCri1_Star-nosed_mole/JH655896
#=GS rn6_Rat/chrX/74333989-74333622/1-364                        AC rn6_Rat/chrX
#=GS loxAfr3_Elephant/scaffold_24/27937305-27937651/1-364        AC loxAfr3_Elephant/scaffold_24
#=GS cavPor3_Guinea_pig/scaffold_26/23414246-23414605/1-364      AC cavPor3_Guinea_pig/scaffold_26
#=GS chrAsi1_Cape_golden_mole/JH823495/2859822-2859465/1-364     AC chrAsi1_Cape_golden_mole/JH823495
#=GS criGri1_Chinese_hamster/KE381632/1685938-1686289/1-364      AC criGri1_Chinese_hamster/KE381632
#=GS echTel2_Tenrec/JH980401/1884678-1884316/1-364               AC echTel2_Tenrec/JH980401
#=GS eriEur2_Hedgehog/JH835576/1268909-1268595/34-357            AC eriEur2_Hedgehog/JH835576
#=GS sorAra2_Shrew/JH798316/443245-442893/1-364                  AC sorAra2_Shrew/JH798316

panTro4_Chimp/chrX/73625751-73625393/1-364                  ATGGTTGAACTCAACCACTAGTTGCCCATTA------GAACAGACTT-TCCCAGTGTACT----GCATTTCAA----------------TA----------CTT-------TTT---CTTTTAT----------------CTCTTTT-CAGATCT-TCCTCAGAAG----AATAGGCTTG-TTGCTT--TACAGTGTTAG
hg38_Human/chrX/73831361-73831003/1-364                     ATGGTTGAACTCAACCACTAGTTGCCCATTA------GAACAGACTT-TCCCAGTGTACT----GCATTTCAA----------------TA----------CTT-------TTT---CTTTTAT----------------CTCTTTT-CAGATCT-TCCTCAGAAG----AATAGGCTTG-TTGTTT--TACAGTGTTAG
papAnu2_Baboon/chrX/65004060-65003702/1-364                 ATGGTTGAACTCAACCACTAGTTGCCCATTA------GGAGAGACTT-TCCCAGTGTACT----CCATTTCAA----------------TA----------CTT--------TT---CTTTTAT----------------CTCTTTTTCAGATCT-TCCTCAGAAG----AATAGGCTTG-TTGCTT--TACAGTGTTAG
ponAbe2_Orangutan/chrX/71274460-71274102/1-364              ATGATTGAATTCAACCACTAGTTGCCCATTA------GAACAGACTT-TCCCAGTGTACT----GCATTTCAA----------------TA----------CTT-------TTT---CTTTTAT----------------CTCTTTT-CAGATCT-TCCTCAGAAG----AATAGGCTTG-TTGCTT--TACAGTGTTAG
cerSim1_White_rhinoceros/JH767841/766325-765961/1-364       AAAGTTTAATTTAACCACTAGTTGCTCATTG------GGACAGACTT-TCCTAGTGTATT----GCATTTCAA----------------TA----------ATTTATT---TTT---CTTTTGT----------------CTCTTCTCCAGATCT-TCCTCAGAAG----AATAGGCTTG-TTGCTT--TACGGTGTTAG
macFas5_Crab-eating_macaque/chrX/71106438-71106081/1-364    ATGGTTGAACTCAACCACTAGTTGCCCATTA------GGAGAGACTT-TCCCAGTGTACT----CCATTTCAA----------------TA----------CTT--------TT---CTTTTAT----------------CTCTTTTTCAGATCT-TCCTCAGAAG----AATAGGCTTG-TTGCTT--TACAGTGTTAG
rheMac3_Rhesus/chrX/73506038-73505681/1-364                 ATGGTTGAACTCAACCACTAGTTGCCCATTA------GGAGAGACTT-TCCCAGTGTACT----CCATTTCAA----------------TA----------CTT--------TT---CTTTTAT----------------CTCTTTTTCAGATCT-TCCTCAGAAG----AATAGGCTTG-TTGCTT--TACAGTGTTAG
saiBol1_Squirrel_monkey/JH378192/8963464-8963825/1-364      ATGGCTGAACTCAACCACTAGTTGCCCATTC------GGACAGACTT-TCCCAGTGTACT----ACATTTCAA----------------TA----------CTT-------CTT---CTTTTGT----------------CTCTTTTTCAGATCT-TCCTCAGAAG----AATAGGCTTG-TTGCTTTATACAGTGTTAG
odoRosDiv1_Pacific_walrus/KB229612/201462-201098/1-364      ATTGTTTAATTTAACTACTAGTTGCTAATTG------GGACAGACTT-TCCCAGTGTTCT----GCATTTCAG----------------TA----------ACTTACT---TTT---CTTTGAT----------------CTCTTCTCCAGATCT-TCCTCAGAAG----AATAGGCTTG-TTGCTC--TATAGTGTTAG
chlSab2_Green_monkey/chrX/63409858-63409503/1-364           ATGGTTGAACTCAACCACTAGTTGCCCATTA------GGAGAGACTT-TCCTGGTGTACT----CCATTTCAA----------------TA----------CTT--------TT---CTTTTAT----------------CTCTTTTTCAGATCT-TCCTCAGAAG----AATAGGCTTG-TTGCTT--TACAGTGTTAG
calJac3_Marmoset/chrX/65389624-65389263/1-364               GTAGTTGAACTCAACCAGTAGTTGCCCATTC------AGACAGACTT-TCCCAGTGTACT----ACATTTCAA----------------TA----------CTT-------TTT---CTTTTGT----------------CTCTTTTTCAGATCT-TCCTCAGAAG----AATAGGCTTG-TTGCTTTATACAGTGTTAG
lepWed1_Weddell_seal/KB715187/696075-696439/1-364           ATTGTTTAATTTAACTACTAGTTGCTAATTG------GGGCAGACTT-TCCCAGTGTTCT----GCATTTCAG----------------TA----------ACTTACT---TTT---CTTTGAT----------------CTCTTCTCCAGATCT-TCCTCAGAAG----AATAGGCTTG-TTGCTC--TATAGTGTTAG
orcOrc1_Killer_whale/KB317041/454629-454268/1-364           ATAGTTTAATTTAACCCCTAGTTACTCATTG------GGACAGACTT-TCCCAGTGTACT----GCATTTAAG----------------TA----------ATTTATT---TTT---CTTTTAT----------------CTCTTCTCCAGATCT-TCCTCAGAAG----AATAGGCTTG-TTGCTT--TACAGTGTTAA
turTru2_Dolphin/JH479788/29153-28792/1-364                  ATAGTTTAATTTAACCCCTAGTTACTCATTG------GGACAGACTT-TCCCAGTGTACT----GCATTTAAG----------------TA----------ATTTATT---TTT---CTTTTAT----------------CTCTTCTCCAGATCT-TCCTCAGAAG----AATAGGCTTG-TTGCTT--TACAGTGTTAA
nomLeu3_Gibbon/chrX/66532578-66532221/1-364                 ATGGTTGAATTCAACCACTAGTTGCCCATTA------GGACAGACTT-TCCCAGTGTACT----CCATTTCAA----------------TA----------CTT-------TTC---CTTTTAT----------------CTCTTTT-CAGATCT-TCCTCAG-AG----AACAGGCTTG-TTGCTT--TACAGTGTTAG
camFer1_Bactrian_camel/KB018594/109384-109746/1-364         ATAGTTTAATTTAATCACTAGTTGCTCATTG------AGACAGACTT-TCACAATATACT----GCATTTCAG----------------TA----------ATTTATT---TTT---CTTTTAT----------------CTCTTCTCCAGATCT-TCCTCAGAAG----AATAGGCTTG-TTGCTT--TACAGTGTTAG
vicPac2_Alpaca/KB632711/417948-417586/1-364                 ATAGTTTAATTTAATCACTAGTTGCTCATTG------AGACAGACTT-TCACAATATACT----GCATTTCAG----------------TA----------ATTTATT---TTT---CTTTTAT----------------CTCTTCTCCAGATCT-TCCTCAGAAG----AATAGGCTTG-TTGCTT--TACAGTGTTAG
pteVam1_Megabat/scaffold_7187/56932-56564/1-364             AAAGTTAAATTTTACTACTACTTGCTCAATG------GGACAGACTT-TCCCAGTATACT----GCATTTTAG----------------TA----------ATTTATT---TTT---CTTTTCT----------------CTCTTCTCCAGATCT-TCCTCAAAAG----AAGAGGCTTG-TTGCTT--TACAGTGTTAG
capHir1_Domestic_goat/chrX/70092048-70092409/1-364          ATGGTTTAATTTAACCCCTAGTTACTCATTG------GGACAGACTT-TCCCAGTGTACT----GCATTTCAG----------------TA----------ATTTATT---TTT---CTTTTAT----------------CTCTTTTCCAGATCT-ACCTCAAAAG----AATAGGCCTG-TTGCTT--TACAGTGTTAG
bosTau8_Cow/chrX/82282707-82283068/1-364                    ATGGTTCAATTTAACCCCTAGTTACTCATTG------GGACAGACTT-TCCCAGTGTACT----GAATTTCAA----------------TA----------ATTTATT---TTT---CTTTTAT----------------CTCTTTTCCAGATCT-ACCTCAAAAG----AATAGGCCTG-TTGCTT--TACAGTGTTAG
oviAri3_Sheep/chrX/62584774-62584413/1-364                  ATGGTTTAATTTAACCCCTAGTTACTCATTG------GGACAGACTT-TCCCAGTGTACT----GCATTTCAG----------------TA----------ATTTATT---TTT---CTTTTAT----------------CTCTTTTCCAGATCT-ACCTCAAAAG----AATAGGCCTG-TTGCTT--TACAGTGTTAG
oryCun2_Rabbit/chrX/52374496-52374134/1-364                 ATGATGCAATTCAACTATTGATGACCCATTG------GGATAAACTT-TGCCAGGATACT----CCATTTCAA----------------TA----------ATTTACC---TTT---CCTTTGT----------------CTCTTCTCCAGATCT-TCCT-GGAAG----AATAGGCTTG-TTGCTT--TACAGTGTTAG
tupChi1_Chinese_tree_shrew/KB365963/49969-49606/1-364       ATGGGTTAACACAGCTACCAATTGCACATCG------GGACAGACTT-TCCCGGTGTTCT----CCATCTTGA----------------TA----------ATTTATT---TTT---CTTTTGT----------------CTTTTCTCCAGATCT-TCCTCAGAAG----AATAGGCTTG-TTGCTT--TACAGTGTTAG
panHod1_Tibetan_antelope/KE116635/1269043-1269405/1-364     ATGGTTTAATTTAACCCCTAGTTACTCATTG------GGAGAGACTT-TCCCAGTGTACT----GCATTTCAG----------------TA----------ATTTATT---TTT---CTTTTAT----------------CTCTTTTCCAGATCT-ACCTCAAAAG----AATAGGCCTGTTTGCTT--TACAGTGTTAG
eptFus1_Big_brown_bat/JH977917/217979-218336/1-364          ATCACTTAATCTAATTATTAGTTGCTCTTTG------AGACAGGCTT-TCCCAGTATACT----GCATTTCAG----------------TA----------ATTTATT---TTT---CTTTTCT----------------CTCTTCTCCAGATCT-TCCTCAGAAG----AATAGGCTTG-TTGCTT--TACAGTGTTAG
pteAle1_Black_flying-fox/KB030901/120027-119659/1-364       AAAGTTAAATTTTACTACTACTTGCTCAATG------GGACAGACTT-TCCCAGTATACT----GCATTTTAG----------------TA----------ATTTATT---TTT---CTTTTCT----------------CTCTTCTCCAGATCT-TCCTCAAAAG----AAGAGGCTTG-TTGCTT--TACAGTGTTAG
myoDav1_Davids_myotis_bat/KB105958/126506-126147/1-364      ATCACTTAATCTAATTACTAGTTGTTCTTTG------AGACAGATTT-TCCCAGTATACT----GCATTTCAG----------------TA----------ATTTATT---TTT---CTTTTAT----------------CTCTTCTCCAGACCT-TCCTTAGAAG----AATAGGCTTG-TTGCTT--TGCAGTGTTAG
equCab2_Horse/chrX/55236294-55235933/1-364                  ATAGTTTAATTTAACCACTAGTTGCTCATTG------GGATAGACTT-TCCCACTGTATT----GCATTTCAG----------------TA----------ATTTAGT---TTT---CTTT-AT----------------CTCTTCTCTAGGTCT-TCCTCAGAAG----AATAGGCTTG-TTGCTT--TATGGTGTTAG
ailMel1_Panda/GL194824.1/49881-49517/1-364                  ACGGTTTAATTTAACTACTAGTTGCTAATTTG-----GGACAGACTT-TCCTAGTGTTCT----GCATTTCAG----------------TA----------ACTTATT---TTT---CTTTGCT----------------CTCTTTTCCAGATCT-TCCTCGGAGG----AATAGGCTTG-TTGCTC--TACGGTGTTAG
myoLuc2_Microbat/GL429771/10800818-10801177/1-364           TTCACTTAATCTAATTATTAGTTGTTCTTTG------AGACAGACTT-TCCCAGTATACT----GCATTTCAG----------------TA----------ATTTATT---TTT---CTTTTAT----------------CTCTTCTCCAGACCT-TCCTTAGAAG----AATAGGCTTG-TTGCTT--TGCAGTGTTAG
musFur1_Ferret/GL897241/666749-667113/1-364                 ATGGTTTAATTTAACTACTAGTTGCTAATTG------GGACAGACTT-TCCCAGTGTTCT----GCATTTCAG----------------TA----------ACA--CT---TTT---CTTTGAT----------------CTTTTCTCCAGATCT-TCTTCAGAAG----AATAGGCTTG-TTGCTC--TACAGTGTTAG
felCat8_Cat/chrX/59594927-59594572/1-364                    AAGGTTTAATTTAATGACTAATTGCTAATTG------GGACAGAGTT-TTCCAGTGTTCT----GCATTTCAG----------------TA----------ACTTATT---TTT---CTTTTAT----------------CTCTTCTCCAGATCT-TCCTCTGAAG----AATAGGCTTG-TTGCTC--TACAGTGTTAG
canFam3_Dog/chrX/57332722-57332356/1-364                    CAAACACAGTTTAACTACTAGTTGCTAATTG------GGAGAGACTT-TCCTGGTGTTCT----GCATTTCAG----------------TA----------ACTTATT---TTT---CTTTGAT----------------CTCTTCTCCAGATGT-TCCTCAGAAG----AATAGGCTTG-TTGCTC--TACAGTGTTAG
otoGar3_Bushbaby/GL873882/160540-160183/1-364               AGGGTTGAATTTAACCACTAGTTG---------------ACAGATTT-TCTCAGTTAACT----CCATTTTAA----------------TC----------ACTTATT---TCT---CTTTTGT----------------CTCTTTTCCAGATCT-TCCTCAGAGGAATAAATAGGCTTG-TTGCTT--TACAGTGTTAG
speTri2_Squirrel/JH393493/480670-480312/1-364               ATGATTTAACTCCGTTGCTAGTTACCAATCA------GGACAGACTT-TCTCAGTCTACT----TGATTTTAA----------------TA----------ATT-TCT---TTT---TTTTCTT----------------TTCTTCTCTAGATGT-TCCTCAGAAG----AACAGGCTTG-TTGCTT--TGCAGTGTTAG
hetGla2_Naked_mole-rat/JH602149/7463372-7463744/1-364       ATGATTTACCTCAACCATTATTTACCCATTG------GGACAGAGTT-TGCCGGTGTAGT----TGATTTTAAAATTAATTAATTAATCCA----------TTCATTC---ATT---TTTTTGT----------------CTCTTTTTCAGATCT-TCCTTGGGAG----AATGGGCTTG-TTGCTT--TACAGTGCTAG
dasNov3_Armadillo/JH583104/155372-155009/1-364              CATGGTTAATTCAACCACTAGTTGCTCATTA------AGGTAGACTT-TTCTACTGTACT----CCATTTTGG----------------TA----------ATCTGTT---TTT---GTTTTGT----------------CTCTTTTCCAGGTTT-TCCTCCAAAC----AATAGGCTTG-TTGCCT--TACAGTGTTAG
susScr3_Pig/chrX/67161365-67160998/1-364                    ATAGTTTAATTTTACTACTGGCCACTCACTG--------GGACACTT-TCCTAGTGTATTGATTGCATTTTGG----------------TA----------ATTTATTTATTTA---TTTTTAT----------------TTCTTCTCCAGATCT-TCCTCAGAAG----AATAGGCTTG-TTGCCT--TACAGTGTTAG
ochPri3_Pika/JH802116/2818266-2817902/1-364                 ATGGTTTAA-TCAATCACTGATGATCTATTG------AGATAGACTT-TGCCAGGATATT----TCATTTCAA----------------TA----------ACGTGTC---TTTTTCCTTTTAT----------------CTCCTCTTCAGATCT--CCTTGGAAG----AATGGGCTTG-TTGCTT--TACAGTGCTAG
mm10_Mouse/chrX/103469895-103469536/1-364                   ATGATTTAACACAACTGCTGGTTACTACATAAT----GAGACAACTT-TCCCAGTATTCT----TGATTTCAA----------------GA----------ATTGGCT---TTT---CTTTCAC----------------CTCTTTTCCAGATCTCCCCCCAGAAT----TGTGGGCTTG-CTGCTT--TGCAGTGCTGG
triMan1_Manatee/JH594676/11271102-11270758/1-364            CATGGTTAATTCCACCACTTGTTGCCCATTG------GGACATATTT-TCCCAGTATAC-------ACTTCAG----------------TA----------ATATATT---TTT---CTTTTGT----------------CTCTTCTCCAGGTCT-TCCCTAAAAT----AATAGGCTTG-TTGTCT--TA-AGTGTTAG
oryAfe1_Aardvark/JH864857/109189-108829/1-364               TTTGGTTAATTAA------TGTTGCCCTTTG------GGCTAGATTTTTTCCGGTGTACC----ACATTTCAA----------------TA----------ATATATT---TTT---CTTTTGT----------------CTCTTTTCCAGGTCT-TCCTTAGAAT----AACAGGCTTG-TTGTCT--TGCAGTGTTAG
octDeg1_Brush-tailed_rat/JH651887/408201-408552/1-364       ATGATTTAACTCAACCGCTAGTTACTCACTG------GGACAGCATT-TGCCAGTGTACT----TGATTTTAAAT--------------TA----------GTTAATT---GAT---TCTTTTT----------------CTCTTTTCCAGATCT-TCTTTGGGAG----AATAGGCTTG-TTGCTT--TACAGTGCTGG
chiLan1_Chinchilla/JH722051/307032-307387/1-364             ATGATTCAGCTCAACCATTAGTTACCCACTG------GGACAGAGTT-TGCCAGTGTACT----TGATTTTAA----------------AATTAATTTTTTTTTTTTT---TTC---CTCTTTT----------------CTCTTTT-CAGATCT----TTGGGAG----AACAGGCTTG-TTGCTT--TACGGTGCTAG
mesAur1_Golden_hamster/KB708354/1527297-1527665/1-364       TAGGATTAACACAACTGTTGGATACTACATACATACTAAAGCAAATT-TCCCAATGTACT----TCATTTCAA----------------TA----------ATTTGTT---TTT---CTTTTAC----------------CTCTTTTCCAGATCTTCCCCAAGAAG----TTTGGGCTTG-TTGCTT--TCCAGTGCTGG
micOch1_Prairie_vole/chrUn_JH996487/1894423-1894787/1-364   CTATTTAAACAGAACTGCTGGATACCACATAAG----GACGCACATT-TCCCAATGGACT----TGACTTCAG----------------TA----------ATTTGTT---TTT---TCTTTCA----------------C-CTTTTCCAGATCTTTCCCCAGAAG----TATGGACTTG-TTGCCT--TGCGGTGCTGG
jacJac1_Lesser_Egyptian_jerboa/JH725476/127985-128340/1-364 TTCATTCGTTCATATCACTAGTTACTAACCAT-----TGGGACATTT-TCCC--TGTAGT----TTATTTTAA----------------AC----------ATTGCTT---TTT---CTTTTGT----------------TTCTTTTCCAGATCT-TCCCCAGAAA----AATGGGCTCAACTGCCT--TGCAGTGTTAG
conCri1_Star-nosed_mole/JH655896/1126340-1126006/1-333      ATAGTTTAATCCAGCCACTAGTTGCCCACTG------GAACAGACTT-TGCAAGTGTACT----GCATGTCAG----------------TA----------ATTTATT---TTT---CTTTTAT----------------CTCTTTC-CAGATCT-CTCTCAGAAG----AATAGGCTTG-TTGCTT--TACAGTGTTAG
rn6_Rat/chrX/74333989-74333622/1-364                        TCTATTTAACACAACTGCTGGTTACTACATAAT----GAGACAACTT-TCCCAGTGTTCT----TGACTTCAA----------------CA----------GTTGGTT---TTT---CTGTCAC----------------CTCTTTTCCAGATTT-CCCCCAG-AG----TCTGGGCTTG-GTGCTT--TGCAGTGCTGG
loxAfr3_Elephant/scaffold_24/27937305-27937651/1-364        CATGGTGAATTCCACCACTTGTTGCCCATTG------AGGCATATTT-TTCCAGTTCACG----ACATTTCAG----------------TA----------ATATACT---TTT---CTTTTTT----------------CTCTTCTCCAGGTCT-TCCATAAAAT----AATAGGCTTG-TTGTCT--TACAGTGTTAG
cavPor3_Guinea_pig/scaffold_26/23414246-23414605/1-364      ATGAGTTAGATCAATCACTGGTTATACTTTG--------AGATAGTT-TGCCAGTGTACT----TGATTTTAA----------------AA----------ATTCATT---CAT---TCATTCTTTTTGTTGTTGTTGTTCTTTTTTCCAGATCT-TCTTTGGGAG----AATAGACTTG-TTGCTT--TGCCGTGCTAG
chrAsi1_Cape_golden_mole/JH823495/2859822-2859465/1-364     -------ATCTCTATGGGTCAGAACTGACTC------GATGACACTT-AAC-----AACA----ACATTTCAA----------------TA----------ATATAT----TTT---CTTTTGT----------------CTCTTCTCCAGGTCT-CCCTTTAAGT----AGCAGACTTG-TTGTCT--TACAGTGTTAG
criGri1_Chinese_hamster/KE381632/1685938-1686289/1-364      CAGGATTAACACAACTGTTGGATACTACATAAT----GAAGCAAATT-TCTCAATGTACT----TCATTTCAA----------------TA----------ATT-------TTT---CTTTCAC----------------CTCTTTTCCAGATCTTCCCCAAGAAG----TATGGGCTTG-TTGCTT--TCCAGTGCTGG
echTel2_Tenrec/JH980401/1884678-1884316/1-364               GCGGTTTAGCACT-TTAAAAGAGCTGTTTTG------CAGCAAATTT-ACCCATTAGGCA----AG-TTTCAA----------------CA----------ATGCATT---TTT---CTTTTGT----------------CTCTTCTCCAGATCT-TCCTTAAAAT----AATAGGCTTG-TTGTCT--TG--GTGGTAG
eriEur2_Hedgehog/JH835576/1268909-1268595/34-357            ---------------------------------------ACATACTT-TCCCAGTGTACT----GAATTTCAT----------------TA----------TTTTAT----TTT---CTTTTAT----------------CTCTTCTCCAGATTT-CCCTCAGAA-------TAGGCTTG-TTGCTT--TACAGTACTGG
sorAra2_Shrew/JH798316/443245-442893/1-364                  ACTGTTGAGTTGAATCTTTGGTTGTTCATT-------GAGATGACTT-TCCCAGTAAA--------ATGTTAA----------------TT----------ATT-------TTT---CTTTTAT----------------CTTTCCTCCAGATCT-TCCTCTAAA-------TAGGCTTG-CTGCTT--TACAGTGTTGG
#=GC SS_cons                                                :<<<<<______>>>>>:::::[[[[----[------[[[[[[-[[[,,,,<<<____>>---->,,,,,,,,,,,,,,,,,,,,,,,,,,,,,,,,,,,,,,,,,,,,,,,,(---((((---------------------((((-----((((-((((,,,,,,,,,,,,<<<<-<<<-<<<<<-----<<<<<-<<<
#=GC SS_cons_1                                              :::::::<<<<_____________________________________________________________________________________________________________________________________________________________________________________________
#=GC SS_cons_2                                              ::::::::::::::::::::::::::::::::::::::::::::::::::::::::::::::::::::::::::::::::::::::::::::::::::::::::::::::::::::::::::::::::::::::::::::::::::::::::::::::::::::::::::::::::::::::::::::::::::::::::

panTro4_Chimp/chrX/73625751-73625393/1-364                  TGATCCATTCCCTTTGACGAT-CCCTAGGTGGAGATGGGGCATGAGGATCCTCCAGGGGAAAAGCTCACTACCACTGGGCAACAACCCTAGG----TCAGG-----AGGTT---CTGTCAAGATACTTTCCTGGTCCCA-GATAGGAAGATAAAGTCTC-AAAAAC----AACCACCACACGTC--A-AGGTGCGTAAGC
hg38_Human/chrX/73831361-73831003/1-364                     TGATCCATTCCCTTTGACGAT-CCCTAGGTGGAGATGGGGCATGAGGATCCTCCAGGGGAAAAGCTCACTACCACTGGGCAACAACCCTAGG----TCAGG-----AGGTT---CTGTCAAGATACTTTCCTGGTCCCA-GATAGGAAGATAAAGTCTC-AAAAAC----AACCACCACACGTC--A-AGGTGCGTAAGC
papAnu2_Baboon/chrX/65004060-65003702/1-364                 TGATCCATTCCCTTTGACGAT-CCCTAGGTGGAGATGGGGCATGAGGATCCTCCAGGGGAAAAGCTCACTACCACTGGGCAACAACCCTAGG----TCAGG-----AGGTT---CTGTCAGGATACTTTCCTGGTCCCA-GATAGGAAGATAAAGTCTC-AAAAAC----AACCACCACACGTC--A-AGGTGCGTAAGC
ponAbe2_Orangutan/chrX/71274460-71274102/1-364              TGATCCATTCCCTTTGACGAT-CCCTAGGTGGAGATGGGGCATGAGGATCCTCCAGGGGAAAAGCTCACTACCACTGGGCAACAACCCTAGG----TCAGG-----AGGTT---CTGTCAAGATACTTTCCTGGTCCCA-GATAGGAAGATAAAGTCTC-AAAAAC----AACCACCACAAGTC--A-AGGTGCGTAAGC
cerSim1_White_rhinoceros/JH767841/766325-765961/1-364       TGACCCATTCCCCTTGACGAT-CCCTAGGTGGAGATGGGGCGTGAGGATCCTCCAGGGGAAAAGCTCACTACCACTGGGCAACAACCCTAGG----CCAGG-----AGGTT---CCATCAAGATTCTTTCCTGGGCCCA-GGTAGGAAGATGAAGTCTC--AAGAC----AACTACCACACATC--AGAGGTGGGTAACG
macFas5_Crab-eating_macaque/chrX/71106438-71106081/1-364    TGATCCATTCCCTTTGACGAT-CCCTAGGTGGAGATGGGGCATGAGGATCCTCCAGGGGAA-AGCTCACTACCACTGGGCAACAACCCTAGG----TCAGG-----AGGTT---CTGTCAGGATACTTTCCTGGTCCCA-GATAGGAAGATAAAGTCTC-AAAAAC----AACCACCACACGTC--A-AGGTGCGTAAGC
rheMac3_Rhesus/chrX/73506038-73505681/1-364                 TGATCCATTCCCTTTGACGAT-CCCTAGGTGGAGATGGGGCATGAGGATCCTCCAGGGGAA-AGCTCACTACCACTGGGCAACAACCCTAGG----TCAGG-----AGGTT---CTGTCAGGATACTTTCCTGGTCCCA-GATAGGAAGATAAAGTCTC-AAAAAC----AACCACCACACGTC--A-AGGTGCGTAAGC
saiBol1_Squirrel_monkey/JH378192/8963464-8963825/1-364      TGATCCATTCCCTTTGACGAT-CCCTAGGTGGAGATGGGGCATGAGGATCCTCCAGGGGAAAAGCTCACTACCACTGGGCAACAACCCTAGG----TCATG-----AGGTT---CTGTCAAGATACTTTCCTGGTCCCA-GATAGGAAGACAAAGTCTC-AAAGAC----AACCACCACATGTC--A-AGGTGCGTAAGC
odoRosDiv1_Pacific_walrus/KB229612/201462-201098/1-364      TGACCCGTTCCCTTTGACGAT-CCCTAGGTGGAGATGGGGCATGAGGATCCTCCAGGGGAAAAGCTCACTACCACTGGGCAACAACCCTAGG----CCAGG-----AGGTT---CTACCAAGATTCTTCCCTGGGCCCA-GGGAGGAAGATGAAGTCTC--AAGAC----AACCACCACCCATC--AAAGGTGTGTAAGT
chlSab2_Green_monkey/chrX/63409858-63409503/1-364           TGATCCATTCCCTTTGACGAT-CCCTAGGTGGAGATGGGGCATGAGGATCCTCCAGGGGAAAAGCTCACTACCACTGGGCAACAACCCTAGG----TCAGG-----AGGTT---CTGTCAGGATACTTTCCTGGTCCCA-GATAGGAAGATAAAGTCTC-AAAAAC----AACCACCACACGTC--A-AGGTGCGTAAGC
calJac3_Marmoset/chrX/65389624-65389263/1-364               TGACCCATTCCCTTTGACGAT-CCCTAGGTGGAGATGGGGCATGAGGATCCTCCAGGGGAAAAGCTCACTACCACTGGGCAACAACCCTAGG----TCATG-----AGGTT---CTGTCAAGACACTTTCCTGGTTCCA-GATAGGAAGATGAAGTCTC-AGAGAC----AACCACCACATGTC--A-AGGTGCGTAAGC
lepWed1_Weddell_seal/KB715187/696075-696439/1-364           TGACCCGTTCCCTTTGACGAT-CCCTAGGTGGAGATGGGGCATGAGGATCCTCCAGGGGAAAAGCTCACTACCACTGGGCAACAACCCTAGG----CCAGG-----AGGTT---CTACCAAGATTCTTCCCTGGGCCCA-GGGAGGAAGATGAAGTCTC--AAAAC----AACCACCACCCATC--AGAGGTGGGTAAGT
orcOrc1_Killer_whale/KB317041/454629-454268/1-364           TGACCCATTCCCTTTGACGAT-CCCTAGGTGGAGATGGGGCATGAGGATCCTCCAAGGGAAAAACTCACTATCACTGAGCAACAACCCTAGG----CCAGG-----AGGTT---CTACCAAGATTCTTTCCTGGGCCCA-GTTAGGAGGATGAAATCTC--AAGAC----AACCACCACACATCCAG-AGGTGGGTAAGC
turTru2_Dolphin/JH479788/29153-28792/1-364                  TGACCCATTCCCTTTGACGAT-CCCTAGGTGGAGATGGGGCATGAGGATCCTCCAAGGGAAAAACTCACTATCACTGAGCAACAACCCTAGG----CCAGG-----AGGTT---CTACCAAGATTCTTTCCTGGGCCCA-GTTAGGAGGATGAAATCTC--AAGAC----AACCACCACACATCCAG-AGGTGGGTAAGC
nomLeu3_Gibbon/chrX/66532578-66532221/1-364                 CGATCCATTCCCTTTGACGAT-CCCTAGGTGGAGATGGGGCATGAGGATCTTCCAGGGGAAAAGCTCACTACCACTGGGCAACAACCCTAGG----TCAGG-----AGGTT---CTGTCAAGATACTTTCCTGGTCCCA-GATAGGAAGATAAAGCCTC-AAAAAC----AACCACCACACGTC--A-AGGTGCGTAAGC
camFer1_Bactrian_camel/KB018594/109384-109746/1-364         TGACCCATTCCCTTTGACGATTCCCTAGGTGGAGATGGGGCATGAGGATCCTCCAGGGGAAAAGCTCACTACCACTGGGCAACAACCCTAGG----CCAGG-----AGGCT---CTACCAAGATTCTTATCTGGGCCCA-GATAGGAAGATTGAAGCAT-CAAGAC----AAACACCACACATC--AGAGGTGGGTAGGC
vicPac2_Alpaca/KB632711/417948-417586/1-364                 TGACCCATTCCCTTTGACGATTCCCTGGGTGGAGATGGGGCATGAGGATCCTCCAGGGGAAAAGCTCACTACCACTGGGCAACAACCCTAGG----CCAGG-----AGGCT---CTACCAAGATTCTTATCTGGGCCCA-GATAGGAAGATTGAAGCGT-CAAGAC----AAACACCACACATC--AGAGGTGGGTAGGC
pteVam1_Megabat/scaffold_7187/56932-56564/1-364             TGACCCGTTCCCTTTGACGAT-CCCTAGGTGGAGATGGGGCATGAGGATCCTCCAAGGGAAAAGCTCACTACCACTGGGCAACAACCCTAAG----CCAAG-----AAGTT---CTGCCAAGATTCTTTCCTGGGCCCA-GATAGGAAGGTCAAGTCTC--AAGGC----AGCCTGCAAACATC--ACAGGTGGGTAGGC
capHir1_Domestic_goat/chrX/70092048-70092409/1-364          TGACCCATTCCCTTTGACGAT-TCCTAGGTGGAGATGGGGCATGAGGATCCTCCAGGGGAAAGATTCACTACCACTGAGCAACAACTCTAGG----CCAGG-----AGTTT---ATACCAAGATTCTTTCCTGGGCCCA-GTTAAGAAGGTGGAGTCTC--AAGAC----AACCACCACACATCCAG-AGGTGGGTAAAC
bosTau8_Cow/chrX/82282707-82283068/1-364                    TGACCCATTCCCTTTGACGAT-TCCTAGGTGGAGATGGGGCATGAGGATCCTCCAGGGGAAAGATTCACTACCACTGAGCAACAACTCTAGG----CCAGG-----AGGTT---ATACCAAGATTCTTTCCTGGGCCCA-GTTAAGAAGGTGAAGCCTC--AAGAC----AACCACCACACATCCAG-AGGTGGGTAAAC
oviAri3_Sheep/chrX/62584774-62584413/1-364                  TGACCCATTCCCTTTGACGAT-TCCTAGGTGGAGATGGGGCATGAGGATCCTCCAGGGGAAAGATTCACTACCACTGAGCAACAACTCTAGG----CCAGG-----AGGTT---ATACCAAGATTCTTTCCTGGGCCCA-GTTAAGAAGGTGAAGTCTC--AAGAC----AACCACCACACATCCAG-AGGTGGGTTAAC
oryCun2_Rabbit/chrX/52374496-52374134/1-364                 TGACCCATTCCCTTTGACGAT-CCCTAGGTGGAGATGGGGCATGAGGATCCTCCAGGGGAAAAGCTCACTAGCACTGGGCAACAACCCTAGG----TCATG-----AGGTT---CAACCAAGATACTTCCTTGGGCCCA-GATAAGAAGATGAAATCTG-AAAGAC----AACCACCTTGTGTC--A-AGGTGGGTAAGT
tupChi1_Chinese_tree_shrew/KB365963/49969-49606/1-364       CGACCCATTCCCTTTGACGAT-CCCTAGGTGGAGATGGGGCATGAGGATCCTCCAGGGGAAAAGCTCACTACCACTGGGCAACAACCCTAGG----TCAGG-----AGGGT---CTACCAAGATACTTTCCTGGGCTCA-GATGAAAGGATGAAGTCTC-AAAGAT----AGCCACCACAACTC--A-AGTTGGGTAAGT
panHod1_Tibetan_antelope/KE116635/1269043-1269405/1-364     TGACCCATTCCCTTTGACGAT-TCCTAGGTGGAGATGGGGCATGAGGATCCTCCAGGGGAAAGATTCACTACCACTGAGCAACAACTCTAGG----CCAGG-----AGGTT---ATACCAAGATTCTTTCCTGGGCCCA-GTTAAGAAGGTGAAGTCTC--AAGAC----AACCACCACACATCCAG-AGGTGGGTAAAC
eptFus1_Big_brown_bat/JH977917/217979-218336/1-364          TGACCTATTCCCTTTGACGAT-CCCTAGGTGGAGATGGGGCATGAGGATCCTCCAGGGGAATAGCTCACTACCACTGGGCAACAACCCTAGG----CCAGG-----AGGTT---CTACCAAGATTCTCTCCTGGGCCCA-GATAGGAAGGTGAAGTCTC--AAGAC----ATCCTCCACACATC--AGAGGTGGGTAAGC
pteAle1_Black_flying-fox/KB030901/120027-119659/1-364       TGACCCGTTCCCTTTGACGAT-CCCTAGGTGGAGATGGGGCATGAGGATCCTCCAAGGGAAAAGCTCACTACCACTGGGCAACAACCCTAAG----CCAAG-----AAGTT---CTGCCAAGATTCTTTCCTGGGCCCA-GATAGGAAGGTCAAGTCTC--AAGGC----AGCCTGCAAACATC--ACCGGTGGGTAGGC
myoDav1_Davids_myotis_bat/KB105958/126506-126147/1-364      TGACCTATTCCCTTTGACGAT-CCCTAGGTGGAGATGGGGCATGAGGATCCTCCAGGGGAATAGCTCACTACCACTGGGCAACAACCCTAGG----CCAGG-----AGGTT---CTACCAAGATTTTTTCCTGGGCCCA-GATAGGAAGGTGAAGTCTC--AAGAC----ATCCTCCACACATC--AGAGGTGGGTAAGC
equCab2_Horse/chrX/55236294-55235933/1-364                  TGACCCATTCCCTTTGACGAT-CCCTAGGTGGAGATGGGGCATGAGGATCCTCCAGGGGAAAGGCTCACTACCACTGGGCAACAAGCCTAGG----CCAGG-----AGGTT---CTATCAAGATTCTTTCCTGGGCCCA-GGTAGGAAGATGAAGTCTC--AAGAC----AGCTACCACACATC--AGAGGTGGGTAAGC
ailMel1_Panda/GL194824.1/49881-49517/1-364                  TGACCCGTTCCCTTTGACGAT-CCCTAGGTGGAGATGGGGCATGAGGATCCTCCAGGGGAAAAGCTCACTACCACTGGGCAACAACCCTAGG----CCAGG-----AG-TT---CTATCAAGATTCTTCCCTGGGCCCA-AGGAGGAAGATGAAGTCTC--AAAAC----AACCACCACCCATC--AGAGGTGGGTAAGT
myoLuc2_Microbat/GL429771/10800818-10801177/1-364           TGACCTATTCCCTTTGACGAT-CCCTAGGTGGAGATGGGGCATGAGGATCCTCCAGGGGAATAGCTCACTACCACTGGGCAACAACCCTAGG----CCAGG-----AGGTT---CTACCAAGATTTTTTCCTGGGCCCA-GATAGGAAGGTGAAGTCTC--AAGAC----ATCCTCCACACATC--AGAGGTGGGTAAGC
musFur1_Ferret/GL897241/666749-667113/1-364                 TGACCTGTTCCCTTTGACGAT-CCCTAGGTGGAGATGGGGCATGAGGATCCTCCAGGGGAAAAGCTCACTACCACTGGGCAACAACCCTAGG----CCAGG-----AGGTT---TTATCAAGATTCTTCCCTGGTCCCA-GGGAGGAAGATGAACTCTC--AAAAC----CACCACCACCCTTC--AGAGGTGCGTAAAT
felCat8_Cat/chrX/59594927-59594572/1-364                    TGACCCATTCCCTTTGACGAT-CCCTAGGTGGAGATGGGGCATGAGGATCCTCCAGGGGAAAAGCTCACTATCACTGGGCAACAACCCTAGG----CTAGG-----AGGCT---TTACCAAGATTCTTTCCTGAGCCCA-GGTAGGA------AGTCTC-ACA-AC----AACCGCCACACATC--AGAGGTGGGTAAGT
canFam3_Dog/chrX/57332722-57332356/1-364                    TGACCCGTTCCCTTTGACGAT-CCCTAGGTGGAGATGGGGCATGAGGATCCTCCAGGGGAAAAGCTCACTACCACTAGGCAACAACCCTAGG----CCAGG-----AGGTTCTACTACCAAGTTTTTTCCTTGGGCCCA-GGGAGGAAGATGAAGTCTC--AAAAC----AACCACCACACATT--A-GAGGTGGTAAGT
otoGar3_Bushbaby/GL873882/160540-160183/1-364               TGACCCATTCCCTTTGACGAT-CCCTAGGTGGAGATGGGGCATGAGGATCCTCCAGGGGAAAAGCTCACTACCACTGGGCAACAACCCTAGG-----CAGG-----AGGTT---CACCAAAAATACTTTCCTGGGCCCT-GATAGGAAGGTGAAGTCTC-AAAGAC----AACTATCACAGGTG--A-AGGTGGGTAACT
speTri2_Squirrel/JH393493/480670-480312/1-364               TGACCTTTTCCCTTTGACGAT-CCCCAGGTGGAGATGGGGCATGAGGATCCTCCAGGGGAAAAGCTCACTGCCACTGGGCAACAACCCTGAG----TCAGG-----AGATT---TTACTAAGATTCTTTCCTGGGTCCA-GATAGGAGAGTGAAGACTC-AAAGAC----AACCACCGCACATC--A-AGATGGGTAAGC
hetGla2_Naked_mole-rat/JH602149/7463372-7463744/1-364       TGACCTATTCCCTTTGATGAT-CTCTAGGTGGAGATGGGGCATGAGGATCCTCCAGGGGAAAAGCTCACTATCACTGGGCAACAACCCTAGG----TCAGG-----AGGTT---TTCCTGA----CCTTCCTGTACTCA-GATAGGAAGATGAAGATTC-AAAGAC----AACCAGCACACATC--A-AGTTAGGTAAGC
dasNov3_Armadillo/JH583104/155372-155009/1-364              TGACCCATTCCCTTTGATGAT-CCCTAGGTGGAGATGGGGCATGAGGATCCTCCAGGGGAAAAGCTCATTACCACTGGGCAACAACCCTAGA----TCAGG-----AGGTT---CTACCAAGATATTTTCTTGGACCCA-AACAAGAAGATGAAGTTAC--AAGAC----AACCACCACATATT--AGAGGTAGGTAAAG
susScr3_Pig/chrX/67161365-67160998/1-364                    TGACTCATTCCCTTTGATGAT-CCTTAGGTGGAGATGGGGCATGAGGATCCTCCAGGGGAAAAGCTCACTACCACTGGGCAACAACCCTAGG----TCAGG-----AGATT---CTACTAAGATTCTTTCCTGGGTCCA-GATAGGAAGATGAAGTCTC--AAGAC----AACCACCACACATC--TGAGGTGGGTAAGG
ochPri3_Pika/JH802116/2818266-2817902/1-364                 TGATCCATTCCCTTTGACGAT-CCTTAGGTGGAGCTGGGGCATGAGGATCCTCCCGGGGAAAAGCTCATTATCACTGGGCAACAACCCTAGG----TAATG-----AGGTT---CTACCAAGATGCTTTCCTGGGCCTA-GAGAAGAAGATGAAATCCA-AAAGAC----AATCACCGCTGTGA--A-GGTTAGGTAAGT
mm10_Mouse/chrX/103469895-103469536/1-364                   CGACCTATTCCCTTTGACGAT-CCCTAGGTGGAGATGGGGCATGAGGATCCTCCAGGGGAATAGCTCACCACCACTGGGCAACAGGCCTAGC----CC--------AGATT---TCAGTGAGACGCTTTCCTGAACCCA-GCAAGGAAGACAAAGGCTC-AAAGAA----TGCCACCCTACATC--A-AAGTAGGTAAGT
triMan1_Manatee/JH594676/11271102-11270758/1-364            TGACCCATTCCCTTTGAAGAT-CCTTAGGTGGAGATGGGGCATGAGGATCTTCCAGGGGAAAAGCTCACTAACACTGGGCAACAACTCTAGG----CCAAG-----AGGTT---GTACCAAAAGACTCTCCTGGGCCCA-GACAGGAAGATGCAATCTCAGAAGAC----AACCACCATACGTC--AGAGGTGGGTAAGC
oryAfe1_Aardvark/JH864857/109189-108829/1-364               CGACCTATTCCCTTTGACGAT-CCCTAGGTGGAGATGGGGCATGAGGATTCTCCAGGGGAAAAGCTCACTAACACTGAGCAACAATCCTAGG----CCAAG-----TGGTT---CTACTAAAATACTTTCTTTGGCTCA-GACATGAAGATGGATTCTCAAAAGAT----AGACACCACAGATC--AAAGGTAGGTAAGC
octDeg1_Brush-tailed_rat/JH651887/408201-408552/1-364       TGACCTATTCCCTTTGACGAT-CCCTAGGTGGAGATGGGGCATGAGGATCCTCCAGGGGAAAAGCTCACTATCATTGGGCAGCAACCCTAGG----TCCAG-----AGGTT---TTAATAA------TTCCTGGACTCAAGATAGAAAGATGAAGACCA-AAAGAT----GACCAGCACACAAC--A-AGATAGGTAAGC
chiLan1_Chinchilla/JH722051/307032-307387/1-364             TGACCTATTCCCTTTGAGGAT-CCCTAGGTGGAGATGGGGCATGAGGATCCTCCAGGGGAAAAGCTCACTATCACTGGGCAACAACCTTAGG----TCTAG-----AGGTT---TTACGAA----CTTTCCTGGACCCA-AATGGAAAGCTGAAGACTC-AAAGAC----AACCAGCATGCATC--G-A--TAGGTAAGC
mesAur1_Golden_hamster/KB708354/1527297-1527665/1-364       TGACCTATTCCCTTTGACGAT-CCCTAGGTGGAGATGGGGCATGAGGATCCTCCAGGGGAATAGCTCGACACCACTGGACAATAGCCCTATC----CCTGG-----AGATT---TTAGTGAGACACTTTGCTGAACCCA-GCAAGGAAGATAGAG--TC-AAATAT----AGCTACCCTACATC--A-CAATAGGTAAGT
micOch1_Prairie_vole/chrUn_JH996487/1894423-1894787/1-364   CGACCTATTCCCTTTGACGAC-CCCTAGGTGGAGATGGGGCATGAGGGTCCTCCAGGGGAAGAGCTCACCAGCACTGGGCAACAGTCCTAG-----CCGGG-----AGATT---TGGGGGAGATACTTCGCTGAACCCA-GCAAGGAAGATAAAGAGTC-AAAGAC----AGCCACCCAACATC--A-AAATAGGTAAGT
jacJac1_Lesser_Egyptian_jerboa/JH725476/127985-128340/1-364 TGACCTATTCCCTTTGACGAT-CCCTAGGTGGAGATGGGGCATGTGGATCCTCCAAGGGAATGGCTCACTACCACTGGGCAACAGCCCTAGG----TCAGG-----A-----------TAAGATATGTTTCTGGACCTA-GATAGGAAGATGAAGAATC-AAAGAC----AACCACCATACGTC--A-AGATAGGTAAGT
conCri1_Star-nosed_mole/JH655896/1126340-1126006/1-333      TGACCTAGTCCCTTTGACGGT-CCCTTGGTGGAGATGGGGCATGAGGATCCTCCAGGGGAAAAGCTCACTATCACTGGGCAACAATCCTAAT----CCAGGAGAGGAGGTT---CTACCAAGATTCTTCCTGGG--CCA-GGTGGGTAGATGAAAATTC--AAGAC----AATTACCACAAATC--AGGGATGGGAATGT
rn6_Rat/chrX/74333989-74333622/1-364                        CGACCTATTCCCTTTGACGAT-CCCTAGGTGGAGATGGGGCATGAGGATCCTCCAGGGGAATAGCTCACCGCCACTGGGCAACAGGCCTAGC----CC--------CGATT---TCAGTGAGACACTTTCCAGAACCCA-GCAAGGAAGACAAAGGCTC-AAAGACAGCTAGCCACCCTACATC--A-AAATAGGTAAGT
loxAfr3_Elephant/scaffold_24/27937305-27937651/1-364        TGACCCATTCCCTTTGAAGAT-CCTTAGGTGGAGATGGGGCATGAGGATCTTCCAGGGGAAATGCTCACTAACTCTGGTCAACAACTCTATG----CCAAG-----AAATT---GTACCAAAATACTTCCCTGCACCCA-GATAGGAGGATGGAATCTCAAAAGAC----AACCACCATATATC--A-A-GTGGGTAAGC
cavPor3_Guinea_pig/scaffold_26/23414246-23414605/1-364      TGACCTATTCCCTTTGATGAT-CCCTAGGTGGAGATGGGGCATGAGGATCCTCCAGGGGAAAAGCTCACTATCACTAGGCAA-AACCCTAGG----TCTGG-----AG-TT---TTACTAG----TTTTCCTAGACCCA-GATAGAAAGATGAAGATGC-GAAGAC----AGCCAGCATACATC--A-AGATGGGTAAGC
chrAsi1_Cape_golden_mole/JH823495/2859822-2859465/1-364     TGACCCATTCCCTTTGACGAT-CCTTAGGTGGAGTTGGGGCATGAGGATCCTCCAGGGGAAAAGCTCACTAACACTGGACAACAATTCTAGT----CCGAG-----AGGTT---CTGCCAGAATACTTTCCTGGGCCCA-GACAAGAAGATGGAGTCTCAAAAGAC----ACCCATCACACATC--AGAGATGAGTAAGT
criGri1_Chinese_hamster/KE381632/1685938-1686289/1-364      TGACCTGTTCCCTTTGACGAT-CCCTAGGTGGAGATGGGGCATGAGGATCCTCCAAGGGAATAGCTCACCACCATTGGACAATAGCCCTAGC----CCTGG-----AGATT---TTAGTGAGACCCTTTGCTGAACCCA-ACAAAG-----------TC-AAAGAT----AGCCACCCTACATC--A-CAATAGGTAAGT
echTel2_Tenrec/JH980401/1884678-1884316/1-364               TGACCCATTCCCTTTGACGAT-CCTTTGGTGGAGATGGGGCATGAGGATCCTCCAGGGGAAAAGCTCACTAACACTGGGCAACAACTCTATCTAATCCAAG-----AGATT---CTACTGAAGTGTTTTCCTGG-CCCA-GACAAGACAATGGAATCGCAAAAGAC----CTCCGCCACCTATC--AGAGGTGAGTA--C
eriEur2_Hedgehog/JH835576/1268909-1268595/34-357            TGATCCATTCTCTTTGATGATCCCCTAGGTGGAGATGGGGCATGAGGATCCTCCAAGGGAAAGACTCATCATCACTGGGCAACAGCCTTAGG----CTAGG-----AGATT---TTAATGAGATTC-TTCCTGGGCCCA---AAGGATAATTGAAGTCT-TGAGAC----AACTACCATATGTT--AAAGGTGGGTATGC
sorAra2_Shrew/JH798316/443245-442893/1-364                  TGACACTTTCCCTTTGACGAT-CCCTAGGTGGAGATGGGGCATGAGGATCCTCCAGGGGAAAGTCTCACTACCACTGGGCAACAACCCTATG----CT--------GGGGT---TTACT-ACAAAAATTCTTGAGCCT---------ACATGCAGTCCC--AAGAT----AACTACCATACACC--AGAGGTGAGTATGC
#=GC SS_cons                                                <<<----<<<<<<<-<<-<<<-<<_____________________>>>>>->>->>>>>>>---->>>>>>->>>>>>>>>>>>>->>>><<----<<<<<-----<<<<<---<<____>>>->>>->>>>->>>>,,,,,,))))))))))))-----))))),,,,,,,<<<<<____________>>>>>,,]]]]
#=GC SS_cons_1                                              ________________________________________________________________________________________________________________________________________________________________________________________________________
#=GC SS_cons_2                                              :::<<<<____________________________>>>>:::::::::::::::::::::::::::::::::::::::::::::::::::::::::::::::::::::::::::::::::::::::::::::::::::::::::::::::::::::::::::::::::::::::::::::::::::::::::::::::::

panTro4_Chimp/chrX/73625751-73625393/1-364                  --TGTCCCTAAAAGCATAATAAGTAG-------------TCTTCATTTTGATTTTGTTTTCCAGTATA
hg38_Human/chrX/73831361-73831003/1-364                     --TGTCCCTAAAAGCATAATAAGTAG-------------TCTTAATTTTGATTTTGTTTTCCAGTATA
papAnu2_Baboon/chrX/65004060-65003702/1-364                 --TGTCACTAAAAGCGTAATAAGTAG-------------TCTTAATTTTGATTTTGTTTTCTAGTATA
ponAbe2_Orangutan/chrX/71274460-71274102/1-364              --TGTCCCTAAAAGCATAATAAGTAG-------------TCTTAATTTTGATTTTGTTTTCCAGTATA
cerSim1_White_rhinoceros/JH767841/766325-765961/1-364       --TGTCCCTAAAAACATAATAAGTAGT------------CTTTAATTTTGATCTTGTTTTGCAGTATA
macFas5_Crab-eating_macaque/chrX/71106438-71106081/1-364    --TGTCCCTAAAAGCATAATAAGTAG-------------TCTTAATTTTGATTTTGTTTTCCAGTATA
rheMac3_Rhesus/chrX/73506038-73505681/1-364                 --TGTCCCTAAAAGCATAATAAGTAG-------------TCTTAATTTTGATTTTGTTTTCCAGTATA
saiBol1_Squirrel_monkey/JH378192/8963464-8963825/1-364      --TGTCCCTAAAAGCATAATCAGTAG-------------TCTTAATTTTGATTTTGTTTTCCAGTATA
odoRosDiv1_Pacific_walrus/KB229612/201462-201098/1-364      --TGTCTCTAAAAGCATAACTAATAGC------------TATTAATTTTGACCTTGTTTTATGCTGCA
chlSab2_Green_monkey/chrX/63409858-63409503/1-364           --TGTCCCTAAAAGCATAATAAG----------------TAGTTATTTTGATTTTGTTTTCCAGTATA
calJac3_Marmoset/chrX/65389624-65389263/1-364               --TGTCCCTAAAAGCATAATCAGTAG-------------TCTTAATTTTGATTTTGTTTTCCAGTATA
lepWed1_Weddell_seal/KB715187/696075-696439/1-364           --TGTCTCTAAAAGCATAACTAATAGC------------TATTAATTCTGACCTTGTTTTATGCTGCA
orcOrc1_Killer_whale/KB317041/454629-454268/1-364           --TGTCCCTAAAAGCATAATAAATAG-------------TCTTTAATT---TCTTGTTTTTCAGTATT
turTru2_Dolphin/JH479788/29153-28792/1-364                  --TGTCCCTAAAAGCATAATAAATAG-------------TCTTTAATT---TCTTGTTTTTCAGTATT
nomLeu3_Gibbon/chrX/66532578-66532221/1-364                 --TGTCCCTAAAAGCTTAATAAGTAG-------------TCTTAATTTTGATTTTGTTTTCCAGTATA
camFer1_Bactrian_camel/KB018594/109384-109746/1-364         --TGTCCGTAAAAGCATAATAGT----------------CTTTAATTTTGATCTTGTTTTTCAGTATA
vicPac2_Alpaca/KB632711/417948-417586/1-364                 --TGTCCGTAAAAGCATAGTAGT----------------CTTTAATTTTGATCTTGTTTTTCAGTATA
pteVam1_Megabat/scaffold_7187/56932-56564/1-364             --TGTCCCTAAAAGCATAATAAGGATACTGT--------CTCTAATTTTGATCTTGTTTTCCAGTATA
capHir1_Domestic_goat/chrX/70092048-70092409/1-364          --TGTCCCTAAAAGCATAATAATTAG-------------TCTTTAATT---TCTTGTTTTTCAGTATA
bosTau8_Cow/chrX/82282707-82283068/1-364                    --TGTCCCTAAAAGCATAATAATTAG-------------TCTTTAATT---TCTTGTTTTTCAGTATA
oviAri3_Sheep/chrX/62584774-62584413/1-364                  --TGTCCCTAAAAGCATAATAATTAG-------------TCTTTAATT---TCTTGTTTTTCAGTATA
oryCun2_Rabbit/chrX/52374496-52374134/1-364                 --TGTTTCTAAAAGCATAATAAGTAG-------------TCTTGATTTTGATCTTGTTTTCTAGTATA
tupChi1_Chinese_tree_shrew/KB365963/49969-49606/1-364       --TGTCCCTACAAGCACAGTAAGTCA-------------TCTTAACTTTAACCTTGTATTACAGTATA
panHod1_Tibetan_antelope/KE116635/1269043-1269405/1-364     --TGTCCCTAAAAGCATAATAATTAG-------------TCTTTAATT---TCTTGTTTTTCAGTATA
eptFus1_Big_brown_bat/JH977917/217979-218336/1-364          --TGTTCTTAAAAGCAAAATAA-----------------GGATACTGTC--TTTAATTTTTCAGTATA
pteAle1_Black_flying-fox/KB030901/120027-119659/1-364       --TGTCCCTAAAAGCATAATAAGGATACTGT--------CTCTAATTCTGATCTTGTTTTCCAGTATA
myoDav1_Davids_myotis_bat/KB105958/126506-126147/1-364      --TGTTCCTAAAAGCACAATAA-----------------GGATACTGTCTTTCATGTTTCAGTATACA
equCab2_Horse/chrX/55236294-55235933/1-364                  --TGTCCCTAAAAGCATAATAAGTGGT------------CTTTAATTTTTTTTATGTGAGTCACCA--
ailMel1_Panda/GL194824.1/49881-49517/1-364                  --TGTCTCTAAAATCATAATTAATAGC------------TATTAATTTTGACCTTGTTTTATGTTGCA
myoLuc2_Microbat/GL429771/10800818-10801177/1-364           --TGTTCCTAAAAGCACAATAA-----------------AGATACTGTCTTTAATGTTTCAGTATACA
musFur1_Ferret/GL897241/666749-667113/1-364                 TGTGTCTCTAAAAGCATAATTAGTAGC------------TATTAATTTTGACCTTGCTTTATACTGTA
felCat8_Cat/chrX/59594927-59594572/1-364                    --TGTCCCTAAAAGCATAAGTAGC---------------TTTTAATTTTGATCTTGTTTTATGTTGCA
canFam3_Dog/chrX/57332722-57332356/1-364                    --TGTCTCTAAAGGCATGGTGAATAGC------------TATTAATTTTGATCTTGTATTACATTGCA
otoGar3_Bushbaby/GL873882/160540-160183/1-364               --TGTCCCTAAAAGTGAAATAAATTG-------------CTATAATTTTGATCTTATTTTCCAGTACA
speTri2_Squirrel/JH393493/480670-480312/1-364               --TATCCCTCAAAGCATAATAT-----------------TCTTAATTTTGATCTTGGTTTTTCTCAAA
hetGla2_Naked_mole-rat/JH602149/7463372-7463744/1-364       --TATCCTTAACAGCATAGTAAG----------------TCTTAAGTTTGATCTTGTTTTCTGATAGA
dasNov3_Armadillo/JH583104/155372-155009/1-364              --TCTCCACAAAGTCATAATAAGTAA-------------TCTTAATTTTGATTCTGTTTTCCAGGGTA
susScr3_Pig/chrX/67161365-67160998/1-364                    --TGTCCCTAAAAATATAATCAGTAG-------------TCTTTAAATTT-TTTTGGCTGCACCTGTG
ochPri3_Pika/JH802116/2818266-2817902/1-364                 --TGTCTCTGAAAGCGTACTAAATAG-------------TCTTGATTTTGATCTTGTTTTCTGGTATG
mm10_Mouse/chrX/103469895-103469536/1-364                   --TTTCTGCAACAGTGTAATAA-----------------TTTTAACTTTGATCTTGTTTTCCATTAAA
triMan1_Manatee/JH594676/11271102-11270758/1-364            --TCT-----------------GCAG-------------TCTTAATTTTTATCTTGCTTTCCGGTATA
oryAfe1_Aardvark/JH864857/109189-108829/1-364               --TATTCCCTAAAACATAATAAATAG-------------CTTTAATTTTGATCTTGTTTTATAGTATA
octDeg1_Brush-tailed_rat/JH651887/408201-408552/1-364       --TATCCTTAACAGCATAATAG----------------------ACATTCAGTTAGTTTTGCACTGAG
chiLan1_Chinchilla/JH722051/307032-307387/1-364             --GATCCTTAGCAGCATAGTAG---------------------ACATTTCAGTTAGTTTTCCACTGAG
mesAur1_Golden_hamster/KB708354/1527297-1527665/1-364       --TTTCTGGGACAGTGTAATGAGTAG-------------TTTTAATTTTGATCTCGTTTTCCATTGTA
micOch1_Prairie_vole/chrUn_JH996487/1894423-1894787/1-364   --TTTCTGGAACAGTGTAATAAGTAA-------------TGTTAATTTTGATTTTGTTTTCCATTGTA
jacJac1_Lesser_Egyptian_jerboa/JH725476/127985-128340/1-364 --TGTCCATAAAAGCATAACAAATAG-------------TATTGATTTCAATCTTGTTTTCCATTAAG
conCri1_Star-nosed_mole/JH655896/1126340-1126006/1-333      --AGTCCCTAAAAGCATCATTGGT--------------------------------------------
rn6_Rat/chrX/74333989-74333622/1-364                        --TTTCTGGAACAGTGTACTAATACTAA-----------TTTTGATCTTGATCTTGTTTTCGATTATA
loxAfr3_Elephant/scaffold_24/27937305-27937651/1-364        --TCT-----------------GTAG-------------TCTTATTTTTTATCTTGCTTTCAGGTGTA
cavPor3_Guinea_pig/scaffold_26/23414246-23414605/1-364      --TATCCTTAACAGTGTAATAG-------------------------ATACTTCAGTTTTCCACTAAG
chrAsi1_Cape_golden_mole/JH823495/2859822-2859465/1-364     --TATTTCTAAAAGCATAATAAGTAGTCTTA--------ATTTAATTTTGATCTTGTTTTCCAATATA
criGri1_Chinese_hamster/KE381632/1685938-1686289/1-364      --TTTATGGGATAGTGCAATAAGTAA-------------TTTTAATTTTGATCTTGTTTTTCATTTTT
echTel2_Tenrec/JH980401/1884678-1884316/1-364               --TCTTACTAAGAACGCAATAAGTGT-------------GCTCAATTTTTATGTTATTTCCCACGATA
eriEur2_Hedgehog/JH835576/1268909-1268595/34-357            --TGCCCCTGAAAGCAGTTTGT-----------------CTTTAATTCTGGTCTTATTTTC-------
sorAra2_Shrew/JH798316/443245-442893/1-364                  --TCTTCATAAAAACATAAGTATTAAAAAAAACCATAAGTATTCTTTTAATGTTTCATTTCCAGTAGA
#=GC SS_cons                                                --]]]]]]----]]]]:<<<<<<--<-------------<<________>>>>>>>>>::::::::::
#=GC SS_cons_1                                              ___________________________________________>>>>:::::::::::::::::::::
#=GC SS_cons_2                                              ::::::::::::::::::::::::::::::::::::::::::::::::::::::::::::::::::::
//
# STOCKHOLM 1.0
#=GF ID XIST_h7_intron4-exon5-intron5/23515-23986
#=GF SQ 73

#=GS hg38_Human/chrX/73829239-73828768/1-467                                      AC hg38_Human/chrX
#=GS panTro4_Chimp/chrX/73623303-73622832/1-467                                   AC panTro4_Chimp/chrX
#=GS nomLeu3_Gibbon/chrX/66530592-66530121/1-467                                  AC nomLeu3_Gibbon/chrX
#=GS papAnu2_Baboon/chrX/65001958-65001490/1-467                                  AC papAnu2_Baboon/chrX
#=GS macFas5_Crab-eating_macaque/chrX/71104337-71103869/1-467                     AC macFas5_Crab-eating_macaque/chrX
#=GS rheMac3_Rhesus/chrX/73503940-73503472/1-467                                  AC rheMac3_Rhesus/chrX
#=GS chlSab2_Green_monkey/chrX/63407752-63407284/1-467                            AC chlSab2_Green_monkey/chrX
#=GS saiBol1_Squirrel_monkey/JH378192/8965267-8965742/1-467                       AC saiBol1_Squirrel_monkey/JH378192
#=GS calJac3_Marmoset/chrX/65387829-65387352/1-467                                AC calJac3_Marmoset/chrX
#=GS ponAbe2_Orangutan/chrX/71272432-71271954/1-467                               AC ponAbe2_Orangutan/chrX
#=GS orcOrc1_Killer_whale/KB317041/453351-452917/1-467                            AC orcOrc1_Killer_whale/KB317041
#=GS turTru2_Dolphin/JH479788/27874-27440/1-467                                   AC turTru2_Dolphin/JH479788
#=GS lepWed1_Weddell_seal/KB715187/697283-697712/1-467                            AC lepWed1_Weddell_seal/KB715187
#=GS cerSim1_White_rhinoceros/JH767841/765077-764643/1-467                        AC cerSim1_White_rhinoceros/JH767841
#=GS camFer1_Bactrian_camel/KB018594/110645-111074/1-467                          AC camFer1_Bactrian_camel/KB018594
#=GS tupChi1_Chinese_tree_shrew/KB365963/48244-47778/1-467                        AC tupChi1_Chinese_tree_shrew/KB365963
#=GS vicPac2_Alpaca/KB632711/416688-416259/1-467                                  AC vicPac2_Alpaca/KB632711
#=GS chiLan1_Chinchilla/JH722051/308953-309413/1-467                              AC chiLan1_Chinchilla/JH722051
#=GS odoRosDiv1_Pacific_walrus/KB229612/200251-199827/1-467                       AC odoRosDiv1_Pacific_walrus/KB229612
#=GS equCab2_Horse/chrX/55234884-55234455/1-467                                   AC equCab2_Horse/chrX
#=GS ailMel1_Panda/GL194824.1/48637-48203/1-467                                   AC ailMel1_Panda/GL194824.1
#=GS triMan1_Manatee/JH594676/11269407-11268971/1-467                             AC triMan1_Manatee/JH594676
#=GS dasNov3_Armadillo/JH583104/153693-153233/1-467                               AC dasNov3_Armadillo/JH583104
#=GS hetGla2_Naked_mole-rat/JH602149/7465255-7465699/1-467                        AC hetGla2_Naked_mole-rat/JH602149
#=GS bosTau8_Cow/chrX/82286067-82286499/1-467                                     AC bosTau8_Cow/chrX
#=GS oviAri3_Sheep/chrX/62581755-62581327/1-467                                   AC oviAri3_Sheep/chrX
#=GS panHod1_Tibetan_antelope/KE116635/1272479-1272912/1-467                      AC panHod1_Tibetan_antelope/KE116635
#=GS cavPor3_Guinea_pig/scaffold_26/23416446-23416901/1-467                       AC cavPor3_Guinea_pig/scaffold_26
#=GS felCat8_Cat/chrX/59593479-59593051/1-467                                     AC felCat8_Cat/chrX
#=GS susScr3_Pig/chrX/67159992-67159561/1-467                                     AC susScr3_Pig/chrX
#=GS gorGor3_Gorilla/chrX/71000719-71000373/1-342                                 AC gorGor3_Gorilla/chrX
#=GS canFam3_Dog/chrX/57331534-57331105/1-467                                     AC canFam3_Dog/chrX
#=GS musFur1_Ferret/GL897241/668006-668442/1-467                                  AC musFur1_Ferret/GL897241
#=GS mm10_Mouse/chrX/103468990-103468534/1-467                                    AC mm10_Mouse/chrX
#=GS oryCun2_Rabbit/chrX/52372723-52372266/1-467                                  AC oryCun2_Rabbit/chrX
#=GS speTri2_Squirrel/JH393493/478659-478244/1-467                                AC speTri2_Squirrel/JH393493
#=GS loxAfr3_Elephant/scaffold_24/27939032-27939435/1-467                         AC loxAfr3_Elephant/scaffold_24
#=GS rn6_Rat/chrX/74332986-74332531/1-467                                         AC rn6_Rat/chrX
#=GS criGri1_Chinese_hamster/KE381632/1687180-1687600/1-467                       AC criGri1_Chinese_hamster/KE381632
#=GS chrAsi1_Cape_golden_mole/JH823495/2858369-2857952/1-467                      AC chrAsi1_Cape_golden_mole/JH823495
#=GS conCri1_Star-nosed_mole/JH655896/1125115-1124692/1-467                       AC conCri1_Star-nosed_mole/JH655896
#=GS capHir1_Domestic_goat/chrX/70095376-70095717/1-373                           AC capHir1_Domestic_goat/chrX
#=GS echTel2_Tenrec/JH980401/1883464-1883018/1-467                                AC echTel2_Tenrec/JH980401
#=GS micOch1_Prairie_vole/chrUn_JH996487/1895584-1896008/1-467                    AC micOch1_Prairie_vole/chrUn_JH996487
#=GS mesAur1_Golden_hamster/KB708354/1528604-1528993/1-467                        AC mesAur1_Golden_hamster/KB708354
#=GS ochPri3_Pika/JH802116/2816580-2816163/1-467                                  AC ochPri3_Pika/JH802116
#=GS octDeg1_Brush-tailed_rat/JH651887/411474-411881/1-467                        AC octDeg1_Brush-tailed_rat/JH651887
#=GS eleEdw1_Cape_elephant_shrew/JH947307/6735578-6735135/1-467                   AC eleEdw1_Cape_elephant_shrew/JH947307
#=GS pteAle1_Black_flying-fox/KB030901/118900-118627/1-303//118433-118312/335-465 AC pteAle1_Black_flying-fox/KB030901
#=GS pteVam1_Megabat/scaffold_7187/55798-55525/1-303//55331-55210/335-465         AC pteVam1_Megabat/scaffold_7187
#=GS myoLuc2_Microbat/GL429771/10801583-10801864/1-312                            AC myoLuc2_Microbat/GL429771
#=GS myoDav1_Davids_myotis_bat/KB105958/125742-125461/1-312                       AC myoDav1_Davids_myotis_bat/KB105958
#=GS eptFus1_Big_brown_bat/JH977917/218721-219002/1-312                           AC eptFus1_Big_brown_bat/JH977917
#=GS eriEur2_Hedgehog/JH835576/1267315-1267106/1-254                              AC eriEur2_Hedgehog/JH835576
#=GS gorGor3_Gorilla/chrX/71000346-71000191/304-467                               AC gorGor3_Gorilla/chrX
#=GS myoLuc2_Microbat/GL429771/10802020-10802172/307-467                          AC myoLuc2_Microbat/GL429771
#=GS jacJac1_Lesser_Egyptian_jerboa/JH725476/129225-129375/319-467                AC jacJac1_Lesser_Egyptian_jerboa/JH725476
#=GS myoDav1_Davids_myotis_bat/KB105958/125305-125153/307-467                     AC myoDav1_Davids_myotis_bat/KB105958
#=GS eptFus1_Big_brown_bat/JH977917/219158-219310/307-467                         AC eptFus1_Big_brown_bat/JH977917
#=GS chrPic2_Painted_turtle/chrUn_KK082954v1/1364708-1364541/19-188               AC chrPic2_Painted_turtle/chrUn_KK082954v1
#=GS allMis1_American_alligator/JH733129/444245-444097/27-175                     AC allMis1_American_alligator/JH733129
#=GS sarHar1_Tasmanian_devil/chrX_GL867681_random/12124-11947/2-176               AC sarHar1_Tasmanian_devil/chrX_GL867681_random
#=GS cheMyd1_Green_seaturtle/KB528689/15382650-15382817/19-188                    AC cheMyd1_Green_seaturtle/KB528689
#=GS falPer1_Peregrine_falcon/KB390852/349104-349263/19-178                       AC falPer1_Peregrine_falcon/KB390852
#=GS falChe1_Saker_falcon/KB398082/167792-167951/19-178                           AC falChe1_Saker_falcon/KB398082
#=GS anaPla1_Mallard_duck/KB742393/304569-304725/19-175                           AC anaPla1_Mallard_duck/KB742393
#=GS anoCar2_Lizard/chrUn_GL344182/29193-29019/1-175                              AC anoCar2_Lizard/chrUn_GL344182
#=GS pelSin1_Chinese_softshell_turtle/JH212625/2479306-2479154/26-178             AC pelSin1_Chinese_softshell_turtle/JH212625
#=GS taeGut2_Zebra_finch/chr4A/17367989-17367823/19-185                           AC taeGut2_Zebra_finch/chr4A
#=GS pseHum1_Tibetan_ground_jay/KB221225/1724117-1723958/19-178                   AC pseHum1_Tibetan_ground_jay/KB221225
#=GS ficAlb2_Collared_flycatcher/chr4A/19145134-19145293/19-178                   AC ficAlb2_Collared_flycatcher/chr4A
#=GS melGal1_Turkey/chr9/12043797-12043669/19-147                                 AC melGal1_Turkey/chr9
#=GS galGal4_Chicken/chr4/12131500-12131368/19-151                                AC galGal4_Chicken/chr4

hg38_Human/chrX/73829239-73828768/1-467                                      TTTTATAGCTCTTC--ATTGTTCC--------TATC------------TGCC-AAATC----ATT-A------------TACTTCCTACAA-GCAGTGCAGA--GAGCTGAGTCTTCAGCAGGTCCAAGAAATTTGAACACACTGAAGGAAGTCAGCCTT----CCCACCTGAAGATCA----ACATGC---CTGGCACT
panTro4_Chimp/chrX/73623303-73622832/1-467                                   TTTTATAGCTCTTC--ATTGTTCC--------TACC------------TGCC-AAATC----ATT-A------------TACTTCCTACAA-GCAGTGCAGA--GAGCTGAGTCTTCAGCAGGTCCAAGAAATTTGAACACACTGAAGGAAGTCAGCCTT----CCCACCTGAAGATCA----ACATGC---CTGGCACT
nomLeu3_Gibbon/chrX/66530592-66530121/1-467                                  TTTTATAGCTCTTC--ATTGTTCT--------TATC------------TGCC-AAATC----ATT-A------------TACTTCCTACAA-GCAGTGCAGA--GAGCTGACTCTTCAGCAGGTCCAAGAAATTGGAACACACTGAAGGAAGTCAGCCTT----CCTACCTGAAGATCA----ACATGC---CTGGCACT
papAnu2_Baboon/chrX/65001958-65001490/1-467                                  TTTTATAGCTCTTC--ATTGTTCC--------TATC------------TGCC-AAATC----ATT-A------------CACTTCCTACAA-GCAGTGCAGA--GAACTGAGTCTTCAGCAGGTCCAAGAAATTTGAACACATTGAAGGAGGTCAGCCTT----CCTACCTGAAGATCA----ACATGC---TTGGCACT
macFas5_Crab-eating_macaque/chrX/71104337-71103869/1-467                     TTTTATAGCTCTTC--ATTGTTCC--------TATC------------TGCC-AAATC----ATT-A------------CACTTCCTACAA-GCAGTGCAGA--GAACTGAGTCTTCAGCAGGTCCAAGAAATTTGAACACATTGAAGGAGGTCAGCCTT----CCTACCTGAGGATCA----ACATGC---TTGGCACT
rheMac3_Rhesus/chrX/73503940-73503472/1-467                                  TTTTATAGCTCTTC--ATTGTTCC--------TATC------------TGCC-AAATC----ATT-A------------CACTTCCTACAA-GCAGTGCAGA--GAACTGAGTCTTCAGCAGGTCCAAGAAATTTGAACACATTGAAGGAGGTCAGCCTT----CCTACCTGAGGATCA----ACATGC---TTGGCACT
chlSab2_Green_monkey/chrX/63407752-63407284/1-467                            TTTTATAGCTCTTC--ATTGTTCC--------TATC------------TGCC-AAATA----ATT-A------------CACTTCCTACAA-GCAGTGCAGA--GAACTGAGTCTTCAGCAGGTCCAAGAAATTTGAACACATTGAAGGAGGTCAGCCTT----CCTACCTGAAGATCA----ACATAC---TTGGCACT
saiBol1_Squirrel_monkey/JH378192/8965267-8965742/1-467                       TTTTATAGCTCTTC--ATTGTTCC--------TATC------------TGCC-AAATC----ATT-A------------TCCTGCCTACAA-GCAGTGCAGA--GAGCTGGGTCTTCAACAGGTCCAAGAAATTTGAACATACTGAAAGAAGTCAGCCTT----CCTACCTGAAGATCAACATACATGC---CTGGCACT
calJac3_Marmoset/chrX/65387829-65387352/1-467                                TTTTATAGCTCTTCAAATCGTTCC--------TATC------------TGCC-AAATC----ATT-A------------TCCTTCCTACAA-GCAGTGCAGA--GAGCTGAGTCTTCAACAGGTCCAAGAAATTTGAACATAATGAAAGAAGTCAGCCTT----CCTACCTGAAGATCAACATACATGC---CTGGCATT
ponAbe2_Orangutan/chrX/71272432-71271954/1-467                               TTTTCTATTGCCTA--TTAATTCG--------AATCCTAANNNNNNNNNNCC-AAAGC----ATT-A------------TACTTCATACAA-GCGGTGCGGA--GAGCTGAGTCTTCAGCAGGTCCAAGAAATTTGAACACACTGAAGGAAGTCAGCCTT----CCCACCTGAAGATCA----ACGTGC---CTGGCACT
orcOrc1_Killer_whale/KB317041/453351-452917/1-467                            TTTTGTAGCTCCTG--ATTGTTCCCTTCA---TATC------------TGTC-CAATC----ATT-A------------TCTTTCCCAGAA-GCAGTGCAAA--GAG------------------CAAGACATTTGAACACACCAAAGGAA-----------------------GATCA----ACATGC---CTGGCACT
turTru2_Dolphin/JH479788/27874-27440/1-467                                   TTTTGTAGCTCCTG--ATTGTTCCCTTCA---TATC------------TGTC-CAATC----ATT-A------------TCTTTCCCAGAA-GCAGTGCAAA--GAG------------------CAAGACATTTGAACACACCAAAGGAA-----------------------GATCA----ACATGC---CTGGCACT
lepWed1_Weddell_seal/KB715187/697283-697712/1-467                            TTTTATAGCTCCTG--ATTGTTCCCTTCT---TATC------------TGCC-AAATC----ACT-G------------TC--TCCCAAAA-GCAGTGCAGA--GTG------------------CAAGAAAGTGGAACATACCAAAGGAA-----------------------GATCA----ACATGC---CTGGCATG
cerSim1_White_rhinoceros/JH767841/765077-764643/1-467                        TTTTGTAGCTCCTG--ATTGTTCCCTTCA---TATC------------TGCC-AAATC----ATT-G------------TCCTTCCCAAAA-GCAGTACAGG--GAA------------------CAAGAAATCTGAACACACCAAAAGAA-----------------------GATCA----ACATGC---CTGGCACC
camFer1_Bactrian_camel/KB018594/110645-111074/1-467                          TTTTGTAGCTCCTG--ATTGTTCCCTTCA---TATC------------TGCC-AAGTC----AGT-A------------TCCTTCCCAGAA-GCAGTGCAGA--GAG------------------CAAGAAATTTGAACACACCAAAGGA------------------------GATCA----ACATGC---CTGGCACT
tupChi1_Chinese_tree_shrew/KB365963/48244-47778/1-467                        TTTTGTAGTTCGTG--ACTGTTCCCTTCA---TAAC------------TGCT-GAATC----ATG-A------------TCCTTCTCAAAA-GCAGTGCAGA--GAGCTGGATCTTCAGGTAGATCAAGAAATTTGAACACAATAAAAGAAGTCAGACTT----TCTACCTGAAGATCA----ACATGG---CT---ACT
vicPac2_Alpaca/KB632711/416688-416259/1-467                                  TTTTGTAGCTCCTG--ATTAGTCCCTTCA---TGTC------------TGCC-AAGTC----AGT-A------------TCCTTCCCAGAA-GCAGTGCAGA--GAG------------------CAAGAAACTTGAACACACCAAAGGA------------------------GATCA----ACATGC---CTGGCACT
chiLan1_Chinchilla/JH722051/308953-309413/1-467                              TTTTGTAGCTCCTG--TTTGTTTCCTTCA---TATC------------TTTT-GAATC----ATT-G------------TCCTTTCGAAAA-GCAATGCA-A--GTGATGGGTCTTCAGCAGGACCAAGAAATGTAAACATGCCAAAGGAAGTCATCTTT----CCTATCTGAAGATGA----ACATGC---TTAGTACT
odoRosDiv1_Pacific_walrus/KB229612/200251-199827/1-467                       TTTTATAGCTCCTG--ATTGTTCCCT------TATC------------TGCC-AAATC----ATT-G------------TC--TCCCAAAA-GCAGTGCAGA--ATG------------------CAAGAAAGTGGAACATACCAAAGGAA-----------------------GATCA----ATATGC---CTGGCATG
equCab2_Horse/chrX/55234884-55234455/1-467                                   TTTTGTAGCTCCTG--ATTGTTCCCTTCG---TATC------------TGCC-G---C----ATC-A------------TCCTTCCCAAAA-GCAGTGCATA--GAG------------------TGAGAAATTTGAATACACCAAAA--------------------------GATCA----ACGTGC---CTGACACT
ailMel1_Panda/GL194824.1/48637-48203/1-467                                   TTTTATAGCTCCTG--ATTGTTCCCTTCT---TATC------------TGCC-AAATC----ACT-G------------TC--TCCTAAAA-GCAGTGCAGA--GCA------------------CAAGAAAGTGGAACATACATAACAAAG-------------------GAAGATCA----ACATGC---CTGGCATG
triMan1_Manatee/JH594676/11269407-11268971/1-467                             TTTTGTAGCTCAAG--ATCATTTATTCTG---TATC------------TGCC-CAATC----ATT-A------------TCCTTCCCAAAA-GCAGTGCA------TCTGGGACTTCAGCAGAATCAGGAGATTTGAAGACACCAAAGGAAGTCAGCCTT-----CTACATGAAGATCA----GCATGC---CTGGCACT
dasNov3_Armadillo/JH583104/153693-153233/1-467                               TTATATAGCTCTTG--ATGATTTCCCTCCA--GAGC------------TGAT-AAATC----ATT----------------CGTATCAAAA-GCAGTGCATATAGAGCTGGGGTTTTTAGAGAAGCAAGAACTATGAAGACACCAAAAGAAGTCAGCTTT----CCTACCTGAAGATCA----G-ATGC---CCGGCACT
hetGla2_Naked_mole-rat/JH602149/7465255-7465699/1-467                        TTTTGTAGCTCCTG--TTTGTTCCCTTCA---TATC------------TGTT-AAATC----ATT-A------------TCCTTTACAAAA-GCAGTGGA-A--CCGGTAGGTCTTCAGAAG---CAAGAAATGTGAACACACCAAAGAAAGCCACCTCT----CCTATCTGAAGATGA----ACATGC---CTTGTACT
bosTau8_Cow/chrX/82286067-82286499/1-467                                     TTTTGTAGCTCCTG--GTTGTTCCCTTCA---TATT------------TGCC-AAATC----ATT-A------------TCTTTCCCTGAA-GTAGTGCAAA--GAG------------------CAAGAAATGTGAACACACCAA-GGAA-----------------------GATCA----ACATGC---CTGCAATG
oviAri3_Sheep/chrX/62581755-62581327/1-467                                   TTTTGTAGCTCCTG--GTTGTTCCCTTCA---TATT------------TGCC-AAATC----ATT-A------------TCTTTCCCTGAA-GCAGTGCAAA--GAG------------------CAAGAAATGTGAACACACCAA-GGAA-----------------------GATCA----ACGTGC---CTGGCATG
panHod1_Tibetan_antelope/KE116635/1272479-1272912/1-467                      TTTTGTAGCTCCTG--GTTGTTCCCTTCA---TATT------------TGCC-AAATC----ATT-A------------TCTTTCCCTGAA-GCAGTGCAAA--GAG------------------CAAGAAATGTGAACACACCAA-GGAA-----------------------GATCA----ACATGC---CTGGCATG
cavPor3_Guinea_pig/scaffold_26/23416446-23416901/1-467                       TTTTGTACCTCCTG--TCATTCCTTTCA----TATC------------TTTT-AAATC----ATT-A------------TCCTTTCCAAAA-GTAGTGCA-A--GTGCTGGGTCTTCAGCAGGACCAGGAAATGTAAACACATCAAAGGAAGCCACCTTT----CCTATCTGAAGATGA----ACATGC---CTAGTACT
[truncated: 179,889 more chars]
