# Supplementary material for: Estimating the power of sequence covariation for detecting conserved RNA structure
Source: Bioinformatics. 2020 Feb 7;36(10):3072–6. doi: 10.1093/bioinformatics/btaa080 (PMC7214042; doi:10.1093/bioinformatics/btaa080)
Supplement: btaa080_Supplementary_Data [file btaa080_supplementary_data.zip › btaa080-Suppl_Data/data/alignments/XIST_Rivas19/R-scape/XIST_Eutherian2.E1e-5.sorted.out]

#-------------------------------------------------------------------------------------------------------
# MSA XIST_h1_exon1_30-1053 nseq 65 (65) alen 1004 (1764) avgid 67.80 (65.58) nbpairs 0 (0)
# One-set statistical test (all pairs are tested as equivalent) 
#
# contacts  0 (0 bpairs 0 wc bpairs)
#
# Method Target_E-val [cov_min,cov_max] [FP | TP True Found | Sen PPV F] 
# GTp    0.05         [-9.82,57.90]     [0 | 0 0 0 | 0.00 0.00 0.00] 
#
#       left_pos       right_pos        score          E-value       substitutions      power
#-------------------------------------------------------------------------------------------------------
no significant pairs

# The predicted cyk-cov structure
# left_pos      right_pos    substitutions      power
#--------------------------------------------------------
# 2		61		45		0.45
# 3		60		44		0.44
# 4		59		76		0.66
# 5		58		60		0.56
# 7		52		50		0.49
# 8		51		34		0.35
# 9		50		42		0.42
# 15		45		27		0.28
# 16		44		34		0.35
# 17		43		26		0.27
# 21		39		49		0.48
# 23		37		55		0.53
# 24		36		54		0.52
# 25		34		51		0.50
# 26		33		46		0.46
# 27		32		41		0.41
# 46		1760		44		0.44
# 47		1759		51		0.50
# 48		1758		33		0.34
# 49		1757		55		0.53
# 68		1724		37		0.38
# 69		1722		29		0.30
# 70		1721		46		0.46
# 71		1720		40		0.41
# 72		1719		45		0.45
# 73		1718		49		0.48
# 74		1717		50		0.49
# 81		95		49		0.48
# 82		94		29		0.30
# 83		93		32		0.33
# 84		91		22		0.23
# 85		90		21		0.21
# 105		862		46		0.46
# 106		859		63		0.58
# 107		858		56		0.53
# 108		857		32		0.33
# 109		856		50		0.49
# 117		689		32		0.33
# 118		688		52		0.50
# 119		687		44		0.44
# 120		686		68		0.61
# 123		681		49		0.48
# 124		680		69		0.62
# 125		679		47		0.46
# 127		678		46		0.46
# 132		673		37		0.38
# 146		672		30		0.31
# 147		671		48		0.47
# 166		623		49		0.48
# 172		597		65		0.59
# 173		596		56		0.53
# 177		595		54		0.52
# 178		594		52		0.50
# 179		593		58		0.55
# 185		555		74		0.65
# 208		263		30		0.31
# 209		262		24		0.25
# 210		261		43		0.43
# 211		260		36		0.37
# 212		257		55		0.53
# 213		256		51		0.50
# 215		242		62		0.57
# 216		241		41		0.41
# 300		522		30		0.31
# 301		521		50		0.49
# 302		520		43		0.43
# 310		519		63		0.58
# 311		518		32		0.33
# 312		517		28		0.29
# 313		516		25		0.26
# 314		515		21		0.21
# 315		514		30		0.31
# 316		513		60		0.56
# 332		420		35		0.36
# 333		419		60		0.56
# 334		418		45		0.45
# 335		413		36		0.37
# 336		412		34		0.35
# 337		411		37		0.38
# 338		410		28		0.29
# 339		409		34		0.35
# 358		402		67		0.61
# 359		401		29		0.30
# 363		400		21		0.21
# 364		399		48		0.47
# 365		398		31		0.32
# 366		397		22		0.23
# 370		395		26		0.27
# 378		394		39		0.40
# 379		393		62		0.57
# 380		388		50		0.49
# 381		386		17		0.17
# 437		471		56		0.53
# 438		470		62		0.57
# 497		510		25		0.26
# 498		507		19		0.19
# 499		506		21		0.21
# 500		505		15		0.14
# 701		850		44		0.44
# 702		849		51		0.50
# 864		875		51		0.50
# 865		874		54		0.52
# 866		873		42		0.42
# 867		872		46		0.46
# 910		952		35		0.36
# 920		951		39		0.40
# 921		950		32		0.33
# 933		946		15		0.14
# 934		943		12		0.11
# 935		942		8		0.05
# 936		941		8		0.05
# 955		1713		33		0.34
# 956		1712		42		0.42
# 957		1711		37		0.38
# 958		1710		42		0.42
# 959		1709		38		0.39
# 962		1708		28		0.29
# 963		1700		49		0.48
# 964		1699		53		0.51
# 966		1695		64		0.59
# 967		1694		49		0.48
# 970		1691		52		0.50
# 971		1690		47		0.46
# 972		1689		62		0.57
# 973		1687		73		0.64
# 974		1686		53		0.51
# 975		1685		46		0.46
# 976		1684		63		0.58
# 977		1683		53		0.51
# 978		1682		33		0.34
# 980		1665		48		0.47
# 981		1663		35		0.36
# 995		1659		44		0.44
# 996		1658		69		0.62
# 997		1657		68		0.61
# 1000		1654		40		0.41
# 1001		1653		35		0.36
# 1002		1652		51		0.50
# 1003		1651		42		0.42
# 1004		1650		40		0.41
# 1005		1649		46		0.46
# 1006		1648		40		0.41
# 1011		1200		37		0.38
# 1012		1199		28		0.29
# 1013		1198		32		0.33
# 1014		1197		28		0.29
# 1017		1196		26		0.27
# 1018		1195		40		0.41
# 1021		1194		22		0.23
# 1022		1193		22		0.23
# 1026		1189		41		0.41
# 1027		1188		33		0.34
# 1063		1086		64		0.59
# 1064		1085		78		0.67
# 1065		1084		61		0.57
# 1066		1083		57		0.54
# 1067		1082		65		0.59
# 1068		1081		87		0.71
# 1088		1185		48		0.47
# 1089		1184		14		0.13
# 1090		1181		26		0.27
# 1091		1180		16		0.16
# 1092		1179		14		0.13
# 1097		1174		13		0.12
# 1098		1173		22		0.23
# 1099		1172		24		0.25
# 1102		1171		13		0.12
# 1106		1162		36		0.37
# 1107		1161		39		0.40
# 1205		1563		38		0.39
# 1206		1562		47		0.46
# 1207		1561		46		0.46
# 1208		1560		46		0.46
# 1209		1559		27		0.28
# 1210		1558		34		0.35
# 1211		1557		27		0.28
# 1212		1556		37		0.38
# 1239		1555		45		0.45
# 1240		1554		33		0.34
# 1243		1256		27		0.28
# 1244		1253		19		0.19
# 1245		1252		20		0.20
# 1246		1251		16		0.16
# 1258		1550		52		0.50
# 1259		1549		50		0.49
# 1260		1546		47		0.46
# 1261		1545		23		0.24
# 1262		1544		36		0.37
# 1263		1543		41		0.41
# 1264		1542		21		0.21
# 1265		1541		45		0.45
# 1266		1540		33		0.34
# 1267		1539		34		0.35
# 1269		1537		37		0.38
# 1270		1536		36		0.37
# 1271		1535		41		0.41
# 1272		1534		51		0.50
# 1273		1533		48		0.47
# 1281		1332		44		0.44
# 1282		1328		29		0.30
# 1283		1327		15		0.14
# 1284		1326		12		0.11
# 1287		1325		50		0.49
# 1294		1324		39		0.40
# 1295		1323		22		0.23
# 1296		1322		38		0.39
# 1297		1321		47		0.46
# 1298		1309		41		0.41
# 1299		1308		45		0.45
# 1300		1307		46		0.46
# 1301		1306		35		0.36
# 1351		1495		32		0.33
# 1352		1494		51		0.50
# 1353		1493		45		0.45
# 1354		1492		46		0.46
# 1355		1488		41		0.41
# 1359		1487		42		0.42
# 1360		1486		29		0.30
# 1361		1484		24		0.25
# 1362		1483		35		0.36
# 1363		1482		42		0.42
# 1364		1481		35		0.36
# 1365		1480		31		0.32
# 1444		1467		25		0.26
# 1445		1466		52		0.50
# 1446		1465		37		0.38
# 1447		1464		24		0.25
# 1448		1463		25		0.26
# 1449		1462		21		0.21
# 1450		1461		37		0.38
# 1451		1460		27		0.28
# 1502		1532		36		0.37
# 1503		1531		47		0.46
# 1504		1530		34		0.35
# 1505		1529		34		0.35
# 1506		1528		39		0.40
# 1507		1527		40		0.41
# 1508		1526		49		0.48
# 1511		1525		31		0.32
# 1512		1523		36		0.37
# 1513		1522		42		0.42
# 1514		1521		45		0.45
# 1515		1520		37		0.38
# 1564		1646		36		0.37
# 1565		1645		29		0.30
# 1566		1644		41		0.41
# 1567		1643		25		0.26
# 1568		1642		56		0.53
# 1569		1640		41		0.41
# 1736		1754		44		0.44
# 1738		1753		58		0.55
# 1739		1752		25		0.26
# 1740		1751		47		0.46
# 1741		1750		56		0.53
#
# BPAIRS 254
# avg substitutions per BP  40.3
# BPAIRS expected to covary 100.7
# BPAIRS observed to covary 0
#
#
# Method Target_E-val [cov_min,cov_max] [FP | TP True Found | Sen PPV F] 
# GTp    0.05         [-9.82,57.90]     [0 | 0 254 0 | 0.00 0.00 0.00] 
#
#-------------------------------------------------------------------------------------------------------
# MSA XIST_h2_exon1_2902-3106 nseq 52 (52) alen 209 (464) avgid 68.06 (67.27) nbpairs 0 (0)
# One-set statistical test (all pairs are tested as equivalent) 
#
# contacts  0 (0 bpairs 0 wc bpairs)
#
# Method Target_E-val [cov_min,cov_max] [FP | TP True Found | Sen PPV F] 
# GTp    0.05         [-9.86,31.08]     [0 | 0 0 0 | 0.00 0.00 0.00] 
#
#       left_pos       right_pos        score          E-value       substitutions      power
#-------------------------------------------------------------------------------------------------------
no significant pairs

# The predicted cyk-cov structure
# left_pos      right_pos    substitutions      power
#--------------------------------------------------------
# 5		38		64		0.59
# 6		37		36		0.37
# 12		32		33		0.34
# 13		29		21		0.21
# 247		278		48		0.47
# 248		262		39		0.40
# 249		261		27		0.28
# 250		260		33		0.34
# 285		329		30		0.31
# 286		328		12		0.11
# 287		318		25		0.26
# 288		317		18		0.18
# 289		316		30		0.31
# 290		315		30		0.31
# 295		427		48		0.47
# 296		426		33		0.34
# 297		425		37		0.38
# 298		424		40		0.41
# 299		423		22		0.23
# 301		422		57		0.54
# 302		421		55		0.53
# 303		420		45		0.45
# 349		371		53		0.51
# 350		370		27		0.28
# 352		369		61		0.57
# 353		368		14		0.13
# 354		367		66		0.60
# 356		366		33		0.34
# 357		365		38		0.39
# 358		364		58		0.55
# 381		413		37		0.38
# 382		412		27		0.28
# 387		411		49		0.48
# 388		410		31		0.32
# 393		409		37		0.38
# 394		408		47		0.46
# 395		407		50		0.49
# 429		450		53		0.51
# 433		449		17		0.17
# 434		448		25		0.26
# 435		447		18		0.18
#
# BPAIRS 41
# avg substitutions per BP  37.2
# BPAIRS expected to covary 15.1
# BPAIRS observed to covary 0
#
#
# Method Target_E-val [cov_min,cov_max] [FP | TP True Found | Sen PPV F] 
# GTp    0.05         [-9.86,31.08]     [0 | 0 41 0 | 0.00 0.00 0.00] 
#
#-------------------------------------------------------------------------------------------------------
# MSA XIST_h3_exon1_3214-3493 nseq 55 (55) alen 282 (386) avgid 69.44 (68.20) nbpairs 0 (0)
# One-set statistical test (all pairs are tested as equivalent) 
#
# contacts  0 (0 bpairs 0 wc bpairs)
#
# Method Target_E-val [cov_min,cov_max] [FP | TP True Found | Sen PPV F] 
# GTp    0.05         [-9.88,34.22]     [0 | 0 0 0 | 0.00 0.00 0.00] 
#
#       left_pos       right_pos        score          E-value       substitutions      power
#-------------------------------------------------------------------------------------------------------
no significant pairs

# The predicted cyk-cov structure
# left_pos      right_pos    substitutions      power
#--------------------------------------------------------
# 17		37		36		0.37
# 18		33		19		0.19
# 19		32		55		0.53
# 20		28		20		0.20
# 55		69		33		0.34
# 56		68		19		0.19
# 57		67		14		0.13
# 58		66		24		0.25
# 77		119		33		0.34
# 78		118		15		0.14
# 79		90		53		0.51
# 124		171		18		0.18
# 125		170		13		0.12
# 126		169		25		0.26
# 127		168		60		0.56
# 128		166		48		0.47
# 129		165		27		0.28
# 186		341		11		0.09
# 187		340		35		0.36
# 188		339		13		0.12
# 189		338		25		0.26
# 190		337		15		0.14
# 191		336		32		0.33
# 192		335		18		0.18
# 193		334		34		0.35
# 205		329		27		0.28
# 206		328		25		0.26
# 207		327		24		0.25
# 208		326		28		0.29
# 209		325		24		0.25
# 210		324		24		0.25
# 211		323		36		0.37
# 212		322		44		0.44
# 215		321		54		0.52
# 216		320		37		0.38
# 217		238		11		0.09
# 218		237		17		0.17
# 219		236		14		0.13
# 220		235		35		0.36
# 221		234		52		0.50
# 222		233		35		0.36
# 249		296		46		0.46
# 250		295		25		0.26
# 251		294		50		0.49
# 257		289		66		0.60
# 258		282		23		0.24
# 259		281		30		0.31
# 260		280		27		0.28
# 262		279		52		0.50
# 263		278		46		0.46
# 264		277		12		0.11
# 265		276		36		0.37
# 266		275		34		0.35
#
# BPAIRS 53
# avg substitutions per BP  30.7
# BPAIRS expected to covary 16.2
# BPAIRS observed to covary 0
#
#
# Method Target_E-val [cov_min,cov_max] [FP | TP True Found | Sen PPV F] 
# GTp    0.05         [-9.88,34.22]     [0 | 0 53 0 | 0.00 0.00 0.00] 
#
#-------------------------------------------------------------------------------------------------------
# MSA XIST_h4_exon1_4177-4444 nseq 61 (61) alen 268 (398) avgid 61.23 (60.19) nbpairs 0 (0)
# One-set statistical test (all pairs are tested as equivalent) 
#
# contacts  0 (0 bpairs 0 wc bpairs)
#
# Method Target_E-val [cov_min,cov_max] [FP | TP True Found | Sen PPV F] 
# GTp    0.05         [-9.87,44.11]     [0 | 0 0 0 | 0.00 0.00 0.00] 
#
#       left_pos       right_pos        score          E-value       substitutions      power
#-------------------------------------------------------------------------------------------------------
no significant pairs

# The predicted cyk-cov structure
# left_pos      right_pos    substitutions      power
#--------------------------------------------------------
# 14		29		55		0.53
# 15		28		52		0.50
# 16		26		60		0.56
# 17		25		68		0.61
# 19		24		79		0.67
# 30		46		43		0.43
# 31		41		56		0.53
# 32		40		52		0.50
# 49		395		43		0.43
# 50		394		33		0.34
# 52		393		64		0.59
# 53		392		70		0.62
# 76		355		58		0.55
# 80		353		33		0.34
# 81		352		41		0.41
# 85		351		59		0.55
# 86		350		31		0.32
# 88		349		52		0.50
# 110		323		41		0.41
# 111		322		78		0.67
# 112		321		41		0.41
# 113		320		46		0.46
# 114		319		64		0.59
# 115		318		13		0.12
# 116		317		37		0.38
# 117		258		11		0.09
# 118		257		53		0.51
# 119		256		37		0.38
# 120		255		13		0.12
# 121		254		46		0.46
# 122		252		20		0.20
# 123		251		44		0.44
# 124		250		40		0.41
# 148		249		48		0.47
# 149		248		63		0.58
# 154		243		52		0.50
# 155		242		41		0.41
# 189		233		44		0.44
# 190		230		50		0.49
# 191		229		36		0.37
# 192		228		55		0.53
# 193		227		61		0.57
# 194		225		63		0.58
# 195		224		70		0.62
# 202		222		57		0.54
# 203		221		35		0.36
# 204		220		25		0.26
# 265		276		71		0.63
# 266		275		54		0.52
# 267		274		39		0.40
# 268		273		29		0.30
# 301		348		34		0.35
# 302		347		40		0.41
# 303		346		41		0.41
# 304		345		57		0.54
# 327		369		31		0.32
# 330		368		46		0.46
# 331		367		10		0.08
# 332		366		50		0.49
# 336		365		40		0.41
# 338		359		45		0.45
# 339		358		40		0.41
# 340		357		53		0.51
# 341		356		52		0.50
#
# BPAIRS 64
# avg substitutions per BP  46.3
# BPAIRS expected to covary 28.6
# BPAIRS observed to covary 0
#
#
# Method Target_E-val [cov_min,cov_max] [FP | TP True Found | Sen PPV F] 
# GTp    0.05         [-9.87,44.11]     [0 | 0 64 0 | 0.00 0.00 0.00] 
#
#-------------------------------------------------------------------------------------------------------
# MSA XIST_h5_intron2-exon3-intron3_19266-19553 nseq 55 (55) alen 269 (558) avgid 72.26 (69.88) nbpairs 0 (0)
# One-set statistical test (all pairs are tested as equivalent) 
#
# contacts  0 (0 bpairs 0 wc bpairs)
#
# Method Target_E-val [cov_min,cov_max] [FP | TP True Found | Sen PPV F] 
# GTp    0.05         [-9.87,43.62]     [0 | 0 0 0 | 0.00 0.00 0.00] 
#
#       left_pos       right_pos        score          E-value       substitutions      power
#-------------------------------------------------------------------------------------------------------
no significant pairs

# The predicted cyk-cov structure
# left_pos      right_pos    substitutions      power
#--------------------------------------------------------
# 11		347		33		0.34
# 12		346		31		0.32
# 13		345		8		0.05
# 21		343		25		0.26
# 22		342		24		0.25
# 23		341		35		0.36
# 24		340		28		0.29
# 25		339		22		0.23
# 26		338		37		0.38
# 87		118		59		0.55
# 100		117		58		0.55
# 101		116		47		0.46
# 102		115		21		0.21
# 103		114		44		0.44
# 105		113		49		0.48
# 106		112		40		0.41
# 282		317		19		0.19
# 283		316		36		0.37
# 284		315		9		0.07
# 290		314		23		0.24
# 292		313		2		0.00
# 303		312		13		0.12
# 304		311		15		0.14
# 350		545		28		0.29
# 351		539		30		0.31
# 352		538		42		0.42
# 353		537		34		0.35
# 354		535		31		0.32
# 355		534		16		0.16
# 359		524		49		0.48
# 360		522		33		0.34
# 361		521		4		0.00
# 363		520		50		0.49
# 364		519		37		0.38
# 369		514		31		0.32
# 371		513		21		0.21
# 372		508		25		0.26
# 373		507		5		0.01
# 378		505		36		0.37
# 379		504		10		0.08
# 388		483		12		0.11
# 389		482		23		0.24
# 390		477		24		0.25
# 393		473		18		0.18
# 394		472		11		0.09
# 395		471		33		0.34
# 402		446		17		0.17
# 403		445		27		0.28
# 404		444		50		0.49
# 405		443		47		0.46
# 406		442		49		0.48
# 407		441		27		0.28
# 408		440		34		0.35
# 409		439		25		0.26
# 415		430		29		0.30
# 416		429		19		0.19
# 417		428		19		0.19
# 418		427		20		0.20
# 447		469		30		0.31
# 448		468		46		0.46
# 456		466		36		0.37
# 457		465		57		0.54
# 458		464		29		0.30
#
# BPAIRS 63
# avg substitutions per BP  29.2
# BPAIRS expected to covary 18.4
# BPAIRS observed to covary 0
#
#
# Method Target_E-val [cov_min,cov_max] [FP | TP True Found | Sen PPV F] 
# GTp    0.05         [-9.87,43.62]     [0 | 0 63 0 | 0.00 0.00 0.00] 
#
#-------------------------------------------------------------------------------------------------------
# MSA XIST_h6_intron3-exon4-intron4_21393-21751 nseq 56 (56) alen 364 (468) avgid 79.51 (78.86) nbpairs 0 (0)
# One-set statistical test (all pairs are tested as equivalent) 
#
# contacts  0 (0 bpairs 0 wc bpairs)
#
# Method Target_E-val [cov_min,cov_max] [FP | TP True Found | Sen PPV F] 
# GTp    0.05         [-9.84,38.51]     [0 | 0 0 0 | 0.00 0.00 0.00] 
#
#       left_pos       right_pos        score          E-value       substitutions      power
#-------------------------------------------------------------------------------------------------------
no significant pairs

# The predicted cyk-cov structure
# left_pos      right_pos    substitutions      power
#--------------------------------------------------------
# 2		17		50		0.49
# 3		16		72		0.64
# 4		15		53		0.51
# 5		14		33		0.34
# 6		13		23		0.24
# 8		447		14		0.13
# 9		446		34		0.35
# 10		445		32		0.33
# 11		444		42		0.42
# 23		416		27		0.28
# 24		415		39		0.40
# 25		414		26		0.27
# 26		413		33		0.34
# 31		408		53		0.51
# 38		407		49		0.48
# 39		406		37		0.38
# 40		405		21		0.21
# 41		404		46		0.46
# 42		403		11		0.09
# 43		400		40		0.41
# 45		399		30		0.31
# 46		398		10		0.08
# 47		397		1		0.00
# 52		65		46		0.46
# 53		60		18		0.18
# 54		59		23		0.24
# 114		365		8		0.05
# 118		364		30		0.31
# 119		363		6		0.03
# 120		362		6		0.03
# 121		361		21		0.21
# 143		355		27		0.28
# 144		354		2		0.00
# 145		353		20		0.20
# 146		352		53		0.51
# 152		351		19		0.19
# 153		350		18		0.18
# 154		349		9		0.07
# 155		348		10		0.08
# 157		347		16		0.16
# 158		346		8		0.05
# 159		345		20		0.20
# 160		344		15		0.14
# 173		290		11		0.09
# 174		289		9		0.07
# 175		288		2		0.00
# 176		287		17		0.17
# 178		285		15		0.14
# 179		284		1		0.00
# 180		283		7		0.04
# 182		282		9		0.07
# 183		281		0		0.00
# 184		280		0		0.00
# 185		279		15		0.14
# 186		278		22		0.23
# 192		277		10		0.08
# 193		276		10		0.08
# 194		275		2		0.00
# 195		274		1		0.00
# 196		273		1		0.00
# 198		271		2		0.00
# 199		270		22		0.23
# 200		269		7		0.04
# 201		268		12		0.11
# 202		267		0		0.00
# 203		266		0		0.00
# 204		239		10		0.08
# 205		238		1		0.00
# 206		237		20		0.20
# 207		236		18		0.18
# 208		261		1		0.00
# 209		260		0		0.00
# 210		259		0		0.00
# 211		258		1		0.00
# 212		257		0		0.00
# 213		256		12		0.11
# 214		255		1		0.00
# 216		253		0		0.00
# 217		252		0		0.00
# 219		250		1		0.00
# 220		249		1		0.00
# 221		248		2		0.00
# 223		247		5		0.01
# 224		246		1		0.00
# 291		337		14		0.13
# 292		336		16		0.16
# 297		335		47		0.46
# 298		334		16		0.16
# 299		332		18		0.18
# 300		331		40		0.41
# 301		330		14		0.13
# 307		329		20		0.20
# 308		327		13		0.12
# 309		326		29		0.30
# 310		325		32		0.33
# 311		323		10		0.08
# 315		322		38		0.39
# 316		321		19		0.19
# 373		394		21		0.21
# 374		393		26		0.27
# 375		392		10		0.08
# 376		391		30		0.31
# 377		390		11		0.09
# 418		458		13		0.12
# 419		457		21		0.21
# 420		456		18		0.18
# 421		455		32		0.33
# 422		454		24		0.25
# 423		453		61		0.57
# 426		452		49		0.48
# 440		451		48		0.47
# 441		450		67		0.61
#
# BPAIRS 112
# avg substitutions per BP  19.3
# BPAIRS expected to covary 20.7
# BPAIRS observed to covary 0
#
#
# Method Target_E-val [cov_min,cov_max] [FP | TP True Found | Sen PPV F] 
# GTp    0.05         [-9.84,38.51]     [0 | 0 112 0 | 0.00 0.00 0.00] 
#
#-------------------------------------------------------------------------------------------------------
# MSA XIST_h7_intron4-exon5-intron5_23515-23986 nseq 73 (73) alen 470 (609) avgid 62.52 (62.05) nbpairs 0 (0)
# One-set statistical test (all pairs are tested as equivalent) 
#
# contacts  0 (0 bpairs 0 wc bpairs)
#
# Method Target_E-val [cov_min,cov_max] [FP | TP True Found | Sen PPV F] 
# GTp    0.05         [-9.84,55.73]     [0 | 0 0 0 | 0.00 0.00 0.00] 
#
#       left_pos       right_pos        score          E-value       substitutions      power
#-------------------------------------------------------------------------------------------------------
no significant pairs

# The predicted cyk-cov structure
# left_pos      right_pos    substitutions      power
#--------------------------------------------------------
# 1		607		34		0.35
# 2		606		22		0.23
# 3		605		27		0.28
# 4		604		35		0.36
# 5		603		43		0.43
# 8		601		24		0.25
# 9		600		51		0.50
# 10		598		18		0.18
# 11		597		39		0.40
# 12		596		43		0.43
# 13		595		51		0.50
# 14		594		60		0.56
# 17		593		56		0.53
# 19		592		56		0.53
# 20		591		32		0.33
# 21		590		25		0.26
# 22		588		30		0.31
# 23		323		46		0.46
# 24		322		46		0.46
# 25		321		65		0.59
# 26		320		38		0.39
# 49		313		38		0.39
# 50		312		32		0.33
# 51		311		35		0.36
# 52		310		48		0.47
# 54		309		22		0.23
# 55		308		36		0.37
# 82		307		39		0.40
# 83		306		50		0.49
# 84		305		48		0.47
# 85		304		50		0.49
# 86		299		34		0.35
# 90		294		21		0.21
# 91		293		31		0.32
# 93		292		33		0.34
# 94		291		31		0.32
# 95		290		20		0.20
# 96		288		43		0.43
# 97		287		33		0.34
# 102		281		35		0.36
# 105		274		50		0.49
# 108		271		45		0.45
# 109		270		43		0.43
# 110		269		48		0.47
# 111		264		52		0.50
# 112		262		39		0.40
# 113		261		56		0.53
# 114		260		49		0.48
# 115		259		41		0.41
# 116		258		35		0.36
# 117		257		36		0.37
# 119		256		32		0.33
# 120		255		42		0.42
# 121		254		36		0.37
# 122		253		34		0.35
# 123		252		40		0.41
# 124		251		29		0.30
# 125		250		44		0.44
# 140		245		39		0.40
# 141		244		50		0.49
# 142		243		41		0.41
# 143		242		62		0.57
# 144		241		44		0.44
# 145		240		36		0.37
# 146		239		46		0.46
# 147		167		44		0.44
# 148		166		57		0.54
# 149		165		36		0.37
# 150		160		25		0.26
# 151		159		49		0.48
# 152		158		60		0.56
# 178		238		39		0.40
# 179		237		25		0.26
# 184		236		25		0.26
# 185		235		30		0.31
# 193		224		22		0.23
# 194		223		28		0.29
# 195		222		30		0.31
# 200		214		52		0.50
# 201		213		59		0.55
# 202		212		31		0.32
# 203		211		50		0.49
# 204		210		30		0.31
# 334		577		43		0.43
# 335		576		48		0.47
# 336		573		53		0.51
# 337		572		42		0.42
# 338		571		26		0.27
# 350		564		67		0.61
# 351		563		30		0.31
# 353		562		43		0.43
# 359		553		49		0.48
# 361		551		46		0.46
# 362		550		74		0.65
# 364		549		34		0.35
# 367		548		55		0.53
# 368		546		74		0.65
# 377		539		55		0.53
# 378		538		37		0.38
# 379		537		48		0.47
# 380		536		37		0.38
# 382		415		35		0.36
# 383		414		37		0.38
# 384		412		54		0.52
# 385		411		40		0.41
# 386		410		60		0.56
# 387		409		41		0.41
# 388		408		62		0.57
# 421		476		45		0.45
# 422		474		33		0.34
# 423		473		32		0.33
# 424		472		43		0.43
# 425		471		24		0.25
# 426		470		25		0.26
# 427		469		27		0.28
# 451		462		32		0.33
# 452		461		35		0.36
# 453		460		55		0.53
# 485		502		49		0.48
# 486		501		51		0.50
# 487		500		47		0.46
# 488		499		51		0.50
# 489		498		67		0.61
#
# BPAIRS 123
# avg substitutions per BP  41.4
# BPAIRS expected to covary 50.4
# BPAIRS observed to covary 0
#
#
# Method Target_E-val [cov_min,cov_max] [FP | TP True Found | Sen PPV F] 
# GTp    0.05         [-9.84,55.73]     [0 | 0 123 0 | 0.00 0.00 0.00] 
#
#-------------------------------------------------------------------------------------------------------
# MSA XIST_h8_exon6_25357-25709 nseq 60 (60) alen 353 (585) avgid 67.72 (66.08) nbpairs 0 (0)
# One-set statistical test (all pairs are tested as equivalent) 
#
# contacts  0 (0 bpairs 0 wc bpairs)
#
# Method Target_E-val [cov_min,cov_max] [FP | TP True Found | Sen PPV F] 
# GTp    0.05         [-9.85,44.43]     [0 | 0 0 0 | 0.00 0.00 0.00] 
#
#       left_pos       right_pos        score          E-value       substitutions      power
#-------------------------------------------------------------------------------------------------------
no significant pairs

# The predicted cyk-cov structure
# left_pos      right_pos    substitutions      power
#--------------------------------------------------------
# 2		485		43		0.43
# 3		483		72		0.64
# 4		464		34		0.35
# 5		463		44		0.44
# 6		462		50		0.49
# 7		461		50		0.49
# 8		460		49		0.48
# 25		50		34		0.35
# 26		49		18		0.18
# 27		46		33		0.34
# 29		40		34		0.35
# 30		39		42		0.42
# 31		38		39		0.40
# 68		577		60		0.56
# 69		576		43		0.43
# 72		575		32		0.33
# 75		574		53		0.51
# 87		419		53		0.51
# 88		418		40		0.41
# 89		417		35		0.36
# 90		416		39		0.40
# 91		415		49		0.48
# 92		414		43		0.43
# 94		413		38		0.39
# 95		412		62		0.57
# 102		366		38		0.39
# 103		365		51		0.50
# 107		364		61		0.57
# 114		363		52		0.50
# 115		360		68		0.61
# 116		345		37		0.38
# 117		344		29		0.30
# 118		343		26		0.27
# 119		342		36		0.37
# 120		341		38		0.39
# 121		340		23		0.24
# 122		339		10		0.08
# 123		336		19		0.19
# 124		335		13		0.12
# 125		333		26		0.27
# 126		332		24		0.25
# 127		330		36		0.37
# 174		197		30		0.31
# 175		196		58		0.55
# 176		195		73		0.64
# 184		191		90		0.73
# 185		190		77		0.66
# 198		224		50		0.49
# 199		223		22		0.23
# 200		222		22		0.23
# 201		221		17		0.17
# 202		219		21		0.21
# 203		218		21		0.21
# 204		459		58		0.55
# 205		458		37		0.38
# 206		457		41		0.41
# 207		456		51		0.50
# 214		455		58		0.55
# 235		289		39		0.40
# 236		288		20		0.20
# 238		287		32		0.33
# 239		283		30		0.31
# 240		282		18		0.18
# 241		281		58		0.55
# 245		277		20		0.20
# 246		276		37		0.38
# 247		275		32		0.33
# 248		274		18		0.18
# 249		273		21		0.21
# 252		268		17		0.17
# 253		267		23		0.24
# 254		265		39		0.40
# 290		328		18		0.18
# 291		327		16		0.16
# 292		322		41		0.41
# 293		321		33		0.34
# 424		567		44		0.44
# 425		566		46		0.46
# 426		559		42		0.42
# 427		558		53		0.51
# 428		557		42		0.42
# 429		556		48		0.47
# 431		554		57		0.54
# 432		553		60		0.56
# 433		552		60		0.56
# 434		551		29		0.30
# 435		550		40		0.41
# 452		504		32		0.33
# 453		503		38		0.39
#
# BPAIRS 89
# avg substitutions per BP  39.4
# BPAIRS expected to covary 34.3
# BPAIRS observed to covary 0
#
#
# Method Target_E-val [cov_min,cov_max] [FP | TP True Found | Sen PPV F] 
# GTp    0.05         [-9.85,44.43]     [0 | 0 89 0 | 0.00 0.00 0.00] 
#
#-------------------------------------------------------------------------------------------------------
# MSA XIST_h9_exon6_28055-28185 nseq 47 (47) alen 134 (160) avgid 71.24 (70.77) nbpairs 0 (0)
# One-set statistical test (all pairs are tested as equivalent) 
#
# contacts  0 (0 bpairs 0 wc bpairs)
#
# Method Target_E-val [cov_min,cov_max] [FP | TP True Found | Sen PPV F] 
# GTp    0.05         [-9.89,42.27]     [0 | 0 0 0 | 0.00 0.00 0.00] 
#
#       left_pos       right_pos        score          E-value       substitutions      power
#-------------------------------------------------------------------------------------------------------
no significant pairs

# The predicted cyk-cov structure
# left_pos      right_pos    substitutions      power
#--------------------------------------------------------
# 1		26		26		0.27
# 2		25		46		0.46
# 3		24		44		0.44
# 4		23		20		0.20
# 5		22		19		0.19
# 6		21		12		0.11
# 7		20		4		0.00
# 33		104		32		0.33
# 34		103		35		0.36
# 35		102		8		0.05
# 36		101		50		0.49
# 37		100		37		0.38
# 57		80		36		0.37
# 58		77		24		0.25
# 61		76		3		0.00
# 62		75		2		0.00
# 63		74		14		0.13
# 110		160		36		0.37
# 111		159		28		0.29
# 112		158		16		0.16
# 113		157		32		0.33
# 118		154		7		0.04
# 119		153		15		0.14
# 120		152		21		0.21
# 121		151		11		0.09
# 122		150		7		0.04
# 123		149		17		0.17
# 125		148		30		0.31
# 126		147		29		0.30
# 127		146		19		0.19
# 128		145		12		0.11
# 129		144		37		0.38
#
# BPAIRS 32
# avg substitutions per BP  22.8
# BPAIRS expected to covary 7.2
# BPAIRS observed to covary 0
#
#
# Method Target_E-val [cov_min,cov_max] [FP | TP True Found | Sen PPV F] 
# GTp    0.05         [-9.89,42.27]     [0 | 0 32 0 | 0.00 0.00 0.00] 
#
#-------------------------------------------------------------------------------------------------------
# MSA XIST_h10_exon6_30834-31105 nseq 59 (59) alen 270 (483) avgid 75.33 (73.66) nbpairs 0 (0)
# One-set statistical test (all pairs are tested as equivalent) 
#
# contacts  0 (0 bpairs 0 wc bpairs)
#
# Method Target_E-val [cov_min,cov_max] [FP | TP True Found | Sen PPV F] 
# GTp    0.05         [-9.86,47.13]     [0 | 0 0 0 | 0.00 0.00 0.00] 
#
#       left_pos       right_pos        score          E-value       substitutions      power
#-------------------------------------------------------------------------------------------------------
no significant pairs

# The predicted cyk-cov structure
# left_pos      right_pos    substitutions      power
#--------------------------------------------------------
# 1		378		34		0.35
# 2		377		29		0.30
# 3		376		16		0.16
# 4		375		24		0.25
# 15		284		62		0.57
# 16		283		22		0.23
# 17		282		22		0.23
# 18		281		46		0.46
# 77		483		35		0.36
# 79		482		27		0.28
# 80		481		26		0.27
# 81		480		59		0.55
# 82		119		66		0.60
# 83		118		34		0.35
# 84		117		54		0.52
# 85		116		47		0.46
# 86		114		46		0.46
# 87		107		73		0.64
# 88		101		25		0.26
# 89		100		44		0.44
# 90		99		37		0.38
# 127		272		39		0.40
# 128		271		47		0.46
# 129		270		39		0.40
# 130		269		25		0.26
# 131		268		32		0.33
# 132		267		26		0.27
# 133		266		31		0.32
# 134		265		22		0.23
# 155		218		20		0.20
# 156		208		34		0.35
# 157		207		26		0.27
# 158		206		23		0.24
# 162		205		12		0.11
# 164		204		43		0.43
# 166		203		44		0.44
# 167		202		64		0.59
# 168		201		14		0.13
# 169		196		20		0.20
# 388		400		29		0.30
# 389		399		20		0.20
# 390		398		34		0.35
# 391		397		32		0.33
# 401		476		14		0.13
# 402		475		1		0.00
# 404		474		2		0.00
# 405		473		2		0.00
# 406		472		14		0.13
# 407		471		10		0.08
# 408		470		2		0.00
# 409		469		9		0.07
# 410		468		1		0.00
# 411		467		7		0.04
# 412		466		1		0.00
# 413		465		2		0.00
# 414		464		28		0.29
# 429		445		0		0.00
# 430		444		0		0.00
# 431		443		0		0.00
# 433		442		10		0.08
# 434		441		13		0.12
#
# BPAIRS 61
# avg substitutions per BP  26.6
# BPAIRS expected to covary 15.9
# BPAIRS observed to covary 0
#
#
# Method Target_E-val [cov_min,cov_max] [FP | TP True Found | Sen PPV F] 
# GTp    0.05         [-9.86,47.13]     [0 | 0 61 0 | 0.00 0.00 0.00] 
#
