# Supplementary material for: Estimating the power of sequence covariation for detecting conserved RNA structure
Source: Bioinformatics. 2020 Feb 7;36(10):3072–6. doi: 10.1093/bioinformatics/btaa080 (PMC7214042; doi:10.1093/bioinformatics/btaa080)
Supplement: btaa080_Supplementary_Data [file btaa080_supplementary_data.zip › btaa080-Suppl_Data/data/alignments/XIST_Rivas19/R-scape/XIST_Eutherian2.E1e-5.sum]

#target_E-val	MSA	nseq	alen	avgid	method	TP	True	Found	SEN	PPV
0.05		XIST_h1_exon1_30-1053	65	1004	67.80	
 GTp 0 0 0 0.00 0.00  GTp 0 254 0 0.00 0.00 #target_E-val	MSA	nseq	alen	avgid	method	TP	True	Found	SEN	PPV
0.05		XIST_h2_exon1_2902-3106	52	209	68.06	
 GTp 0 0 0 0.00 0.00  GTp 0 41 0 0.00 0.00 #target_E-val	MSA	nseq	alen	avgid	method	TP	True	Found	SEN	PPV
0.05		XIST_h3_exon1_3214-3493	55	282	69.44	
 GTp 0 0 0 0.00 0.00  GTp 0 53 0 0.00 0.00 #target_E-val	MSA	nseq	alen	avgid	method	TP	True	Found	SEN	PPV
0.05		XIST_h4_exon1_4177-4444	61	268	61.23	
 GTp 0 0 0 0.00 0.00  GTp 0 64 0 0.00 0.00 #target_E-val	MSA	nseq	alen	avgid	method	TP	True	Found	SEN	PPV
0.05		XIST_h5_intron2-exon3-intron3_19266-19553	55	269	72.26	
 GTp 0 0 0 0.00 0.00  GTp 0 63 0 0.00 0.00 #target_E-val	MSA	nseq	alen	avgid	method	TP	True	Found	SEN	PPV
0.05		XIST_h6_intron3-exon4-intron4_21393-21751	56	364	79.51	
 GTp 0 0 0 0.00 0.00  GTp 0 112 0 0.00 0.00 #target_E-val	MSA	nseq	alen	avgid	method	TP	True	Found	SEN	PPV
0.05		XIST_h7_intron4-exon5-intron5_23515-23986	73	470	62.52	
 GTp 0 0 0 0.00 0.00  GTp 0 123 0 0.00 0.00 #target_E-val	MSA	nseq	alen	avgid	method	TP	True	Found	SEN	PPV
0.05		XIST_h8_exon6_25357-25709	60	353	67.72	
 GTp 0 0 0 0.00 0.00  GTp 0 89 0 0.00 0.00 #target_E-val	MSA	nseq	alen	avgid	method	TP	True	Found	SEN	PPV
0.05		XIST_h9_exon6_28055-28185	47	134	71.24	
 GTp 0 0 0 0.00 0.00  GTp 0 32 0 0.00 0.00 #target_E-val	MSA	nseq	alen	avgid	method	TP	True	Found	SEN	PPV
0.05		XIST_h10_exon6_30834-31105	59	270	75.33	
 GTp 0 0 0 0.00 0.00  GTp 0 61 0 0.00 0.00 
