# Supplementary material for: Estimating the power of sequence covariation for detecting conserved RNA structure
Source: Bioinformatics. 2020 Feb 7;36(10):3072–6. doi: 10.1093/bioinformatics/btaa080 (PMC7214042; doi:10.1093/bioinformatics/btaa080)
Supplement: btaa080_Supplementary_Data [file btaa080_supplementary_data.zip › btaa080-Suppl_Data/data/alignments/XIST_Rivas19/R-scape/XIST_h10_exon6_30834-31105.surv]

&
47.108481	2.75368e-05
40.457873	5.50737e-05
38.289197	8.26105e-05
36.987991	0.000110147
36.409677	0.000137684
35.975942	0.000165221
35.831363	0.000192758
35.542206	0.000220295
34.530157	0.000247831
34.385579	0.000275368
33.373530	0.000330442
32.361481	0.000357979
32.216902	0.000385516
31.349432	0.000413052
30.771118	0.000440589
30.626540	0.000468126
30.481961	0.000495663
29.903647	0.0005232
29.469912	0.000550737
29.036177	0.000633347
28.747020	0.000660884
28.602442	0.000688421
28.457863	0.000715958
28.313285	0.000771031
28.168706	0.000826105
27.879549	0.000853642
27.156657	0.000881179
26.867500	0.000908715
26.722922	0.000936252
26.433765	0.000963789
26.289187	0.0010464
26.144608	0.00107394
26.000030	0.00110147
25.710873	0.00112901
25.566294	0.00115655
24.987981	0.00118408
24.843402	0.00126669
24.698824	0.00137684
24.554245	0.00143192
24.409667	0.00151453
23.975932	0.00154206
23.831353	0.00159714
23.686775	0.00165221
23.542196	0.00167975
23.397618	0.00173482
23.253040	0.00181743
23.108461	0.00184497
22.963883	0.0018725
22.819304	0.00192758
22.674726	0.00201019
22.530147	0.00203773
22.385569	0.00206526
22.240990	0.00214787
22.096412	0.00220295
21.807255	0.00223048
21.662677	0.00225802
21.518098	0.00231309
21.373520	0.00234063
21.228941	0.00236817
20.939785	0.00247831
20.795206	0.002616
20.650628	0.00275368
20.506049	0.00289137
20.361471	0.00302905
20.216892	0.00316674
20.072314	0.00360732
19.927736	0.00368994
19.783157	0.00391023
19.638579	0.00393777
19.494000	0.00402038
19.349422	0.0041856
19.204843	0.00437836
19.060265	0.00446097
18.915687	0.00454358
18.771108	0.00459865
18.626530	0.00462619
18.481951	0.00473633
18.337373	0.00490156
18.192794	0.00506678
18.048216	0.005232
17.903638	0.00547983
17.759059	0.00567259
17.614481	0.00600303
17.469902	0.00614071
17.325324	0.00630593
17.180745	0.00638854
17.036167	0.00660884
16.891588	0.00696682
16.747010	0.00713204
16.602432	0.00726972
16.457853	0.00743494
16.313275	0.00768278
16.168696	0.0081509
16.024118	0.00839873
15.879539	0.00883932
15.734961	0.00922484
15.590383	0.00944513
15.445804	0.00991326
15.301226	0.0102437
15.156647	0.0105741
15.012069	0.0109046
14.867490	0.0114002
14.722912	0.0119234
14.578334	0.012364
14.433755	0.0128872
14.289177	0.0133003
14.144598	0.0136858
14.000020	0.0141539
13.855441	0.0146771
13.710863	0.0151728
13.566285	0.0155583
13.421706	0.0158061
13.277128	0.0167149
13.132549	0.0176511
12.987971	0.0182294
12.843392	0.0187526
12.698814	0.0196062
12.554236	0.0203773
12.409657	0.021286
12.265079	0.0218642
12.120500	0.0224701
11.975922	0.0231309
11.831343	0.0237643
11.686765	0.024673
11.542186	0.0257194
11.397608	0.0263527
11.253030	0.0272064
11.108451	0.0277571
10.963873	0.0286658
10.819294	0.0293267
10.674716	0.0299601
10.530137	0.0310615
10.385559	0.0318876
10.240981	0.0330717
10.096402	0.0342558
9.951824	0.0354124
9.807245	0.0366791
9.662667	0.0379733
9.518088	0.0390197
9.373510	0.0402588
9.228932	0.0412502
9.084353	0.0426546
8.939775	0.0440865
8.795196	0.0453532
8.650618	0.0469503
8.506039	0.0484373
8.361461	0.0501996
8.216883	0.0516591
8.072304	0.0536693
7.927726	0.0555143
7.783147	0.0572766
7.638569	0.0588187
7.493990	0.0604984
7.349412	0.0627014
7.204833	0.0646565
7.060255	0.0663913
6.915677	0.0685942
6.771098	0.070687
6.626520	0.0734683
6.481941	0.0759741
6.337363	0.07848
6.192784	0.081151
6.048206	0.0835467
5.903628	0.0860526
5.759049	0.0886411
5.614471	0.0913121
5.469892	0.0936528
5.325314	0.0964615
5.180735	0.0992427
5.036157	0.102024
4.891579	0.105273
4.747000	0.10855
4.602422	0.111855
4.457843	0.115269
4.313265	0.118463
4.168686	0.121768
4.024108	0.125238
3.879530	0.128542
3.734951	0.132067
3.590373	0.136225
3.445794	0.140328
3.301216	0.144265
3.156637	0.148754
3.012059	0.152719
2.867481	0.156987
2.722902	0.161614
2.578324	0.165992
2.433745	0.170673
2.289167	0.175327
2.144588	0.181826
2.000010	0.187195
1.855431	0.192951
1.710853	0.199229
1.566275	0.203828
1.421696	0.210051
1.277118	0.218587
1.132539	0.225609
0.987961	0.232741
0.843382	0.240534
0.698804	0.255569
0.554226	0.263555
0.409647	0.273881
0.265069	0.28429
0.120490	0.299601
-0.024088	0.339832
-0.168667	0.471651
-0.313245	0.521933
-0.457823	0.539006
-0.602402	0.555335
-0.746980	0.574198
-0.891559	0.593419
-1.036137	0.612805
-1.180716	0.630263
-1.325294	0.647584
-1.469872	0.665317
-1.614451	0.683602
-1.759029	0.699766
-1.903608	0.716316
-2.048186	0.732259
-2.192765	0.746964
-2.337343	0.760375
-2.481921	0.774363
-2.626500	0.786066
-2.771078	0.799257
-2.915657	0.812364
-3.060235	0.824205
-3.204814	0.836266
-3.349392	0.846234
-3.493971	0.856753
-3.638549	0.867245
-3.783127	0.877268
-3.927706	0.885144
-4.072284	0.89324
-4.216863	0.900757
-4.361441	0.908908
-4.506020	0.915324
-4.650598	0.921272
-4.795176	0.928074
-4.939755	0.933581
-5.084333	0.938565
-5.228912	0.943467
-5.373490	0.947735
-5.518069	0.951122
-5.662647	0.954399
-5.807225	0.958006
-5.951804	0.961311
-6.096382	0.964009
-6.240961	0.966763
-6.385539	0.969434
-6.530118	0.972078
-6.674696	0.974501
-6.819274	0.976676
-6.963853	0.9791
-7.108431	0.980862
-7.253010	0.982597
-7.397588	0.983918
-7.542167	0.985158
-7.686745	0.986562
-7.831324	0.987884
-7.975902	0.988793
-8.120480	0.989839
-8.265059	0.990693
-8.409637	0.991849
-8.554216	0.9924
-8.698794	0.993391
-8.843373	0.994135
-8.987951	0.994713
-9.132529	0.995401
-9.277108	0.99598
-9.421686	0.996696
-9.566265	0.997054
-9.710843	0.997384
-9.855422	1
&
53.614510	1.37684e-06
53.325354	2.75368e-06
52.891618	5.50737e-06
52.747040	6.88421e-06
52.457883	8.26105e-06
52.313305	9.63789e-06
52.168726	1.10147e-05
51.879569	1.23916e-05
51.734991	1.37684e-05
51.590412	1.51453e-05
51.445834	1.65221e-05
51.301255	1.78989e-05
51.156677	1.92758e-05
50.867520	2.34063e-05
50.578363	2.616e-05
50.289206	2.75368e-05
50.144628	2.89137e-05
50.000050	3.16674e-05
49.855471	3.30442e-05
49.710893	3.4421e-05
49.566314	3.57979e-05
49.132579	3.71747e-05
48.988001	3.85516e-05
48.843422	4.13052e-05
48.554265	4.40589e-05
48.409687	4.54358e-05
48.265108	4.68126e-05
48.120530	4.81895e-05
47.975952	4.95663e-05
47.831373	5.09431e-05
47.686795	5.232e-05
47.542216	5.50737e-05
47.397638	5.78273e-05
47.108481	5.92042e-05
46.963902	6.19579e-05
46.819324	6.47116e-05
46.674746	6.60884e-05
46.241010	6.88421e-05
46.096432	7.02189e-05
45.951853	7.43494e-05
45.807275	7.71031e-05
45.662697	8.12337e-05
45.518118	8.39873e-05
45.373540	8.94947e-05
45.228961	9.08715e-05
45.084383	9.22484e-05
44.939804	9.50021e-05
44.795226	9.77557e-05
44.650648	0.000100509
44.506069	0.000101886
44.361491	0.00010464
44.072334	0.000106017
43.927755	0.000112901
43.783177	0.000118408
43.638599	0.000119785
43.494020	0.000122539
43.349442	0.000133554
43.204863	0.00013493
43.060285	0.000137684
42.915706	0.000145945
42.771128	0.000155583
42.626550	0.000158337
42.481971	0.000166598
42.337393	0.000170728
42.192814	0.000177613
42.048236	0.000181743
41.903657	0.000184497
41.759079	0.000192758
41.614500	0.000195511
41.469922	0.000199642
41.325344	0.000201019
41.180765	0.000210657
41.036187	0.000216164
40.891608	0.000224425
40.747030	0.000229933
40.457873	0.000232686
40.313295	0.000243701
40.168716	0.000250585
40.024138	0.000257469
39.879559	0.000262977
39.734981	0.000272615
39.590402	0.000280876
39.445824	0.00028776
39.301246	0.000293267
39.156667	0.000307036
39.012089	0.00031392
38.867510	0.000320804
38.722932	0.000331819
38.578353	0.000338703
38.433775	0.00034421
38.289197	0.000353848
38.144618	0.000364863
38.000040	0.00037037
37.855461	0.000375878
37.710883	0.000391023
37.566304	0.000397907
37.421726	0.000411676
37.277148	0.000424067
37.132569	0.000439212
36.987991	0.00044885
36.843412	0.000455735
36.698834	0.000463996
36.554255	0.000469503
36.409677	0.000480518
36.265098	0.000499793
36.120520	0.000506678
35.975942	0.000520446
35.831363	0.000534215
35.686785	0.000542476
35.542206	0.000556244
35.397628	0.000581027
35.253049	0.000589288
35.108471	0.000600303
34.963893	0.000615448
34.819314	0.000629217
34.674736	0.000645739
34.530157	0.000655377
34.385579	0.000665014
34.241000	0.000691174
34.096422	0.000704943
33.951844	0.000726972
33.807265	0.000743494
33.662687	0.000765524
33.518108	0.000780669
33.373530	0.000794438
33.228951	0.000816467
33.084373	0.000838496
32.939795	0.000866033
32.795216	0.000878425
32.650638	0.000914223
32.506059	0.00094589
32.361481	0.000958282
32.216902	0.000984442
32.072324	0.00100234
31.927745	0.00103401
31.783167	0.00106292
31.638589	0.00108908
31.494010	0.00110698
31.349432	0.0011414
31.204853	0.00116205
31.060275	0.00119923
30.915696	0.00122401
30.771118	0.00125843
30.626540	0.00128459
30.481961	0.00131626
30.337383	0.00134517
30.192804	0.00139612
30.048226	0.00142916
29.903647	0.00146909
29.759069	0.00151315
29.614491	0.00154482
29.469912	0.00159025
29.325334	0.00163844
29.180755	0.00168112
29.036177	0.00172243
28.891598	0.00176649
28.747020	0.00178576
28.602442	0.00184221
28.457863	0.00189178
28.313285	0.00193997
28.168706	0.00199367
28.024128	0.00203084
27.879549	0.0020749
27.734971	0.00211896
27.590393	0.00217541
27.445814	0.00225114
27.301236	0.00230346
27.156657	0.00235578
27.012079	0.00240947
26.867500	0.00249208
26.722922	0.00255817
26.578343	0.00263803
26.433765	0.00269586
26.289187	0.00276057
26.144608	0.00282666
26.000030	0.00290101
25.855451	0.00296847
25.710873	0.00302905
25.566294	0.00311304
25.421716	0.00318326
25.277138	0.00327275
25.132559	0.00335399
24.987981	0.00344623
24.843402	0.00354261
24.698824	0.00365138
24.554245	0.00374226
24.409667	0.00383037
24.265089	0.00393364
24.120510	0.00403552
23.975932	0.00415255
23.831353	0.00427234
23.686775	0.00438386
23.542196	0.00452705
23.397618	0.00463996
23.253040	0.00476387
23.108461	0.00491532
22.963883	0.00503511
22.819304	0.00517692
22.674726	0.00530635
22.530147	0.00542338
22.385569	0.00554729
22.240990	0.00570425
22.096412	0.00585846
21.951834	0.00601817
21.807255	0.00620405
21.662677	0.00636238
21.518098	0.00651934
21.373520	0.00669971
21.228941	0.00687457
21.084363	0.00707283
20.939785	0.00727385
20.795206	0.00747625
20.650628	0.00767038
20.506049	0.00789756
20.361471	0.0081096
20.216892	0.00832163
20.072314	0.00856533
19.927736	0.00881454
19.783157	0.00905411
19.638579	0.00930883
19.494000	0.00952086
19.349422	0.00977695
19.204843	0.0100537
19.060265	0.0103332
18.915687	0.0106141
18.771108	0.0109252
18.626530	0.0112034
18.481951	0.011498
18.337373	0.0118092
18.192794	0.0121258
18.048216	0.0124935
17.903638	0.0128446
17.759059	0.0132191
17.614481	0.0135825
17.469902	0.0139612
17.325324	0.0143646
17.180745	0.0147556
17.036167	0.0151246
16.891588	0.0155225
16.747010	0.0159053
16.602432	0.0163665
16.457853	0.0168016
16.313275	0.0172367
16.168696	0.0176979
16.024118	0.0181702
15.879539	0.0186149
15.734961	0.0190789
15.590383	0.0195856
15.445804	0.0201115
15.301226	0.0206512
15.156647	0.0211937
15.012069	0.0217679
14.867490	0.0223792
14.722912	0.0229919
14.578334	0.0236734
14.433755	0.0243563
14.289177	0.0250034
14.144598	0.0257538
14.000020	0.0265152
13.855441	0.027256
13.710863	0.0280215
13.566285	0.0287966
13.421706	0.0296503
13.277128	0.0304929
13.132549	0.0313562
12.987971	0.0322828
12.843392	0.0332218
12.698814	0.0341801
12.554236	0.0351645
12.409657	0.0361972
12.265079	0.0372518
12.120500	0.0383616
11.975922	0.0394727
11.831343	0.0407077
11.686765	0.0419386
11.542186	0.043153
11.397608	0.0444128
11.253030	0.0457249
11.108451	0.0469916
10.963873	0.0483712
10.819294	0.0496696
10.674716	0.0510808
10.530137	0.052594
10.385559	0.0541126
10.240981	0.0556313
10.096402	0.0572078
9.951824	0.0589095
9.807245	0.0605383
9.662667	0.0623062
9.518088	0.0640204
9.373510	0.0658585
9.228932	0.0677764
9.084353	0.0697026
8.939775	0.0717362
8.795196	0.073756
8.650618	0.0758419
8.506039	0.0779375
8.361461	0.0801638
8.216883	0.0824067
8.072304	0.0847776
7.927726	0.0872188
7.783147	0.0896806
7.638569	0.0921327
7.493990	0.0946523
7.349412	0.0972229
7.204833	0.0999284
7.060255	0.102689
6.915677	0.105437
6.771098	0.108411
6.626520	0.111399
6.481941	0.114388
6.337363	0.117479
6.192784	0.120702
6.048206	0.124029
5.903628	0.12727
5.759049	0.130727
5.614471	0.134227
5.469892	0.137888
5.325314	0.141589
5.180735	0.14533
5.036157	0.149318
4.891579	0.153434
4.747000	0.157537
4.602422	0.161698
4.457843	0.165962
4.313265	0.170359
4.168686	0.17491
4.024108	0.179558
3.879530	0.184203
3.734951	0.189049
3.590373	0.193869
3.445794	0.198892
3.301216	0.20407
3.156637	0.209321
3.012059	0.214674
2.867481	0.22035
2.722902	0.225962
2.578324	0.231688
2.433745	0.237468
2.289167	0.243519
2.144588	0.249675
2.000010	0.256083
1.855431	0.262498
1.710853	0.269207
1.566275	0.276137
1.421696	0.282964
1.277118	0.289982
1.132539	0.297384
0.987961	0.305134
0.843382	0.312918
0.698804	0.321095
0.554226	0.329493
0.409647	0.338338
0.265069	0.347523
0.120490	0.357332
-0.024088	0.368364
-0.168667	0.385638
-0.313245	0.4005
-0.457823	0.415393
-0.602402	0.430786
-0.746980	0.447445
-0.891559	0.464775
-1.036137	0.482873
-1.180716	0.501559
-1.325294	0.520249
-1.469872	0.538728
-1.614451	0.557502
-1.759029	0.576285
-1.903608	0.594497
-2.048186	0.612544
-2.192765	0.630313
-2.337343	0.647724
-2.481921	0.664789
-2.626500	0.681439
-2.771078	0.69756
-2.915657	0.712941
-3.060235	0.727834
-3.204814	0.742337
-3.349392	0.756325
-3.493971	0.769989
-3.638549	0.782703
-3.783127	0.794914
-3.927706	0.806729
-4.072284	0.818304
-4.216863	0.829115
-4.361441	0.839174
-4.506020	0.849049
-4.650598	0.858246
-4.795176	0.866981
-4.939755	0.87528
-5.084333	0.88323
-5.228912	0.890687
-5.373490	0.897568
-5.518069	0.904172
-5.662647	0.910445
-5.807225	0.916417
-5.951804	0.921951
-6.096382	0.927235
-6.240961	0.932195
-6.385539	0.936624
-6.530118	0.94085
-6.674696	0.944948
-6.819274	0.948735
-6.963853	0.95228
-7.108431	0.955666
-7.253010	0.958717
-7.397588	0.96157
-7.542167	0.964338
-7.686745	0.966824
-7.831324	0.969343
-7.975902	0.971615
-8.120480	0.973693
-8.265059	0.975557
-8.409637	0.977286
-8.554216	0.978969
-8.698794	0.980505
-8.843373	0.981941
-8.987951	0.983318
-9.132529	0.984564
-9.277108	0.985769
-9.421686	0.986879
-9.566265	0.987841
-9.710843	0.988775
-9.855422	1
&
118.530227	1.40126e-12
118.385648	1.45246e-12
118.241070	1.50554e-12
118.096491	1.56055e-12
117.951913	1.61758e-12
117.807335	1.67668e-12
117.662756	1.73795e-12
117.518178	1.80145e-12
117.373599	1.86727e-12
117.229021	1.93549e-12
117.084442	2.0062e-12
116.939864	2.0795e-12
116.795285	2.15547e-12
116.650707	2.23421e-12
116.506129	2.31583e-12
116.361550	2.40043e-12
116.216972	2.48812e-12
116.072393	2.579e-12
115.927815	2.67321e-12
115.783236	2.77085e-12
115.638658	2.87205e-12
115.494080	2.97695e-12
115.349501	3.08568e-12
115.204923	3.19838e-12
115.060344	3.31519e-12
114.915766	3.43626e-12
114.771187	3.56175e-12
114.626609	3.69182e-12
114.482031	3.82663e-12
114.337452	3.96637e-12
114.192874	4.1112e-12
114.048295	4.26132e-12
113.903717	4.41691e-12
113.759138	4.57818e-12
113.614560	4.74534e-12
113.469982	4.91859e-12
113.325403	5.09816e-12
113.180825	5.28428e-12
113.036246	5.4772e-12
112.891668	5.67715e-12
112.747089	5.88439e-12
112.602511	6.09919e-12
112.457933	6.32183e-12
112.313354	6.55259e-12
112.168776	6.79176e-12
112.024197	7.03965e-12
111.879619	7.29659e-12
111.735040	7.5629e-12
111.590462	7.83891e-12
111.445883	8.12499e-12
111.301305	8.42151e-12
111.156727	8.72883e-12
111.012148	9.04736e-12
110.867570	9.37751e-12
110.722991	9.71969e-12
110.578413	1.00743e-11
110.433834	1.04419e-11
110.289256	1.08229e-11
110.144678	1.12178e-11
110.000099	1.16271e-11
109.855521	1.20512e-11
109.710942	1.24909e-11
109.566364	1.29466e-11
109.421785	1.34189e-11
109.277207	1.39083e-11
109.132629	1.44157e-11
108.988050	1.49415e-11
108.843472	1.54865e-11
108.698893	1.60513e-11
108.554315	1.66368e-11
108.409736	1.72435e-11
108.265158	1.78724e-11
108.120580	1.85242e-11
107.976001	1.91997e-11
107.831423	1.98999e-11
107.686844	2.06255e-11
107.542266	2.13776e-11
107.397687	2.21571e-11
107.253109	2.2965e-11
107.108531	2.38023e-11
106.963952	2.46701e-11
106.819374	2.55695e-11
106.674795	2.65017e-11
106.530217	2.74678e-11
106.385638	2.84691e-11
106.241060	2.95069e-11
106.096481	3.05825e-11
105.951903	3.16972e-11
105.807325	3.28525e-11
105.662746	3.40499e-11
105.518168	3.52909e-11
105.373589	3.65771e-11
105.229011	3.79101e-11
105.084432	3.92917e-11
104.939854	4.07235e-11
104.795276	4.22075e-11
104.650697	4.37455e-11
104.506119	4.53394e-11
104.361540	4.69914e-11
104.216962	4.87035e-11
104.072383	5.0478e-11
103.927805	5.2317e-11
103.783227	5.42229e-11
103.638648	5.61983e-11
103.494070	5.82454e-11
103.349491	6.03671e-11
103.204913	6.2566e-11
103.060334	6.48449e-11
102.915756	6.72067e-11
102.771178	6.96545e-11
102.626599	7.21913e-11
102.482021	7.48204e-11
102.337442	7.75451e-11
102.192864	8.0369e-11
102.048285	8.32955e-11
101.903707	8.63286e-11
101.759128	8.94719e-11
101.614550	9.27296e-11
101.469972	9.61057e-11
101.325393	9.96046e-11
101.180815	1.03231e-10
101.036236	1.06989e-10
100.891658	1.10884e-10
100.747079	1.1492e-10
100.602501	1.19103e-10
100.457923	1.23438e-10
100.313344	1.27931e-10
100.168766	1.32587e-10
100.024187	1.37412e-10
99.879609	1.42413e-10
99.735030	1.47595e-10
99.590452	1.52966e-10
99.445874	1.58532e-10
99.301295	1.64301e-10
99.156717	1.70279e-10
99.012138	1.76474e-10
98.867560	1.82895e-10
98.722981	1.89548e-10
98.578403	1.96444e-10
98.433825	2.0359e-10
98.289246	2.10995e-10
98.144668	2.1867e-10
98.000089	2.26624e-10
97.855511	2.34866e-10
97.710932	2.43408e-10
97.566354	2.5226e-10
97.421776	2.61434e-10
97.277197	2.70941e-10
97.132619	2.80793e-10
96.988040	2.91002e-10
96.843462	3.01583e-10
96.698883	3.12548e-10
96.554305	3.23911e-10
96.409726	3.35686e-10
96.265148	3.4789e-10
96.120570	3.60536e-10
95.975991	3.73641e-10
95.831413	3.87222e-10
95.686834	4.01296e-10
95.542256	4.1588e-10
95.397677	4.30994e-10
95.253099	4.46657e-10
95.108521	4.62888e-10
94.963942	4.79708e-10
94.819364	4.97139e-10
94.674785	5.15201e-10
94.530207	5.3392e-10
94.385628	5.53317e-10
94.241050	5.73418e-10
94.096472	5.94248e-10
93.951893	6.15834e-10
93.807315	6.38203e-10
93.662736	6.61383e-10
93.518158	6.85404e-10
93.373579	7.10296e-10
93.229001	7.36091e-10
93.084423	7.62821e-10
92.939844	7.90521e-10
92.795266	8.19225e-10
92.650687	8.48969e-10
92.506109	8.79792e-10
92.361530	9.11732e-10
92.216952	9.4483e-10
92.072374	9.79128e-10
91.927795	1.01467e-09
91.783217	1.0515e-09
91.638638	1.08966e-09
91.494060	1.12921e-09
91.349481	1.17019e-09
91.204903	1.21265e-09
91.060324	1.25666e-09
90.915746	1.30225e-09
90.771168	1.3495e-09
90.626589	1.39846e-09
90.482011	1.4492e-09
90.337432	1.50177e-09
90.192854	1.55625e-09
90.048275	1.6127e-09
89.903697	1.67119e-09
89.759119	1.7318e-09
89.614540	1.79461e-09
89.469962	1.85969e-09
89.325383	1.92712e-09
89.180805	1.997e-09
89.036226	2.06941e-09
88.891648	2.14444e-09
88.747070	2.22218e-09
88.602491	2.30274e-09
88.457913	2.38621e-09
88.313334	2.4727e-09
88.168756	2.56233e-09
88.024177	2.65519e-09
87.879599	2.75142e-09
87.735021	2.85112e-09
87.590442	2.95444e-09
87.445864	3.06149e-09
87.301285	3.17241e-09
87.156707	3.28734e-09
87.012128	3.40643e-09
86.867550	3.52983e-09
86.722971	3.65769e-09
86.578393	3.79017e-09
86.433815	3.92744e-09
86.289236	4.06967e-09
86.144658	4.21705e-09
86.000079	4.36975e-09
85.855501	4.52797e-09
85.710922	4.69191e-09
85.566344	4.86177e-09
85.421766	5.03777e-09
85.277187	5.22013e-09
85.132609	5.40908e-09
84.988030	5.60485e-09
84.843452	5.8077e-09
84.698873	6.01787e-09
84.554295	6.23564e-09
84.409717	6.46126e-09
84.265138	6.69504e-09
84.120560	6.93725e-09
83.975981	7.18821e-09
83.831403	7.44824e-09
83.686824	7.71764e-09
83.542246	7.99678e-09
83.397668	8.28598e-09
83.253089	8.58563e-09
83.108511	8.89609e-09
82.963932	9.21775e-09
82.819354	9.55101e-09
82.674775	9.8963e-09
82.530197	1.0254e-08
82.385619	1.06247e-08
82.241040	1.10087e-08
82.096462	1.14066e-08
81.951883	1.18188e-08
81.807305	1.22459e-08
81.662726	1.26884e-08
81.518148	1.31468e-08
81.373569	1.36217e-08
81.228991	1.41138e-08
81.084413	1.46236e-08
80.939834	1.51518e-08
80.795256	1.5699e-08
80.650677	1.62659e-08
80.506099	1.68533e-08
80.361520	1.74618e-08
80.216942	1.80923e-08
80.072364	1.87454e-08
79.927785	1.94221e-08
79.783207	2.01231e-08
79.638628	2.08494e-08
79.494050	2.16018e-08
79.349471	2.23813e-08
79.204893	2.31889e-08
79.060315	2.40255e-08
78.915736	2.48922e-08
78.771158	2.57902e-08
78.626579	2.67204e-08
78.482001	2.76841e-08
78.337422	2.86825e-08
78.192844	2.97168e-08
78.048266	3.07883e-08
77.903687	3.18983e-08
77.759109	3.30482e-08
77.614530	3.42395e-08
77.469952	3.54736e-08
77.325373	3.67521e-08
77.180795	3.80765e-08
77.036216	3.94485e-08
76.891638	4.08698e-08
76.747060	4.23422e-08
76.602481	4.38675e-08
76.457903	4.54475e-08
76.313324	4.70844e-08
76.168746	4.878e-08
76.024167	5.05365e-08
75.879589	5.2356e-08
75.735011	5.42409e-08
75.590432	5.61934e-08
75.445854	5.82161e-08
75.301275	6.03113e-08
75.156697	6.24816e-08
75.012118	6.47299e-08
74.867540	6.70588e-08
74.722962	6.94712e-08
74.578383	7.19702e-08
74.433805	7.45588e-08
74.289226	7.72402e-08
74.144648	8.00177e-08
74.000069	8.28948e-08
73.855491	8.5875e-08
73.710913	8.8962e-08
73.566334	9.21596e-08
73.421756	9.54718e-08
73.277177	9.89026e-08
73.132599	1.02456e-07
72.988020	1.06137e-07
72.843442	1.0995e-07
72.698864	1.13899e-07
72.554285	1.1799e-07
72.409707	1.22227e-07
72.265128	1.26616e-07
72.120550	1.31161e-07
71.975971	1.3587e-07
71.831393	1.40747e-07
71.686814	1.45798e-07
71.542236	1.51029e-07
71.397658	1.56448e-07
71.253079	1.62061e-07
71.108501	1.67874e-07
70.963922	1.73895e-07
70.819344	1.80131e-07
70.674765	1.8659e-07
70.530187	1.9328e-07
70.385609	2.00208e-07
70.241030	2.07384e-07
70.096452	2.14816e-07
69.951873	2.22514e-07
69.807295	2.30486e-07
69.662716	2.38743e-07
69.518138	2.47294e-07
69.373560	2.5615e-07
69.228981	2.65322e-07
69.084403	2.74822e-07
68.939824	2.8466e-07
68.795246	2.94848e-07
68.650667	3.054e-07
68.506089	3.16328e-07
68.361511	3.27645e-07
68.216932	3.39366e-07
68.072354	3.51504e-07
67.927775	3.64074e-07
67.783197	3.77091e-07
67.638618	3.90572e-07
67.494040	4.04533e-07
67.349462	4.1899e-07
67.204883	4.33962e-07
67.060305	4.49466e-07
66.915726	4.65522e-07
66.771148	4.82149e-07
66.626569	4.99366e-07
66.481991	5.17195e-07
66.337412	5.35658e-07
66.192834	5.54777e-07
66.048256	5.74575e-07
65.903677	5.95076e-07
65.759099	6.16305e-07
65.614520	6.38287e-07
65.469942	6.61049e-07
65.325363	6.84619e-07
65.180785	7.09025e-07
65.036207	7.34296e-07
64.891628	7.60463e-07
64.747050	7.87558e-07
64.602471	8.15613e-07
64.457893	8.44662e-07
64.313314	8.7474e-07
64.168736	9.05883e-07
64.024158	9.38128e-07
63.879579	9.71515e-07
63.735001	1.00608e-06
63.590422	1.04187e-06
63.445844	1.07893e-06
63.301265	1.1173e-06
63.156687	1.15702e-06
63.012109	1.19815e-06
62.867530	1.24073e-06
62.722952	1.28482e-06
62.578373	1.33046e-06
62.433795	1.37771e-06
62.289216	1.42663e-06
62.144638	1.47728e-06
62.000059	1.52971e-06
61.855481	1.58399e-06
61.710903	1.64019e-06
61.566324	1.69836e-06
61.421746	1.75859e-06
61.277167	1.82093e-06
61.132589	1.88548e-06
60.988010	1.95229e-06
60.843432	2.02146e-06
60.698854	2.09305e-06
60.554275	2.16717e-06
60.409697	2.24389e-06
60.265118	2.32331e-06
60.120540	2.40551e-06
59.975961	2.49061e-06
59.831383	2.57869e-06
59.686805	2.66986e-06
59.542226	2.76424e-06
59.397648	2.86192e-06
59.253069	2.96303e-06
59.108491	3.06768e-06
58.963912	3.17599e-06
58.819334	3.2881e-06
58.674756	3.40414e-06
58.530177	3.52423e-06
58.385599	3.64853e-06
58.241020	3.77717e-06
58.096442	3.91031e-06
57.951863	4.0481e-06
57.807285	4.1907e-06
57.662707	4.33828e-06
57.518128	4.49101e-06
57.373550	4.64907e-06
57.228971	4.81264e-06
57.084393	4.98191e-06
56.939814	5.15708e-06
56.795236	5.33834e-06
56.650657	5.52592e-06
56.506079	5.72002e-06
56.361501	5.92087e-06
56.216922	6.1287e-06
56.072344	6.34375e-06
55.927765	6.56627e-06
55.783187	6.79651e-06
55.638608	7.03474e-06
55.494030	7.28122e-06
55.349452	7.53625e-06
55.204873	7.80011e-06
55.060295	8.0731e-06
54.915716	8.35554e-06
54.771138	8.64775e-06
54.626559	8.95005e-06
54.481981	9.26279e-06
54.337403	9.58633e-06
54.192824	9.92103e-06
54.048246	1.02673e-05
53.903667	1.06254e-05
53.759089	1.09959e-05
53.614510	1.13792e-05
53.469932	1.17756e-05
53.325354	1.21857e-05
53.180775	1.26098e-05
53.036197	1.30485e-05
52.891618	1.35023e-05
52.747040	1.39716e-05
52.602461	1.4457e-05
52.457883	1.4959e-05
52.313305	1.54781e-05
52.168726	1.6015e-05
52.024148	1.65703e-05
51.879569	1.71445e-05
51.734991	1.77382e-05
51.590412	1.83522e-05
51.445834	1.89871e-05
51.301255	1.96436e-05
51.156677	2.03224e-05
51.012099	2.10243e-05
50.867520	2.17499e-05
50.722942	2.25002e-05
50.578363	2.32758e-05
50.433785	2.40777e-05
50.289206	2.49067e-05
50.144628	2.57637e-05
50.000050	2.66496e-05
49.855471	2.75654e-05
49.710893	2.8512e-05
49.566314	2.94904e-05
49.421736	3.05016e-05
49.277157	3.15468e-05
49.132579	3.26271e-05
48.988001	3.37434e-05
48.843422	3.48971e-05
48.698844	3.60894e-05
48.554265	3.73214e-05
48.409687	3.85944e-05
48.265108	3.99097e-05
48.120530	4.12688e-05
47.975952	4.26729e-05
47.831373	4.41236e-05
47.686795	4.56222e-05
47.542216	4.71703e-05
47.397638	4.87694e-05
47.253059	5.04213e-05
47.108481	5.21274e-05
46.963902	5.38895e-05
46.819324	5.57093e-05
46.674746	5.75886e-05
46.530167	5.95292e-05
46.385589	6.15331e-05
46.241010	6.36022e-05
46.096432	6.57384e-05
45.951853	6.79438e-05
45.807275	7.02204e-05
45.662697	7.25705e-05
45.518118	7.49962e-05
45.373540	7.74998e-05
45.228961	8.00835e-05
45.084383	8.27498e-05
44.939804	8.55011e-05
44.795226	8.83398e-05
44.650648	9.12684e-05
44.506069	9.42896e-05
44.361491	9.7406e-05
44.216912	0.00010062
44.072334	0.000103935
43.927755	0.000107354
43.783177	0.000110879
43.638599	0.000114513
43.494020	0.000118259
43.349442	0.00012212
43.204863	0.0001261
43.060285	0.000130201
42.915706	0.000134427
42.771128	0.000138781
42.626550	0.000143265
42.481971	0.000147884
42.337393	0.00015264
42.192814	0.000157538
42.048236	0.000162579
41.903657	0.000167768
41.759079	0.000173108
41.614500	0.000178602
41.469922	0.000184253
41.325344	0.000190065
41.180765	0.000196041
41.036187	0.000202184
40.891608	0.000208497
40.747030	0.000214983
40.602451	0.000221646
40.457873	0.000228487
40.313295	0.000235509
40.168716	0.000242715
40.024138	0.000250106
39.879559	0.000257685
39.734981	0.000265453
39.590402	0.00027341
39.445824	0.000281559
39.301246	0.000289898
39.156667	0.000298428
39.012089	0.000307146
38.867510	0.000316052
38.722932	0.000325143
38.578353	0.000334413
38.433775	0.000343859
38.289197	0.000353474
38.144618	0.000363248
38.000040	0.000373171
37.855461	0.000383231
37.710883	0.000393412
37.566304	0.000403693
37.421726	0.000414051
37.277148	0.000424455
37.132569	0.000434869
36.987991	0.000445247
36.843412	0.00045553
36.698834	0.00046564
36.554255	0.000475474
36.409677	0.000484885
36.265098	0.000493646
36.120520	0.000501344
&
