# Supplementary material for: Estimating the power of sequence covariation for detecting conserved RNA structure
Source: Bioinformatics. 2020 Feb 7;36(10):3072–6. doi: 10.1093/bioinformatics/btaa080 (PMC7214042; doi:10.1093/bioinformatics/btaa080)
Supplement: btaa080_Supplementary_Data [file btaa080_supplementary_data.zip › btaa080-Suppl_Data/data/alignments/XIST_Rivas19/R-scape/XIST_h1_exon1_30-1053.surv]

&
57.757715	1.98607e-06
56.353410	3.97215e-06
53.544800	5.95822e-06
51.789419	7.94429e-06
50.736190	9.93037e-06
49.331885	1.19164e-05
49.156347	1.58886e-05
48.278656	1.78747e-05
48.103118	1.98607e-05
47.927580	2.18468e-05
47.752042	2.38329e-05
47.400966	2.5819e-05
46.874352	2.7805e-05
46.698813	2.97911e-05
46.172199	3.17772e-05
45.821123	3.37633e-05
45.470047	3.77354e-05
45.294508	3.97215e-05
44.767894	4.36936e-05
44.416818	4.56797e-05
44.241280	4.76658e-05
44.065742	5.16379e-05
43.539127	5.3624e-05
43.363589	5.56101e-05
43.188051	5.75961e-05
42.836975	6.15683e-05
42.661437	6.75265e-05
42.485898	6.95126e-05
42.310360	7.34847e-05
42.134822	7.54708e-05
41.959284	7.94429e-05
41.783746	8.1429e-05
41.608208	8.34151e-05
41.432670	8.73872e-05
41.257132	9.33455e-05
41.081593	9.73176e-05
40.906055	0.000103276
40.730517	0.000105262
40.554979	0.000107248
40.379441	0.000117178
40.203903	0.000123137
40.028365	0.000127109
39.852827	0.000129095
39.677289	0.000139025
39.501750	0.000144983
39.326212	0.000152928
39.150674	0.000164844
38.975136	0.000178747
38.799598	0.000196621
38.624060	0.000198607
38.448522	0.00021251
38.272984	0.000216482
38.097445	0.000230385
37.921907	0.000238329
37.746369	0.000250245
37.570831	0.00026812
37.395293	0.000276064
37.219755	0.000284009
37.044217	0.000291953
36.868679	0.000297911
36.693140	0.000309827
36.517602	0.00032373
36.342064	0.000341605
36.166526	0.000353521
35.990988	0.000365438
35.815450	0.000371396
35.639912	0.00037934
35.464374	0.00038927
35.288835	0.000405159
35.113297	0.000413103
34.937759	0.000423034
34.762221	0.00042502
34.586683	0.000448853
34.411145	0.000464741
34.235607	0.000476658
34.060069	0.000486588
33.884530	0.000502477
33.708992	0.000516379
33.533454	0.00052631
33.357916	0.000538226
33.182378	0.000552128
33.006840	0.000564045
32.831302	0.000575961
32.655764	0.000597808
32.480226	0.000621641
32.304687	0.000643488
32.129149	0.000667321
31.953611	0.000689168
31.778073	0.000716973
31.602535	0.000744778
31.426997	0.000760666
31.251459	0.000778541
31.075921	0.000810318
30.900382	0.000836137
30.724844	0.00085997
30.549306	0.000887775
30.373768	0.00091558
30.198230	0.000931469
30.022692	0.000967218
29.847154	0.000998995
29.671616	0.00102879
29.496077	0.00105262
29.320539	0.00108042
29.145001	0.00110624
28.969463	0.00114001
28.793925	0.00116583
28.618387	0.00120157
28.442849	0.00123137
28.267311	0.00126513
28.091772	0.00130286
27.916234	0.00133464
27.740696	0.00137635
27.565158	0.00142997
27.389620	0.00147962
27.214082	0.0015253
27.038544	0.00156701
26.863006	0.00161269
26.687467	0.00167823
26.511929	0.00174973
26.336391	0.00178945
26.160853	0.00183315
25.985315	0.00188677
25.809777	0.00194437
25.634239	0.00202778
25.458701	0.00208935
25.283163	0.00214496
25.107624	0.00222837
24.932086	0.00230385
24.756548	0.00236541
24.581010	0.00243294
24.405472	0.00249848
24.229934	0.00259977
24.054396	0.00272092
23.878858	0.00281427
23.703319	0.00290165
23.527781	0.0030089
23.352243	0.00310225
23.176705	0.00322538
23.001167	0.00342995
22.825629	0.00366033
22.650091	0.00380929
22.474553	0.00399002
22.299014	0.00415288
22.123476	0.00427403
21.947938	0.00445278
21.772400	0.00462557
21.596862	0.00484602
21.421324	0.00502079
21.245786	0.0051916
21.070248	0.00537432
20.894709	0.00564045
20.719171	0.005847
20.543633	0.00607937
20.368095	0.00626606
20.192557	0.00647659
20.017019	0.00671492
19.841481	0.00693736
19.665943	0.00718959
19.490404	0.00749147
19.314866	0.00774767
19.139328	0.00797806
18.963790	0.00824816
18.788252	0.0085143
18.612714	0.00878838
18.437176	0.00902869
18.261638	0.00935043
18.086100	0.00961458
17.910561	0.00991647
17.735023	0.0101826
17.559485	0.0104606
17.383947	0.0107963
17.208409	0.0111002
17.032871	0.0114636
16.857333	0.0117695
16.681795	0.0120793
16.506256	0.0124805
16.330718	0.0128499
16.155180	0.0132352
15.979642	0.0136602
15.804104	0.0140197
15.628566	0.0144149
15.453028	0.0148519
15.277490	0.0153365
15.101951	0.0158548
14.926413	0.0163116
14.750875	0.0167744
14.575337	0.0173285
14.399799	0.0178906
14.224261	0.0185201
14.048723	0.0190882
13.873185	0.0196482
13.697646	0.0203592
13.522108	0.0210405
13.346570	0.0217694
13.171032	0.0224943
12.995494	0.0232768
12.819956	0.024101
12.644418	0.0248795
12.468880	0.0258726
12.293341	0.0268458
12.117803	0.0277574
11.942265	0.0287524
11.766727	0.0297434
11.591189	0.0308477
11.415651	0.0319579
11.240113	0.0331774
11.064575	0.0344306
10.889037	0.035799
10.713498	0.037229
10.537960	0.0385676
10.362422	0.0399717
10.186884	0.0414533
10.011346	0.0429171
9.835808	0.0444146
9.660270	0.046065
9.484732	0.0477472
9.309193	0.0495486
9.133655	0.051344
8.958117	0.053191
8.782579	0.0551433
8.607041	0.0571751
8.431503	0.0593816
8.255965	0.0615544
8.080427	0.0639496
7.904888	0.0662217
7.729350	0.0687062
7.553812	0.0712762
7.378274	0.0739157
7.202736	0.0766505
7.027198	0.0794529
6.851660	0.0823585
6.676122	0.0852304
6.500583	0.0884001
6.325045	0.0915798
6.149507	0.0948271
5.973969	0.0981597
5.798431	0.101753
5.622893	0.105604
5.447355	0.109486
5.271817	0.113504
5.096278	0.117627
4.920740	0.122058
4.745202	0.126773
4.569664	0.13145
4.394126	0.13636
4.218588	0.141351
4.043050	0.146687
3.867512	0.151994
3.691974	0.15749
3.516435	0.163235
3.340897	0.16921
3.165359	0.175472
2.989821	0.181734
2.814283	0.18856
2.638745	0.196021
2.463207	0.204081
2.287669	0.211833
2.112130	0.220345
1.936592	0.229219
1.761054	0.239034
1.585516	0.248547
1.409978	0.258662
1.234440	0.269405
1.058902	0.280086
0.883364	0.291021
0.707825	0.303065
0.532287	0.316578
0.356749	0.33079
0.181211	0.345883
0.005673	0.361934
-0.169865	0.389588
-0.345403	0.427292
-0.520941	0.466368
-0.696480	0.500101
-0.872018	0.527962
-1.047556	0.552679
-1.223094	0.576249
-1.398632	0.599179
-1.574170	0.6209
-1.749708	0.641865
-1.925246	0.662365
-2.100785	0.682469
-2.276323	0.701815
-2.451861	0.719723
-2.627399	0.737387
-2.802937	0.754303
-2.978475	0.770831
-3.154013	0.786878
-3.329551	0.801836
-3.505089	0.816437
-3.680628	0.829563
-3.856166	0.842443
-4.031704	0.85425
-4.207242	0.865559
-4.382780	0.875948
-4.558318	0.886093
-4.733856	0.895566
-4.909394	0.904341
-5.084933	0.912517
-5.260471	0.92013
-5.436009	0.927318
-5.611547	0.93382
-5.787085	0.939683
-5.962623	0.944914
-6.138161	0.95008
-6.313699	0.954745
-6.489238	0.958932
-6.664776	0.96294
-6.840314	0.966632
-7.015852	0.969875
-7.191390	0.972902
-7.366928	0.975579
-7.542466	0.97802
-7.718004	0.980286
-7.893543	0.982215
-8.069081	0.983941
-8.244619	0.985611
-8.420157	0.987136
-8.595695	0.988548
-8.771233	0.98975
-8.946771	0.990854
-9.122309	0.991853
-9.297848	0.99284
-9.473386	0.993563
-9.648924	0.994288
-9.824462	0.99486
-10.000000	1
&
69.869845	9.93037e-08
69.167693	1.98607e-07
68.992155	2.97911e-07
67.763388	3.97215e-07
66.183545	4.96518e-07
65.481392	5.95822e-07
65.305854	6.95126e-07
64.954778	7.94429e-07
64.779240	8.93733e-07
63.726011	1.09234e-06
63.374935	1.19164e-06
63.199397	1.29095e-06
62.848321	1.48956e-06
62.672782	1.58886e-06
62.497244	1.68816e-06
62.321706	1.98607e-06
62.146168	2.08538e-06
61.795092	2.7805e-06
61.619554	2.97911e-06
61.444016	3.17772e-06
61.268478	3.67424e-06
61.092939	4.07145e-06
60.741863	4.17075e-06
60.566325	4.46867e-06
60.390787	4.66727e-06
60.215249	4.76658e-06
60.039711	4.96518e-06
59.864173	5.16379e-06
59.688634	5.3624e-06
59.513096	5.75961e-06
59.337558	6.25613e-06
59.162020	6.65335e-06
58.986482	7.14987e-06
58.810944	7.44778e-06
58.635406	7.54708e-06
58.459868	7.74569e-06
58.284329	8.1429e-06
58.108791	8.24221e-06
57.933253	8.63942e-06
57.757715	8.73872e-06
57.582177	9.33455e-06
57.406639	9.43385e-06
57.231101	9.83106e-06
57.055563	1.00297e-05
56.880024	1.02283e-05
56.704486	1.04269e-05
56.528948	1.05262e-05
56.177872	1.10227e-05
56.002334	1.16185e-05
55.826796	1.17178e-05
55.651258	1.18171e-05
55.475719	1.19164e-05
55.300181	1.2115e-05
55.124643	1.26116e-05
54.949105	1.32074e-05
54.773567	1.37039e-05
54.598029	1.41011e-05
54.422491	1.42997e-05
54.246953	1.49949e-05
54.071415	1.52928e-05
53.895876	1.569e-05
53.720338	1.59879e-05
53.544800	1.6683e-05
53.369262	1.69809e-05
53.193724	1.73781e-05
53.018186	1.76761e-05
52.842648	1.80733e-05
52.667110	1.83712e-05
52.491571	1.88677e-05
52.316033	1.92649e-05
52.140495	2.01586e-05
51.964957	2.06552e-05
51.789419	2.13503e-05
51.613881	2.23433e-05
51.438343	2.29392e-05
51.262805	2.38329e-05
51.087266	2.44287e-05
50.911728	2.51238e-05
50.736190	2.59183e-05
50.560652	2.6812e-05
50.385114	2.74078e-05
50.209576	2.79043e-05
50.034038	2.87981e-05
49.858500	2.92946e-05
49.682961	2.98904e-05
49.507423	3.04862e-05
49.331885	3.17772e-05
49.156347	3.25716e-05
48.980809	3.34653e-05
48.805271	3.42598e-05
48.629733	3.50542e-05
48.454195	3.58486e-05
48.278656	3.67424e-05
48.103118	3.76361e-05
47.927580	3.87284e-05
47.752042	3.98208e-05
47.576504	4.09131e-05
47.400966	4.18069e-05
47.225428	4.32964e-05
47.049890	4.48853e-05
46.874352	4.5779e-05
46.698813	4.74672e-05
46.523275	4.89567e-05
46.347737	5.04463e-05
46.172199	5.17372e-05
45.996661	5.30282e-05
45.821123	5.39219e-05
45.645585	5.53122e-05
45.470047	5.6901e-05
45.294508	5.84899e-05
45.118970	6.00787e-05
44.943432	6.20648e-05
44.767894	6.36537e-05
44.592356	6.5739e-05
44.416818	6.75265e-05
44.241280	6.9314e-05
44.065742	7.11014e-05
43.890203	7.42792e-05
43.714665	7.75562e-05
43.539127	8.01381e-05
43.363589	8.25214e-05
43.188051	8.5004e-05
43.012513	8.86782e-05
42.836975	9.14587e-05
42.661437	9.44378e-05
42.485898	9.79134e-05
42.310360	0.000102481
42.134822	0.000106255
41.959284	0.000110724
41.783746	0.000113703
41.608208	0.000116781
41.432670	0.000121051
41.257132	0.000124825
41.081593	0.000129889
40.906055	0.000133365
40.730517	0.00013694
40.554979	0.000141408
40.379441	0.000145877
40.203903	0.000150842
40.028365	0.000155311
39.852827	0.000160375
39.677289	0.000166929
39.501750	0.00017398
39.326212	0.000180633
39.150674	0.000187783
38.975136	0.000195529
38.799598	0.000204665
38.624060	0.000212113
38.448522	0.00021966
38.272984	0.000226412
38.097445	0.000233264
37.921907	0.000243393
37.746369	0.000252926
37.570831	0.00026385
37.395293	0.000273085
37.219755	0.000284406
37.044217	0.000295031
36.868679	0.000304564
36.693140	0.000318169
36.517602	0.000328695
36.342064	0.000340612
36.166526	0.000354415
35.990988	0.00036514
35.815450	0.000377453
35.639912	0.000390363
35.464374	0.000403173
35.288835	0.000416281
35.113297	0.000429985
34.937759	0.000442497
34.762221	0.000458982
34.586683	0.000473778
34.411145	0.000490461
34.235607	0.000507442
34.060069	0.000525217
33.884530	0.000541404
33.708992	0.000554611
33.533454	0.000574373
33.357916	0.000591949
33.182378	0.000612406
33.006840	0.000632962
32.831302	0.000653716
32.655764	0.000675861
32.480226	0.000696516
32.304687	0.000720945
32.129149	0.000746764
31.953611	0.000771888
31.778073	0.000797409
31.602535	0.000823426
31.426997	0.000852423
31.251459	0.000882413
31.075921	0.0009127
30.900382	0.000941498
30.724844	0.00097546
30.549306	0.00100724
30.373768	0.00103921
30.198230	0.00107457
30.022692	0.00110982
29.847154	0.00114735
29.671616	0.00118837
29.496077	0.00122918
29.320539	0.00126761
29.145001	0.0013115
28.969463	0.00135053
28.793925	0.00139492
28.618387	0.0014403
28.442849	0.00148697
28.267311	0.00153762
28.091772	0.00158638
27.916234	0.00163921
27.740696	0.00169561
27.565158	0.00175341
27.389620	0.00181279
27.214082	0.00187902
27.038544	0.00194248
26.863006	0.00200673
26.687467	0.00207753
26.511929	0.00214863
26.336391	0.00221874
26.160853	0.00229471
25.985315	0.00237276
25.809777	0.00245667
25.634239	0.00254287
25.458701	0.00263214
25.283163	0.00272618
25.107624	0.00282499
24.932086	0.00291635
24.756548	0.00301645
24.581010	0.00312102
24.405472	0.00323432
24.229934	0.00334981
24.054396	0.0034659
23.878858	0.00359261
23.703319	0.00372885
23.527781	0.00385993
23.352243	0.00399558
23.176705	0.00413838
23.001167	0.00428764
22.825629	0.00443848
22.650091	0.00458843
22.474553	0.00475814
22.299014	0.00493281
22.123476	0.00510689
21.947938	0.00529398
21.772400	0.0054905
21.596862	0.00568325
21.421324	0.00588404
21.245786	0.00610291
21.070248	0.00632564
20.894709	0.00656199
20.719171	0.00679624
20.543633	0.00704331
20.368095	0.00729842
20.192557	0.00756823
20.017019	0.00785095
19.841481	0.00814032
19.665943	0.00843823
19.490404	0.00874438
19.314866	0.00906603
19.139328	0.00939075
18.963790	0.00972491
18.788252	0.0100783
18.612714	0.0104424
18.437176	0.010824
18.261638	0.0112169
18.086100	0.0116204
17.910561	0.012042
17.735023	0.0124759
17.559485	0.0129323
17.383947	0.0133944
17.208409	0.01387
17.032871	0.0143683
16.857333	0.0148833
16.681795	0.0154123
16.506256	0.0159703
16.330718	0.016544
16.155180	0.0171315
15.979642	0.0177424
15.804104	0.0183696
15.628566	0.0190148
15.453028	0.0196788
15.277490	0.0203727
15.101951	0.0210912
14.926413	0.0218373
14.750875	0.0226256
14.575337	0.0234241
14.399799	0.0242523
14.224261	0.0251018
14.048723	0.026001
13.873185	0.0269286
13.697646	0.0278958
13.522108	0.0289091
13.346570	0.0299439
13.171032	0.0310351
12.995494	0.0321508
12.819956	0.0333028
12.644418	0.0345496
12.468880	0.0358016
12.293341	0.0370963
12.117803	0.038427
11.942265	0.0398115
11.766727	0.0412569
11.591189	0.0427515
11.415651	0.0442875
11.240113	0.0459211
11.064575	0.047598
10.889037	0.0493066
10.713498	0.0511057
10.537960	0.052952
10.362422	0.0548632
10.186884	0.0568432
10.011346	0.0588971
9.835808	0.0610121
9.660270	0.0632097
9.484732	0.0654791
9.309193	0.0678179
9.133655	0.0702202
8.958117	0.0727209
8.782579	0.075277
8.607041	0.0779306
8.431503	0.0806543
8.255965	0.0834696
8.080427	0.086419
7.904888	0.0894761
7.729350	0.092571
7.553812	0.0958026
7.378274	0.0991444
7.202736	0.102575
7.027198	0.106072
6.851660	0.109729
6.676122	0.113491
6.500583	0.117421
6.325045	0.121405
6.149507	0.125505
5.973969	0.129773
5.798431	0.134154
5.622893	0.138693
5.447355	0.143405
5.271817	0.148193
5.096278	0.153162
4.920740	0.158296
4.745202	0.163619
4.569664	0.169125
4.394126	0.174729
4.218588	0.18051
4.043050	0.186408
3.867512	0.192547
3.691974	0.198869
3.516435	0.205385
3.340897	0.212077
3.165359	0.218986
2.989821	0.226117
2.814283	0.233433
2.638745	0.240993
2.463207	0.248754
2.287669	0.256847
2.112130	0.26515
1.936592	0.273793
1.761054	0.282638
1.585516	0.29178
1.409978	0.301337
1.234440	0.311203
1.058902	0.321483
0.883364	0.332143
0.707825	0.343233
0.532287	0.354701
0.356749	0.366755
0.181211	0.379383
0.005673	0.392767
-0.169865	0.40783
-0.345403	0.424844
-0.520941	0.442559
-0.696480	0.46084
-0.872018	0.479732
-1.047556	0.499039
-1.223094	0.518736
-1.398632	0.538643
-1.574170	0.558519
-1.749708	0.578314
-1.925246	0.597911
-2.100785	0.617307
-2.276323	0.636203
-2.451861	0.654737
-2.627399	0.672753
-2.802937	0.690199
-2.978475	0.707132
-3.154013	0.723488
-3.329551	0.739234
-3.505089	0.754331
-3.680628	0.768865
-3.856166	0.782687
-4.031704	0.795979
-4.207242	0.808611
-4.382780	0.820606
-4.558318	0.832065
-4.733856	0.842904
-4.909394	0.853252
-5.084933	0.863012
-5.260471	0.872314
-5.436009	0.881083
-5.611547	0.889348
-5.787085	0.8972
-5.962623	0.90465
-6.138161	0.911551
-6.313699	0.918103
-6.489238	0.924271
-6.664776	0.930037
-6.840314	0.935469
-7.015852	0.940537
-7.191390	0.945228
-7.366928	0.949657
-7.542466	0.953731
-7.718004	0.957557
-7.893543	0.961119
-8.069081	0.964398
-8.244619	0.967458
-8.420157	0.970287
-8.595695	0.97292
-8.771233	0.97534
-8.946771	0.977574
-9.122309	0.979633
-9.297848	0.981522
-9.473386	0.983258
-9.648924	0.984838
-9.824462	0.986309
-10.000000	1
&
151.319534	6.89252e-15
151.143996	7.1607e-15
150.968458	7.43932e-15
150.792920	7.72877e-15
150.617382	8.02949e-15
150.441843	8.3419e-15
150.266305	8.66646e-15
150.090767	9.00365e-15
149.915229	9.35395e-15
149.739691	9.71788e-15
149.564153	1.0096e-14
149.388615	1.04888e-14
149.213077	1.08968e-14
149.037539	1.13208e-14
148.862000	1.17612e-14
148.686462	1.22188e-14
148.510924	1.26941e-14
148.335386	1.3188e-14
148.159848	1.3701e-14
147.984310	1.4234e-14
147.808772	1.47877e-14
147.633234	1.5363e-14
147.457695	1.59607e-14
147.282157	1.65815e-14
147.106619	1.72266e-14
146.931081	1.78967e-14
146.755543	1.85929e-14
146.580005	1.93161e-14
146.404467	2.00675e-14
146.228929	2.08481e-14
146.053390	2.16591e-14
145.877852	2.25015e-14
145.702314	2.33768e-14
145.526776	2.42861e-14
145.351238	2.52307e-14
145.175700	2.62121e-14
145.000162	2.72316e-14
144.824624	2.82908e-14
144.649085	2.93912e-14
144.473547	3.05343e-14
144.298009	3.17219e-14
144.122471	3.29557e-14
143.946933	3.42375e-14
143.771395	3.55691e-14
143.595857	3.69524e-14
143.420319	3.83896e-14
143.244780	3.98826e-14
143.069242	4.14337e-14
142.893704	4.30451e-14
142.718166	4.47191e-14
142.542628	4.64582e-14
142.367090	4.82649e-14
142.191552	5.01419e-14
142.016014	5.20918e-14
141.840476	5.41176e-14
141.664937	5.62221e-14
141.489399	5.84084e-14
141.313861	6.06797e-14
141.138323	6.30393e-14
140.962785	6.54906e-14
140.787247	6.80373e-14
140.611709	7.06829e-14
140.436171	7.34314e-14
140.260632	7.62867e-14
140.085094	7.9253e-14
139.909556	8.23346e-14
139.734018	8.55359e-14
139.558480	8.88618e-14
139.382942	9.23168e-14
139.207404	9.59062e-14
139.031866	9.96352e-14
138.856327	1.03509e-13
138.680789	1.07533e-13
138.505251	1.11714e-13
138.329713	1.16058e-13
138.154175	1.2057e-13
137.978637	1.25257e-13
137.803099	1.30127e-13
137.627561	1.35186e-13
137.452022	1.40441e-13
137.276484	1.45901e-13
137.100946	1.51573e-13
136.925408	1.57466e-13
136.749870	1.63587e-13
136.574332	1.69946e-13
136.398794	1.76553e-13
136.223256	1.83416e-13
136.047717	1.90546e-13
135.872179	1.97953e-13
135.696641	2.05648e-13
135.521103	2.13641e-13
135.345565	2.21946e-13
135.170027	2.30573e-13
134.994489	2.39535e-13
134.818951	2.48846e-13
134.643413	2.58518e-13
134.467874	2.68566e-13
134.292336	2.79005e-13
134.116798	2.89849e-13
133.941260	3.01114e-13
133.765722	3.12817e-13
133.590184	3.24975e-13
133.414646	3.37605e-13
133.239108	3.50726e-13
133.063569	3.64357e-13
132.888031	3.78517e-13
132.712493	3.93228e-13
132.536955	4.08509e-13
132.361417	4.24385e-13
132.185879	4.40877e-13
132.010341	4.5801e-13
131.834803	4.75808e-13
131.659264	4.94298e-13
131.483726	5.13507e-13
131.308188	5.33461e-13
131.132650	5.5419e-13
130.957112	5.75725e-13
130.781574	5.98096e-13
130.606036	6.21336e-13
130.430498	6.45479e-13
130.254959	6.70559e-13
130.079421	6.96614e-13
129.903883	7.2368e-13
129.728345	7.51798e-13
129.552807	7.81008e-13
129.377269	8.11352e-13
129.201731	8.42875e-13
129.026193	8.75622e-13
128.850654	9.09641e-13
128.675116	9.44982e-13
128.499578	9.81694e-13
128.324040	1.01983e-12
128.148502	1.05945e-12
127.972964	1.10061e-12
127.797426	1.14337e-12
127.621888	1.18778e-12
127.446350	1.23392e-12
127.270811	1.28186e-12
127.095273	1.33165e-12
126.919735	1.38338e-12
126.744197	1.43712e-12
126.568659	1.49294e-12
126.393121	1.55093e-12
126.217583	1.61117e-12
126.042045	1.67375e-12
125.866506	1.73876e-12
125.690968	1.8063e-12
125.515430	1.87645e-12
125.339892	1.94933e-12
125.164354	2.02504e-12
124.988816	2.10369e-12
124.813278	2.1854e-12
124.637740	2.27027e-12
124.462201	2.35844e-12
124.286663	2.45003e-12
124.111125	2.54518e-12
123.935587	2.64402e-12
123.760049	2.7467e-12
123.584511	2.85336e-12
123.408973	2.96416e-12
123.233435	3.07927e-12
123.057896	3.19884e-12
122.882358	3.32306e-12
122.706820	3.45209e-12
122.531282	3.58613e-12
122.355744	3.72538e-12
122.180206	3.87003e-12
122.004668	4.02029e-12
121.829130	4.17639e-12
121.653591	4.33854e-12
121.478053	4.50699e-12
121.302515	4.68197e-12
121.126977	4.86375e-12
120.951439	5.05258e-12
120.775901	5.24873e-12
120.600363	5.4525e-12
120.424825	5.66417e-12
120.249287	5.88406e-12
120.073748	6.11248e-12
119.898210	6.34977e-12
119.722672	6.59626e-12
119.547134	6.85231e-12
119.371596	7.11831e-12
119.196058	7.39462e-12
119.020520	7.68165e-12
118.844982	7.97981e-12
118.669443	8.28955e-12
118.493905	8.6113e-12
118.318367	8.94553e-12
118.142829	9.29273e-12
117.967291	9.6534e-12
117.791753	1.00281e-11
117.616215	1.04173e-11
117.440677	1.08215e-11
117.265138	1.12415e-11
117.089600	1.16778e-11
116.914062	1.2131e-11
116.738524	1.26017e-11
116.562986	1.30908e-11
116.387448	1.35988e-11
116.211910	1.41265e-11
116.036372	1.46746e-11
115.860833	1.5244e-11
115.685295	1.58356e-11
115.509757	1.645e-11
115.334219	1.70883e-11
115.158681	1.77513e-11
114.983143	1.844e-11
114.807605	1.91555e-11
114.632067	1.98987e-11
114.456528	2.06707e-11
114.280990	2.14727e-11
114.105452	2.23057e-11
113.929914	2.3171e-11
113.754376	2.40699e-11
113.578838	2.50037e-11
113.403300	2.59737e-11
113.227762	2.69812e-11
113.052224	2.80278e-11
112.876685	2.9115e-11
112.701147	3.02444e-11
112.525609	3.14175e-11
112.350071	3.26361e-11
112.174533	3.3902e-11
111.998995	3.52169e-11
111.823457	3.65828e-11
111.647919	3.80017e-11
111.472380	3.94755e-11
111.296842	4.10065e-11
111.121304	4.25968e-11
110.945766	4.42487e-11
110.770228	4.59647e-11
110.594690	4.77472e-11
110.419152	4.95988e-11
110.243614	5.15221e-11
110.068075	5.352e-11
109.892537	5.55953e-11
109.716999	5.7751e-11
109.541461	5.99902e-11
109.365923	6.23163e-11
109.190385	6.47324e-11
109.014847	6.72422e-11
108.839309	6.98492e-11
108.663770	7.25573e-11
108.488232	7.53703e-11
108.312694	7.82922e-11
108.137156	8.13274e-11
107.961618	8.44802e-11
107.786080	8.77551e-11
107.610542	9.11569e-11
107.435004	9.46904e-11
107.259465	9.83609e-11
107.083927	1.02174e-10
106.908389	1.06134e-10
106.732851	1.10248e-10
106.557313	1.14521e-10
106.381775	1.18959e-10
106.206237	1.2357e-10
106.030699	1.28359e-10
105.855161	1.33333e-10
105.679622	1.38501e-10
105.504084	1.43868e-10
105.328546	1.49443e-10
105.153008	1.55234e-10
104.977470	1.6125e-10
104.801932	1.67498e-10
104.626394	1.73988e-10
104.450856	1.8073e-10
104.275317	1.87733e-10
104.099779	1.95006e-10
103.924241	2.02562e-10
103.748703	2.1041e-10
103.573165	2.18562e-10
103.397627	2.27029e-10
103.222089	2.35824e-10
103.046551	2.4496e-10
102.871012	2.54449e-10
102.695474	2.64306e-10
102.519936	2.74544e-10
102.344398	2.85178e-10
102.168860	2.96225e-10
101.993322	3.07698e-10
101.817784	3.19616e-10
101.642246	3.31995e-10
101.466707	3.44853e-10
101.291169	3.58209e-10
101.115631	3.72082e-10
100.940093	3.86491e-10
100.764555	4.01458e-10
100.589017	4.17004e-10
100.413479	4.33152e-10
100.237941	4.49925e-10
100.062402	4.67346e-10
99.886864	4.85442e-10
99.711326	5.04238e-10
99.535788	5.23761e-10
99.360250	5.44039e-10
99.184712	5.65102e-10
99.009174	5.86979e-10
98.833636	6.09703e-10
98.658098	6.33306e-10
98.482559	6.57822e-10
98.307021	6.83286e-10
98.131483	7.09735e-10
97.955945	7.37207e-10
97.780407	7.65741e-10
97.604869	7.95379e-10
97.429331	8.26163e-10
97.253793	8.58137e-10
97.078254	8.91348e-10
96.902716	9.25844e-10
96.727178	9.61673e-10
96.551640	9.98887e-10
96.376102	1.03754e-09
96.200564	1.07769e-09
96.025026	1.11939e-09
95.849488	1.1627e-09
95.673949	1.20769e-09
95.498411	1.25441e-09
95.322873	1.30294e-09
95.147335	1.35335e-09
94.971797	1.40571e-09
94.796259	1.46009e-09
94.620721	1.51657e-09
94.445183	1.57523e-09
94.269644	1.63616e-09
94.094106	1.69945e-09
93.918568	1.76518e-09
93.743030	1.83345e-09
93.567492	1.90436e-09
93.391954	1.97801e-09
93.216416	2.05451e-09
93.040878	2.13396e-09
92.865339	2.21648e-09
92.689801	2.30219e-09
92.514263	2.39121e-09
92.338725	2.48366e-09
92.163187	2.57969e-09
91.987649	2.67943e-09
91.812111	2.78302e-09
91.636573	2.89062e-09
91.461035	3.00236e-09
91.285496	3.11843e-09
91.109958	3.23897e-09
90.934420	3.36417e-09
90.758882	3.49421e-09
90.583344	3.62926e-09
90.407806	3.76953e-09
90.232268	3.91522e-09
90.056730	4.06653e-09
89.881191	4.22368e-09
89.705653	4.3869e-09
89.530115	4.55642e-09
89.354577	4.73248e-09
89.179039	4.91534e-09
89.003501	5.10526e-09
88.827963	5.3025e-09
88.652425	5.50736e-09
88.476886	5.72013e-09
88.301348	5.9411e-09
88.125810	6.1706e-09
87.950272	6.40896e-09
87.774734	6.65652e-09
87.599196	6.91362e-09
87.423658	7.18065e-09
87.248120	7.45797e-09
87.072581	7.746e-09
86.897043	8.04513e-09
86.721505	8.3558e-09
86.545967	8.67846e-09
86.370429	9.01356e-09
86.194891	9.36158e-09
86.019353	9.72303e-09
85.843815	1.00984e-08
85.668276	1.04883e-08
85.492738	1.08932e-08
85.317200	1.13137e-08
85.141662	1.17504e-08
84.966124	1.22039e-08
84.790586	1.26749e-08
84.615048	1.31641e-08
84.439510	1.36722e-08
84.263972	1.41998e-08
84.088433	1.47478e-08
83.912895	1.53169e-08
83.737357	1.59079e-08
83.561819	1.65216e-08
83.386281	1.71591e-08
83.210743	1.78211e-08
83.035205	1.85086e-08
82.859667	1.92226e-08
82.684128	1.99641e-08
82.508590	2.07341e-08
82.333052	2.15338e-08
82.157514	2.23643e-08
81.981976	2.32269e-08
81.806438	2.41226e-08
81.630900	2.50528e-08
81.455362	2.60188e-08
81.279823	2.7022e-08
81.104285	2.80639e-08
80.928747	2.91459e-08
80.753209	3.02695e-08
80.577671	3.14363e-08
80.402133	3.26481e-08
80.226595	3.39066e-08
80.051057	3.52134e-08
79.875518	3.65706e-08
79.699980	3.79799e-08
79.524442	3.94435e-08
79.348904	4.09634e-08
79.173366	4.25418e-08
78.997828	4.4181e-08
78.822290	4.58831e-08
78.646752	4.76508e-08
78.471213	4.94864e-08
78.295675	5.13926e-08
78.120137	5.33721e-08
77.944599	5.54278e-08
77.769061	5.75625e-08
77.593523	5.97793e-08
77.417985	6.20812e-08
77.242447	6.44717e-08
77.066909	6.69541e-08
76.891370	6.95319e-08
76.715832	7.22088e-08
76.540294	7.49885e-08
76.364756	7.7875e-08
76.189218	8.08725e-08
76.013680	8.39851e-08
75.838142	8.72173e-08
75.662604	9.05737e-08
75.487065	9.4059e-08
75.311527	9.76782e-08
75.135989	1.01436e-07
74.960451	1.05339e-07
74.784913	1.09391e-07
74.609375	1.13599e-07
74.433837	1.17969e-07
74.258299	1.22506e-07
74.082760	1.27217e-07
73.907222	1.32109e-07
73.731684	1.37189e-07
73.556146	1.42464e-07
73.380608	1.47941e-07
73.205070	1.53629e-07
73.029532	1.59535e-07
72.853994	1.65667e-07
72.678455	1.72034e-07
72.502917	1.78646e-07
72.327379	1.85511e-07
72.151841	1.92639e-07
71.976303	2.00041e-07
71.800765	2.07727e-07
71.625227	2.15707e-07
71.449689	2.23993e-07
71.274150	2.32596e-07
71.098612	2.4153e-07
70.923074	2.50805e-07
70.747536	2.60436e-07
70.571998	2.70436e-07
70.396460	2.80819e-07
70.220922	2.916e-07
70.045384	3.02794e-07
69.869845	3.14416e-07
69.694307	3.26483e-07
69.518769	3.39013e-07
69.343231	3.52022e-07
69.167693	3.65529e-07
68.992155	3.79552e-07
68.816617	3.94113e-07
68.641079	4.0923e-07
68.465541	4.24926e-07
68.290002	4.41223e-07
68.114464	4.58142e-07
67.938926	4.75709e-07
67.763388	4.93948e-07
67.587850	5.12884e-07
67.412312	5.32544e-07
67.236774	5.52955e-07
67.061236	5.74146e-07
66.885697	5.96148e-07
66.710159	6.1899e-07
66.534621	6.42704e-07
66.359083	6.67325e-07
66.183545	6.92886e-07
66.008007	7.19423e-07
65.832469	7.46973e-07
65.656931	7.75576e-07
65.481392	8.0527e-07
65.305854	8.36097e-07
65.130316	8.68101e-07
64.954778	9.01326e-07
64.779240	9.35818e-07
64.603702	9.71627e-07
64.428164	1.0088e-06
64.252626	1.04739e-06
64.077087	1.08745e-06
63.901549	1.12905e-06
63.726011	1.17222e-06
63.550473	1.21704e-06
63.374935	1.26357e-06
63.199397	1.31187e-06
63.023859	1.36201e-06
62.848321	1.41406e-06
62.672782	1.46809e-06
62.497244	1.52418e-06
62.321706	1.58241e-06
62.146168	1.64285e-06
61.970630	1.70559e-06
61.795092	1.77071e-06
61.619554	1.83832e-06
61.444016	1.90849e-06
61.268478	1.98133e-06
61.092939	2.05694e-06
60.917401	2.13543e-06
60.741863	2.2169e-06
60.566325	2.30146e-06
60.390787	2.38923e-06
60.215249	2.48034e-06
60.039711	2.57491e-06
59.864173	2.67306e-06
59.688634	2.77494e-06
59.513096	2.88069e-06
59.337558	2.99045e-06
59.162020	3.10437e-06
58.986482	3.22261e-06
58.810944	3.34533e-06
58.635406	3.47271e-06
58.459868	3.60491e-06
58.284329	3.74212e-06
58.108791	3.88452e-06
57.933253	4.03232e-06
57.757715	4.18571e-06
57.582177	4.34491e-06
57.406639	4.51012e-06
57.231101	4.68159e-06
57.055563	4.85955e-06
56.880024	5.04422e-06
56.704486	5.23588e-06
56.528948	5.43478e-06
56.353410	5.6412e-06
56.177872	5.8554e-06
56.002334	6.0777e-06
55.826796	6.30838e-06
55.651258	6.54776e-06
55.475719	6.79618e-06
55.300181	7.05396e-06
55.124643	7.32145e-06
54.949105	7.59903e-06
54.773567	7.88706e-06
54.598029	8.18594e-06
54.422491	8.49606e-06
54.246953	8.81786e-06
54.071415	9.15176e-06
53.895876	9.49821e-06
53.720338	9.85769e-06
53.544800	1.02307e-05
53.369262	1.06177e-05
53.193724	1.10192e-05
53.018186	1.14358e-05
52.842648	1.1868e-05
52.667110	1.23164e-05
52.491571	1.27817e-05
52.316033	1.32643e-05
52.140495	1.37651e-05
51.964957	1.42846e-05
51.789419	1.48235e-05
51.613881	1.53826e-05
51.438343	1.59626e-05
51.262805	1.65643e-05
51.087266	1.71884e-05
50.911728	1.78358e-05
50.736190	1.85074e-05
50.560652	1.92041e-05
50.385114	1.99267e-05
50.209576	2.06762e-05
50.034038	2.14536e-05
49.858500	2.22599e-05
49.682961	2.30963e-05
49.507423	2.39637e-05
49.331885	2.48633e-05
49.156347	2.57964e-05
48.980809	2.6764e-05
48.805271	2.77676e-05
48.629733	2.88083e-05
48.454195	2.98875e-05
48.278656	3.10066e-05
48.103118	3.21672e-05
47.927580	3.33706e-05
47.752042	3.46184e-05
47.576504	3.59123e-05
47.400966	3.72539e-05
47.225428	3.86448e-05
47.049890	4.0087e-05
46.874352	4.15821e-05
46.698813	4.31322e-05
46.523275	4.47392e-05
46.347737	4.64051e-05
46.172199	4.81321e-05
45.996661	4.99222e-05
45.821123	5.17778e-05
45.645585	5.37011e-05
45.470047	5.56946e-05
45.294508	5.77607e-05
45.118970	5.99021e-05
44.943432	6.21212e-05
44.767894	6.4421e-05
44.592356	6.68042e-05
44.416818	6.92736e-05
44.241280	7.18324e-05
44.065742	7.44836e-05
43.890203	7.72304e-05
43.714665	8.00761e-05
43.539127	8.30241e-05
43.363589	8.60779e-05
43.188051	8.92411e-05
43.012513	9.25175e-05
42.836975	9.59109e-05
42.661437	9.94252e-05
42.485898	0.000103065
42.310360	0.000106833
42.134822	0.000110735
41.959284	0.000114775
41.783746	0.000118957
41.608208	0.000123286
41.432670	0.000127767
41.257132	0.000132405
41.081593	0.000137205
40.906055	0.000142172
40.730517	0.00014731
40.554979	0.000152627
40.379441	0.000158126
40.203903	0.000163814
40.028365	0.000169697
39.852827	0.000175779
39.677289	0.000182068
39.501750	0.000188568
39.326212	0.000195287
39.150674	0.00020223
38.975136	0.000209403
38.799598	0.000216813
38.624060	0.000224465
38.448522	0.000232366
38.272984	0.000240521
38.097445	0.000248938
37.921907	0.000257621
37.746369	0.000266576
37.570831	0.000275809
37.395293	0.000285325
37.219755	0.000295127
37.044217	0.000305221
36.868679	0.00031561
36.693140	0.000326295
36.517602	0.000337279
36.342064	0.000348562
36.166526	0.000360143
35.990988	0.000372017
35.815450	0.000384178
35.639912	0.000396618
35.464374	0.000409322
35.288835	0.00042227
35.113297	0.000435437
34.937759	0.000448782
34.762221	0.000462253
34.586683	0.00047577
34.411145	0.000489214
34.235607	0.000502385
34.060069	0.000514885
&
