# Supplementary material for: Estimating the power of sequence covariation for detecting conserved RNA structure
Source: Bioinformatics. 2020 Feb 7;36(10):3072–6. doi: 10.1093/bioinformatics/btaa080 (PMC7214042; doi:10.1093/bioinformatics/btaa080)
Supplement: btaa080_Supplementary_Data [file btaa080_supplementary_data.zip › btaa080-Suppl_Data/data/alignments/XIST_Rivas19/R-scape/XIST_h2_exon1_2902-3106.surv]

&
31.060565	4.60066e-05
29.131546	9.20132e-05
28.718184	0.00013802
28.580397	0.000184026
26.926951	0.000230033
25.962441	0.00027604
25.273506	0.000322046
24.446783	0.000368053
24.171209	0.00041406
23.895635	0.000506073
23.757847	0.000598086
23.206699	0.000690099
22.931125	0.000736106
22.793337	0.000782113
22.517763	0.000874126
22.242189	0.000966139
22.104402	0.00101215
21.966615	0.00105815
21.828828	0.00115017
21.553253	0.00128819
21.277679	0.0013802
21.139892	0.00147221
21.002105	0.00156423
20.726530	0.00161023
20.588743	0.00179426
20.450956	0.00193228
20.175382	0.00197828
19.762021	0.00216231
19.624233	0.00225432
19.486446	0.00239234
19.348659	0.00243835
19.210872	0.00248436
19.073085	0.00253036
18.797511	0.00262238
18.659723	0.0027604
18.521936	0.0028064
18.384149	0.00285241
18.246362	0.00289842
18.108575	0.00294442
17.970788	0.00312845
17.833001	0.00331248
17.695214	0.0034965
17.557426	0.00358852
17.419639	0.00363452
17.281852	0.00391056
17.144065	0.00400258
17.006278	0.00404858
16.868491	0.0041866
16.730704	0.00446264
16.592916	0.00464667
16.455129	0.0048767
16.317342	0.00510674
16.179555	0.00519875
16.041768	0.00524476
15.903981	0.00538278
15.766194	0.00579683
15.628407	0.00598086
15.490619	0.00634891
15.352832	0.00662495
15.215045	0.00676297
15.077258	0.006947
14.939471	0.00703901
14.801684	0.00745307
14.663897	0.00805116
14.526110	0.00841921
14.388322	0.00887928
14.250535	0.00924733
14.112748	0.00961538
13.974961	0.0100755
13.837174	0.0105815
13.699387	0.0111336
13.561600	0.0116857
13.423812	0.0122378
13.286025	0.0128358
13.148238	0.0132039
13.010451	0.013986
12.872664	0.0144001
12.734877	0.0149061
12.597090	0.0154582
12.459303	0.0159643
12.321515	0.0169304
12.183728	0.0177126
12.045941	0.0184487
11.908154	0.0192768
11.770367	0.0200589
11.632580	0.0214851
11.494793	0.0224512
11.357005	0.0235094
11.219218	0.0246135
11.081431	0.0255797
10.943644	0.0264998
10.805857	0.0271439
10.668070	0.0283861
10.530283	0.0298123
10.392496	0.0311465
10.254708	0.0323427
10.116921	0.0336308
9.979134	0.034597
9.841347	0.0360232
9.703560	0.0374034
9.565773	0.0388296
9.427986	0.0405778
9.290198	0.0420501
9.152411	0.0438443
9.014624	0.0452245
8.876837	0.0469728
8.739050	0.0492271
8.601263	0.0506073
8.463476	0.0526776
8.325689	0.0546099
8.187901	0.0564041
8.050114	0.0581984
7.912327	0.0596706
7.774540	0.0616029
7.636753	0.0639032
7.498966	0.0663876
7.361179	0.0689179
7.223392	0.0712643
7.085604	0.0737026
6.947817	0.076141
6.810030	0.0779812
6.672243	0.0802816
6.534456	0.082996
6.396669	0.0860324
6.258882	0.0892989
6.121094	0.0919672
5.983307	0.0956018
5.845520	0.0989603
5.707733	0.102733
5.569946	0.106091
5.432159	0.10968
5.294372	0.113866
5.156585	0.116903
5.018797	0.121135
4.881010	0.125138
4.743223	0.129601
4.605436	0.133511
4.467649	0.138204
4.329862	0.142068
4.192075	0.145335
4.054287	0.149752
3.916500	0.153616
3.778713	0.157987
3.640926	0.162817
3.503139	0.167878
3.365352	0.173583
3.227565	0.179426
3.089778	0.184901
2.951990	0.191434
2.814203	0.197874
2.676416	0.203257
2.538629	0.209606
2.400842	0.216277
2.263055	0.223638
2.125268	0.230907
1.987480	0.237256
1.849693	0.244203
1.711906	0.25115
1.574119	0.259569
1.436332	0.268173
1.298545	0.276086
1.160758	0.283907
1.022971	0.29343
0.885183	0.303138
0.747396	0.311971
0.609609	0.322092
0.471822	0.331938
0.334035	0.344038
0.196248	0.355585
0.058461	0.368743
-0.079326	0.38756
-0.217114	0.411943
-0.354901	0.434303
-0.492688	0.451739
-0.630475	0.47166
-0.768262	0.492639
-0.906049	0.514354
-1.043836	0.533263
-1.181624	0.55484
-1.319411	0.574991
-1.457198	0.594222
-1.594985	0.615385
-1.732772	0.636042
-1.870559	0.656285
-2.008346	0.674227
-2.146133	0.69148
-2.283921	0.706708
-2.421708	0.722626
-2.559495	0.739188
-2.697282	0.753865
-2.835069	0.769415
-2.972856	0.783631
-3.110643	0.797249
-3.248431	0.811741
-3.386218	0.823841
-3.524005	0.835112
-3.661792	0.84781
-3.799579	0.85945
-3.937366	0.870261
-4.075153	0.879923
-4.212940	0.88871
-4.350728	0.896899
-4.488515	0.904812
-4.626302	0.911851
-4.764089	0.919028
-4.901876	0.926067
-5.039663	0.9326
-5.177450	0.938213
-5.315238	0.943596
-5.453025	0.949117
-5.590812	0.953533
-5.728599	0.957766
-5.866386	0.961722
-6.004173	0.965403
-6.141960	0.968255
-6.279747	0.9712
-6.417535	0.973638
-6.555322	0.976445
-6.693109	0.978515
-6.830896	0.980263
-6.968683	0.981781
-7.106470	0.983576
-7.244257	0.98491
-7.382044	0.986428
-7.519832	0.987578
-7.657619	0.988912
-7.795406	0.990201
-7.933193	0.991535
-8.070980	0.992593
-8.208767	0.993191
-8.346554	0.994387
-8.484342	0.994985
-8.622129	0.995767
-8.759916	0.996273
-8.897703	0.996688
-9.035490	0.997102
-9.173277	0.99724
-9.311064	0.997654
-9.448851	0.998068
-9.586639	0.998206
-9.724426	0.99839
-9.862213	1
&
53.106507	2.30033e-06
51.590848	4.60066e-06
49.386254	6.90099e-06
48.421744	9.20132e-06
47.181660	1.15017e-05
46.768298	1.3802e-05
45.114853	1.84026e-05
43.185833	2.0703e-05
42.221323	2.30033e-05
41.807962	2.53036e-05
41.532387	2.99043e-05
40.843452	3.22046e-05
39.741155	3.4505e-05
39.603368	3.91056e-05
39.190006	4.1406e-05
39.052219	4.60066e-05
38.914432	4.8307e-05
38.776645	5.06073e-05
38.638858	5.29076e-05
38.363283	5.75083e-05
38.225496	6.44093e-05
37.949922	6.67096e-05
37.812135	6.90099e-05
37.674348	7.36106e-05
37.398773	7.59109e-05
37.260986	7.82113e-05
36.985412	8.05116e-05
36.572051	8.51123e-05
36.434264	9.20132e-05
36.296476	9.43136e-05
36.158689	9.66139e-05
35.883115	0.000105815
35.745328	0.000110416
35.607541	0.000112716
35.331966	0.000115017
35.194179	0.000119617
35.056392	0.000124218
34.918605	0.00013572
34.780818	0.00013802
34.643031	0.000147221
34.505244	0.000149522
34.367457	0.000161023
34.229669	0.000163324
34.091882	0.000167924
33.816308	0.000174825
33.678521	0.000184026
33.540734	0.000190927
33.402947	0.000202429
33.265159	0.00020703
33.127372	0.000216231
32.989585	0.000223132
32.851798	0.000227733
32.714011	0.000236934
32.576224	0.000248436
32.438437	0.000255337
32.300650	0.000259937
32.162862	0.000271439
32.025075	0.000282941
31.887288	0.000287541
31.749501	0.000294442
31.611714	0.000305944
31.473927	0.000319746
31.336140	0.000328947
31.198353	0.00034735
31.060565	0.000351951
30.922778	0.000363452
30.784991	0.000368053
30.647204	0.000377254
30.509417	0.000391056
30.371630	0.000397957
30.233843	0.000407159
30.096055	0.000437063
29.958268	0.000441664
29.820481	0.000453165
29.682694	0.000464667
29.544907	0.00048307
29.407120	0.000501472
29.269333	0.000531377
29.131546	0.00055438
28.993758	0.000565881
28.855971	0.000586584
28.718184	0.000600386
28.580397	0.000618789
28.442610	0.000641792
28.304823	0.000650994
28.167036	0.000673997
28.029248	0.000703901
27.891461	0.000729205
27.753674	0.000759109
27.615887	0.000782113
27.478100	0.000828119
27.340313	0.000839621
27.202526	0.000878727
27.064739	0.000917832
26.926951	0.000950037
26.789164	0.000984542
26.651377	0.00102595
26.513590	0.00105585
26.375803	0.00108116
26.238016	0.00111336
26.100229	0.00115247
25.962441	0.00118927
25.824654	0.00121918
25.686867	0.00126058
25.549080	0.00130429
25.411293	0.00135259
25.273506	0.0013986
25.135719	0.00143771
24.997932	0.00147451
24.860144	0.00152742
24.722357	0.00156653
24.584570	0.00161713
24.446783	0.00167234
24.308996	0.00173445
24.171209	0.00179196
24.033422	0.00186327
23.895635	0.00192078
23.757847	0.00197828
23.620060	0.0020565
23.482273	0.00213241
23.344486	0.00218762
23.206699	0.00226583
23.068912	0.00231643
22.931125	0.00241995
22.793337	0.00250046
22.655550	0.00259017
22.517763	0.00269139
22.379976	0.0027811
22.242189	0.00285471
22.104402	0.00296053
21.966615	0.00307784
21.828828	0.00319056
21.691040	0.00331248
21.553253	0.00341599
21.415466	0.00353101
21.277679	0.00363222
21.139892	0.00379095
21.002105	0.00391516
20.864318	0.00403938
20.726530	0.0041659
20.588743	0.00428552
20.450956	0.00442124
20.313169	0.00456846
20.175382	0.00469728
20.037595	0.004879
19.899808	0.00502622
19.762021	0.00519645
19.624233	0.00538278
19.486446	0.0055576
19.348659	0.00573013
19.210872	0.00593715
19.073085	0.00612578
18.935298	0.00633741
18.797511	0.00652374
18.659723	0.00676067
18.521936	0.0069769
18.384149	0.00723224
18.246362	0.00750598
18.108575	0.00778662
17.970788	0.00806266
17.833001	0.0083111
17.695214	0.00858024
17.557426	0.00886778
17.419639	0.00920363
17.281852	0.00950957
17.144065	0.00981321
17.006278	0.0101261
16.868491	0.0104228
16.730704	0.0107517
16.592916	0.0110991
16.455129	0.0114441
16.317342	0.0118352
16.179555	0.012224
16.041768	0.0126035
15.903981	0.01299
15.766194	0.0134017
15.628407	0.0138388
15.490619	0.0143242
15.352832	0.0147865
15.215045	0.0152742
15.077258	0.0157918
14.939471	0.0162932
14.801684	0.0167993
14.663897	0.0173468
14.526110	0.0179587
14.388322	0.0185108
14.250535	0.0191158
14.112748	0.0197069
13.974961	0.0203096
13.837174	0.0209491
13.699387	0.0216438
13.561600	0.02235
13.423812	0.0230079
13.286025	0.0237371
13.148238	0.0244939
13.010451	0.0253358
12.872664	0.0261203
12.734877	0.0269921
12.597090	0.02788
12.459303	0.0287633
12.321515	0.029718
12.183728	0.0306266
12.045941	0.0315536
11.908154	0.0325014
11.770367	0.0336055
11.632580	0.0346108
11.494793	0.0357402
11.357005	0.036941
11.219218	0.0381441
11.081431	0.0392966
10.943644	0.0406192
10.805857	0.0419189
10.668070	0.0433221
10.530283	0.0446885
10.392496	0.0461101
10.254708	0.0475363
10.116921	0.049119
9.979134	0.0506303
9.841347	0.0521692
9.703560	0.0538162
9.565773	0.0554403
9.427986	0.0571195
9.290198	0.0589437
9.152411	0.0607425
9.014624	0.0626219
8.876837	0.0646531
8.739050	0.0666521
8.601263	0.068704
8.463476	0.0708203
8.325689	0.0729596
8.187901	0.0750943
8.050114	0.0773647
7.912327	0.0796973
7.774540	0.0821793
7.636753	0.0845625
7.498966	0.0870675
7.361179	0.0897244
7.223392	0.0923353
7.085604	0.0952268
6.947817	0.0980493
6.810030	0.100791
6.672243	0.103641
6.534456	0.106765
6.396669	0.110039
6.258882	0.113402
6.121094	0.116691
5.983307	0.120176
5.845520	0.123707
5.707733	0.127229
5.569946	0.130799
5.432159	0.134482
5.294372	0.13828
5.156585	0.142229
5.018797	0.146218
4.881010	0.150193
4.743223	0.154637
4.605436	0.159167
4.467649	0.163625
4.329862	0.168239
4.192075	0.172868
4.054287	0.177719
3.916500	0.182667
3.778713	0.187675
3.640926	0.192975
3.503139	0.198307
3.365352	0.203798
3.227565	0.209572
3.089778	0.21541
2.951990	0.22125
2.814203	0.227287
2.676416	0.233663
2.538629	0.239727
2.400842	0.246179
2.263055	0.252802
2.125268	0.259625
1.987480	0.266611
1.849693	0.273489
1.711906	0.280659
1.574119	0.288098
1.436332	0.295765
1.298545	0.303699
1.160758	0.31166
1.022971	0.319909
0.885183	0.328572
0.747396	0.337555
0.609609	0.34663
0.471822	0.355944
0.334035	0.365725
0.196248	0.376111
0.058461	0.387171
-0.079326	0.401615
-0.217114	0.415371
-0.354901	0.429092
-0.492688	0.443021
-0.630475	0.457363
-0.768262	0.472187
-0.906049	0.487461
-1.043836	0.50291
-1.181624	0.518929
-1.319411	0.53462
-1.457198	0.550361
-1.594985	0.566537
-1.732772	0.582313
-1.870559	0.598406
-2.008346	0.61483
-2.146133	0.630788
-2.283921	0.646717
-2.421708	0.662019
-2.559495	0.677254
-2.697282	0.692439
-2.835069	0.707416
-2.972856	0.721885
-3.110643	0.735478
-3.248431	0.749367
-3.386218	0.762493
-3.524005	0.775357
-3.661792	0.787679
-3.799579	0.799404
-3.937366	0.810331
-4.075153	0.821142
-4.212940	0.831708
-4.350728	0.841659
-4.488515	0.851215
-4.626302	0.860289
-4.764089	0.868679
-4.901876	0.877086
-5.039663	0.884887
-5.177450	0.892236
-5.315238	0.899289
-5.453025	0.905914
-5.590812	0.912146
-5.728599	0.918094
-5.866386	0.923583
-6.004173	0.928957
-6.141960	0.933978
-6.279747	0.938544
-6.417535	0.943129
-6.555322	0.947408
-6.693109	0.951286
-6.830896	0.9549
-6.968683	0.958318
-7.106470	0.961612
-7.244257	0.964644
-7.382044	0.967439
-7.519832	0.969988
-7.657619	0.972355
-7.795406	0.974683
-7.933193	0.97667
-8.070980	0.978602
-8.208767	0.980369
-8.346554	0.982067
-8.484342	0.983497
-8.622129	0.984972
-8.759916	0.986249
-8.897703	0.987321
-9.035490	0.988464
-9.173277	0.989497
-9.311064	0.990403
-9.448851	0.991233
-9.586639	0.992036
-9.724426	0.992807
-9.862213	1
&
117.453097	2.82745e-14
117.315310	2.93639e-14
117.177523	3.04953e-14
117.039736	3.16703e-14
116.901949	3.28906e-14
116.764162	3.41578e-14
116.626374	3.54738e-14
116.488587	3.68405e-14
116.350800	3.82599e-14
116.213013	3.97339e-14
116.075226	4.12647e-14
115.937439	4.28545e-14
115.799652	4.45054e-14
115.661864	4.622e-14
115.524077	4.80006e-14
115.386290	4.98497e-14
115.248503	5.17701e-14
115.110716	5.37644e-14
114.972929	5.58355e-14
114.835142	5.79863e-14
114.697355	6.022e-14
114.559567	6.25396e-14
114.421780	6.49486e-14
114.283993	6.74504e-14
114.146206	7.00485e-14
114.008419	7.27466e-14
113.870632	7.55486e-14
113.732845	7.84585e-14
113.595058	8.14804e-14
113.457270	8.46187e-14
113.319483	8.78777e-14
113.181696	9.12623e-14
113.043909	9.47772e-14
112.906122	9.84273e-14
112.768335	1.02218e-13
112.630548	1.06155e-13
112.492760	1.10243e-13
112.354973	1.14488e-13
112.217186	1.18897e-13
112.079399	1.23476e-13
111.941612	1.28231e-13
111.803825	1.33169e-13
111.666038	1.38297e-13
111.528251	1.43623e-13
111.390463	1.49153e-13
111.252676	1.54896e-13
111.114889	1.60861e-13
110.977102	1.67055e-13
110.839315	1.73487e-13
110.701528	1.80167e-13
110.563741	1.87104e-13
110.425953	1.94308e-13
110.288166	2.01789e-13
110.150379	2.09558e-13
110.012592	2.17626e-13
109.874805	2.26005e-13
109.737018	2.34706e-13
109.599231	2.43742e-13
109.461444	2.53126e-13
109.323656	2.6287e-13
109.185869	2.7299e-13
109.048082	2.83499e-13
108.910295	2.94413e-13
108.772508	3.05746e-13
108.634721	3.17516e-13
108.496934	3.29738e-13
108.359146	3.42431e-13
108.221359	3.55612e-13
108.083572	3.693e-13
107.945785	3.83515e-13
107.807998	3.98276e-13
107.670211	4.13606e-13
107.532424	4.29525e-13
107.394637	4.46057e-13
107.256849	4.63225e-13
107.119062	4.81053e-13
106.981275	4.99567e-13
106.843488	5.18794e-13
106.705701	5.38759e-13
106.567914	5.59493e-13
106.430127	5.81025e-13
106.292340	6.03385e-13
106.154552	6.26604e-13
106.016765	6.50717e-13
105.878978	6.75758e-13
105.741191	7.01761e-13
105.603404	7.28765e-13
105.465617	7.56807e-13
105.327830	7.85928e-13
105.190042	8.16168e-13
105.052255	8.47572e-13
104.914468	8.80184e-13
104.776681	9.14049e-13
104.638894	9.49217e-13
104.501107	9.85738e-13
104.363320	1.02366e-12
104.225533	1.06305e-12
104.087745	1.10394e-12
103.949958	1.14641e-12
103.812171	1.19052e-12
103.674384	1.23632e-12
103.536597	1.28388e-12
103.398810	1.33326e-12
103.261023	1.38455e-12
103.123235	1.43781e-12
102.985448	1.49312e-12
102.847661	1.55055e-12
102.709874	1.61019e-12
102.572087	1.67213e-12
102.434300	1.73644e-12
102.296513	1.80323e-12
102.158726	1.87259e-12
102.020938	1.94461e-12
101.883151	2.0194e-12
101.745364	2.09707e-12
101.607577	2.17772e-12
101.469790	2.26147e-12
101.332003	2.34844e-12
101.194216	2.43875e-12
101.056428	2.53253e-12
100.918641	2.62992e-12
100.780854	2.73105e-12
100.643067	2.83607e-12
100.505280	2.94513e-12
100.367493	3.05837e-12
100.229706	3.17597e-12
100.091919	3.29808e-12
99.954131	3.42489e-12
99.816344	3.55658e-12
99.678557	3.69332e-12
99.540770	3.83532e-12
99.402983	3.98277e-12
99.265196	4.13589e-12
99.127409	4.29489e-12
98.989622	4.46e-12
98.851834	4.63146e-12
98.714047	4.8095e-12
98.576260	4.99439e-12
98.438473	5.18637e-12
98.300686	5.38573e-12
98.162899	5.59275e-12
98.025112	5.80773e-12
97.887324	6.03096e-12
97.749537	6.26277e-12
97.611750	6.50348e-12
97.473963	6.75344e-12
97.336176	7.013e-12
97.198389	7.28253e-12
97.060602	7.56241e-12
96.922815	7.85304e-12
96.785027	8.15484e-12
96.647240	8.46822e-12
96.509453	8.79364e-12
96.371666	9.13156e-12
96.233879	9.48246e-12
96.096092	9.84683e-12
95.958305	1.02252e-11
95.820517	1.06181e-11
95.682730	1.10261e-11
95.544943	1.14497e-11
95.407156	1.18896e-11
95.269369	1.23464e-11
95.131582	1.28208e-11
94.993795	1.33133e-11
94.856008	1.38248e-11
94.718220	1.43559e-11
94.580433	1.49074e-11
94.442646	1.54801e-11
94.304859	1.60747e-11
94.167072	1.66922e-11
94.029285	1.73334e-11
93.891498	1.79992e-11
93.753710	1.86905e-11
93.615923	1.94084e-11
93.478136	2.01539e-11
93.340349	2.09279e-11
93.202562	2.17317e-11
93.064775	2.25663e-11
92.926988	2.34329e-11
92.789201	2.43328e-11
92.651413	2.52673e-11
92.513626	2.62376e-11
92.375839	2.72451e-11
92.238052	2.82913e-11
92.100265	2.93777e-11
91.962478	3.05057e-11
91.824691	3.1677e-11
91.686904	3.28933e-11
91.549116	3.41562e-11
91.411329	3.54676e-11
91.273542	3.68293e-11
91.135755	3.82432e-11
90.997968	3.97114e-11
90.860181	4.12359e-11
90.722394	4.28188e-11
90.584606	4.44625e-11
90.446819	4.61693e-11
90.309032	4.79415e-11
90.171245	4.97817e-11
90.033458	5.16925e-11
89.895671	5.36765e-11
89.757884	5.57367e-11
89.620097	5.78758e-11
89.482309	6.0097e-11
89.344522	6.24034e-11
89.206735	6.47983e-11
89.068948	6.72849e-11
88.931161	6.98669e-11
88.793374	7.2548e-11
88.655587	7.53318e-11
88.517799	7.82224e-11
88.380012	8.12238e-11
88.242225	8.43402e-11
88.104438	8.75762e-11
87.966651	9.09362e-11
87.828864	9.4425e-11
87.691077	9.80475e-11
87.553290	1.01809e-10
87.415502	1.05715e-10
87.277715	1.0977e-10
87.139928	1.13981e-10
87.002141	1.18353e-10
86.864354	1.22892e-10
86.726567	1.27606e-10
86.588780	1.325e-10
86.450992	1.37582e-10
86.313205	1.42859e-10
86.175418	1.48338e-10
86.037631	1.54026e-10
85.899844	1.59933e-10
85.762057	1.66066e-10
85.624270	1.72434e-10
85.486483	1.79046e-10
85.348695	1.85912e-10
85.210908	1.9304e-10
85.073121	2.00442e-10
84.935334	2.08127e-10
84.797547	2.16106e-10
84.659760	2.24391e-10
84.521973	2.32993e-10
84.384186	2.41925e-10
84.246398	2.51199e-10
84.108611	2.60828e-10
83.970824	2.70826e-10
83.833037	2.81207e-10
83.695250	2.91985e-10
83.557463	3.03176e-10
83.419676	3.14796e-10
83.281888	3.2686e-10
83.144101	3.39387e-10
83.006314	3.52393e-10
82.868527	3.65897e-10
82.730740	3.79918e-10
82.592953	3.94475e-10
82.455166	4.0959e-10
82.317379	4.25284e-10
82.179591	4.41578e-10
82.041804	4.58496e-10
81.904017	4.76062e-10
81.766230	4.943e-10
81.628443	5.13235e-10
81.490656	5.32896e-10
81.352869	5.53309e-10
81.215081	5.74503e-10
81.077294	5.96508e-10
80.939507	6.19355e-10
80.801720	6.43076e-10
80.663933	6.67704e-10
80.526146	6.93275e-10
80.388359	7.19825e-10
80.250572	7.4739e-10
80.112784	7.76009e-10
79.974997	8.05723e-10
79.837210	8.36574e-10
79.699423	8.68604e-10
79.561636	9.0186e-10
79.423849	9.36388e-10
79.286062	9.72236e-10
79.148274	1.00945e-09
79.010487	1.0481e-09
78.872700	1.08822e-09
78.734913	1.12987e-09
78.597126	1.17312e-09
78.459339	1.21802e-09
78.321552	1.26463e-09
78.183765	1.31303e-09
78.045977	1.36328e-09
77.908190	1.41545e-09
77.770403	1.46961e-09
77.632616	1.52585e-09
77.494829	1.58423e-09
77.357042	1.64484e-09
77.219255	1.70777e-09
77.081467	1.77311e-09
76.943680	1.84094e-09
76.805893	1.91137e-09
76.668106	1.98448e-09
76.530319	2.06039e-09
76.392532	2.1392e-09
76.254745	2.22102e-09
76.116958	2.30596e-09
75.979170	2.39415e-09
75.841383	2.48571e-09
75.703596	2.58076e-09
75.565809	2.67945e-09
75.428022	2.7819e-09
75.290235	2.88827e-09
75.152448	2.9987e-09
75.014661	3.11334e-09
74.876873	3.23236e-09
74.739086	3.35593e-09
74.601299	3.48421e-09
74.463512	3.61739e-09
74.325725	3.75566e-09
74.187938	3.8992e-09
74.050151	4.04822e-09
73.912363	4.20293e-09
73.774576	4.36355e-09
73.636789	4.53029e-09
73.499002	4.7034e-09
73.361215	4.88311e-09
73.223428	5.06968e-09
73.085641	5.26336e-09
72.947854	5.46444e-09
72.810066	5.67319e-09
72.672279	5.8899e-09
72.534492	6.11488e-09
72.396705	6.34844e-09
72.258918	6.5909e-09
72.121131	6.84261e-09
71.983344	7.10393e-09
71.845556	7.3752e-09
71.707769	7.65682e-09
71.569982	7.94918e-09
71.432195	8.25269e-09
71.294408	8.56776e-09
71.156621	8.89485e-09
71.018834	9.2344e-09
70.881047	9.58689e-09
70.743259	9.95282e-09
70.605472	1.03327e-08
70.467685	1.07271e-08
70.329898	1.11364e-08
70.192111	1.15614e-08
70.054324	1.20026e-08
69.916537	1.24606e-08
69.778749	1.2936e-08
69.640962	1.34295e-08
69.503175	1.39418e-08
69.365388	1.44737e-08
69.227601	1.50258e-08
69.089814	1.55989e-08
68.952027	1.61939e-08
68.814240	1.68115e-08
68.676452	1.74526e-08
68.538665	1.81181e-08
68.400878	1.88089e-08
68.263091	1.95261e-08
68.125304	2.02705e-08
67.987517	2.10433e-08
67.849730	2.18455e-08
67.711943	2.26782e-08
67.574155	2.35426e-08
67.436368	2.44399e-08
67.298581	2.53713e-08
67.160794	2.63382e-08
67.023007	2.73418e-08
66.885220	2.83836e-08
66.747433	2.94651e-08
66.609645	3.05876e-08
66.471858	3.17528e-08
66.334071	3.29624e-08
66.196284	3.42179e-08
66.058497	3.55212e-08
65.920710	3.6874e-08
65.782923	3.82782e-08
65.645136	3.97358e-08
65.507348	4.12487e-08
65.369561	4.28192e-08
65.231774	4.44494e-08
65.093987	4.61414e-08
64.956200	4.78978e-08
64.818413	4.97209e-08
64.680626	5.16132e-08
64.542838	5.35773e-08
64.405051	5.56161e-08
64.267264	5.77323e-08
64.129477	5.99288e-08
63.991690	6.22088e-08
63.853903	6.45753e-08
63.716116	6.70316e-08
63.578329	6.95811e-08
63.440541	7.22274e-08
63.302754	7.49741e-08
63.164967	7.7825e-08
63.027180	8.0784e-08
62.889393	8.38554e-08
62.751606	8.70432e-08
62.613819	9.03519e-08
62.476031	9.37861e-08
62.338244	9.73506e-08
62.200457	1.0105e-07
62.062670	1.0489e-07
61.924883	1.08875e-07
61.787096	1.13012e-07
61.649309	1.17305e-07
61.511522	1.21761e-07
61.373734	1.26386e-07
61.235947	1.31186e-07
61.098160	1.36167e-07
60.960373	1.41338e-07
60.822586	1.46704e-07
60.684799	1.52274e-07
60.547012	1.58054e-07
60.409225	1.64053e-07
60.271437	1.7028e-07
60.133650	1.76742e-07
59.995863	1.83448e-07
59.858076	1.90409e-07
59.720289	1.97632e-07
59.582502	2.05129e-07
59.444715	2.1291e-07
59.306927	2.20985e-07
59.169140	2.29365e-07
59.031353	2.38062e-07
58.893566	2.47088e-07
58.755779	2.56455e-07
58.617992	2.66177e-07
58.480205	2.76265e-07
58.342418	2.86735e-07
58.204630	2.97601e-07
58.066843	3.08877e-07
57.929056	3.20578e-07
57.791269	3.32722e-07
57.653482	3.45325e-07
57.515695	3.58403e-07
57.377908	3.71975e-07
57.240120	3.86059e-07
57.102333	4.00675e-07
56.964546	4.15842e-07
56.826759	4.31581e-07
56.688972	4.47914e-07
56.551185	4.64863e-07
56.413398	4.82452e-07
56.275611	5.00703e-07
56.137823	5.19643e-07
56.000036	5.39296e-07
55.862249	5.59691e-07
55.724462	5.80853e-07
55.586675	6.02813e-07
55.448888	6.256e-07
55.311101	6.49245e-07
55.173313	6.73781e-07
55.035526	6.9924e-07
54.897739	7.25658e-07
54.759952	7.5307e-07
54.622165	7.81514e-07
54.484378	8.11027e-07
54.346591	8.41651e-07
54.208804	8.73426e-07
54.071016	9.06396e-07
53.933229	9.40606e-07
53.795442	9.76102e-07
53.657655	1.01293e-06
53.519868	1.05114e-06
53.382081	1.09079e-06
53.244294	1.13193e-06
53.106507	1.17461e-06
52.968719	1.2189e-06
52.830932	1.26485e-06
52.693145	1.31252e-06
52.555358	1.36198e-06
52.417571	1.41329e-06
52.279784	1.46653e-06
52.141997	1.52177e-06
52.004209	1.57907e-06
51.866422	1.63853e-06
51.728635	1.70021e-06
51.590848	1.7642e-06
51.453061	1.83059e-06
51.315274	1.89946e-06
51.177487	1.97092e-06
51.039700	2.04504e-06
50.901912	2.12194e-06
50.764125	2.20172e-06
50.626338	2.28448e-06
50.488551	2.37034e-06
50.350764	2.4594e-06
50.212977	2.55179e-06
50.075190	2.64763e-06
49.937402	2.74706e-06
49.799615	2.85019e-06
49.661828	2.95718e-06
49.524041	3.06815e-06
49.386254	3.18327e-06
49.248467	3.30268e-06
49.110680	3.42654e-06
48.972893	3.55502e-06
48.835105	3.68829e-06
48.697318	3.82652e-06
48.559531	3.9699e-06
48.421744	4.11861e-06
48.283957	4.27286e-06
48.146170	4.43285e-06
48.008383	4.59879e-06
47.870595	4.7709e-06
47.732808	4.94941e-06
47.595021	5.13454e-06
47.457234	5.32656e-06
47.319447	5.5257e-06
47.181660	5.73223e-06
47.043873	5.94643e-06
46.906086	6.16857e-06
46.768298	6.39894e-06
46.630511	6.63785e-06
46.492724	6.88562e-06
46.354937	7.14255e-06
46.217150	7.409e-06
46.079363	7.68531e-06
45.941576	7.97183e-06
45.803789	8.26895e-06
45.666001	8.57704e-06
45.528214	8.89652e-06
45.390427	9.22779e-06
45.252640	9.57128e-06
45.114853	9.92745e-06
44.977066	1.02967e-05
44.839279	1.06797e-05
44.701491	1.10767e-05
44.563704	1.14883e-05
44.425917	1.19151e-05
44.288130	1.23575e-05
44.150343	1.28163e-05
44.012556	1.32918e-05
43.874769	1.37849e-05
43.736982	1.4296e-05
43.599194	1.48259e-05
43.461407	1.53752e-05
43.323620	1.59447e-05
43.185833	1.65349e-05
43.048046	1.71468e-05
42.910259	1.77811e-05
42.772472	1.84385e-05
42.634684	1.912e-05
42.496897	1.98263e-05
42.359110	2.05584e-05
42.221323	2.13171e-05
42.083536	2.21035e-05
41.945749	2.29185e-05
41.807962	2.37632e-05
41.670175	2.46385e-05
41.532387	2.55456e-05
41.394600	2.64857e-05
41.256813	2.74598e-05
41.119026	2.84692e-05
40.981239	2.95152e-05
40.843452	3.05989e-05
40.705665	3.17218e-05
40.567877	3.28853e-05
40.430090	3.40907e-05
40.292303	3.53395e-05
40.154516	3.66333e-05
40.016729	3.79735e-05
39.878942	3.9362e-05
39.741155	4.08002e-05
39.603368	4.229e-05
39.465580	4.38331e-05
39.327793	4.54314e-05
39.190006	4.70867e-05
39.052219	4.88012e-05
38.914432	5.05767e-05
38.776645	5.24153e-05
38.638858	5.43193e-05
38.501071	5.62908e-05
38.363283	5.83322e-05
38.225496	6.04459e-05
38.087709	6.26341e-05
37.949922	6.48996e-05
37.812135	6.72448e-05
37.674348	6.96725e-05
37.536561	7.21854e-05
37.398773	7.47863e-05
37.260986	7.74781e-05
37.123199	8.02639e-05
36.985412	8.31467e-05
36.847625	8.61296e-05
36.709838	8.92161e-05
36.572051	9.24093e-05
36.434264	9.57128e-05
36.296476	9.913e-05
36.158689	0.000102665
36.020902	0.00010632
35.883115	0.000110101
35.745328	0.00011401
35.607541	0.000118053
35.469754	0.000122232
35.331966	0.000126552
35.194179	0.000131017
35.056392	0.000135632
34.918605	0.000140401
34.780818	0.000145329
34.643031	0.00015042
34.505244	0.000155678
34.367457	0.00016111
34.229669	0.000166718
34.091882	0.000172509
33.954095	0.000178486
33.816308	0.000184655
33.678521	0.000191022
33.540734	0.000197589
33.402947	0.000204363
33.265159	0.000211349
33.127372	0.00021855
32.989585	0.000225973
32.851798	0.00023362
32.714011	0.000241497
32.576224	0.000249608
32.438437	0.000257956
32.300650	0.000266545
32.162862	0.000275378
32.025075	0.000284458
31.887288	0.000293786
31.749501	0.000303363
31.611714	0.000313191
31.473927	0.000323268
31.336140	0.000333592
31.198353	0.000344159
31.060565	0.000354963
30.922778	0.000365996
30.784991	0.000377248
30.647204	0.000388702
30.509417	0.000400339
30.371630	0.000412132
30.233843	0.000424047
30.096055	0.000436035
29.958268	0.000448034
29.820481	0.000459953
29.682694	0.000471658
29.544907	0.000482932
29.407120	0.000493361
&
