# Supplementary material for: Estimating the power of sequence covariation for detecting conserved RNA structure
Source: Bioinformatics. 2020 Feb 7;36(10):3072–6. doi: 10.1093/bioinformatics/btaa080 (PMC7214042; doi:10.1093/bioinformatics/btaa080)
Supplement: btaa080_Supplementary_Data [file btaa080_supplementary_data.zip › btaa080-Suppl_Data/data/alignments/XIST_Rivas19/R-scape/XIST_h3_exon1_3214-3493.surv]

&
34.113704	2.52391e-05
32.538215	5.04783e-05
32.417023	7.57174e-05
32.295832	0.000100957
31.932258	0.000126196
31.568683	0.000151435
31.326300	0.000176674
30.962726	0.000201913
30.841534	0.000227152
29.387236	0.000252391
29.144853	0.000277631
27.448172	0.000328109
27.084598	0.000353348
26.842215	0.000378587
26.721023	0.000403826
26.236257	0.000429065
25.872683	0.000454305
25.751491	0.000479544
25.509108	0.000504783
25.387917	0.000555261
25.024342	0.0005805
24.660768	0.000605739
24.539576	0.000681457
24.418385	0.000706696
24.297193	0.000731935
24.176002	0.000757174
24.054810	0.000782413
23.933619	0.000807653
23.812427	0.000832892
23.691236	0.000908609
23.570044	0.000933848
23.327661	0.00100957
23.206470	0.00106004
23.085278	0.00108528
22.964087	0.00113576
22.721704	0.00118624
22.600512	0.00121148
22.358129	0.00123672
22.236938	0.00126196
22.115746	0.00131244
21.994555	0.00136291
21.752172	0.00143863
21.630980	0.00146387
21.509789	0.00148911
21.388597	0.00151435
21.267406	0.00159007
21.146214	0.00166578
21.025023	0.0017415
20.903831	0.00176674
20.782640	0.00181722
20.661448	0.00189294
20.540257	0.00199389
20.297874	0.00209485
20.176682	0.00219581
20.055491	0.00229676
19.934299	0.00234724
19.813108	0.00242296
19.691916	0.00247344
19.570725	0.00257439
19.449533	0.00275107
19.328342	0.00285202
19.207150	0.00292774
19.085959	0.00305394
18.964767	0.00320537
18.843576	0.00325585
18.722384	0.00330633
18.601193	0.00345776
18.480001	0.00353348
18.358810	0.00368491
18.237619	0.00373539
18.116427	0.00393731
17.995236	0.00401302
17.874044	0.00411398
17.752853	0.00426541
17.631661	0.00449257
17.510470	0.004644
17.389278	0.00479544
17.268087	0.00497211
17.146895	0.00514878
17.025704	0.00532546
16.904512	0.00542642
16.783321	0.00577976
16.662129	0.00598168
16.540938	0.00615835
16.419746	0.00633502
16.298555	0.00658742
16.177363	0.00671361
16.056172	0.00691552
15.934980	0.00714268
15.813789	0.00749602
15.692597	0.00762222
15.571406	0.00779889
15.450214	0.00810176
15.329023	0.00845511
15.207831	0.00875798
15.086640	0.00903561
14.965448	0.00921229
14.844257	0.00946468
14.723065	0.0098685
14.601874	0.0101714
14.480682	0.0105247
14.359491	0.0107266
14.238299	0.0109033
14.117108	0.0113324
13.995916	0.0117867
13.874725	0.0122157
13.753533	0.0125943
13.632342	0.0131748
13.511150	0.0136291
13.389959	0.014033
13.268767	0.0146387
13.147576	0.0150173
13.026384	0.0154211
12.905193	0.0158249
12.784001	0.0164559
12.662810	0.0172888
12.541618	0.0178441
12.420427	0.0187779
12.299235	0.0193584
12.178044	0.0200904
12.056852	0.0210747
11.935661	0.0217814
11.814469	0.0228414
11.693278	0.0236996
11.572086	0.0247344
11.450895	0.0253906
11.329703	0.026072
11.208512	0.0269554
11.087320	0.0278893
10.966129	0.0286969
10.844937	0.0294541
10.723746	0.0303627
10.602554	0.0311451
10.481363	0.0322051
10.360171	0.0333409
10.238980	0.0343252
10.117788	0.0351076
9.996597	0.0363444
9.875405	0.0374801
9.754214	0.0386159
9.633022	0.0398778
9.511831	0.0410641
9.390639	0.0423765
9.269448	0.043689
9.148256	0.0455566
9.027065	0.0464653
8.905873	0.0476515
8.784682	0.0488882
8.663490	0.0502511
8.542299	0.0519169
8.421107	0.0542389
8.299916	0.0554756
8.178724	0.056889
8.057533	0.0586558
7.936341	0.0601954
7.815150	0.0615078
7.693958	0.063224
7.572767	0.0652432
7.451575	0.0672118
7.330384	0.0690291
7.209192	0.0711491
7.088001	0.0729664
6.966809	0.0751874
6.845618	0.0771308
6.724426	0.0794023
6.603235	0.081371
6.482043	0.0837182
6.360852	0.0861917
6.239660	0.0886146
6.118469	0.0909366
5.997277	0.0934353
5.876086	0.095833
5.754894	0.0983822
5.633703	0.101158
5.512511	0.104137
5.391320	0.107292
5.270128	0.110977
5.148937	0.114182
5.027745	0.117362
4.906554	0.120895
4.785362	0.124328
4.664171	0.128114
4.542979	0.131521
4.421788	0.135156
4.300596	0.138058
4.179405	0.141693
4.058214	0.145706
3.937022	0.149895
3.815831	0.153757
3.694639	0.157517
3.573448	0.161505
3.452256	0.166048
3.331065	0.170667
3.209873	0.174832
3.088682	0.17993
2.967490	0.185053
2.846299	0.19053
2.725107	0.196209
2.603916	0.201585
2.482724	0.206481
2.361533	0.211504
2.240341	0.216653
2.119150	0.223064
1.997958	0.229298
1.876767	0.235305
1.755575	0.241286
1.634384	0.247142
1.513192	0.253527
1.392001	0.260645
1.270809	0.26703
1.149618	0.274551
1.028426	0.281694
0.907235	0.290073
0.786043	0.297645
0.664852	0.306327
0.543660	0.314732
0.422469	0.324626
0.301277	0.334116
0.180086	0.345372
0.058894	0.356478
-0.062297	0.373766
-0.183489	0.399384
-0.304680	0.421191
-0.425872	0.44007
-0.547063	0.457005
-0.668255	0.474168
-0.789446	0.490649
-0.910638	0.507509
-1.031829	0.522905
-1.153021	0.541026
-1.274212	0.560233
-1.395404	0.578759
-1.516595	0.596779
-1.637787	0.614825
-1.758978	0.632518
-1.880170	0.65016
-2.001361	0.667449
-2.122553	0.684814
-2.243744	0.701169
-2.364936	0.718003
-2.486127	0.733248
-2.607319	0.748946
-2.728510	0.763459
-2.849702	0.777971
-2.970893	0.791499
-3.092085	0.804775
-3.213276	0.817395
-3.334468	0.82956
-3.455659	0.840842
-3.576851	0.851569
-3.698042	0.861311
-3.819234	0.870725
-3.940425	0.879584
-4.061617	0.887459
-4.182808	0.895535
-4.304000	0.903586
-4.425191	0.910729
-4.546383	0.916888
-4.667574	0.92292
-4.788766	0.928624
-4.909957	0.934403
-5.031149	0.939729
-5.152340	0.945029
-5.273532	0.949471
-5.394723	0.953459
-5.515915	0.957422
-5.637106	0.960274
-5.758298	0.963454
-5.879489	0.96623
-6.000681	0.968577
-6.121872	0.971606
-6.243064	0.973903
-6.364255	0.975947
-6.485447	0.977941
-6.606638	0.979708
-6.727830	0.981626
-6.849021	0.983216
-6.970213	0.984175
-7.091404	0.98574
-7.212596	0.986926
-7.333787	0.987936
-7.454979	0.989021
-7.576170	0.989829
-7.697362	0.990687
-7.818553	0.991318
-7.939745	0.992075
-8.060936	0.992554
-8.182128	0.992984
-8.303319	0.993337
-8.424511	0.993791
-8.545702	0.994523
-8.666894	0.995078
-8.788085	0.995533
-8.909277	0.995836
-9.030468	0.996189
-9.151660	0.996668
-9.272851	0.996997
-9.394043	0.997274
-9.515234	0.997451
-9.636426	0.997728
-9.757617	0.997981
-9.878809	0.998183
-10.000000	1
&
58.230812	1.26196e-06
53.625535	2.52391e-06
48.656684	3.78587e-06
47.687152	5.04783e-06
46.354046	6.30979e-06
44.778556	7.57174e-06
44.414982	8.8337e-06
44.172599	1.00957e-05
44.051407	1.13576e-05
43.687833	1.26196e-05
43.566641	1.51435e-05
43.203067	1.64054e-05
42.475918	1.76674e-05
42.354726	1.89294e-05
41.748769	2.01913e-05
41.627577	2.14533e-05
41.142811	2.52391e-05
40.779237	2.65011e-05
40.658045	2.9025e-05
40.294471	3.0287e-05
40.173279	3.15489e-05
40.052088	3.65968e-05
39.809705	3.78587e-05
39.688513	4.03826e-05
39.567322	4.29065e-05
39.446130	4.54305e-05
39.324939	4.66924e-05
39.203747	5.04783e-05
39.082556	5.30022e-05
38.840173	5.55261e-05
38.718981	5.67881e-05
38.597790	6.18359e-05
38.476598	6.68837e-05
38.355407	7.06696e-05
38.234215	7.44555e-05
37.991832	7.69794e-05
37.870641	7.95033e-05
37.749449	8.07653e-05
37.628258	8.32892e-05
37.507066	8.7075e-05
37.385875	9.08609e-05
37.264683	9.46468e-05
37.143492	9.96946e-05
36.901109	0.00010348
36.779917	0.000106004
36.537534	0.00010979
36.295151	0.000111052
36.173960	0.000113576
36.052768	0.000117362
35.931577	0.000126196
35.810385	0.00012872
35.689194	0.000132505
35.568002	0.000133767
35.325619	0.000136291
35.204428	0.000140077
35.083236	0.000145125
34.962045	0.000153959
34.840853	0.000157745
34.719662	0.000159007
34.598470	0.000162792
34.477279	0.000172888
34.356087	0.00017415
34.234896	0.000179198
34.113704	0.000188032
33.992513	0.000195603
33.871321	0.000201913
33.750130	0.000206961
33.628938	0.000214533
33.507747	0.000227152
33.386555	0.000237248
33.265364	0.000246082
33.144172	0.000254915
33.022981	0.000262487
32.901789	0.000267535
32.780598	0.000272583
32.659406	0.000286464
32.538215	0.00029656
32.417023	0.000309179
32.295832	0.000320537
32.174641	0.000326847
32.053449	0.000338204
31.932258	0.000350824
31.811066	0.000359658
31.689875	0.000377325
31.568683	0.000391207
31.447492	0.00040635
31.326300	0.000417708
31.205109	0.000435375
31.083917	0.000449257
30.962726	0.000461876
30.841534	0.00047702
30.720343	0.000490901
30.599151	0.000507307
30.477960	0.000523712
30.356768	0.00054138
30.235577	0.000559047
30.114385	0.000575452
29.993194	0.000594382
29.872002	0.000600692
29.750811	0.000617097
29.629619	0.000639812
29.508428	0.000661265
29.387236	0.000686505
29.266045	0.000711744
29.144853	0.000730673
29.023662	0.000742031
28.902470	0.000762222
28.781279	0.000778627
28.660087	0.000793771
28.538896	0.0008127
28.417704	0.000836678
28.296513	0.000863179
28.175321	0.000887156
28.054130	0.000919967
27.932938	0.000952778
27.811747	0.000978017
27.690555	0.00100073
27.569364	0.00102976
27.448172	0.00106257
27.326981	0.00109285
27.205789	0.00112188
27.084598	0.0011509
26.963406	0.00118245
26.842215	0.00121905
26.721023	0.00126448
26.599832	0.00129729
26.478640	0.00132884
26.357449	0.00135408
26.236257	0.0013831
26.115066	0.00142727
25.993874	0.0014727
25.872683	0.00151813
25.751491	0.00156104
25.630300	0.00161909
25.509108	0.00166326
25.387917	0.00171248
25.266725	0.00175538
25.145534	0.00181848
25.024342	0.0018677
24.903151	0.00192953
24.781959	0.00199389
24.660768	0.00205068
24.539576	0.00210873
24.418385	0.00216426
24.297193	0.00223114
24.176002	0.00231191
24.054810	0.00238005
23.933619	0.00244693
23.812427	0.00252265
23.691236	0.00260089
23.570044	0.00268418
23.448853	0.00275864
23.327661	0.00282047
23.206470	0.0028861
23.085278	0.00298327
22.964087	0.00305772
22.842895	0.00314353
22.721704	0.00323187
22.600512	0.00332273
22.479321	0.00341486
22.358129	0.00349562
22.236938	0.00360289
22.115746	0.00369501
21.994555	0.00382373
21.873363	0.00395245
21.752172	0.00407486
21.630980	0.00417455
21.509789	0.00429823
21.388597	0.00441054
21.267406	0.00453674
21.146214	0.00467429
21.025023	0.00481184
20.903831	0.00494561
20.782640	0.00509326
20.661448	0.00523334
20.540257	0.00535575
20.419065	0.00549078
20.297874	0.00564726
20.176682	0.00579112
20.055491	0.00595644
19.934299	0.00614573
19.813108	0.00630348
19.691916	0.00649277
19.570725	0.00667828
19.449533	0.00686757
19.328342	0.00707075
19.207150	0.00726004
19.085959	0.00746448
18.964767	0.00767017
18.843576	0.00789228
18.722384	0.00809041
18.601193	0.00830115
18.480001	0.00853588
18.358810	0.00877944
18.237619	0.00902299
18.116427	0.00928043
17.995236	0.00952525
17.874044	0.00980667
17.752853	0.0100717
17.631661	0.0103544
17.510470	0.0106345
17.389278	0.0109374
17.268087	0.011263
17.146895	0.011581
17.025704	0.0118939
16.904512	0.0122422
16.783321	0.0125489
16.662129	0.0129098
16.540938	0.0132606
16.419746	0.0136001
16.298555	0.0139661
16.177363	0.0143169
16.056172	0.0146791
15.934980	0.0150854
15.813789	0.0155082
15.692597	0.0158969
15.571406	0.0162641
15.450214	0.016654
15.329023	0.0171008
15.207831	0.0175488
15.086640	0.0180788
14.965448	0.0185861
14.844257	0.0190745
14.723065	0.0195338
14.601874	0.0200462
14.480682	0.0206355
14.359491	0.0212249
14.238299	0.021818
14.117108	0.0223922
13.995916	0.0229992
13.874725	0.0236932
13.753533	0.024357
13.632342	0.0250385
13.511150	0.0257288
13.389959	0.0264266
13.268767	0.0271586
13.147576	0.0279082
13.026384	0.0286906
12.905193	0.029497
12.784001	0.0302743
12.662810	0.0310227
12.541618	0.0318897
12.420427	0.0328273
12.299235	0.0337182
12.178044	0.0346054
12.056852	0.0355329
11.935661	0.0364668
11.814469	0.0374675
11.693278	0.0385099
11.572086	0.039575
11.450895	0.0406577
11.329703	0.0417216
11.208512	0.0428397
11.087320	0.0439426
10.966129	0.0451213
10.844937	0.0463037
10.723746	0.047519
10.602554	0.0487847
10.481363	0.050101
10.360171	0.0514702
10.238980	0.0528129
10.117788	0.0541884
9.996597	0.0556422
9.875405	0.0570909
9.754214	0.0585308
9.633022	0.0599619
9.511831	0.0616125
9.390639	0.0632114
9.269448	0.0647422
9.148256	0.0664534
9.027065	0.068181
8.905873	0.0699831
8.784682	0.0717599
8.663490	0.0735279
8.542299	0.0754335
8.421107	0.0773315
8.299916	0.079309
8.178724	0.0812814
8.057533	0.0833245
7.936341	0.0854168
7.815150	0.0875483
7.693958	0.0896671
7.572767	0.091873
7.451575	0.094171
7.330384	0.0964716
7.209192	0.0988327
7.088001	0.101253
6.966809	0.103728
6.845618	0.106282
6.724426	0.108884
6.603235	0.111518
6.482043	0.11414
6.360852	0.116922
6.239660	0.119748
6.118469	0.122691
5.997277	0.125755
5.876086	0.128731
5.754894	0.131774
5.633703	0.134893
5.512511	0.138057
5.391320	0.141316
5.270128	0.144598
5.148937	0.148029
5.027745	0.151464
4.906554	0.155034
4.785362	0.158615
4.664171	0.162391
4.542979	0.166254
4.421788	0.170013
4.300596	0.173807
4.179405	0.177777
4.058214	0.181727
3.937022	0.185775
3.815831	0.190049
3.694639	0.1943
3.573448	0.198713
3.452256	0.20328
3.331065	0.207804
3.209873	0.212555
3.088682	0.21716
2.967490	0.222074
2.846299	0.226944
2.725107	0.232039
2.603916	0.237157
2.482724	0.242402
2.361533	0.247879
2.240341	0.253539
2.119150	0.259087
1.997958	0.264875
1.876767	0.27072
1.755575	0.27683
1.634384	0.283054
1.513192	0.289316
1.392001	0.295854
1.270809	0.302357
1.149618	0.308969
1.028426	0.315849
0.907235	0.323082
0.786043	0.330271
0.664852	0.337748
0.543660	0.345505
0.422469	0.353449
0.301277	0.362048
0.180086	0.370763
0.058894	0.379893
-0.062297	0.390814
-0.183489	0.404176
-0.304680	0.417267
-0.425872	0.42996
-0.547063	0.442562
-0.668255	0.454866
-0.789446	0.46732
-0.910638	0.480249
-1.031829	0.493423
-1.153021	0.506729
-1.274212	0.520358
-1.395404	0.534157
-1.516595	0.548127
-1.637787	0.562226
-1.758978	0.576274
-1.880170	0.590354
-2.001361	0.604547
-2.122553	0.618768
-2.243744	0.632651
-2.364936	0.646624
-2.486127	0.660393
-2.607319	0.674038
-2.728510	0.687306
-2.849702	0.700392
-2.970893	0.713163
-3.092085	0.725531
-3.213276	0.737783
-3.334468	0.749524
-3.455659	0.761046
-3.576851	0.771914
-3.698042	0.782589
-3.819234	0.792992
-3.940425	0.803036
-4.061617	0.812474
-4.182808	0.821882
-4.304000	0.830927
-4.425191	0.83957
-4.546383	0.847657
-4.667574	0.855714
-4.788766	0.863194
-4.909957	0.870482
-5.031149	0.877454
-5.152340	0.884193
-5.273532	0.890667
-5.394723	0.896791
-5.515915	0.902617
-5.637106	0.908233
-5.758298	0.913458
-5.879489	0.918375
-6.000681	0.92321
-6.121872	0.927796
-6.243064	0.932113
-6.364255	0.936124
-6.485447	0.940042
-6.606638	0.943758
-6.727830	0.947274
-6.849021	0.950697
-6.970213	0.953884
-7.091404	0.956745
-7.212596	0.959528
-7.333787	0.962131
-7.454979	0.964616
-7.576170	0.966948
-7.697362	0.96916
-7.818553	0.971182
-7.939745	0.973057
-8.060936	0.975018
-8.182128	0.976793
-8.303319	0.978392
-8.424511	0.979855
-8.545702	0.981326
-8.666894	0.982634
-8.788085	0.983848
-8.909277	0.985048
-9.030468	0.986122
-9.151660	0.98717
-9.272851	0.988122
-9.394043	0.988962
-9.515234	0.989771
-9.636426	0.990545
-9.757617	0.991277
-9.878809	0.992021
-10.000000	1
&
127.552348	5.57007e-17
127.431156	5.78559e-17
127.309965	6.00944e-17
127.188773	6.24196e-17
127.067582	6.48346e-17
126.946390	6.73431e-17
126.825199	6.99487e-17
126.704007	7.2655e-17
126.582816	7.5466e-17
126.461624	7.83857e-17
126.340433	8.14184e-17
126.219241	8.45684e-17
126.098050	8.78402e-17
125.976858	9.12386e-17
125.855667	9.47684e-17
125.734475	9.84348e-17
125.613284	1.02243e-16
125.492092	1.06198e-16
125.370901	1.10307e-16
125.249709	1.14574e-16
125.128518	1.19007e-16
125.007326	1.23611e-16
124.886135	1.28393e-16
124.764943	1.33359e-16
124.643752	1.38518e-16
124.522560	1.43877e-16
124.401369	1.49443e-16
124.280177	1.55224e-16
124.158986	1.61228e-16
124.037794	1.67465e-16
123.916603	1.73943e-16
123.795411	1.80672e-16
123.674220	1.87661e-16
123.553028	1.9492e-16
123.431837	2.0246e-16
123.310645	2.10291e-16
123.189454	2.18425e-16
123.068262	2.26874e-16
122.947071	2.3565e-16
122.825879	2.44765e-16
122.704688	2.54232e-16
122.583496	2.64066e-16
122.462305	2.74279e-16
122.341113	2.84888e-16
122.219922	2.95907e-16
122.098730	3.07352e-16
121.977539	3.1924e-16
121.856347	3.31587e-16
121.735156	3.44412e-16
121.613964	3.57733e-16
121.492773	3.71569e-16
121.371581	3.8594e-16
121.250390	4.00866e-16
121.129198	4.1637e-16
121.008007	4.32473e-16
120.886815	4.49199e-16
120.765624	4.66571e-16
120.644432	4.84615e-16
120.523241	5.03357e-16
120.402049	5.22824e-16
120.280858	5.43043e-16
120.159666	5.64044e-16
120.038475	5.85857e-16
119.917283	6.08513e-16
119.796092	6.32045e-16
119.674900	6.56487e-16
119.553709	6.81874e-16
119.432517	7.08243e-16
119.311326	7.35631e-16
119.190134	7.64078e-16
119.068943	7.93624e-16
118.947751	8.24313e-16
118.826560	8.56188e-16
118.705368	8.89296e-16
118.584177	9.23683e-16
118.462985	9.594e-16
118.341794	9.96497e-16
118.220602	1.03503e-15
118.099411	1.07505e-15
117.978219	1.11662e-15
117.857028	1.15979e-15
117.735836	1.20464e-15
117.614645	1.25121e-15
117.493453	1.29959e-15
117.372262	1.34984e-15
117.251070	1.40203e-15
117.129879	1.45624e-15
117.008688	1.51254e-15
116.887496	1.57102e-15
116.766305	1.63176e-15
116.645113	1.69485e-15
116.523922	1.76038e-15
116.402730	1.82843e-15
116.281539	1.89912e-15
116.160347	1.97255e-15
116.039156	2.0488e-15
115.917964	2.12801e-15
115.796773	2.21028e-15
115.675581	2.29573e-15
115.554390	2.38448e-15
115.433198	2.47666e-15
115.312007	2.5724e-15
115.190815	2.67184e-15
115.069624	2.77513e-15
114.948432	2.88241e-15
114.827241	2.99383e-15
114.706049	3.10956e-15
114.584858	3.22977e-15
114.463666	3.35461e-15
114.342475	3.48429e-15
114.221283	3.61897e-15
114.100092	3.75886e-15
113.978900	3.90415e-15
113.857709	4.05506e-15
113.736517	4.2118e-15
113.615326	4.3746e-15
113.494134	4.54369e-15
113.372943	4.71931e-15
113.251751	4.90172e-15
113.130560	5.09117e-15
113.009368	5.28795e-15
112.888177	5.49233e-15
112.766985	5.70461e-15
112.645794	5.92509e-15
112.524602	6.15409e-15
112.403411	6.39193e-15
112.282219	6.63897e-15
112.161028	6.89555e-15
112.039836	7.16204e-15
111.918645	7.43884e-15
111.797453	7.72632e-15
111.676262	8.02491e-15
111.555070	8.33504e-15
111.433879	8.65715e-15
111.312687	8.99171e-15
111.191496	9.33918e-15
111.070304	9.70009e-15
110.949113	1.00749e-14
110.827921	1.04643e-14
110.706730	1.08686e-14
110.585538	1.12886e-14
110.464347	1.17248e-14
110.343155	1.21779e-14
110.221964	1.26485e-14
110.100772	1.31372e-14
109.979581	1.36448e-14
109.858389	1.41721e-14
109.737198	1.47197e-14
109.616006	1.52884e-14
109.494815	1.58791e-14
109.373623	1.64927e-14
109.252432	1.71299e-14
109.131240	1.77917e-14
109.010049	1.84792e-14
108.888857	1.91931e-14
108.767666	1.99347e-14
108.646474	2.07048e-14
108.525283	2.15048e-14
108.404091	2.23356e-14
108.282900	2.31985e-14
108.161708	2.40947e-14
108.040517	2.50256e-14
107.919325	2.59924e-14
107.798134	2.69965e-14
107.676942	2.80394e-14
107.555751	2.91226e-14
107.434559	3.02477e-14
107.313368	3.14161e-14
107.192176	3.26297e-14
107.070985	3.38902e-14
106.949793	3.51993e-14
106.828602	3.6559e-14
106.707410	3.79712e-14
106.586219	3.9438e-14
106.465027	4.09613e-14
106.343836	4.25435e-14
106.222644	4.41868e-14
106.101453	4.58935e-14
105.980261	4.76662e-14
105.859070	4.95073e-14
105.737878	5.14194e-14
105.616687	5.34054e-14
105.495495	5.54681e-14
105.374304	5.76104e-14
105.253112	5.98355e-14
105.131921	6.21464e-14
105.010729	6.45466e-14
104.889538	6.70394e-14
104.768346	6.96285e-14
104.647155	7.23175e-14
104.525963	7.51103e-14
104.404772	7.8011e-14
104.283580	8.10236e-14
104.162389	8.41526e-14
104.041197	8.74023e-14
103.920006	9.07775e-14
103.798814	9.4283e-14
103.677623	9.79238e-14
103.556431	1.01705e-13
103.435240	1.05632e-13
103.314048	1.09711e-13
103.192857	1.13948e-13
103.071665	1.18347e-13
102.950474	1.22917e-13
102.829283	1.27663e-13
102.708091	1.32593e-13
102.586900	1.37712e-13
102.465708	1.43029e-13
102.344517	1.48552e-13
102.223325	1.54287e-13
102.102134	1.60244e-13
101.980942	1.66431e-13
101.859751	1.72856e-13
101.738559	1.7953e-13
101.617368	1.86461e-13
101.496176	1.93659e-13
101.374985	2.01135e-13
101.253793	2.089e-13
101.132602	2.16965e-13
101.011410	2.2534e-13
100.890219	2.34039e-13
100.769027	2.43074e-13
100.647836	2.52457e-13
100.526644	2.62202e-13
100.405453	2.72324e-13
100.284261	2.82836e-13
100.163070	2.93753e-13
100.041878	3.05092e-13
99.920687	3.16868e-13
99.799495	3.29099e-13
99.678304	3.41801e-13
99.557112	3.54994e-13
99.435921	3.68695e-13
99.314729	3.82926e-13
99.193538	3.97705e-13
99.072346	4.13054e-13
98.951155	4.28996e-13
98.829963	4.45552e-13
98.708772	4.62748e-13
98.587580	4.80606e-13
98.466389	4.99154e-13
98.345197	5.18417e-13
98.224006	5.38423e-13
98.102814	5.59201e-13
97.981623	5.8078e-13
97.860431	6.03192e-13
97.739240	6.26468e-13
97.618048	6.50642e-13
97.496857	6.75749e-13
97.375665	7.01824e-13
97.254474	7.28904e-13
97.133282	7.57029e-13
97.012091	7.86239e-13
96.890899	8.16576e-13
96.769708	8.48082e-13
96.648516	8.80804e-13
96.527325	9.14787e-13
96.406133	9.50081e-13
96.284942	9.86736e-13
96.163750	1.02481e-12
96.042559	1.06434e-12
95.921367	1.1054e-12
95.800176	1.14805e-12
95.678984	1.19234e-12
95.557793	1.23833e-12
95.436601	1.28611e-12
95.315410	1.33572e-12
95.194218	1.38724e-12
95.073027	1.44076e-12
94.951835	1.49633e-12
94.830644	1.55405e-12
94.709452	1.614e-12
94.588261	1.67625e-12
94.467069	1.74091e-12
94.345878	1.80805e-12
94.224686	1.87779e-12
94.103495	1.95022e-12
93.982303	2.02543e-12
93.861112	2.10355e-12
93.739920	2.18468e-12
93.618729	2.26894e-12
93.497537	2.35644e-12
93.376346	2.44732e-12
93.255154	2.5417e-12
93.133963	2.63971e-12
93.012771	2.74151e-12
92.891580	2.84723e-12
92.770388	2.95703e-12
92.649197	3.07105e-12
92.528005	3.18947e-12
92.406814	3.31246e-12
92.285622	3.44019e-12
92.164431	3.57283e-12
92.043239	3.71059e-12
91.922048	3.85366e-12
91.800856	4.00225e-12
91.679665	4.15656e-12
91.558473	4.31681e-12
91.437282	4.48324e-12
91.316090	4.65609e-12
91.194899	4.83559e-12
91.073707	5.02201e-12
90.952516	5.21562e-12
90.831324	5.41668e-12
90.710133	5.62549e-12
90.588941	5.84235e-12
90.467750	6.06756e-12
90.346558	6.30145e-12
90.225367	6.54435e-12
90.104175	6.79661e-12
89.982984	7.05859e-12
89.861792	7.33066e-12
89.740601	7.61321e-12
89.619409	7.90664e-12
89.498218	8.21138e-12
89.377026	8.52786e-12
89.255835	8.85653e-12
89.134643	9.19786e-12
89.013452	9.55234e-12
88.892260	9.92047e-12
88.771069	1.03028e-11
88.649878	1.06998e-11
88.528686	1.11121e-11
88.407495	1.15403e-11
88.286303	1.1985e-11
88.165112	1.24469e-11
88.043920	1.29265e-11
87.922729	1.34246e-11
87.801537	1.39418e-11
87.680346	1.4479e-11
87.559154	1.50369e-11
87.437963	1.56162e-11
87.316771	1.62179e-11
87.195580	1.68427e-11
87.074388	1.74916e-11
86.953197	1.81655e-11
86.832005	1.88653e-11
86.710814	1.9592e-11
86.589622	2.03468e-11
86.468431	2.11306e-11
86.347239	2.19446e-11
86.226048	2.27899e-11
86.104856	2.36677e-11
85.983665	2.45794e-11
85.862473	2.55261e-11
85.741282	2.65093e-11
85.620090	2.75303e-11
85.498899	2.85906e-11
85.377707	2.96918e-11
85.256516	3.08353e-11
85.135324	3.20228e-11
85.014133	3.32561e-11
84.892941	3.45368e-11
84.771750	3.58668e-11
84.650558	3.7248e-11
84.529367	3.86823e-11
84.408175	4.01719e-11
84.286984	4.17187e-11
84.165792	4.33251e-11
84.044601	4.49933e-11
83.923409	4.67257e-11
83.802218	4.85247e-11
83.681026	5.0393e-11
83.559835	5.23331e-11
83.438643	5.43479e-11
83.317452	5.64403e-11
83.196260	5.86131e-11
83.075069	6.08695e-11
82.953877	6.32127e-11
82.832686	6.5646e-11
82.711494	6.8173e-11
82.590303	7.07972e-11
82.469111	7.35223e-11
82.347920	7.63522e-11
82.226728	7.9291e-11
82.105537	8.23428e-11
81.984345	8.5512e-11
81.863154	8.88031e-11
81.741962	9.22207e-11
81.620771	9.57698e-11
81.499579	9.94554e-11
81.378388	1.03283e-10
81.257196	1.07257e-10
81.136005	1.11385e-10
81.014813	1.15671e-10
80.893622	1.20121e-10
80.772430	1.24743e-10
80.651239	1.29543e-10
80.530047	1.34527e-10
80.408856	1.39703e-10
80.287664	1.45078e-10
80.166473	1.50659e-10
80.045281	1.56456e-10
79.924090	1.62474e-10
79.802898	1.68725e-10
79.681707	1.75215e-10
79.560515	1.81955e-10
79.439324	1.88954e-10
79.318132	1.96222e-10
79.196941	2.0377e-10
79.075749	2.11607e-10
78.954558	2.19746e-10
78.833366	2.28197e-10
78.712175	2.36974e-10
78.590983	2.46087e-10
78.469792	2.55551e-10
78.348600	2.65378e-10
78.227409	2.75583e-10
78.106217	2.8618e-10
77.985026	2.97185e-10
77.863834	3.08612e-10
77.742643	3.20478e-10
77.621451	3.328e-10
77.500260	3.45595e-10
77.379068	3.58882e-10
77.257877	3.72679e-10
77.136685	3.87006e-10
77.015494	4.01884e-10
76.894302	4.17333e-10
76.773111	4.33375e-10
76.651919	4.50034e-10
76.530728	4.67332e-10
76.409536	4.85295e-10
76.288345	5.03947e-10
76.167153	5.23316e-10
76.045962	5.43428e-10
75.924770	5.64313e-10
75.803579	5.86e-10
75.682387	6.08519e-10
75.561196	6.31903e-10
75.440004	6.56185e-10
75.318813	6.81399e-10
75.197621	7.07581e-10
75.076430	7.34768e-10
74.955238	7.62999e-10
74.834047	7.92314e-10
74.712856	8.22753e-10
74.591664	8.54361e-10
74.470473	8.87182e-10
74.349281	9.21263e-10
74.228090	9.56652e-10
74.106898	9.93398e-10
73.985707	1.03156e-09
73.864515	1.07118e-09
73.743324	1.11232e-09
73.622132	1.15504e-09
73.500941	1.1994e-09
73.379749	1.24546e-09
73.258558	1.29329e-09
73.137366	1.34295e-09
73.016175	1.39452e-09
72.894983	1.44806e-09
72.773792	1.50366e-09
72.652600	1.5614e-09
72.531409	1.62135e-09
72.410217	1.68359e-09
72.289026	1.74823e-09
72.167834	1.81534e-09
72.046643	1.88503e-09
71.925451	1.95738e-09
71.804260	2.03252e-09
71.683068	2.11053e-09
71.561877	2.19154e-09
71.440685	2.27565e-09
71.319494	2.36298e-09
71.198302	2.45367e-09
71.077111	2.54783e-09
70.955919	2.6456e-09
70.834728	2.74712e-09
70.713536	2.85252e-09
70.592345	2.96197e-09
70.471153	3.07562e-09
70.349962	3.19361e-09
70.228770	3.31613e-09
70.107579	3.44335e-09
69.986387	3.57544e-09
69.865196	3.71259e-09
69.744004	3.855e-09
69.622813	4.00286e-09
69.501621	4.15638e-09
69.380430	4.31579e-09
69.259238	4.48131e-09
69.138047	4.65316e-09
69.016855	4.8316e-09
68.895664	5.01687e-09
68.774472	5.20924e-09
68.653281	5.40897e-09
68.532089	5.61635e-09
68.410898	5.83168e-09
68.289706	6.05524e-09
68.168515	6.28737e-09
68.047323	6.52839e-09
67.926132	6.77863e-09
67.804940	7.03845e-09
67.683749	7.30822e-09
67.562557	7.58832e-09
67.441366	7.87913e-09
67.320174	8.18108e-09
67.198983	8.49458e-09
67.077791	8.82008e-09
66.956600	9.15804e-09
66.835408	9.50892e-09
66.714217	9.87324e-09
66.593025	1.02515e-08
66.471834	1.06442e-08
66.350642	1.1052e-08
66.229451	1.14753e-08
66.108259	1.19148e-08
65.987068	1.23712e-08
65.865876	1.2845e-08
65.744685	1.33369e-08
65.623493	1.38477e-08
65.502302	1.43779e-08
65.381110	1.49285e-08
65.259919	1.55001e-08
65.138727	1.60935e-08
65.017536	1.67096e-08
64.896344	1.73493e-08
64.775153	1.80134e-08
64.653961	1.8703e-08
64.532770	1.94188e-08
64.411578	2.01621e-08
64.290387	2.09337e-08
64.169195	2.17348e-08
64.048004	2.25665e-08
63.926812	2.34301e-08
63.805621	2.43266e-08
63.684429	2.52573e-08
63.563238	2.62236e-08
63.442046	2.72268e-08
63.320855	2.82683e-08
63.199663	2.93496e-08
63.078472	3.04722e-08
62.957280	3.16377e-08
62.836089	3.28476e-08
62.714897	3.41038e-08
62.593706	3.54079e-08
62.472514	3.67617e-08
62.351323	3.81673e-08
62.230131	3.96265e-08
62.108940	4.11414e-08
61.987748	4.27141e-08
61.866557	4.43469e-08
61.745365	4.60419e-08
61.624174	4.78016e-08
61.502982	4.96284e-08
61.381791	5.15249e-08
61.260599	5.34938e-08
61.139408	5.55377e-08
61.018216	5.76596e-08
60.897025	5.98624e-08
60.775833	6.21492e-08
60.654642	6.45232e-08
60.533451	6.69877e-08
60.412259	6.95462e-08
60.291068	7.22021e-08
60.169876	7.49593e-08
60.048685	7.78216e-08
59.927493	8.0793e-08
59.806302	8.38776e-08
59.685110	8.70797e-08
59.563919	9.04038e-08
59.442727	9.38545e-08
59.321536	9.74367e-08
59.200344	1.01155e-07
59.079153	1.05016e-07
58.957961	1.09023e-07
58.836770	1.13183e-07
58.715578	1.17501e-07
58.594387	1.21983e-07
58.473195	1.26636e-07
58.352004	1.31467e-07
58.230812	1.36481e-07
58.109621	1.41686e-07
57.988429	1.47089e-07
57.867238	1.52697e-07
57.746046	1.58519e-07
57.624855	1.64562e-07
57.503663	1.70836e-07
57.382472	1.77347e-07
57.261280	1.84107e-07
57.140089	1.91123e-07
57.018897	1.98406e-07
56.897706	2.05966e-07
56.776514	2.13814e-07
56.655323	2.21959e-07
56.534131	2.30414e-07
56.412940	2.3919e-07
56.291748	2.483e-07
56.170557	2.57756e-07
56.049365	2.67571e-07
55.928174	2.77759e-07
55.806982	2.88333e-07
55.685791	2.99309e-07
55.564599	3.10702e-07
55.443408	3.22528e-07
55.322216	3.34802e-07
55.201025	3.47542e-07
55.079833	3.60765e-07
54.958642	3.7449e-07
54.837450	3.88736e-07
54.716259	4.03522e-07
54.595067	4.18868e-07
54.473876	4.34797e-07
54.352684	4.5133e-07
54.231493	4.68489e-07
54.110301	4.86299e-07
53.989110	5.04784e-07
53.867918	5.23969e-07
53.746727	5.43882e-07
53.625535	5.64548e-07
53.504344	5.85998e-07
53.383152	6.08259e-07
53.261961	6.31364e-07
53.140769	6.55343e-07
53.019578	6.80231e-07
52.898386	7.0606e-07
52.777195	7.32866e-07
52.656003	7.60687e-07
52.534812	7.89561e-07
52.413620	8.19526e-07
52.292429	8.50625e-07
52.171237	8.829e-07
52.050046	9.16395e-07
51.928854	9.51156e-07
51.807663	9.87231e-07
51.686471	1.02467e-06
51.565280	1.06352e-06
51.444088	1.10384e-06
51.322897	1.14568e-06
51.201705	1.18911e-06
51.080514	1.23417e-06
50.959322	1.28093e-06
50.838131	1.32946e-06
50.716939	1.37982e-06
50.595748	1.43208e-06
50.474556	1.48631e-06
50.353365	1.54259e-06
50.232173	1.60098e-06
50.110982	1.66158e-06
49.989790	1.72446e-06
49.868599	1.78972e-06
49.747407	1.85743e-06
49.626216	1.92769e-06
49.505024	2.00059e-06
49.383833	2.07624e-06
49.262641	2.15474e-06
49.141450	2.23619e-06
49.020258	2.32071e-06
48.899067	2.40841e-06
48.777875	2.4994e-06
48.656684	2.59382e-06
48.535492	2.69178e-06
48.414301	2.79343e-06
48.293109	2.89889e-06
48.171918	3.00832e-06
48.050726	3.12185e-06
47.929535	3.23965e-06
47.808343	3.36187e-06
47.687152	3.48867e-06
47.565960	3.62023e-06
47.444769	3.75673e-06
47.323577	3.89834e-06
47.202386	4.04526e-06
47.081194	4.19769e-06
46.960003	4.35582e-06
46.838811	4.51988e-06
46.717620	4.69008e-06
46.596428	4.86665e-06
46.475237	5.04983e-06
46.354046	5.23986e-06
46.232854	5.43699e-06
46.111663	5.64149e-06
45.990471	5.85364e-06
45.869280	6.07371e-06
45.748088	6.302e-06
45.626897	6.53881e-06
45.505705	6.78446e-06
45.384514	7.03927e-06
45.263322	7.30359e-06
45.142131	7.57776e-06
45.020939	7.86214e-06
44.899748	8.15712e-06
44.778556	8.46309e-06
44.657365	8.78044e-06
44.536173	9.1096e-06
44.414982	9.45101e-06
44.293790	9.80511e-06
44.172599	1.01724e-05
44.051407	1.05533e-05
43.930216	1.09483e-05
43.809024	1.1358e-05
43.687833	1.17829e-05
43.566641	1.22236e-05
43.445450	1.26806e-05
43.324258	1.31545e-05
43.203067	1.3646e-05
43.081875	1.41556e-05
42.960684	1.46841e-05
42.839492	1.52322e-05
42.718301	1.58005e-05
42.597109	1.63898e-05
42.475918	1.70009e-05
42.354726	1.76345e-05
42.233535	1.82914e-05
42.112343	1.89726e-05
41.991152	1.96789e-05
41.869960	2.04111e-05
41.748769	2.11703e-05
41.627577	2.19574e-05
41.506386	2.27735e-05
41.385194	2.36194e-05
41.264003	2.44965e-05
41.142811	2.54057e-05
41.021620	2.63481e-05
40.900428	2.73251e-05
40.779237	2.83379e-05
40.658045	2.93877e-05
40.536854	3.04758e-05
40.415662	3.16036e-05
40.294471	3.27726e-05
40.173279	3.39842e-05
40.052088	3.52398e-05
39.930896	3.65412e-05
39.809705	3.78899e-05
39.688513	3.92875e-05
39.567322	4.07358e-05
39.446130	4.22366e-05
39.324939	4.37918e-05
39.203747	4.54032e-05
39.082556	4.70728e-05
38.961364	4.88027e-05
38.840173	5.0595e-05
38.718981	5.24518e-05
38.597790	5.43753e-05
38.476598	5.6368e-05
38.355407	5.84321e-05
38.234215	6.05702e-05
38.113024	6.27848e-05
37.991832	6.50785e-05
37.870641	6.74541e-05
37.749449	6.99143e-05
37.628258	7.2462e-05
37.507066	7.51001e-05
37.385875	7.78318e-05
37.264683	8.06602e-05
37.143492	8.35885e-05
37.022300	8.66201e-05
36.901109	8.97583e-05
36.779917	9.30068e-05
36.658726	9.63692e-05
36.537534	9.98492e-05
36.416343	0.000103451
36.295151	0.000107177
36.173960	0.000111034
36.052768	0.000115023
35.931577	0.000119151
35.810385	0.000123421
35.689194	0.000127837
35.568002	0.000132405
35.446811	0.000137128
35.325619	0.000142013
35.204428	0.000147062
35.083236	0.000152283
34.962045	0.000157678
34.840853	0.000163255
34.719662	0.000169017
34.598470	0.00017497
34.477279	0.00018112
34.356087	0.000187472
34.234896	0.000194031
34.113704	0.000200803
33.992513	0.000207792
33.871321	0.000215006
33.750130	0.000222448
33.628938	0.000230124
33.507747	0.00023804
33.386555	0.0002462
33.265364	0.000254609
33.144172	0.000263272
33.022981	0.000272193
32.901789	0.000281376
32.780598	0.000290823
32.659406	0.000300539
32.538215	0.000310524
32.417023	0.000320779
32.295832	0.000331305
32.174641	0.000342099
32.053449	0.000353159
31.932258	0.000364478
31.811066	0.000376048
31.689875	0.000387857
31.568683	0.00039989
31.447492	0.000412122
31.326300	0.000424524
31.205109	0.000437054
31.083917	0.000449655
30.962726	0.000462242
30.841534	0.000474692
30.720343	0.000486798
30.599151	0.000498161
&
