# Supplementary material for: Estimating the power of sequence covariation for detecting conserved RNA structure
Source: Bioinformatics. 2020 Feb 7;36(10):3072–6. doi: 10.1093/bioinformatics/btaa080 (PMC7214042; doi:10.1093/bioinformatics/btaa080)
Supplement: btaa080_Supplementary_Data [file btaa080_supplementary_data.zip › btaa080-Suppl_Data/data/alignments/XIST_Rivas19/R-scape/XIST_h4_exon1_4177-4444.surv]

&
44.047587	2.79501e-05
43.133739	5.59003e-05
35.953504	8.38504e-05
35.170206	0.000111801
33.603609	0.000139751
33.342509	0.000167701
32.298112	0.000195651
32.037012	0.000223601
31.775913	0.000251551
31.645363	0.000279501
31.253714	0.000307452
30.992614	0.000335402
30.862065	0.000363352
30.600965	0.000391302
30.078766	0.000419252
29.295468	0.000447202
28.773269	0.000475152
28.512170	0.000503102
28.251070	0.000559003
28.120520	0.000586953
27.989971	0.000642853
27.859421	0.000726704
27.728871	0.000754654
27.598321	0.000810554
27.467772	0.000866454
27.337222	0.000922355
27.206672	0.000950305
27.076123	0.00103416
26.945573	0.00106211
26.815023	0.00111801
26.423374	0.00114596
26.292824	0.00120186
26.162274	0.00125776
26.031725	0.00131366
25.901175	0.00139751
25.640076	0.00142546
25.509526	0.00148136
25.378976	0.00150931
25.248426	0.00156521
25.117877	0.00162111
24.987327	0.00170496
24.726227	0.00176086
24.595678	0.00178881
24.465128	0.00184471
24.334578	0.00195651
24.204029	0.00204036
24.073479	0.00212421
23.942929	0.00220806
23.812379	0.00223601
23.681830	0.00226396
23.551280	0.00231986
23.420730	0.00245961
23.290180	0.00251551
23.159631	0.00257141
23.029081	0.00271116
22.898531	0.00279501
22.767982	0.00285091
22.637432	0.00293476
22.506882	0.00318632
22.376332	0.00329812
22.245783	0.00346582
22.115233	0.00354967
21.984683	0.00360557
21.854133	0.00363352
21.723584	0.00371737
21.593034	0.00380122
21.462484	0.00405277
21.331935	0.00408072
21.201385	0.00419252
21.070835	0.00433227
20.940285	0.00455587
20.809736	0.00466767
20.679186	0.00480742
20.548636	0.00491922
20.418086	0.00500307
20.287537	0.00505897
20.156987	0.00519873
20.026437	0.00531053
19.895888	0.00547823
19.765338	0.00556208
19.634788	0.00570183
19.504238	0.00586953
19.373689	0.00609313
19.243139	0.00626083
19.112589	0.00640058
18.982039	0.00659623
18.851490	0.00690368
18.720940	0.00715524
18.590390	0.00729499
18.459841	0.00751859
18.329291	0.00785399
18.198741	0.00804964
18.068191	0.00824529
17.937642	0.00832914
17.807092	0.00863659
17.676542	0.00883224
17.545992	0.00899994
17.415443	0.00933535
17.284893	0.0096428
17.154343	0.00989435
17.023794	0.0101738
16.893244	0.0105093
16.762694	0.0108167
16.632144	0.0111242
16.501595	0.0113478
16.371045	0.0116552
16.240495	0.0119068
16.109945	0.012326
15.979396	0.0127173
15.848846	0.0129689
15.718296	0.0133322
15.587747	0.0137235
15.457197	0.0140589
15.326647	0.0146459
15.196097	0.015149
15.065548	0.0155403
14.934998	0.0161272
14.804448	0.0166024
14.673898	0.0170496
14.543349	0.0176086
14.412799	0.0181117
14.282249	0.0188104
14.151700	0.0192297
14.021150	0.019621
13.890600	0.0202079
13.760050	0.020739
13.629501	0.0212701
13.498951	0.0217732
13.368401	0.0223881
13.237851	0.0230589
13.107302	0.0236179
12.976752	0.0244005
12.846202	0.0252949
12.715653	0.0262172
12.585103	0.0268042
12.454553	0.0277265
12.324003	0.0283973
12.193454	0.0292358
12.062904	0.0300743
11.932354	0.0311924
11.801804	0.0321706
11.671255	0.0330091
11.540705	0.0343228
11.410155	0.0352731
11.279606	0.0361954
11.149056	0.0372296
11.018506	0.038683
10.887956	0.0396053
10.757407	0.0408631
10.626857	0.0419811
10.496307	0.043183
10.365757	0.0446923
10.235208	0.0460339
10.104658	0.0474873
9.974108	0.0490245
9.843559	0.050422
9.713009	0.052127
9.582459	0.0534407
9.451909	0.0545587
9.321360	0.0563754
9.190810	0.0576891
9.060260	0.0591984
8.929710	0.0605679
8.799161	0.0624127
8.668611	0.0639779
8.538061	0.06613
8.407512	0.0680865
8.276962	0.070602
8.146412	0.0727263
8.015862	0.0744033
7.885313	0.0767511
7.754763	0.0793225
7.624213	0.0814467
7.493663	0.083543
7.363114	0.0859187
7.232564	0.0880709
7.102014	0.0910056
6.971465	0.0937448
6.840915	0.095869
6.710365	0.0985522
6.579815	0.101487
6.449266	0.104506
6.318716	0.108279
6.188166	0.111074
6.057616	0.114148
5.927067	0.117335
5.796517	0.120102
5.665967	0.123428
5.535418	0.127173
5.404868	0.130639
5.274318	0.134608
5.143768	0.138996
5.013219	0.143077
4.882669	0.146403
4.752119	0.14998
4.621569	0.153977
4.491020	0.157974
4.360470	0.161803
4.229920	0.166303
4.099371	0.171111
3.968821	0.176002
3.838271	0.180865
3.707721	0.185254
3.577172	0.190732
3.446622	0.195176
3.316072	0.200626
3.185522	0.205993
3.054973	0.211247
2.924423	0.217145
2.793873	0.22335
2.663324	0.229974
2.532774	0.23629
2.402224	0.242831
2.271674	0.249343
2.141125	0.256191
2.010575	0.263402
1.880025	0.271172
1.749475	0.278719
1.618926	0.286014
1.488376	0.294175
1.357826	0.302728
1.227277	0.311197
1.096727	0.319694
0.966177	0.327883
0.835627	0.3361
0.705078	0.345967
0.574528	0.355498
0.443978	0.365867
0.313428	0.37646
0.182879	0.387053
0.052329	0.399435
-0.078221	0.413606
-0.208770	0.430209
-0.339320	0.445134
-0.469870	0.460227
-0.600420	0.473
-0.730969	0.487506
-0.861519	0.503606
-0.992069	0.517748
-1.122619	0.532254
-1.253168	0.546202
-1.383718	0.561211
-1.514268	0.577394
-1.644817	0.592878
-1.775367	0.607636
-1.905917	0.622478
-2.036467	0.63676
-2.167016	0.65107
-2.297566	0.665549
-2.428116	0.678965
-2.558666	0.692381
-2.689215	0.705126
-2.819765	0.717787
-2.950315	0.730197
-3.080864	0.742775
-3.211414	0.754123
-3.341964	0.764967
-3.472514	0.777349
-3.603063	0.788054
-3.733613	0.798144
-3.864163	0.807452
-3.994713	0.816843
-4.125262	0.827045
-4.255812	0.835709
-4.386362	0.84443
-4.516911	0.852982
-4.647461	0.860445
-4.778011	0.867405
-4.908561	0.874979
-5.039110	0.881603
-5.169660	0.887948
-5.300210	0.894768
-5.430760	0.900134
-5.561309	0.905724
-5.691859	0.911035
-5.822409	0.915898
-5.952958	0.920957
-6.083508	0.925485
-6.214058	0.929985
-6.344608	0.934289
-6.475157	0.937951
-6.605707	0.941892
-6.736257	0.945665
-6.866807	0.949271
-6.997356	0.952541
-7.127906	0.955475
-7.258456	0.957963
-7.389005	0.960646
-7.519555	0.963329
-7.650105	0.965761
-7.780655	0.967773
-7.911204	0.969954
-8.041754	0.971798
-8.172304	0.973643
-8.302854	0.975376
-8.433403	0.976969
-8.563953	0.978395
-8.694503	0.979988
-8.825052	0.981777
-8.955602	0.983174
-9.086152	0.984376
-9.216702	0.985466
-9.347251	0.986835
-9.477801	0.987898
-9.608351	0.988932
-9.738901	0.989603
-9.869450	1
&
57.624759	1.39751e-06
57.363659	2.79501e-06
51.880571	4.19252e-06
51.358372	5.59003e-06
50.052875	6.98753e-06
49.661225	8.38504e-06
49.400126	9.78255e-06
49.269576	1.25776e-05
49.008477	1.39751e-05
48.486278	1.53726e-05
47.964079	1.81676e-05
47.050231	1.95651e-05
46.789131	2.09626e-05
46.658582	2.23601e-05
46.528032	2.37576e-05
46.136383	2.51551e-05
46.005833	2.65526e-05
45.744734	2.79501e-05
45.614184	2.93476e-05
45.483634	3.21427e-05
45.091985	3.49377e-05
44.961435	3.63352e-05
44.830885	3.77327e-05
44.700336	4.05277e-05
44.569786	4.33227e-05
44.439236	4.47202e-05
44.308687	4.75152e-05
43.655938	5.17078e-05
43.525388	5.31053e-05
43.133739	5.45028e-05
43.003189	5.59003e-05
42.742090	5.86953e-05
42.611540	6.00928e-05
42.350441	6.28878e-05
42.219891	6.56828e-05
42.089341	6.84778e-05
41.958791	7.12728e-05
41.828242	7.54654e-05
41.697692	7.96579e-05
41.567142	8.10554e-05
41.436593	8.80429e-05
41.306043	8.94404e-05
41.175493	9.08379e-05
41.044943	9.3633e-05
40.914394	9.78255e-05
40.783844	0.000102018
40.653294	0.000104813
40.522744	0.000107608
40.392195	0.000110403
40.261645	0.000114596
40.131095	0.000117391
40.000546	0.000127173
39.869996	0.000129968
39.739446	0.000134161
39.608896	0.000135558
39.478347	0.000136956
39.347797	0.000143943
39.217247	0.000146738
39.086697	0.000156521
38.956148	0.000157918
38.825598	0.000167701
38.695048	0.000171893
38.564499	0.000177483
38.433949	0.000181676
38.303399	0.000188663
38.172849	0.000194253
38.042300	0.000199843
37.911750	0.000206831
37.781200	0.000215216
37.650650	0.000219409
37.520101	0.000224999
37.389551	0.000231986
37.259001	0.000241769
37.128452	0.000250154
36.997902	0.000259936
36.867352	0.000271116
36.736802	0.000278104
36.606253	0.000294874
36.475703	0.000307452
36.345153	0.000322824
36.214603	0.000335402
36.084054	0.000345184
35.953504	0.000354967
35.822954	0.000368942
35.692405	0.000380122
35.561855	0.000387109
35.431305	0.000396892
35.300755	0.000406674
35.170206	0.00042065
35.039656	0.000429035
34.909106	0.000444407
34.778556	0.000461177
34.648007	0.000469562
34.517457	0.00048773
34.386907	0.000497512
34.256358	0.000517078
34.125808	0.000529655
33.995258	0.000553413
33.864708	0.000568785
33.734159	0.000586953
33.603609	0.000602325
33.473059	0.000619096
33.342509	0.000633071
33.211960	0.000651238
33.081410	0.000673598
32.950860	0.000688971
32.820311	0.000704343
32.689761	0.000721114
32.559211	0.000739281
32.428661	0.000753256
32.298112	0.000777014
32.167562	0.000803566
32.037012	0.000817542
31.906462	0.000839902
31.775913	0.000862262
31.645363	0.000894404
31.514813	0.000933535
31.384264	0.000957292
31.253714	0.00098664
31.123164	0.00101599
30.992614	0.00103555
30.862065	0.0010635
30.731515	0.00109565
30.600965	0.0011208
30.470415	0.00114596
30.339866	0.00118509
30.209316	0.00121304
30.078766	0.00125217
29.948217	0.00129409
29.817667	0.00134161
29.687117	0.00137794
29.556567	0.00141148
29.426018	0.00145341
29.295468	0.00149254
29.164918	0.00153866
29.034368	0.00160015
28.903819	0.00165046
28.773269	0.00169657
28.642719	0.00174409
28.512170	0.00180837
28.381620	0.00185589
28.251070	0.00189921
28.120520	0.00195371
27.989971	0.00200822
27.859421	0.00206412
27.728871	0.00210604
27.598321	0.00215496
27.467772	0.00224579
27.337222	0.00231567
27.206672	0.00237017
27.076123	0.00244144
26.945573	0.00250852
26.815023	0.00258539
26.684473	0.00265666
26.553924	0.00272654
26.423374	0.00279082
26.292824	0.0028593
26.162274	0.00294175
26.031725	0.00303958
25.901175	0.00311085
25.770625	0.00320588
25.640076	0.00328694
25.509526	0.00335541
25.378976	0.00343088
25.248426	0.00352032
25.117877	0.00359998
24.987327	0.00368662
24.856777	0.00376768
24.726227	0.0038683
24.595678	0.00396333
24.465128	0.00408212
24.334578	0.00418973
24.204029	0.00428895
24.073479	0.00439935
23.942929	0.00450975
23.812379	0.00462295
23.681830	0.00473196
23.551280	0.00486193
23.420730	0.00498071
23.290180	0.00511907
23.159631	0.00524484
23.029081	0.00539298
22.898531	0.00552015
22.767982	0.00567667
22.637432	0.00580524
22.506882	0.00595058
22.376332	0.00611409
22.245783	0.00625943
22.115233	0.00643971
21.984683	0.0066158
21.854133	0.00679747
21.723584	0.00698753
21.593034	0.0071734
21.462484	0.00735787
21.331935	0.00753396
21.201385	0.00775057
21.070835	0.0079602
20.940285	0.00816983
20.809736	0.00834731
20.679186	0.00854855
20.548636	0.00876936
20.418086	0.00897199
20.287537	0.00920957
20.156987	0.00945553
20.026437	0.00973364
19.895888	0.00998658
19.765338	0.0102298
19.634788	0.0104771
19.504238	0.0107594
19.373689	0.0110724
19.243139	0.0113366
19.112589	0.0116133
18.982039	0.0119151
18.851490	0.0122729
18.720940	0.0125818
18.590390	0.0129004
18.459841	0.0131939
18.329291	0.013553
18.198741	0.01388
18.068191	0.0142364
17.937642	0.0146235
17.807092	0.0150302
17.676542	0.0154578
17.545992	0.015817
17.415443	0.0161901
17.284893	0.0166094
17.154343	0.0170314
17.023794	0.0174772
16.893244	0.0179104
16.762694	0.0183968
16.632144	0.0188719
16.501595	0.0193331
16.371045	0.0198544
16.240495	0.0204176
16.109945	0.0209305
15.979396	0.021523
15.848846	0.0221197
15.718296	0.0227263
15.587747	0.0233481
15.457197	0.0239463
15.326647	0.0245276
15.196097	0.0251258
15.065548	0.0257519
14.934998	0.0263849
14.804448	0.0270222
14.673898	0.0277573
14.543349	0.0284546
14.412799	0.0292149
14.282249	0.0299514
14.151700	0.0307116
14.021150	0.0315319
13.890600	0.0323062
13.760050	0.0330986
13.629501	0.0338993
13.498951	0.0348077
13.368401	0.0356867
13.237851	0.0366231
13.107302	0.0375342
12.976752	0.0385418
12.846202	0.039555
12.715653	0.0404984
12.585103	0.0415507
12.454553	0.0426407
12.324003	0.0437699
12.193454	0.0448991
12.062904	0.0460479
11.932354	0.0472064
11.801804	0.0484362
11.671255	0.0496925
11.540705	0.0510621
11.410155	0.0523408
11.279606	0.053702
11.149056	0.0550478
11.018506	0.0564271
10.887956	0.0578624
10.757407	0.0592822
10.626857	0.0607412
10.496307	0.0622436
10.365757	0.0638689
10.235208	0.0654732
10.104658	0.0671446
9.974108	0.0688342
9.843559	0.0706146
9.713009	0.0724957
9.582459	0.0743418
9.451909	0.0762144
9.321360	0.0781234
9.190810	0.0801163
9.060260	0.0821259
8.929710	0.0841495
8.799161	0.0862555
8.668611	0.0883993
8.538061	0.0905822
8.407512	0.092814
8.276962	0.0950514
8.146412	0.0973839
8.015862	0.0998658
7.885313	0.102374
7.754763	0.105014
7.624213	0.107689
7.493663	0.110423
7.363114	0.11312
7.232564	0.115929
7.102014	0.118703
6.971465	0.121733
6.840915	0.124762
6.710365	0.127805
6.579815	0.131086
6.449266	0.134303
6.318716	0.137622
6.188166	0.140913
6.057616	0.144467
5.927067	0.14802
5.796517	0.15165
5.665967	0.155202
5.535418	0.159131
5.404868	0.163114
5.274318	0.167071
5.143768	0.171112
5.013219	0.175228
4.882669	0.179447
4.752119	0.183774
4.621569	0.188243
4.491020	0.192773
4.360470	0.197382
4.229920	0.202148
4.099371	0.20696
3.968821	0.211823
3.838271	0.216813
3.707721	0.22193
3.577172	0.226969
3.446622	0.232229
3.316072	0.2378
3.185522	0.243355
3.054973	0.24896
2.924423	0.254782
2.793873	0.260769
2.663324	0.266756
2.532774	0.27288
2.402224	0.278983
2.271674	0.285375
2.141125	0.292038
2.010575	0.298619
1.880025	0.305429
1.749475	0.312439
1.618926	0.319757
1.488376	0.326951
1.357826	0.334405
1.227277	0.341867
1.096727	0.349458
0.966177	0.357264
0.835627	0.365296
0.705078	0.373421
0.574528	0.381688
0.443978	0.39021
0.313428	0.399019
0.182879	0.407956
0.052329	0.417052
-0.078221	0.426502
-0.208770	0.436538
-0.339320	0.446782
-0.469870	0.457186
-0.600420	0.467596
-0.730969	0.47826
-0.861519	0.488859
-0.992069	0.499916
-1.122619	0.511107
-1.253168	0.522487
-1.383718	0.533979
-1.514268	0.545487
-1.644817	0.556788
-1.775367	0.568499
-1.905917	0.580144
-2.036467	0.591819
-2.167016	0.603471
-2.297566	0.614871
-2.428116	0.626467
-2.558666	0.637933
-2.689215	0.649427
-2.819765	0.660592
-2.950315	0.671754
-3.080864	0.682731
-3.211414	0.693418
-3.341964	0.703896
-3.472514	0.714344
-3.603063	0.724354
-3.733613	0.734265
-3.864163	0.743946
-3.994713	0.753495
-4.125262	0.762858
-4.255812	0.771844
-4.386362	0.78072
-4.516911	0.789133
-4.647461	0.797531
-4.778011	0.805605
-4.908561	0.813378
-5.039110	0.821118
-5.169660	0.828597
-5.300210	0.835743
-5.430760	0.842993
-5.561309	0.849686
-5.691859	0.856188
-5.822409	0.862617
-5.952958	0.86871
-6.083508	0.874512
-6.214058	0.880284
-6.344608	0.885801
-6.475157	0.891101
-6.605707	0.896104
-6.736257	0.900906
-6.866807	0.905598
-6.997356	0.910177
-7.127906	0.91453
-7.258456	0.918724
-7.389005	0.922846
-7.519555	0.926599
-7.650105	0.930298
-7.780655	0.933788
-7.911204	0.93723
-8.041754	0.940428
-8.172304	0.943411
-8.302854	0.946408
-8.433403	0.949265
-8.563953	0.951961
-8.694503	0.954592
-8.825052	0.957116
-8.955602	0.959333
-9.086152	0.961548
-9.216702	0.963578
-9.347251	0.965658
-9.477801	0.967562
-9.608351	0.969455
-9.738901	0.971214
-9.869450	1
&
126.424465	5.96881e-16
126.293915	6.21249e-16
126.163366	6.46611e-16
126.032816	6.73009e-16
125.902266	7.00483e-16
125.771716	7.29079e-16
125.641167	7.58842e-16
125.510617	7.8982e-16
125.380067	8.22062e-16
125.249517	8.55619e-16
125.118968	8.90546e-16
124.988418	9.26898e-16
124.857868	9.64733e-16
124.727319	1.00411e-15
124.596769	1.0451e-15
124.466219	1.08776e-15
124.335669	1.13216e-15
124.205120	1.17837e-15
124.074570	1.22646e-15
123.944020	1.27652e-15
123.813470	1.32862e-15
123.682921	1.38285e-15
123.552371	1.43929e-15
123.421821	1.49803e-15
123.291272	1.55917e-15
123.160722	1.6228e-15
123.030172	1.68903e-15
122.899622	1.75796e-15
122.769073	1.8297e-15
122.638523	1.90437e-15
122.507973	1.98208e-15
122.377423	2.06296e-15
122.246874	2.14715e-15
122.116324	2.23477e-15
121.985774	2.32596e-15
121.855225	2.42087e-15
121.724675	2.51965e-15
121.594125	2.62247e-15
121.463575	2.72947e-15
121.333026	2.84084e-15
121.202476	2.95676e-15
121.071926	3.0774e-15
120.941376	3.20296e-15
120.810827	3.33364e-15
120.680277	3.46965e-15
120.549727	3.61121e-15
120.419178	3.75855e-15
120.288628	3.91189e-15
120.158078	4.07148e-15
120.027528	4.23759e-15
119.896979	4.41046e-15
119.766429	4.59039e-15
119.635879	4.77765e-15
119.505329	4.97255e-15
119.374780	5.1754e-15
119.244230	5.38652e-15
119.113680	5.60625e-15
118.983131	5.83493e-15
118.852581	6.07295e-15
118.722031	6.32066e-15
118.591481	6.57848e-15
118.460932	6.84681e-15
118.330382	7.12608e-15
118.199832	7.41673e-15
118.069282	7.71924e-15
117.938733	8.03407e-15
117.808183	8.36175e-15
117.677633	8.70278e-15
117.547084	9.05772e-15
117.416534	9.42712e-15
117.285984	9.81158e-15
117.155434	1.02117e-14
117.024885	1.06282e-14
116.894335	1.10616e-14
116.763785	1.15127e-14
116.633235	1.19822e-14
116.502686	1.24708e-14
116.372136	1.29793e-14
116.241586	1.35086e-14
116.111037	1.40594e-14
115.980487	1.46327e-14
115.849937	1.52293e-14
115.719387	1.58503e-14
115.588838	1.64966e-14
115.458288	1.71692e-14
115.327738	1.78692e-14
115.197188	1.85978e-14
115.066639	1.9356e-14
114.936089	2.01452e-14
114.805539	2.09665e-14
114.674990	2.18212e-14
114.544440	2.27109e-14
114.413890	2.36367e-14
114.283340	2.46003e-14
114.152791	2.56031e-14
114.022241	2.66468e-14
113.891691	2.77331e-14
113.761141	2.88636e-14
113.630592	3.00401e-14
113.500042	3.12646e-14
113.369492	3.2539e-14
113.238943	3.38653e-14
113.108393	3.52457e-14
112.977843	3.66822e-14
112.847293	3.81773e-14
112.716744	3.97334e-14
112.586194	4.13528e-14
112.455644	4.30381e-14
112.325094	4.47921e-14
112.194545	4.66176e-14
112.063995	4.85175e-14
111.933445	5.04947e-14
111.802896	5.25524e-14
111.672346	5.4694e-14
111.541796	5.69228e-14
111.411246	5.92424e-14
111.280697	6.16565e-14
111.150147	6.41689e-14
111.019597	6.67836e-14
110.889047	6.95048e-14
110.758498	7.23368e-14
110.627948	7.52841e-14
110.497398	7.83515e-14
110.366849	8.15438e-14
110.236299	8.48661e-14
110.105749	8.83237e-14
109.975199	9.19221e-14
109.844650	9.5667e-14
109.714100	9.95644e-14
109.583550	1.0362e-13
109.453000	1.07842e-13
109.322451	1.12235e-13
109.191901	1.16807e-13
109.061351	1.21565e-13
108.930802	1.26517e-13
108.800252	1.3167e-13
108.669702	1.37033e-13
108.539152	1.42615e-13
108.408603	1.48424e-13
108.278053	1.54469e-13
108.147503	1.60761e-13
108.016953	1.67308e-13
107.886404	1.74122e-13
107.755854	1.81213e-13
107.625304	1.88594e-13
107.494755	1.96274e-13
107.364205	2.04267e-13
107.233655	2.12585e-13
107.103105	2.21242e-13
106.972556	2.30252e-13
106.842006	2.39627e-13
106.711456	2.49385e-13
106.580906	2.5954e-13
106.450357	2.70107e-13
106.319807	2.81105e-13
106.189257	2.92551e-13
106.058708	3.04462e-13
105.928158	3.16858e-13
105.797608	3.29758e-13
105.667058	3.43183e-13
105.536509	3.57155e-13
105.405959	3.71695e-13
105.275409	3.86826e-13
105.144859	4.02573e-13
105.014310	4.18961e-13
104.883760	4.36016e-13
104.753210	4.53764e-13
104.622661	4.72235e-13
104.492111	4.91456e-13
104.361561	5.1146e-13
104.231011	5.32278e-13
104.100462	5.53942e-13
103.969912	5.76487e-13
103.839362	5.9995e-13
103.708812	6.24367e-13
103.578263	6.49777e-13
103.447713	6.7622e-13
103.317163	7.03739e-13
103.186614	7.32377e-13
103.056064	7.6218e-13
102.925514	7.93195e-13
102.794964	8.25471e-13
102.664415	8.5906e-13
102.533865	8.94014e-13
102.403315	9.3039e-13
102.272765	9.68245e-13
102.142216	1.00764e-12
102.011666	1.04864e-12
101.881116	1.0913e-12
101.750567	1.1357e-12
101.620017	1.1819e-12
101.489467	1.22998e-12
101.358917	1.28002e-12
101.228368	1.33209e-12
101.097818	1.38627e-12
100.967268	1.44266e-12
100.836718	1.50134e-12
100.706169	1.56241e-12
100.575619	1.62596e-12
100.445069	1.69209e-12
100.314520	1.76091e-12
100.183970	1.83253e-12
100.053420	1.90706e-12
99.922870	1.98462e-12
99.792321	2.06533e-12
99.661771	2.14932e-12
99.531221	2.23672e-12
99.400671	2.32767e-12
99.270122	2.42233e-12
99.139572	2.52082e-12
99.009022	2.62332e-12
98.878473	2.72999e-12
98.747923	2.84098e-12
98.617373	2.95649e-12
98.486823	3.07669e-12
98.356274	3.20178e-12
98.225724	3.33194e-12
98.095174	3.4674e-12
97.964624	3.60835e-12
97.834075	3.75504e-12
97.703525	3.90768e-12
97.572975	4.06652e-12
97.442426	4.23181e-12
97.311876	4.40382e-12
97.181326	4.58281e-12
97.050776	4.76908e-12
96.920227	4.96291e-12
96.789677	5.16461e-12
96.659127	5.3745e-12
96.528577	5.59291e-12
96.398028	5.8202e-12
96.267478	6.05671e-12
96.136928	6.30283e-12
96.006379	6.55894e-12
95.875829	6.82546e-12
95.745279	7.10279e-12
95.614729	7.39138e-12
95.484180	7.69169e-12
95.353630	8.00419e-12
95.223080	8.32938e-12
95.092530	8.66776e-12
94.961981	9.01989e-12
94.831431	9.38631e-12
94.700881	9.7676e-12
94.570332	1.01644e-11
94.439782	1.05772e-11
94.309232	1.10069e-11
94.178682	1.14539e-11
94.048133	1.19191e-11
93.917583	1.24032e-11
93.787033	1.2907e-11
93.656483	1.34311e-11
93.525934	1.39766e-11
93.395384	1.45442e-11
93.264834	1.51348e-11
93.134285	1.57494e-11
93.003735	1.63889e-11
92.873185	1.70543e-11
92.742635	1.77468e-11
92.612086	1.84673e-11
92.481536	1.92171e-11
92.350986	1.99973e-11
92.220436	2.08091e-11
92.089887	2.16539e-11
91.959337	2.25329e-11
91.828787	2.34476e-11
91.698238	2.43994e-11
91.567688	2.53897e-11
91.437138	2.64203e-11
91.306588	2.74926e-11
91.176039	2.86084e-11
91.045489	2.97695e-11
90.914939	3.09776e-11
90.784389	3.22348e-11
90.653840	3.35429e-11
90.523290	3.4904e-11
90.392740	3.63203e-11
90.262191	3.77941e-11
90.131641	3.93276e-11
90.001091	4.09232e-11
89.870541	4.25835e-11
89.739992	4.43112e-11
89.609442	4.61088e-11
89.478892	4.79793e-11
89.348342	4.99256e-11
89.217793	5.19508e-11
89.087243	5.40581e-11
88.956693	5.62508e-11
88.826144	5.85323e-11
88.695594	6.09063e-11
88.565044	6.33764e-11
88.434494	6.59467e-11
88.303945	6.8621e-11
88.173395	7.14037e-11
88.042845	7.42992e-11
87.912295	7.7312e-11
87.781746	8.04467e-11
87.651196	8.37085e-11
87.520646	8.71024e-11
87.390097	9.06338e-11
87.259547	9.43081e-11
87.128997	9.81313e-11
86.998447	1.02109e-10
86.867898	1.06248e-10
86.737348	1.10555e-10
86.606798	1.15036e-10
86.476248	1.19699e-10
86.345699	1.2455e-10
86.215149	1.29598e-10
86.084599	1.3485e-10
85.954050	1.40315e-10
85.823500	1.46001e-10
85.692950	1.51917e-10
85.562400	1.58072e-10
85.431851	1.64477e-10
85.301301	1.71141e-10
85.170751	1.78074e-10
85.040201	1.85289e-10
84.909652	1.92795e-10
84.779102	2.00605e-10
84.648552	2.08731e-10
84.518003	2.17185e-10
84.387453	2.25982e-10
84.256903	2.35135e-10
84.126353	2.44658e-10
83.995804	2.54566e-10
83.865254	2.64875e-10
83.734704	2.75601e-10
83.604154	2.86761e-10
83.473605	2.98372e-10
83.343055	3.10452e-10
83.212505	3.23022e-10
83.081956	3.36099e-10
82.951406	3.49706e-10
82.820856	3.63862e-10
82.690306	3.78591e-10
82.559757	3.93916e-10
82.429207	4.0986e-10
82.298657	4.26448e-10
82.168107	4.43707e-10
82.037558	4.61664e-10
81.907008	4.80346e-10
81.776458	4.99784e-10
81.645909	5.20007e-10
81.515359	5.41047e-10
81.384809	5.62938e-10
81.254259	5.85713e-10
81.123710	6.09409e-10
80.993160	6.34062e-10
80.862610	6.59711e-10
80.732060	6.86396e-10
80.601511	7.14159e-10
80.470961	7.43043e-10
80.340411	7.73094e-10
80.209862	8.04359e-10
80.079312	8.36887e-10
79.948762	8.70728e-10
79.818212	9.05936e-10
79.687663	9.42565e-10
79.557113	9.80673e-10
79.426563	1.02032e-09
79.296013	1.06157e-09
79.165464	1.10448e-09
79.034914	1.14913e-09
78.904364	1.19557e-09
78.773815	1.24389e-09
78.643265	1.29417e-09
78.512715	1.34647e-09
78.382165	1.40088e-09
78.251616	1.45749e-09
78.121066	1.51638e-09
77.990516	1.57764e-09
77.859966	1.64138e-09
77.729417	1.70769e-09
77.598867	1.77668e-09
77.468317	1.84845e-09
77.337768	1.92311e-09
77.207218	2.00078e-09
77.076668	2.08159e-09
76.946118	2.16565e-09
76.815569	2.25311e-09
76.685019	2.34409e-09
76.554469	2.43873e-09
76.423919	2.5372e-09
76.293370	2.63963e-09
76.162820	2.74619e-09
76.032270	2.85705e-09
75.901721	2.97237e-09
75.771171	3.09235e-09
75.640621	3.21715e-09
75.510071	3.34699e-09
75.379522	3.48205e-09
75.248972	3.62256e-09
75.118422	3.76873e-09
74.987872	3.92079e-09
74.857323	4.07897e-09
74.726773	4.24352e-09
74.596223	4.41469e-09
74.465674	4.59277e-09
74.335124	4.77801e-09
74.204574	4.97071e-09
74.074024	5.17117e-09
73.943475	5.37969e-09
73.812925	5.59661e-09
73.682375	5.82227e-09
73.551825	6.057e-09
73.421276	6.30118e-09
73.290726	6.55519e-09
73.160176	6.81942e-09
73.029627	7.09427e-09
72.899077	7.38019e-09
72.768527	7.67761e-09
72.637977	7.98699e-09
72.507428	8.30881e-09
72.376878	8.64357e-09
72.246328	8.9918e-09
72.115778	9.35403e-09
71.985229	9.73083e-09
71.854679	1.01228e-08
71.724129	1.05305e-08
71.593580	1.09545e-08
71.463030	1.13957e-08
71.332480	1.18545e-08
71.201930	1.23318e-08
71.071381	1.28283e-08
70.940831	1.33447e-08
70.810281	1.38819e-08
70.679731	1.44406e-08
70.549182	1.50218e-08
70.418632	1.56264e-08
70.288082	1.62552e-08
70.157533	1.69092e-08
70.026983	1.75895e-08
69.896433	1.82972e-08
69.765883	1.90332e-08
69.635334	1.97988e-08
69.504784	2.05951e-08
69.374234	2.14233e-08
69.243684	2.22848e-08
69.113135	2.31809e-08
68.982585	2.41129e-08
68.852035	2.50823e-08
68.721486	2.60905e-08
68.590936	2.71392e-08
68.460386	2.823e-08
68.329836	2.93645e-08
68.199287	3.05445e-08
68.068737	3.17718e-08
67.938187	3.30482e-08
67.807637	3.43759e-08
67.677088	3.57567e-08
67.546538	3.71929e-08
67.415988	3.86866e-08
67.285439	4.02402e-08
67.154889	4.18559e-08
67.024339	4.35364e-08
66.893789	4.52842e-08
66.763240	4.7102e-08
66.632690	4.89926e-08
66.502140	5.09588e-08
66.371590	5.30037e-08
66.241041	5.51305e-08
66.110491	5.73424e-08
65.979941	5.96428e-08
65.849392	6.20353e-08
65.718842	6.45234e-08
65.588292	6.7111e-08
65.457742	6.98022e-08
65.327193	7.26009e-08
65.196643	7.55116e-08
65.066093	7.85386e-08
64.935543	8.16866e-08
64.804994	8.49604e-08
64.674444	8.83651e-08
64.543894	9.19058e-08
64.413345	9.55879e-08
64.282795	9.94171e-08
64.152245	1.03399e-07
64.021695	1.0754e-07
63.891146	1.11847e-07
63.760596	1.16325e-07
63.630046	1.20983e-07
63.499496	1.25826e-07
63.368947	1.30862e-07
63.238397	1.36099e-07
63.107847	1.41545e-07
62.977298	1.47209e-07
62.846748	1.53098e-07
62.716198	1.59222e-07
62.585648	1.6559e-07
62.455099	1.72212e-07
62.324549	1.79098e-07
62.193999	1.86259e-07
62.063449	1.93705e-07
61.932900	2.01447e-07
61.802350	2.09498e-07
61.671800	2.17869e-07
61.541251	2.26573e-07
61.410701	2.35624e-07
61.280151	2.45036e-07
61.149601	2.54822e-07
61.019052	2.64997e-07
60.888502	2.75577e-07
60.757952	2.86578e-07
60.627402	2.98016e-07
60.496853	3.09909e-07
60.366303	3.22275e-07
60.235753	3.35132e-07
60.105204	3.48501e-07
59.974654	3.624e-07
59.844104	3.76852e-07
59.713554	3.91877e-07
59.583005	4.07499e-07
59.452455	4.23741e-07
59.321905	4.40628e-07
59.191355	4.58185e-07
59.060806	4.76439e-07
58.930256	4.95417e-07
58.799706	5.15147e-07
58.669157	5.3566e-07
58.538607	5.56986e-07
58.408057	5.79157e-07
58.277507	6.02207e-07
58.146958	6.26169e-07
58.016408	6.51081e-07
57.885858	6.76979e-07
57.755308	7.03903e-07
57.624759	7.31892e-07
57.494209	7.60989e-07
57.363659	7.91237e-07
57.233110	8.22682e-07
57.102560	8.55369e-07
56.972010	8.8935e-07
56.841460	9.24673e-07
56.710911	9.61391e-07
56.580361	9.99561e-07
56.449811	1.03924e-06
56.319261	1.08048e-06
56.188712	1.12335e-06
56.058162	1.16792e-06
55.927612	1.21424e-06
55.797063	1.26239e-06
55.666513	1.31243e-06
55.535963	1.36445e-06
55.405413	1.41852e-06
55.274864	1.47472e-06
55.144314	1.53314e-06
55.013764	1.59385e-06
54.883214	1.65695e-06
54.752665	1.72254e-06
54.622115	1.79071e-06
54.491565	1.86156e-06
54.361016	1.93519e-06
54.230466	2.01172e-06
54.099916	2.09125e-06
53.969366	2.17391e-06
53.838817	2.25981e-06
53.708267	2.34909e-06
53.577717	2.44187e-06
53.447167	2.53829e-06
53.316618	2.63848e-06
53.186068	2.74261e-06
53.055518	2.85082e-06
52.924969	2.96326e-06
52.794419	3.08011e-06
52.663869	3.20153e-06
52.533319	3.3277e-06
52.402770	3.45881e-06
52.272220	3.59504e-06
52.141670	3.7366e-06
52.011120	3.88369e-06
51.880571	4.03652e-06
51.750021	4.19531e-06
51.619471	4.3603e-06
51.488922	4.53173e-06
51.358372	4.70984e-06
51.227822	4.89489e-06
51.097272	5.08715e-06
50.966723	5.28689e-06
50.836173	5.4944e-06
50.705623	5.70999e-06
50.575073	5.93396e-06
50.444524	6.16663e-06
50.313974	6.40834e-06
50.183424	6.65943e-06
50.052875	6.92026e-06
49.922325	7.19121e-06
49.791775	7.47266e-06
49.661225	7.76501e-06
49.530676	8.06869e-06
49.400126	8.38411e-06
49.269576	8.71174e-06
49.139026	9.05203e-06
49.008477	9.40546e-06
48.877927	9.77255e-06
48.747377	1.01538e-05
48.616828	1.05497e-05
48.486278	1.09609e-05
48.355728	1.1388e-05
48.225178	1.18315e-05
48.094629	1.2292e-05
47.964079	1.27702e-05
47.833529	1.32669e-05
47.702979	1.37825e-05
47.572430	1.4318e-05
47.441880	1.48739e-05
47.311330	1.54512e-05
47.180781	1.60506e-05
47.050231	1.66728e-05
46.919681	1.73189e-05
46.789131	1.79896e-05
46.658582	1.86859e-05
46.528032	1.94088e-05
46.397482	2.01592e-05
46.266932	2.09381e-05
46.136383	2.17467e-05
46.005833	2.25859e-05
45.875283	2.3457e-05
45.744734	2.43612e-05
45.614184	2.52995e-05
45.483634	2.62734e-05
45.353084	2.72841e-05
45.222535	2.83329e-05
45.091985	2.94213e-05
44.961435	3.05507e-05
44.830885	3.17226e-05
44.700336	3.29385e-05
44.569786	3.42001e-05
44.439236	3.5509e-05
44.308687	3.68669e-05
44.178137	3.82756e-05
44.047587	3.97369e-05
43.917037	4.12527e-05
43.786488	4.2825e-05
43.655938	4.44557e-05
43.525388	4.6147e-05
43.394838	4.7901e-05
43.264289	4.972e-05
43.133739	5.16061e-05
43.003189	5.35619e-05
42.872640	5.55897e-05
42.742090	5.76921e-05
42.611540	5.98716e-05
42.480990	6.2131e-05
42.350441	6.4473e-05
42.219891	6.69004e-05
42.089341	6.94163e-05
41.958791	7.20235e-05
41.828242	7.47252e-05
41.697692	7.75247e-05
41.567142	8.04251e-05
41.436593	8.343e-05
41.306043	8.65427e-05
41.175493	8.97668e-05
41.044943	9.3106e-05
40.914394	9.65641e-05
40.783844	0.000100145
40.653294	0.000103852
40.522744	0.00010769
40.392195	0.000111663
40.261645	0.000115775
40.131095	0.000120031
40.000546	0.000124434
39.869996	0.00012899
39.739446	0.000133702
39.608896	0.000138577
39.478347	0.000143617
39.347797	0.000148829
39.217247	0.000154216
39.086697	0.000159784
38.956148	0.000165539
38.825598	0.000171484
38.695048	0.000177625
38.564499	0.000183966
38.433949	0.000190514
38.303399	0.000197272
38.172849	0.000204246
38.042300	0.00021144
37.911750	0.000218859
37.781200	0.000226508
37.650650	0.000234391
37.520101	0.000242512
37.389551	0.000250875
37.259001	0.000259482
37.128452	0.000268338
36.997902	0.000277444
36.867352	0.000286802
36.736802	0.000296413
36.606253	0.000306278
36.475703	0.000316394
36.345153	0.000326761
36.214603	0.000337374
36.084054	0.000348226
35.953504	0.000359312
35.822954	0.000370619
35.692405	0.000382135
35.561855	0.00039384
35.431305	0.000405713
35.300755	0.000417724
35.170206	0.000429836
35.039656	0.000442
34.909106	0.000454153
34.778556	0.000466212
34.648007	0.000478061
34.517457	0.000489534
34.386907	0.000500368
34.256358	0.000510078
&
