# Supplementary material for: Estimating the power of sequence covariation for detecting conserved RNA structure
Source: Bioinformatics. 2020 Feb 7;36(10):3072–6. doi: 10.1093/bioinformatics/btaa080 (PMC7214042; doi:10.1093/bioinformatics/btaa080)
Supplement: btaa080_Supplementary_Data [file btaa080_supplementary_data.zip › btaa080-Suppl_Data/data/alignments/XIST_Rivas19/R-scape/XIST_h5_intron2-exon3-intron3_19266-19553.surv]

&
43.544758	2.77423e-05
40.090257	5.54847e-05
37.167219	8.3227e-05
36.502892	0.000110969
34.775641	0.000138712
34.642776	0.000166454
34.509910	0.000194196
34.377045	0.000221939
34.244180	0.000249681
33.048391	0.000277423
32.649795	0.000305166
32.118333	0.00036065
30.656814	0.000388393
30.125352	0.000416135
29.726756	0.00047162
29.593891	0.000499362
29.461025	0.000527104
28.929563	0.000554847
28.663833	0.000582589
28.530967	0.000610331
28.265236	0.000638074
28.132371	0.000665816
27.866640	0.000693558
27.733775	0.000749043
27.335179	0.000776785
27.069448	0.000804528
26.803717	0.000860012
26.670852	0.000915497
26.537986	0.000943239
26.405121	0.000970982
26.272255	0.00102647
25.873659	0.00108195
25.607928	0.00110969
25.475063	0.00113744
25.076467	0.00116518
24.943601	0.00122066
24.810736	0.00127615
24.545005	0.00130389
24.412140	0.00135937
24.279274	0.00138712
24.146409	0.0014426
24.013544	0.00147034
23.880678	0.00149809
23.747813	0.00152583
23.614947	0.00158131
23.482082	0.0016368
23.349216	0.00169228
23.216351	0.00174777
23.083486	0.00177551
22.817755	0.00188648
22.684889	0.00191422
22.552024	0.00196971
22.419159	0.00202519
22.286293	0.00210842
22.153428	0.00224713
22.020562	0.0023581
21.754832	0.00238584
21.621966	0.00249681
21.489101	0.00255229
21.356235	0.00263552
21.223370	0.00271875
21.090505	0.00277423
20.957639	0.0028852
20.824774	0.00294069
20.691908	0.00302391
20.559043	0.00310714
20.426178	0.00316263
20.293312	0.00335682
20.160447	0.00349553
20.027581	0.00357876
19.894716	0.00368973
19.761851	0.00382844
19.628985	0.00396715
19.496120	0.0039949
19.363254	0.00405038
19.230389	0.00410586
19.097524	0.00421683
18.964658	0.00427232
18.831793	0.00443877
18.698927	0.00457748
18.566062	0.00479942
18.433197	0.00485491
18.300331	0.00507685
18.167466	0.00518782
18.034600	0.0052433
17.901735	0.00535427
17.768870	0.00563169
17.636004	0.00574266
17.503139	0.0059646
17.370273	0.00607557
17.237408	0.0061588
17.104542	0.00629751
16.971677	0.00646396
16.838812	0.00665816
16.705946	0.00685236
16.573081	0.00704655
16.440215	0.0074072
16.307350	0.00762914
16.174485	0.00779559
16.041619	0.00804528
15.908754	0.00821173
15.775888	0.00854464
15.643023	0.00873883
15.510158	0.009044
15.377292	0.00934916
15.244427	0.00979304
15.111561	0.0100705
14.978696	0.0102924
14.845831	0.0107085
14.712965	0.0110414
14.580100	0.0113189
14.447234	0.0116795
14.314369	0.0121511
14.181504	0.0126228
14.048638	0.0131776
13.915773	0.0137047
13.782907	0.0140931
13.650042	0.0145925
13.517177	0.0150086
13.384311	0.015397
13.251446	0.0160628
13.118580	0.0165622
12.985715	0.0172002
12.852850	0.0177828
12.719984	0.0182822
12.587119	0.0192254
12.454253	0.0198913
12.321388	0.0205848
12.188523	0.0213616
12.055657	0.0220829
11.922792	0.0230539
11.789926	0.0238861
11.657061	0.0246907
11.524196	0.0257726
11.391330	0.0268268
11.258465	0.0276036
11.125599	0.0287133
10.992734	0.0297953
10.859868	0.0308217
10.727003	0.0319037
10.594138	0.0328192
10.461272	0.0340953
10.328407	0.0355379
10.195541	0.0364812
10.062676	0.0377851
9.929811	0.0392277
9.796945	0.0402541
9.664080	0.0414193
9.531214	0.0426677
9.398349	0.0439716
9.265484	0.0449426
9.132618	0.0463852
8.999753	0.0479665
8.866887	0.0492981
8.734022	0.0504633
8.601157	0.0520724
8.468291	0.0533208
8.335426	0.0550685
8.202560	0.0562892
8.069695	0.0579537
7.936830	0.0598957
7.803964	0.0618377
7.671099	0.0638906
7.538233	0.0658603
7.405368	0.0679687
7.272503	0.0701604
7.139637	0.0723243
7.006772	0.0746824
6.873906	0.0769572
6.741041	0.0794263
6.608176	0.0817844
6.475310	0.0844199
6.342445	0.0870277
6.209579	0.0896077
6.076714	0.092049
5.943849	0.0954614
5.810983	0.098513
5.678118	0.101676
5.545252	0.105005
5.412387	0.108694
5.279522	0.111746
5.146656	0.115269
5.013791	0.118377
4.880925	0.121983
4.748060	0.125229
4.615194	0.12903
4.482329	0.132664
4.349464	0.136215
4.216598	0.140654
4.083733	0.144621
3.950867	0.148421
3.818002	0.152527
3.685137	0.15766
3.552271	0.161682
3.419406	0.167064
3.286540	0.171808
3.153675	0.176497
3.020810	0.180908
2.887944	0.186123
2.755079	0.191339
2.622213	0.196554
2.489348	0.201853
2.356483	0.207929
2.223617	0.213699
2.090752	0.219886
1.957886	0.226405
1.825021	0.232508
1.692156	0.239472
1.559290	0.246546
1.426425	0.253565
1.293559	0.2605
1.160694	0.26763
1.027829	0.275786
0.894963	0.284192
0.762098	0.292043
0.629232	0.300006
0.496367	0.308717
0.363502	0.317816
0.230636	0.327415
0.097771	0.34026
-0.035095	0.387311
-0.167960	0.416274
-0.300825	0.438911
-0.433691	0.457832
-0.566556	0.475892
-0.699422	0.494673
-0.832287	0.514371
-0.965153	0.53379
-1.098018	0.553959
-1.230883	0.57532
-1.363749	0.595017
-1.496614	0.614964
-1.629480	0.634217
-1.762345	0.653221
-1.895210	0.673889
-2.028076	0.690673
-2.160941	0.707429
-2.293807	0.724186
-2.426672	0.739222
-2.559537	0.752871
-2.692403	0.766937
-2.825268	0.779615
-2.958134	0.793458
-3.090999	0.806331
-3.223864	0.81851
-3.356730	0.829412
-3.489595	0.840065
-3.622461	0.849803
-3.755326	0.859707
-3.888191	0.868585
-4.021057	0.876741
-4.153922	0.884509
-4.286788	0.891888
-4.419653	0.899129
-4.552518	0.905815
-4.685384	0.912085
-4.818249	0.91705
-4.951115	0.923043
-5.083980	0.928647
-5.216845	0.933807
-5.349711	0.938384
-5.482576	0.943211
-5.615442	0.947317
-5.748307	0.951284
-5.881172	0.954558
-6.014038	0.957804
-6.146903	0.960689
-6.279769	0.963519
-6.412634	0.966127
-6.545499	0.96854
-6.678365	0.970787
-6.811230	0.973478
-6.944096	0.975587
-7.076961	0.977445
-7.209827	0.979138
-7.342692	0.980858
-7.475557	0.9823
-7.608423	0.983715
-7.741288	0.984853
-7.874154	0.985796
-8.007019	0.986739
-8.139884	0.987571
-8.272750	0.988709
-8.405615	0.989402
-8.538481	0.990457
-8.671346	0.991261
-8.804211	0.992177
-8.937077	0.99287
-9.069942	0.993508
-9.202808	0.994091
-9.335673	0.99459
-9.468538	0.995062
-9.601404	0.995589
-9.734269	0.99595
-9.867135	0.996393
-10.000000	1
&
58.292818	1.38712e-06
54.173990	2.77423e-06
53.111067	4.16135e-06
50.453759	5.54847e-06
49.257970	9.70982e-06
48.992240	1.10969e-05
48.726509	1.2484e-05
47.929316	1.38712e-05
47.530720	1.52583e-05
47.264989	1.80325e-05
46.600662	1.94196e-05
46.334931	2.08067e-05
45.936335	2.21939e-05
45.803470	2.3581e-05
45.537739	2.77423e-05
45.404874	3.05166e-05
44.341950	3.46779e-05
44.209085	3.88393e-05
44.076220	4.02264e-05
43.810489	4.30006e-05
43.677623	4.43877e-05
43.411893	4.57748e-05
43.146162	4.99362e-05
43.013296	5.27104e-05
42.880431	5.68718e-05
42.481835	5.9646e-05
41.950373	6.51945e-05
41.817508	6.79687e-05
41.684642	6.93558e-05
41.286046	7.07429e-05
41.153181	7.49043e-05
41.020315	7.76785e-05
40.887450	8.04528e-05
40.754584	8.60012e-05
40.621719	8.73883e-05
40.488854	9.01626e-05
40.355988	9.43239e-05
40.223123	9.5711e-05
40.090257	9.84853e-05
39.824527	9.98724e-05
39.691661	0.00010126
39.558796	0.000102647
39.425930	0.000105421
39.293065	0.000106808
39.160200	0.000109582
39.027334	0.000110969
38.761603	0.000116518
38.628738	0.000122066
38.495873	0.000123453
38.363007	0.000129002
38.230142	0.000135937
38.097276	0.00014426
37.964411	0.000151196
37.831546	0.000155357
37.698680	0.000159518
37.565815	0.000160906
37.432949	0.000172002
37.300084	0.000180325
37.167219	0.000185874
37.034353	0.000190035
36.901488	0.000195583
36.768622	0.000202519
36.635757	0.000205293
36.502892	0.000209455
36.370026	0.000213616
36.237161	0.00021639
36.104295	0.000227487
35.971430	0.000231648
35.838565	0.000238584
35.705699	0.000246907
35.572834	0.000255229
35.439968	0.000260778
35.307103	0.000269101
35.174237	0.00027881
35.041372	0.000281585
34.908507	0.000292682
34.775641	0.000303779
34.642776	0.00030794
34.509910	0.000310714
34.377045	0.000321811
34.244180	0.000338456
34.111314	0.000348166
33.978449	0.000359263
33.845583	0.000368973
33.712718	0.000374521
33.579853	0.000381457
33.446987	0.000388393
33.314122	0.000393941
33.181256	0.000400877
33.048391	0.000407812
32.915526	0.000421683
32.782660	0.000438329
32.649795	0.000450813
32.516929	0.000466071
32.384064	0.000482717
32.251199	0.000500749
32.118333	0.000516007
31.985468	0.000538201
31.852602	0.000552072
31.719737	0.000565944
31.586872	0.000581202
31.454006	0.000603396
31.321141	0.000622815
31.188275	0.000635299
31.055410	0.000645009
30.922545	0.000665816
30.789679	0.0006783
30.656814	0.000699107
30.523948	0.000721301
30.391083	0.00075043
30.258218	0.000767075
30.125352	0.000800366
29.992487	0.000826721
29.859621	0.000846141
29.726756	0.000869722
29.593891	0.000891916
29.461025	0.000916884
29.328160	0.000943239
29.195294	0.000968207
29.062429	0.000994563
28.929563	0.00103895
28.796698	0.00107085
28.663833	0.0010986
28.530967	0.00112773
28.398102	0.00116379
28.265236	0.00120124
28.132371	0.00124424
27.999506	0.00128031
27.866640	0.00132053
27.733775	0.00134273
27.600909	0.00136631
27.468044	0.00141208
27.335179	0.00145509
27.202313	0.00149809
27.069448	0.00153693
26.936582	0.00156883
26.803717	0.00161876
26.670852	0.00167009
26.537986	0.00171031
26.405121	0.00174777
26.272255	0.00180325
26.139390	0.00184486
26.006525	0.00190174
25.873659	0.00195306
25.740794	0.00200577
25.607928	0.00207235
25.475063	0.0021209
25.342198	0.00218332
25.209332	0.00225823
25.076467	0.00231787
24.943601	0.00237613
24.810736	0.0024441
24.677871	0.00251346
24.545005	0.0025842
24.412140	0.00264939
24.279274	0.00271875
24.146409	0.00279781
24.013544	0.00288243
23.880678	0.00296704
23.747813	0.00306137
23.614947	0.00313766
23.482082	0.00321811
23.349216	0.0033166
23.216351	0.00344144
23.083486	0.00353576
22.950620	0.00363425
22.817755	0.00375354
22.684889	0.00389225
22.552024	0.00399351
22.419159	0.0041239
22.286293	0.00424596
22.153428	0.00437497
22.020562	0.00450813
21.887697	0.00463019
21.754832	0.00476197
21.621966	0.00491178
21.489101	0.00504356
21.356235	0.00518227
21.223370	0.00533485
21.090505	0.0055013
20.957639	0.00566221
20.824774	0.00582173
20.691908	0.00600899
20.559043	0.00616989
20.426178	0.00633774
20.293312	0.00649725
20.160447	0.0066748
20.027581	0.00685652
19.894716	0.00703129
19.761851	0.00721994
19.628985	0.00741969
19.496120	0.00763053
19.363254	0.00783443
19.230389	0.00803695
19.097524	0.00825473
18.964658	0.0084517
18.831793	0.00866948
18.698927	0.008915
18.566062	0.00913
18.433197	0.00936858
18.300331	0.00961827
18.167466	0.0098624
18.034600	0.0101551
17.901735	0.0104103
17.768870	0.0107543
17.636004	0.0110747
17.503139	0.0114257
17.370273	0.011717
17.237408	0.0120263
17.104542	0.0123398
16.971677	0.0126935
16.838812	0.0130278
16.705946	0.0133746
16.573081	0.0137422
16.440215	0.0140834
16.307350	0.0144857
16.174485	0.0148685
16.041619	0.0152444
15.908754	0.0156536
15.775888	0.016085
15.643023	0.016533
15.510158	0.0169811
15.377292	0.0174888
15.244427	0.0179396
15.111561	0.0184445
14.978696	0.0189411
14.845831	0.0194432
14.712965	0.0200508
14.580100	0.0205793
14.447234	0.0211341
14.314369	0.0217167
14.181504	0.0223423
14.048638	0.0229332
13.915773	0.0235727
13.782907	0.0242829
13.650042	0.0249667
13.517177	0.0256672
13.384311	0.0264204
13.251446	0.0272083
13.118580	0.0280558
12.985715	0.0288603
12.852850	0.0297023
12.719984	0.0305929
12.587119	0.0315208
12.454253	0.0324599
12.321388	0.0333518
12.188523	0.0343228
12.055657	0.0353299
11.922792	0.0363591
11.789926	0.0374286
11.657061	0.0385244
11.524196	0.039598
11.391330	0.0407341
11.258465	0.04192
11.125599	0.0431102
10.992734	0.04436
10.859868	0.0456195
10.727003	0.0468443
10.594138	0.048151
10.461272	0.0495853
10.328407	0.0510237
10.195541	0.0524053
10.062676	0.0538451
9.929811	0.0553335
9.796945	0.0568315
9.664080	0.0583643
9.531214	0.0599442
9.398349	0.0616171
9.265484	0.0632303
9.132618	0.0649809
8.999753	0.0667106
8.866887	0.068543
8.734022	0.07041
8.601157	0.0724741
8.468291	0.0745492
8.335426	0.0765022
8.202560	0.0785843
8.069695	0.0806594
7.936830	0.0828455
7.803964	0.0851773
7.671099	0.0875007
7.538233	0.0899018
7.405368	0.0923154
7.272503	0.0947858
7.139637	0.0972993
7.006772	0.099914
6.873906	0.102652
6.741041	0.105406
6.608176	0.108253
6.475310	0.111022
6.342445	0.113946
6.209579	0.116931
6.076714	0.120004
5.943849	0.123105
5.810983	0.126366
5.678118	0.129537
5.545252	0.132894
5.412387	0.136193
5.279522	0.139669
5.146656	0.143254
5.013791	0.146964
4.880925	0.150662
4.748060	0.154376
4.615194	0.158237
4.482329	0.162171
4.349464	0.166222
4.216598	0.170461
4.083733	0.174773
3.950867	0.179193
3.818002	0.183658
3.685137	0.188086
3.552271	0.192752
3.419406	0.197616
3.286540	0.202593
3.153675	0.207614
3.020810	0.212777
2.887944	0.218143
2.755079	0.223562
2.622213	0.229002
2.489348	0.234531
2.356483	0.240348
2.223617	0.246192
2.090752	0.252207
1.957886	0.258489
1.825021	0.26486
1.692156	0.271381
1.559290	0.278081
1.426425	0.284903
1.293559	0.291894
1.160694	0.298967
1.027829	0.306385
0.894963	0.31382
0.762098	0.321559
0.629232	0.329532
0.496367	0.33775
0.363502	0.346306
0.230636	0.35536
0.097771	0.365096
-0.035095	0.379602
-0.167960	0.396658
-0.300825	0.411225
-0.433691	0.425426
-0.566556	0.440154
-0.699422	0.455367
-0.832287	0.471231
-0.965153	0.487669
-1.098018	0.504389
-1.230883	0.521776
-1.363749	0.538756
-1.496614	0.555902
-1.629480	0.572985
-1.762345	0.589721
-1.895210	0.606304
-2.028076	0.622577
-2.160941	0.63861
-2.293807	0.654314
-2.426672	0.669578
-2.559537	0.684509
-2.692403	0.698802
-2.825268	0.712691
-2.958134	0.726472
-3.090999	0.739437
-3.223864	0.75212
-3.356730	0.764251
-3.489595	0.776142
-3.622461	0.787348
-3.755326	0.79853
-3.888191	0.809321
-4.021057	0.819316
-4.153922	0.828995
-4.286788	0.838216
-4.419653	0.847198
-4.552518	0.855684
-4.685384	0.863652
-4.818249	0.871459
-4.951115	0.878894
-5.083980	0.886166
-5.216845	0.892971
-5.349711	0.899319
-5.482576	0.905456
-5.615442	0.911148
-5.748307	0.916547
-5.881172	0.921743
-6.014038	0.926691
-6.146903	0.931209
-6.279769	0.935639
-6.412634	0.939778
-6.545499	0.943659
-6.678365	0.947344
-6.811230	0.950799
-6.944096	0.953985
-7.076961	0.957116
-7.209827	0.960122
-7.342692	0.962875
-7.475557	0.965396
-7.608423	0.967723
-7.741288	0.969984
-7.874154	0.97212
-8.007019	0.974091
-8.139884	0.975963
-8.272750	0.977719
-8.405615	0.979307
-8.538481	0.980856
-8.671346	0.982199
-8.804211	0.983549
-8.937077	0.984846
-9.069942	0.986021
-9.202808	0.98715
-9.335673	0.988137
-9.468538	0.989092
-9.601404	0.989984
-9.734269	0.990788
-9.867135	0.991572
-10.000000	1
&
127.781424	5.02246e-14
127.648559	5.18927e-14
127.515694	5.36163e-14
127.382828	5.53971e-14
127.249963	5.7237e-14
127.117097	5.9138e-14
126.984232	6.11021e-14
126.851366	6.31314e-14
126.718501	6.52281e-14
126.585636	6.73944e-14
126.452770	6.96327e-14
126.319905	7.19452e-14
126.187039	7.43346e-14
126.054174	7.68032e-14
125.921309	7.93538e-14
125.788443	8.19891e-14
125.655578	8.47119e-14
125.522712	8.7525e-14
125.389847	9.04316e-14
125.256982	9.34346e-14
125.124116	9.65373e-14
124.991251	9.9743e-14
124.858385	1.03055e-13
124.725520	1.06477e-13
124.592655	1.10013e-13
124.459789	1.13666e-13
124.326924	1.1744e-13
124.194058	1.2134e-13
124.061193	1.25369e-13
123.928328	1.29532e-13
123.795462	1.33833e-13
123.662597	1.38276e-13
123.529731	1.42868e-13
123.396866	1.47611e-13
123.264001	1.52512e-13
123.131135	1.57576e-13
122.998270	1.62808e-13
122.865404	1.68213e-13
122.732539	1.73798e-13
122.599674	1.79568e-13
122.466808	1.8553e-13
122.333943	1.91689e-13
122.201077	1.98053e-13
122.068212	2.04628e-13
121.935347	2.11421e-13
121.802481	2.1844e-13
121.669616	2.25692e-13
121.536750	2.33184e-13
121.403885	2.40925e-13
121.271020	2.48923e-13
121.138154	2.57186e-13
121.005289	2.65724e-13
120.872423	2.74545e-13
120.739558	2.83658e-13
120.606692	2.93074e-13
120.473827	3.02802e-13
120.340962	3.12853e-13
120.208096	3.23238e-13
120.075231	3.33967e-13
119.942365	3.45052e-13
119.809500	3.56505e-13
119.676635	3.68338e-13
119.543769	3.80564e-13
119.410904	3.93195e-13
119.278038	4.06245e-13
119.145173	4.19729e-13
119.012308	4.33659e-13
118.879442	4.48052e-13
118.746577	4.62922e-13
118.613711	4.78286e-13
118.480846	4.94159e-13
118.347981	5.10559e-13
118.215115	5.27503e-13
118.082250	5.45009e-13
117.949384	5.63096e-13
117.816519	5.81783e-13
117.683654	6.01089e-13
117.550788	6.21036e-13
117.417923	6.41645e-13
117.285057	6.62938e-13
117.152192	6.84936e-13
117.019327	7.07665e-13
116.886461	7.31147e-13
116.753596	7.55408e-13
116.620730	7.80474e-13
116.487865	8.06371e-13
116.355000	8.33127e-13
116.222134	8.60771e-13
116.089269	8.89331e-13
115.956403	9.18839e-13
115.823538	9.49326e-13
115.690673	9.80823e-13
115.557807	1.01337e-12
115.424942	1.04699e-12
115.292076	1.08172e-12
115.159211	1.11761e-12
115.026346	1.15469e-12
114.893480	1.193e-12
114.760615	1.23258e-12
114.627749	1.27347e-12
114.494884	1.31571e-12
114.362018	1.35936e-12
114.229153	1.40446e-12
114.096288	1.45105e-12
113.963422	1.49918e-12
113.830557	1.54891e-12
113.697691	1.60029e-12
113.564826	1.65338e-12
113.431961	1.70822e-12
113.299095	1.76489e-12
113.166230	1.82343e-12
113.033364	1.88391e-12
112.900499	1.9464e-12
112.767634	2.01096e-12
112.634768	2.07766e-12
112.501903	2.14657e-12
112.369037	2.21776e-12
112.236172	2.29132e-12
112.103307	2.36731e-12
111.970441	2.44583e-12
111.837576	2.52694e-12
111.704710	2.61075e-12
111.571845	2.69733e-12
111.438980	2.78679e-12
111.306114	2.8792e-12
111.173249	2.97469e-12
111.040383	3.07333e-12
110.907518	3.17525e-12
110.774653	3.28055e-12
110.641787	3.38933e-12
110.508922	3.50172e-12
110.376056	3.61784e-12
110.243191	3.7378e-12
110.110326	3.86174e-12
109.977460	3.98979e-12
109.844595	4.12209e-12
109.711729	4.25876e-12
109.578864	4.39997e-12
109.445999	4.54585e-12
109.313133	4.69658e-12
109.180268	4.85229e-12
109.047402	5.01317e-12
108.914537	5.17937e-12
108.781672	5.35109e-12
108.648806	5.52849e-12
108.515941	5.71178e-12
108.383075	5.90113e-12
108.250210	6.09676e-12
108.117344	6.29888e-12
107.984479	6.50769e-12
107.851614	6.72342e-12
107.718748	6.94629e-12
107.585883	7.17655e-12
107.453017	7.41444e-12
107.320152	7.66021e-12
107.187287	7.91413e-12
107.054421	8.17645e-12
106.921556	8.44747e-12
106.788690	8.72746e-12
106.655825	9.01674e-12
106.522960	9.31559e-12
106.390094	9.62434e-12
106.257229	9.94332e-12
106.124363	1.02729e-11
105.991498	1.06133e-11
105.858633	1.09651e-11
105.725767	1.13285e-11
105.592902	1.17039e-11
105.460036	1.20918e-11
105.327171	1.24925e-11
105.194306	1.29065e-11
105.061440	1.33342e-11
104.928575	1.3776e-11
104.795709	1.42325e-11
104.662844	1.47041e-11
104.529979	1.51914e-11
104.397113	1.56947e-11
104.264248	1.62148e-11
104.131382	1.6752e-11
103.998517	1.73071e-11
103.865652	1.78805e-11
103.732786	1.84729e-11
103.599921	1.9085e-11
103.467055	1.97173e-11
103.334190	2.03705e-11
103.201325	2.10454e-11
103.068459	2.17426e-11
102.935594	2.24629e-11
102.802728	2.3207e-11
102.669863	2.39758e-11
102.536998	2.47701e-11
102.404132	2.55906e-11
102.271267	2.64383e-11
102.138401	2.73141e-11
102.005536	2.82188e-11
101.872670	2.91535e-11
101.739805	3.01192e-11
101.606940	3.11168e-11
101.474074	3.21474e-11
101.341209	3.32122e-11
101.208343	3.43122e-11
101.075478	3.54486e-11
100.942613	3.66226e-11
100.809747	3.78355e-11
100.676882	3.90885e-11
100.544016	4.0383e-11
100.411151	4.17204e-11
100.278286	4.3102e-11
100.145420	4.45293e-11
100.012555	4.60039e-11
99.879689	4.75272e-11
99.746824	4.9101e-11
99.613959	5.07268e-11
99.481093	5.24065e-11
99.348228	5.41417e-11
99.215362	5.59344e-11
99.082497	5.77864e-11
98.949632	5.96996e-11
98.816766	6.16762e-11
98.683901	6.37181e-11
98.551035	6.58277e-11
98.418170	6.8007e-11
98.285305	7.02584e-11
98.152439	7.25843e-11
98.019574	7.49871e-11
97.886708	7.74695e-11
97.753843	8.00339e-11
97.620978	8.26832e-11
97.488112	8.54201e-11
97.355247	8.82476e-11
97.222381	9.11686e-11
97.089516	9.41862e-11
96.956651	9.73036e-11
96.823785	1.00524e-10
96.690920	1.03851e-10
96.558054	1.07288e-10
96.425189	1.10839e-10
96.292323	1.14507e-10
96.159458	1.18297e-10
96.026593	1.22212e-10
95.893727	1.26256e-10
95.760862	1.30434e-10
95.627996	1.3475e-10
95.495131	1.39209e-10
95.362266	1.43816e-10
95.229400	1.48574e-10
95.096535	1.5349e-10
94.963669	1.58569e-10
94.830804	1.63815e-10
94.697939	1.69235e-10
94.565073	1.74834e-10
94.432208	1.80619e-10
94.299342	1.86594e-10
94.166477	1.92767e-10
94.033612	1.99144e-10
93.900746	2.05732e-10
93.767881	2.12538e-10
93.635015	2.19568e-10
93.502150	2.26831e-10
93.369285	2.34335e-10
93.236419	2.42086e-10
93.103554	2.50093e-10
92.970688	2.58365e-10
92.837823	2.6691e-10
92.704958	2.75738e-10
92.572092	2.84857e-10
92.439227	2.94278e-10
92.306361	3.0401e-10
92.173496	3.14064e-10
92.040631	3.2445e-10
91.907765	3.35179e-10
91.774900	3.46263e-10
91.642034	3.57713e-10
91.509169	3.69541e-10
91.376304	3.8176e-10
91.243438	3.94383e-10
91.110573	4.07423e-10
90.977707	4.20893e-10
90.844842	4.34809e-10
90.711977	4.49184e-10
90.579111	4.64034e-10
90.446246	4.79374e-10
90.313380	4.95222e-10
90.180515	5.11593e-10
90.047649	5.28504e-10
89.914784	5.45974e-10
89.781919	5.64021e-10
89.649053	5.82664e-10
89.516188	6.01923e-10
89.383322	6.21818e-10
89.250457	6.4237e-10
89.117592	6.636e-10
88.984726	6.85531e-10
88.851861	7.08187e-10
88.718995	7.31591e-10
88.586130	7.55767e-10
88.453265	7.80742e-10
88.320399	8.06541e-10
88.187534	8.33192e-10
88.054668	8.60723e-10
87.921803	8.89163e-10
87.788938	9.18542e-10
87.656072	9.4889e-10
87.523207	9.8024e-10
87.390341	1.01263e-09
87.257476	1.04608e-09
87.124611	1.08064e-09
86.991745	1.11634e-09
86.858880	1.15321e-09
86.726014	1.19131e-09
86.593149	1.23066e-09
86.460284	1.27131e-09
86.327418	1.3133e-09
86.194553	1.35668e-09
86.061687	1.40148e-09
85.928822	1.44777e-09
85.795957	1.49558e-09
85.663091	1.54497e-09
85.530226	1.596e-09
85.397360	1.6487e-09
85.264495	1.70314e-09
85.131630	1.75938e-09
84.998764	1.81747e-09
84.865899	1.87748e-09
84.733033	1.93947e-09
84.600168	2.00351e-09
84.467303	2.06965e-09
84.334437	2.13798e-09
84.201572	2.20856e-09
84.068706	2.28147e-09
83.935841	2.35678e-09
83.802975	2.43458e-09
83.670110	2.51494e-09
83.537245	2.59795e-09
83.404379	2.6837e-09
83.271514	2.77228e-09
83.138648	2.86378e-09
83.005783	2.95829e-09
82.872918	3.05592e-09
82.740052	3.15676e-09
82.607187	3.26094e-09
82.474321	3.36854e-09
82.341456	3.47969e-09
82.208591	3.59451e-09
82.075725	3.71311e-09
81.942860	3.83562e-09
81.809994	3.96216e-09
81.677129	4.09288e-09
81.544264	4.2279e-09
81.411398	4.36738e-09
81.278533	4.51145e-09
81.145667	4.66026e-09
81.012802	4.81398e-09
80.879937	4.97276e-09
80.747071	5.13678e-09
80.614206	5.3062e-09
80.481340	5.4812e-09
80.348475	5.66196e-09
80.215610	5.84868e-09
80.082744	6.04154e-09
79.949879	6.24076e-09
79.817013	6.44655e-09
79.684148	6.6591e-09
79.551283	6.87866e-09
79.418417	7.10545e-09
79.285552	7.33971e-09
79.152686	7.58167e-09
79.019821	7.83161e-09
78.886956	8.08978e-09
78.754090	8.35644e-09
78.621225	8.63188e-09
78.488359	8.91639e-09
78.355494	9.21027e-09
78.222629	9.51382e-09
78.089763	9.82736e-09
77.956898	1.01512e-08
77.824032	1.04857e-08
77.691167	1.08313e-08
77.558301	1.11882e-08
77.425436	1.15568e-08
77.292571	1.19376e-08
77.159705	1.23309e-08
77.026840	1.27371e-08
76.893974	1.31567e-08
76.761109	1.35901e-08
76.628244	1.40378e-08
76.495378	1.45002e-08
76.362513	1.49778e-08
76.229647	1.54711e-08
76.096782	1.59807e-08
75.963917	1.6507e-08
75.831051	1.70506e-08
75.698186	1.7612e-08
75.565320	1.8192e-08
75.432455	1.8791e-08
75.299590	1.94097e-08
75.166724	2.00487e-08
75.033859	2.07088e-08
74.900993	2.13905e-08
74.768128	2.20947e-08
74.635263	2.2822e-08
74.502397	2.35732e-08
74.369532	2.43491e-08
74.236666	2.51505e-08
74.103801	2.59782e-08
73.970936	2.68332e-08
73.838070	2.77162e-08
73.705205	2.86282e-08
73.572339	2.95702e-08
73.439474	3.05432e-08
73.306609	3.15481e-08
73.173743	3.2586e-08
73.040878	3.3658e-08
72.908012	3.47652e-08
72.775147	3.59088e-08
72.642282	3.709e-08
72.509416	3.83099e-08
72.376551	3.95699e-08
72.243685	4.08712e-08
72.110820	4.22153e-08
71.977954	4.36035e-08
71.845089	4.50372e-08
71.712224	4.65181e-08
71.579358	4.80475e-08
71.446493	4.96271e-08
71.313627	5.12586e-08
71.180762	5.29436e-08
71.047897	5.46839e-08
70.915031	5.64813e-08
70.782166	5.83377e-08
70.649300	6.0255e-08
70.516435	6.22352e-08
70.383570	6.42803e-08
70.250704	6.63925e-08
70.117839	6.8574e-08
69.984973	7.0827e-08
69.852108	7.31539e-08
69.719243	7.55571e-08
69.586377	7.80391e-08
69.453512	8.06025e-08
69.320646	8.32499e-08
69.187781	8.59842e-08
69.054916	8.8808e-08
68.922050	9.17244e-08
68.789185	9.47363e-08
68.656319	9.7847e-08
68.523454	1.0106e-07
68.390589	1.04377e-07
68.257723	1.07804e-07
68.124858	1.11343e-07
67.991992	1.14998e-07
67.859127	1.18772e-07
67.726262	1.2267e-07
67.593396	1.26696e-07
67.460531	1.30853e-07
67.327665	1.35147e-07
67.194800	1.39581e-07
67.061935	1.44161e-07
66.929069	1.4889e-07
66.796204	1.53774e-07
66.663338	1.58819e-07
66.530473	1.64028e-07
66.397608	1.69407e-07
66.264742	1.74963e-07
66.131877	1.807e-07
65.999011	1.86625e-07
65.866146	1.92744e-07
65.733280	1.99063e-07
65.600415	2.05589e-07
65.467550	2.12328e-07
65.334684	2.19288e-07
65.201819	2.26475e-07
65.068953	2.33897e-07
64.936088	2.41562e-07
64.803223	2.49477e-07
64.670357	2.57651e-07
64.537492	2.66093e-07
64.404626	2.7481e-07
64.271761	2.83811e-07
64.138896	2.93107e-07
64.006030	3.02707e-07
63.873165	3.1262e-07
63.740299	3.22857e-07
63.607434	3.33429e-07
63.474569	3.44345e-07
63.341703	3.55618e-07
63.208838	3.67259e-07
63.075972	3.7928e-07
62.943107	3.91694e-07
62.810242	4.04512e-07
62.677376	4.17749e-07
62.544511	4.31418e-07
62.411645	4.45533e-07
62.278780	4.60108e-07
62.145915	4.75159e-07
62.013049	4.907e-07
61.880184	5.06749e-07
61.747318	5.23321e-07
61.614453	5.40433e-07
61.481588	5.58103e-07
61.348722	5.76348e-07
61.215857	5.95189e-07
61.082991	6.14644e-07
60.950126	6.34732e-07
60.817261	6.55475e-07
60.684395	6.76894e-07
60.551530	6.9901e-07
60.418664	7.21846e-07
60.285799	7.45427e-07
60.152934	7.69775e-07
60.020068	7.94915e-07
59.887203	8.20874e-07
59.754337	8.47678e-07
59.621472	8.75354e-07
59.488606	9.0393e-07
59.355741	9.33437e-07
59.222876	9.63903e-07
59.090010	9.95359e-07
58.957145	1.02784e-06
58.824279	1.06137e-06
58.691414	1.096e-06
58.558549	1.13175e-06
58.425683	1.16867e-06
58.292818	1.20678e-06
58.159952	1.24613e-06
58.027087	1.28676e-06
57.894222	1.32871e-06
57.761356	1.37202e-06
57.628491	1.41674e-06
57.495625	1.46291e-06
57.362760	1.51057e-06
57.229895	1.55979e-06
57.097029	1.6106e-06
56.964164	1.66306e-06
56.831298	1.71722e-06
56.698433	1.77314e-06
56.565568	1.83087e-06
56.432702	1.89048e-06
56.299837	1.95201e-06
56.166971	2.01554e-06
56.034106	2.08113e-06
55.901241	2.14884e-06
55.768375	2.21875e-06
55.635510	2.29092e-06
55.502644	2.36542e-06
55.369779	2.44234e-06
55.236914	2.52175e-06
55.104048	2.60373e-06
54.971183	2.68836e-06
54.838317	2.77573e-06
54.705452	2.86592e-06
54.572587	2.95903e-06
54.439721	3.05515e-06
54.306856	3.15437e-06
54.173990	3.2568e-06
54.041125	3.36255e-06
53.908260	3.4717e-06
53.775394	3.58438e-06
53.642529	3.7007e-06
53.509663	3.82078e-06
53.376798	3.94472e-06
53.243932	4.07267e-06
53.111067	4.20475e-06
52.978202	4.34108e-06
52.845336	4.48181e-06
52.712471	4.62707e-06
52.579605	4.77701e-06
52.446740	4.93179e-06
52.313875	5.09155e-06
52.181009	5.25645e-06
52.048144	5.42667e-06
51.915278	5.60236e-06
51.782413	5.7837e-06
51.649548	5.97087e-06
51.516682	6.16407e-06
51.383817	6.36347e-06
51.250951	6.56928e-06
51.118086	6.78171e-06
50.985221	7.00096e-06
50.852355	7.22724e-06
50.719490	7.46079e-06
50.586624	7.70184e-06
50.453759	7.95062e-06
50.320894	8.20737e-06
50.188028	8.47236e-06
50.055163	8.74584e-06
49.922297	9.02808e-06
49.789432	9.31936e-06
49.656567	9.61997e-06
49.523701	9.9302e-06
49.390836	1.02504e-05
49.257970	1.05807e-05
49.125105	1.09217e-05
48.992240	1.12736e-05
48.859374	1.16366e-05
48.726509	1.20113e-05
48.593643	1.2398e-05
48.460778	1.2797e-05
48.327913	1.32087e-05
48.195047	1.36335e-05
48.062182	1.40719e-05
47.929316	1.45243e-05
47.796451	1.4991e-05
47.663585	1.54726e-05
47.530720	1.59696e-05
47.397855	1.64823e-05
47.264989	1.70114e-05
47.132124	1.75572e-05
46.999258	1.81204e-05
46.866393	1.87015e-05
46.733528	1.9301e-05
46.600662	1.99195e-05
46.467797	2.05576e-05
46.334931	2.12159e-05
46.202066	2.18951e-05
46.069201	2.25958e-05
45.936335	2.33186e-05
45.803470	2.40643e-05
45.670604	2.48335e-05
45.537739	2.5627e-05
45.404874	2.64456e-05
45.272008	2.729e-05
45.139143	2.8161e-05
45.006277	2.90594e-05
44.873412	2.99861e-05
44.740547	3.09419e-05
44.607681	3.19278e-05
44.474816	3.29447e-05
44.341950	3.39935e-05
44.209085	3.50752e-05
44.076220	3.61908e-05
43.943354	3.73413e-05
43.810489	3.85278e-05
43.677623	3.97515e-05
43.544758	4.10134e-05
43.411893	4.23147e-05
43.279027	4.36565e-05
43.146162	4.50402e-05
43.013296	4.6467e-05
42.880431	4.79382e-05
42.747566	4.94551e-05
42.614700	5.10191e-05
42.481835	5.26316e-05
42.348969	5.42941e-05
42.216104	5.60081e-05
42.083239	5.77751e-05
41.950373	5.95966e-05
41.817508	6.14744e-05
41.684642	6.341e-05
41.551777	6.54053e-05
41.418911	6.74618e-05
41.286046	6.95816e-05
41.153181	7.17663e-05
41.020315	7.40179e-05
40.887450	7.63384e-05
40.754584	7.87298e-05
40.621719	8.11941e-05
40.488854	8.37334e-05
40.355988	8.635e-05
40.223123	8.90459e-05
40.090257	9.18235e-05
39.957392	9.46852e-05
39.824527	9.76332e-05
39.691661	0.00010067
39.558796	0.000103798
39.425930	0.00010702
39.293065	0.000110339
39.160200	0.000113757
39.027334	0.000117277
38.894469	0.000120901
38.761603	0.000124633
38.628738	0.000128476
38.495873	0.000132432
38.363007	0.000136504
38.230142	0.000140696
38.097276	0.000145011
37.964411	0.000149451
37.831546	0.000154021
37.698680	0.000158723
37.565815	0.000163561
37.432949	0.000168538
37.300084	0.000173657
37.167219	0.000178923
37.034353	0.000184337
36.901488	0.000189905
36.768622	0.00019563
36.635757	0.000201514
36.502892	0.000207562
36.370026	0.000213776
36.237161	0.000220162
36.104295	0.000226721
35.971430	0.000233457
35.838565	0.000240374
35.705699	0.000247475
35.572834	0.000254763
35.439968	0.00026224
35.307103	0.00026991
35.174237	0.000277775
35.041372	0.000285837
34.908507	0.000294099
34.775641	0.000302561
34.642776	0.000311224
34.509910	0.00032009
34.377045	0.000329157
34.244180	0.000338425
34.111314	0.000347891
33.978449	0.000357552
33.845583	0.000367404
33.712718	0.00037744
33.579853	0.00038765
33.446987	0.000398024
33.314122	0.000408545
33.181256	0.000419194
33.048391	0.000429943
32.915526	0.000440758
32.782660	0.000451589
32.649795	0.000462367
32.516929	0.000472991
32.384064	0.000483293
32.251199	0.000492948
&
