# Supplementary material for: Estimating the power of sequence covariation for detecting conserved RNA structure
Source: Bioinformatics. 2020 Feb 7;36(10):3072–6. doi: 10.1093/bioinformatics/btaa080 (PMC7214042; doi:10.1093/bioinformatics/btaa080)
Supplement: btaa080_Supplementary_Data [file btaa080_supplementary_data.zip › btaa080-Suppl_Data/data/alignments/XIST_Rivas19/R-scape/XIST_h6_intron3-exon4-intron4_21393-21751.surv]

&
38.466727	1.51364e-05
37.813976	3.02728e-05
37.650789	4.54091e-05
35.366162	6.05455e-05
33.081535	7.56819e-05
32.265597	9.08183e-05
30.633720	0.000105955
30.144158	0.000121091
29.980970	0.000136227
29.654595	0.000151364
29.491407	0.0001665
29.165032	0.000181637
28.838656	0.000196773
28.675469	0.000211909
28.512281	0.000227046
28.185906	0.000257318
28.022718	0.000272455
27.696343	0.000287591
27.533155	0.000302728
27.369968	0.000333
26.880405	0.000363273
26.717217	0.000378409
26.554030	0.000393546
26.227654	0.000438955
26.064467	0.000469228
25.901279	0.0004995
25.574904	0.000529773
25.411716	0.000560046
25.248529	0.000590319
25.085341	0.000620592
24.922153	0.000635728
24.758966	0.00071141
24.595778	0.000756819
24.432590	0.000802228
24.269403	0.000862774
24.106215	0.000938455
23.943027	0.000983865
23.779840	0.000999001
23.616652	0.00104441
23.453465	0.00108982
23.290277	0.00113523
23.127089	0.00115036
22.963902	0.00125632
22.800714	0.00128659
22.637526	0.00136227
22.474339	0.00148337
22.311151	0.00154391
22.147964	0.00158932
21.984776	0.00168014
21.821588	0.00177096
21.658401	0.00178609
21.495213	0.0018315
21.332025	0.00193746
21.168838	0.001998
21.005650	0.00214937
20.842462	0.00224018
20.679275	0.002331
20.516087	0.00242182
20.352900	0.00245209
20.189712	0.00251264
20.026524	0.00263373
19.863337	0.00272455
19.700149	0.00281537
19.536961	0.00293646
19.373774	0.00310296
19.210586	0.00323919
19.047399	0.00339055
18.884211	0.00351164
18.721023	0.00363273
18.557836	0.00376896
18.394648	0.00393546
18.231460	0.00407169
18.068273	0.00419278
17.905085	0.004329
17.741897	0.0044501
17.578710	0.00454091
17.415522	0.00464687
17.252335	0.00476796
17.089147	0.0049496
16.925959	0.00526746
16.762772	0.00558532
16.599584	0.00584264
16.436396	0.00603942
16.273209	0.00629673
16.110021	0.00649351
15.946834	0.00673569
15.783646	0.0069476
15.620458	0.00712923
15.457271	0.00732601
15.294083	0.00762873
15.130895	0.00799201
14.967708	0.00824933
14.804520	0.00864287
14.641332	0.00902128
14.478145	0.00926346
14.314957	0.00965701
14.151770	0.0101111
13.988582	0.0105501
13.825394	0.0110647
13.662207	0.0116399
13.499019	0.0121545
13.335831	0.0125935
13.172644	0.01332
13.009456	0.0138649
12.846268	0.0143796
12.683081	0.0151818
12.519893	0.0157872
12.356706	0.0164684
12.193518	0.0171344
12.030330	0.0177701
11.867143	0.0185875
11.703955	0.019314
11.540767	0.0200254
11.377580	0.0206763
11.214392	0.0214937
11.051205	0.0222656
10.888017	0.0232343
10.724829	0.0241728
10.561642	0.024975
10.398454	0.0258529
10.235266	0.0268671
10.072079	0.0278358
9.908891	0.028744
9.745703	0.0295765
9.582516	0.0304544
9.419328	0.031741
9.256141	0.0329973
9.092953	0.0341174
8.929765	0.0351769
8.766578	0.0368268
8.603390	0.0380074
8.440202	0.0395514
8.277015	0.0410953
8.113827	0.0422759
7.950640	0.0437895
7.787452	0.0450913
7.624264	0.0465292
7.461077	0.0486483
7.297889	0.0505858
7.134701	0.0522205
6.971514	0.0538401
6.808326	0.0557927
6.645138	0.0574728
6.481951	0.0593346
6.318763	0.0612418
6.155576	0.0637393
5.992388	0.0658432
5.829200	0.0686283
5.666013	0.0713378
5.502825	0.073699
5.339637	0.0765447
5.176450	0.0793449
5.013262	0.0818878
4.850075	0.084794
4.686887	0.0876094
4.523699	0.0907123
4.360512	0.0938758
4.197324	0.0970393
4.034136	0.100218
3.870949	0.103215
3.707761	0.106288
3.544573	0.109587
3.381386	0.112796
3.218198	0.116323
3.055011	0.120092
2.891823	0.123437
2.728635	0.127373
2.565448	0.131429
2.402260	0.135788
2.239072	0.140193
2.075885	0.144749
1.912697	0.14932
1.749510	0.154452
1.586322	0.159447
1.423134	0.164926
1.259947	0.170844
1.096759	0.176445
0.933571	0.182757
0.770384	0.189069
0.607196	0.195456
0.444008	0.202949
0.280821	0.210577
0.117633	0.218721
-0.045554	0.543547
-0.208742	0.570006
-0.371930	0.596373
-0.535117	0.621515
-0.698305	0.646202
-0.861493	0.669437
-1.024680	0.690749
-1.187868	0.71085
-1.351055	0.731102
-1.514243	0.748963
-1.677431	0.767566
-1.840618	0.784004
-2.003806	0.799034
-2.166994	0.813671
-2.330181	0.827127
-2.493369	0.839267
-2.656557	0.850044
-2.819744	0.860352
-2.982932	0.869933
-3.146119	0.880029
-3.309307	0.888369
-3.472495	0.896331
-3.635682	0.903596
-3.798870	0.911634
-3.962058	0.918112
-4.125245	0.923985
-4.288433	0.929343
-4.451621	0.934414
-4.614808	0.939454
-4.777996	0.943647
-4.941183	0.947931
-5.104371	0.952169
-5.267559	0.95615
-5.430746	0.959556
-5.593934	0.962522
-5.757122	0.965338
-5.920309	0.967896
-6.083497	0.970363
-6.246684	0.97286
-6.409872	0.97507
-6.573060	0.977371
-6.736247	0.979157
-6.899435	0.981049
-7.062623	0.982654
-7.225810	0.984319
-7.388998	0.985393
-7.552186	0.986529
-7.715373	0.987694
-7.878561	0.98886
-8.041748	0.990055
-8.204936	0.9911
-8.368124	0.99172
-8.531311	0.992553
-8.694499	0.993158
-8.857687	0.99387
-9.020874	0.994354
-9.184062	0.994793
-9.347249	0.995399
-9.510437	0.995822
-9.673625	0.996458
-9.836812	1
&
62.944872	7.56819e-07
61.312995	1.51364e-06
59.191556	2.27046e-06
58.865181	3.02728e-06
57.070117	3.78409e-06
55.601428	4.54091e-06
55.111865	5.29773e-06
54.622302	6.05455e-06
54.459115	6.81137e-06
54.295927	7.56819e-06
54.132739	8.32501e-06
53.806364	9.08183e-06
53.153614	9.83865e-06
52.990426	1.13523e-05
52.500863	1.36227e-05
52.337675	1.51364e-05
52.011300	1.665e-05
51.848113	1.74068e-05
51.684925	1.89205e-05
51.358550	1.96773e-05
51.032174	2.11909e-05
50.379424	2.27046e-05
50.216236	2.34614e-05
49.889861	2.57318e-05
49.726673	2.64887e-05
49.563486	2.72455e-05
49.400298	3.02728e-05
49.237110	3.17864e-05
49.073923	3.33e-05
48.584360	3.55705e-05
48.421172	3.63273e-05
47.605234	3.78409e-05
47.442047	3.93546e-05
47.278859	4.08682e-05
47.115671	4.31387e-05
46.789296	4.38955e-05
46.626108	4.6166e-05
46.462921	4.76796e-05
46.299733	4.91932e-05
46.136545	5.07069e-05
45.973358	5.67614e-05
45.646983	5.75182e-05
45.483795	5.90319e-05
45.320607	6.13023e-05
45.157420	6.2816e-05
44.994232	6.66001e-05
44.831044	6.73569e-05
44.667857	6.88705e-05
44.504669	7.03842e-05
44.341481	7.49251e-05
44.178294	7.71955e-05
44.015106	8.09796e-05
43.851919	8.47637e-05
43.688731	8.55205e-05
43.525543	8.70342e-05
43.362356	9.00615e-05
43.199168	9.30887e-05
43.035980	9.83865e-05
42.872793	0.000100657
42.709605	0.000101414
42.546418	0.000105198
42.383230	0.000107468
42.220042	0.000109739
42.056855	0.000113523
41.893667	0.00011655
41.730479	0.000119577
41.567292	0.000122605
41.404104	0.000124118
41.240916	0.000130173
41.077729	0.000133957
40.914541	0.000136227
40.751354	0.000142282
40.588166	0.000146066
40.424978	0.000149093
40.261791	0.000154391
40.098603	0.000165743
39.935415	0.000170284
39.772228	0.000179366
39.609040	0.000188448
39.445853	0.000194502
39.282665	0.000202827
39.119477	0.000209639
38.956290	0.000215693
38.793102	0.000220234
38.629914	0.000228559
38.466727	0.000240668
38.303539	0.000246723
38.140351	0.000252778
37.977164	0.000262616
37.813976	0.000270184
37.650789	0.000284564
37.487601	0.000288348
37.324413	0.000295159
37.161226	0.000300457
36.998038	0.000309539
36.834850	0.000314837
36.671663	0.000323919
36.508475	0.000333757
36.345288	0.000346623
36.182100	0.000355705
36.018912	0.000362516
35.855725	0.000372355
35.692537	0.00038295
35.529349	0.000395816
35.366162	0.000407925
35.202974	0.000431387
35.039786	0.000443496
34.876599	0.00046166
34.713411	0.000479066
34.550224	0.000494203
34.387036	0.000513123
34.223848	0.000526746
34.060661	0.000543396
33.897473	0.000557776
33.734285	0.000575182
33.571098	0.000588805
33.407910	0.000616051
33.244723	0.000634971
33.081535	0.000645567
32.918347	0.000656919
32.755160	0.000675839
32.591972	0.00069703
32.428784	0.000718978
32.265597	0.000741683
32.102409	0.00076363
31.939221	0.000790119
31.776034	0.000815094
31.612846	0.000837042
31.449659	0.000862774
31.286471	0.000899101
31.123283	0.00092786
30.960096	0.000959646
30.796908	0.000991433
30.633720	0.00101716
30.470533	0.00104971
30.307345	0.00108906
30.144158	0.00112161
29.980970	0.00115264
29.817782	0.00118821
29.654595	0.00122605
29.491407	0.00127751
29.328219	0.00130854
29.165032	0.00134714
29.001844	0.00139255
28.838656	0.00143644
28.675469	0.00149018
28.512281	0.00155148
28.349094	0.00160294
28.185906	0.0016597
28.022718	0.00172101
27.859531	0.00177625
27.696343	0.00183453
27.533155	0.00190113
27.369968	0.00196092
27.206780	0.00201465
27.043592	0.00208201
26.880405	0.0021418
26.717217	0.00221672
26.554030	0.00229922
26.390842	0.00237187
26.227654	0.00245134
26.064467	0.00253232
25.901279	0.002608
25.738091	0.00267838
25.574904	0.00275861
25.411716	0.00285548
25.248529	0.00295311
25.085341	0.00305452
24.922153	0.00315745
24.758966	0.00327476
24.595778	0.00338449
24.432590	0.00348515
24.269403	0.00358505
24.106215	0.00372052
23.943027	0.00383329
23.779840	0.00397027
23.616652	0.00411104
23.453465	0.00423667
23.290277	0.00436685
23.127089	0.00449702
22.963902	0.00464384
22.800714	0.00480126
22.637526	0.00495262
22.474339	0.00511004
22.311151	0.00527881
22.147964	0.00544304
21.984776	0.00562619
21.821588	0.00582221
21.658401	0.00599476
21.495213	0.00615142
21.332025	0.00634214
21.168838	0.00653059
21.005650	0.00672358
20.842462	0.00694154
20.679275	0.00715118
20.516087	0.00735552
20.352900	0.00756138
20.189712	0.00778464
20.026524	0.00799428
19.863337	0.00825311
19.700149	0.00851194
19.536961	0.00875034
19.373774	0.00900993
19.210586	0.00928163
19.047399	0.00955787
18.884211	0.00985832
18.721023	0.0101497
18.557836	0.0104608
18.394648	0.0107733
18.231460	0.0110859
18.068273	0.0114234
17.905085	0.01177
17.741897	0.0121152
17.578710	0.0124958
17.415522	0.012875
17.252335	0.0132807
17.089147	0.0136591
16.925959	0.014042
16.762772	0.014453
16.599584	0.014898
16.436396	0.0153596
16.273209	0.015819
16.110021	0.0163367
15.946834	0.0168778
15.783646	0.0174311
15.620458	0.0179987
15.457271	0.0185739
15.294083	0.0191733
15.130895	0.0197931
14.967708	0.0204182
14.804520	0.021057
14.641332	0.0217797
14.478145	0.0224881
14.314957	0.0232805
14.151770	0.0240222
13.988582	0.0247677
13.825394	0.0255691
13.662207	0.0264258
13.499019	0.027331
13.335831	0.0282573
13.172644	0.029223
13.009456	0.0301819
12.846268	0.0312369
12.683081	0.03227
12.519893	0.0332978
12.356706	0.0343732
12.193518	0.0355349
12.030330	0.036677
11.867143	0.0378553
11.703955	0.0390647
11.540767	0.0403135
11.377580	0.0415948
11.214392	0.0428768
11.051205	0.0441846
10.888017	0.0455507
10.724829	0.0469863
10.561642	0.0484054
10.398454	0.049913
10.235266	0.0513963
10.072079	0.0529357
9.908891	0.0545742
9.745703	0.0562248
9.582516	0.0579716
9.419328	0.0597463
9.256141	0.0615604
9.092953	0.0633942
8.929765	0.0653498
8.766578	0.0673365
8.603390	0.069345
8.440202	0.0714149
8.277015	0.0735666
8.113827	0.0757462
7.950640	0.0780091
7.787452	0.0803855
7.624264	0.082802
7.461077	0.0852685
7.297889	0.0878674
7.134701	0.0905224
6.971514	0.0932219
6.808326	0.0959934
6.645138	0.0988633
6.481951	0.101794
6.318763	0.10481
6.155576	0.10792
5.992388	0.111053
5.829200	0.114239
5.666013	0.117623
5.502825	0.120957
5.339637	0.124538
5.176450	0.128151
5.013262	0.131903
4.850075	0.135689
4.686887	0.139498
4.523699	0.14355
4.360512	0.147599
4.197324	0.151925
4.034136	0.156299
3.870949	0.160879
3.707761	0.165478
3.544573	0.170261
3.381386	0.174988
3.218198	0.180012
3.055011	0.185105
2.891823	0.19041
2.728635	0.195889
2.565448	0.201501
2.402260	0.207303
2.239072	0.213206
2.075885	0.219267
1.912697	0.225708
1.749510	0.232261
1.586322	0.238989
1.423134	0.246099
1.259947	0.253316
1.096759	0.260853
0.933571	0.268598
0.770384	0.276654
0.607196	0.285118
0.444008	0.293944
0.280821	0.303465
0.117633	0.313654
-0.045554	0.352608
-0.208742	0.378139
-0.371930	0.403951
-0.535117	0.430317
-0.698305	0.45796
-0.861493	0.486543
-1.024680	0.514597
-1.187868	0.541988
-1.351055	0.568475
-1.514243	0.594057
-1.677431	0.618235
-1.840618	0.641325
-2.003806	0.663148
-2.166994	0.68369
-2.330181	0.703283
-2.493369	0.721755
-2.656557	0.73921
-2.819744	0.755657
-2.982932	0.77112
-3.146119	0.785919
-3.309307	0.799779
-3.472495	0.813074
-3.635682	0.825471
-3.798870	0.836936
-3.962058	0.847798
-4.125245	0.858083
-4.288433	0.867595
-4.451621	0.876741
-4.614808	0.885097
-4.777996	0.892999
-4.941183	0.900465
-5.104371	0.907287
-5.267559	0.913732
-5.430746	0.919728
-5.593934	0.92549
-5.757122	0.930804
-5.920309	0.935813
-6.083497	0.940541
-6.246684	0.944947
-6.409872	0.949011
-6.573060	0.952869
-6.736247	0.956409
-6.899435	0.959758
-7.062623	0.962799
-7.225810	0.965688
-7.388998	0.96844
-7.552186	0.970841
-7.715373	0.973225
-7.878561	0.975381
-8.041748	0.977422
-8.204936	0.979328
-8.368124	0.981042
-8.531311	0.982636
-8.694499	0.984133
-8.857687	0.985465
-9.020874	0.986711
-9.184062	0.98788
-9.347249	0.989001
-9.510437	0.989976
-9.673625	0.990896
-9.836812	1
&
137.358432	1.01029e-13
137.195244	1.04738e-13
137.032057	1.08583e-13
136.868869	1.1257e-13
136.705681	1.16702e-13
136.542494	1.20986e-13
136.379306	1.25428e-13
136.216118	1.30032e-13
136.052931	1.34805e-13
135.889743	1.39754e-13
135.726555	1.44884e-13
135.563368	1.50203e-13
135.400180	1.55716e-13
135.236993	1.61432e-13
135.073805	1.67358e-13
134.910617	1.73501e-13
134.747430	1.79869e-13
134.584242	1.86471e-13
134.421054	1.93316e-13
134.257867	2.00412e-13
134.094679	2.07767e-13
133.931492	2.15393e-13
133.768304	2.23299e-13
133.605116	2.31495e-13
133.441929	2.39991e-13
133.278741	2.48799e-13
133.115553	2.57931e-13
132.952366	2.67397e-13
132.789178	2.77211e-13
132.625990	2.87385e-13
132.462803	2.97932e-13
132.299615	3.08866e-13
132.136428	3.20201e-13
131.973240	3.31952e-13
131.810052	3.44134e-13
131.646865	3.56763e-13
131.483677	3.69855e-13
131.320489	3.83428e-13
131.157302	3.97498e-13
130.994114	4.12085e-13
130.830927	4.27206e-13
130.667739	4.42883e-13
130.504551	4.59134e-13
130.341364	4.75982e-13
130.178176	4.93448e-13
130.014988	5.11554e-13
129.851801	5.30324e-13
129.688613	5.49783e-13
129.525425	5.69956e-13
129.362238	5.90868e-13
129.199050	6.12548e-13
129.035863	6.35023e-13
128.872675	6.58322e-13
128.709487	6.82476e-13
128.546300	7.07515e-13
128.383112	7.33473e-13
128.219924	7.60383e-13
128.056737	7.8828e-13
127.893549	8.172e-13
127.730362	8.4718e-13
127.567174	8.7826e-13
127.403986	9.1048e-13
127.240799	9.43881e-13
127.077611	9.78508e-13
126.914423	1.0144e-12
126.751236	1.05162e-12
126.588048	1.09019e-12
126.424860	1.13018e-12
126.261673	1.17164e-12
126.098485	1.21462e-12
125.935298	1.25918e-12
125.772110	1.30536e-12
125.608922	1.35325e-12
125.445735	1.40288e-12
125.282547	1.45434e-12
125.119359	1.50768e-12
124.956172	1.56298e-12
124.792984	1.62031e-12
124.629797	1.67974e-12
124.466609	1.74135e-12
124.303421	1.80521e-12
124.140234	1.87142e-12
123.977046	1.94006e-12
123.813858	2.01121e-12
123.650671	2.08497e-12
123.487483	2.16143e-12
123.324295	2.2407e-12
123.161108	2.32288e-12
122.997920	2.40806e-12
122.834733	2.49637e-12
122.671545	2.58792e-12
122.508357	2.68282e-12
122.345170	2.7812e-12
122.181982	2.88318e-12
122.018794	2.98891e-12
121.855607	3.09851e-12
121.692419	3.21212e-12
121.529231	3.3299e-12
121.366044	3.452e-12
121.202856	3.57858e-12
121.039669	3.70979e-12
120.876481	3.84581e-12
120.713293	3.98682e-12
120.550106	4.13299e-12
120.386918	4.28452e-12
120.223730	4.44161e-12
120.060543	4.60445e-12
119.897355	4.77326e-12
119.734168	4.94825e-12
119.570980	5.12966e-12
119.407792	5.31772e-12
119.244605	5.51267e-12
119.081417	5.71476e-12
118.918229	5.92425e-12
118.755042	6.14143e-12
118.591854	6.36656e-12
118.428666	6.59994e-12
118.265479	6.84187e-12
118.102291	7.09266e-12
117.939104	7.35264e-12
117.775916	7.62215e-12
117.612728	7.90154e-12
117.449541	8.19116e-12
117.286353	8.49139e-12
117.123165	8.80262e-12
116.959978	9.12525e-12
116.796790	9.4597e-12
116.633603	9.80641e-12
116.470415	1.01658e-11
116.307227	1.05384e-11
116.144040	1.09246e-11
115.980852	1.1325e-11
115.817664	1.174e-11
115.654477	1.21702e-11
115.491289	1.26162e-11
115.328101	1.30786e-11
115.164914	1.35578e-11
115.001726	1.40546e-11
114.838539	1.45697e-11
114.675351	1.51035e-11
114.512163	1.5657e-11
114.348976	1.62307e-11
114.185788	1.68254e-11
114.022600	1.74419e-11
113.859413	1.80809e-11
113.696225	1.87434e-11
113.533038	1.94302e-11
113.369850	2.0142e-11
113.206662	2.088e-11
113.043475	2.1645e-11
112.880287	2.2438e-11
112.717099	2.326e-11
112.553912	2.41121e-11
112.390724	2.49954e-11
112.227536	2.59111e-11
112.064349	2.68603e-11
111.901161	2.78442e-11
111.737974	2.88642e-11
111.574786	2.99215e-11
111.411598	3.10176e-11
111.248411	3.21537e-11
111.085223	3.33315e-11
110.922035	3.45523e-11
110.758848	3.58179e-11
110.595660	3.71298e-11
110.432473	3.84897e-11
110.269285	3.98994e-11
110.106097	4.13607e-11
109.942910	4.28755e-11
109.779722	4.44457e-11
109.616534	4.60734e-11
109.453347	4.77607e-11
109.290159	4.95098e-11
109.126971	5.13228e-11
108.963784	5.32022e-11
108.800596	5.51504e-11
108.637409	5.71699e-11
108.474221	5.92633e-11
108.311033	6.14334e-11
108.147846	6.36828e-11
107.984658	6.60146e-11
107.821470	6.84316e-11
107.658283	7.09372e-11
107.495095	7.35344e-11
107.331907	7.62266e-11
107.168720	7.90174e-11
107.005532	8.19103e-11
106.842345	8.4909e-11
106.679157	8.80174e-11
106.515969	9.12396e-11
106.352782	9.45796e-11
106.189594	9.80419e-11
106.026406	1.01631e-10
105.863219	1.05351e-10
105.700031	1.09207e-10
105.536844	1.13205e-10
105.373656	1.17348e-10
105.210468	1.21643e-10
105.047281	1.26096e-10
104.884093	1.30711e-10
104.720905	1.35495e-10
104.557718	1.40454e-10
104.394530	1.45594e-10
104.231342	1.50923e-10
104.068155	1.56446e-10
103.904967	1.62171e-10
103.741780	1.68106e-10
103.578592	1.74257e-10
103.415404	1.80634e-10
103.252217	1.87244e-10
103.089029	1.94095e-10
102.925841	2.01197e-10
102.762654	2.08559e-10
102.599466	2.1619e-10
102.436279	2.241e-10
102.273091	2.32299e-10
102.109903	2.40798e-10
101.946716	2.49607e-10
101.783528	2.58739e-10
101.620340	2.68205e-10
101.457153	2.78016e-10
101.293965	2.88186e-10
101.130777	2.98729e-10
100.967590	3.09656e-10
100.804402	3.20983e-10
100.641215	3.32724e-10
100.478027	3.44894e-10
100.314839	3.57509e-10
100.151652	3.70585e-10
99.988464	3.84139e-10
99.825276	3.98188e-10
99.662089	4.12751e-10
99.498901	4.27846e-10
99.335714	4.43493e-10
99.172526	4.59711e-10
99.009338	4.76522e-10
98.846151	4.93948e-10
98.682963	5.1201e-10
98.519775	5.30732e-10
98.356588	5.50138e-10
98.193400	5.70254e-10
98.030212	5.91104e-10
97.867025	6.12716e-10
97.703837	6.35117e-10
97.540650	6.58337e-10
97.377462	6.82406e-10
97.214274	7.07353e-10
97.051087	7.33212e-10
96.887899	7.60015e-10
96.724711	7.87798e-10
96.561524	8.16595e-10
96.398336	8.46444e-10
96.235149	8.77383e-10
96.071961	9.09452e-10
95.908773	9.42693e-10
95.745586	9.77147e-10
95.582398	1.01286e-09
95.419210	1.04988e-09
95.256023	1.08824e-09
95.092835	1.12801e-09
94.929647	1.16924e-09
94.766460	1.21196e-09
94.603272	1.25625e-09
94.440085	1.30215e-09
94.276897	1.34973e-09
94.113709	1.39905e-09
93.950522	1.45017e-09
93.787334	1.50315e-09
93.624146	1.55807e-09
93.460959	1.61499e-09
93.297771	1.67399e-09
93.134584	1.73514e-09
92.971396	1.79853e-09
92.808208	1.86423e-09
92.645021	1.93232e-09
92.481833	2.0029e-09
92.318645	2.07606e-09
92.155458	2.15189e-09
91.992270	2.23048e-09
91.829082	2.31195e-09
91.665895	2.39638e-09
91.502707	2.4839e-09
91.339520	2.5746e-09
91.176332	2.66862e-09
91.013144	2.76607e-09
90.849957	2.86707e-09
90.686769	2.97176e-09
90.523581	3.08027e-09
90.360394	3.19273e-09
90.197206	3.3093e-09
90.034018	3.43011e-09
89.870831	3.55534e-09
89.707643	3.68513e-09
89.544456	3.81966e-09
89.381268	3.95909e-09
89.218080	4.1036e-09
89.054893	4.25339e-09
88.891705	4.40864e-09
88.728517	4.56954e-09
88.565330	4.73632e-09
88.402142	4.90918e-09
88.238955	5.08833e-09
88.075767	5.27402e-09
87.912579	5.46648e-09
87.749392	5.66595e-09
87.586204	5.8727e-09
87.423016	6.08698e-09
87.259829	6.30907e-09
87.096641	6.53926e-09
86.933453	6.77783e-09
86.770266	7.0251e-09
86.607078	7.28138e-09
86.443891	7.547e-09
86.280703	7.8223e-09
86.117515	8.10763e-09
85.954328	8.40336e-09
85.791140	8.70986e-09
85.627952	9.02752e-09
85.464765	9.35676e-09
85.301577	9.69799e-09
85.138390	1.00517e-08
84.975202	1.04182e-08
84.812014	1.07981e-08
84.648827	1.11918e-08
84.485639	1.15999e-08
84.322451	1.20228e-08
84.159264	1.24612e-08
83.996076	1.29155e-08
83.832888	1.33863e-08
83.669701	1.38743e-08
83.506513	1.438e-08
83.343326	1.49042e-08
83.180138	1.54474e-08
83.016950	1.60105e-08
82.853763	1.6594e-08
82.690575	1.71987e-08
82.527387	1.78255e-08
82.364200	1.84751e-08
82.201012	1.91483e-08
82.037825	1.9846e-08
81.874637	2.05691e-08
81.711449	2.13185e-08
81.548262	2.20952e-08
81.385074	2.29002e-08
81.221886	2.37344e-08
81.058699	2.4599e-08
80.895511	2.5495e-08
80.732323	2.64236e-08
80.569136	2.7386e-08
80.405948	2.83834e-08
80.242761	2.94171e-08
80.079573	3.04884e-08
79.916385	3.15986e-08
79.753198	3.27492e-08
79.590010	3.39416e-08
79.426822	3.51774e-08
79.263635	3.64581e-08
79.100447	3.77854e-08
78.937260	3.91609e-08
78.774072	4.05865e-08
78.610884	4.20638e-08
78.447697	4.35948e-08
78.284509	4.51815e-08
78.121321	4.68259e-08
77.958134	4.85299e-08
77.794946	5.0296e-08
77.631758	5.21261e-08
77.468571	5.40228e-08
77.305383	5.59884e-08
77.142196	5.80253e-08
76.979008	6.01363e-08
76.815820	6.23239e-08
76.652633	6.4591e-08
76.489445	6.69404e-08
76.326257	6.93751e-08
76.163070	7.18982e-08
75.999882	7.4513e-08
75.836694	7.72227e-08
75.673507	8.00307e-08
75.510319	8.29407e-08
75.347132	8.59563e-08
75.183944	8.90813e-08
75.020756	9.23198e-08
74.857569	9.56758e-08
74.694381	9.91536e-08
74.531193	1.02758e-07
74.368006	1.06492e-07
74.204818	1.10362e-07
74.041631	1.14373e-07
73.878443	1.18529e-07
73.715255	1.22836e-07
73.552068	1.27299e-07
73.388880	1.31924e-07
73.225692	1.36716e-07
73.062505	1.41683e-07
72.899317	1.46829e-07
72.736129	1.52162e-07
72.572942	1.57688e-07
72.409754	1.63415e-07
72.246567	1.69349e-07
72.083379	1.75498e-07
71.920191	1.8187e-07
71.757004	1.88473e-07
71.593816	1.95315e-07
71.430628	2.02405e-07
71.267441	2.09752e-07
71.104253	2.17365e-07
70.941066	2.25254e-07
70.777878	2.33428e-07
70.614690	2.41899e-07
70.451503	2.50676e-07
70.288315	2.59771e-07
70.125127	2.69195e-07
69.961940	2.7896e-07
69.798752	2.89078e-07
69.635564	2.99563e-07
69.472377	3.10427e-07
69.309189	3.21685e-07
69.146002	3.33349e-07
68.982814	3.45436e-07
68.819626	3.57959e-07
68.656439	3.70936e-07
68.493251	3.84382e-07
68.330063	3.98314e-07
68.166876	4.1275e-07
68.003688	4.27708e-07
67.840501	4.43207e-07
67.677313	4.59265e-07
67.514125	4.75904e-07
67.350938	4.93145e-07
67.187750	5.11008e-07
67.024562	5.29517e-07
66.861375	5.48694e-07
66.698187	5.68564e-07
66.534999	5.89151e-07
66.371812	6.10482e-07
66.208624	6.32583e-07
66.045437	6.55482e-07
65.882249	6.79208e-07
65.719061	7.0379e-07
65.555874	7.29259e-07
65.392686	7.55647e-07
65.229498	7.82988e-07
65.066311	8.11314e-07
64.903123	8.40663e-07
64.739936	8.71069e-07
64.576748	9.02573e-07
64.413560	9.35212e-07
64.250373	9.69027e-07
64.087185	1.00406e-06
63.923997	1.04036e-06
63.760810	1.07796e-06
63.597622	1.11693e-06
63.434434	1.15729e-06
63.271247	1.19911e-06
63.108059	1.24243e-06
62.944872	1.28731e-06
62.781684	1.33381e-06
62.618496	1.38199e-06
62.455309	1.4319e-06
62.292121	1.4836e-06
62.128933	1.53716e-06
61.965746	1.59265e-06
61.802558	1.65014e-06
61.639371	1.7097e-06
61.476183	1.77139e-06
61.312995	1.8353e-06
61.149808	1.90152e-06
60.986620	1.97011e-06
60.823432	2.04116e-06
60.660245	2.11477e-06
60.497057	2.19102e-06
60.333869	2.27001e-06
60.170682	2.35184e-06
60.007494	2.43661e-06
59.844307	2.52441e-06
59.681119	2.61537e-06
59.517931	2.70959e-06
59.354744	2.8072e-06
59.191556	2.9083e-06
59.028368	3.01303e-06
58.865181	3.12151e-06
58.701993	3.23388e-06
58.538805	3.35028e-06
58.375618	3.47085e-06
58.212430	3.59573e-06
58.049243	3.72509e-06
57.886055	3.85908e-06
57.722867	3.99787e-06
57.559680	4.14163e-06
57.396492	4.29053e-06
57.233304	4.44475e-06
57.070117	4.60449e-06
56.906929	4.76994e-06
56.743742	4.94131e-06
56.580554	5.1188e-06
56.417366	5.30263e-06
56.254179	5.49303e-06
56.090991	5.69023e-06
55.927803	5.89447e-06
55.764616	6.106e-06
55.601428	6.32507e-06
55.438240	6.55196e-06
55.275053	6.78694e-06
55.111865	7.0303e-06
54.948678	7.28233e-06
54.785490	7.54335e-06
54.622302	7.81366e-06
54.459115	8.09359e-06
54.295927	8.38349e-06
54.132739	8.68371e-06
53.969552	8.99461e-06
53.806364	9.31656e-06
53.643177	9.64996e-06
53.479989	9.99521e-06
53.316801	1.03527e-05
53.153614	1.07229e-05
52.990426	1.11063e-05
52.827238	1.15033e-05
52.664051	1.19143e-05
52.500863	1.23399e-05
52.337675	1.27807e-05
52.174488	1.3237e-05
52.011300	1.37095e-05
51.848113	1.41987e-05
51.684925	1.47053e-05
51.521737	1.52297e-05
51.358550	1.57727e-05
51.195362	1.6335e-05
51.032174	1.6917e-05
50.868987	1.75197e-05
50.705799	1.81436e-05
50.542612	1.87895e-05
50.379424	1.94582e-05
50.216236	2.01505e-05
50.053049	2.08672e-05
49.889861	2.16091e-05
49.726673	2.23771e-05
49.563486	2.31721e-05
49.400298	2.39951e-05
49.237110	2.48471e-05
49.073923	2.57289e-05
48.910735	2.66417e-05
48.747548	2.75865e-05
48.584360	2.85644e-05
48.421172	2.95766e-05
48.257985	3.06243e-05
48.094797	3.17086e-05
47.931609	3.28308e-05
47.768422	3.39923e-05
47.605234	3.51943e-05
47.442047	3.64382e-05
47.278859	3.77255e-05
47.115671	3.90577e-05
46.952484	4.04363e-05
46.789296	4.18628e-05
46.626108	4.33389e-05
46.462921	4.48663e-05
46.299733	4.64467e-05
46.136545	4.80818e-05
45.973358	4.97737e-05
45.810170	5.1524e-05
45.646983	5.33349e-05
45.483795	5.52084e-05
45.320607	5.71465e-05
45.157420	5.91514e-05
44.994232	6.12253e-05
44.831044	6.33705e-05
44.667857	6.55895e-05
44.504669	6.78846e-05
44.341481	7.02583e-05
44.178294	7.27134e-05
44.015106	7.52523e-05
43.851919	7.78779e-05
43.688731	8.0593e-05
43.525543	8.34005e-05
43.362356	8.63034e-05
43.199168	8.93048e-05
43.035980	9.2408e-05
42.872793	9.56161e-05
42.709605	9.89325e-05
42.546418	0.000102361
42.383230	0.000105904
42.220042	0.000109567
42.056855	0.000113352
41.893667	0.000117263
41.730479	0.000121305
41.567292	0.000125482
41.404104	0.000129797
41.240916	0.000134256
41.077729	0.000138861
40.914541	0.000143618
40.751354	0.000148531
40.588166	0.000153605
40.424978	0.000158844
40.261791	0.000164254
40.098603	0.000169839
39.935415	0.000175604
39.772228	0.000181554
39.609040	0.000187694
39.445853	0.00019403
39.282665	0.000200566
39.119477	0.000207308
38.956290	0.000214261
38.793102	0.000221431
38.629914	0.000228822
38.466727	0.00023644
38.303539	0.00024429
38.140351	0.000252377
37.977164	0.000260705
37.813976	0.00026928
37.650789	0.000278106
37.487601	0.000287187
37.324413	0.000296526
37.161226	0.000306128
36.998038	0.000315994
36.834850	0.000326126
36.671663	0.000336526
36.508475	0.000347192
36.345288	0.000358124
36.182100	0.000369317
36.018912	0.000380767
35.855725	0.000392463
35.692537	0.000404394
35.529349	0.000416542
35.366162	0.000428883
35.202974	0.000441382
35.039786	0.000453991
34.876599	0.000466642
34.713411	0.000479227
34.550224	0.00049157
34.387036	0.000503318
&
