# Supplementary material for: Estimating the power of sequence covariation for detecting conserved RNA structure
Source: Bioinformatics. 2020 Feb 7;36(10):3072–6. doi: 10.1093/bioinformatics/btaa080 (PMC7214042; doi:10.1093/bioinformatics/btaa080)
Supplement: btaa080_Supplementary_Data [file btaa080_supplementary_data.zip › btaa080-Suppl_Data/data/alignments/XIST_Rivas19/R-scape/XIST_h7_intron4-exon5-intron5_23515-23986.surv]

&
55.570832	9.07318e-06
55.242978	1.81464e-05
53.603707	2.72195e-05
53.111926	3.62927e-05
52.292290	4.53659e-05
52.128363	5.44391e-05
49.341603	6.35122e-05
48.849822	7.25854e-05
48.030186	8.16586e-05
47.866259	9.07318e-05
47.538405	9.98049e-05
47.046624	0.000117951
46.226989	0.000127024
45.735207	0.000136098
45.407353	0.000154244
44.751645	0.000163317
44.423791	0.00017239
44.259864	0.000181464
43.768082	0.00019961
43.604155	0.000217756
42.784520	0.000226829
42.620593	0.000235903
42.292739	0.000244976
41.800957	0.000254049
41.637030	0.000263122
41.473103	0.000281268
41.309176	0.000299415
41.145249	0.000308488
40.981322	0.000344781
40.489541	0.000362927
40.161687	0.000372
39.997759	0.000408293
39.833832	0.000417366
39.669905	0.000426439
39.342051	0.000435512
39.178124	0.000453659
39.014197	0.000480878
38.850270	0.000489951
38.686343	0.000517171
38.522416	0.000553464
38.358489	0.000562537
38.194562	0.000589756
38.030635	0.000607903
37.866707	0.000626049
37.702780	0.000644195
37.538853	0.000680488
37.374926	0.000707708
37.210999	0.000716781
37.047072	0.000744
36.883145	0.00077122
36.719218	0.000798439
36.555291	0.000807513
36.391364	0.000816586
36.227437	0.000834732
36.063510	0.000852878
35.735655	0.000889171
35.571728	0.000898244
35.407801	0.000916391
35.243874	0.00094361
35.079947	0.000998049
34.916020	0.00105249
34.752093	0.00107971
34.588166	0.00110693
34.424239	0.001116
34.096385	0.00113415
33.932458	0.00117951
33.768530	0.00119766
33.604603	0.00124302
33.440676	0.00127024
33.276749	0.00128839
33.112822	0.00133376
32.948895	0.0013519
32.784968	0.0013882
32.621041	0.00142449
32.457114	0.00143356
32.293187	0.00147893
32.129260	0.001488
31.965333	0.00154244
31.801405	0.00157873
31.637478	0.00161503
31.473551	0.00163317
31.309624	0.00169668
31.145697	0.00171483
30.981770	0.00175112
30.817843	0.00178742
30.653916	0.00182371
30.489989	0.00189629
30.326062	0.00196888
30.162135	0.00203239
29.998208	0.00205961
29.834281	0.00210498
29.670353	0.00219571
29.506426	0.00225015
29.342499	0.00229551
29.178572	0.0023681
29.014645	0.0024679
28.850718	0.00261307
28.686791	0.00270381
28.522864	0.00274917
28.358937	0.00285805
28.195010	0.0028762
28.031083	0.00294878
27.867156	0.00303044
27.703228	0.0031121
27.539301	0.00315746
27.375374	0.0032119
27.211447	0.00337522
27.047520	0.00352947
26.883593	0.0036202
26.719666	0.00373815
26.555739	0.00381073
26.391812	0.00387425
26.227885	0.00396498
26.063958	0.00410108
25.900031	0.00413737
25.736103	0.00426439
25.572176	0.00435512
25.408249	0.00450029
25.244322	0.00460917
25.080395	0.00477249
24.916468	0.00491766
24.752541	0.00495395
24.588614	0.0050719
24.424687	0.00519893
24.260760	0.00536225
24.096833	0.00548927
23.932906	0.00559815
23.768979	0.00583405
23.605051	0.00596108
23.441124	0.00607903
23.277197	0.00620605
23.113270	0.00639659
22.949343	0.00660527
22.785416	0.00684117
22.621489	0.00701356
22.457562	0.0072041
22.293635	0.00738556
22.129708	0.00750352
21.965781	0.00768498
21.801854	0.0078483
21.637926	0.00802069
21.473999	0.0082203
21.310072	0.00839269
21.146145	0.008556
20.982218	0.00877376
20.818291	0.00898244
20.654364	0.00930908
20.490437	0.00949054
20.326510	0.00971737
20.162583	0.00989883
19.998656	0.0101075
19.834729	0.0103616
19.670802	0.010661
19.506874	0.0109967
19.342947	0.0113415
19.179020	0.0116318
19.015093	0.0118496
18.851166	0.012149
18.687239	0.0124575
18.523312	0.0127387
18.359385	0.0130563
18.195458	0.0135553
18.031531	0.0138366
17.867604	0.0141179
17.703677	0.0144354
17.539749	0.0147802
17.375822	0.0151341
17.211895	0.0155696
17.047968	0.0160232
16.884041	0.0164497
16.720114	0.0169759
16.556187	0.0173661
16.392260	0.0177834
16.228333	0.0184185
16.064406	0.0189992
15.900479	0.0195981
15.736552	0.020215
15.572625	0.0207776
15.408697	0.0213583
15.244770	0.021948
15.080843	0.0226104
14.916916	0.0234542
14.752989	0.0242345
14.589062	0.0249966
14.425135	0.0256771
14.261208	0.0264846
14.097281	0.0272921
13.933354	0.0281904
13.769427	0.0289706
13.605500	0.0300504
13.441572	0.0312117
13.277645	0.0322733
13.113718	0.0333348
12.949791	0.0344055
12.785864	0.0355941
12.621937	0.0366103
12.458010	0.0378805
12.294083	0.0389784
12.130156	0.0402123
11.966229	0.0414826
11.802302	0.042898
11.638375	0.044023
11.474448	0.0454566
11.310520	0.0467178
11.146593	0.0482421
10.982666	0.0495032
10.818739	0.0509005
10.654812	0.0524067
10.490885	0.0539219
10.326958	0.0554008
10.163031	0.0569886
9.999104	0.0585583
9.835177	0.0601279
9.671250	0.0620424
9.507323	0.0638479
9.343395	0.0656626
9.179468	0.0675861
9.015541	0.0695187
8.851614	0.0713424
8.687687	0.0736288
8.523760	0.0758155
8.359833	0.0779114
8.195906	0.0802613
8.031979	0.0825659
7.868052	0.0849884
7.704125	0.0874926
7.540198	0.0902055
7.376271	0.0927823
7.212343	0.0954044
7.048416	0.0979359
6.884489	0.100966
6.720562	0.103988
6.556635	0.10749
6.392708	0.110929
6.228781	0.114522
6.064854	0.118096
5.900927	0.121671
5.737000	0.125346
5.573073	0.129184
5.409146	0.133022
5.245218	0.137241
5.081291	0.141578
4.917364	0.145742
4.753437	0.149862
4.589510	0.154643
4.425583	0.159243
4.261656	0.163744
4.097729	0.168834
3.933802	0.173878
3.769875	0.178796
3.605948	0.184086
3.442021	0.189167
3.278094	0.19452
3.114166	0.20039
2.950239	0.206451
2.786312	0.212503
2.622385	0.219208
2.458458	0.226158
2.294531	0.233798
2.130604	0.241283
1.966677	0.248759
1.802750	0.256943
1.638823	0.265327
1.474896	0.27342
1.310969	0.282521
1.147041	0.291612
0.983114	0.300994
0.819187	0.310729
0.655260	0.320764
0.491333	0.331733
0.327406	0.343991
0.163479	0.355913
-0.000448	0.369559
-0.164375	0.384866
-0.328302	0.401842
-0.492229	0.422411
-0.656156	0.444812
-0.820084	0.467368
-0.984011	0.490206
-1.147938	0.511446
-1.311865	0.532886
-1.475792	0.55418
-1.639719	0.575421
-1.803646	0.596833
-1.967573	0.617983
-2.131500	0.637989
-2.295427	0.65756
-2.459354	0.675952
-2.623281	0.694778
-2.787208	0.71258
-2.951136	0.729275
-3.115063	0.745606
-3.278990	0.761312
-3.442917	0.776872
-3.606844	0.790401
-3.770771	0.803892
-3.934698	0.81645
-4.098625	0.828499
-4.262552	0.839169
-4.426479	0.849821
-4.590406	0.859765
-4.754333	0.86941
-4.918261	0.87792
-5.082188	0.886377
-5.246115	0.894062
-5.410042	0.900975
-5.573969	0.907318
-5.737896	0.913578
-5.901823	0.919176
-6.065750	0.924738
-6.229677	0.929873
-6.393604	0.934455
-6.557531	0.93891
-6.721458	0.942993
-6.885385	0.946677
-7.049313	0.950388
-7.213240	0.953554
-7.377167	0.956884
-7.541094	0.959851
-7.705021	0.96251
-7.868948	0.965123
-8.032875	0.967518
-8.196802	0.969659
-8.360729	0.971746
-8.524656	0.973706
-8.688583	0.975475
-8.852510	0.977127
-9.016438	0.978705
-9.180365	0.980093
-9.344292	0.981436
-9.508219	0.982788
-9.672146	0.983886
-9.836073	1
&
59.341155	4.53659e-07
58.849374	1.36098e-06
58.357592	1.81464e-06
56.882249	2.72195e-06
56.554395	3.17561e-06
56.390468	3.62927e-06
56.226540	4.99025e-06
55.734759	5.89756e-06
55.570832	6.35122e-06
55.406905	6.80488e-06
55.242978	8.16586e-06
54.915124	9.98049e-06
54.587270	1.04342e-05
54.259415	1.08878e-05
54.095488	1.31561e-05
53.931561	1.49707e-05
53.767634	1.58781e-05
53.439780	1.63317e-05
53.275853	1.76927e-05
53.111926	1.90537e-05
52.947999	1.9961e-05
52.784072	2.08683e-05
52.456218	2.22293e-05
52.128363	2.35903e-05
51.964436	2.49512e-05
51.800509	2.63122e-05
51.636582	2.76732e-05
51.472655	2.85805e-05
51.308728	2.99415e-05
50.980874	3.13025e-05
50.816947	3.26634e-05
50.653020	3.40244e-05
50.489093	3.44781e-05
50.325166	3.67464e-05
50.161238	3.76537e-05
49.997311	4.12829e-05
49.833384	4.21903e-05
49.669457	4.30976e-05
49.505530	4.44586e-05
49.341603	4.62732e-05
49.177676	4.94488e-05
49.013749	5.08098e-05
48.849822	5.35317e-05
48.685895	5.67073e-05
48.521968	6.07903e-05
48.358041	6.30586e-05
48.194113	6.62342e-05
48.030186	6.71415e-05
47.866259	7.07708e-05
47.702332	7.39464e-05
47.538405	7.80293e-05
47.374478	8.34732e-05
47.210551	8.66488e-05
47.046624	8.89171e-05
46.882697	9.3e-05
46.718770	9.7083e-05
46.554843	0.00010162
46.390916	0.000105249
46.226989	0.000109332
46.063061	0.000114776
45.899134	0.000119766
45.735207	0.000126117
45.571280	0.000131107
45.407353	0.000136098
45.243426	0.000140634
45.079499	0.000146078
44.915572	0.000151068
44.751645	0.000156966
44.587718	0.000159688
44.423791	0.000165132
44.259864	0.00017239
44.095936	0.000176927
43.932009	0.000184639
43.768082	0.000190537
43.604155	0.000195527
43.440228	0.000205961
43.276301	0.000212312
43.112374	0.000220478
42.948447	0.000227283
42.784520	0.000234995
42.620593	0.000240893
42.456666	0.000248151
42.292739	0.000258132
42.128812	0.000267659
41.964884	0.000275371
41.800957	0.000283083
41.637030	0.000291249
41.473103	0.00030259
41.309176	0.000308942
41.145249	0.000320283
40.981322	0.000325727
40.817395	0.000333439
40.653468	0.000345234
40.489541	0.000354307
40.325614	0.000365649
40.161687	0.000375176
39.997759	0.000392868
39.833832	0.000407386
39.669905	0.000418727
39.505978	0.000429615
39.342051	0.000439595
39.178124	0.00045502
39.014197	0.000470898
38.850270	0.000484508
38.686343	0.000499478
38.522416	0.000515356
38.358489	0.000528966
38.194562	0.000545751
38.030635	0.000562537
37.866707	0.000579322
37.702780	0.000595654
37.538853	0.000614708
37.374926	0.000637844
37.210999	0.000654176
37.047072	0.000674591
36.883145	0.000691376
36.719218	0.000713605
36.555291	0.000732659
36.391364	0.000751713
36.227437	0.000777571
36.063510	0.000803883
35.899582	0.000830196
35.735655	0.000849703
35.571728	0.00086921
35.407801	0.00089643
35.243874	0.000924103
35.079947	0.000951776
34.916020	0.000981264
34.752093	0.00100939
34.588166	0.00103661
34.424239	0.001072
34.260312	0.00110557
34.096385	0.00113415
33.932458	0.00116182
33.768530	0.00119222
33.604603	0.00122987
33.440676	0.00125527
33.276749	0.0012834
33.112822	0.0013138
32.948895	0.00135009
32.784968	0.00139092
32.621041	0.00143492
32.457114	0.00147938
32.293187	0.00151522
32.129260	0.0015556
31.965333	0.00159779
31.801405	0.00164224
31.637478	0.00169033
31.473551	0.00173207
31.309624	0.00177562
31.145697	0.00182643
30.981770	0.00187633
30.817843	0.00193123
30.653916	0.00197841
30.489989	0.00203421
30.326062	0.00209863
30.162135	0.00214626
29.998208	0.0022075
29.834281	0.00226013
29.670353	0.00232046
29.506426	0.00238216
29.342499	0.00244704
29.178572	0.00251418
29.014645	0.00258086
28.850718	0.00265345
28.686791	0.00271878
28.522864	0.00280044
28.358937	0.00289117
28.195010	0.00297736
28.031083	0.00306129
27.867156	0.00315293
27.703228	0.0032482
27.539301	0.00333485
27.375374	0.00342467
27.211447	0.00352402
27.047520	0.0036202
26.883593	0.00372817
26.719666	0.00382843
26.555739	0.00394048
26.391812	0.00403938
26.227885	0.00415824
26.063958	0.00428435
25.900031	0.00439641
25.736103	0.00453024
25.572176	0.00465635
25.408249	0.00478746
25.244322	0.00493218
25.080395	0.00506601
24.916468	0.00522025
24.752541	0.00534909
24.588614	0.00549199
24.424687	0.00565939
24.260760	0.00580774
24.096833	0.00598104
23.932906	0.00615524
23.768979	0.00634033
23.605051	0.00652679
23.441124	0.00670099
23.277197	0.00688609
23.113270	0.00708071
22.949343	0.00729075
22.785416	0.00750079
22.621489	0.00771855
22.457562	0.00795445
22.293635	0.00817765
22.129708	0.00840267
21.965781	0.00862904
21.801854	0.00884498
21.637926	0.00907635
21.473999	0.00932859
21.310072	0.00958989
21.146145	0.00985392
20.982218	0.0101261
20.818291	0.0104128
20.654364	0.0106991
20.490437	0.0109953
20.326510	0.0113201
20.162583	0.0116382
19.998656	0.0119625
19.834729	0.0122873
19.670802	0.0126421
19.506874	0.0129751
19.342947	0.013343
19.179020	0.0136951
19.015093	0.0140743
18.851166	0.0144699
18.687239	0.0148537
18.523312	0.0152688
18.359385	0.0157011
18.195458	0.0161199
18.031531	0.0165744
17.867604	0.017048
17.703677	0.017504
17.539749	0.0179935
17.375822	0.0185052
17.211895	0.0189915
17.047968	0.0195218
16.884041	0.0200885
16.720114	0.0206378
16.556187	0.0212158
16.392260	0.0218378
16.228333	0.0224457
16.064406	0.0230595
15.900479	0.0237091
15.736552	0.0243982
15.572625	0.0250901
15.408697	0.0258173
15.244770	0.0265581
15.080843	0.0273175
14.916916	0.0280969
14.752989	0.0289085
14.589062	0.0297505
14.425135	0.0306265
14.261208	0.0315325
14.097281	0.0324729
13.933354	0.0334424
13.769427	0.0344259
13.605500	0.0354366
13.441572	0.0364655
13.277645	0.0375543
13.113718	0.0386467
12.949791	0.03975
12.785864	0.0409196
12.621937	0.0421095
12.458010	0.0433475
12.294083	0.0446368
12.130156	0.0459729
11.966229	0.0473112
11.802302	0.0487098
11.638375	0.0501048
11.474448	0.0516001
11.310520	0.0531493
11.146593	0.0547004
10.982666	0.0563313
10.818739	0.058047
10.654812	0.0597564
10.490885	0.0615025
10.326958	0.0632396
10.163031	0.0650969
9.999104	0.0669755
9.835177	0.0689362
9.671250	0.0709264
9.507323	0.07302
9.343395	0.0751604
9.179468	0.0772953
9.015541	0.0795536
8.851614	0.0818087
8.687687	0.0841424
8.523760	0.0866234
8.359833	0.0891058
8.195906	0.0916527
8.031979	0.0942254
7.868052	0.0968484
7.704125	0.099604
7.540198	0.102433
7.376271	0.10529
7.212343	0.108237
7.048416	0.111244
6.884489	0.114388
6.720562	0.117662
6.556635	0.120979
6.392708	0.12432
6.228781	0.127833
6.064854	0.13146
5.900927	0.135031
5.737000	0.138805
5.573073	0.142757
5.409146	0.14674
5.245218	0.150821
5.081291	0.155054
4.917364	0.159393
4.753437	0.163833
4.589510	0.168408
4.425583	0.173039
4.261656	0.177827
4.097729	0.182775
3.933802	0.187816
3.769875	0.193052
3.605948	0.19838
3.442021	0.203871
3.278094	0.209653
3.114166	0.215565
2.950239	0.221581
2.786312	0.22787
2.622385	0.23436
2.458458	0.241157
2.294531	0.24808
2.130604	0.25514
1.966677	0.262564
1.802750	0.270196
1.638823	0.278084
1.474896	0.286226
1.310969	0.294728
1.147041	0.303662
0.983114	0.312865
0.819187	0.322477
0.655260	0.332583
0.491333	0.343034
0.327406	0.354215
0.163479	0.365853
-0.000448	0.378285
-0.164375	0.391886
-0.328302	0.407655
-0.492229	0.425219
-0.656156	0.444067
-0.820084	0.463502
-0.984011	0.483518
-1.147938	0.503675
-1.311865	0.524036
-1.475792	0.544133
-1.639719	0.563966
-1.803646	0.583759
-1.967573	0.603105
-2.131500	0.622111
-2.295427	0.640549
-2.459354	0.65836
-2.623281	0.67578
-2.787208	0.692313
-2.951136	0.708445
-3.115063	0.723945
-3.278990	0.738711
-3.442917	0.752955
-3.606844	0.766648
-3.770771	0.779551
-3.934698	0.791855
-4.098625	0.803593
-4.262552	0.81478
-4.426479	0.825372
-4.590406	0.835367
-4.754333	0.844814
-4.918261	0.853762
-5.082188	0.862172
-5.246115	0.870138
-5.410042	0.877759
-5.573969	0.884983
-5.737896	0.891713
-5.901823	0.898101
-6.065750	0.904196
-6.229677	0.909867
-6.393604	0.915191
-6.557531	0.92025
-6.721458	0.92502
-6.885385	0.929474
-7.049313	0.93367
-7.213240	0.937606
-7.377167	0.94142
-7.541094	0.944954
-7.705021	0.948233
-7.868948	0.951387
-8.032875	0.954293
-8.196802	0.957018
-8.360729	0.959609
-8.524656	0.962093
-8.688583	0.964376
-8.852510	0.966471
-9.016438	0.968467
-9.180365	0.970394
-9.344292	0.972153
-9.508219	0.973879
-9.672146	0.975455
-9.836073	1
&
130.157654	2.9973e-14
129.993727	3.13114e-14
129.829799	3.27095e-14
129.665872	3.41701e-14
129.501945	3.56958e-14
129.338018	3.72896e-14
129.174091	3.89545e-14
129.010164	4.06937e-14
128.846237	4.25105e-14
128.682310	4.44084e-14
128.518383	4.6391e-14
128.354456	4.8462e-14
128.190529	5.06254e-14
128.026602	5.28854e-14
127.862674	5.52461e-14
127.698747	5.77123e-14
127.534820	6.02884e-14
127.370893	6.29794e-14
127.206966	6.57905e-14
127.043039	6.8727e-14
126.879112	7.17945e-14
126.715185	7.49988e-14
126.551258	7.8346e-14
126.387331	8.18426e-14
126.223404	8.54951e-14
126.059477	8.93105e-14
125.895550	9.3296e-14
125.731622	9.74594e-14
125.567695	1.01808e-13
125.403768	1.06351e-13
125.239841	1.11097e-13
125.075914	1.16054e-13
124.911987	1.21232e-13
124.748060	1.26641e-13
124.584133	1.32292e-13
124.420206	1.38194e-13
124.256279	1.44359e-13
124.092352	1.508e-13
123.928425	1.57527e-13
123.764497	1.64554e-13
123.600570	1.71895e-13
123.436643	1.79563e-13
123.272716	1.87573e-13
123.108789	1.9594e-13
122.944862	2.04679e-13
122.780935	2.13809e-13
122.617008	2.23345e-13
122.453081	2.33306e-13
122.289154	2.43712e-13
122.125227	2.54581e-13
121.961300	2.65935e-13
121.797373	2.77794e-13
121.633445	2.90182e-13
121.469518	3.03122e-13
121.305591	3.16639e-13
121.141664	3.30758e-13
120.977737	3.45507e-13
120.813810	3.60912e-13
120.649883	3.77004e-13
120.485956	3.93813e-13
120.322029	4.11371e-13
120.158102	4.29711e-13
119.994175	4.48868e-13
119.830248	4.68879e-13
119.666320	4.89781e-13
119.502393	5.11614e-13
119.338466	5.3442e-13
119.174539	5.58242e-13
119.010612	5.83124e-13
118.846685	6.09116e-13
118.682758	6.36264e-13
118.518831	6.64622e-13
118.354904	6.94243e-13
118.190977	7.25183e-13
118.027050	7.57501e-13
117.863123	7.91259e-13
117.699196	8.26519e-13
117.535268	8.6335e-13
117.371341	9.01821e-13
117.207414	9.42004e-13
117.043487	9.83977e-13
116.879560	1.02782e-12
116.715633	1.07361e-12
116.551706	1.12144e-12
116.387779	1.17141e-12
116.223852	1.22359e-12
116.059925	1.2781e-12
115.895998	1.33504e-12
115.732071	1.39451e-12
115.568143	1.45662e-12
115.404216	1.52151e-12
115.240289	1.58927e-12
115.076362	1.66006e-12
114.912435	1.734e-12
114.748508	1.81122e-12
114.584581	1.89189e-12
114.420654	1.97614e-12
114.256727	2.06414e-12
114.092800	2.15606e-12
113.928873	2.25206e-12
113.764946	2.35234e-12
113.601019	2.45708e-12
113.437091	2.56648e-12
113.273164	2.68075e-12
113.109237	2.8001e-12
112.945310	2.92476e-12
112.781383	3.05496e-12
112.617456	3.19096e-12
112.453529	3.33301e-12
112.289602	3.48137e-12
112.125675	3.63633e-12
111.961748	3.79818e-12
111.797821	3.96724e-12
111.633894	4.14381e-12
111.469966	4.32823e-12
111.306039	4.52085e-12
111.142112	4.72204e-12
110.978185	4.93217e-12
110.814258	5.15164e-12
110.650331	5.38088e-12
110.486404	5.6203e-12
110.322477	5.87037e-12
110.158550	6.13155e-12
109.994623	6.40435e-12
109.830696	6.68927e-12
109.666769	6.98686e-12
109.502842	7.29767e-12
109.338914	7.62229e-12
109.174987	7.96135e-12
109.011060	8.31547e-12
108.847133	8.68533e-12
108.683206	9.07162e-12
108.519279	9.47508e-12
108.355352	9.89646e-12
108.191425	1.03366e-11
108.027498	1.07962e-11
107.863571	1.12763e-11
107.699644	1.17777e-11
107.535717	1.23014e-11
107.371789	1.28484e-11
107.207862	1.34196e-11
107.043935	1.40162e-11
106.880008	1.46393e-11
106.716081	1.52901e-11
106.552154	1.59698e-11
106.388227	1.66797e-11
106.224300	1.74211e-11
106.060373	1.81954e-11
105.896446	1.90041e-11
105.732519	1.98487e-11
105.568592	2.07309e-11
105.404664	2.16521e-11
105.240737	2.26143e-11
105.076810	2.36192e-11
104.912883	2.46687e-11
104.748956	2.57648e-11
104.585029	2.69095e-11
104.421102	2.81051e-11
104.257175	2.93537e-11
104.093248	3.06577e-11
103.929321	3.20195e-11
103.765394	3.34419e-11
103.601467	3.49273e-11
103.437540	3.64786e-11
103.273612	3.80988e-11
103.109685	3.97908e-11
102.945758	4.15579e-11
102.781831	4.34034e-11
102.617904	4.53308e-11
102.453977	4.73437e-11
102.290050	4.94458e-11
102.126123	5.16412e-11
101.962196	5.39339e-11
101.798269	5.63283e-11
101.634342	5.88289e-11
101.470415	6.14404e-11
101.306487	6.41676e-11
101.142560	6.70158e-11
100.978633	6.99903e-11
100.814706	7.30966e-11
100.650779	7.63407e-11
100.486852	7.97285e-11
100.322925	8.32665e-11
100.158998	8.69613e-11
99.995071	9.08199e-11
99.831144	9.48495e-11
99.667217	9.90576e-11
99.503290	1.03452e-10
99.339363	1.08042e-10
99.175435	1.12834e-10
99.011508	1.17839e-10
98.847581	1.23066e-10
98.683654	1.28524e-10
98.519727	1.34225e-10
98.355800	1.40177e-10
98.191873	1.46393e-10
98.027946	1.52885e-10
97.864019	1.59664e-10
97.700092	1.66743e-10
97.536165	1.74136e-10
97.372238	1.81856e-10
97.208310	1.89918e-10
97.044383	1.98337e-10
96.880456	2.07128e-10
96.716529	2.16309e-10
96.552602	2.25896e-10
96.388675	2.35907e-10
96.224748	2.46362e-10
96.060821	2.57279e-10
95.896894	2.68679e-10
95.732967	2.80584e-10
95.569040	2.93016e-10
95.405113	3.05997e-10
95.241186	3.19553e-10
95.077258	3.33709e-10
94.913331	3.4849e-10
94.749404	3.63926e-10
94.585477	3.80044e-10
94.421550	3.96875e-10
94.257623	4.14451e-10
94.093696	4.32803e-10
93.929769	4.51968e-10
93.765842	4.71979e-10
93.601915	4.92875e-10
93.437988	5.14695e-10
93.274061	5.3748e-10
93.110133	5.61272e-10
92.946206	5.86115e-10
92.782279	6.12056e-10
92.618352	6.39144e-10
92.454425	6.67428e-10
92.290498	6.96963e-10
92.126571	7.27802e-10
91.962644	7.60004e-10
91.798717	7.93628e-10
91.634790	8.28737e-10
91.470863	8.65397e-10
91.306936	9.03677e-10
91.143009	9.43647e-10
90.979081	9.85382e-10
90.815154	1.02896e-09
90.651227	1.07446e-09
90.487300	1.12197e-09
90.323373	1.17158e-09
90.159446	1.22338e-09
89.995519	1.27746e-09
89.831592	1.33393e-09
89.667665	1.39289e-09
89.503738	1.45446e-09
89.339811	1.51874e-09
89.175884	1.58586e-09
89.011956	1.65594e-09
88.848029	1.72911e-09
88.684102	1.8055e-09
88.520175	1.88527e-09
88.356248	1.96855e-09
88.192321	2.05551e-09
88.028394	2.1463e-09
87.864467	2.24109e-09
87.700540	2.34007e-09
87.536613	2.4434e-09
87.372686	2.55129e-09
87.208759	2.66394e-09
87.044832	2.78155e-09
86.880904	2.90434e-09
86.716977	3.03254e-09
86.553050	3.16639e-09
86.389123	3.30614e-09
86.225196	3.45204e-09
86.061269	3.60437e-09
85.897342	3.76341e-09
85.733415	3.92945e-09
85.569488	4.10281e-09
85.405561	4.28379e-09
85.241634	4.47274e-09
85.077707	4.67001e-09
84.913779	4.87597e-09
84.749852	5.09098e-09
84.585925	5.31546e-09
84.421998	5.54982e-09
84.258071	5.79449e-09
84.094144	6.04992e-09
83.930217	6.31659e-09
83.766290	6.59498e-09
83.602363	6.88562e-09
83.438436	7.18904e-09
83.274509	7.5058e-09
83.110582	7.83649e-09
82.946655	8.18171e-09
82.782727	8.54211e-09
82.618800	8.91835e-09
82.454873	9.31112e-09
82.290946	9.72115e-09
82.127019	1.01492e-08
81.963092	1.0596e-08
81.799165	1.10625e-08
81.635238	1.15495e-08
81.471311	1.20578e-08
81.307384	1.25885e-08
81.143457	1.31425e-08
80.979530	1.37208e-08
80.815602	1.43245e-08
80.651675	1.49546e-08
80.487748	1.56124e-08
80.323821	1.62991e-08
80.159894	1.70159e-08
79.995967	1.77642e-08
79.832040	1.85453e-08
79.668113	1.93606e-08
79.504186	2.02117e-08
79.340259	2.11001e-08
79.176332	2.20275e-08
79.012405	2.29955e-08
78.848477	2.40059e-08
78.684550	2.50606e-08
78.520623	2.61615e-08
78.356696	2.73107e-08
78.192769	2.85102e-08
78.028842	2.97622e-08
77.864915	3.1069e-08
77.700988	3.24331e-08
77.537061	3.38569e-08
77.373134	3.5343e-08
77.209207	3.68942e-08
77.045280	3.85132e-08
76.881353	4.02031e-08
76.717425	4.19669e-08
76.553498	4.38079e-08
76.389571	4.57294e-08
76.225644	4.77349e-08
76.061717	4.98281e-08
75.897790	5.20128e-08
75.733863	5.4293e-08
75.569936	5.66728e-08
75.406009	5.91566e-08
75.242082	6.1749e-08
75.078155	6.44545e-08
74.914228	6.72783e-08
74.750300	7.02253e-08
74.586373	7.3301e-08
74.422446	7.6511e-08
74.258519	7.98611e-08
74.094592	8.33573e-08
73.930665	8.70061e-08
73.766738	9.08141e-08
73.602811	9.47881e-08
73.438884	9.89355e-08
73.274957	1.03264e-07
73.111030	1.0778e-07
72.947103	1.12494e-07
72.783176	1.17413e-07
72.619248	1.22547e-07
72.455321	1.27904e-07
72.291394	1.33494e-07
72.127467	1.39328e-07
71.963540	1.45416e-07
71.799613	1.51768e-07
71.635686	1.58397e-07
71.471759	1.65315e-07
71.307832	1.72533e-07
71.143905	1.80066e-07
70.979978	1.87926e-07
70.816051	1.96128e-07
70.652123	2.04686e-07
70.488196	2.13616e-07
70.324269	2.22934e-07
70.160342	2.32657e-07
69.996415	2.42802e-07
69.832488	2.53387e-07
69.668561	2.64432e-07
69.504634	2.75956e-07
69.340707	2.87981e-07
69.176780	3.00527e-07
69.012853	3.13617e-07
68.848926	3.27274e-07
68.684999	3.41524e-07
68.521071	3.56391e-07
68.357144	3.71903e-07
68.193217	3.88086e-07
68.029290	4.0497e-07
67.865363	4.22585e-07
67.701436	4.40963e-07
67.537509	4.60136e-07
67.373582	4.80138e-07
67.209655	5.01006e-07
67.045728	5.22775e-07
66.881801	5.45486e-07
66.717874	5.69179e-07
66.553946	5.93894e-07
66.390019	6.19678e-07
66.226092	6.46575e-07
66.062165	6.74633e-07
65.898238	7.03901e-07
65.734311	7.34433e-07
65.570384	7.66281e-07
65.406457	7.99503e-07
65.242530	8.34156e-07
65.078603	8.70303e-07
64.914676	9.08007e-07
64.750749	9.47334e-07
64.586822	9.88355e-07
64.422894	1.03114e-06
64.258967	1.07577e-06
64.095040	1.12231e-06
63.931113	1.17086e-06
63.767186	1.2215e-06
63.603259	1.27431e-06
63.439332	1.32938e-06
63.275405	1.38683e-06
63.111478	1.44673e-06
62.947551	1.50921e-06
62.783624	1.57437e-06
62.619697	1.64232e-06
62.455769	1.71318e-06
62.291842	1.78708e-06
62.127915	1.86415e-06
61.963988	1.94451e-06
61.800061	2.02831e-06
61.636134	2.1157e-06
61.472207	2.20682e-06
61.308280	2.30183e-06
61.144353	2.40091e-06
60.980426	2.50421e-06
60.816499	2.61193e-06
60.652572	2.72424e-06
60.488645	2.84134e-06
60.324717	2.96343e-06
60.160790	3.09072e-06
59.996863	3.22343e-06
59.832936	3.36179e-06
59.669009	3.50604e-06
59.505082	3.65642e-06
59.341155	3.8132e-06
59.177228	3.97663e-06
59.013301	4.147e-06
58.849374	4.3246e-06
58.685447	4.50974e-06
58.521520	4.70272e-06
58.357592	4.90388e-06
58.193665	5.11356e-06
58.029738	5.33211e-06
57.865811	5.5599e-06
57.701884	5.79732e-06
57.537957	6.04477e-06
57.374030	6.30267e-06
57.210103	6.57145e-06
57.046176	6.85156e-06
56.882249	7.14348e-06
56.718322	7.44768e-06
56.554395	7.76469e-06
56.390468	8.09504e-06
56.226540	8.43926e-06
56.062613	8.79794e-06
55.898686	9.17167e-06
55.734759	9.56107e-06
55.570832	9.96679e-06
55.406905	1.03895e-05
55.242978	1.08299e-05
55.079051	1.12887e-05
54.915124	1.17667e-05
54.751197	1.22646e-05
54.587270	1.27833e-05
54.423343	1.33235e-05
54.259415	1.38863e-05
54.095488	1.44725e-05
53.931561	1.50831e-05
53.767634	1.5719e-05
53.603707	1.63812e-05
53.439780	1.70709e-05
53.275853	1.77892e-05
53.111926	1.85371e-05
52.947999	1.9316e-05
52.784072	2.01269e-05
52.620145	2.09713e-05
52.456218	2.18505e-05
52.292290	2.27658e-05
52.128363	2.37187e-05
51.964436	2.47107e-05
51.800509	2.57434e-05
51.636582	2.68183e-05
51.472655	2.79371e-05
51.308728	2.91016e-05
51.144801	3.03135e-05
50.980874	3.15748e-05
50.816947	3.28873e-05
50.653020	3.42531e-05
50.489093	3.56742e-05
50.325166	3.71528e-05
50.161238	3.86911e-05
49.997311	4.02914e-05
49.833384	4.19561e-05
49.669457	4.36878e-05
49.505530	4.54888e-05
49.341603	4.7362e-05
49.177676	4.93099e-05
49.013749	5.13356e-05
48.849822	5.34418e-05
48.685895	5.56316e-05
48.521968	5.79082e-05
48.358041	6.02747e-05
48.194113	6.27346e-05
48.030186	6.52912e-05
47.866259	6.79481e-05
47.702332	7.07089e-05
47.538405	7.35774e-05
47.374478	7.65576e-05
47.210551	7.96534e-05
47.046624	8.28688e-05
46.882697	8.62083e-05
46.718770	8.9676e-05
46.554843	9.32765e-05
46.390916	9.70143e-05
46.226989	0.000100894
46.063061	0.000104921
45.899134	0.000109099
45.735207	0.000113435
45.571280	0.000117932
45.407353	0.000122596
45.243426	0.000127433
45.079499	0.000132448
44.915572	0.000137647
44.751645	0.000143034
44.587718	0.000148616
44.423791	0.000154399
44.259864	0.000160388
44.095936	0.000166588
43.932009	0.000173007
43.768082	0.000179649
43.604155	0.00018652
43.440228	0.000193625
43.276301	0.000200971
43.112374	0.000208562
42.948447	0.000216404
42.784520	0.000224502
42.620593	0.000232859
42.456666	0.000241481
42.292739	0.00025037
42.128812	0.000259531
41.964884	0.000268965
41.800957	0.000278673
41.637030	0.000288658
41.473103	0.000298917
41.309176	0.000309449
41.145249	0.000320251
40.981322	0.000331317
40.817395	0.00034264
40.653468	0.000354207
40.489541	0.000366007
40.325614	0.00037802
40.161687	0.000390224
39.997759	0.00040259
39.833832	0.00041508
39.669905	0.000427648
39.505978	0.000440234
39.342051	0.00045276
39.178124	0.000465126
39.014197	0.000477191
38.850270	0.00048876
38.686343	0.00049953
38.522416	0.000508953
&
