# Supplementary material for: Estimating the power of sequence covariation for detecting conserved RNA structure
Source: Bioinformatics. 2020 Feb 7;36(10):3072–6. doi: 10.1093/bioinformatics/btaa080 (PMC7214042; doi:10.1093/bioinformatics/btaa080)
Supplement: btaa080_Supplementary_Data [file btaa080_supplementary_data.zip › btaa080-Suppl_Data/data/alignments/XIST_Rivas19/R-scape/XIST_h8_exon6_25357-25709.surv]

&
44.289671	1.60958e-05
39.765531	3.21916e-05
36.846732	4.82874e-05
35.825152	6.43832e-05
35.387332	8.0479e-05
35.095452	9.65748e-05
34.511692	0.000112671
34.365752	0.000128766
33.781992	0.000144862
33.052293	0.000160958
32.468533	0.000209245
31.884773	0.000225341
31.738833	0.000241437
31.301013	0.000257533
30.863193	0.000273629
30.571313	0.000289724
30.425373	0.000321916
29.549733	0.000338012
29.257853	0.000354108
29.111913	0.000370203
28.820033	0.000386299
28.528153	0.000402395
27.652513	0.000418491
27.506574	0.000434587
27.360634	0.000466778
27.214694	0.00049897
27.068754	0.000531161
26.922814	0.000547257
26.776874	0.000563353
26.484994	0.000595545
26.193114	0.00061164
26.047174	0.000692119
25.901234	0.000708215
25.755294	0.000740407
25.609354	0.000772599
25.463414	0.00080479
25.317474	0.000820886
25.025594	0.000853078
24.879654	0.000901365
24.587774	0.000917461
24.295894	0.000981844
24.149954	0.00099794
24.004014	0.00104623
23.858074	0.00112671
23.712134	0.00120719
23.566194	0.00122328
23.420254	0.00125547
23.274314	0.00130376
23.128374	0.00133595
22.982434	0.00135205
22.836494	0.00143253
22.690554	0.00149691
22.544614	0.00156129
22.398674	0.00164177
22.252734	0.00172225
22.106794	0.00185102
21.960854	0.0019154
21.668975	0.00199588
21.523035	0.00209245
21.377095	0.00214074
21.231155	0.0022856
21.085215	0.0023178
20.939275	0.00234999
20.793335	0.00246266
20.647395	0.00252704
20.501455	0.00262362
20.355515	0.00273629
20.209575	0.00286505
20.063635	0.00299382
19.917695	0.0030582
19.771755	0.00313868
19.625815	0.00329964
19.479875	0.00342841
19.333935	0.00355717
19.187995	0.00366984
19.042055	0.00376642
18.896115	0.00404005
18.750175	0.00418491
18.604235	0.00428148
18.458295	0.00442635
18.312355	0.0046034
18.166415	0.00481264
18.020475	0.00515066
17.874535	0.0053599
17.728595	0.00558524
17.582655	0.0057462
17.436715	0.00587497
17.290775	0.0061486
17.144835	0.00632565
16.998895	0.00661537
16.852955	0.00687291
16.707015	0.00706606
16.561075	0.00735578
16.415135	0.00756503
16.269195	0.00772599
16.123255	0.00809619
15.977315	0.00836982
15.831376	0.00869173
15.685436	0.00894927
15.539496	0.00922289
15.393556	0.00954481
15.247616	0.0100116
15.101676	0.0104301
14.955736	0.010929
14.809796	0.0113636
14.663856	0.011766
14.517916	0.0122972
14.371976	0.0126835
14.226036	0.0130376
14.080096	0.0135044
13.934156	0.0140033
13.788216	0.0145023
13.642276	0.0149369
13.496336	0.0153876
13.350396	0.0160797
13.204456	0.0167396
13.058516	0.0172547
12.912576	0.0180112
12.766636	0.0184619
12.620696	0.0191218
12.474756	0.0197335
12.328816	0.0204256
12.182876	0.0210533
12.036936	0.0217293
11.890996	0.0224858
11.745056	0.0232906
11.599116	0.0241598
11.453176	0.0250129
11.307236	0.0259947
11.161296	0.026719
11.015356	0.0278135
10.869416	0.0288276
10.723476	0.029745
10.577536	0.0309844
10.431596	0.0320306
10.285656	0.0331574
10.139717	0.0345416
9.993777	0.03562
9.847837	0.0369077
9.701897	0.0381471
9.555957	0.0394991
9.410017	0.0411248
9.264077	0.0428309
9.118137	0.0442474
8.972197	0.0455672
8.826257	0.0473539
8.680317	0.0489795
8.534377	0.0508144
8.388437	0.0524723
8.242497	0.0543394
8.096557	0.0560778
7.950617	0.0579127
7.804677	0.0601661
7.658737	0.0621298
7.512797	0.0642223
7.366857	0.0666527
7.220917	0.0690671
7.074977	0.0714654
6.929037	0.0739441
6.783097	0.0765194
6.637157	0.0792879
6.491217	0.0821208
6.345277	0.0847605
6.199337	0.087529
6.053397	0.0903618
5.907457	0.0938868
5.761517	0.0971221
5.615577	0.100567
5.469637	0.103641
5.323697	0.107069
5.177757	0.110948
5.031817	0.115165
4.885877	0.119093
4.739937	0.123712
4.593997	0.127946
4.448057	0.132179
4.302118	0.136525
4.156178	0.14079
4.010238	0.145587
3.864298	0.150126
3.718358	0.155003
3.572418	0.160185
3.426478	0.165207
3.280538	0.17002
3.134598	0.175927
2.988658	0.181287
2.842718	0.187275
2.696778	0.193391
2.550838	0.199395
2.404898	0.206364
2.258958	0.212947
2.113018	0.219997
1.967078	0.227498
1.821138	0.235433
1.675198	0.243433
1.529258	0.251738
1.383318	0.260527
1.237378	0.268623
1.091438	0.277958
0.945498	0.287101
0.799558	0.297209
0.653618	0.308267
0.507678	0.319357
0.361738	0.331445
0.215798	0.344804
0.069858	0.358116
-0.076082	0.379265
-0.222022	0.418088
-0.367962	0.451198
-0.513902	0.475695
-0.659842	0.497038
-0.805782	0.519218
-0.951722	0.541302
-1.097662	0.56287
-1.243602	0.585066
-1.389541	0.607262
-1.535481	0.628573
-1.681421	0.648693
-1.827361	0.667815
-1.973301	0.686051
-2.119241	0.705238
-2.265181	0.721993
-2.411121	0.738604
-2.557061	0.75441
-2.703001	0.769782
-2.848941	0.784686
-2.994881	0.798143
-3.140821	0.811518
-3.286761	0.823574
-3.432701	0.83476
-3.578641	0.845867
-3.724581	0.85591
-3.870521	0.865455
-4.016461	0.873664
-4.162401	0.882662
-4.308341	0.890661
-4.454281	0.89887
-4.600221	0.905936
-4.746161	0.91334
-4.892101	0.919988
-5.038041	0.925541
-5.183981	0.930531
-5.329921	0.935778
-5.475861	0.940703
-5.621801	0.945274
-5.767741	0.949749
-5.913681	0.953998
-6.059621	0.95799
-6.205561	0.961257
-6.351501	0.964396
-6.497441	0.967229
-6.643381	0.969836
-6.789321	0.972637
-6.935261	0.975003
-7.081201	0.976967
-7.227140	0.978979
-7.373080	0.980959
-7.519020	0.982681
-7.664960	0.984162
-7.810900	0.985433
-7.956840	0.98664
-8.102780	0.987815
-8.248720	0.988942
-8.394660	0.989795
-8.540600	0.990455
-8.686540	0.991453
-8.832480	0.992322
-8.978420	0.993079
-9.124360	0.993707
-9.270300	0.994286
-9.416240	0.994978
-9.562180	0.995429
-9.708120	0.995847
-9.854060	0.996153
-10.000000	1
&
55.818929	8.0479e-07
55.089229	1.60958e-06
51.294789	2.41437e-06
49.981330	3.21916e-06
48.230050	4.02395e-06
47.792230	4.82874e-06
46.916590	5.63353e-06
46.770650	7.24311e-06
46.186890	8.0479e-06
46.040950	8.85269e-06
45.895010	9.65748e-06
44.581551	1.04623e-05
44.289671	1.28766e-05
44.143731	1.36814e-05
43.997791	1.5291e-05
43.705911	1.69006e-05
43.559971	1.77054e-05
43.414031	1.85102e-05
43.268091	2.01198e-05
43.122151	2.17293e-05
42.976211	2.33389e-05
42.830271	2.49485e-05
42.392451	2.57533e-05
42.246511	2.65581e-05
42.100571	2.81677e-05
41.808691	2.97772e-05
41.662751	3.0582e-05
41.516811	3.13868e-05
41.370871	3.29964e-05
41.224931	3.70203e-05
40.933051	3.86299e-05
40.641171	4.02395e-05
40.495231	4.10443e-05
40.349291	4.26539e-05
40.203351	4.50682e-05
40.057411	4.66778e-05
39.911471	4.74826e-05
39.765531	5.15066e-05
39.619591	5.55305e-05
39.473651	5.87497e-05
39.327711	6.5188e-05
39.181771	6.84072e-05
39.035832	7.08215e-05
38.889892	7.32359e-05
38.743952	7.48455e-05
38.598012	7.72599e-05
38.452072	8.0479e-05
38.306132	8.53078e-05
38.160192	8.85269e-05
38.014252	9.25509e-05
37.868312	9.577e-05
37.722372	0.000101404
37.576432	0.000105428
37.430492	0.000106232
37.284552	0.000108647
37.138612	0.000113475
36.992672	0.000118304
36.846732	0.000121523
36.700792	0.000127962
36.554852	0.000131181
36.408912	0.000135205
36.262972	0.000139229
36.117032	0.000145667
35.971092	0.000150496
35.825152	0.000156934
35.679212	0.000164982
35.533272	0.000169811
35.387332	0.00017303
35.241392	0.000178663
35.095452	0.000185907
34.949512	0.000187516
34.803572	0.000199588
34.657632	0.00021005
34.511692	0.000218903
34.365752	0.000229365
34.219812	0.000238218
34.073872	0.000244656
33.927932	0.000255118
33.781992	0.000265581
33.636052	0.000272019
33.490112	0.000277653
33.344172	0.00028731
33.198233	0.000300187
33.052293	0.000309844
32.906353	0.000317892
32.760413	0.000329964
32.614473	0.000341231
32.468533	0.000362156
32.322593	0.000375837
32.176653	0.000391933
32.030713	0.000410443
31.884773	0.000427344
31.738833	0.00044183
31.592893	0.00046195
31.446953	0.00048046
31.301013	0.000498165
31.155073	0.000514261
31.009133	0.000532771
30.863193	0.000551281
30.717253	0.000567377
30.571313	0.000585887
30.425373	0.000600373
30.279433	0.000623712
30.133493	0.000639003
29.987553	0.000655904
29.841613	0.000678438
29.695673	0.000698558
29.549733	0.000721897
29.403793	0.000750869
29.257853	0.000781451
29.111913	0.000798352
28.965973	0.000817667
28.820033	0.000841006
28.674093	0.00086354
28.528153	0.000889293
28.382213	0.000913437
28.236273	0.000944824
28.090333	0.000981844
27.944393	0.00101243
27.798453	0.00105186
27.652513	0.00108405
27.506574	0.00112268
27.360634	0.00116051
27.214694	0.00121121
27.068754	0.00125145
26.922814	0.00129008
26.776874	0.00133837
26.630934	0.00138746
26.484994	0.00144057
26.339054	0.0014953
26.193114	0.0015621
26.047174	0.00162246
25.901234	0.00167718
25.755294	0.00174559
25.609354	0.00179951
25.463414	0.00186631
25.317474	0.00193552
25.171534	0.00200071
25.025594	0.00207716
24.879654	0.00214155
24.733714	0.00222122
24.587774	0.00228721
24.441834	0.00235482
24.295894	0.00244334
24.149954	0.00253026
24.004014	0.00263408
23.858074	0.00272421
23.712134	0.00281837
23.566194	0.00292944
23.420254	0.00303003
23.274314	0.00314753
23.128374	0.00325377
22.982434	0.00337529
22.836494	0.00346865
22.690554	0.00359419
22.544614	0.00372376
22.398674	0.00383804
22.252734	0.00395554
22.106794	0.00409236
21.960854	0.00422595
21.814914	0.00438772
21.668975	0.00452936
21.523035	0.00467985
21.377095	0.0048553
21.231155	0.00503718
21.085215	0.0051909
20.939275	0.00537358
20.793335	0.0055442
20.647395	0.00572286
20.501455	0.00590796
20.355515	0.00611801
20.209575	0.00634255
20.063635	0.00655099
19.917695	0.00676828
19.771755	0.00699604
19.625815	0.00725277
19.479875	0.00749662
19.333935	0.00773806
19.187995	0.00799559
19.042055	0.00825876
18.896115	0.00854848
18.750175	0.00882372
18.604235	0.00911586
18.458295	0.00942329
18.312355	0.0097106
18.166415	0.0100204
18.020475	0.0103375
17.874535	0.0106788
17.728595	0.0110168
17.582655	0.011399
17.436715	0.0117918
17.290775	0.0121861
17.144835	0.0125934
16.998895	0.0130352
16.852955	0.0134344
16.707015	0.0138754
16.561075	0.0143092
16.415135	0.0147373
16.269195	0.0152113
16.123255	0.0156685
15.977315	0.0161521
15.831376	0.0166527
15.685436	0.0171976
15.539496	0.0177183
15.393556	0.0182897
15.247616	0.0188305
15.101676	0.0193657
14.955736	0.0199693
14.809796	0.0205833
14.663856	0.0212714
14.517916	0.0219337
14.371976	0.0225985
14.226036	0.0233067
14.080096	0.0240133
13.934156	0.0247899
13.788216	0.0255577
13.642276	0.0263529
13.496336	0.0271593
13.350396	0.0279898
13.204456	0.0288324
13.058516	0.0297467
12.912576	0.0306488
12.766636	0.0316033
12.620696	0.0325731
12.474756	0.0335646
12.328816	0.0346221
12.182876	0.0356812
12.036936	0.0367725
11.890996	0.0379064
11.745056	0.0390862
11.599116	0.0403103
11.453176	0.041503
11.307236	0.0427545
11.161296	0.0440502
11.015356	0.0453773
10.869416	0.0467495
10.723476	0.0481433
10.577536	0.049567
10.431596	0.0510808
10.285656	0.0526453
10.139717	0.0542718
9.993777	0.0558734
9.847837	0.057491
9.701897	0.0592583
9.555957	0.0610095
9.410017	0.0627978
9.264077	0.0646601
9.118137	0.0666125
8.972197	0.0686059
8.826257	0.0706783
8.680317	0.0727691
8.534377	0.0748986
8.388437	0.0771142
8.242497	0.0793209
8.096557	0.0816033
7.950617	0.0839992
7.804677	0.0864675
7.658737	0.0889317
7.512797	0.0915006
7.366857	0.0942007
7.220917	0.0968975
7.074977	0.0997497
6.929037	0.102666
6.783097	0.105675
6.637157	0.108734
6.491217	0.111876
6.345277	0.115041
6.199337	0.118389
6.053397	0.121737
5.907457	0.12532
5.761517	0.128898
5.615577	0.132577
5.469637	0.136348
5.323697	0.140324
5.177757	0.144272
5.031817	0.148408
4.885877	0.152605
4.739937	0.156961
4.593997	0.161385
4.448057	0.165936
4.302118	0.170643
4.156178	0.175379
4.010238	0.180349
3.864298	0.185388
3.718358	0.190621
3.572418	0.195911
3.426478	0.201441
3.280538	0.207027
3.134598	0.212781
2.988658	0.218662
2.842718	0.224803
2.696778	0.231046
2.550838	0.237574
2.404898	0.244214
2.258958	0.250992
2.113018	0.258107
1.967078	0.265307
1.821138	0.272628
1.675198	0.280432
1.529258	0.288298
1.383318	0.296452
1.237378	0.304886
1.091438	0.31345
0.945498	0.322346
0.799558	0.33152
0.653618	0.341114
0.507678	0.350978
0.361738	0.361453
0.215798	0.372225
0.069858	0.383645
-0.076082	0.395709
-0.222022	0.409741
-0.367962	0.424903
-0.513902	0.440219
-0.659842	0.456045
-0.805782	0.472299
-0.951722	0.489281
-1.097662	0.506129
-1.243602	0.523348
-1.389541	0.540879
-1.535481	0.55842
-1.681421	0.575878
-1.827361	0.593109
-1.973301	0.60988
-2.119241	0.626672
-2.265181	0.643382
-2.411121	0.659319
-2.557061	0.675343
-2.703001	0.690701
-2.848941	0.705632
-2.994881	0.720056
-3.140821	0.734317
-3.286761	0.74788
-3.432701	0.761311
-3.578641	0.773931
-3.724581	0.786138
-3.870521	0.797969
-4.016461	0.809291
-4.162401	0.820203
-4.308341	0.830399
-4.454281	0.840361
-4.600221	0.849931
-4.746161	0.858758
-4.892101	0.867301
-5.038041	0.875407
-5.183981	0.883167
-5.329921	0.890511
-5.475861	0.897524
-5.621801	0.904174
-5.767741	0.910449
-5.913681	0.916311
-6.059621	0.922007
-6.205561	0.927261
-6.351501	0.932191
-6.497441	0.936794
-6.643381	0.941095
-6.789321	0.945192
-6.935261	0.949054
-7.081201	0.952703
-7.227140	0.956113
-7.373080	0.959278
-7.519020	0.96227
-7.664960	0.965097
-7.810900	0.96771
-7.956840	0.970029
-8.102780	0.972343
-8.248720	0.974476
-8.394660	0.976446
-8.540600	0.978341
-8.686540	0.980001
-8.832480	0.981607
-8.978420	0.983032
-9.124360	0.984395
-9.270300	0.985721
-9.416240	0.986875
-9.562180	0.987945
-9.708120	0.988896
-9.854060	0.98982
-10.000000	1
&
122.951317	7.04329e-16
122.805377	7.36217e-16
122.659437	7.69548e-16
122.513497	8.04388e-16
122.367557	8.40805e-16
122.221617	8.7887e-16
122.075677	9.18657e-16
121.929737	9.60246e-16
121.783797	1.00372e-15
121.637857	1.04916e-15
121.491917	1.09665e-15
121.345977	1.14629e-15
121.200037	1.19819e-15
121.054097	1.25243e-15
120.908157	1.30912e-15
120.762217	1.36838e-15
120.616277	1.43032e-15
120.470337	1.49507e-15
120.324397	1.56274e-15
120.178457	1.63348e-15
120.032517	1.70742e-15
119.886577	1.7847e-15
119.740638	1.86548e-15
119.594698	1.94992e-15
119.448758	2.03818e-15
119.302818	2.13043e-15
119.156878	2.22685e-15
119.010938	2.32764e-15
118.864998	2.43299e-15
118.719058	2.5431e-15
118.573118	2.6582e-15
118.427178	2.77851e-15
118.281238	2.90426e-15
118.135298	3.0357e-15
117.989358	3.17308e-15
117.843418	3.31668e-15
117.697478	3.46678e-15
117.551538	3.62367e-15
117.405598	3.78766e-15
117.259658	3.95906e-15
117.113718	4.13822e-15
116.967778	4.32549e-15
116.821838	4.52123e-15
116.675898	4.72582e-15
116.529958	4.93967e-15
116.384018	5.16319e-15
116.238078	5.39682e-15
116.092138	5.64102e-15
115.946198	5.89627e-15
115.800258	6.16306e-15
115.654318	6.44193e-15
115.508378	6.7334e-15
115.362438	7.03806e-15
115.216498	7.35651e-15
115.070558	7.68935e-15
114.924618	8.03725e-15
114.778678	8.40089e-15
114.632738	8.78097e-15
114.486798	9.17825e-15
114.340858	9.59349e-15
114.194918	1.00275e-14
114.048979	1.04812e-14
113.903039	1.09553e-14
113.757099	1.14509e-14
113.611159	1.1969e-14
113.465219	1.25104e-14
113.319279	1.30764e-14
113.173339	1.36679e-14
113.027399	1.42862e-14
112.881459	1.49324e-14
112.735519	1.56079e-14
112.589579	1.63139e-14
112.443639	1.70519e-14
112.297699	1.78232e-14
112.151759	1.86294e-14
112.005819	1.9472e-14
111.859879	2.03528e-14
111.713939	2.12733e-14
111.567999	2.22355e-14
111.422059	2.32412e-14
111.276119	2.42924e-14
111.130179	2.53911e-14
110.984239	2.65395e-14
110.838299	2.77398e-14
110.692359	2.89943e-14
110.546419	3.03056e-14
110.400479	3.16762e-14
110.254539	3.31087e-14
110.108599	3.4606e-14
109.962659	3.6171e-14
109.816719	3.78067e-14
109.670779	3.95164e-14
109.524839	4.13033e-14
109.378899	4.31711e-14
109.232959	4.51232e-14
109.087019	4.71637e-14
108.941079	4.92963e-14
108.795139	5.15253e-14
108.649199	5.38551e-14
108.503259	5.62902e-14
108.357319	5.88354e-14
108.211380	6.14956e-14
108.065440	6.42761e-14
107.919500	6.71822e-14
107.773560	7.02197e-14
107.627620	7.33944e-14
107.481680	7.67126e-14
107.335740	8.01808e-14
107.189800	8.38058e-14
107.043860	8.75945e-14
106.897920	9.15545e-14
106.751980	9.56934e-14
106.606040	1.00019e-13
106.460100	1.04541e-13
106.314160	1.09267e-13
106.168220	1.14206e-13
106.022280	1.19368e-13
105.876340	1.24764e-13
105.730400	1.30404e-13
105.584460	1.36298e-13
105.438520	1.42459e-13
105.292580	1.48898e-13
105.146640	1.55628e-13
105.000700	1.62662e-13
104.854760	1.70014e-13
104.708820	1.77698e-13
104.562880	1.8573e-13
104.416940	1.94124e-13
104.271000	2.02897e-13
104.125060	2.12067e-13
103.979120	2.21651e-13
103.833180	2.31667e-13
103.687240	2.42137e-13
103.541300	2.53079e-13
103.395360	2.64516e-13
103.249420	2.76469e-13
103.103480	2.88962e-13
102.957540	3.02019e-13
102.811600	3.15666e-13
102.665660	3.2993e-13
102.519721	3.44838e-13
102.373781	3.60419e-13
102.227841	3.76704e-13
102.081901	3.93724e-13
101.935961	4.11513e-13
101.790021	4.30106e-13
101.644081	4.49538e-13
101.498141	4.69848e-13
101.352201	4.91074e-13
101.206261	5.1326e-13
101.060321	5.36447e-13
100.914381	5.60681e-13
100.768441	5.8601e-13
100.622501	6.12482e-13
100.476561	6.4015e-13
100.330621	6.69067e-13
100.184681	6.9929e-13
100.038741	7.30877e-13
99.892801	7.6389e-13
99.746861	7.98394e-13
99.600921	8.34456e-13
99.454981	8.72146e-13
99.309041	9.11537e-13
99.163101	9.52707e-13
99.017161	9.95735e-13
98.871221	1.04071e-12
98.725281	1.08771e-12
98.579341	1.13683e-12
98.433401	1.18817e-12
98.287461	1.24183e-12
98.141521	1.29791e-12
97.995581	1.35652e-12
97.849641	1.41777e-12
97.703701	1.48179e-12
97.557761	1.5487e-12
97.411821	1.61863e-12
97.265881	1.69172e-12
97.119941	1.76811e-12
96.974001	1.84794e-12
96.828061	1.93137e-12
96.682122	2.01857e-12
96.536182	2.10971e-12
96.390242	2.20496e-12
96.244302	2.3045e-12
96.098362	2.40854e-12
95.952422	2.51727e-12
95.806482	2.63091e-12
95.660542	2.74968e-12
95.514602	2.8738e-12
95.368662	3.00353e-12
95.222722	3.1391e-12
95.076782	3.2808e-12
94.930842	3.42888e-12
94.784902	3.58365e-12
94.638962	3.7454e-12
94.493022	3.91445e-12
94.347082	4.09112e-12
94.201142	4.27576e-12
94.055202	4.46873e-12
93.909262	4.67041e-12
93.763322	4.88118e-12
93.617382	5.10146e-12
93.471442	5.33167e-12
93.325502	5.57227e-12
93.179562	5.82372e-12
93.033622	6.08651e-12
92.887682	6.36115e-12
92.741742	6.64817e-12
92.595802	6.94814e-12
92.449862	7.26164e-12
92.303922	7.58928e-12
92.157982	7.93168e-12
92.012042	8.28953e-12
91.866102	8.66352e-12
91.720162	9.05436e-12
91.574222	9.46283e-12
91.428282	9.88972e-12
91.282342	1.03358e-11
91.136402	1.08021e-11
90.990463	1.12894e-11
90.844523	1.17986e-11
90.698583	1.23308e-11
90.552643	1.2887e-11
90.406703	1.34682e-11
90.260763	1.40757e-11
90.114823	1.47105e-11
89.968883	1.53739e-11
89.822943	1.60673e-11
89.677003	1.67919e-11
89.531063	1.75492e-11
89.385123	1.83405e-11
89.239183	1.91676e-11
89.093243	2.00319e-11
88.947303	2.09352e-11
88.801363	2.18792e-11
88.655423	2.28657e-11
88.509483	2.38967e-11
88.363543	2.49741e-11
88.217603	2.61001e-11
88.071663	2.72768e-11
87.925723	2.85065e-11
87.779783	2.97916e-11
87.633843	3.11346e-11
87.487903	3.25382e-11
87.341963	3.40049e-11
87.196023	3.55378e-11
87.050083	3.71396e-11
86.904143	3.88137e-11
86.758203	4.05631e-11
86.612263	4.23914e-11
86.466323	4.43019e-11
86.320383	4.62986e-11
86.174443	4.83851e-11
86.028503	5.05657e-11
85.882563	5.28444e-11
85.736623	5.52258e-11
85.590683	5.77143e-11
85.444743	6.0315e-11
85.298803	6.30327e-11
85.152864	6.58729e-11
85.006924	6.88409e-11
84.860984	7.19425e-11
84.715044	7.51838e-11
84.569104	7.8571e-11
84.423164	8.21107e-11
84.277224	8.58097e-11
84.131284	8.96753e-11
83.985344	9.37149e-11
83.839404	9.79363e-11
83.693464	1.02348e-10
83.547524	1.06958e-10
83.401584	1.11775e-10
83.255644	1.16809e-10
83.109704	1.2207e-10
82.963764	1.27568e-10
82.817824	1.33313e-10
82.671884	1.39316e-10
82.525944	1.4559e-10
82.380004	1.52146e-10
82.234064	1.58997e-10
82.088124	1.66156e-10
81.942184	1.73637e-10
81.796244	1.81455e-10
81.650304	1.89625e-10
81.504364	1.98162e-10
81.358424	2.07083e-10
81.212484	2.16405e-10
81.066544	2.26147e-10
80.920604	2.36327e-10
80.774664	2.46964e-10
80.628724	2.5808e-10
80.482784	2.69697e-10
80.336844	2.81835e-10
80.190904	2.94519e-10
80.044964	3.07774e-10
79.899024	3.21625e-10
79.753084	3.36098e-10
79.607144	3.51222e-10
79.461204	3.67027e-10
79.315265	3.83541e-10
79.169325	4.00799e-10
79.023385	4.18831e-10
78.877445	4.37675e-10
78.731505	4.57366e-10
78.585565	4.77941e-10
78.439625	4.99442e-10
78.293685	5.21908e-10
78.147745	5.45385e-10
78.001805	5.69916e-10
77.855865	5.9555e-10
77.709925	6.22336e-10
77.563985	6.50325e-10
77.418045	6.79572e-10
77.272105	7.10133e-10
77.126165	7.42067e-10
76.980225	7.75435e-10
76.834285	8.10303e-10
76.688345	8.46737e-10
76.542405	8.84807e-10
76.396465	9.24588e-10
76.250525	9.66155e-10
76.104585	1.00959e-09
75.958645	1.05497e-09
75.812705	1.1024e-09
75.666765	1.15195e-09
75.520825	1.20373e-09
75.374885	1.25783e-09
75.228945	1.31436e-09
75.083005	1.37343e-09
74.937065	1.43515e-09
74.791125	1.49964e-09
74.645185	1.56703e-09
74.499245	1.63744e-09
74.353305	1.71101e-09
74.207365	1.78789e-09
74.061425	1.86821e-09
73.915485	1.95214e-09
73.769545	2.03983e-09
73.623606	2.13146e-09
73.477666	2.2272e-09
73.331726	2.32724e-09
73.185786	2.43177e-09
73.039846	2.54098e-09
72.893906	2.65509e-09
72.747966	2.77433e-09
72.602026	2.89891e-09
72.456086	3.02907e-09
72.310146	3.16508e-09
72.164206	3.30719e-09
72.018266	3.45566e-09
71.872326	3.6108e-09
71.726386	3.77289e-09
71.580446	3.94225e-09
71.434506	4.1192e-09
71.288566	4.30408e-09
71.142626	4.49726e-09
70.996686	4.69909e-09
70.850746	4.90996e-09
70.704806	5.13029e-09
70.558866	5.36049e-09
70.412926	5.60101e-09
70.266986	5.85231e-09
70.121046	6.11486e-09
69.975106	6.38918e-09
69.829166	6.67579e-09
69.683226	6.97524e-09
69.537286	7.2881e-09
69.391346	7.61498e-09
69.245406	7.95649e-09
69.099466	8.3133e-09
68.953526	8.68609e-09
68.807586	9.07557e-09
68.661646	9.4825e-09
68.515706	9.90764e-09
68.369766	1.03518e-08
68.223826	1.08159e-08
68.077886	1.13007e-08
67.931946	1.18072e-08
67.786007	1.23364e-08
67.640067	1.28893e-08
67.494127	1.34669e-08
67.348187	1.40704e-08
67.202247	1.47009e-08
67.056307	1.53596e-08
66.910367	1.60477e-08
66.764427	1.67667e-08
66.618487	1.75177e-08
66.472547	1.83024e-08
66.326607	1.91222e-08
66.180667	1.99786e-08
66.034727	2.08733e-08
65.888787	2.18081e-08
65.742847	2.27846e-08
65.596907	2.38048e-08
65.450967	2.48705e-08
65.305027	2.59839e-08
65.159087	2.71471e-08
65.013147	2.83622e-08
64.867207	2.96317e-08
64.721267	3.09578e-08
64.575327	3.23433e-08
64.429387	3.37906e-08
64.283447	3.53025e-08
64.137507	3.6882e-08
63.991567	3.8532e-08
63.845627	4.02557e-08
63.699687	4.20563e-08
63.553747	4.39374e-08
63.407807	4.59024e-08
63.261867	4.79551e-08
63.115927	5.00995e-08
62.969987	5.23395e-08
62.824047	5.46796e-08
62.678107	5.7124e-08
62.532167	5.96775e-08
62.386227	6.23449e-08
62.240287	6.51313e-08
62.094348	6.8042e-08
61.948408	7.10825e-08
61.802468	7.42585e-08
61.656528	7.75762e-08
61.510588	8.10418e-08
61.364648	8.46619e-08
61.218708	8.84433e-08
61.072768	9.23933e-08
60.926828	9.65193e-08
60.780888	1.00829e-07
60.634948	1.05331e-07
60.489008	1.10033e-07
60.343068	1.14945e-07
60.197128	1.20076e-07
60.051188	1.25435e-07
59.905248	1.31033e-07
59.759308	1.3688e-07
59.613368	1.42987e-07
59.467428	1.49366e-07
59.321488	1.56029e-07
59.175548	1.62988e-07
59.029608	1.70257e-07
58.883668	1.7785e-07
58.737728	1.8578e-07
58.591788	1.94063e-07
58.445848	2.02714e-07
58.299908	2.1175e-07
58.153968	2.21188e-07
58.008028	2.31045e-07
57.862088	2.4134e-07
57.716148	2.52093e-07
57.570208	2.63323e-07
57.424268	2.75053e-07
57.278328	2.87303e-07
57.132388	3.00098e-07
56.986448	3.1346e-07
56.840508	3.27416e-07
56.694568	3.41992e-07
56.548628	3.57215e-07
56.402688	3.73113e-07
56.256749	3.89716e-07
56.110809	4.07056e-07
55.964869	4.25165e-07
55.818929	4.44078e-07
55.672989	4.63829e-07
55.527049	4.84456e-07
55.381109	5.05997e-07
55.235169	5.28492e-07
55.089229	5.51985e-07
54.943289	5.76518e-07
54.797349	6.02139e-07
54.651409	6.28894e-07
54.505469	6.56833e-07
54.359529	6.8601e-07
54.213589	7.16478e-07
54.067649	7.48294e-07
53.921709	7.81519e-07
53.775769	8.16213e-07
53.629829	8.52441e-07
53.483889	8.90272e-07
53.337949	9.29775e-07
53.192009	9.71025e-07
53.046069	1.0141e-06
52.900129	1.05907e-06
52.754189	1.10603e-06
52.608249	1.15507e-06
52.462309	1.20627e-06
52.316369	1.25973e-06
52.170429	1.31556e-06
52.024489	1.37384e-06
51.878549	1.4347e-06
51.732609	1.49824e-06
51.586669	1.56458e-06
51.440729	1.63385e-06
51.294789	1.70617e-06
51.148849	1.78167e-06
51.002909	1.8605e-06
50.856969	1.94281e-06
50.711029	2.02873e-06
50.565090	2.11844e-06
50.419150	2.2121e-06
50.273210	2.30988e-06
50.127270	2.41196e-06
49.981330	2.51852e-06
49.835390	2.62977e-06
49.689450	2.74591e-06
49.543510	2.86715e-06
49.397570	2.99372e-06
49.251630	3.12584e-06
49.105690	3.26376e-06
48.959750	3.40773e-06
48.813810	3.55802e-06
48.667870	3.7149e-06
48.521930	3.87865e-06
48.375990	4.04958e-06
48.230050	4.22799e-06
48.084110	4.41422e-06
47.938170	4.6086e-06
47.792230	4.81149e-06
47.646290	5.02325e-06
47.500350	5.24427e-06
47.354410	5.47494e-06
47.208470	5.7157e-06
47.062530	5.96697e-06
46.916590	6.22922e-06
46.770650	6.5029e-06
46.624710	6.78853e-06
46.478770	7.08661e-06
46.332830	7.39767e-06
46.186890	7.72229e-06
46.040950	8.06105e-06
45.895010	8.41455e-06
45.749070	8.78343e-06
45.603130	9.16835e-06
45.457190	9.56999e-06
45.311250	9.98909e-06
45.165310	1.04264e-05
45.019370	1.08826e-05
44.873430	1.13587e-05
44.727491	1.18554e-05
44.581551	1.23736e-05
44.435611	1.29143e-05
44.289671	1.34783e-05
44.143731	1.40668e-05
43.997791	1.46806e-05
43.851851	1.5321e-05
43.705911	1.59891e-05
43.559971	1.66859e-05
43.414031	1.74129e-05
43.268091	1.81711e-05
43.122151	1.89619e-05
42.976211	1.97868e-05
42.830271	2.06472e-05
42.684331	2.15445e-05
42.538391	2.24804e-05
42.392451	2.34564e-05
42.246511	2.44742e-05
42.100571	2.55356e-05
41.954631	2.66424e-05
41.808691	2.77965e-05
41.662751	2.89999e-05
41.516811	3.02547e-05
41.370871	3.1563e-05
41.224931	3.29269e-05
41.078991	3.43489e-05
40.933051	3.58314e-05
40.787111	3.73768e-05
40.641171	3.89877e-05
40.495231	4.06669e-05
40.349291	4.24171e-05
40.203351	4.42412e-05
40.057411	4.61424e-05
39.911471	4.81237e-05
39.765531	5.01884e-05
39.619591	5.23399e-05
39.473651	5.45817e-05
39.327711	5.69174e-05
39.181771	5.93509e-05
39.035832	6.18861e-05
38.889892	6.45271e-05
38.743952	6.7278e-05
38.598012	7.01432e-05
38.452072	7.31273e-05
38.306132	7.6235e-05
38.160192	7.94712e-05
38.014252	8.28407e-05
37.868312	8.63489e-05
37.722372	9.00011e-05
37.576432	9.38029e-05
37.430492	9.776e-05
37.284552	0.000101878
37.138612	0.000106164
36.992672	0.000110623
36.846732	0.000115263
36.700792	0.000120089
36.554852	0.000125108
36.408912	0.000130329
36.262972	0.000135757
36.117032	0.000141401
35.971092	0.000147267
35.825152	0.000153365
35.679212	0.0001597
35.533272	0.000166283
35.387332	0.00017312
35.241392	0.00018022
35.095452	0.000187592
34.949512	0.000195243
34.803572	0.000203183
34.657632	0.00021142
34.511692	0.000219962
34.365752	0.000228818
34.219812	0.000237996
34.073872	0.000247502
33.927932	0.000257346
33.781992	0.000267534
33.636052	0.000278072
33.490112	0.000288965
33.344172	0.000300219
33.198233	0.000311836
33.052293	0.000323818
32.906353	0.000336163
32.760413	0.00034887
32.614473	0.000361931
32.468533	0.000375334
32.322593	0.000389064
32.176653	0.000403097
32.030713	0.000417396
31.884773	0.000431915
31.738833	0.000446584
31.592893	0.000461301
31.446953	0.000475913
31.301013	0.000490164
31.155073	0.000503553
&
