# Supplementary material for: Estimating the power of sequence covariation for detecting conserved RNA structure
Source: Bioinformatics. 2020 Feb 7;36(10):3072–6. doi: 10.1093/bioinformatics/btaa080 (PMC7214042; doi:10.1093/bioinformatics/btaa080)
Supplement: btaa080_Supplementary_Data [file btaa080_supplementary_data.zip › btaa080-Suppl_Data/data/alignments/XIST_Rivas19/R-scape/XIST_h9_exon6_28055-28185.surv]

&
42.247815	0.000112221
37.171104	0.000224442
36.748045	0.000336663
28.498390	0.000448883
28.392625	0.000561104
28.286861	0.000673325
27.863801	0.000785546
27.229213	0.000897767
26.277329	0.00100999
25.219681	0.00112221
25.113916	0.00123443
25.008152	0.00134665
24.796622	0.00145887
23.844739	0.00157109
23.315915	0.00168331
23.210150	0.00179553
22.681326	0.00190775
22.364031	0.0021322
21.729442	0.00235664
21.094854	0.0026933
20.989089	0.00280552
20.883324	0.00291774
20.777559	0.00302996
20.460265	0.00314218
20.354500	0.00336663
19.931441	0.00359107
19.825676	0.00370329
19.508382	0.00403995
19.402617	0.00415217
19.296852	0.00426439
19.191087	0.00437661
19.085322	0.00448883
18.873793	0.00460105
18.556498	0.00471328
18.450733	0.0048255
18.133439	0.00504994
18.027674	0.00516216
17.816145	0.0053866
17.710380	0.00561104
17.604615	0.00572326
17.393085	0.00594771
17.287321	0.00605993
17.075791	0.00617215
16.970026	0.00628437
16.758496	0.00650881
16.652732	0.00684547
16.546967	0.00695769
16.441202	0.00706991
16.123908	0.00718213
16.018143	0.00729436
15.912378	0.0075188
15.806613	0.0080799
15.700848	0.00841656
15.595084	0.00864101
15.489319	0.00886545
15.383554	0.00920211
15.277789	0.00965099
15.172024	0.00976321
15.066260	0.00987543
14.960495	0.0100999
14.854730	0.0104365
14.643200	0.0107732
14.537436	0.0114465
14.431671	0.0118954
14.325906	0.0121199
14.220141	0.0122321
14.114376	0.0124565
13.902847	0.012681
13.797082	0.0130176
13.691317	0.0133543
13.585552	0.0138032
13.479787	0.0140276
13.374023	0.0143643
13.268258	0.0145887
13.162493	0.0150376
13.056728	0.0153743
12.950963	0.0159354
12.845199	0.016272
12.739434	0.0167209
12.633669	0.017282
12.527904	0.0176187
12.422139	0.0181798
12.316375	0.0185164
12.210610	0.0191898
12.104845	0.0195264
11.999080	0.0197509
11.893315	0.0198631
11.787550	0.020312
11.681786	0.0207609
11.576021	0.0209853
11.470256	0.0217708
11.364491	0.0225564
11.258726	0.0235664
11.152962	0.0240153
11.047197	0.0243519
10.941432	0.0250252
10.835667	0.0256986
10.729902	0.0262597
10.624138	0.0270452
10.518373	0.0274941
10.412608	0.0278308
10.306843	0.0282797
10.201078	0.0285041
10.095314	0.0288408
9.989549	0.0292896
9.883784	0.0301874
9.778019	0.030973
9.672254	0.0315341
9.566490	0.0322074
9.460725	0.0326563
9.354960	0.0341151
9.249195	0.0349007
9.143430	0.0357985
9.037665	0.0363596
8.931901	0.0371451
8.826136	0.0381551
8.720371	0.0387162
8.614606	0.0393895
8.508841	0.0400628
8.403077	0.0407362
8.297312	0.0416339
8.191547	0.0428684
8.085782	0.0441028
7.980017	0.0454494
7.874253	0.0464594
7.768488	0.0476939
7.662723	0.0496016
7.556958	0.050836
7.451193	0.0517338
7.345429	0.052856
7.239664	0.0543149
7.133899	0.0563349
7.028134	0.0577937
6.922369	0.0597015
6.816605	0.060487
6.710840	0.0620581
6.605075	0.063517
6.499310	0.064527
6.393545	0.0657614
6.287780	0.0676692
6.182016	0.0695769
6.076251	0.0718213
5.970486	0.0739535
5.864721	0.075188
5.758956	0.0782179
5.653192	0.0799012
5.547427	0.0821457
5.441662	0.0849512
5.335897	0.0862978
5.230132	0.0889911
5.124368	0.0910111
5.018603	0.0932555
4.912838	0.0950511
4.807073	0.097071
4.701308	0.0994277
4.595544	0.101672
4.489779	0.103917
4.384014	0.105488
4.278249	0.108069
4.172484	0.110762
4.066719	0.113119
3.960955	0.117607
3.855190	0.120525
3.749425	0.124453
3.643660	0.12782
3.537895	0.130401
3.432131	0.133318
3.326366	0.137022
3.220601	0.140276
3.114836	0.143867
3.009071	0.148132
2.903307	0.151947
2.797542	0.155987
2.691777	0.159578
2.586012	0.163506
2.480247	0.167434
2.374483	0.171473
2.268718	0.175962
2.162953	0.180451
2.057188	0.183593
1.951423	0.188643
1.845659	0.194142
1.739894	0.198968
1.634129	0.202783
1.528364	0.208057
1.422599	0.212659
1.316834	0.217147
1.211070	0.223432
1.105305	0.230951
0.999540	0.236113
0.893775	0.242846
0.788010	0.248457
0.682246	0.255639
0.576481	0.264505
0.470716	0.273482
0.364951	0.283807
0.259186	0.29357
0.153422	0.302323
0.047657	0.316799
-0.058108	0.371227
-0.163873	0.405229
-0.269638	0.430928
-0.375402	0.45427
-0.481167	0.481764
-0.586932	0.506453
-0.692697	0.530356
-0.798462	0.551117
-0.904226	0.574122
-1.009991	0.594883
-1.115756	0.612838
-1.221521	0.630232
-1.327286	0.649534
-1.433051	0.667826
-1.538815	0.686343
-1.644580	0.702615
-1.750345	0.71855
-1.856110	0.73269
-1.961875	0.746381
-2.067639	0.760072
-2.173404	0.772192
-2.279169	0.784312
-2.384934	0.794748
-2.490699	0.805185
-2.596463	0.814611
-2.702228	0.82415
-2.807993	0.833801
-2.913758	0.842891
-3.019523	0.851532
-3.125287	0.860846
-3.231052	0.869936
-3.336817	0.878465
-3.442582	0.88632
-3.548347	0.8944
-3.654112	0.898777
-3.759876	0.904612
-3.865641	0.909887
-3.971406	0.91561
-4.077171	0.921782
-4.182936	0.927618
-4.288700	0.93177
-4.394465	0.936595
-4.500230	0.939513
-4.605995	0.942543
-4.711760	0.94692
-4.817524	0.949613
-4.923289	0.952643
-5.029054	0.954999
-5.134819	0.957468
-5.240584	0.958815
-5.346348	0.961172
-5.452113	0.963304
-5.557878	0.965548
-5.663643	0.967456
-5.769408	0.968354
-5.875172	0.969925
-5.980937	0.971384
-6.086702	0.973291
-6.192467	0.974414
-6.298232	0.975648
-6.403997	0.976995
-6.509761	0.978566
-6.615526	0.980698
-6.721291	0.982157
-6.827056	0.982718
-6.932821	0.984177
-7.038585	0.985636
-7.144350	0.98687
-7.250115	0.987543
-7.355880	0.987992
-7.461645	0.988778
-7.567409	0.989676
-7.673174	0.990573
-7.778939	0.991696
-7.884704	0.992145
-7.990469	0.993267
-8.096233	0.993491
-8.201998	0.994052
-8.307763	0.994613
-8.413528	0.995287
-8.519293	0.995511
-8.625057	0.99596
-8.942352	0.996072
-9.048117	0.996521
-9.153882	0.996746
-9.259646	0.99697
-9.365411	0.997307
-9.471176	0.997419
-9.576941	0.997531
-9.682706	0.997756
-9.894235	0.99798
-10.000000	1
&
47.007232	5.61104e-06
45.632289	1.12221e-05
43.940052	1.68331e-05
42.247815	2.24442e-05
40.661343	2.80552e-05
38.757577	3.36663e-05
38.546047	3.92773e-05
38.440282	4.48883e-05
38.228753	5.04994e-05
37.488399	5.61104e-05
37.382634	6.17215e-05
37.276869	6.73325e-05
37.065340	7.29436e-05
36.219221	7.85546e-05
35.796162	8.41656e-05
35.373103	8.97767e-05
35.055808	9.53877e-05
34.950044	0.000100999
34.421219	0.00010661
34.315455	0.000112221
33.998160	0.000129054
33.892395	0.000134665
33.786631	0.000140276
33.680866	0.000145887
33.575101	0.000151498
33.469336	0.000157109
33.257807	0.00016272
32.834747	0.000173942
32.517453	0.000179553
32.305923	0.000196386
32.200158	0.000201998
32.094394	0.000207609
31.777099	0.00021322
31.671334	0.000218831
31.565570	0.000224442
31.459805	0.000230053
31.142510	0.000235664
31.036746	0.000241275
30.930981	0.000252497
30.825216	0.000258108
30.613686	0.000263719
30.402157	0.000274941
30.296392	0.000286163
30.190627	0.000297385
30.084862	0.000308607
29.979098	0.000319829
29.873333	0.000347885
29.767568	0.000353496
29.661803	0.000370329
29.556038	0.000381551
29.450273	0.000392773
29.344509	0.000403995
29.132979	0.000415217
28.921449	0.000420828
28.709920	0.000460105
28.604155	0.000465717
28.498390	0.000471328
28.392625	0.00048255
28.286861	0.000499383
28.181096	0.000527438
28.075331	0.000533049
27.969566	0.000544271
27.758037	0.000549882
27.652272	0.000572326
27.546507	0.000583548
27.440742	0.000617215
27.334977	0.00064527
27.229213	0.000667714
27.123448	0.000695769
27.017683	0.000712602
26.911918	0.000763102
26.806153	0.000768713
26.700388	0.000791157
26.594624	0.00080799
26.488859	0.000830434
26.383094	0.00085849
26.277329	0.000892156
26.171564	0.000920211
26.065800	0.00097071
25.960035	0.00100438
25.854270	0.00102121
25.748505	0.00104926
25.642740	0.00107732
25.536976	0.00109976
25.431211	0.00115026
25.325446	0.0011671
25.219681	0.00118393
25.113916	0.00123443
25.008152	0.00125687
24.902387	0.00130737
24.796622	0.00132982
24.690857	0.00138032
24.585092	0.00141959
24.479327	0.00143643
24.373563	0.00149254
24.267798	0.00153181
24.162033	0.00159354
24.056268	0.00163281
23.950503	0.00168331
23.844739	0.00175626
23.738974	0.00181237
23.633209	0.00185726
23.527444	0.00191898
23.421679	0.00195825
23.315915	0.0019807
23.210150	0.0020312
23.104385	0.0020817
22.998620	0.00212659
22.892855	0.00217147
22.787091	0.00222197
22.681326	0.00229492
22.575561	0.00235664
22.469796	0.00242958
22.364031	0.00248008
22.258267	0.00254741
22.152502	0.00260913
22.046737	0.00267647
21.940972	0.00273819
21.835207	0.00281674
21.729442	0.00288408
21.623678	0.00293458
21.517913	0.00305802
21.412148	0.00311974
21.306383	0.00319829
21.200618	0.0033049
21.094854	0.00337224
20.989089	0.00347885
20.883324	0.00359107
20.777559	0.00370329
20.671794	0.00379868
20.566030	0.00393895
20.460265	0.00407362
20.354500	0.00417462
20.248735	0.00429245
20.142970	0.00439906
20.037206	0.00451689
19.931441	0.0046235
19.825676	0.00473572
19.719911	0.00481427
19.614146	0.00490405
19.508382	0.00504994
19.402617	0.00513971
19.296852	0.00524632
19.191087	0.0053361
19.085322	0.00542027
18.979557	0.00556054
18.873793	0.00567838
18.768028	0.00585793
18.662263	0.0059982
18.556498	0.00616654
18.450733	0.00630681
18.344969	0.00645831
18.239204	0.00659297
18.133439	0.00680058
18.027674	0.00695208
17.921909	0.00713725
17.816145	0.00732241
17.710380	0.00749074
17.604615	0.00767591
17.498850	0.00784424
17.393085	0.00800135
17.287321	0.00821457
17.181556	0.00840534
17.075791	0.00862978
16.970026	0.0087925
16.864261	0.00901695
16.758496	0.00921894
16.652732	0.00942655
16.546967	0.00966222
16.441202	0.0098586
16.335437	0.0101055
16.229672	0.0103973
16.123908	0.0106385
16.018143	0.0108854
15.912378	0.0110818
15.806613	0.0113175
15.700848	0.0115531
15.595084	0.0118281
15.489319	0.0120525
15.383554	0.0123443
15.277789	0.0125687
15.172024	0.0128886
15.066260	0.0131747
14.960495	0.0134777
14.854730	0.0137863
14.748965	0.0141567
14.643200	0.0144765
14.537436	0.0148075
14.431671	0.015161
14.325906	0.0155875
14.220141	0.0160588
14.114376	0.0165021
14.008611	0.0169341
13.902847	0.0172876
13.797082	0.0177028
13.691317	0.0182022
13.585552	0.0185894
13.479787	0.0191056
13.374023	0.0195938
13.268258	0.0200988
13.162493	0.0206206
13.056728	0.0212154
12.950963	0.0217484
12.845199	0.0223376
12.739434	0.0229492
12.633669	0.0235608
12.527904	0.0241555
12.422139	0.0246998
12.316375	0.0253563
12.210610	0.0258837
12.104845	0.0265963
11.999080	0.0271911
11.893315	0.0278644
11.787550	0.0284143
11.681786	0.0290371
11.576021	0.0297834
11.470256	0.0305521
11.364491	0.0312872
11.258726	0.0322074
11.152962	0.0329537
11.047197	0.0338851
10.941432	0.034738
10.835667	0.0355572
10.729902	0.0364325
10.624138	0.0373359
10.518373	0.0382
10.412608	0.0392492
10.306843	0.0401807
10.201078	0.0410055
10.095314	0.0419818
9.989549	0.0431882
9.883784	0.044288
9.778019	0.0453036
9.672254	0.046263
9.566490	0.0473516
9.460725	0.0484457
9.354960	0.049596
9.249195	0.0507294
9.143430	0.0518853
9.037665	0.0530187
8.931901	0.0544608
8.826136	0.0556223
8.720371	0.0568286
8.614606	0.0582426
8.508841	0.0597576
8.403077	0.0610706
8.297312	0.0624285
8.191547	0.0636461
8.085782	0.0648468
7.980017	0.0663057
7.874253	0.0676972
7.768488	0.0690944
7.662723	0.0704466
7.556958	0.0718943
7.451193	0.073701
7.345429	0.0751038
7.239664	0.076731
7.133899	0.078375
7.028134	0.0800864
6.922369	0.0819044
6.816605	0.083728
6.710840	0.085748
6.605075	0.0873695
6.499310	0.0893446
6.393545	0.0912692
6.287780	0.0932836
6.182016	0.0952923
6.076251	0.0972057
5.970486	0.0993772
5.864721	0.101218
5.758956	0.103563
5.653192	0.105903
5.547427	0.108035
5.441662	0.110448
5.335897	0.112978
5.230132	0.115688
5.124368	0.118298
5.018603	0.12066
4.912838	0.123067
4.807073	0.125772
4.701308	0.128459
4.595544	0.13108
4.489779	0.134037
4.384014	0.136937
4.278249	0.139754
4.172484	0.142936
4.066719	0.146106
3.960955	0.149029
3.855190	0.152261
3.749425	0.155314
3.643660	0.15872
3.537895	0.162142
3.432131	0.16566
3.326366	0.169111
3.220601	0.17273
3.114836	0.176406
3.009071	0.180339
2.903307	0.184014
2.797542	0.188189
2.691777	0.19224
2.586012	0.19651
2.480247	0.200561
2.374483	0.204848
2.268718	0.209528
2.162953	0.214101
2.057188	0.218797
1.951423	0.223555
1.845659	0.228375
1.739894	0.233335
1.634129	0.2388
1.528364	0.244288
1.422599	0.249602
1.316834	0.255291
1.211070	0.260723
1.105305	0.266317
0.999540	0.272231
0.893775	0.278336
0.788010	0.284379
0.682246	0.290484
0.576481	0.297211
0.470716	0.304158
0.364951	0.311362
0.259186	0.318505
0.153422	0.326086
0.047657	0.334985
-0.058108	0.364555
-0.163873	0.380507
-0.269638	0.39605
-0.375402	0.411093
-0.481167	0.426961
-0.586932	0.443856
-0.692697	0.461794
-0.798462	0.479649
-0.904226	0.497093
-1.009991	0.514505
-1.115756	0.532505
-1.221521	0.550466
-1.327286	0.568107
-1.433051	0.585344
-1.538815	0.602065
-1.644580	0.617619
-1.750345	0.633459
-1.856110	0.649265
-1.961875	0.664331
-2.067639	0.679318
-2.173404	0.693682
-2.279169	0.707536
-2.384934	0.721659
-2.490699	0.735192
-2.596463	0.747868
-2.702228	0.76038
-2.807993	0.772551
-2.913758	0.783807
-3.019523	0.794613
-3.125287	0.8051
-3.231052	0.815077
-3.336817	0.825121
-3.442582	0.834609
-3.548347	0.843345
-3.654112	0.851582
-3.759876	0.859909
-3.865641	0.867703
-3.971406	0.875267
-4.077171	0.882269
-4.182936	0.889294
-4.288700	0.89596
-4.394465	0.901891
-4.500230	0.907839
-4.605995	0.913023
-4.711760	0.918253
-4.817524	0.923196
-4.923289	0.927646
-5.029054	0.932011
-5.134819	0.936264
-5.240584	0.94008
-5.346348	0.943923
-5.452113	0.947385
-5.557878	0.950511
-5.663643	0.953743
-5.769408	0.956789
-5.875172	0.959466
-5.980937	0.962041
-6.086702	0.96437
-6.192467	0.966558
-6.298232	0.968825
-6.403997	0.970924
-6.509761	0.972865
-6.615526	0.974666
-6.721291	0.976355
-6.827056	0.978055
-6.932821	0.97952
-7.038585	0.980995
-7.144350	0.982303
-7.250115	0.983436
-7.355880	0.984474
-7.461645	0.985434
-7.567409	0.98636
-7.673174	0.987291
-7.778939	0.988256
-7.884704	0.989058
-7.990469	0.989917
-8.096233	0.990573
-8.201998	0.991241
-8.307763	0.991825
-8.413528	0.99229
-8.519293	0.992891
-8.625057	0.993396
-8.730822	0.993884
-8.836587	0.994355
-8.942352	0.994815
-9.048117	0.995247
-9.153882	0.995679
-9.259646	0.996067
-9.365411	0.996364
-9.471176	0.996628
-9.576941	0.996875
-9.682706	0.997099
-9.788470	0.997295
-9.894235	0.997587
-10.000000	1
&
104.966347	7.58644e-13
104.860582	7.8058e-13
104.754817	8.0315e-13
104.649052	8.26373e-13
104.543287	8.50268e-13
104.437523	8.74853e-13
104.331758	9.00148e-13
104.225993	9.26175e-13
104.120228	9.52954e-13
104.014463	9.80507e-13
103.908698	1.00886e-12
103.802934	1.03803e-12
103.697169	1.06804e-12
103.591404	1.09892e-12
103.485639	1.13069e-12
103.379874	1.16338e-12
103.274110	1.19701e-12
103.168345	1.23162e-12
103.062580	1.26723e-12
102.956815	1.30387e-12
102.851050	1.34156e-12
102.745286	1.38035e-12
102.639521	1.42025e-12
102.533756	1.46131e-12
102.427991	1.50356e-12
102.322226	1.54702e-12
102.216462	1.59174e-12
102.110697	1.63776e-12
102.004932	1.6851e-12
101.899167	1.73382e-12
101.793402	1.78394e-12
101.687638	1.83551e-12
101.581873	1.88857e-12
101.476108	1.94316e-12
101.370343	1.99933e-12
101.264578	2.05712e-12
101.158813	2.11659e-12
101.053049	2.17777e-12
100.947284	2.24072e-12
100.841519	2.30549e-12
100.735754	2.37213e-12
100.629989	2.44069e-12
100.524225	2.51124e-12
100.418460	2.58383e-12
100.312695	2.65851e-12
100.206930	2.73535e-12
100.101165	2.81441e-12
99.995401	2.89576e-12
99.889636	2.97945e-12
99.783871	3.06557e-12
99.678106	3.15417e-12
99.572341	3.24533e-12
99.466577	3.33913e-12
99.360812	3.43563e-12
99.255047	3.53492e-12
99.149282	3.63709e-12
99.043517	3.7422e-12
98.937752	3.85035e-12
98.831988	3.96163e-12
98.726223	4.07612e-12
98.620458	4.19391e-12
98.514693	4.31511e-12
98.408928	4.43981e-12
98.303164	4.56812e-12
98.197399	4.70013e-12
98.091634	4.83595e-12
97.985869	4.9757e-12
97.880104	5.11948e-12
97.774340	5.26742e-12
97.668575	5.41963e-12
97.562810	5.57624e-12
97.457045	5.73737e-12
97.351280	5.90316e-12
97.245516	6.07373e-12
97.139751	6.24923e-12
97.033986	6.4298e-12
96.928221	6.61559e-12
96.822456	6.80674e-12
96.716692	7.00342e-12
96.610927	7.20577e-12
96.505162	7.41397e-12
96.399397	7.62818e-12
96.293632	7.84858e-12
96.187867	8.07534e-12
96.082103	8.30866e-12
95.976338	8.54871e-12
95.870573	8.79569e-12
95.764808	9.04981e-12
95.659043	9.31127e-12
95.553279	9.58028e-12
95.447514	9.85705e-12
95.341749	1.01418e-11
95.235984	1.04348e-11
95.130219	1.07363e-11
95.024455	1.10464e-11
94.918690	1.13655e-11
94.812925	1.16939e-11
94.707160	1.20317e-11
94.601395	1.23792e-11
94.495631	1.27368e-11
94.389866	1.31048e-11
94.284101	1.34833e-11
94.178336	1.38728e-11
94.072571	1.42735e-11
93.966807	1.46858e-11
93.861042	1.511e-11
93.755277	1.55465e-11
93.649512	1.59955e-11
93.543747	1.64576e-11
93.437982	1.69329e-11
93.332218	1.7422e-11
93.226453	1.79252e-11
93.120688	1.84429e-11
93.014923	1.89756e-11
92.909158	1.95237e-11
92.803394	2.00876e-11
92.697629	2.06677e-11
92.591864	2.12646e-11
92.486099	2.18788e-11
92.380334	2.25106e-11
92.274570	2.31607e-11
92.168805	2.38296e-11
92.063040	2.45178e-11
91.957275	2.52259e-11
91.851510	2.59543e-11
91.745746	2.67039e-11
91.639981	2.7475e-11
91.534216	2.82684e-11
91.428451	2.90847e-11
91.322686	2.99246e-11
91.216921	3.07887e-11
91.111157	3.16778e-11
91.005392	3.25925e-11
90.899627	3.35336e-11
90.793862	3.45019e-11
90.688097	3.54982e-11
90.582333	3.65231e-11
90.476568	3.75777e-11
90.370803	3.86627e-11
90.265038	3.9779e-11
90.159273	4.09276e-11
90.053509	4.21092e-11
89.947744	4.3325e-11
89.841979	4.45759e-11
89.736214	4.58629e-11
89.630449	4.7187e-11
89.524685	4.85493e-11
89.418920	4.99509e-11
89.313155	5.1393e-11
89.207390	5.28767e-11
89.101625	5.44032e-11
88.995861	5.59737e-11
88.890096	5.75896e-11
88.784331	5.92521e-11
88.678566	6.09625e-11
88.572801	6.27223e-11
88.467036	6.45329e-11
88.361272	6.63957e-11
88.255507	6.83123e-11
88.149742	7.02842e-11
88.043977	7.23129e-11
87.938212	7.44002e-11
87.832448	7.65477e-11
87.726683	7.87572e-11
87.620918	8.10304e-11
87.515153	8.33692e-11
87.409388	8.57754e-11
87.303624	8.82511e-11
87.197859	9.07982e-11
87.092094	9.34188e-11
86.986329	9.61149e-11
86.880564	9.88889e-11
86.774800	1.01743e-10
86.669035	1.04679e-10
86.563270	1.077e-10
86.457505	1.10808e-10
86.351740	1.14006e-10
86.245976	1.17296e-10
86.140211	1.20681e-10
86.034446	1.24163e-10
85.928681	1.27746e-10
85.822916	1.31433e-10
85.717151	1.35225e-10
85.611387	1.39127e-10
85.505622	1.43142e-10
85.399857	1.47272e-10
85.294092	1.51521e-10
85.188327	1.55893e-10
85.082563	1.60391e-10
84.976798	1.65019e-10
84.871033	1.6978e-10
84.765268	1.74679e-10
84.659503	1.79719e-10
84.553739	1.84904e-10
84.447974	1.90238e-10
84.342209	1.95727e-10
84.236444	2.01373e-10
84.130679	2.07183e-10
84.024915	2.1316e-10
83.919150	2.19309e-10
83.813385	2.25636e-10
83.707620	2.32145e-10
83.601855	2.38842e-10
83.496090	2.45731e-10
83.390326	2.5282e-10
83.284561	2.60112e-10
83.178796	2.67615e-10
83.073031	2.75335e-10
82.967266	2.83277e-10
82.861502	2.91447e-10
82.755737	2.99854e-10
82.649972	3.08502e-10
82.544207	3.174e-10
82.438442	3.26555e-10
82.332678	3.35973e-10
82.226913	3.45663e-10
82.121148	3.55632e-10
82.015383	3.65888e-10
81.909618	3.7644e-10
81.803854	3.87296e-10
81.698089	3.98465e-10
81.592324	4.09956e-10
81.486559	4.21778e-10
81.380794	4.33941e-10
81.275030	4.46454e-10
81.169265	4.59328e-10
81.063500	4.72573e-10
80.957735	4.862e-10
80.851970	5.00219e-10
80.746205	5.14642e-10
80.640441	5.29481e-10
80.534676	5.44747e-10
80.428911	5.60454e-10
80.323146	5.76613e-10
80.217381	5.93237e-10
80.111617	6.10341e-10
80.005852	6.27937e-10
79.900087	6.4604e-10
79.794322	6.64665e-10
79.688557	6.83826e-10
79.582793	7.0354e-10
79.477028	7.23821e-10
79.371263	7.44687e-10
79.265498	7.66154e-10
79.159733	7.88239e-10
79.053969	8.1096e-10
78.948204	8.34336e-10
78.842439	8.58385e-10
78.736674	8.83127e-10
78.630909	9.08582e-10
78.525145	9.34769e-10
78.419380	9.61711e-10
78.313615	9.8943e-10
78.207850	1.01795e-09
78.102085	1.04728e-09
77.996320	1.07747e-09
77.890556	1.10852e-09
77.784791	1.14046e-09
77.679026	1.17333e-09
77.573261	1.20714e-09
77.467496	1.24193e-09
77.361732	1.27772e-09
77.255967	1.31454e-09
77.150202	1.35241e-09
77.044437	1.39138e-09
76.938672	1.43148e-09
76.832908	1.47272e-09
76.727143	1.51515e-09
76.621378	1.55881e-09
76.515613	1.60372e-09
76.409848	1.64993e-09
76.304084	1.69746e-09
76.198319	1.74637e-09
76.092554	1.79668e-09
75.986789	1.84844e-09
75.881024	1.90169e-09
75.775259	1.95647e-09
75.669495	2.01283e-09
75.563730	2.07081e-09
75.457965	2.13046e-09
75.352200	2.19183e-09
75.246435	2.25497e-09
75.140671	2.31992e-09
75.034906	2.38674e-09
74.929141	2.45548e-09
74.823376	2.52621e-09
74.717611	2.59896e-09
74.611847	2.67382e-09
74.506082	2.75082e-09
74.400317	2.83004e-09
74.294552	2.91154e-09
74.188787	2.99539e-09
74.083023	3.08165e-09
73.977258	3.17039e-09
73.871493	3.26169e-09
73.765728	3.35561e-09
73.659963	3.45223e-09
73.554199	3.55163e-09
73.448434	3.6539e-09
73.342669	3.7591e-09
73.236904	3.86733e-09
73.131139	3.97868e-09
73.025374	4.09323e-09
72.919610	4.21107e-09
72.813845	4.33231e-09
72.708080	4.45703e-09
72.602315	4.58533e-09
72.496550	4.71733e-09
72.390786	4.85313e-09
72.285021	4.99283e-09
72.179256	5.13655e-09
72.073491	5.2844e-09
71.967726	5.4365e-09
71.861962	5.59298e-09
71.756197	5.75396e-09
71.650432	5.91956e-09
71.544667	6.08993e-09
71.438902	6.2652e-09
71.333138	6.44551e-09
71.227373	6.631e-09
71.121608	6.82182e-09
71.015843	7.01814e-09
70.910078	7.22009e-09
70.804313	7.42785e-09
70.698549	7.64159e-09
70.592784	7.86146e-09
70.487019	8.08766e-09
70.381254	8.32036e-09
70.275489	8.55975e-09
70.169725	8.80603e-09
70.063960	9.05938e-09
69.958195	9.32001e-09
69.852430	9.58813e-09
69.746665	9.86396e-09
69.640901	1.01477e-08
69.535136	1.04396e-08
69.429371	1.07399e-08
69.323606	1.10488e-08
69.217841	1.13667e-08
69.112077	1.16936e-08
69.006312	1.20299e-08
68.900547	1.23759e-08
68.794782	1.27319e-08
68.689017	1.3098e-08
68.583253	1.34747e-08
68.477488	1.38622e-08
68.371723	1.42608e-08
68.265958	1.46709e-08
68.160193	1.50928e-08
68.054428	1.55268e-08
67.948664	1.59732e-08
67.842899	1.64325e-08
67.737134	1.6905e-08
67.631369	1.7391e-08
67.525604	1.7891e-08
67.419840	1.84054e-08
67.314075	1.89345e-08
67.208310	1.94788e-08
67.102545	2.00388e-08
66.996780	2.06148e-08
66.891016	2.12073e-08
66.785251	2.18169e-08
66.679486	2.2444e-08
66.573721	2.30891e-08
66.467956	2.37527e-08
66.362192	2.44354e-08
66.256427	2.51376e-08
66.150662	2.586e-08
66.044897	2.66032e-08
65.939132	2.73677e-08
65.833368	2.81541e-08
65.727603	2.89631e-08
65.621838	2.97953e-08
65.516073	3.06514e-08
65.410308	3.15321e-08
65.304543	3.2438e-08
65.198779	3.337e-08
65.093014	3.43286e-08
64.987249	3.53148e-08
64.881484	3.63293e-08
64.775719	3.73729e-08
64.669955	3.84464e-08
64.564190	3.95507e-08
64.458425	4.06867e-08
64.352660	4.18553e-08
64.246895	4.30574e-08
64.141131	4.4294e-08
64.035366	4.55661e-08
63.929601	4.68747e-08
63.823836	4.82207e-08
63.718071	4.96054e-08
63.612307	5.10298e-08
63.506542	5.2495e-08
63.400777	5.40023e-08
63.295012	5.55528e-08
63.189247	5.71477e-08
63.083482	5.87883e-08
62.977718	6.0476e-08
62.871953	6.22121e-08
62.766188	6.39979e-08
62.660423	6.5835e-08
62.554658	6.77247e-08
62.448894	6.96685e-08
62.343129	7.16681e-08
62.237364	7.3725e-08
62.131599	7.58408e-08
62.025834	7.80173e-08
61.920070	8.02561e-08
61.814305	8.25591e-08
61.708540	8.4928e-08
61.602775	8.73649e-08
61.497010	8.98716e-08
61.391246	9.245e-08
61.285481	9.51024e-08
61.179716	9.78307e-08
61.073951	1.00637e-07
60.968186	1.03524e-07
60.862422	1.06494e-07
60.756657	1.09548e-07
60.650892	1.1269e-07
60.545127	1.15922e-07
60.439362	1.19247e-07
60.333597	1.22667e-07
60.227833	1.26184e-07
60.122068	1.29803e-07
60.016303	1.33525e-07
59.910538	1.37354e-07
59.804773	1.41292e-07
59.699009	1.45343e-07
59.593244	1.49509e-07
59.487479	1.53796e-07
59.381714	1.58204e-07
59.275949	1.62739e-07
59.170185	1.67404e-07
59.064420	1.72202e-07
58.958655	1.77138e-07
58.852890	1.82215e-07
58.747125	1.87437e-07
58.641361	1.92808e-07
58.535596	1.98333e-07
58.429831	2.04016e-07
58.324066	2.09862e-07
58.218301	2.15874e-07
58.112537	2.22059e-07
58.006772	2.28421e-07
57.901007	2.34964e-07
57.795242	2.41695e-07
57.689477	2.48618e-07
57.583712	2.55739e-07
57.477948	2.63064e-07
57.372183	2.70598e-07
57.266418	2.78347e-07
57.160653	2.86318e-07
57.054888	2.94517e-07
56.949124	3.0295e-07
56.843359	3.11624e-07
56.737594	3.20546e-07
56.631829	3.29722e-07
56.526064	3.39161e-07
56.420300	3.4887e-07
56.314535	3.58856e-07
56.208770	3.69127e-07
56.103005	3.79692e-07
55.997240	3.90558e-07
55.891476	4.01735e-07
55.785711	4.13231e-07
55.679946	4.25055e-07
55.574181	4.37217e-07
55.468416	4.49726e-07
55.362651	4.62592e-07
55.256887	4.75825e-07
55.151122	4.89436e-07
55.045357	5.03436e-07
54.939592	5.17835e-07
54.833827	5.32645e-07
54.728063	5.47878e-07
54.622298	5.63545e-07
54.516533	5.7966e-07
54.410768	5.96234e-07
54.305003	6.1328e-07
54.199239	6.30814e-07
54.093474	6.48847e-07
53.987709	6.67394e-07
53.881944	6.86471e-07
53.776179	7.06091e-07
53.670415	7.26271e-07
53.564650	7.47026e-07
53.458885	7.68373e-07
53.353120	7.90328e-07
53.247355	8.12909e-07
53.141591	8.36134e-07
53.035826	8.6002e-07
52.930061	8.84587e-07
52.824296	9.09854e-07
52.718531	9.35841e-07
52.612766	9.62568e-07
52.507002	9.90056e-07
52.401237	1.01833e-06
52.295472	1.0474e-06
52.189707	1.07731e-06
52.083942	1.10806e-06
51.978178	1.1397e-06
51.872413	1.17223e-06
51.766648	1.20569e-06
51.660883	1.2401e-06
51.555118	1.27549e-06
51.449354	1.31188e-06
51.343589	1.34931e-06
51.237824	1.38781e-06
51.132059	1.4274e-06
51.026294	1.46812e-06
50.920530	1.51e-06
50.814765	1.55307e-06
50.709000	1.59736e-06
50.603235	1.64291e-06
50.497470	1.68976e-06
50.391706	1.73793e-06
50.285941	1.78748e-06
50.180176	1.83844e-06
50.074411	1.89084e-06
49.968646	1.94473e-06
49.862881	2.00016e-06
49.757117	2.05715e-06
49.651352	2.11577e-06
49.545587	2.17605e-06
49.439822	2.23804e-06
49.334057	2.3018e-06
49.228293	2.36736e-06
49.122528	2.43478e-06
49.016763	2.50412e-06
48.910998	2.57543e-06
48.805233	2.64875e-06
48.699469	2.72416e-06
48.593704	2.80171e-06
48.487939	2.88146e-06
48.382174	2.96347e-06
48.276409	3.0478e-06
48.170645	3.13452e-06
48.064880	3.22371e-06
47.959115	3.31542e-06
47.853350	3.40973e-06
47.747585	3.50671e-06
47.641820	3.60644e-06
47.536056	3.70899e-06
47.430291	3.81445e-06
47.324526	3.9229e-06
47.218761	4.03441e-06
47.112996	4.14909e-06
47.007232	4.26701e-06
46.901467	4.38826e-06
46.795702	4.51295e-06
46.689937	4.64116e-06
46.584172	4.773e-06
46.478408	4.90857e-06
46.372643	5.04798e-06
46.266878	5.19132e-06
46.161113	5.33872e-06
46.055348	5.49028e-06
45.949584	5.64613e-06
45.843819	5.80637e-06
45.738054	5.97115e-06
45.632289	6.14058e-06
45.526524	6.31479e-06
45.420760	6.49392e-06
45.314995	6.67811e-06
45.209230	6.8675e-06
45.103465	7.06222e-06
44.997700	7.26245e-06
44.891935	7.46832e-06
44.786171	7.67999e-06
44.680406	7.89764e-06
44.574641	8.12141e-06
44.468876	8.3515e-06
44.363111	8.58806e-06
44.257347	8.8313e-06
44.151582	9.08138e-06
44.045817	9.3385e-06
43.940052	9.60286e-06
43.834287	9.87466e-06
43.728523	1.01541e-05
43.622758	1.04414e-05
43.516993	1.07368e-05
43.411228	1.10405e-05
43.305463	1.13527e-05
43.199699	1.16738e-05
43.093934	1.20038e-05
42.988169	1.23431e-05
42.882404	1.26919e-05
42.776639	1.30505e-05
42.670875	1.34192e-05
42.565110	1.37983e-05
42.459345	1.41879e-05
42.353580	1.45885e-05
42.247815	1.50004e-05
42.142050	1.54237e-05
42.036286	1.5859e-05
41.930521	1.63064e-05
41.824756	1.67664e-05
41.718991	1.72392e-05
41.613226	1.77253e-05
41.507462	1.8225e-05
41.401697	1.87386e-05
41.295932	1.92666e-05
41.190167	1.98094e-05
41.084402	2.03673e-05
40.978638	2.09408e-05
40.872873	2.15304e-05
40.767108	2.21364e-05
40.661343	2.27593e-05
40.555578	2.33996e-05
40.449814	2.40577e-05
40.344049	2.47342e-05
40.238284	2.54295e-05
40.132519	2.61442e-05
40.026754	2.68788e-05
39.920989	2.76339e-05
39.815225	2.84099e-05
39.709460	2.92075e-05
39.603695	3.00273e-05
39.497930	3.08699e-05
39.392165	3.17359e-05
39.286401	3.26259e-05
39.180636	3.35406e-05
39.074871	3.44807e-05
38.969106	3.54468e-05
38.863341	3.64397e-05
38.757577	3.74601e-05
38.651812	3.85087e-05
38.546047	3.95864e-05
38.440282	4.06938e-05
38.334517	4.18319e-05
38.228753	4.30014e-05
38.122988	4.42032e-05
38.017223	4.54381e-05
37.911458	4.67071e-05
37.805693	4.8011e-05
37.699929	4.93509e-05
37.594164	5.07276e-05
37.488399	5.21422e-05
37.382634	5.35957e-05
37.276869	5.50891e-05
37.171104	5.66235e-05
37.065340	5.82e-05
36.959575	5.98197e-05
36.853810	6.14838e-05
36.748045	6.31934e-05
36.642280	6.49498e-05
36.536516	6.67542e-05
36.430751	6.86078e-05
36.324986	7.05121e-05
36.219221	7.24682e-05
36.113456	7.44776e-05
36.007692	7.65417e-05
35.901927	7.86619e-05
35.796162	8.08397e-05
35.690397	8.30765e-05
35.584632	8.5374e-05
35.478868	8.77337e-05
35.373103	9.01573e-05
35.267338	9.26463e-05
35.161573	9.52025e-05
35.055808	9.78276e-05
34.950044	0.000100523
34.844279	0.000103292
34.738514	0.000106134
34.632749	0.000109053
34.526984	0.00011205
34.421219	0.000115127
34.315455	0.000118287
34.209690	0.00012153
34.103925	0.00012486
33.998160	0.000128279
33.892395	0.000131788
33.786631	0.00013539
33.680866	0.000139087
33.575101	0.000142882
33.469336	0.000146777
33.363571	0.000150775
33.257807	0.000154877
33.152042	0.000159086
33.046277	0.000163406
32.940512	0.000167837
32.834747	0.000172384
32.728983	0.000177049
32.623218	0.000181835
32.517453	0.000186743
32.411688	0.000191778
32.305923	0.000196941
32.200158	0.000202236
32.094394	0.000207666
31.988629	0.000213233
31.882864	0.000218941
31.777099	0.000224792
31.671334	0.000230789
31.565570	0.000236936
31.459805	0.000243234
31.354040	0.000249688
31.248275	0.000256299
31.142510	0.000263071
31.036746	0.000270007
30.930981	0.000277109
30.825216	0.00028438
30.719451	0.000291822
30.613686	0.000299438
30.507922	0.00030723
30.402157	0.000315201
30.296392	0.000323351
30.190627	0.000331682
30.084862	0.000340197
29.979098	0.000348894
29.873333	0.000357776
29.767568	0.000366841
29.661803	0.000376088
29.556038	0.000385517
29.450273	0.000395122
29.344509	0.000404902
29.238744	0.000414849
29.132979	0.000424956
29.027214	0.000435213
28.921449	0.000445604
28.815685	0.000456112
28.709920	0.000466711
28.604155	0.000477366
28.498390	0.000488026
28.392625	0.000498615
28.286861	0.000509007
28.181096	0.000518947
&
