# Supplementary material for: Estimating the power of sequence covariation for detecting conserved RNA structure
Source: Bioinformatics. 2020 Feb 7;36(10):3072–6. doi: 10.1093/bioinformatics/btaa080 (PMC7214042; doi:10.1093/bioinformatics/btaa080)
Supplement: btaa080_Supplementary_Data [file btaa080_supplementary_data.zip › btaa080-Suppl_Data/data/alignments/XIST_Rivas19/XIST_Eutherian2.E1e-5.concat.cyk.sto]

# STOCKHOLM 1.0
#=GF ID XIST_Eutherian2.E1e-5.concat
#=GF SQ 32

hg38_Human/chrX                     TGCTGCAGCCATA-TTT---CTTACTCTCTCGGG-GCTG---GAAGCTTCCT---GACTGAAGATCTCTCTGCACTTGGGGTTCTTTCTAG-AACATTTTC-TAGTCCC-------CCAACACCC-TTTATG-------------GCGTATTTC--TT-----TAA-----AA---AAA-----T--CA-CCTAA--AT-
nomLeu3_Gibbon/chrX                 TGCTGCAGCCATA-TTT---CTTCCTCTCTCGGG-GCTG---GAAGCTTCCT---GACTGAAGATCTCTCTGCACTTGGGGTTCTTTCTAG-AACATTTTC-TAGTCCC-------CCAACACCC-CTTATG-------------GTGTATTTC--TT-----TAA-----AA---AAA-----T--CA-CCTAA--AT-
ponAbe2_Orangutan/chrX              TGCTGCAGCCATA-TTT---CTTCCTCTCTCGGG-GCTG---GAAGCTTACT---GACTGAAGATCTCTCTGCACTTGGGGTTCTTTCTAG-AACATTTTC-TAGTCCC-------CCAACACCC-CTTATG-------------GAGTATTTC--TT-----TAA-----AA---AAA-----T--CA-CCTAA--AT-
chlSab2_Green_monkey/chrX           TGCTGCAGCCATA-TTT---CTTCCTCTCTCGGG-GCTG---GAAGCTTCCT---GACTGAAGATCTCTCTGCACTTGGGGTTCTTTCTAG-AACATTTTC-TAGTCCC-------CCAACACCC-CTTATG-------------GCGTATTTC--TT-----TAA-----AA---A-A-----T--CA-CCTAA--AT-
macFas5_Crab-eating_macaque/chrX    TGCTGCAGCCATA-TTT---CTTCCTCTCTCGGG-GCTG---GAGGCTTCCT---GACTGAAGATCTCTCTGCACTTGGGGTTCTTTCTAG-AACATTTTC-TAGTCCC-------CCAACACCC-CTTATG-------------GCGTATTTC--TT-----TAA-----AA---A-A-----T--CA-CCTAA--AT-
rheMac3_Rhesus/chrX                 TGCTGCAGCCATA-TTT---CTTCCTCTCTCGGG-GCTG---GAGGCTTCCT---GACTGAAGATCTCTCTGCACTTGGGGTTCTTTCTAG-AACATTTTC-TAGTCCC-------CCAACACCC-CTTATG-------------GCGTATTTC--TT-----TAA-----AA---A-A-----T--CA-CCTAA--AT-
papAnu2_Baboon/chrX                 TGCTGCAGCCATA-TTT---CTTCCTCTCTCGGG-GCTG---GAGGCTTCCT---GACTGAAGATCTCTCTGCACTTGGGGTTCTTTCTAG-AACATTTTC-TAGTCCC-------CCAACACCC-CTTATG-------------GCGTATTTC--TT-----TAA-----AA---A-A-----T--CA-CCTAA--AT-
calJac3_Marmoset/chrX               TGCTGCAGCCATA-TTT---CTTCCTCTCCCGGG-GCTG---GAAGCTTCTT---TATTGAAGATCTCTCTGCACTTGGGGTTCTTTCTAG-AACATTTTC-TAGTTCC-------CCAACACCT-CTTATG-------------GCGTATTTC--TT-----TAG-----AA---AAAA----T--CA-CCTAA--AT-
susScr3_Pig/chrX                    TGCGACCGCCATA-TTT---CTTCTTTTTCCCGG-G-TG---GAAGCTTGCT---GGTATTGGATCTCTTTGCCCGTGTGGTTCTTTCTGG-AACATTTTC-CAGCCCC-------CAGCCATGC-CTTATG-------------GCATATTTC--TT-----TAA-----AA---AAAAAT--C--CA-CCAAA--AA-
camFer1_Bactrian_camel/KB018594     TGCGACCGCCATA-TTT---CTTCTTTTCCCGGG-G-TG---GAAGCTTGCT---GATATTGGATCTCTTTGCCCGTGTGGTTCTTTCTGG-AACATTTTC-CATCCCCCACCC--CAACCATCC-CTTATG-------------GCGTATTTCTTTT-----TAA-----AA---AAT-----C--CA-TCAAA--TT-
canFam3_Dog/chrX                    TGCTGCCGCCATA-TTT---CTTCCTTTCCCGAG-A-TG---GTAGCTCGCT---AACAGTGGGTGTCTTCGCCCGTGTGGTTCTTTCTGG-AACGTTTTC-CAGCTC--------CAACCACCC-CTTATG-------------CCGTATTTC--TT-----TAA-----GA---AAAT----T--CA-CCCAA--AT-
ailMel1_Panda/GL194824.1            TGCTGCCGCCATA-TTT---CTTCCTTTCCCGGG-G-TG---GAAGCTTGCT---AACCGTGGATATCTTTGCCCGTGTGGTTCTTTCTGG-AACATTTTC-CAG-CCC-------CAACCACCT-CTTATG-------------GCGTATTTC--TT-----TAA-----GA---AAAT----T--CA-CCAAA--AT-
vicPac2_Alpaca/KB632711             TGCGACCGCCATA-TTT---CTTCTTTTCCCGGG-G-TG---GAAGCTTGCT---GATATTGGATCTCTTTGCCCGTGTGGTTCTTTCTGG-AACATTTTC-CATCCCCCACCC--CAACCATCC-CTTATG-------------GCGTATTTCTTTT-----TAA-----AA---AAT-----C--CA-TCAAA--TT-
odoRosDiv1_Pacific_walrus/KB229612  TGCTGCCGCCATA-TTT---CTTCCCTTCCCGGG-T-TG---GAAGCTCGCT---AAGAGTGGATATCTTTGCCCGTGTGGTTCTTTCTGG-AACGTTTTC-CAG-CCC-------CAGCCACGT-CTTATG-------------GCGCATTTC--TT-----TAA-----GA---AAAT----T--CA-CCAAA--AT-
saiBol1_Squirrel_monkey/JH378192    TGCTGCAGCCATA-TTT---CTTTCTCTGCCGGG-GCTG---GAAGCTTCTT---CACTGAAGATCTTTCTGCACTTGGGGTTCTTTCTAG-AACA-TTTC-TAGGCCC-------CCAACACTC-CTTATG-------------GCCTATTTC--TT-----TAG-----AA---AAAA----T--CA-CCTAA--AT-
orcOrc1_Killer_whale/KB317041       TGCGACCGCCATA-TTT---CTTCTTTTCCCGGG-G-TA---GAAGCTTGCT---CATATTGGATCTCTTTGCCCTTGTGGTTCTTTCTGG-AACATTTTC-CAGCCCC-------CAACCATGC-CTTATG-------------GCGTATTTC--TT-----TTA-----AA---AAAT----T--CA-CCAAA--AA-
lepWed1_Weddell_seal/KB715187       TGCTGCCGCCATA-TTT---CTTCCCTTCCCG-G-CTTG---GAAGCTCGAT---AAGAGTGGATATCTTTGCCCGTGTGGTTCTTTCTGG-AACATTTTC-CAG-CCC-------CAACCACCT-CTTATG-------------GCGTATTTC--TT-----TAA-----GA---AAAT----T--CA-CCAAA--AT-
felCat8_Cat/chrX                    TGCGGCCGCCATA-TTT---CTTCCTTTCCCGGG-G-TG---GAAGCTTGCT---AACAGTGGATATCTTTGCCCGTGTGGTTCTTTCTGG-AACATTTTC-CAG-CCC-------CGACCACTC-CTTATG-------------GCGTATTTC--TT-----TTA-----AA---AAAT----T--CA-CGAAA--AT-
cerSim1_White_rhinoceros/JH767841   TGCTGCCGCCATA-TTT---CTTCTTTTCCTGGG-G-CG---GAAGCTTGCA---AACACTTGATCTCTTTGTCCGTGTGGTTCTTTCTGG-AACATTTTC-TAGCCCC-------CGACCACTC-CTTATG-------------GCATATTTC--TT-----TAA-----AA---AAAAAT--G--CA-CCAAA--AT-
oryCun2_Rabbit/chrX                 TGCAGCAGCCATA-TTT---CTACTTCTCCCGAG-GTTG---GAAGCTCGCT---AGCCATAGTTCTTTCTGTACTTATGGTTCTTTCTGG-AACATTTTC-CAGTTCC-------CCCCCAATCGCTTATG-------------GGGCATTTC--TT-----AAG-----AA---AAA-----T--CA-CCAAA--AT-
musFur1_Ferret/GL897241             TGCTGCCGCCATA-TTT---CTTCCTTTCCCGTT-T-TG---GAAGCACGCT---AACGGTGGATATCTTTGCCCGTGTGGTTCTTTCTGG-AACATTTTC-TAG-TCC-------TAGCCACGT-CTTATG-------------GCGTATTAA--TT-----TGA-----GA---AAAT----T--CA-CCAAA--AT-
tupChi1_Chinese_tree_shrew/KB365963 TGCAGCGGCCATA-TTT---CTTCTTCTCCCTGG-G-TG---GAAGCTTGCT---GACTG--GATGTCTCCTCGCTTCTGGTTCTTTCTGG-AACATTTTC-TAGGCCA-------TCACCACCA-CTTATG-------------GCGCATTTC--TT-----TAA-----CC---AAAAACCCC--CA-CCAAG--AT-
chiLan1_Chinchilla/JH722051         TGCTGCAGCCATA-TTT---CTTTCTCTCCGGGG-GACA---GGAGCTTCCT---AACCGTAGGTCTCTCTGCATTTGTTATTCTTTCTGG-AACATTTTC-TAGCCCT-------CTAACTCGT-CTTATA-------------GTGTACTTA--GA-----AAA-----CA---AAAA----C--CA-TCAAA--AT-
mm10_Mouse/chrX                     TGCTCCAGCCATG-TTT---GCTCGTTTCCCGTG-GATG---TGCGGTTCTT---CCGT---GGTTTCTCTCCATCTAAGGAGCTTTGGGG-GAACATTTT-TAGTTCCCCTA---CCACCAAGC-CTTATG-------------GCTTATTTA--AG-----AAA-----AC---ATA-----T--CA----AA--AT-
rn6_Rat/chrX                        TGCTGCAGCCATA-TTT---GCTCGTCTCCCGTG-GATG---TGAGGTTTCC---TCCGT--GGTTTCTCTCCATCTAAAGGGCTTTTGGG-GAACATTTT-TAATCCCCCTA---CCACCATGC-CTTATG-------------GTGTATTTA--AG-----AAA-----AC---ATA-----T--CA----AA--AT-
cavPor3_Guinea_pig/scaffold_26      TTCGGCGGCCATA-TTT---CTTTCTCTCCGGGG-GACA---AGAGCTTCCT---AACCGTAGGTCTCTCTCCATTTGTTATTCTTTCCGG-GACATTTTG-TAGCTCT-------CTAACTCCT-TTTATA-------------GGGTACTTA--GC-----AAA-----CA---AAAG----C--AA-TCAGA--AT-
micOch1_Prairie_vole/chrUn_JH996487 TGCCGCAGCCATG-TTT---GCCAGTTTCCCGTG-GATG---TGAGCCTCCT---CCGA---GGTCTCTGTCCATTTACCGGGGTCTCTGGGAACGTTTTT-TCGTTCCCTTA---CCACCATGC-CTTATG-------------GTGTATTTA--AG-----AAA-----AT---ATA-----T--CA----AG--AT-
criGri1_Chinese_hamster/KE381632    GACTGCGGCCATA-TTTTAAAGCAGTCTTCTGTG-GATG---TGA-----------------GGTTTCTCCCTATATAACAGGGTCTCTGG-GAACATTTT-TAGTTCCCCTA---CCACCATGC-CTTATG-------------GTGTGTTTA--AG-----GAA-----TT---ATA-----T--CA----AG--AT-
conCri1_Star-nosed_mole/JH655896    -GCGGTCGCCATG-TTT---CTTCTTCTCCGTGC-TGTG---GTG-----------------GCGCTCTTTGCTCCTATGGTTCATTCTGG-AACATTTTG-TA-TCTT-------CCAACACCC-CTTAGG-------------GTGTATTTC--TT-----TTC-----AA---AGAG----C--CA-TTAAA--AT-
echTel2_Tenrec/JH980401             --------------------------------------------------------------------------------------------------------------------------------------------------------------------------------------------------------
hetGla2_Naked_mole-rat/JH602149     TGCTGCAGCCATA-TTT---CTTTCTCTCCGGGG-GACA---GGAGCTTCCT---AACCGTAGGTCTCTCTGCATTTGTTATTCTTTCTGG-AACATTTTC-TAGCCCT-------CTAACTCCT-CTTATA-------------GTGTACTTA--GA-----AAA-----CA---AAAA----C--TA-TCAAA--AT-
chrAsi1_Cape_golden_mole/JH823495   TGCGGCAGCCATA-TTTCTTCTTCCTCTCTCAGG-GATG---GAAGCTTACT---AACTGGAAATATCTCTGTCCTTGTGGTTCTTTCTGG-AAGGTTTTC-CAGCCCT-------CCACCACAC-CTTA-G-------------ACATATTTC--TT-----TAA-----AA---AAAGAAA-T--AA-TCAAA--AC-
#=GC SS_cons                        ::{{{{{{{{,,,,,,,,,,,,,,,,,,,,,{{{-{{-{---{{{{---{{{---{{,,<<<<<____>>>>>,,,,,,,<<<<<____>>->>>,,,,,,,,,,,,,,,,,,,,,,,[[[[[[[-[[[[[[-------------[------------------------------------------[-[[[[[--[,,
#=GC SS_cons_1                      ::::::::::::::::::::::<<<<<_____________________________________________________________________________________________________________________________________________________________________________
#=GC SS_cons_2                      ::::::::::::::::::::::::::::::::::::::::::::::::::::::::::::::::::::::::::::::::::::::::::::::::::::::::::::::::::::::::::::::::::::::::::::::::::::::::::::::::::::::::::::::::::::::::::::::::::::::::
#=GC SS_cons_3                      ::::::::::::::::::::::::::::::::::::::::::::::::::::::::::::::::::::::::::::::::::::::::::::::::::::::::::::::::::::::::::::::::::::::::::::::::::::::::::::::::::::::::::::::::::::::::::::::::::::::::
#=GC SS_cons_4                      ::::::::::::::::::::::::::::::::::::::::::::::::::::::::::::::::::::::::::::::::::::::::::::::::::::::::::::::::::::::::::::::::::::::::::::::::::::::::::::::::::::::::::::::::::::::::::::::::::::::::
#=GC SS_cons_5                      ::::::::::::::::::::::::::::::::::::::::::::::::::::::::::::::::::::::::::::::::::::::::::::::::::::::::::::::::::::::::::::::::::::::::::::::::::::::::::::::::::::::::::::::::::::::::::::::::::::::::
#=GC SS_cons_6                      ::::::::::::::::::::::::::::::::::::::::::::::::::::::::::::::::::::::::::::::::::::::::::::::::::::::::::::::::::::::::::::::::::::::::::::::::::::::::::::::::::::::::::::::::::::::::::::::::::::::::
#=GC SS_cons_7                      ::::::::::::::::::::::::::::::::::::::::::::::::::::::::::::::::::::::::::::::::::::::::::::::::::::::::::::::::::::::::::::::::::::::::::::::::::::::::::::::::::::::::::::::::::::::::::::::::::::::::
#=GC SS_cons_8                      ::::::::::::::::::::::::::::::::::::::::::::::::::::::::::::::::::::::::::::::::::::::::::::::::::::::::::::::::::::::::::::::::::::::::::::::::::::::::::::::::::::::::::::::::::::::::::::::::::::::::
#=GC SS_cons_9                      ::::::::::::::::::::::::::::::::::::::::::::::::::::::::::::::::::::::::::::::::::::::::::::::::::::::::::::::::::::::::::::::::::::::::::::::::::::::::::::::::::::::::::::::::::::::::::::::::::::::::
#=GC SS_cons_10                     ::::::::::::::::::::::::::::::::::::::::::::::::::::::::::::::::::::::::::::::::::::::::::::::::::::::::::::::::::::::::::::::::::::::::::::::::::::::::::::::::::::::::::::::::::::::::::::::::::::::::
#=GC SS_cons_11                     ::::::::::::::::::::::::::::::::::::::::::::::::::::::::::::::::::::::::::::::::::::::::::::::::::::::::::::::::::::::::::::::::::::::::::::::::::::::::::::::::::::::::::::::::::::::::::::::::::::::::
#=GC SS_cons_12                     ::::::::::::::::::::::::::::::::::::::::::::::::::::::::::::::::::::::::::::::::::::::::::::::::::::::::::::::::::::::::::::::::::::::::::::::::::::::::::::::::::::::::::::::::::::::::::::::::::::::::
#=GC SS_cons_13                     ::::::::::::::::::::::::::::::::::::::::::::::::::::::::::::::::::::::::::::::::::::::::::::::::::::::::::::::::::::::::::::::::::::::::::::::::::::::::::::::::::::::::::::::::::::::::::::::::::::::::
#=GC SS_cons_14                     ::::::::::::::::::::::::::::::::::::::::::::::::::::::::::::::::::::::::::::::::::::::::::::::::::::::::::::::::::::::::::::::::::::::::::::::::::::::::::::::::::::::::::::::::::::::::::::::::::::::::
#=GC SS_cons_15                     ::::::::::::::::::::::::::::::::::::::::::::::::::::::::::::::::::::::::::::::::::::::::::::::::::::::::::::::::::::::::::::::::::::::::::::::::::::::::::::::::::::::::::::::::::::::::::::::::::::::::

hg38_Human/chrX                     --TCCATAAAATATTT-TTTTAAATTCTATACTTTCTCCTAG-------------TG--TCTTCTTGACACGT-------CC---TC---CATATTTTTTTAAAGAAA-GTATTTG-GAATATTTT----GAGGCAATT---------------TTTAA---TATTT--A-------AGGAATTTT-T----CTTTGGAA
nomLeu3_Gibbon/chrX                 --TCCATAAAATATTT-TTTAAAATTCTATACTTTCTCCTAG-------------TG--TTTTCTTGACACGT-------CC---TC---CATATTTTTTTAAAAAAA-GTATTTG-GAATATTTT----GAGGCAATT---------------TTTAA---TTTTT--A-------AGGAATTTT-T----CTTTGGAA
ponAbe2_Orangutan/chrX              --TCCATAAAATATTT-TTAAAAATTCTATACTTTCTTCTAG-------------TG--TTTTCTTGACACAT-------CC---TC---CATATTTTTTTAAAAAAA-ATATTTG-GAATATTTT----GAGGCAATT---------------TTTAA---TTTTT--A-------AGGAATTTT-T----CTTTGGAA
chlSab2_Green_monkey/chrX           --TCCATAAAATATTT-TTTAAAATTCTATACTTTCTCCTAG-------------TG--TTTTCTTGACACGT-------CC---TC---CATATTTTTTTAAAAAAA-GTATTTG-GAATATTTT----GAGGCAATT---------------TTTAA---TATTT--A-------AGGAATTTT-T----TTTTGGAA
macFas5_Crab-eating_macaque/chrX    --TCCATAAAATATTT-TTTAAAATTCTATACTTTCTCCTAG-------------TG--TTTTCTTGACACGT-------CC---TC---CATATTTTTTTAAAAAAA-GTATTTG-GAATATTTT----GAGGCAATT---------------TTTAA---TTTTT--A-------AGGAATTTT-T----TTTTGGAA
rheMac3_Rhesus/chrX                 --TCCATAAAATATTT-TTTAAAATTCTATACTTTCTCCTAG-------------TG--TTTTCTTGACACGT-------CC---TC---CATATTTTTTTAAAAAAA-GTATTTG-GAATATTTT----GAGGCAATT---------------TTTAA---TTTTT--A-------AGGAATTTT-T----TTTTGGAA
papAnu2_Baboon/chrX                 --TCCATAAAATATTT-TTTAAAATTCTATACTTTCTCCTAG-------------TG--TTTTCTTGACACGT-------CC---TC---CATATTTTTTTTAAAAAAAGTATTTG-GAATATTTT----GAGGCAATT---------------TTTAA---TTTTT--A-------AGGAATTTT-T----TTTTGGAA
calJac3_Marmoset/chrX               --TCCATAAAATA-TT-TAAAAAATTCTATACTTTAACCAAG-------------TG--TTTTCTTGACACGT-------CC---TC---CATATTTTTTTGAAA----GCATTTG-GAATATTTT----GAGGCAATT---------------TTTAA---TATTT--A-------AGGAATTTT-T----CTTTGGGA
susScr3_Pig/chrX                    --TTCATAAAATG-TT-TTAAAATTTCTAAACTTTCTCCTAA-------------TA--TTTTCTTGACACCT-------TA---TC---TCTAGTTTACAG-------TTATTTG-GGATATTTT----AAGGCAACT---------------TTCTA---TTTTA--A-------AATAATTTT-T----CTTTGGAA
camFer1_Bactrian_camel/KB018594     --TTCATAAAATA-TT-TTAAAAATTCTAAACTTTCTCCTAC-------------TA--TTTTCTTGACATCT-------TC---TC---ACTATTTTACAG-------GTATTTG-GGATATTTT----AAGGCAATT---------------TTCTA---TTTTA--A-------GGCAGTTTT-T----CTTTGGAA
canFam3_Dog/chrX                    --TCCATAAAATA-TC-TTAACAATTCTGAACTTTCTTCGAG-------------TG--TTTTCTTGACACCT-------CC---TC---CCTATTTTTCAG-------GTATTTG-GGATATTTT----TAGGCAATT---------------TTCCA---TTTTA--A-------AAGAATTTT-T----CATTGGAA
ailMel1_Panda/GL194824.1            --TCCATAAAATA-TT-TTAATAATTCTAAACTTTCTTCGAG-------------TA--TTTTCTTGACACCT-------CC---TC---CCTATTTTTCAG-------ATATTTG-GGATATTTT----TAGGCAATT---------------TTCAA---TTTTA--A-------AGGAATTTT-T----CATTGGAA
vicPac2_Alpaca/KB632711             --TTCATAAAATA-TT-TTAAAAATTCTAAACTTTCTCCTAC-------------TA--TTTTCTTGACATCT-------TC---TC---ACTATTTTACAG-------GTATTTG-GGATATTTT----AATGCAATT---------------TTCTA---TTTTA--A-------AGCAGTTTT-T----CTTTGGAA
odoRosDiv1_Pacific_walrus/KB229612  --TCCATAAAATA-TT-TTGATAATCCTGAACTTTCTTCGAG-------------TG--TTTTCTTGACACCT-------CC---TC---CCTATTTTTCAG-------GTATTTG-GGATATTTT----TAGGCAATT---------------TTCAA---TTTTA--A-------AGGAATTTT-T----CATTGGAA
saiBol1_Squirrel_monkey/JH378192    --TCCATAAAATA-TT-TTAAAAATTCTATACTTTAACCAAA-------------TG--TTTTCTTGACACGT-------CC---TC---CATATTTTTTTGGAAA---GTATTTG-GAATATTTT----GAGGCAATT---------------TTTTA---TATTT--A-------AGGAATTTT-T----CTTTGGGA
orcOrc1_Killer_whale/KB317041       --TTCATAAAATA-TT-TTTAAAAATCTGAAATTTCTCCTAG-------------TA--TTTTCTTGACA----------CC---TC---GCTATTTTACAG-------ATATTTG-GGATATTTT----TAGGCAGTT---------------TTCAA---TTTTA--A-------AGGAATTTT-T----CTTTGGAA
lepWed1_Weddell_seal/KB715187       --TCCATAAAATA-TT-TTGATAATCCTAAACTTTCTTCGAG-------------TG--TTTTCTTGACACCT-------CT---TC---CCTATTTTTCAG-------GTATTTG-GGATATTTT----TAGGCAATT---------------CTCAG---TTTTA--A-------AGGAATTTT-T----CATTGGAA
felCat8_Cat/chrX                    --TCCATAAAATA-TT-TTAACAATTCTAAACTTTCTCCGAG-------------TG--TTCTCTTGACATCT-------CC---TC---CCTATTTTTTCAG------GTATTTG-GAATATTTT----TAGGTAATT---------------TTCCA---TTTTA--A-------AGGAATTTT-T----CACTGGAA
cerSim1_White_rhinoceros/JH767841   --TCCATAACACG-TT-TTTAAAGTTCTGAACTTTCTCCTAG-------------TA--TTTTCTTGACACCT-------CC---TC---CCTGTTTTTCAG-------GTATTTG-GGATATTTT----TAGGCAATT---------------TTCCA---TTTTA--A-------AGGAATTTT-T----CTTTGGAA
oryCun2_Rabbit/chrX                 --GACATAAAGGG-TT-TTAAGAATTCTGTACTTTTTCCTGA-------------TA--TCTTCTTGACACCT-------CC---TC---CTTATTTTTCAA-------GCATTTC-GAATATTCA----TGGGCAATT---------------TTTCA---TTTTTTCA-------AGGATTTTT-TGCC-CTTTGAAA
musFur1_Ferret/GL897241             --TCCATAAAATA-TT-TTAATAATTCTAAACTTCCTTTGAG-------------TG--TTTTCTTGACACCT-------CC---TC---CTTATTTTTCAG-------ATATTTG-GGATATTTT----GAGGCAATT---------------TTCAA---TTTTA--A-------AGGAATTTT-T----CACTGGAA
tupChi1_Chinese_tree_shrew/KB365963 --TACATAAAATA-TT-TTAGAGCTCCTATACTTTCTCCTAG-------------TA--TTTTCTTGATATCT-------CC---TC---CTTGTTTTACAG-------GTATTTG-GAATGTTTT----TAGGTAATT---------------TTTCA---CATTT--G-------AGAAATTTT-T----CTTTGGAG
chiLan1_Chinchilla/JH722051         --TACATAAAATA-TT-TGTAAAATTCCA--------------------------TA--TTTTCTTGACAGCT-------CATTTAC---CTAATTTTTCAG-------ATATTGG-GAATATTTT----TGGGCAGTT---------------TTTAA---T-TTT--A-------AGGATTTTT-T----ATTTGGAA
mm10_Mouse/chrX                     --TCCACGAG--ATTT-TTGACGTTTTGATATGTTCTGGTAAGAT----------TT--TTTTTTTGACATGT-------CC---TC---CATACTTTTTGA--------TATTTG-TAATATTTT----CAGTCAATT---------------TTTCA---TTTTT--A-------AGGAATATT-T----CTTTGTTG
rn6_Rat/chrX                        --TACATAAG--ATTT-TTGATGTTTTGATATGTTCTCGTAA-------------GG--TTTTCTTGACACGT-------CC---TC---CATATTTTTTGA--------TATTTG-TAATATTTT----TGGTCTATT---------------TTTCA---TTTCT--A-------AGGAGTATT-T----GTCTGTCG
cavPor3_Guinea_pig/scaffold_26      --TACATAAAATATTT-AAAAAAATTCT-------------G-------------TC--TTTTCTTGACACCT-------CA---TTTGTCTCAATTTTCAG-------ATATTGG-TAATATTTT----TGGGACATT---------------TTTAA---TTTTA--A----------AATTTT-T----ATTTGGAA
micOch1_Prairie_vole/chrUn_JH996487 --TCCATAAT--ATTT-TTGAAGATTTTATATGTTCTGGTAG-------------GC--TTTTCTTGACATGT-------CT---TT---CATA--TTTTGA--------TATTTG-TAATATTTT----TGGACAATT---------------TTTCA---TTTTT--A-------ATGACTATT-T----CCTTGTCA
criGri1_Chinese_hamster/KE381632    --TCCACAAAATGCTT-TTGAACATTTTAAATGTTCTGGTGG-------------GC--TTTTCTTGATACTT-------CC---TT---CATA--TCTTGA--------TATTTG-TAATATTT------AGGCAATT---------------TTTCATTTTTTTT--A-------ATGAATATT-T----CTTTGTCA
conCri1_Star-nosed_mole/JH655896    --GCAATGAGCTA-CC-TTTTAAATGCTGAACTTTCTACTCC-------------TA--TTTTCTC-ACA----------CC---TC---TTGGTTTTTGAA-------GTGCTCG-AGATCTTTC----AAGGCG-TT---------------CTCCA---TATTT--G-------AAGAATTTT-T----CGTTGGAA
echTel2_Tenrec/JH980401             ----------------------------------------------------------------TTGACACCT-------CC---AT---TTTATTTTCCACCATTCG-CTACTAG-GAGAAAATT----AAGGAGGTT---------------TTGCA---TATTT--A-------AGAGCCTTT-T----CTTTGGAA
hetGla2_Naked_mole-rat/JH602149     --TACATTAAA-ATTT-TAAAAAATTCTATATTTTCTTATAG-------------CA--TTTTCTTGACG----------CC---TC---CTTGTTTTCCAG-------ATATTGG-AAATATTTT----TAGGCAGCT---------------TTTAA---T-TTT--A-------AGGATTTTT-AAA--ATTTGGAA
chrAsi1_Cape_golden_mole/JH823495   --ACCGTAACATA-CT-TAAAAAATTCTATTCTTTATCTTAG-------------CG--TTTTCTTGACACCT-------CCA--TT---TTTATTTTTCAA-------CCATTTG-GAATACATT----TAGGCAATT---------------TTGCA---TATTT--A-------AGAACTTTT-T----CTCTGGAA
#=GC SS_cons                        ,,,((--((((((-((-(((((,,,,,,<<<<<_______>>------------->>-->,,,,,,,,,,,,,,,,,,,,,,,,,,<---<<________>>------->,,))))-)))))))))------)),,,,,,,,,,,,,,,,,,,,,,<<<---<<<<---<-------<<<<____>->---->>>->>>>
#=GC SS_cons_1                      ________________________________________________________________________________________________________________________________________________________________________________________________________
#=GC SS_cons_2                      ::::::::::::::::::::::::::::::::::::::::::::::::::::::::::::::::::::::::::::::::::::::::::::::::::::::::::::::::::::::::::::::::::::::::::::::::::::::::::::::::::::::::::::::::::::::::::::::::::::::::
#=GC SS_cons_3                      ::::::::::::::::::::::::::::::::::::::::::::::::::::::::::::::::::::::::::::::::::::::::::::::::::::::::::::::::::::::::::::::::::::::::::::::::::::::::::::::::::::::::::::::::::::::::::::::::::::::::
#=GC SS_cons_4                      ::::::::::::::::::::::::::::::::::::::::::::::::::::::::::::::::::::::::::::::::::::::::::::::::::::::::::::::::::::::::::::::::::::::::::::::::::::::::::::::::::::::::::::::::::::::::::::::::::::::::
#=GC SS_cons_5                      ::::::::::::::::::::::::::::::::::::::::::::::::::::::::::::::::::::::::::::::::::::::::::::::::::::::::::::::::::::::::::::::::::::::::::::::::::::::::::::::::::::::::::::::::::::::::::::::::::::::::
#=GC SS_cons_6                      ::::::::::::::::::::::::::::::::::::::::::::::::::::::::::::::::::::::::::::::::::::::::::::::::::::::::::::::::::::::::::::::::::::::::::::::::::::::::::::::::::::::::::::::::::::::::::::::::::::::::
#=GC SS_cons_7                      ::::::::::::::::::::::::::::::::::::::::::::::::::::::::::::::::::::::::::::::::::::::::::::::::::::::::::::::::::::::::::::::::::::::::::::::::::::::::::::::::::::::::::::::::::::::::::::::::::::::::
#=GC SS_cons_8                      ::::::::::::::::::::::::::::::::::::::::::::::::::::::::::::::::::::::::::::::::::::::::::::::::::::::::::::::::::::::::::::::::::::::::::::::::::::::::::::::::::::::::::::::::::::::::::::::::::::::::
#=GC SS_cons_9                      ::::::::::::::::::::::::::::::::::::::::::::::::::::::::::::::::::::::::::::::::::::::::::::::::::::::::::::::::::::::::::::::::::::::::::::::::::::::::::::::::::::::::::::::::::::::::::::::::::::::::
#=GC SS_cons_10                     ::::::::::::::::::::::::::::::::::::::::::::::::::::::::::::::::::::::::::::::::::::::::::::::::::::::::::::::::::::::::::::::::::::::::::::::::::::::::::::::::::::::::::::::::::::::::::::::::::::::::
#=GC SS_cons_11                     ::::::::::::::::::::::::::::::::::::::::::::::::::::::::::::::::::::::::::::::::::::::::::::::::::::::::::::::::::::::::::::::::::::::::::::::::::::::::::::::::::::::::::::::::::::::::::::::::::::::::
#=GC SS_cons_12                     ::::::::::::::::::::::::::::::::::::::::::::::::::::::::::::::::::::::::::::::::::::::::::::::::::::::::::::::::::::::::::::::::::::::::::::::::::::::::::::::::::::::::::::::::::::::::::::::::::::::::
#=GC SS_cons_13                     ::::::::::::::::::::::::::::::::::::::::::::::::::::::::::::::::::::::::::::::::::::::::::::::::::::::::::::::::::::::::::::::::::::::::::::::::::::::::::::::::::::::::::::::::::::::::::::::::::::::::
#=GC SS_cons_14                     ::::::::::::::::::::::::::::::::::::::::::::::::::::::::::::::::::::::::::::::::::::::::::::::::::::::::::::::::::::::::::::::::::::::::::::::::::::::::::::::::::::::::::::::::::::::::::::::::::::::::
#=GC SS_cons_15                     ::::::::::::::::::::::::::::::::::::::::::::::::::::::::::::::::::::::::::::::::::::::::::::::::::::::::::::::::::::::::::::::::::::::::::::::::::::::::::::::::::::::::::::::::::::::::::::::::::::::::

hg38_Human/chrX                     TCATTTTTGGTTGACA-TCTC---TG-TTTTTT-GTGGA------TCAGTTTTTTACTCTTCCACTC--TCTTTTCT--ATA------TT----TTGCCCATCGGGG--CTGCGGATACCTG----------------------GTTTT--ATTA-------------------------------------TTTTT---
nomLeu3_Gibbon/chrX                 ACATTTTTGGTTGACA-TCTC---TG-CTTTTT-GTGGA------TCAGTTTTCTACTCTTCCACTC--T--TTTCT--ATA------TT----TTGCCCATCGGGG--CTGCGGATACCTG----------------------GTTTT--ATTA-------------------------------------TTTTT---
ponAbe2_Orangutan/chrX              TCATTTTTGGTTGACA-TCTC---TG-TTTTTT-GTGGA------TCAGTTTTCTACTCTTCCACTC--TCTTT--T--ATA------TT----TTGCCCATCGGGG--CTGCGGATACCTG----------------------GTTTT--ATTA-------------------------------------TTTTT---
chlSab2_Green_monkey/chrX           TCATTTTTGGTTGACA-TCTT---TG--ATTTT-GTGGA------TCAGTTTTCTACTCTTCCACTC--TCTTTTCT--ATA------TT----TTGCCCATCGGGG--CTGCGGATACCTG----------------------GTTTT--ATTA-------------------------------------TTTTT---
macFas5_Crab-eating_macaque/chrX    TCATTTTTGGTTGACA-TCTT---TG--ATTTT-GTGGA------TCAGTTTTCTACTCTTCCACTC--TCTTTTCT--ATA------TT----TTGCCCATCGGGG--CTGCGGATACCTG----------------------GTTTT--ATTA-------------------------------------TTTTT---
rheMac3_Rhesus/chrX                 TCATTTTTGGTTGACA-TCTT---TG--ATTTT-GTGGA------TCAGTTTTCTACTCTTCCACTC--TCTTTTCT--ATA------TT----TTGCCCATCGGGG--CTGCGGATACCTG----------------------GTTTT--ATTA-------------------------------------TTTTT---
papAnu2_Baboon/chrX                 TCATTTTTGGTTGACA-TCTT---TG--ATTTT-GTGGA------TCAGTTTTCTACTCTTCCACTC--TCTTTTCT--ATA------TT----TTGCCCATCGGGG--CTGCGGATACCTG----------------------GTTTT--ATTA-------------------------------------TTTTT---
calJac3_Marmoset/chrX               TCATTTTTGGTTGACA-TCTT---TG-TTTTTT-GTGGG------TCAATTTTCTATTCTTCCACTC--T--TTTCT--ATA------TT----TTGCCCATCGGGG--CTGCGGATACCTG----------------------GTCTT--AT----------------------------------------TTTT---
susScr3_Pig/chrX                    TGTTTTTTGGTTGACT-CTTC---TG-GTTTTT-TCGTG-------GTGTAATTTTCTTTTCCCCCT--CCTTTTCTGTGTA------TT----ATGCCCATCGGGG--CTGTGGATACCTG----------------------GTTTT--AATAATTGTTAT-----------------------------TTATT---
camFer1_Bactrian_camel/KB018594     TGATTTTTGGTTGACT-CGTG---TT---TTTT-GTGGT------TTAGTTTTTCCCCCCTCCT--------TTTCT--ATA------TT----TTGCCCATCGGGG--TTGTGGATACCTG----------------------GTTTT--AATA-------------------------------------TTTTTTGT
canFam3_Dog/chrX                    TGATTTTTGGTTGATG-CCTC---TG-TTTTTT-CGGG--------GTTTGCTTTTCTTTTTCCTTC--TTTTTTCT--ATA------TT----TTGCCCATCGGGG--CTGCGGATACCGG----------------------GTTTT--ATTA-------------------------------------TTATTATT
ailMel1_Panda/GL194824.1            TGATTTTTGGTTGATG-CCTC---T--TTTTAC-GTGGT------TTAG---TTTTCTTTTTCCTTC--TATATTCT--ATA------TT----TTGCCCATCGGGG--CTGCGGATACCGG----------------------GTTTC--ACTA-------------------------------------TTAGTAGT
vicPac2_Alpaca/KB632711             TGATTTTTGGTTGACT-CGTG---TT---TTTT-GTGGT------TTAGTTTTTCCCCCCTCCT--------TTTCT--ATA------TT----TTGCCCATCGGGG--TTGTGGATACCTG----------------------GTTTT--AATA-------------------------------------TTTTTTGT
odoRosDiv1_Pacific_walrus/KB229612  TGATTTTTGGTTGATG-TATC---T--TTTTTC-GTGGT------TTAG---TTTTCTTTTTCCTTC--TCTATTCT--ATA------TT----TTGCCCAACGGGG--CTGCGGATACCGG----------------------GTTTC--ATTA-------------------------------------TTATTATT
saiBol1_Squirrel_monkey/JH378192    TCATTTTTGGTTGACA-TCTT---TG-TTTTTT-GTGGG------TCAGTTTTCTATTCTTCCACTC--TGTTTTCT--ATA------TT----TTGCCCATCGGGG--CTGCGGATACCTG----------------------GTCTT--AT----------------------------------------TTTT---
orcOrc1_Killer_whale/KB317041       TGATTTTTGGTTGACT-CCTC---TGGTTTTTT-GTGGT------TTAG---TCTTCTTTTTCTCCC--CCTTTTCT--ATA------TT----TTGCCCATCGGGG--CTGTGGATACCTG----------------------GTTTT--AAT----------------------------------------------
lepWed1_Weddell_seal/KB715187       TGATTTTTGGTTGATG-TATC---T--TTTTTC-GTGGT------TTAG---TTTTCTTTTTCCTTC--TCTATTCT--GTA------TT----TTGCCCATCGGGG--CTGCGGATACCGG----------------------GTTTC--ATTA-------------------------------------TCATCATC
felCat8_Cat/chrX                    TGGTTTTTGGTTGATG-CCTC---TG-CTTTGTCGTGGT------TTAGTTTTTTTCCC--CCCTTC--TCTTTTCT--ACA------TT----TTGCCCATCGGGG--CTGTGGATACCAG----------------------GTTTT--ATTA-------------------------------------TCATT---
cerSim1_White_rhinoceros/JH767841   TGATTTTTGGTTGACA-CCTC---TG-TTTTTT-GTGGT------TTAG---TGTTCTTTTTTCTCC--CTTTTTCT--GTA------TT----TTGCCCATCGGGG--CTGTGGATACCTG----------------------GTTTT--ATTA-------------------------------------TTAAT---
oryCun2_Rabbit/chrX                 TGATTTTTGGTTGACT-CCTC---TG------T-TTTGG------GGGTTCAGATTTCTTTTCTCCT--ACATTTCC--ATA------TT----TTGCCCATCGGGG--CTATGGATACCTG----------------------GTTTT--ATTA-------------------------------------TTTTT---
musFur1_Ferret/GL897241             TGATTTTAG-------------------------------------------TTTTCTTTTTTCTTC--CCTATTCT--ATA------CT----TCGCCCATCGGGG--CTGCGGATACCGG----------------------GTTTC--ATTA-------------------------------------TTATTATT
tupChi1_Chinese_tree_shrew/KB365963 TGATTTTTGGTTGACG-CCTC---TA---TTTT-ATTGT------AAGTTTGTTTTCTTTTTTTTCC--ATTTATGT--ATA------TT----TTGCCCATCGGGG--CTGAGGATACCTG----------------------TTTTT--TAAT-------------------------------------TTTTT---
chiLan1_Chinchilla/JH722051         TGAATTTTGGTTAACA-TCT------------T-GTGGT------TTAG---------TTTTCTTCT--CCTTTTAT--ATA------CT----TTGCCCATCGGGG--CTGCGGATACCTG-----------------------------------------------------------------------CACC---
mm10_Mouse/chrX                     TGCCTTTTGGTTGATA-CTTG---TG------T-GTGTA------TGGTGGACTTACCTTTCTTTCA--TTGTTTAT--ATA------TTC---TTGCCCATCGGGG--CCACGGATACCTGTGT-------------------GTCCT--CCCC-------------------------------------GCCAT---
rn6_Rat/chrX                        TGCATTTTAGTTGACA-GCTG---TG------T-GTGGT------GGACTTACCTTTCTTTCTTTAA--CTGTTTTT--ACA------TTTTTTTTGCCCATCGGGG--CCACGGATACCTGTGT-------------------GTCCT--CCCA-------------------------------------GCCAT---
cavPor3_Guinea_pig/scaffold_26      TGAAATTTGTTTGATA-CC-------------T-GTGG--------------CTTAATTTTTTTCTC--CATTTTAT--ATA------TT----TTGCCCATCGGGG--CCGTGGATACCTG----------------------CTTTA--AA------------------------------------------TT---
micOch1_Prairie_vole/chrUn_JH996487 GTCTTTTCAGTCGCCA-TCTC---TG---TTTT-GTGGA------TTTTTTGTGCACTTACCTTTCT--TTTATTCC--ATCTCTTGTTT----TTGCCCATCGGGG--CTACAGTTGAATGTGTGTCCTTCTT----------CCCTG--TCCC-------------------------------------TTCAC---
criGri1_Chinese_hamster/KE381632    GGCACTTT-GTTGCCT-CCTC---TC-----GT-GTGGACTTACCTTTACCTTTCTATATTTTTACT--CCATTTTT--ATA------TTT---TTGCCCATCGGGG--CCACGGATACCTGACCATTGTGTCCT---------CCTTC--CGTT-------------------------------------TTTCT---
conCri1_Star-nosed_mole/JH655896    TGGTTTTTGGTTGATT-CCT-----G-CTATTT-GTGGT------ATAG---TTTTGTTTTCCATCC--AC--TTCT--ATA------TA----TTGCTCCTGGGGT--CTGAGAATATTAG----------------------ATTTG--T-----------------------------------------TATT---
echTel2_Tenrec/JH980401             TGATCGCTGGTTTCAG-CCTC---TT-CTCTTT-GTAG--------------TTTGGGCGGCTCTCT--TCTTTCTT--GTA------TT----TTGCCCATCGGGG--CTGCGGATACCGG----------------------ATTTT--TTCA-------------------------------------TTCTT---
hetGla2_Naked_mole-rat/JH602149     TGAGTATTGGTTGACA-TCT------------T-GTCGT------TTAGTTTTTTTCTC-----------CATTTAT--ATA------TT----TTGCCCATTGGGG--CTGCAGATACCTG-----------------------------------------------------------------------CACC---
chrAsi1_Cape_golden_mole/JH823495   TGATTGCTGGTTGATT-TTTA---T--ATTTTT-GTGGT------TTAGATTTCTTC-------CCT--CTTTTTCT--ATA------TG----TTGCCCATCGGGG--CTGCGGATACCTGTTTTTTTGTTTTTTTTTGTTTTGTTTT--GTTT-------------------------------------TTTGT---
#=GC SS_cons                        >>>,]]]]]]]---------]---]]-]]]]]]-]]]]],,,,,,}}}}}------}}}--}}-}}}--}},,,,,,,,,,,,,,,,,,,,,,,,,,<<____>>}}--}}}}}}::::::{----------------------{{{{,,,,,,,,,,,,,,,,,,,,,,,,,,,,,,,,,,,,,,,,,,,,,,,,,,,,
#=GC SS_cons_1                      ________________________________________________________________________________________________________________________________________________________________________________________________________
#=GC SS_cons_2                      ::::::::::::::::::::::::::::::::::::::::::::::::::::::::::::::::::::::::::::::::::::::::::::::::::::::::::::::::::::::::::::::::::::::::::::::::::::::::::::::::::::::::::::::::::::::::::::::::::::::::
#=GC SS_cons_3                      ::::::::::::::::::::::::::::::::::::::::::::::::::::::::::::::::::::::::::::::::::::::::::::::::::::::::::::::::::::::::::::::::::::::::::::::::::::::::::::::::::::::::::::::::::::::::::::::::::::::::
#=GC SS_cons_4                      ::::::::::::::::::::::::::::::::::::::::::::::::::::::::::::::::::::::::::::::::::::::::::::::::::::::::::::::::::::::::::::::::::::::::::::::::::::::::::::::::::::::::::::::::::::::::::::::::::::::::
#=GC SS_cons_5                      ::::::::::::::::::::::::::::::::::::::::::::::::::::::::::::::::::::::::::::::::::::::::::::::::::::::::::::::::::::::::::::::::::::::::::::::::::::::::::::::::::::::::::::::::::::::::::::::::::::::::
#=GC SS_cons_6                      ::::::::::::::::::::::::::::::::::::::::::::::::::::::::::::::::::::::::::::::::::::::::::::::::::::::::::::::::::::::::::::::::::::::::::::::::::::::::::::::::::::::::::::::::::::::::::::::::::::::::
#=GC SS_cons_7                      ::::::::::::::::::::::::::::::::::::::::::::::::::::::::::::::::::::::::::::::::::::::::::::::::::::::::::::::::::::::::::::::::::::::::::::::::::::::::::::::::::::::::::::::::::::::::::::::::::::::::
#=GC SS_cons_8                      ::::::::::::::::::::::::::::::::::::::::::::::::::::::::::::::::::::::::::::::::::::::::::::::::::::::::::::::::::::::::::::::::::::::::::::::::::::::::::::::::::::::::::::::::::::::::::::::::::::::::
#=GC SS_cons_9                      ::::::::::::::::::::::::::::::::::::::::::::::::::::::::::::::::::::::::::::::::::::::::::::::::::::::::::::::::::::::::::::::::::::::::::::::::::::::::::::::::::::::::::::::::::::::::::::::::::::::::
#=GC SS_cons_10                     ::::::::::::::::::::::::::::::::::::::::::::::::::::::::::::::::::::::::::::::::::::::::::::::::::::::::::::::::::::::::::::::::::::::::::::::::::::::::::::::::::::::::::::::::::::::::::::::::::::::::
#=GC SS_cons_11                     ::::::::::::::::::::::::::::::::::::::::::::::::::::::::::::::::::::::::::::::::::::::::::::::::::::::::::::::::::::::::::::::::::::::::::::::::::::::::::::::::::::::::::::::::::::::::::::::::::::::::
#=GC SS_cons_12                     ::::::::::::::::::::::::::::::::::::::::::::::::::::::::::::::::::::::::::::::::::::::::::::::::::::::::::::::::::::::::::::::::::::::::::::::::::::::::::::::::::::::::::::::::::::::::::::::::::::::::
#=GC SS_cons_13                     ::::::::::::::::::::::::::::::::::::::::::::::::::::::::::::::::::::::::::::::::::::::::::::::::::::::::::::::::::::::::::::::::::::::::::::::::::::::::::::::::::::::::::::::::::::::::::::::::::::::::
#=GC SS_cons_14                     ::::::::::::::::::::::::::::::::::::::::::::::::::::::::::::::::::::::::::::::::::::::::::::::::::::::::::::::::::::::::::::::::::::::::::::::::::::::::::::::::::::::::::::::::::::::::::::::::::::::::
#=GC SS_cons_15                     ::::::::::::::::::::::::::::::::::::::::::::::::::::::::::::::::::::::::::::::::::::::::::::::::::::::::::::::::::::::::::::::::::::::::::::::::::::::::::::::::::::::::::::::::::::::::::::::::::::::::

hg38_Human/chrX                     ----------------------T---------------------------------CT--------TT--GCCCAACGGGG--CCGTGGA-----TACCTGCC---TT-----------------------------------------------------------------------------------TTAA-----
nomLeu3_Gibbon/chrX                 ----------------------T---------------------------------CT--------TT--GCCCAACGGGG--CCGTGGA-----TACCTGCC---TT-----------------------------------------------------------------------------------TTAA-----
ponAbe2_Orangutan/chrX              ----------------------T---------------------------------CT--------TT--GCCCAACGGGG--CCGTGGA-----TACCTGCC---TT-----------------------------------------------------------------------------------TTAA-----
chlSab2_Green_monkey/chrX           ----------------------T---------------------------------CT--------TT--GCCCAACGGGG--CTGTGGA-----TACCTACC---TT-----------------------------------------------------------------------------------TTAA-----
macFas5_Crab-eating_macaque/chrX    ----------------------T---------------------------------CT--------TT--GCCCAACGGGG--CTGTGGA-----TACCTACC---TT-----------------------------------------------------------------------------------TTAA-----
rheMac3_Rhesus/chrX                 ----------------------T---------------------------------CT--------TT--GCCCAACGGGG--CTGTGGA-----TACCTACC---TT-----------------------------------------------------------------------------------TTAA-----
papAnu2_Baboon/chrX                 ----------------------T---------------------------------CT--------TT--GCCCAACGGGG--CTGTGGA-----TACCTACC---TT-----------------------------------------------------------------------------------TTAA-----
calJac3_Marmoset/chrX               ----------------------T---------------------------------CT--------TT--GCCCAACGGGG--CCGTGGA-----TACCTGCC---TT-----------------------------------------------------------------------------------TTAA-----
susScr3_Pig/chrX                    ----------------------T---------------------------------TT--------TT--GCCCAACGGGG--CCGTGGA-----TACCTGCC---TT-----------------------------------------------------------------------------------TTAA-----
camFer1_Bactrian_camel/KB018594     TTTATGTAT-------------T---------------------------------TT--------TT--GCCCAACGGGG--CCATGGA-----TACCTGCT---TT-----------------------------------------------------------------------------------TTAA-----
canFam3_Dog/chrX                    A---------------------T---------------------------------TA--------TT--GCCCAACGGGG--CTGTGGA-----TACCTGCC---TT-----------------------------------------------------------------------------------TTAA-----
ailMel1_Panda/GL194824.1            AGTATCATTA------------T---------------------------------TT--------TT--GCCCAACGGGG--CTGTGGA-----TACCTGCC---TT-----------------------------------------------------------------------------------TTAA-----
vicPac2_Alpaca/KB632711             TTTGTGTAT-------------T---------------------------------TT--------TT--GCCCAACGGGG--CCATGGA-----TACCTGCT---TT-----------------------------------------------------------------------------------TTAA-----
odoRosDiv1_Pacific_walrus/KB229612  ATTATCATCATCATTATTATTAT---------------------------------TT--------TT--GCCCAACGGGG--CTGTGGA-----TACCTGCC---TT-----------------------------------------------------------------------------------TTAA-----
saiBol1_Squirrel_monkey/JH378192    ----------------------T---------------------------------CT--------TT--GCCCAACGGGG--CCGTGGA-----TACCTGCC---TT-----------------------------------------------------------------------------------TTAA-----
orcOrc1_Killer_whale/KB317041       --------------------------------------------------------------------------------------------------------------------------------------------------------------------------------------------------A-----
lepWed1_Weddell_seal/KB715187       ATCATTCTTATTA---------T---------------------------------TT--------TT--GCCCAACGGGG--CTGTGGA-----TACCTGCC---TT-----------------------------------------------------------------------------------TTAA-----
felCat8_Cat/chrX                    ----------------------T---------------------------------TT--------TTC-GCCCAACGGGG--CTGTGGA-----TACCTGCG---TT-----------------------------------------------------------------------------------TTAA-----
cerSim1_White_rhinoceros/JH767841   ----------------------T---------------------------------TT--------TTT-GCCCAACGGGG--CCGTGGA-----TACCTGTC---TT-----------------------------------------------------------------------------------TTAA-----
oryCun2_Rabbit/chrX                 ----------------------T---------------------------------CT--------TT--GCCCAACAGGG--TTCTAGC-----TACCTGTC---TT-----------------------------------------------------------------------------------AATT-----
musFur1_Ferret/GL897241             ATTGTCATTATTACTA------T---------------------------------TT--------TT--GCCCAACGGGG--CTGTGGA-----TACCTGCC---TT-----------------------------------------------------------------------------------TTAA-----
tupChi1_Chinese_tree_shrew/KB365963 ----------------------TTTCACTTTTTGTTTTTGGTTTCTTTTTTTCCCCCT--------TT--GCCCAACGGGG--CCCTGGA-----TACCTGCC---TC-----------------------------------------------------------------------------------TTAACTTTT
chiLan1_Chinchilla/JH722051         ----------------------C---------------------------------CC--------TT--GCCCAACGGGG--CTGTGGA-----TACCTGCC---TT-----------------------------------------------------------------------------------AAA------
mm10_Mouse/chrX                     ----------------------T---------------------------------CC--------AT--GCCCAACGGGG--TTTTGGATACT-TACCTGCC---TT-----------------------------------------------------------------------------------TTCA-----
rn6_Rat/chrX                        ----------------------T---------------------------------CC--------AT--GTCCAGCTGGG--CTTGGGATACTTAACCTGCC---TT-----------------------------------------------------------------------------------TTAA-----
cavPor3_Guinea_pig/scaffold_26      ----------------------T---------------------------------AT--------TT--GCCCATCGGGG--CTGCGGA-----TACCTGCC---TT-----------------------------------------------------------------------------------TT-------
micOch1_Prairie_vole/chrUn_JH996487 ----------------------T---------------------------------CC--------AT--GTCCAGTGGGG--CTGTGGA-----TACTTACCTGCTT-----------------------------------------------------------------------------------TTAA-----
criGri1_Chinese_hamster/KE381632    ----------------------C---------------------------------CC--------AT--GCCCATCGGGG--CTGTGGATACT-TACTTGCC---TT-----------------------------------------------------------------------------------TTCA-----
conCri1_Star-nosed_mole/JH655896    ----------------------C---------------------------------TT--------TT--GCCTAACGGGG--CTGTGGA-----TACCTGCT---TT-----------------------------------------------------------------------------------TTAT-----
echTel2_Tenrec/JH980401             ----------------------C---------------------------------CT--------TA--GCCCATCGGGG--TTGTGGA-----TAGCTGCC---TT-----------------------------------------------------------------------------------ATTA-----
hetGla2_Naked_mole-rat/JH602149     ----------------------C---------------------------------CC--------TT--GCTTAACGGGG--CTGTGGA-----TACCTGCT---TT-----------------------------------------------------------------------------------ATAA-----
chrAsi1_Cape_golden_mole/JH823495   ----------------------T---------------------------------CT--------TT--GCCCATCGGGG--CTGTGGA-----TACCTGTC---TT-----------------------------------------------------------------------------------CATA-----
#=GC SS_cons                        ,,,,,,,,,,,,,,,,,,,,,,,,,,,,,,,,,,,,,,,,,,,,,,,,,,,,,,,,,,,,,,,,,,,,,,<<<<____>>>-->,<<<<_________>>>>,,,,,,,,,,,,,,,,,,,,,,,,,,,,,,,,,,,,,,,,,,,,,,,,,,,,,,,,,,,,,,,,,,,,,,,,,,,,,,,,,,,,,,,,,,,,,,,,,,
#=GC SS_cons_1                      ________________________________________________________________________________________________________________________________________________________________________________________________________
#=GC SS_cons_2                      ::::::::::::::::::::::::::::::::::::::::::::::::::::::::::::::::::::::::::::::::::::::::::::::::::::::::::::::::::::::::::::::::::::::::::::::::::::::::::::::::::::::::::::::::::::::::::::::::::::::::
#=GC SS_cons_3                      ::::::::::::::::::::::::::::::::::::::::::::::::::::::::::::::::::::::::::::::::::::::::::::::::::::::::::::::::::::::::::::::::::::::::::::::::::::::::::::::::::::::::::::::::::::::::::::::::::::::::
#=GC SS_cons_4                      ::::::::::::::::::::::::::::::::::::::::::::::::::::::::::::::::::::::::::::::::::::::::::::::::::::::::::::::::::::::::::::::::::::::::::::::::::::::::::::::::::::::::::::::::::::::::::::::::::::::::
#=GC SS_cons_5                      ::::::::::::::::::::::::::::::::::::::::::::::::::::::::::::::::::::::::::::::::::::::::::::::::::::::::::::::::::::::::::::::::::::::::::::::::::::::::::::::::::::::::::::::::::::::::::::::::::::::::
#=GC SS_cons_6                      ::::::::::::::::::::::::::::::::::::::::::::::::::::::::::::::::::::::::::::::::::::::::::::::::::::::::::::::::::::::::::::::::::::::::::::::::::::::::::::::::::::::::::::::::::::::::::::::::::::::::
#=GC SS_cons_7                      ::::::::::::::::::::::::::::::::::::::::::::::::::::::::::::::::::::::::::::::::::::::::::::::::::::::::::::::::::::::::::::::::::::::::::::::::::::::::::::::::::::::::::::::::::::::::::::::::::::::::
#=GC SS_cons_8                      ::::::::::::::::::::::::::::::::::::::::::::::::::::::::::::::::::::::::::::::::::::::::::::::::::::::::::::::::::::::::::::::::::::::::::::::::::::::::::::::::::::::::::::::::::::::::::::::::::::::::
#=GC SS_cons_9                      ::::::::::::::::::::::::::::::::::::::::::::::::::::::::::::::::::::::::::::::::::::::::::::::::::::::::::::::::::::::::::::::::::::::::::::::::::::::::::::::::::::::::::::::::::::::::::::::::::::::::
#=GC SS_cons_10                     ::::::::::::::::::::::::::::::::::::::::::::::::::::::::::::::::::::::::::::::::::::::::::::::::::::::::::::::::::::::::::::::::::::::::::::::::::::::::::::::::::::::::::::::::::::::::::::::::::::::::
#=GC SS_cons_11                     ::::::::::::::::::::::::::::::::::::::::::::::::::::::::::::::::::::::::::::::::::::::::::::::::::::::::::::::::::::::::::::::::::::::::::::::::::::::::::::::::::::::::::::::::::::::::::::::::::::::::
#=GC SS_cons_12                     ::::::::::::::::::::::::::::::::::::::::::::::::::::::::::::::::::::::::::::::::::::::::::::::::::::::::::::::::::::::::::::::::::::::::::::::::::::::::::::::::::::::::::::::::::::::::::::::::::::::::
#=GC SS_cons_13                     ::::::::::::::::::::::::::::::::::::::::::::::::::::::::::::::::::::::::::::::::::::::::::::::::::::::::::::::::::::::::::::::::::::::::::::::::::::::::::::::::::::::::::::::::::::::::::::::::::::::::
#=GC SS_cons_14                     ::::::::::::::::::::::::::::::::::::::::::::::::::::::::::::::::::::::::::::::::::::::::::::::::::::::::::::::::::::::::::::::::::::::::::::::::::::::::::::::::::::::::::::::::::::::::::::::::::::::::
#=GC SS_cons_15                     ::::::::::::::::::::::::::::::::::::::::::::::::::::::::::::::::::::::::::::::::::::::::::::::::::::::::::::::::::::::::::::::::::::::::::::::::::::::::::::::::::::::::::::::::::::::::::::::::::::::::

hg38_Human/chrX                     TTCTTTTT--T-------ATTC--------------------------GCCCATCGGGG--CCGCGGATACCTGC--------TTTTTA------T------TTTTTTTT---------CC---TTA-----GCCCATCGGGG--TATCGGATACCTGC--TGA-TTCCCTTCCCCTCTGAACCCCCA------ACACTC
nomLeu3_Gibbon/chrX                 TTCTTTTT--T-------ATTC--------------------------GCCCATCGGGG--CCGCGGATACCTGC--------TTTTTA------T------TTTTTTTTT--------CC---TTA-----GCCCATCGGGG--CATCGGATACCTGC--TGA-TTCCCTTCCCCTCTGAACCCCCA------ACACTC
ponAbe2_Orangutan/chrX              TTCTTTTT--T-------ATTC--------------------------GCCCATCGGGG--CCGCGGATACCTGC--------TTTTTA------T------TTTTTTTTTT-------CC---TTA-----GCCCATCGGGG--TATCGGATACCTGC--TGA-TTCCCTTCCCCTCTGAACCCCCA------ACACTC
chlSab2_Green_monkey/chrX           TTCCTTTT--T-------ATTC--------------------------GCCCATCGGGG--CCGCGGATACCTGC--------TTTTTA------T------TTTTTTTTTTTTT----CC---TTA-----GCCCATCGGGG--CATCGGATACCTGC--TGA-TTCCCTTCCCCTCTGACCCCCCA------ACACTC
macFas5_Crab-eating_macaque/chrX    TTCCTTTT--T-------ATTC--------------------------GCCCATCGGGG--CCGCGGATACCTGC--------TTTTTA------T------TTTTTTTTTT-------CC---TTA-----GCCCATCGGGG--CATCGGATACCTGC--TGA-TTCCCTTCCCCTCTGACCCCCCA------ACACTC
rheMac3_Rhesus/chrX                 TTCCTTTT--T-------ATTC--------------------------GCCCATCGGGG--CCGCGGATACCTGC--------TTTTTA------T------TTTTTTTTTT-------CC---TTA-----GCCCATCGGGG--CATCGGATACCTGC--TGA-TTCCCTTCCCCTCTGACCCCCCA------ACACTC
papAnu2_Baboon/chrX                 TTCCTTTT--T-------ATTC--------------------------GCCCATCGGGG--CCGCGGATACCTGC--------TTTTAA------T------TTTTTTTTTTTT-----CC---TTA-----GCCCATCGGGG--CATCGGATACCTGC--TGA-TTCCCTTCCCCTCTGACCCCCCA------ACACTC
calJac3_Marmoset/chrX               TTCTTTTTT-T-------ATTT--------------------------GCCCATCGGGG--CCGCGGATACCTGC--------TTTTTA------TTA----TTTTTTTT---------CC---TTA-----GCCCATCGGGG--CATCGGATACCTGC--TGA-TTCCCTTCCCCTCTGACCCCCCA------ACACTC
susScr3_Pig/chrX                    TTCTTTTT--TTAAAGA-CTTT--------------------------GCCCATCGGGG--CCGCGGATACCTGC--------TTTTAA------T------TTTTTTTTCC-------CC---TTA-----GCCCATCGGGG--CCTCGGATACCTGC--TGT-GTCCCCCTCTTTCTCCA------------ACCCCT
camFer1_Bactrian_camel/KB018594     TTCTTTTT--T-------TTTTTTTAATT-------------------GCCCATCGGGG--CCGCGGATACCTGC--------TTTTAA------T------CTTTTTTTCCT------CC---TTA-----GCCCATCGGGG--CCTCGGATACCTGC--TGT-GTCCCCCTTTTCTCCCCA-----------ACCTCC
canFam3_Dog/chrX                    TTCTTTTT--T-------TTTGTTTGTTTGTTTTTAAATTT-------GCCCATCGGGG--CCACGGATACCTGC--------TTTTAT------T------TTTTTTTCC--------CC---TTA-----GCCCATCGGGG--CCTCGGATACCTGC--TGT-GCCCCCCCCCCCCA---------------ACTCCC
ailMel1_Panda/GL194824.1            TTCTTTTC--T-------TTTCTTTTCTTTCTTTCTTTTTTAAAATTTGCCCATCGGGG--CCGCGGATACCTGC--------TTTAAT------T------TTTTTTTTCC-------CC---TTA-----GCCCATCGGGG--CCTCGGATACCAGC--TGT-GTCCCCCCTCTCTCTCCCCA---------ACCCCC
vicPac2_Alpaca/KB632711             TTCTTTTT--T-------TTTTTTTTAATT------------------GCCCATCGGGG--CCGCGGATACCTGC--------TTTTAA------T------TTTTTTCCT--------CC---TTA-----GCCCATCGGGG--CCTCGGATACCTGC--TGT-GGCCCCCTTTTCTCCCCA-----------ACCTCC
odoRosDiv1_Pacific_walrus/KB229612  TTTTTTTT--T-------TTTAATTT----------------------GCCCATCGGGG--CCGCGGATACCTGC--------TTTTAT------T------TTTTTTTCC--------CC---TTA-----GCCCATCGGGG--CCTCGGATACCTGC--TGT-GTCCCCCTCTCTCTTCCCA----------ACCCCC
saiBol1_Squirrel_monkey/JH378192    TTCTTTTT--TTT-----ACTT--------------------------GCCCATCGGGG--CCGCGGATACCTGC--------TTTTTA------T------TTTTTTTTTTT------CC---TTA-----GCCCATCGGGG--CATTGGATGCCTGC--TGA-TTCCCTTCCCCCCGA--------------ACACTC
orcOrc1_Killer_whale/KB317041       TTGTTATT--T-------TTTT--------------------------GCCCATCGGGG--CCGCGGATACCTGC--------TTTTAA------T------TTTTTTTTC--------CC---TTA-----GCCCATCGGGG--CCTCGGATACCTGC--TGT-GTACCCCCTCTCTCCCCA-----------ACCCTC
lepWed1_Weddell_seal/KB715187       TTTTTTTT--T-------TTTAATTT----------------------GCCCATCGGGG--CCGCGGATACCTGC--------TTTTAT------T------ATTTTTTTCCC------CC---TTA-----GCCCATCGGGG--CCTCGGATACCTGC--TGT-GTCCCCCTCTCTCTCCCCA----------ACCCCC
felCat8_Cat/chrX                    TTCTTTTC--T-------TTTATTTATTTTTTTTAATTT---------GCCCATCGGGG--CAGCGGATACCTGC--------TTTTAA------T------TTTTTTTTTTTTTCAC-CC---TTA-----GCCCATCGGGG--CCTCGGATACCTGC--TGT-GTCTCCTTCCCTCCCCTTA----------ACCCTC
cerSim1_White_rhinoceros/JH767841   TT------------------------------------------------------------------------C--------TTTTCT------T------TTTTTT------------------------GCCCATCGGGG--CTGCGGATACCTGC--TTT-TAATTTTTTTTT-----------------TCCCCT
oryCun2_Rabbit/chrX                 CCTTTTTT--AAAGAAA-ATTA--------------------------GCCCACCGGGG--CTGCGGATACCTGC--------TTTTAA------T------TTTTTTTT---------CC---TTA-----GCCCATCGGGG--CCTCGGATACCTGC--AGT-GCCCCCTTTTGCCCCCC------------AAATTC
musFur1_Ferret/GL897241             TTCTTTTT--T-------TTTCTTTCTTTTTTAAAAATTT--------GCCCATCGGGG--CCGCGGATACCTGC--------TTTTAT------T------TTTTTTTTCC-------CC---TTA-----GCCCATCGGGG--CCTCGGATACCTGC--TGT-GTCCCCCTCTCTCTCCCCA----------ACCCCC
tupChi1_Chinese_tree_shrew/KB365963 CTCTTTTT--A-------ATTT--------------------------GCCCATCGGGG--CCACGGATACCTGCTTTT----TTATTA------T------TATTATTT---------TC---TTA-----GCCCATCGGGG--CCTTGGATACCTGC--TGT-GTCTCCCCCTCCCTAA-------------ACTCTC
chiLan1_Chinchilla/JH722051         ------TT--T-------ATTT--------------------------GCCCATCGGGG--CTGCGGATACCTGC--------TTTTTT------T------TTTTTTTC---------CC---CTCTTC--GCCCATCGGGG--CCTCGGATACCTGC--TG--TACCCTAACCCCCC---------------ATTTTC
mm10_Mouse/chrX                     TTCTTTTT--T-------TTT-----------------------------------------------------C--------TTATTA------T------TTTTTTTT---------CT---AAACTT--GCCCATCTGGG--CTGTGGATACCTGC--TTT-TATTCTTTTTTTCT---------------TCTCCT
rn6_Rat/chrX                        TCCTTTTT--T-------CTT-----------------------------------------------------C--------TTCTTA------C------TTTTCTTC---------TT---CTAAACTTGCCCATCTGGG--TTGTGGATACCTGC--TTT-TATTCTTTTTTTCTTCT------------TCTCCT
cavPor3_Guinea_pig/scaffold_26      --------------------------------------------------------------------------------------TTC------T------TTTTTTCC---------TC---TTA-----GGCCATCGGGG--CC-TGGATACCTGC--TGG-TACACTAACCCTCC---------------ATTTTC
micOch1_Prairie_vole/chrUn_JH996487 TTCGTTTT--G-------TTTT--------------------------TTCCCTC-------------TTCCTTC--------TCTTCT------T------TTTCTTCT---------TC---TAAACTT-GCCCATCTGGG--CTGAGGATACCTGC--TCC-TTTTTTTTTT-------------------TCCCTT
criGri1_Chinese_hamster/KE381632    TCCTTTCTGGT-------TTTA--------------------------TCCCCTCTTCC--TCTTCTTTTTCTTC--------TTTTTA------G------TCTTAGAA---------AA---CTT-----GCCCATCCGGG--CTGTGGATACCTGC--TTT-TATTTTTTTTTTTT-----------------TCCT
conCri1_Star-nosed_mole/JH655896    TCTTTTTT--T-------TTTTTTAATTT-------------------GCCCATCGGGG--CCACGGATACCTGC--------TTTTAA------T------TTTTTTTTCCTTC----CC---TTA-----GCCCATCGGGG--CCTCGGATATATGC--TTT-GAACCACATCTCCCAAC------------AACCCA
echTel2_Tenrec/JH980401             TATTTTTC--C-------TTTTCATC----------------------GCCCATCGGGG--CTGCGGATACCTGC--------TTTTAA------TTTCA--TTTTTTTC---------CC---TTA-----GCCCATCGGGG--CCATGGATGCGTGC---GA-TCTCCTCTCCACCC---------------GACCCA
hetGla2_Naked_mole-rat/JH602149     TTTATTTT--A-------CTT---------------------------GCCCATCGGGG--CTGCGGATACCTGCACTTTTCTTTTTTC------T------TTTTCCCC---------TT---TTA-----GCCCATCGGGG--CCTCGGATACCTGC--TG--TACCCCAACTCCCC---------------ATTTTC
chrAsi1_Cape_golden_mole/JH823495   TTTTTCTT--T-------CCT-----------------------------------------------------T--------TTTTTT------T------TTTTTTT-----------------------GCCCATCGGGG--CTGCGGATACCTGC--T--------------------------------------
#=GC SS_cons                        ,,{{{{{{--{-------{{{,,,,,,,,,,,,,,,,,,,,,,,,,,,<<<<----<<<--<---<<____________________________________________________>>----------->>>>---->>>-->,,,,,,,,,,,,,,,,,,,,,,,{{{{{{{{---{{{-----------{{{{-{
#=GC SS_cons_1                      ________________________________________________________________________________________________________________________________________________________________________________________________________
#=GC SS_cons_2                      :::::::::::::::::::::::::::::::::::::::::::::::::::::::::::::::::::::::::::::::::::::::::::::::::::::::::::::::::::::::::::::::::::::::::::::::::::::::::::<<<<--<<_____________________________________
#=GC SS_cons_3                      ::::::::::::::::::::::::::::::::::::::::::::::::::::::::::::::::::::::::::::::::::::::::::::::::::::::::::::::::::::::::::::::::::::::::::::::::::::::::::::::::::::::::::::::::::::::::::::::::::::::::
#=GC SS_cons_4                      ::::::::::::::::::::::::::::::::::::::::::::::::::::::::::::::::::::::::::::::::::::::::::::::::::::::::::::::::::::::::::::::::::::::::::::::::::::::::::::::::::::::::::::::::::::::::::::::::::::::::
#=GC SS_cons_5                      ::::::::::::::::::::::::::::::::::::::::::::::::::::::::::::::::::::::::::::::::::::::::::::::::::::::::::::::::::::::::::::::::::::::::::::::::::::::::::::::::::::::::::::::::::::::::::::::::::::::::
#=GC SS_cons_6                      ::::::::::::::::::::::::::::::::::::::::::::::::::::::::::::::::::::::::::::::::::::::::::::::::::::::::::::::::::::::::::::::::::::::::::::::::::::::::::::::::::::::::::::::::::::::::::::::::::::::::
#=GC SS_cons_7                      ::::::::::::::::::::::::::::::::::::::::::::::::::::::::::::::::::::::::::::::::::::::::::::::::::::::::::::::::::::::::::::::::::::::::::::::::::::::::::::::::::::::::::::::::::::::::::::::::::::::::
#=GC SS_cons_8                      ::::::::::::::::::::::::::::::::::::::::::::::::::::::::::::::::::::::::::::::::::::::::::::::::::::::::::::::::::::::::::::::::::::::::::::::::::::::::::::::::::::::::::::::::::::::::::::::::::::::::
#=GC SS_cons_9                      ::::::::::::::::::::::::::::::::::::::::::::::::::::::::::::::::::::::::::::::::::::::::::::::::::::::::::::::::::::::::::::::::::::::::::::::::::::::::::::::::::::::::::::::::::::::::::::::::::::::::
#=GC SS_cons_10                     ::::::::::::::::::::::::::::::::::::::::::::::::::::::::::::::::::::::::::::::::::::::::::::::::::::::::::::::::::::::::::::::::::::::::::::::::::::::::::::::::::::::::::::::::::::::::::::::::::::::::
#=GC SS_cons_11                     ::::::::::::::::::::::::::::::::::::::::::::::::::::::::::::::::::::::::::::::::::::::::::::::::::::::::::::::::::::::::::::::::::::::::::::::::::::::::::::::::::::::::::::::::::::::::::::::::::::::::
#=GC SS_cons_12                     ::::::::::::::::::::::::::::::::::::::::::::::::::::::::::::::::::::::::::::::::::::::::::::::::::::::::::::::::::::::::::::::::::::::::::::::::::::::::::::::::::::::::::::::::::::::::::::::::::::::::
#=GC SS_cons_13                     ::::::::::::::::::::::::::::::::::::::::::::::::::::::::::::::::::::::::::::::::::::::::::::::::::::::::::::::::::::::::::::::::::::::::::::::::::::::::::::::::::::::::::::::::::::::::::::::::::::::::
#=GC SS_cons_14                     ::::::::::::::::::::::::::::::::::::::::::::::::::::::::::::::::::::::::::::::::::::::::::::::::::::::::::::::::::::::::::::::::::::::::::::::::::::::::::::::::::::::::::::::::::::::::::::::::::::::::
#=GC SS_cons_15                     ::::::::::::::::::::::::::::::::::::::::::::::::::::::::::::::::::::::::::::::::::::::::::::::::::::::::::::::::::::::::::::::::::::::::::::::::::::::::::::::::::::::::::::::::::::::::::::::::::::::::

hg38_Human/chrX                     TGGCCCAT-CGGGG--TGACGGATATCTGCTTTTT---------------------------AAAAATTTTC--------TTTTTTTGGCCCATCGGGG--CTTCGGATACCTGCTTTTTTTTTTTTTA---------TTTTT-----------------CCTT------GCCCATCGGGG--CCTCGGATACCTGCTTT
nomLeu3_Gibbon/chrX                 TGGCCCAT-CGGGG--TGACGGATACCTGCTTTTT---------------------------AAAAATTTTC--------TTTTTTTGGCCCATCGGGG--CTTCGGATACCTGCTTTTTTTT---------------TTTTT-----------------CCTT------GCCCATCGGGG--CCTCGGATACCTGCTTT
ponAbe2_Orangutan/chrX              TGGCCCAT-CGGGG--TGACGGATACCTGCTTTTT---------------------------AAAAATTTTC--------TTTT-TTGGCCCATCGGGG--CTTCGGATACCTGCTTTTTTTTTTTTTTTA-------TTTTT-----------------CCTT------GCCCATCGGGG--CCTCGGATACCTGCTTT
chlSab2_Green_monkey/chrX           TGGCCCAT-CGGGG--TGGTGGATACCTGCTTTTT---------------------------AAAAATTTTG--------TTTTTTTGGCCCATCGGGG--CTTCGGATACCTGCTTTTATTTTTTA-----------TTTTT-----------------CCTT------GCCCATCGGGG--CCTCGGATACCTGCTTT
macFas5_Crab-eating_macaque/chrX    TGGCCCAT-CGGGG--TGGCGGATACCTGCTTTTT---------------------------AAAAATTTTG--------TTTTTTTGGCCCATCGGGG--CTTCGGATACCTGCTTTTATTTTTTA-----------TTTTT-----------------CCTT------GCCCATCGGGG--CCTCGGATACCTGCTTT
rheMac3_Rhesus/chrX                 TGGCCCAT-CGGGG--TGGCGGATACCTGCTTTTT---------------------------AAAAATTTTG--------TTTTTTTGGCCCATCGGGG--CTTCGGATACCTGCTTTTATTTTTTA-----------TTTTT-----------------CCTT------GCCCATCGGGG--CCTCGGATACCTGCTTT
papAnu2_Baboon/chrX                 TGGCCCAT-CGGGG--TGGCGGATACCTGCTTTTT---------------------------AAAAATTTTG--------TTTTTTTGGCCCATCGGGG--CTTCGGATACCTGCTTTTATTTTTTA-----------TTTTT-----------------CCTT------GCCCATCGGGG--CCTCGGATACCTGCTTT
calJac3_Marmoset/chrX               TGGCCCAT-CGGGG--TGACGGATATCTGCTTTTT---------------------------AAAAATTTTC--------TTTTTTTGGCCCATCGGGG--CTTCGGATACCTGCTTTTATTTTTTA-----------TTTTT-----------------CCTT------GCTCATCGGGG--CCTCGGATACCTGCTTT
susScr3_Pig/chrX                    TGGCCCAT-CAGGG--TAATGGATACCTGCTTTTTTATTT----------------------AAAAAAAAAT--------TTTTTTTGGCCCATCGGGG--CCTCGGATACCTGCTTTAATTTTTT------------TTTTT-----------------CCTT------GCCCATCGGGG--CCTCGGATACCTGCTTT
camFer1_Bactrian_camel/KB018594     TGGCCCAT-CGGGG--CAACGGATACCTGCTTTTT---------------------------AAAAACAAAT--------TTTTTTTTGCCCATCGGGG--CCTTGGATACCTGCTTTAATTTT--------------TTTCC-----------------CCTT------GCCCATCGGGG--CCTCGGATACCTGCTTT
canFam3_Dog/chrX                    TGGCCCAT-CGGGG--CAATGGATACCTGCTT-------------------------------AAAAAAAAT--------TACTTTTGGCCCATCGGGG--CTTCGGATACCTGCTTTTATTTTTT------------TTTTC-----------------CCTT------GCCCATCGGGG--CCTCGGATACCTGCTTT
ailMel1_Panda/GL194824.1            TGGCCCAT-CGGGG--CAATGGATACCTGCTTAAA---------------------------AAAAAATTTA--------CTTT-TTGGCCCATCGGGG--CCTCGGATACCTGCTTTTTTTTTTTT-----------TTTCC-----------------CCTT------GCCCATCGGGG--CCTCGGATACCTGCTTT
vicPac2_Alpaca/KB632711             TGGCCCAT-CGGGG--CAACGGATACCTGCTTTTTT--------------------------TAAAAAAAAA--------ATTTTTTTGCCCATCGGGG--CCTCGGATACCTGCTTTAATTTTTT------------TTTCC-----------------TCTT------GCCCATCGGGG--CCTCGGATACCTGCTTT
odoRosDiv1_Pacific_walrus/KB229612  TGGCCCAT-CGGGG--CAATGGATACCTGCTTTAA---------------------------AAAAAATTTA--------CTTT-TTGGCTCATCGGGG--CCTCGGATACCTGCTTTTATTTTTTTTT---------TTTTC-----------------CCTT------GCCCATCGGGG--CCTCGGATACCTGCTTT
saiBol1_Squirrel_monkey/JH378192    TGGCCCAT-CGGGG--TGACGGATATCTGCTTTTT---------------------------AAAAATTTTC--------TTTTTTTGGCCCATCGGGG--CTTCGGATACCTGCTTTTATTTTTTA-----------TTTTT-----------------CCTT------GCCCATCGGGG--CCTCGGATACCTGCTTT
orcOrc1_Killer_whale/KB317041       TGGCCCAA-CGGGG--CAATGGATACCCCCTTTTTTTTT-----------------------TTTTTAATTT--------ATTTTTTGGCCCATCGGGG--CCTTGGATACCTGCTTTGATTTTTCTTT---------TTTTC-----------------CTTT------GCCCATCGGGG--CCTCGGATACCTGCTTT
lepWed1_Weddell_seal/KB715187       TGGCCCAT-CGGGG--CAATGGATACCTGCTTTAA---------------------------AAAAATTTTA--------CTTT-TTGGCCCATCGGGG--CCTCGGATACCTGCTTTTATTTTTTTTT---------TTTTC-----------------CCTT------GCCCATCGGGG--CCTCGGATACCTGCCTT
felCat8_Cat/chrX                    TGGCCCAT-CGGGG--CAATGGATACCAGCTTT-----------------------------AAAAAAAGTT--------CCTTTTTGGCCCATCGGGG--CCTCGGATACCTGCTTTTATTATTTT-----------TTTTC-----------------CCTT------GCCCATCGGGG--CCTTGGATACCTGCTTT
cerSim1_White_rhinoceros/JH767841   TAGCCCAT-CGGGG--CCTCGGATACCTGCTTTTTT--------------------------TCTTAAATTT--------ATTTTTTGGCCCATCGGGG--CCTCGGATACCTGCTTTTATTTATTTT----------TTTTC-----------------CCTT------GCCCATCGGGG--CCTCGGATACCTGCTTT
oryCun2_Rabbit/chrX                 TGGCCCAT-CGGGG--CAACGGATACCTGTTTTTGTGGTTTTTTTTGTTTTGTTTTG-----TTTTTGAATT--------GGCTTTTGGCCCATCGGGG--CCTCGGATACCTGCTTATATTTTTT------------TTTTTAAATT------------TTTT------GCCCATCAGGG--CCTCGGATACCTGCTCT
musFur1_Ferret/GL897241             TGGCCCAT-CGGGG--CAATGGATACCTGCTTTAG---------------------------AAATTGTTTA--------CTTT-TTGGCCTATCGGGG--CCTCGGATACCTGCTTTTATTTTTTTT----------TTTTC-----------------CCTT------GCCCATCGGGG--CCTCGGATACCTGCCTT
tupChi1_Chinese_tree_shrew/KB365963 TGGCCCAT-CGGGG--CATAGGATACCAGCTTTTAAAAATACA-------------------ATAAAATAAA--------AAGATTTTGCCCATCGGGG--CCTCGGATACCTGCTTTTCAAAAATTAAAAAAAAATTTTTTT-----------------TTTG------GCCCATCGGGG--CTTCGGATACCTGCTTT
chiLan1_Chinchilla/JH722051         TGGCCCAT-CGGGG--CCATGGATACCTGCTTTTT---------------------------TAAAAAAAATTGGTGTATTTTTTTTGGCCCATCGGGG--CCTTGGATACCTGCTTTATCATTTT------------TTTTT-----------------CCTT------GCCCATCGGGG--CCTCGGATACCTGCTTT
mm10_Mouse/chrX                     TAGCCCAT-CGGGG--CCATGGATACCTGCTTTTTGTAAAAAAAAAAAAAAAA---------ACAAAAAAAC--------CTTTCTCGGTCCATCGGGA--CCTCGGATACCTGCGTTTAGTCTTT------------TTTTC-----------------CCAT------GCCCAACGGGG--CCTCGGATACCTGCTGT
rn6_Rat/chrX                        TAGCCCAT-CGGGG--CCATGGATACCTGCTTTTTACCAA----------------------AAAACGCCGT--------ATTTCTCGGTCCATCGGGA--CCTCGGATACCTGCGTTTAGTTT--------------TTTTC-----------------CCAT------GCCCAACGGGG--CCTCGGATACCTGCTTT
cavPor3_Guinea_pig/scaffold_26      TGGGCCAT-CGGGG--CAATGGATACCTGCTTTTTTTTTTTTTTTTTTTTAATTATGTGTGTGTTTGTTTGT--------TTGTTTTGGCCCACCGGGG--CCCTGGATACCTGCTTTATTATT--------------TTTTT-----------------CATT------GCCCATCGGGG--CCTCGGATACCTGCCCT
micOch1_Prairie_vole/chrUn_JH996487 AAGCCCAT-CGGGG--CCATGGATACCTGCTTTTTTAC------------------------AAGAAAACGT--------ATTTCTTGGTCCATCGGGA--CCTCGGATACCTGCATTTAGTCTTT----------------------------------CCTT------GCCCATCGGGG--CCTTGGATACCTGCTTA
criGri1_Chinese_hamster/KE381632    TAGCCCAT-CGGGG--CCATGGATACCTGCTTTCCA--------------------------CACAAACCGA--------ATTTCTTGGTCCATCGGGA--CCTTGGATACCTGGGTTTAGTG---------------TTTTT-----------------CCTT------GCCCATCGGGG--CCTCGGATACCTGCTTA
conCri1_Star-nosed_mole/JH655896    TAGCCCAT-CGGGG--CAAAGGATACCTGCTATTTTTTTTT---------------------GTTTTAATAT--------ACTTTTTGGTCCATCGGGA--CCCCGGATACCTGCTTTTATTATTATTTTTTTT----TTTCC-----------------CCTT------GCCCATCGGGG--CCTCGGATACCTGCTTA
echTel2_Tenrec/JH980401             TGGCCCA--CGAAG--CAACAAATAGCAGTACTTTATTACCC--------------------ATCATATATA--------TTTTTTTGGCCCACCCGGG--CTGTGGATACCTGATTTTATTTTGT------------TTTTTTAAAAAAATGTTC----CCTT------GCCCATCGGGG--CCTCGGATACCGGCTCT
hetGla2_Naked_mole-rat/JH602149     TGGCCCAT-CGGGG--CAATGGATACCTGCTTTTT---------------------------------------------------------------------------------------------------------------------------------------------------------------------
chrAsi1_Cape_golden_mole/JH823495   --------------------------------------------------------------------------------------------------------------------------------------------------------------------------------------------------------
#=GC SS_cons                        {{<<<<_____>>>-->,,,,,,,,,,,,,,,{{{---------------------------{{{{{--------------------{{{{{{---{{{--{{----------------{{{{{{{{-----------{{{{{-----------------{{,,,,,,,,<<<<____>>>-->,,,,,,,,,,,,{{{{
#=GC SS_cons_1                      ________________________________________________________________________________________________________________________________________________________________________________________________________
#=GC SS_cons_2                      ________________________________________________________________________________________________________________________________________________________________________________________________________
#=GC SS_cons_3                      ::::::::::::::::::::::::::::::::::::::::::::::::::::::::::::::::::::::::::::::::::::::::::::::::::::::::::::::::::::::::::::::::::::::::::::::::::::::::::::::::::::::::::::::::::::::::::::::::::::::::
#=GC SS_cons_4                      ::::::::::::::::::::::::::::::::::::::::::::::::::::::::::::::::::::::::::::::::::::::::::::::::::::::::::::::::::::::::::::::::::::::::::::::::::::::::::::::::::::::::::::::::::::::::::::::::::::::::
#=GC SS_cons_5                      ::::::::::::::::::::::::::::::::::::::::::::::::::::::::::::::::::::::::::::::::::::::::::::::::::::::::::::::::::::::::::::::::::::::::::::::::::::::::::::::::::::::::::::::::::::::::::::::::::::::::
#=GC SS_cons_6                      ::::::::::::::::::::::::::::::::::::::::::::::::::::::::::::::::::::::::::::::::::::::::::::::::::::::::::::::::::::::::::::::::::::::::::::::::::::::::::::::::::::::::::::::::::::::::::::::::::::::::
#=GC SS_cons_7                      ::::::::::::::::::::::::::::::::::::::::::::::::::::::::::::::::::::::::::::::::::::::::::::::::::::::::::::::::::::::::::::::::::::::::::::::::::::::::::::::::::::::::::::::::::::::::::::::::::::::::
#=GC SS_cons_8                      ::::::::::::::::::::::::::::::::::::::::::::::::::::::::::::::::::::::::::::::::::::::::::::::::::::::::::::::::::::::::::::::::::::::::::::::::::::::::::::::::::::::::::::::::::::::::::::::::::::::::
#=GC SS_cons_9                      ::::::::::::::::::::::::::::::::::::::::::::::::::::::::::::::::::::::::::::::::::::::::::::::::::::::::::::::::::::::::::::::::::::::::::::::::::::::::::::::::::::::::::::::::::::::::::::::::::::::::
#=GC SS_cons_10                     ::::::::::::::::::::::::::::::::::::::::::::::::::::::::::::::::::::::::::::::::::::::::::::::::::::::::::::::::::::::::::::::::::::::::::::::::::::::::::::::::::::::::::::::::::::::::::::::::::::::::
#=GC SS_cons_11                     ::::::::::::::::::::::::::::::::::::::::::::::::::::::::::::::::::::::::::::::::::::::::::::::::::::::::::::::::::::::::::::::::::::::::::::::::::::::::::::::::::::::::::::::::::::::::::::::::::::::::
#=GC SS_cons_12                     ::::::::::::::::::::::::::::::::::::::::::::::::::::::::::::::::::::::::::::::::::::::::::::::::::::::::::::::::::::::::::::::::::::::::::::::::::::::::::::::::::::::::::::::::::::::::::::::::::::::::
#=GC SS_cons_13                     ::::::::::::::::::::::::::::::::::::::::::::::::::::::::::::::::::::::::::::::::::::::::::::::::::::::::::::::::::::::::::::::::::::::::::::::::::::::::::::::::::::::::::::::::::::::::::::::::::::::::
#=GC SS_cons_14                     ::::::::::::::::::::::::::::::::::::::::::::::::::::::::::::::::::::::::::::::::::::::::::::::::::::::::::::::::::::::::::::::::::::::::::::::::::::::::::::::::::::::::::::::::::::::::::::::::::::::::
#=GC SS_cons_15                     ::::::::::::::::::::::::::::::::::::::::::::::::::::::::::::::::::::::::::::::::::::::::::::::::::::::::::::::::::::::::::::::::::::::::::::::::::::::::::::::::::::::::::::::::::::::::::::::::::::::::

hg38_Human/chrX                     AATTTTTGTTTT--------------------------TCTGGCCCATCGGGG--CCGCGGATACCTGCTTTGATTTTTTTTTT--T------CATCGCCCATCGGTGCTTTTT---ATGGATGAAAA---AATGTT-GG-TTT-T--GTGGGTT---GTTGCAC-TCTCTGGA--ATA-------TCTACACTTTTTT-
nomLeu3_Gibbon/chrX                 AATTTTTGTTTT--------------------------TCTGGCCCATCGGGG--CCGCGGATACCTGCTTTGATTTTTTTTTTT-T------CATCGCCCATCGGTGCTTTTT---ATGGATGAAAA---AATGTT-GG-TTT-T--GTGGGTT---GTTGCAT-TCTCTGGA--ATA-------TCTACACTTTTTT-
ponAbe2_Orangutan/chrX              AATTTTG-TTTT--------------------------TCTGGCCCATCGGGG--CCGCGGATACCTGCTTTGA--TTTTTTTT--T------CATCGCCCATCGGTGCTTTTT---ATGGATGAAAA---AATGTT-GG-TTT-T--GTGGGTT---GTGGCAC-TCTCTGGA--ATA-------TCTACACTTTTT--
chlSab2_Green_monkey/chrX           AATTTTTGTTTT--------------------------TCTGGCCCATCGGGG--CCGCGGATACCTGCTTTGATTTTTTTTTT--T------CATCGCCCATCGGTGCTTTTT---ATGGATGAAAA---AATGTT-GG-TTT-T--GTGGGTT---GTTGCAC-TCTTTGGA--ATA-------TCTACACTTTTT--
macFas5_Crab-eating_macaque/chrX    AATTTTTGTTTT--------------------------TCTGGCCCATCGGGG--CCGCGGATACCTGCTTTGA-TTTTTTTTT--T------CATCGCCCGTCGGTGCTTTTT---ATGGATGAAAA---AATGTT-GG-TTT-T--GTGGGTT---GTTGCAC-TCTCTGGA--ATA-------TCTACACTTTTT--
rheMac3_Rhesus/chrX                 AATTTTTGTTTT--------------------------TCTGGCCCATCGGGG--CCGCGGATACCTGCTTTGA-TTTTTTTTT--T------CATCGCCCGTCGGTGCTTTTT---ATGGATGAAAA---AATGTT-GG-TTT-T--GTGGGTT---GTTGCAC-TCTCTGGA--ATA-------TCTACACTTTTT--
papAnu2_Baboon/chrX                 AATTTTTGTTTT--------------------------TCTGGCCCATCGGGG--CCGCGGATACCTGCTTTGATTTTTTTTTTT-T------CATCGCCCGTCGGTGCTTTTT---ATGGATGAAAA---AATGTT-GG-TTT-T--GTGGGTT---GTTGCAC-TCTCTGGA--ATA-------TCTACACTTTTT--
calJac3_Marmoset/chrX               AATTT---TTTT--------------------------TCTGGCCCATCGGGG--CCGCGGATACCTGCTTTGATTTTTTTTTT--TTTTT--GATCGCTCATCGGTACTTTTT---ATGGATGAAAA---AATGTT-GG-TTT-T--GTGGGTT---GTTGCAC-TCTCTGGA--ATA-------ACTTCACTTTTTT-
susScr3_Pig/chrX                    ATTATTTTTTTTT-------------------------CCTTGCCCATCGGGG--CCGTGGATACCTGCTTAGATTTTTTTTTT--T------CATCACCCATCGGACCTTTGT---ATGGATGGAAA---AGTGTTGGG-TTT-T--GTGGTTC---GTTGTAC-TGTCTGGA--ATG-------TCTACAAAATT---
camFer1_Bactrian_camel/KB018594     AATTTTTTTTTTT-------------------------CCTTGCCCATCGGGG--CCGCGGATACCTGCTTAGA-TTTTTTTTT--T------CATCGCCCATCGGGGCTTTTTG--ATGGATGGAGA---AGTGTTGGG-TTT-T--GTGGTTC---GTTGTAC-TGTCTGGA--ATG-------TCTACAAAATT---
canFam3_Dog/chrX                    TAATTTT-TTTT--------------------------CCTTGCCCATCGGGG--CTGTGGATACCTGTTTAGATTTTTTTTTTC-T------CATTGCCCATCGGGGCCTTTT---ATGGATGGAAG-----TGTT-GT-TTTTT--GTGGTTC---GTTGAGC-TATCTGGA--ATG-------TCTGCAAATTT---
ailMel1_Panda/GL194824.1            AATTTTTTTTTT--------------------------CCTTGCCCATCGGGG--CTGTGGATACCTGTTTAGATTTTTTTTTTTCT------CATTGCCCATCGGGGCCTTTT---ATGGATGGAAG-----TGTT-GG-TTG-T--G---------------C-TATCTGGA--ATG-------TCTACAAATTT---
vicPac2_Alpaca/KB632711             AATTTTTTTTTT--------------------------CCTTGCCCATCGGGG--CCGCGGATACCTGCTTAGA-TTTTTTTTT--T------CATCGCCCATCGGGGCTTTTTG--ATGGATGGAGA---AGTGTTGGG-TTT-T--GTGGTTC---GTTGTAC-TGTCTGGA--ATG-------TCTACAAAATT---
odoRosDiv1_Pacific_walrus/KB229612  AATTTTTTTTTTT-------------------------CCTTGCCCATCGGGG--CTGTGGATACCTGTTTAGATTTTTTTTTTC-T------CATTGCCCATCGGGGCCTTTT---ATGGATGGAAG-----TGTT-GG-TTG-T--G---------------C-TATCTGGA--ATG-------TCTACAAATTT---
saiBol1_Squirrel_monkey/JH378192    ATTATTTTTTTTTTT-----------------------TCTGGCCCATCGGGG--CCGCGGATACCTGCTTGGATTTTTTTTTT--TTTTTCTGATCGCTCATCGGTACTTTTT---ATGGTTGAAAA---AATGTT-GG-TTT-T--GTGGGTT---GTTGCAC-TGTCTGGA--ATA-------ACTTCACTTTTT--
orcOrc1_Killer_whale/KB317041       AATTTTTTTTTT--------------------------CCTTGCCCATCGGGG--CCGCGGATACCTGCTTAGATTTTTTTTTT--T------CATCGCCCATCGGGGCTTTTT---ATGGATGGAAA---AGTGTTGGG-TTT-T--GTGGTTC---GTTGTAC-TATCTGGA--ATG-------TCTACAAAATG---
lepWed1_Weddell_seal/KB715187       AATTTTTTTTTTTT------------------------CCTTGCCCATCGGGG--CTGTGGATACCTGTTCAGATTTTTTTTTTTCT------CATTGCCCATCGGGGCCTTTT---ATGGATGAAAG-----TGTT-GG-TTG-T--G---------------C-TATCTGGA--ATG-------TCTACAAATTT---
felCat8_Cat/chrX                    ATTTATTTATTTTTTTTC--------------------CTTTGCCCATCGGGG--CTGTGGATACCTGCTTAGATTTTTTTTTTTCT------CATGGCCCATCGGGGCCTTTT---ATGGATGGAAA-----TGTT-GGCTTT-T--GTGGTTC---GTTGTAC-TGTCTGGA--ATG-------TCTACAAATTT---
cerSim1_White_rhinoceros/JH767841   TATTTATTTTTTTTC-----------------------CCTTGTCCATCGGGG--CCACGGATACCTGCTTAGATTTTTGTTTT--T------AATTGCCCATCGGGGCTTTTT---ATGGATGGAAA---AGTGTT-GG-TTTTT--GTGGTTC---CTTGTAC-TATCTGGA--ATG-------TCTACAAATTT---
oryCun2_Rabbit/chrX                 GATTTTTTTTTTTT------------------------TCTGGCCCATCGGGG--CCCCGGATACCTGCTCTGATTTTTTTTTT--C------CATCGCCCATCGGGGCCTTTC---ATGGATGAAAA---TGTGTT-GG-TTC-T--GTGGGTT---GTCGCAC-TATCTGGA--ATA-------TCTACACTTTT---
musFur1_Ferret/GL897241             ATTTTTTTTTTTTT------------------------CCTTGCCCATCGGGG--CTGTGGATACCTGTTTAGATTTTTTTTTTC-T------CATTGCCCATCGGGGCCTTTT---ACGGATGGAAG-----TGTT-GG-TTG-T--G---------------C-TATCTGGG--ATG-------TCTACAGATTT---
tupChi1_Chinese_tree_shrew/KB365963 AATTTTTTTTTGTTGTTT--------------------TTTGGCCCATCGGGG--CCACGGATACCTGCTCTCATTTTTGTTTT--TATCTC-AATCGCTCATCGGGGCTTTTT---ATGGATGAAAAGTGTTAATT-GG-CTT-T--GTGGGTT---GTTGTAT-CGTCTGTA--ATA-------TCAACG-TATTTG-
chiLan1_Chinchilla/JH722051         AATTTTTTTTTCTC------------------------TTTTGCCCATCGGGG--CCGCGGATACCTGCTTTAA-----TTTTT--T------CATCTCTTATCGAGGCGTTTT---ATGTATGAAAA---TG---T-CG-TTT-T--GTGGGTT---ATTGTAT-TATCTAGA--ATA-------TCTGCA---TTTT-
mm10_Mouse/chrX                     TATTATTTTTTTTTCTTTTTC-----------------TTTTGCCCATCGGGG--CTGTGGATACCTGCTTTAAATTTTTTTTT--T------CACGGCCCAACGGGGCGCTTG---GTGGATGGAAA---TA---T-GG-TTT-T--GTGAGTT---ATTGCAC-TACCTGGA--ATA-------TCTATGCCTCTTAT
rn6_Rat/chrX                        AATTTTTTTTTCTTTTCC--------------------TTTTGCCCATCGGGG--CTGTGGATACCTGCTTTAA-TTTTTTTTT--T------CACGGCCCATCGGGGCATTTG---GTGGATGGAAA-----TAAT-GG-TTT-T--GTGAGTT---ATTGAAC-TACCTGGAATATA-------TCTATGCCTTTTTA
cavPor3_Guinea_pig/scaffold_26      AATTTTTTTTTT----------------------------TTGCCCATCGGGG--CCTTGGATACCTGCTTTAA----CTTCTT--T------GATTTCTTGTAGAAGCTCTTT---ATGTATGGAAA---TATGTC-GT-TTT-C--GTGGGTT---ATTGTGT-TATCTGGA--ATG-------TCAGCATTTTT---
micOch1_Prairie_vole/chrUn_JH996487 ATTTTTTTTTCTCT------------------------TTTTGCCCATCGGGG--CCGTGGATACCTGCTTCA-----TTTTTC--C------CCCTGCCCATCGGGGCATTTG---GTGGATGGATA---TAAGTT-GG-TTT-T--GTGAGTTATTATTGCAC-TACCTGGA--ATA-------GCCATACCTCTTTT
criGri1_Chinese_hamster/KE381632    ATTTTTGTTTTCTTTTCCT-------------------TTTTGCCCATCGGGG--CTGTGGATACCTGCTTAAA--TTTTGTTT--T------CATTGCCCATCGGGGCTTTTA---GTGGATGGAAA---TATGCT-GA-TTT-T--GTGAGTT---ACTGTCC-TA-CTGGA--AAA-------TTAATCCTTTTTTT
conCri1_Star-nosed_mole/JH655896    CATTT---TTTT--------------------------CCTTGCCCATCGGGG--CCATGGATACCTGCTTAGATTTTTTTTTTT-T------AATCGACCATCAGGGC-TTTC---GTGGATGCGAA---AATGTT-GT-TTT-T--GTGGTCC---GTTATAT-TATCTGGA--GTT-------TCTACAGATTTTTT
echTel2_Tenrec/JH980401             GATTTTTTTCCCCGTTCT--------------------CTGGGCCCATCGGGG--CCGCGGATACCTGCTGTGATTCTTGTTTT--G------CATCG------------------------TATAAA---AGTGTT-GG-TTT-TC-ATAGTTC---GGTGAAG-GATCTGGA--ATC-------TCTACAAAAGCC--
hetGla2_Naked_mole-rat/JH602149     ----------------------------------------------------------CGGATACCTGCTTTAA----TTTTTT--T------CATCTTTTATCGAGGCTTTTT---ACGTATGAAAA-----TGTC-GC-TTT-T--GTGGATT---ATTGTAC-TACCTGGA--ATA-------TCTGCACTTTT---
chrAsi1_Cape_golden_mole/JH823495   ----------------------------------------------------------------------------------------------ATCGTCCATCAGGACTTTTT---GTGGCTGGAAA---AATGTTGGG-TTT-T--GTAATTC---ATTGCAC-TATTTGGA--ATA-------TCTACAATTTT---
#=GC SS_cons                        {{{{{{{,,,,,,,,,,,,,,,,,,,,,,,,,,,,,,,,,,,,,,,,,,{{{{--{{,,{{{{-{{{{,,,,,,,,,,,<<<<<--<------<<<<<<<<____>>>>----------->>>>>>>>--->>,,,,,{{-{{{-{--{,{{{{{---{{{{{{-----{{{{{--{,,,,,,,,,,,,,<<<-------
#=GC SS_cons_1                      ________________________________________________________________________________________________________________________________________________________________________________________________________
#=GC SS_cons_2                      ________________________________________________________________________________________________________________________________________________________________________________________________________
#=GC SS_cons_3                      ::::::::::::::::::::::::::::::::::::::::::::::::::::::::::::::::::::::::::::::::::::::::::::::::::::::::::::::::::::::::::::::::::::::::::::::::::::::::::::::::::::::::::::::::::::::::::::::::::::::::
#=GC SS_cons_4                      ::::::::::::::::::::::::::::::::::::::::::::::::::::::::::::::::::::::::::::::::::::::::::::::::::::::::::::::::::::::::::::::::::::::::::::::::::::::::::::::::::::::::::::::::::::::::::::::::::::::::
#=GC SS_cons_5                      ::::::::::::::::::::::::::::::::::::::::::::::::::::::::::::::::::::::::::::::::::::::::::::::::::::::::::::::::::::::::::::::::::::::::::::::::::::::::::::::::::::::::::::::::::::::::::::::::::::::::
#=GC SS_cons_6                      ::::::::::::::::::::::::::::::::::::::::::::::::::::::::::::::::::::::::::::::::::::::::::::::::::::::::::::::::::::::::::::::::::::::::::::::::::::::::::::::::::::::::::::::::::::::::::::::::::::::::
#=GC SS_cons_7                      ::::::::::::::::::::::::::::::::::::::::::::::::::::::::::::::::::::::::::::::::::::::::::::::::::::::::::::::::::::::::::::::::::::::::::::::::::::::::::::::::::::::::::::::::::::::::::::::::::::::::
#=GC SS_cons_8                      ::::::::::::::::::::::::::::::::::::::::::::::::::::::::::::::::::::::::::::::::::::::::::::::::::::::::::::::::::::::::::::::::::::::::::::::::::::::::::::::::::::::::::::::::::::::::::::::::::::::::
#=GC SS_cons_9                      ::::::::::::::::::::::::::::::::::::::::::::::::::::::::::::::::::::::::::::::::::::::::::::::::::::::::::::::::::::::::::::::::::::::::::::::::::::::::::::::::::::::::::::::::::::::::::::::::::::::::
#=GC SS_cons_10                     ::::::::::::::::::::::::::::::::::::::::::::::::::::::::::::::::::::::::::::::::::::::::::::::::::::::::::::::::::::::::::::::::::::::::::::::::::::::::::::::::::::::::::::::::::::::::::::::::::::::::
#=GC SS_cons_11                     ::::::::::::::::::::::::::::::::::::::::::::::::::::::::::::::::::::::::::::::::::::::::::::::::::::::::::::::::::::::::::::::::::::::::::::::::::::::::::::::::::::::::::::::::::::::::::::::::::::::::
#=GC SS_cons_12                     ::::::::::::::::::::::::::::::::::::::::::::::::::::::::::::::::::::::::::::::::::::::::::::::::::::::::::::::::::::::::::::::::::::::::::::::::::::::::::::::::::::::::::::::::::::::::::::::::::::::::
#=GC SS_cons_13                     ::::::::::::::::::::::::::::::::::::::::::::::::::::::::::::::::::::::::::::::::::::::::::::::::::::::::::::::::::::::::::::::::::::::::::::::::::::::::::::::::::::::::::::::::::::::::::::::::::::::::
#=GC SS_cons_14                     ::::::::::::::::::::::::::::::::::::::::::::::::::::::::::::::::::::::::::::::::::::::::::::::::::::::::::::::::::::::::::::::::::::::::::::::::::::::::::::::::::::::::::::::::::::::::::::::::::::::::
#=GC SS_cons_15                     ::::::::::::::::::::::::::::::::::::::::::::::::::::::::::::::::::::::::::::::::::::::::::::::::::::::::::::::::::::::::::::::::::::::::::::::::::::::::::::::::::::::::::::::::::::::::::::::::::::::::

hg38_Human/chrX                     -----------------------------------------TTGCTGCTGATC----ATTTGGTGGT------------GTGTGAGTG---TACCTACCGCTTTGGCA--GAGA-ATGACTCTGCAGTTAAGCTAAGGGCGTGTTCAGATTGTGGAGGAAAAGTGGCCGCCAT---------------------------
nomLeu3_Gibbon/chrX                 -----------------------------------------TTGCTGCTCATC----ATTTGGTGGT------------GTGTGAGTG---TACCTACGGCTTTGGCA--GAGA-ATGACTCTGCAGTTAAGCTAAGGGCGTGTTCAGATTGTGGAGGAAAAGTGGCCGCCAT---------------------------
ponAbe2_Orangutan/chrX              -----------------------------------------TTGCTGCTGATC----ATTTGGTGGT------------GTGTGAGTG---TACCTACGGCTTTGGCA--GAGA-ATGACTCTGCAGTTAAGCTAAGGGCGTGTTCAGATTGTGGAGGAAAAGTGGCCGCCAT---------------------------
chlSab2_Green_monkey/chrX           -----------------------------------------TTGCTGCTGATC----ATTTGGTGGT------------GTGTGAGTG---TACCTACGGCTTTGGCA--GGGA-ATGACTCTGCAGTTAAGC-----------TAAGGGCGTGGAGGAAAAGTGGCCGCCAT---------------------------
macFas5_Crab-eating_macaque/chrX    -----------------------------------------TTGCTGCTGATC----ATTTGGTGGT------------GTGTGAGTG---TACCTACGGCTTTGGCA--GGGA-ATGACTCTGCAGTTAAGC-----------TAAGGGCGTGGAGGAAAAGTGGCCGCCAT---------------------------
rheMac3_Rhesus/chrX                 -----------------------------------------TTGCTGCTGATC----ATTTGGTGGT------------GTGTGAGTG---TACCTACGGCTTTGGCA--GGGA-ATGACTCTGCAGTTAAGC-----------TAAGGGCGTGGAGGAAAAGTGGCCGCCAT---------------------------
papAnu2_Baboon/chrX                 -----------------------------------------TTGCTGCTGATC----ATTTGGTGGT------------GTGTGAGTG---TACCTACGGCTTTGGCA--GGGA-ATGACTCTGCAGTTAAGC-----------TAAGGGCGTGGAGGAAAAGTGGCCGCCAT---------------------------
calJac3_Marmoset/chrX               -----------------------------------------TTGCTGCTGATC----ATTTGGTGGT------------GTGTGAGTG---TATCTACGCCTTTGACA--GGGGAATGACTCTGCAGTTAAGTTAAGGGCGTGTTCAGGTTGTGGAGGAAAAGTGGCCGCCAT---------------------------
susScr3_Pig/chrX                    -----------------------------------------TTGCTGCTAATC----GTTTGGTGTT------------GTGTGAGTG---GACCTACGGCTTTGGTT--TGGAGATGACTTTGCAGTTAGGCTAGGGGGTTGGTCAGGCTGGGGAGGAAAGATGGCGGCCAC---------------------------
camFer1_Bactrian_camel/KB018594     -----------------------------------------TTGCTGCTAATC----GTTTGGTTTT------------GTGTGAGTG---GACCTACGGCTTTGGCT--GGGAGATGACTTTGCAGTTAGGCTAGGGGGTTAGTCAGGCTGGGAAGGAAAGATGGCGGTCAC---------------------------
canFam3_Dog/chrX                    -----------------------------------------ATGCTGCTAATC----GTTTGGTGTT------------GTGTGAGTG---GACCTACGGCTTTGGCT--GGGAGATGACTTTGCAGTTAGGCTAAGGGGTTAGGTAGGCTGGGGAGGAAAGATGGCGGCCAC---------------------------
ailMel1_Panda/GL194824.1            -----------------------------------------ATGCTGCTAATC----GTTTGGTGTT------------GTGTGAGTG---GACCTACGGCTTTGGCT--GGGAGATGACTTTGCAGTTAGGCTAAGGGGTTAGTTAGGCTGGGGAGGAAAGATGGCGGCCAC---------------------------
vicPac2_Alpaca/KB632711             -----------------------------------------TTGCTGCTAATC----GTTTGGTTTT------------GTGTGAGTG---GACCTACGGCTTTGGCT--GGGAGATGACTTTGCAGTTAGGCTAAGGGGTTAGTCAGGCTGGGAAGGAAAGATGGCGGTCAC---------------------------
odoRosDiv1_Pacific_walrus/KB229612  -----------------------------------------ATGCTGCTAATC----GTTTGGTGTT------------GTGTGAGTG---GACCTACGGCTTTGGCT--GGGAGATGACTTTGCAGTTAGGCTAAGGGGTTAGTTAGGTTGGGGAGGAAAGATGGCGGCCAC---------------------------
saiBol1_Squirrel_monkey/JH378192    -----------------------------------------TTGCTGCTGATC----ATTTGGTGGT------------GTGTGAGTG---TATCTACGCCTTTGACA--GGGGAATGACTCTGCAGTTAAGCTAAGGGCGTGTT---------GAAGAAAAGTGGCCGCCAT---------------------------
orcOrc1_Killer_whale/KB317041       -----------------------------------------TTGCTGCTAATC----GTTTGGTGTT------------GTGTGAGTG---GACCTACGGCTTTGGCT--GGGAGATGACTTTGCAGTTAGGCTAGGGGGTTGGTTAGGCTGGGGAGGAAAGATGGCGGCCAC---------------------------
lepWed1_Weddell_seal/KB715187       -----------------------------------------ATGCTGCTAATC----GTTTGGTGTT------------GTGTGAGTG---AACCTACGGCTTTGGCT--GGGAGATGACTTTGCAGTTAGGCTAAGGGGTTAGTTAGGTTGGGGAGGAAAGATGGCGGCCAC---------------------------
felCat8_Cat/chrX                    -----------------------------------------ATGCTGCTAATCAATCGTTTGGTGTT------------GTGTGAGTG---GACCTACGGCTTTAGCT--GGGAGATGACTTAGCAGTTAGGCCAAGGAG----TTAGGCTGGGGAGGAAAGATGGCGGCCAC---------------------------
cerSim1_White_rhinoceros/JH767841   -----------------------------------------TTGCTGCTAATC----ATTTGGTGGT------------GTGTGAGTG---AACCTGCAGCTTTAGCT--GGGAGATGACTTGGCAGTTAGGCTAGGAGGTTCGTTGGGCTGGGGAGGAAAGATGGCGGCCAC---------------------------
oryCun2_Rabbit/chrX                 ------------------------------------------TGCTGCTGATC----GTTTGGTGGT------------GTGTGAGTG---AACCTACGGCTTTGGCA--GGGGAATGACTTTGCAGTTAAGCTAAGGGGGTGTTCAGGCTTTGGAGGAAAAATATCCGCCAT---------------------------
musFur1_Ferret/GL897241             -----------------------------------------ATGCTGCTAAAC----GTTTGGTGTT------------GTGTGAGTG---GACCTGCGGCTTTGGCT--GGGAGATGACTTTGCAGTTAGGCTAAGGGGTTAGTTAGGCTGGGGAGGAAAAATGGCGGCCAC---------------------------
tupChi1_Chinese_tree_shrew/KB365963 -----------------------------------------TTGCTGATTATC----GTTTGCTGGT------------GTGTGAGTG---GACCTATGGCTTCTGCA--GGGGAATGACTTTGCATTTAAGCTCAGGAGCTATTCAGGCTTCGTGGAAAAAGTGGCCGCCAT---------------------------
chiLan1_Chinchilla/JH722051         -----------------------------------------TTGTTGCTGTTC----GTTTGGTGGT------------GTGTGAGTG---AATCTGTGGCTTTGACAGGGGGA-ATGACTTTGCAGTTAAGC-----GGGTGTT-AGGCTGTGGAGAAAAAGTGGCCGCCAT---------------------------
mm10_Mouse/chrX                     TTGCGTGTACTG-----------------------------TTGCTGCTGATC----GTTTGGTGCT------------GTGTGAGTG---AACCTATGGCTTAG-----AAAA-ACGACTTTGCTCTTAAACTGAGTGGGTGTTCAGGGCGTGGAGAGCCCGCGTCCGCCAT---------------------------
rn6_Rat/chrX                        TTTCCGTTTGCTG----------------------------TTGGTGCTGATC----GTTTGG--CT------------GTGTGAGTG---AACCTATGGCTTAG-----AAAA-ACGACTTGGCGATTAAGCCTAGTGGGTGTTCAGGGCGTGGAGAACCCGTGTCCGCCAT---------------------------
cavPor3_Guinea_pig/scaffold_26      -----------------------------------------TGGTTGCTGTTT----GTTGTGTGTG------------GTGTGTGAGTTTTATCTATGGCTTAGTCAA-GGGA-ATGACTTTGCATTTA-----AGAGGGTGTT-GGGCTGTGGAGAAAAAGTGGCCGCCAT---------------------------
micOch1_Prairie_vole/chrUn_JH996487 CTTTCCTCTTGCT----------------------------GTGCTGCTGATC----GTTTGGTGGT------------GTGTGAGTG---AAACTATGGCTTAG-----AAAA-ATGAC--TGCCTTTAAGCTGAGTGGATGTTAAGGGCGTGGAGAGCCCGTTTCCGCCAT---------------------------
criGri1_Chinese_hamster/KE381632    CCCTATGCCTCTTGCTG------------------------CTGCTGCTGATC----ATTTGGTTGT------------GTGTGAGTG---AACCTATGGCTTAG-----AAAA-ATGACTTTGTGCTTCAACTGAGTGAGTGTTCAGGGCGTGGAAAGTTCGTTTCCGCCAT---------------------------
conCri1_Star-nosed_mole/JH655896    TT---------------------------------------TGGCTGGTAATC----GTTTGGTTG-------------GTGTGAGTG---GCTCCATGTCTCTGGCC--GAGAGGTGCCT------------------------------------GAAAGATGGC-GCCCG---------------------------
echTel2_Tenrec/JH980401             -----------------------------------------GTGCTGCCGATC----GGTTGG---T------------GTGTGAGTG---CAC---TGCGATGGGGG--GACT-AAGA----------------------TGGTCAGGGTGGGGC-AAAACATGGCTGCCCC---------------------------
hetGla2_Naked_mole-rat/JH602149     -----------------------------------------TTGTTGCTGATC----GTTTGGTG--------------GTGTGAGTG---AATCTGTGGCTTTGAC---GGGA-ATGACTTTGCAGTTAAGC-----GGGTGTT-AGGCTAAGGAGAAAAAGTGGCCGCCAT---------------------------
chrAsi1_Cape_golden_mole/JH823495   -----------------------------------------TTGCTGCTGATC----GGTTGGTAT--------------TGTGAGTG---GACCTACGACTTTGGCT--GGGGGGTGACTTTGCATTAAATT----GGCATGGTCAGATTGGGGAGGAAAAATGGCCTCCCA---------------------------
#=GC SS_cons                        ------------------------------------------<<<<<<<<<________>>>>>>>>------------>----->>>,,,,,,,,[[[[,,,,((((--(((-----------------------((((((,,,,,,<<-<<<<<---<<<<<<<___>>>>---------------------------
#=GC SS_cons_1                      ________________________________________________________________________________________________________________________________________________________________________________________________________
#=GC SS_cons_2                      ________________________________________________________________________________________________________________________________________________________________________________________________________
#=GC SS_cons_3                      ::::::::::::::::::::::::::::::::::::::::::::::::::::::::::::::::::::::::::::::::::::::::::::::::::::::::::::::::::<<<<<<<<______________________________________________________________________________
#=GC SS_cons_4                      ::::::::::::::::::::::::::::::::::::::::::::::::::::::::::::::::::::::::::::::::::::::::::::::::::::::::::::::::::::::::::::::::::::::::::::::::::::::::::::::::::::::::::::::::::::::::::::::::::::::::
#=GC SS_cons_5                      ::::::::::::::::::::::::::::::::::::::::::::::::::::::::::::::::::::::::::::::::::::::::::::::::::::::::::::::::::::::::::::::::::::::::::::::::::::::::::::::::::::::::::::::::::::::::::::::::::::::::
#=GC SS_cons_6                      ::::::::::::::::::::::::::::::::::::::::::::::::::::::::::::::::::::::::::::::::::::::::::::::::::::::::::::::::::::::::::::::::::::::::::::::::::::::::::::::::::::::::::::::::::::::::::::::::::::::::
#=GC SS_cons_7                      ::::::::::::::::::::::::::::::::::::::::::::::::::::::::::::::::::::::::::::::::::::::::::::::::::::::::::::::::::::::::::::::::::::::::::::::::::::::::::::::::::::::::::::::::::::::::::::::::::::::::
#=GC SS_cons_8                      ::::::::::::::::::::::::::::::::::::::::::::::::::::::::::::::::::::::::::::::::::::::::::::::::::::::::::::::::::::::::::::::::::::::::::::::::::::::::::::::::::::::::::::::::::::::::::::::::::::::::
#=GC SS_cons_9                      ::::::::::::::::::::::::::::::::::::::::::::::::::::::::::::::::::::::::::::::::::::::::::::::::::::::::::::::::::::::::::::::::::::::::::::::::::::::::::::::::::::::::::::::::::::::::::::::::::::::::
#=GC SS_cons_10                     ::::::::::::::::::::::::::::::::::::::::::::::::::::::::::::::::::::::::::::::::::::::::::::::::::::::::::::::::::::::::::::::::::::::::::::::::::::::::::::::::::::::::::::::::::::::::::::::::::::::::
#=GC SS_cons_11                     ::::::::::::::::::::::::::::::::::::::::::::::::::::::::::::::::::::::::::::::::::::::::::::::::::::::::::::::::::::::::::::::::::::::::::::::::::::::::::::::::::::::::::::::::::::::::::::::::::::::::
#=GC SS_cons_12                     ::::::::::::::::::::::::::::::::::::::::::::::::::::::::::::::::::::::::::::::::::::::::::::::::::::::::::::::::::::::::::::::::::::::::::::::::::::::::::::::::::::::::::::::::::::::::::::::::::::::::
#=GC SS_cons_13                     ::::::::::::::::::::::::::::::::::::::::::::::::::::::::::::::::::::::::::::::::::::::::::::::::::::::::::::::::::::::::::::::::::::::::::::::::::::::::::::::::::::::::::::::::::::::::::::::::::::::::
#=GC SS_cons_14                     ::::::::::::::::::::::::::::::::::::::::::::::::::::::::::::::::::::::::::::::::::::::::::::::::::::::::::::::::::::::::::::::::::::::::::::::::::::::::::::::::::::::::::::::::::::::::::::::::::::::::
#=GC SS_cons_15                     ::::::::::::::::::::::::::::::::::::::::::::::::::::::::::::::::::::::::::::::::::::::::::::::::::::::::::::::::::::::::::::::::::::::::::::::::::::::::::::::::::::::::::::::::::::::::::::::::::::::::

hg38_Human/chrX                     ----------------TTTAGACTT--GC-CGCATAACTC-GGCTTAGGGCTAGTCGTT---T-GTGCTAAGT-TAAACTAGGGAGGCAAGATGGATGAT-------AGCAGGTCAGGCAGA-G-----------G-AAGTCA-TGTGCATTGCATGAGCTAAACCCAGCCC-TAGC-----------CCCAG--TCCCA
nomLeu3_Gibbon/chrX                 ----------------TTTAGACTT--GC-CGCATAAC---GGCTTAGGGCTAGTCGTT---T-GTGCTAAGT-TAAACTAGGGAGGCAAGATGGATGAT-------AGCAGGTCAGGCAGA-G-----------G-AAGTCA-TGTGCATTGCATGAGCTAAACCCAGCCC-TAGC-----------CCGAG--TCCGA
ponAbe2_Orangutan/chrX              ----------------TTTAGACTT--GC-CGCATAACTC-AGCTTAGGGCTAGTCGTT---T-GTGCTAAGT-TAAACTAGGGAGGCAAGATGGATGAT-------AGCAGGTCAGGCAGA-G-----------G-AAGTCA-TGTGCATTGCATGAGCTAAACCCAGCCC-TAGC-----------CCCAG--TCCCA
chlSab2_Green_monkey/chrX           ----------------TTTAGACTT--GC-CGCATAACTC-AGCTTAGGGCTAGTCGTT---T-GTGCTAAGTTTAAACTAGGGAGGCAAGATGGATGAT-------AG---GTCAGGCAGA-G-----------G-AAGTCA-TGTGCATTGCATGAGCTAAACTAAGCCCCCAGC-----------CCCGG--CCCTA
macFas5_Crab-eating_macaque/chrX    ----------------TTTAGACTT--GC-CGCATAACTC-AGCTTAGGGCTAGTCGTT---T-GTGCTAAGTTTGAACTAGGGAGGCAAGATGGATGAT-------A---CGTCAGGCAGA-G-----------G-AAGTCA-TGTGCATTGCATGAGCTAAACCCAGCCC-CAGC-----------CCCAG--TCCCA
rheMac3_Rhesus/chrX                 ----------------TTTAGACTT--GC-CGCATAACTC-AGCTTAGGGCTAGTCGTT---T-GTGCTAAGTTTGAACTAGGGAGGCAAGATGGATGAT-------A---CGTCAGGCAGA-G-----------G-AAGTCA-TGTGCATTGCATGAGCTAAACCCAGCCC-CAGC-----------CCCAG--TCCCA
papAnu2_Baboon/chrX                 ----------------TTTAGACTT--GC-CGCATAACTC-AGCTTAGGGCTAGTCGTT---T-GTGCTAAGTTTAAACTAGGGAGGCAAGATGGATGAT-------A---CGTCAGGCAGA-G-----------G-AAGTCA-TGTGCATTGCATGAGCTAAACCCAGCCC-CAGC-----------CCCAG--TCCCA
calJac3_Marmoset/chrX               ----------------TTTAGACTT--GC-CGCATAACTC-GGGTTAGGGCTAGTTGTT---T-GTGCTAATTATAAACTAGGGAGGCAAGATGGATGAT-------AGCTGGTTAGGCAGA-G-----------G-AAGTCA-TGTGCCTTGCATGAGCTAAACCTAGCCC-CAGT-----------CCTAG--CCCTA
susScr3_Pig/chrX                    ----------------TTGAGATTT--GC-CGCCCAGCTC-GGCTGAGGGCTACTTGTT---T-ATGCTAAGTGTAAACTAGGGAGGCAAGATGA---AT-------AGTGGGACAGGCAGA-G-----------G-AAATGA-TATGCATTGTATGAGCTACGCCAAGCCC-CAGC-----------CCCAG--CCCCA
camFer1_Bactrian_camel/KB018594     ----------------TTTAGATTT--GC-TGCCCAGCTG-GGCTGAGGGCTAGTTGTT---T-GTGCTAAATATAAATTAGGGAAGCAAGATGG---AT-------AGTGGGACAGACAGA-G-----------G-AAATTA-TATGCATTGCATGATTTAAA------------------------------------
canFam3_Dog/chrX                    ----------------TTTAGCTG-------------GTC-GGCTGAGAGCTAGTTGTT---T-GTGCCAACTATAAATTAGGGAACTAATATGG---AT-------AACGGGACAGGCAGA-G-----------G-CAGTTA-TATGCGTTGCATTAGCTAAACCCAGCCC-CGGC-----------CCCGG--CCCCG
ailMel1_Panda/GL194824.1            ----------------TTTAGCCG-------------GTC-GGCTGGGGGCTGGTTGTT---T-GTGCCAACTATAAATTAGGGAGCTAAGATGG---AT-------AGCGGGACAGGCAGA-G-----------G-CAGTTA-TATGTGTTGCATTAGCTACACCCAGCCC-CAGC-----------CCCAG--CCCCA
vicPac2_Alpaca/KB632711             ----------------CTTAGCCCA--GC-TG---------GGCTGAGGGCTAGTTGTT---T-GTGCTAAATATAAATTAGGGAAGCAAGATGG---AT-------AGTGGGACAGACAGA-G-----------G-AAATTA-TATGCATTGCATGATTTAAACCCAGCCC-CAGC-----------CCCAG--CCCCC
odoRosDiv1_Pacific_walrus/KB229612  ----------------TTTAGCCG-------------GTC-AGCTGGGGGCTGGTTGTT---T-GTGCCAACTATAAATTAGGGAGCTAAGATGG---AT-------AGCAGGACAGGCAAA-G-----------G-CAGTTA-TATGCGTTGCATTAGCTAAACCCAGCCC-CAGC-----------CCCAG--CCCCA
saiBol1_Squirrel_monkey/JH378192    ----------------TTTAGACTT--GC-CGCATAACTC-GGGTTAG-GCTAGTCGTT---T-GTGCTAATTATAAACTAGGGAGGCAAGATGGATGAT-------AGCTGATTAGGCAGA-G-----------G-AAGTCA-TGTGCCTTGCATGAGCTAAACCCAGCCC-TAGC-----------CCCAG--CCCCC
orcOrc1_Killer_whale/KB317041       ----------------TTTAGAATT--GC-CGCCCAGCTT-GGCTGAGAGCTAGTTGTT---T-GTGCTAAATATAAACCAGGAAGGTAAGATGA---AT-------AGGGGGACAGGCAGA-G-----------G-AAATGA-TATGCATTGCATGAGTTAAGCGCAACCC-CAGC-----------CCCAG--CCCCA
lepWed1_Weddell_seal/KB715187       ----------------TTTAGCCG-------------GTC-GGTTGGGGGCTGGTTGTT---T-GTGCCAACTATAAATTAGGGAGCTAAGATGG---AT-------AGCGGGACAGGCAAA-G-----------G-CAGTTA-TATGCGTTGCATTAGCTAAACCCAGCCC-CAGC-----------CCCAG--CCCCA
felCat8_Cat/chrX                    ----------------TTCAGCCG-------------CTT-GGCTGAGGGTTAGT-------T-GTGCCAAGTATAAATTAGGGAGCTAAGATGG---CT-------AGCGGGACAGGCAGA-G-----------G-CAGTTA-CATGCATTGCATTAGCTACACCCAGCCC-CAGC-----------CCCAG--CCCCA
cerSim1_White_rhinoceros/JH767841   ----------------TTGAGATTT--GC-CGCCCAGCTC-CGCTGACTGTTAGTTGTT---T-GTTCTAAGAATAAACTAGGGAGACAAGATGG---AT-------AGCGGGACAGGCAGA-G-----------G-CAATTA-TATGCGTTGTATGAGCTAAACCCAGCCC-CTGC-----------CCCTG--CCCCT
oryCun2_Rabbit/chrX                 ----------------TTTAGAGTT--GC-CTCATAATTT-GGCT---GACTAGTCAGT---T-GTGTTAAATCTAAATTAGGAAAGCAAGATGG---AT-------AGCGGGCGAGGCAGA-G-----------G-TAGTCA-TGTGCATTGCACGAGCTAAACCAAAACC-CAGC-----------CCTAA--CCTCA
musFur1_Ferret/GL897241             ----------------TTTAGCGG-------------GTC-GGCTGGGGGCTGGTTGTT---T-GTGCCAACTATGAATTAGGGAGCTAAGATGG---AT-------AGCGGGACAGGCAGA-G-----------G-CAGCTA-TATGCATTGCATTAGCTAAANNCAGCCC-CAGC-----------CCCAG--CCCCA
tupChi1_Chinese_tree_shrew/KB365963 ----------------TTTAGACTT--GC-AGCATTACTA-GACTGAGGGCTAGTGGTT---T-GTGCTAAGTATGAACTCTGTAGGCGACGTGG---AC-------AGCGGGACAAGCAGA-G-----------G-CAGTTA-TGTGAATTGCATGAGCTAAACCCATCTC-TAGA-----------CCCAG--CCCTA
chiLan1_Chinchilla/JH722051         ----------------TTTAGGTTT--GC-CGCATATCTCAAGATGCGTTCCAGTCAGT---T-GTGCTAAGTGTAAATTAGGGAGGCGGAGTGG---AT-------AGTGGGCCGGGC-GA-G-----------G-TGTTCA-TTTATGTTACATGATCTAACCCCACCCC-TAGC-----------CCCAG--GTCC-
mm10_Mouse/chrX                     ----------------TATGGCTT----C-TGCGTGATAC-GGCTATTCTCGAGCCAGT---T-ACGCCAAG----AATTAG---GACACCGAGGAGCAC-------AGCGGACTGGATAAA-A-----------G-CAACCA-ATTGCGCTGCGCTAGCTAAACCCAGTCC-TAGC-----------CCCAG--GCCCA
rn6_Rat/chrX                        ----------------CTTACGGTT--TC-TGCGTGACAC-AGATATTCTCGAGCCAGT---T-ACGC-AAG----AATTAGGACGCCGAGGAGC---GC-------AGGGAACTGGATAGA-A-----------GCCAACCA-TGTGCGCTGCGCTAGCTAAACCCAATCC-TAGT-----------CCCAC--GCCCA
cavPor3_Guinea_pig/scaffold_26      ----------------TTTAGGTTC--GC-C-----------GCTGAGTGCTAGTTAGT---T-GTGCTATGTATAAATTAGGGAGGTGAAGTGG---AT-------AGTGAGCCAGGC-GA-G-----------G-TAGTCA-TTTGTGTTACATGA------CCCAGCCC-CAGC-----------CCCAG--CCCTG
micOch1_Prairie_vole/chrUn_JH996487 ----------------GTTACAGTT--GC-TGCGTGACAT-G----------AGCCAGT---T-ATGGCAAG----AATTAGGGGGTCGAGGTAG---AC-------AGTGGACTGGACCGA-G-----------G-CAATCA-TGTGTGCTGCACCAGCTAAACCCAGCCC-CAGATTCT-------CTCAG--CCCTA
criGri1_Chinese_hamster/KE381632    ----------------TTTATGGTT--GC-TGCATGATAT-GGGCATTCTCGAGCCAAT---T-ATGCCAAG----AATTAGGGAGTCGAGGTGG---AC-------AGTGGACTGGACAGA-G-----------G-CAATCATTGTGTTATCCACCAGCTAAATCAAGACC-CAGCAAACACTGCTGCCCTG--CCCCA
conCri1_Star-nosed_mole/JH655896    ----------------CTTAGATTT--GC-TACGGGTCTC-AGCTGAGTGCTAAGTACT---T-AGGCTAAGTAGAAATTAGGGAGGCAAGATGGATC--------------TCTGGTTAGA-G-----------A-CAGTTAAGTTAATTTGCATGAGCTAAA----------AGC-----------CCCAG--CCCCC
echTel2_Tenrec/JH980401             ----------------TTCAGGACT--GC-TCCCT--GCC-GGCTGAACACCAGT---G---T-TTGTTAAGTGTAAATGAGGGCGGCAAGGTGG---GT-------GGCGGGACGG------------------G-CTTTTA-AGTGCTTTGCGGGAGCGAAA------------------------------------
hetGla2_Naked_mole-rat/JH602149     ----------------TTTAGACTT--GC-CGCATATTTC-AGCTGAGTGCCAGTTAGG---G-AAGCGAAG--TAGACCAAAGAGTCATG-------------------------------------------------------------------------CCCATCCC-TAGC-----------CCCAG--GTCCA
chrAsi1_Cape_golden_mole/JH823495   ----------------TTTAGATTT--GC-TGCTTGTTTT-GGCTCAGGGTTAGT-GAC---T-ATGCTAAGTGTAAATTAGGGAGGTGAGGTGG------------------TTAGGCAGA-A-----------G-TAGTTA-GATGCGTTGCTTGAATTAAACCCAGCCC-CAGC-----------CCCAG---CCCA
#=GC SS_cons                        ---------------->>>--->>>-->>-->>,,,,,,,,<<<<<-<<<<-------------------------------<<-<<<----<<<-------------<<<<<---<<<----------------<-<<<<________>>>>>---->>>--->>>->>->->>>>----------->>>->-->>>>>
#=GC SS_cons_1                      ________________________________________________________________________________________________________________________________________________________________________________________________________
#=GC SS_cons_2                      ________________________________________________________________________________________________________________________________________________________________________________________________________
#=GC SS_cons_3                      ________________________________________________________________________________________________________________________________________________________________________________________________________
#=GC SS_cons_4                      :::::::::::::::::::::::::::::::::::::::::::::::::::<<<<___________>>>>::::::::::::::::::::::::::::::::::::::::::::::::::::::::::::::::::::::::::::::::::::::::::::::::::::::::::::::::::::::::::::::::::
#=GC SS_cons_5                      ::::::::::::::::::::::::::::::::::::::::::::::::::::::::::::::::::::::::::::::::::::::::::::::::::::::::::::::::::::::::::::::::::::::::::::::::::::::::::::::::::::::::::::::::::::::::::::::::::::::::
#=GC SS_cons_6                      ::::::::::::::::::::::::::::::::::::::::::::::::::::::::::::::::::::::::::::::::::::::::::::::::::::::::::::::::::::::::::::::::::::::::::::::::::::::::::::::::::::::::::::::::::::::::::::::::::::::::
#=GC SS_cons_7                      ::::::::::::::::::::::::::::::::::::::::::::::::::::::::::::::::::::::::::::::::::::::::::::::::::::::::::::::::::::::::::::::::::::::::::::::::::::::::::::::::::::::::::::::::::::::::::::::::::::::::
#=GC SS_cons_8                      ::::::::::::::::::::::::::::::::::::::::::::::::::::::::::::::::::::::::::::::::::::::::::::::::::::::::::::::::::::::::::::::::::::::::::::::::::::::::::::::::::::::::::::::::::::::::::::::::::::::::
#=GC SS_cons_9                      ::::::::::::::::::::::::::::::::::::::::::::::::::::::::::::::::::::::::::::::::::::::::::::::::::::::::::::::::::::::::::::::::::::::::::::::::::::::::::::::::::::::::::::::::::::::::::::::::::::::::
#=GC SS_cons_10                     ::::::::::::::::::::::::::::::::::::::::::::::::::::::::::::::::::::::::::::::::::::::::::::::::::::::::::::::::::::::::::::::::::::::::::::::::::::::::::::::::::::::::::::::::::::::::::::::::::::::::
#=GC SS_cons_11                     ::::::::::::::::::::::::::::::::::::::::::::::::::::::::::::::::::::::::::::::::::::::::::::::::::::::::::::::::::::::::::::::::::::::::::::::::::::::::::::::::::::::::::::::::::::::::::::::::::::::::
#=GC SS_cons_12                     ::::::::::::::::::::::::::::::::::::::::::::::::::::::::::::::::::::::::::::::::::::::::::::::::::::::::::::::::::::::::::::::::::::::::::::::::::::::::::::::::::::::::::::::::::::::::::::::::::::::::
#=GC SS_cons_13                     ::::::::::::::::::::::::::::::::::::::::::::::::::::::::::::::::::::::::::::::::::::::::::::::::::::::::::::::::::::::::::::::::::::::::::::::::::::::::::::::::::::::::::::::::::::::::::::::::::::::::
#=GC SS_cons_14                     ::::::::::::::::::::::::::::::::::::::::::::::::::::::::::::::::::::::::::::::::::::::::::::::::::::::::::::::::::::::::::::::::::::::::::::::::::::::::::::::::::::::::::::::::::::::::::::::::::::::::
#=GC SS_cons_15                     ::::::::::::::::::::::::::::::::::::::::::::::::::::::::::::::::::::::::::::::::::::::::::::::::::::::::::::::::::::::::::::::::::::::::::::::::::::::::::::::::::::::::::::::::::::::::::::::::::::::::

hg38_Human/chrX                     GT---CCTAGTTC---------------------------------------------------------------------------------------------------------------------------------------------------------------------CT--------CAGTC-------
nomLeu3_Gibbon/chrX                 GT---CCTAGTTC---------------------------------------------------------------------------------------------------------------------------------------------------------------------CT--------CAGTA-------
ponAbe2_Orangutan/chrX              GT---CCTGGTTC---------------------------------------------------------------------------------------------------------------------------------------------------------------------CT--------CAGTC-------
chlSab2_Green_monkey/chrX           GT---CCTAGTTC---------------------------------------------------------------------------------------------------------------------------------------------------------------------CT--------CAGTC-------
macFas5_Crab-eating_macaque/chrX    GT---CCTAGTTC---------------------------------------------------------------------------------------------------------------------------------------------------------------------CT--------CAGTC-------
rheMac3_Rhesus/chrX                 GT---CCTAGTTC---------------------------------------------------------------------------------------------------------------------------------------------------------------------CT--------CAGTC-------
papAnu2_Baboon/chrX                 GT---CCTAGTTC---------------------------------------------------------------------------------------------------------------------------------------------------------------------CT--------CAGTC-------
calJac3_Marmoset/chrX               GCCC-CTCAGTCC---------------------------------------------------------------------------------------------------------------------------------------------------------------------CC--------CAGTC-------
susScr3_Pig/chrX                    GC---CA--AGCC---------------------------------------------------------------------------------------------------------------------------------------------------------------------CC--------TGTCC-------
camFer1_Bactrian_camel/KB018594     ----------------------------------------------------------------------------------------------------------------------------------------------------------------------------------CC--------AGCCC-------
canFam3_Dog/chrX                    GC---CC--CAGC---------------------------------------------------------------------------------------------------------------------------------------------------------------------CC--------CAGCC-------
ailMel1_Panda/GL194824.1            G-----------C---------------------------------------------------------------------------------------------------------------------------------------------------------------------CC--------CAGCT-------
vicPac2_Alpaca/KB632711             AG---CCCCCTGC---------------------------------------------------------------------------------------------------------------------------------------------------------------------CC--------CAGCCCCCAGCC
odoRosDiv1_Pacific_walrus/KB229612  GC---CC--CAGG---------------------------------------------------------------------------------------------------------------------------------------------------------------------CC--------CAGCC-------
saiBol1_Squirrel_monkey/JH378192    GT---CCTAGCCC---------------------------------------------------------------------------------------------------------------------------------------------------------------------CTGAGTCCTCCAGTC-------
orcOrc1_Killer_whale/KB317041       GC---CC--CAGC---------------------------------------------------------------------------------------------------------------------------------------------------------------------CC--------AGCCT-------
lepWed1_Weddell_seal/KB715187       GC---CC--CAGG---------------------------------------------------------------------------------------------------------------------------------------------------------------------CC--------CAGCC-------
felCat8_Cat/chrX                    GC---CA----------------------------------------------------------------------------------------------------------------------------------------------------------------------------T--------CACCC-------
cerSim1_White_rhinoceros/JH767841   GC---CCCAGTCCTGNNNNNNNNNNNNNNNNNNNNNNNNNNNNNNNNNNNNNNNNNNNNNNNNNNNNNNNNNNNNNNNNNNNNNNNNNNNNNNNNNNNNNNNNNNNNNNNNNNNNCCCAGCCCCAG----------------------------------------------------CT--------CCCCC-------
oryCun2_Rabbit/chrX                 GT---CTTAGCCA---------------------------------------------------------------------------------------------------------------------------------------------------------------------CT--------CAGCC-------
musFur1_Ferret/GL897241             G-----------C---------------------------------------------------------------------------------------------------------------------------------------------------------------------CC--------CAGCC-------
tupChi1_Chinese_tree_shrew/KB365963 G-------------------------------------------------------------------------------------------------------------------------------------------------------------------------------------------------------
chiLan1_Chinchilla/JH722051         --------CCCTC---------------------------------------------------------------------------------------------------------------------------------------------------------------------CC--------CACCC-------
mm10_Mouse/chrX                     GATA-CTTTCAGA---------------------------------------------------------------------------------------------------------------------------------------------------------------------CC--------TATCC-------
rn6_Rat/chrX                        GATT-CTTTCAGA---------------------------------------------------------------------------------------------------------------------------------------------------------------------CC--------TATCC-------
cavPor3_Guinea_pig/scaffold_26      GGT--CCAGCTCC---------------------------------------------------------------------------------------------------------------------------------------------------------------------CT--------CTCCC-------
micOch1_Prairie_vole/chrUn_JH996487 GC---CCCAGGCT---------------------------------------------------------------------------------------------------------------------------------------------------------------------CT--------AACCC-------
criGri1_Chinese_hamster/KE381632    GT---CCCCAGTC---------------------------------------------------------------------------------------------------------------------------------------------------------------------CC--------CAGTC-------
conCri1_Star-nosed_mole/JH655896    TCT--TTCATCCA---------------------------------------------------------------------------------------------------------------------------------------------------------------------CA--------CGGCC-------
echTel2_Tenrec/JH980401             --------------------------------------------------------------------------------------------------------------------------------------------------------------------------------------------------------
hetGla2_Naked_mole-rat/JH602149     GC---TCCCCCTC---------------------------------------------------------------------------------------------------------------------------------------------------------------------CC--------CACCC-------
chrAsi1_Cape_golden_mole/JH823495   GC---CCTA-----------------------------------------------------------------------------------------------------------------------------------------------------------------------------------TCTCC-------
#=GC SS_cons                        >>--->,,)))))---------------------------------------------------------------------------------------------------------------------------------------------------------------------)------------))-------
#=GC SS_cons_1                      ________________________________________________________________________________________________________________________________________________________________________________________________________
#=GC SS_cons_2                      ________________________________________________________________________________________________________________________________________________________________________________________________________
#=GC SS_cons_3                      ________________________________________________________________________________________________________________________________________________________________________________________________________
#=GC SS_cons_4                      ::::::::::::::::::::::::::::::::::::::::::::::::::::::::::::::::::::::::::::::::::::::::::::::::::::::::::::::::::::::::::::::::::::::::::::::::::::::::::::::::::::::::::::::::::::::::::::::::::::::::
#=GC SS_cons_5                      ::::::::::::::::::::::::::::::::::::::::::::::::::::::::::::::::::::::::::::::::::::::::::::::::::::::::::::::::::::::::::::::::::::::::::::::::::::::::::::::::::::::::::::::::::::::::::::::::::::::::
#=GC SS_cons_6                      ::::::::::::::::::::::::::::::::::::::::::::::::::::::::::::::::::::::::::::::::::::::::::::::::::::::::::::::::::::::::::::::::::::::::::::::::::::::::::::::::::::::::::::::::::::::::::::::::::::::::
#=GC SS_cons_7                      ::::::::::::::::::::::::::::::::::::::::::::::::::::::::::::::::::::::::::::::::::::::::::::::::::::::::::::::::::::::::::::::::::::::::::::::::::::::::::::::::::::::::::::::::::::::::::::::::::::::::
#=GC SS_cons_8                      ::::::::::::::::::::::::::::::::::::::::::::::::::::::::::::::::::::::::::::::::::::::::::::::::::::::::::::::::::::::::::::::::::::::::::::::::::::::::::::::::::::::::::::::::::::::::::::::::::::::::
#=GC SS_cons_9                      ::::::::::::::::::::::::::::::::::::::::::::::::::::::::::::::::::::::::::::::::::::::::::::::::::::::::::::::::::::::::::::::::::::::::::::::::::::::::::::::::::::::::::::::::::::::::::::::::::::::::
#=GC SS_cons_10                     ::::::::::::::::::::::::::::::::::::::::::::::::::::::::::::::::::::::::::::::::::::::::::::::::::::::::::::::::::::::::::::::::::::::::::::::::::::::::::::::::::::::::::::::::::::::::::::::::::::::::
#=GC SS_cons_11                     ::::::::::::::::::::::::::::::::::::::::::::::::::::::::::::::::::::::::::::::::::::::::::::::::::::::::::::::::::::::::::::::::::::::::::::::::::::::::::::::::::::::::::::::::::::::::::::::::::::::::
#=GC SS_cons_12                     ::::::::::::::::::::::::::::::::::::::::::::::::::::::::::::::::::::::::::::::::::::::::::::::::::::::::::::::::::::::::::::::::::::::::::::::::::::::::::::::::::::::::::::::::::::::::::::::::::::::::
#=GC SS_cons_13                     ::::::::::::::::::::::::::::::::::::::::::::::::::::::::::::::::::::::::::::::::::::::::::::::::::::::::::::::::::::::::::::::::::::::::::::::::::::::::::::::::::::::::::::::::::::::::::::::::::::::::
#=GC SS_cons_14                     ::::::::::::::::::::::::::::::::::::::::::::::::::::::::::::::::::::::::::::::::::::::::::::::::::::::::::::::::::::::::::::::::::::::::::::::::::::::::::::::::::::::::::::::::::::::::::::::::::::::::
#=GC SS_cons_15                     ::::::::::::::::::::::::::::::::::::::::::::::::::::::::::::::::::::::::::::::::::::::::::::::::::::::::::::::::::::::::::::::::::::::::::::::::::::::::::::::::::::::::::::::::::::::::::::::::::::::::

hg38_Human/chrX                     -CCGCC--CAGCTTCTCTC--GAAAG---------------TCACT-CTAATTTTCATTGATT-CAGTGCTCAAAA-TAAGT---------TGTCCA--TTGCTTATCCTATTA-TACTGGGATA-TTCCGTTTACCCT--T--GG----CA----TTGCTGATC---TTCAGTACTGACTCCTTGACC-------ATTT
nomLeu3_Gibbon/chrX                 -CCCCC--CAGATTCTCTC--GAAAG---------------TCACT-CTAATTTTCATTGATT-CAGTGCTCAAAG-TAAGT---------TGTCCA--TTGCTTATCCTATTA-TACTGGGATA-TTCTGTTTACCCT--T--GG----CA----TTG--GATC---TTCAGTACTGACTCCTTGACC-------ATTT
ponAbe2_Orangutan/chrX              -CCGCC--CAGCTTTTCTT--GAAAG---------------TCACT-CTAATTTTCATTGATT-CAGTGCTCAAAA-TAAGT---------TGTCCA--TTGCTTATCCTATTA-TATTGGGATA-TTCTGTTTACCCT--T--GG----CA----TTGCTGATC---TTCAGTACTGACTCCTTGACC-------ATTT
chlSab2_Green_monkey/chrX           -CCGCC--CAGCTTCTCTG--GAAAG---------------TCACT-CTAATTTTCATTGATT-CAGTGCTCAAAA-TAAGT---------TGTCCA--TTGTTTATCCTATTA-TACTGGGATA-TTCTTTTTACCCT--T--GG----CA----TCGCTGATC---TTCAGTACTGACTCCTTGACC-------ATTT
macFas5_Crab-eating_macaque/chrX    -CCGAC--CAGCTTCTCTG--GAAAG---------------TCACT-TTAATTTTCATTGATT-CAGTGCTCAAAA-TAAGT---------TGTCCA--TTGCTTATCCTATTA-TACTGGGATA-TTCTGTTTACCCT--T--GG----CA----TCGCTGATC---TTCAGTACTGACTCCTTGACC-------ATTT
rheMac3_Rhesus/chrX                 -CCGAC--CAGCTTCTCTG--GAAAG---------------TCACT-CTAATTTTCATTGATT-CAGGGCTCAAAA-TAAGT---------TGTCCA--TTGCTTATCCTATTA-TACTGGGATA-TTCTGTTTACCCT--T--GG----CA----TCGCTGATC---TTCAGTACTGACTCCTTGACC-------ATTT
papAnu2_Baboon/chrX                 -CCGAC--CAGCTTCTCTG--GAAAG---------------TCACT-CTAATTTTCATTGATT-CAGTGCTCAAAA-TAAGT---------TGTCCA--TTGCTTATCCTATTA-TACTGGGATA-TTCTGTTTACCCT--T--GG----CA----TCGCTGATC---TTCAGTACTGACTCCTTGACC-------ATTT
calJac3_Marmoset/chrX               -CTGCC--CAGCTTCTCTC--GAAAG---------------TCACT-CTAATTTTC----------------AAAA-TAAGT---------CGTCCA--TTGTTTATCCTATTA-CACTGGGATA-TTCTGTTTACCCC--T--GG----CA----TTGCTGAAC---TTCTGTATTGACTCCTTGACC-------ATTT
susScr3_Pig/chrX                    -CACTC--CTGTTTCTCCC--TAAAG---------------CCAGT-CCAGTTTGTATTGATT-TGATGCTAAAAA-TAAG----------TTTCAG--TTGCTCTTCC-ATCA-GACTGGGATA-CCTTGTCTGCCTC--T--AG----CA----TTGCTGATC---TTGAGTGCTGACTACCTGAGTCACC---ATTT
camFer1_Bactrian_camel/KB018594     -CAGTC--CTGTTTCTCCC--TAAAG---------------CCAGT-CCAATTTGCACTGATT-CTGTGCTAAAGA-TAAGT---------TGTCCA--TTGCTTATCC-TTTA-TACTGGAATA-CCCTATTTGCCTC--T--AG----CA----TTGCTGATC---TTAAGTGCCAACTACCTGAGTCACC---ATTT
canFam3_Dog/chrX                    -CCAGC--CCCCACC--CG--TAAAG---------------TTATT-CCAATTGGCATTGATT-TGGTGCTAAAAA-TAATT---------TATCCA--TTGCTCATCC-ATAA-GACTG-AATA-CCCTCTCTCCCTC--T--AG----CA----TTGCTGATT---TTATGAGTTGACTACCTGAGTCCTC---ATTT
ailMel1_Panda/GL194824.1            -CCAGC--CATCACC--CC--TAAAG---------------TCACTCCCAATTTGCATTGATT-TGGTGCTAGAAG-TAAGT---------TGTCCA--TTGCTAGTCC-ATAA-GACTGGAATA-CCCTGTCGGCTTC--T--AG----CA----TTGCTGATT---TTCTGAGTTGACTACCTGAGTCCTC---ATTT
vicPac2_Alpaca/KB632711             CCAGTC--CTGTTTCTCCC--TAAAG---------------CCAGT-CCAATTTGCATTGATT-CTGTGCTAAAGA-TAAGT---------TGTCCA--TTGCTTATCC-TTTA-TACTGGAATG-CCCTATTTGCCTC--T--AG----CA----TTGCTGATC---GTAAGTGCCAACTACCTGAGTCACC---ATTT
odoRosDiv1_Pacific_walrus/KB229612  -CCAGC--CATCACC--CT--TAAAG---------------TCATTCCCAATTTGCATTGATT-TGGTGCTAAAAA-TAAGT---------TGTCCA--TTGCTGGTCC-ATAA-GACTGGAATA-CCCTATCTGCCTC--TCTAG----CA----TAGCTAATT---TTCTGAGTTGACTACCTGAGTC------ATTT
saiBol1_Squirrel_monkey/JH378192    -CTGCC--CAGCTTCTCTC--GAAAG---------------TCACT-CTAATTTTC----------------AAAA-TAAGT---------CGCCCA--TTGTTTATCCTATCA-CACTGGGATA-TTCTGTTTACCCT--T--GG----CA----TTGCTGAAC---TTCTGTACTGACTCCTCGACC-------ATTT
orcOrc1_Killer_whale/KB317041       -CAGTC--CTGTTTCTCCC--TAAAG---------------CCCGT-GAAATTTGCATTGATT-CAGTGCTAAAAA-TAAGT---------TGTCCACGTTGCTCACCC-AGTA-GACTGGGATA-CCCTGTCTGCCTC--T--AG----CA----TTGCAGATA---TTGAATGCTGACTACCTGAGTCACC---ATTT
lepWed1_Weddell_seal/KB715187       -CCAGC--CATCACC--CC--TAAAG---------------TCATTCCCAATTTGCATTGATT-TGGTGCTAAAAA-TAAGT---------TGTCCA--TTGCTGGTCC-ATAA-GACTGGAATA-CCCTATCTGCCTC--TCTAG----CA----TTGCTAATT---TTCTGAGTTGACTACTTGAGTC------ATTT
felCat8_Cat/chrX                    -TAACC--CTGCTTCTCCC--TAAAG---------------TCACT-CCAATCTGCATTGATT-TGGTGCTAAAA-----GT---------TGTCCA--TTGCTCATCC-ATAA-GACTGGAATAACCCTGTGTGCCTC--T--AG----CAT---TTGCTGACT---TTCCGAGTTGACTACCTGAATTATC---ATTT
cerSim1_White_rhinoceros/JH767841   -TAGCC--TTGCTTCTTCC--TAAAG---------------CCGCT-ACAATTTGCATTGATT-CAGTGCTAAAAA-TAAGT---------TGGCTA--TTGCTCATCC-ATGA-GACTGGGATA-CCCTATCTGCCTC--T--AG----CA----TTGCTGATC---TTCAGTGCTGACTACCTGAGTCATC---ATTT
oryCun2_Rabbit/chrX                 -AAAGCT-TGGCTGCTCCC--TAGAC---------------CCACT-CCAATTTTCATTTGTT-GAGCACTCAA---TAAGT---------TGTCCG--TTGCTCATCTTATTT-TACTG-------------------------G----CA----TTGATGATC---TTAAATGCTGACCATCTGAGTTGCC---ATTT
musFur1_Ferret/GL897241             -CCAGC--CATCACC--CC--TAAAG---------------TCATTCCCAACTTGCATTGATT-TGGTGCTAAAAA-TAAAT---------TGTCCA--TTGTTTGTCC-ATAA-GATTGGAATA-----TTCTTCCTC--T--AG----CA----TTGCTTATT---TCCTGAGTTGACTACCTGAGTC------GTTT
tupChi1_Chinese_tree_shrew/KB365963 ----CC--TGGCTTCTCCC--TAGAG---------------CCACT-TGAATTTTC---------AGTGCTCAAAA-TAAGT---------TGCCCA--TTGCTCATCTTGTTG-GATTT-TATA-CCCTGTCTACCCC--T--AC----CA----TTGCTGGTC---TTAAGTACTGACTAAGTTACCA------TTTT
chiLan1_Chinchilla/JH722051         -CTGT-----TTTTCTCCC--TAGAG---------------TTATT-CCAATCTTCACTGATT-CAATGACCAAAA-TAAAT---------TGTCCA--TTGCTCATCTTGTTA-GACTGAGATA-TCCTGTCTACCCC--T--AG----TT----TTAATAATC---TTCAGTGCTGACTGCCTAAGTCACC---ATTT
mm10_Mouse/chrX                     -CAAGC--CCACTTCTACT--TAGAG---------------AAATT-CGAATCTTCATTGATT-CAGTGCTAAAAT-GCAG----------TGTCCA--TCACTCAGCCTATAA-GACTGAGACA-GCCCATCTATACC------------------------CC---CTCCATACTGACTTCTAGAGTCATGG--AATT
rn6_Rat/chrX                        -CCAGT--CCACTTCTGCC--TAAAG---------------AAATT-CCAATCTTCATTGATT-CAATGCTAAAAT-TCAG----------TGCCCA--TTACTCAGCCTATAA-GACTGAGATA-T------------------------------------CC---ATCTATACCCCGTCCATGAGTCAC----GAGT
cavPor3_Guinea_pig/scaffold_26      -CATGG--CTGCTTCTATTTCTAGAG---------------TTATT-CCAATCTTCATTGATT-CAGAGACCAAAA-TAAAT---------TGTCCA--TTGCTCACCTTGTTA-GACCGAGATA-TCCTATCTGCCTG--T--AG----CT----TTGGAA-TC---TCCAGTGCTGACTGCCCAAGACACC---ACTT
micOch1_Prairie_vole/chrUn_JH996487 -CAGGC--CC-TTTCTTCC--TAGAG---------------ACATT-CCAATCTTCACTGATT-GAGGGCTAAAAATGCCGT---------CCCCCA--TTACTTGTCCT--------------------GACTCTTTC------------------------CC---CTCCATGCTGACTGCCCGAGTCATA---ATTT
criGri1_Chinese_hamster/KE381632    -CC-------CCTTCTCCT--TAGAG---------------ATATT-CCAATCTTCATTGATT-GAGTGCTAAAAA-TGCAG---------TGTCCA--TTACTCATCCTGGAA-AACTGAGATA-TCCTGTCTCTATC------------------------CCCCACTCCATGCTGACTGCCTGAGTCCTG---ATTT
conCri1_Star-nosed_mole/JH655896    -CAGCC--CTGCTTCTCCC----------------------------CGAATCGTCATCGGTT-CACCACTCAAAA-TAAAT---------TGTCCG--GTACTC---------------------------------------------------------------TTCATTGCTGACTACCCGGATCATT---ATTT
echTel2_Tenrec/JH980401             ----------------------AGCG---------------GCATT-CCAAATTTCATTGATC-CAGGCACCAAGT-TGGTTGTC------TGTCCA--TTG-TTACCC-ATTA-TATTGAGAGA-CCCTCTCTACTTC--ATAAG----GA----CTGCTAGTT---TCCACTGCAGAGTCC-------------TTAT
hetGla2_Naked_mole-rat/JH602149     -CTGC-----TTCTCTCCC--TAGAG---------------TTATT-CCAATCTTCATTGATT-CAGTGACCAAA--TAAAT---------TGTCCA--TTGCTCATCTTGTTA-GACTGAGATA-TCCTCTCTACCTC--T--AG----CA----TTGCTAATC---TTCGGTGCTATATGCCCAAGTCACC---ATTT
chrAsi1_Cape_golden_mole/JH823495   -CTGCC--CAGTTTCTCCC--TAGCA---------------CCACT-TCAATTTCCATTGG-T-CTGTGCTCAAAA-TCAGT---------TGTCCA--TTGCTTACCC--ATT-GATTGGACTA-CCCTATCT-TCAT--T--AA----CA----TTGTGTATC---TTTAGTGCTGACT----GAGTCCCT---ATTC
#=GC SS_cons                        -))))),,,,,,,,<<<______>>>,,,,,,,,,,,,,,,,,,,,,,,,,,,,,,,,(((((-(((,,,,,,,,,,,,,,,,,,,,,,,,,,,,,,,,,,,,,,,,,,,,,<<-<<<-<<<____>>>->>>>>,,,,,,,,,<<----<<----<<<___________>>>>>>>,,,,,,))))))))]]---]]}}
#=GC SS_cons_1                      ________________________________________________________________________________________________________________________________________________________________________________________________________
#=GC SS_cons_2                      ________________________________________________________________________________________________________________________________________________________________________________________________________
#=GC SS_cons_3                      ______________________________________________________________________________>>>>--------->>>>:::::::::::::::::::::::::::::::::::::::::::::::::::::::::::::::::::::::::::::::::::::::::::::::::::::::::
#=GC SS_cons_4                      ::::::::::::::::::::::::::::::::::::::::::::::::::::::::::::::::::::::::::::::::::::::::::::::::::::::::::::::::::::::::::::::::::::::::::::::::::::::::::::::::::::::::::::::::::::::::::::::::::::::::
#=GC SS_cons_5                      ::::::::::::::::::::::::::::::::::::::::::::::::::::::::::::::::::::::::::::::::::::::::::::::::::::::::::::::::::::::::::::::::::::::::::::::::::::::::::::::::::::::::::::::::::::::::::::::::::::::::
#=GC SS_cons_6                      ::::::::::::::::::::::::::::::::::::::::::::::::::::::::::::::::::::::::::::::::::::::::::::::::::::::::::::::::::::::::::::::::::::::::::::::::::::::::::::::::::::::::::::::::::::::::::::::::::::::::
#=GC SS_cons_7                      ::::::::::::::::::::::::::::::::::::::::::::::::::::::::::::::::::::::::::::::::::::::::::::::::::::::::::::::::::::::::::::::::::::::::::::::::::::::::::::::::::::::::::::::::::::::::::::::::::::::::
#=GC SS_cons_8                      ::::::::::::::::::::::::::::::::::::::::::::::::::::::::::::::::::::::::::::::::::::::::::::::::::::::::::::::::::::::::::::::::::::::::::::::::::::::::::::::::::::::::::::::::::::::::::::::::::::::::
#=GC SS_cons_9                      ::::::::::::::::::::::::::::::::::::::::::::::::::::::::::::::::::::::::::::::::::::::::::::::::::::::::::::::::::::::::::::::::::::::::::::::::::::::::::::::::::::::::::::::::::::::::::::::::::::::::
#=GC SS_cons_10                     ::::::::::::::::::::::::::::::::::::::::::::::::::::::::::::::::::::::::::::::::::::::::::::::::::::::::::::::::::::::::::::::::::::::::::::::::::::::::::::::::::::::::::::::::::::::::::::::::::::::::
#=GC SS_cons_11                     ::::::::::::::::::::::::::::::::::::::::::::::::::::::::::::::::::::::::::::::::::::::::::::::::::::::::::::::::::::::::::::::::::::::::::::::::::::::::::::::::::::::::::::::::::::::::::::::::::::::::
#=GC SS_cons_12                     ::::::::::::::::::::::::::::::::::::::::::::::::::::::::::::::::::::::::::::::::::::::::::::::::::::::::::::::::::::::::::::::::::::::::::::::::::::::::::::::::::::::::::::::::::::::::::::::::::::::::
#=GC SS_cons_13                     ::::::::::::::::::::::::::::::::::::::::::::::::::::::::::::::::::::::::::::::::::::::::::::::::::::::::::::::::::::::::::::::::::::::::::::::::::::::::::::::::::::::::::::::::::::::::::::::::::::::::
#=GC SS_cons_14                     ::::::::::::::::::::::::::::::::::::::::::::::::::::::::::::::::::::::::::::::::::::::::::::::::::::::::::::::::::::::::::::::::::::::::::::::::::::::::::::::::::::::::::::::::::::::::::::::::::::::::
#=GC SS_cons_15                     ::::::::::::::::::::::::::::::::::::::::::::::::::::::::::::::::::::::::::::::::::::::::::::::::::::::::::::::::::::::::::::::::::::::::::::::::::::::::::::::::::::::::::::::::::::::::::::::::::::::::

hg38_Human/chrX                     TCA----GTTAATGCATACAATCCCATTTATCATTTTCTCGATCCCCTGCCCTTAA---AG---GA-GAAA--CCATTTCT-CTGTCATTGCTTCTGTAGTCA-CAGTCCCAATTT-----------------------------TGAGTAGTGATC-------TTTTCTTGTGTACT--------G-TGTTGG-CCACC
nomLeu3_Gibbon/chrX                 TCA----GTTAATGCATACAGTCCTATTTATCATTTTCTCGATCCCCTGCCCTTAA---AG---GA-GAAA--CCATTTCT-CTGTCATTGCTTCTGTAGTCA-CAGTCCCAATTT-----------------------------TGAGTAGTGATC-------TTTTCTTGTGTACT--------G-TGTTGG-CCACC
ponAbe2_Orangutan/chrX              TCA----GTTAATGCATACAATCCCATTTATCATTTTCTCGATCCCCTGCCCTTAA---AG---GA-GAAA--CCATTTCT-CTGTCATTGCTTCTGTAGTCA-CAGTCCCAATTT-----------------------------TGAGTAGTGATC-------TTTTCTTGTGTACT--------G-TGTTGG-CCACC
chlSab2_Green_monkey/chrX           TCA----GTTAATGCATACAATCCCATTAATCATTTTCTCAATCCCCTGCCCTTAA---AG---GA-GAAA--CCATTTCT-CTGTCATTGCTTCTGTAGTCA-CAGTCCCAATTT-----------------------------TGAGTAGTGACC-------TTTTATTGTGTACT-----------GTTGG-CCACC
macFas5_Crab-eating_macaque/chrX    TAA----GTTAATGCATACAATCCCATTAATCATTTTCTCAATCCCCTGCCCTTAA---AG---GA-GAAA--CCATTTCT-CTGTCATTGCTTCTGTAGTCA-CAGTCCCAATTT-----------------------------TGAGTAGTGACC-------TTTTATTGTGTACT--------G-TGTTGG-CCACC
rheMac3_Rhesus/chrX                 TAA----GTTAATGCATACAATCCCATTAATCATTTTCTCAATCCCCTGCCCTTAA---AG---GA-GAAA--CCATTTCT-CTGTCATTGCTTCTGTAGTCA-CAGTCCCAATTT-----------------------------TGAGTAGTGACC-------TTTTATTGTGTACT--------G-TGTTGG-CCACC
papAnu2_Baboon/chrX                 TCG----GTTAATGCATACAATCCCATTAATCATTTTCTCAATCCCCTGCCCTTAA---AG---GA-GAAA--CCATTTCT-CTGTCATTGCTTCTGTAGTCA-CAGTCCCAATTT-----------------------------TGAGTAGTGACC-------TTTTATTGTGTACT--------G-TGTTGG-CCACC
calJac3_Marmoset/chrX               TCA----GTTAATGCATACAATCCCATTTACTGTTTTCTCAATCCCCTATCCTTAA---AG---GA-GAAA--CCATTTCT-CTGTCATTGCTTCTGTAGTCA-TAGTCCCAATTT-----------------------------TGAGTAGTGGCT-------TTTTCTCACATACT--------G-TGTTGG-CCACC
susScr3_Pig/chrX                    TCA----ATTAATGTACACAATCCCATT--TCATCATCTCAATCTCCTGCCTTTAAGGAAG---GA-GAAA--CCATTCCT-CTGTCATTGCTGCAGTAGTCA-AAATCCCAGTTTTC---------------------------TGGAAAGTG--------------CATATATACT--------G-TGCTGA-CCACC
camFer1_Bactrian_camel/KB018594     TCA----ATTAATGTACACAATCCTATTACTCATCATCTCAATCCCTTGCCTTTAA---GG---GA-GAAG--CAATACCT-CTGTCATTGCTTCAGTGGTCA-CAATCCCAATTA-----------------------------TATGGA-----C-------ACTGCATATATACT--------G-TGCTGA-CCACC
canFam3_Dog/chrX                    T--------TAATGTACACAATTACATTCATCATCTC-----TCCCCTGCCTTTGAGGAAG---GA-GAAA--CCATTCCT-CTGTCATTGCTGCAGTAACCC-CAGCCCCAGTTTTC---------------------------TGGGCAGTCTTC--------------ATATATT--------G-TGCTGA-TCACC
ailMel1_Panda/GL194824.1            TCA----ATTAATGTACATAATCCCATTATTTATCCTCTC--TCCCCTGCCCTTGAGGAAG---GA-GAAA--CCATTCCT-CTGTCATTGCTGCAGTAGTCA-TAGTCCCAGTTTTC---------------------------CGGGCAGTGTTC--------------ATAAATT--------G-TGCTGA-TCACC
vicPac2_Alpaca/KB632711             TCA----ATTAATGTACACAATCCTATTCATCAACTTCTCAATCCCTTGCCTTTAA---GG---GA-GAAG--CAATACCT-TTGTCATTGCTTCAGTGGTCA-CAATCCCAATTA-----------------------------TATGGA-----C-------ACTGCATGTATACT--------G-TGCTGA-CCACC
odoRosDiv1_Pacific_walrus/KB229612  TCA----ATTAATGTACACAATCCCATTCATCATCTC-----TCCCCTGCCCTTCAGGAAG---GA-GAAA--CCATTCCT-CTGTCATTGCTGCAGTAGTCA-CAGTCACAGTTTTC---------------------------TGGGCAGTGTTC--------------ATAAATT--------G-TGCTGA-TCACC
saiBol1_Squirrel_monkey/JH378192    TCA----GCTAATGCATACAATCCCATTTATCGTTTTCTCAATCCCCTGCCCTTAA---AG---GA-GAAA--CCATTTCT-CTGTCATTGCTTCTGTAGTCA-TAGTCCCAATTT-----------------------------TGAGTAGTGGCT-------TTTTCTTACGTACT--------G-TGTTGA-CCACC
orcOrc1_Killer_whale/KB317041       TCA----ATTAATGTACAGAATCCCTTTCTCAATCTTCTCAATCCCCTGTCCTTAAGGAAG---GA-GAAA--CCATTCCT-CTGTCATTGATGCAGTAGTCA-CAATCCCAGTTTTC---------------------------TGGACAGTG--------------CATATATACT--------G-TGCTGA-CCACC
lepWed1_Weddell_seal/KB715187       TCA----ATTAATGTACACAATCCCATTCATCATCTC-----TCCCCTGCCCTTCAGGAAG---GA-GAAA--CCATTCCT-CTGTCATTGCTGCAGTAGTCA-CAGTCCCAGTTTTC---------------------------TGGGCAGGGTTC--------------ATAAATT--------G-TGCTGATCCACC
felCat8_Cat/chrX                    TCA----ATTAATGTACACAGTCCCATTACTCATCATCTCTATTCCCTGCCCTTAAGGAAG---GA-GAAA--CCATTCTT-CTGTCATTGCTGCAGTAGTCA-CAGTCCCCGTTTTC---------------------------TGGGCAGTGCTC-------ATAA------TATT--------G-TGCTGG-TCACC
cerSim1_White_rhinoceros/JH767841   TCA----ATGAATGTACACAATCCCCTTCATCATCATCTCAATCCTCTGCCCTTAAGAAAG---GA-GAAA--CCATTCCT-CTGTCATTGCTGCAGTAGTCA-CAGTCCCAATTTTC---------------------------TGGGCAGTGCTC--------------ATATACT--------G-TGCTGA-CCACC
oryCun2_Rabbit/chrX                 TCA----GTTAATGCATACAATTCCTTTCATCAACGTCTCAATCCCTTGCCTTTAAGGAAG---GA-GAAA--CCTTTCCA-CTGTCATTGCTGCAGTAGTTG-AAGTCCCGGTTTTCTGAGAAG--------------------TGCTCAGTGGTC-------TTTTCTCATGTACT--------G-TGTTGA-CCACC
musFur1_Ferret/GL897241             CCA----ATTAATGTACACAGTCCCATTCATTATCTT-----TCCCCTGCCCTTGAGGAAG---GA-GAAA--CCATTCCT-CTGTCATTGGTGCAGTAGTCA-CAGTCCCAGTTTTC---------------------------TGGGCAGTGTTC--------------ATAAATT--------G-TGCTGA-TCACC
tupChi1_Chinese_tree_shrew/KB365963 TCA----GTTAACACACACAATCTCATTCATCATCTTTTTGGTCCCGTTCCCTTAAGGAGG---GG-AAAA--CCATTTCT-CTGTAATTGCTACCATAGGCA-CAGTCCCAATTTTA---------------------------TGACCAGTGTTCAG-----TGGTCTCTTGTACT--------G-TGTTGA-CCACT
chiLan1_Chinchilla/JH722051         TTA----CCTAATGCACACA--------ACTCATCTTTTCAGTCCTGTGCCCTTAAGGCAG---GA-GAAA--CCATTCTT-TTGTCATTGCTGCCATCATCT-CA-----ATATTTGGAGTAG---------------------TGCTCAGTGATC-------TGTTCTCATGAACA--------G-TGCTGA-CCACC
mm10_Mouse/chrX                     TCA----CTTAATGCATAGAATCGTATTTATCATCTCTCAAGTCTCCTTTCCTTTA---AG---GA-AAGA--AAACCATT-CTGTCATTGCTGTAGTAGTCA-CAGTCCCAAGTTTCTAAGCAG--------------------TGTTCAGTCGTC-------TTTTCTCATGTATT--------A-CCTTGA-GTACT
rn6_Rat/chrX                        TCA----CTT--TGCACACAGTCCTGGT-ATCATCTCTCAAGCCTCCTTTCCTTAA---GG--------AA--AAACCATT-CTGTCATTGCTGCAATAGTCC-CAGTCCCAAGTCTCTGAGCAG--------------------TGCTCAGTTGTC-------TTTTCTCACGTCTT--------G-AGC---------
cavPor3_Guinea_pig/scaffold_26      TCA----GGTAATGCGTAC-ATGATATCCATCATCTTTTCAGTCCTTTGTCATTAAGGTAG---GA-GAAA--CCATTCTT-TTGTCATTGCTGCA------A-CAGTCTCAATTTTTTGAATAG--------------------TGCTCAATGATC-------TATTCTCATGAACT--------G-TGTTGA-CCACC
micOch1_Prairie_vole/chrUn_JH996487 TCA----CTTAATGC-CACAGTCCTACTCGTGATCTCCTAAGTCTCCTTTCTTTAA---GA---AA-GGAA--AAACCATT-CTGTCATTGCTGCAGTAGCCA-CAGTCCCAATTTTCCGAGCAG--------------------TGCTCAGTGGTC-------TTTGCTCA--------------G-TCTTGA-GCAC-
criGri1_Chinese_hamster/KE381632    TCA----CTTAATGCACACAATCCAACTCACTATCTCCTAAGTCTCCT----TTAA---GG---AA-GGAA--AAACCATT-CTGTCATTGCTTCAGTAGTCA-CAGTCCCATTTTCTGACCAG---------------------TGCTCAGTAATC-------TTTTCTCACACACT--------G-TCTTGA-GCAC-
conCri1_Star-nosed_mole/JH655896    TCA----ATCAGTGTACACAGTC-----CCCGAGATTCTCAGTCCC-----CTTAA---GT---AA-GGAG--AAACCATT-CTGTAATTGCCGCAGTTACCA-C---------TT-----------------------------TCCGTA-----------------------------------G-TGTTGA-TCACC
echTel2_Tenrec/JH980401             TCA----GTTAATGTACACAATCCTGTTCATCATACTTTTCAATTCCTGCCCTTAAGAAGG---GA-GAGAG-CCATTTCT-TTGTCATTGCTGTGATACTTAAGAGTCCCCAGTTTTTACCTTCTGTGCCATGTTTCTGTGCAGTATTCAGTGGTC-------TTTTCTCATGGCTT--------GTTAAAGG-CCATC
hetGla2_Naked_mole-rat/JH602149     TCA----GCTAATTCACAC---------ACTCACCTTTTTAGTCCTGTGCCCTTATGGCAG---GA-GAAAA-CCATTCTT-TTGTCATTGCTGCAAAAGTC----------------------------------------------TCAATGGTC-------TGTTCTCCTGAACT--------A-TGTTGA-CCAAC
chrAsi1_Cape_golden_mole/JH823495   TTG----GTTAATGCAC-TAATCCCATTCATCATACTTTCAGTCCCCTGCCCTTAA---AG---AA-GAAA--CCACTC---CTGTCATTACAGCAATACTTA-CAATCCCTATTTTCTACCTCTTTGCATTGATACTGAGCAG-TACTCCGTGGCC-------TTTTATCATATACTGTTAGA--G-TGCTGA-CCACC
#=GC SS_cons                        }}}----}----}}}}-}}}}}}},,,,,,,,,,,,,,,,,{{{{{{{{{,,,,[[---[[---[[-[-----[[,,,,,,,<<<<_______>>>>,,,,,,,,,,,,,,,,,<<<<----------------------------<<<<<<<<--------------------------------<-<<______>>>-
#=GC SS_cons_1                      ________________________________________________________________________________________________________________________________________________________________________________________________________
#=GC SS_cons_2                      ________________________________________________________________________________________________________________________________________________________________________________________________________
#=GC SS_cons_3                      ::::::::::::::::::::::::::::::::::::::::::::::::::::::::::::::::::::::::::::::::::::::::::::::::::::::::::::::::::::::::::::::::::::::::::::::::::::::::::::::::::::::::::::::::::::::::::::::::::::::::
#=GC SS_cons_4                      ::::::::::::::::::::::::::::::::::::::::::::::::::::::::::::::::::::::::::::::::::::::::::::::::::::::::::::::::::::::::::::::::::::::::::::::::::::::::::::::::::::::::::::::::::::::::::::::::::::::::
#=GC SS_cons_5                      ::::::::::::::::::::::::::::::::::::::::::::::::::::::::::::::::::::::::::::::::::::::::::::::::::::::::::::::::::::::::::::::::::::::::::::::::::::::::::::::::::::::::::::::::::::::::::::::::::::::::
#=GC SS_cons_6                      ::::::::::::::::::::::::::::::::::::::::::::::::::::::::::::::::::::::::::::::::::::::::::::::::::::::::::::::::::::::::::::::::::::::::::::::::::::::::::::::::::::::::::::::::::::::::::::::::::::::::
#=GC SS_cons_7                      ::::::::::::::::::::::::::::::::::::::::::::::::::::::::::::::::::::::::::::::::::::::::::::::::::::::::::::::::::::::::::::::::::::::::::::::::::::::::::::::::::::::::::::::::::::::::::::::::::::::::
#=GC SS_cons_8                      ::::::::::::::::::::::::::::::::::::::::::::::::::::::::::::::::::::::::::::::::::::::::::::::::::::::::::::::::::::::::::::::::::::::::::::::::::::::::::::::::::::::::::::::::::::::::::::::::::::::::
#=GC SS_cons_9                      ::::::::::::::::::::::::::::::::::::::::::::::::::::::::::::::::::::::::::::::::::::::::::::::::::::::::::::::::::::::::::::::::::::::::::::::::::::::::::::::::::::::::::::::::::::::::::::::::::::::::
#=GC SS_cons_10                     ::::::::::::::::::::::::::::::::::::::::::::::::::::::::::::::::::::::::::::::::::::::::::::::::::::::::::::::::::::::::::::::::::::::::::::::::::::::::::::::::::::::::::::::::::::::::::::::::::::::::
#=GC SS_cons_11                     ::::::::::::::::::::::::::::::::::::::::::::::::::::::::::::::::::::::::::::::::::::::::::::::::::::::::::::::::::::::::::::::::::::::::::::::::::::::::::::::::::::::::::::::::::::::::::::::::::::::::
#=GC SS_cons_12                     ::::::::::::::::::::::::::::::::::::::::::::::::::::::::::::::::::::::::::::::::::::::::::::::::::::::::::::::::::::::::::::::::::::::::::::::::::::::::::::::::::::::::::::::::::::::::::::::::::::::::
#=GC SS_cons_13                     ::::::::::::::::::::::::::::::::::::::::::::::::::::::::::::::::::::::::::::::::::::::::::::::::::::::::::::::::::::::::::::::::::::::::::::::::::::::::::::::::::::::::::::::::::::::::::::::::::::::::
#=GC SS_cons_14                     ::::::::::::::::::::::::::::::::::::::::::::::::::::::::::::::::::::::::::::::::::::::::::::::::::::::::::::::::::::::::::::::::::::::::::::::::::::::::::::::::::::::::::::::::::::::::::::::::::::::::
#=GC SS_cons_15                     ::::::::::::::::::::::::::::::::::::::::::::::::::::::::::::::::::::::::::::::::::::::::::::::::::::::::::::::::::::::::::::::::::::::::::::::::::::::::::::::::::::::::::::::::::::::::::::::::::::::::

hg38_Human/chrX                     TAAAACTCTTTGCATTGAGTAAAA-----TTCTAATTGCC--AATAATCCTACCCAT--TGGATTAGAC---AGCACTCT-GAACCCCATTTGC---ATTCAGCAGGGGG------TCGCAGACAACCC---------GTCTTTTGTTGGACAGTTAAA-ATGCTCAGTCCC-AATTG---TCAT-AGC-----------
nomLeu3_Gibbon/chrX                 TAAAACTCTTTGCATTGAGTAAAA-----TTCTAATTGCC--AATAATCCTACCCAT--TGGATTAGAC---AGCACTCT-GAACCCCATTTGC---ATTCAGCAGGGGG------TCGGAGACAACCC---------GTCTTTTATTGGACAGTTAAA-ATGCTCAGTCCC-AATTG---TCAT-AGC-----------
ponAbe2_Orangutan/chrX              TAAAACTCTTTGCATTGAGTAAAA-----TTCTAATTGCC--TATAATCCTACCCAT--TGGATTACAC---AGCACTCT-GAACCCCATTTGC---ATTCAGCAGGGGG------TCGCAGACAACCC---------GTCTTTTGTTGGACAGTTAAA-ATGCTCAGTCCC-AATTG---TCAT-AGC-----------
chlSab2_Green_monkey/chrX           TAAAACTCTTTGCATTGAGTAAAA-----TTCTAATTGCC--AATAATCCTACCCAT--TGGATTAGAC---AGCACTCT-GAACCCCATTTGC---ATTCAGCAGGGGG------TCTCAGACAACCC---------GTCTTTTGTTGGACAGTTAAA-ATGCTCAGTCCC-AATTG---CCAT-AGC-----------
macFas5_Crab-eating_macaque/chrX    TAAAACTCTTTGCATTGAGTAAAA-----TTCTAATTGCC--AATAATCCTACCCAT--TGGATTAGAC---AGCACTCT-GAACCCCATTTGC---ATTCAGCAGGGGG------TCTCAGACAACCC---------GTCTTTTGTTGGACAGTTAAA-ATGCTCAGTCCC-AATTG---TCAT-AGC-----------
rheMac3_Rhesus/chrX                 TAAAACTCTTTGCATTGAGTAAAA-----TTCTAATTGCC--AATAATCCTACCCAT--TGGATTAGAC---AGCACTCT-GAACCCCATTTGC---ATTCAGCAGAGGG------TCTCAGACAACCC---------GTCTTTTGTTGGACAGTTAAA-ATGCTCAGTCCC-AATTG---TCAT-AGC-----------
papAnu2_Baboon/chrX                 TAAAACTCTTTGCATTGAGTAAAA-----TTCTAATTGCC--AATAATCCTACCCAT--TGGATTAGAC---AGCACTCT-GAACCCCATTTGC---ATTCAGCAGGGGG------TCTCAGACAACCC---------GTTTTTTGTTGGACAGTTAAA-ATGCTCAGTCCC-AATTG---TCAT-AGC-----------
calJac3_Marmoset/chrX               TGGAACTGTGTGCAATGAGTAAAA-----TTCTAATTGCT--GGTAATCCTGCCCAT--TGGATTAGAC---AGCACTC---AACCCCATTTGC---ATTCAGCAGGGGG------TCTCAGACAACCCAA-------GTCTTTTGTTGGACAGTTAAA-ATGCTCAGTCCC-AATTG---TCAT-AGC-----------
susScr3_Pig/chrX                    TAA-ACTCTTTGCACTCAGTGAAA-----TTCTAATTGTC--CATAATCCTG--CAT--TGGACTAAAT---CCCAATTTAAAAACCCTTTTGC---ATTCAGCA-----------------------------------------------------------------------------------------------
camFer1_Bactrian_camel/KB018594     TAA-ACTCTTTGCACTGAGTGAAA-----TTCTAATTGTCTATATAATTCTGCCCAT--TGGATTAGA---------TCC-CAGTCCATTTTGC---ATTCAGCAGGGGG------C-AGAGAAAACCCAA-------GTTTTTTGTTCAGCAGCTAAC-GTGCTCAGTCCC-AATTG---TCAT-AGA-----------
canFam3_Dog/chrX                    TGAA---CACTACACTGAGTGAAA-----TTTTAATTGTC--CATAATCCCACCTAT--TGGCTAAGAT---CACAGTCC-TAAACCCTTTTGCTGAATTCAGGAGTGGC------TGCAGAAAAC------------ATGAGTCTTTAAACAGTTAAC-ATGCTCA-TCCC-AGTTG---TATC-AGC-----------
ailMel1_Panda/GL194824.1            TGAA---CTCTACACTGAGTAAAG-----TTTTAATTGTC--CATAATCCTGCCCAT--TGGATTAGAT---CCCAGTCC-AAAACCCTTTTGCTGAATTCAGGAGTGGG------TGCAGAAAAC------------ATGAGTCTTTAAACAGTTAAC-ATACTCAGTCCC-AGTTG---TATC-AGT-----------
vicPac2_Alpaca/KB632711             TAA-ACTCTTTGCACTGAGTGAAA-----TTCTAATTGTC--TATAATTCTGCCCAT--TGGATTAGA---------TCC-CAGTCCATTTTGC---ATTCAGCAGGGGG------C-AGAGAAAACCCAA-------ATTTTTTGTTCAGCAGCTAAC-GTGCTCAGTCCC-AATTG---TCAT-AGA-----------
odoRosDiv1_Pacific_walrus/KB229612  TGAA---CTCTACACTGAGTGAAA-----TTTTAATTGTC--CATAATCCTGCCCAT--TGGATTAGAT---CCCAGTCC-AAAACCCTTGTGCTGAATTCAGGAGTGGG------TGCAGAAAAC------------ATGAGTCTTTAAACAGTTAAC-ATGCTCAGTCCC-AACTG---TATC-AGC-----------
saiBol1_Squirrel_monkey/JH378192    TAAAACTGTGTGCAATGAGTAAAA-----CTCTAATTGCC--AGTAATCCTGCCCAT--TGGATTAGAC---AGCACTC---AACCCCGTTTGC---ATTCAGCAGGGGG------TCTCAGACAACCCAA-------GTCTTTTGATGGGCAGTTAAA-ATGCTCAGTCCC-AATTG---TCAT-AGC-----------
orcOrc1_Killer_whale/KB317041       TAA-ACTCTTTGCACTGAGTGAAA-----TTCTAATTGTT--CATAATCCTGCCCAT--TGGATTAGAT---CCCAGTCA-AAAACCCTTTTGC---ATTCAGCAGGGGG------C-ACAGAAAACCCAG-------ATTTTTTGTTCCACAGTTAAT-GTGCTCAGTCCC-AATTG---TCAT-AGC-----------
lepWed1_Weddell_seal/KB715187       TGAA---CTCTACACTGAGTGAAA-----TTTTAATTGTC--CATAATCCTGCCCAT--TGGATTGGAT---CCCAGTCC-AATACCCTTGTGCTGAATTCAGGAGTGGG------T-GCAGAGAA--C---------ATGAGTCTTTAAACGGTTAAC-ATGCTCAGTCCC-AATTG---TATC-AGC-----------
felCat8_Cat/chrX                    TGAA---CTCTACCCTGAGTGAAA-----TTTTAATTGTC---------CTGCCCAT--TGGATTAGAT---CCCAGTCC-T----TTTGCTGA---ATTCAGGACTGGG------T-GCAGAAAACACGA-------ATCTTTTGTTCAATAGTTAAC-ATGCTCAGTCCCAAATTG---TATT-AGC-----------
cerSim1_White_rhinoceros/JH767841   TAAA---CTCTGCACTGAGTGAAA-----TTCTAATTGTC--CATAATTCTGCCCAT--TGGATTAAAT---CTCAGTCC-AAAACCCTTTTGC---ATTCAGCAAGGGG------C-ATAGAAAACCC---------AAGTCTTGTTCAACAGTAAAC-GTGCTCAGTCCC-AATTG---TCAT-AAC-----------
oryCun2_Rabbit/chrX                 TAAAGCT--CTGCATTGAATGAAA-----CTCTAATTTTC--CATAATCCTACCCAT--TGGATTAGAT---GTTAGTCC-AAACCGCATTTGT---ATTCA----GGGG------GAGCAAACAACCCAA-------GTGTTTTGTGGAACAATTAAT-GTGCTCAATCCC-AGGTG---TCAT-AAA-----------
musFur1_Ferret/GL897241             TGAA---CACTACACTGAGTATAA-----TTTTAATTGTC--CATAATCCTGCCCAT--TGGATTGGAT---CCCAGTCC-AAAACCCTTTTGCTGAATTCAGAAGTGGG------TGCAGAAAAC------------ATGAGTCTTCAAACAGTTAAC-ATGCTCAGTCCC-AATCA---TATC-AGC-----------
tupChi1_Chinese_tree_shrew/KB365963 TAAAACTCTATATGTTGAATGAAA-----TTCTAATTGTT--CACAACCCTGCTCAT--TGAATTAGAC---CCCATTCT-GGAACTCACTGGC-----TCAGCAG------------GGACAGTT------------CTCTTGAATTGATCATTTCAT-TTGTCCAGGACC-TTGTG---CCCT-AGT-----------
chiLan1_Chinchilla/JH722051         TAAAACT----TTACTAAATGTAT-----ATTTAATTGTC--CAT-ACTTTGTGCGC--TGGATTAGAA---CCCAGTCC-AGACCCCATTTAG---ATTGAACAGAAGG------G-GCAGACAACCCAA-------GTCTTCTGTTGGACAGTTAAT-GTGCTCGGTTCC-AATTG---TCAT-AAC-----------
mm10_Mouse/chrX                     GAATAATTCTGTCAG---------------------------AAATATTTTGTCCAT--TGGATTAGACTTTAGCTAGTC-CAGCCCTGTGTGC---ATTTAGCAAAGGG------GCAAACACAG------------GTCTGTTATCAGACAGTTAAA-GTGCTCAGTCCC-AATTT---TCAA-GGC-----------
rn6_Rat/chrX                        ----ACTCTATGCAGTGCATGATT-----CTGT----GCC--CATAAT-TTATCCAT--TGGATTAGAC---CCTAG---------------------------------------------------------------------------------------------------------------------------
cavPor3_Guinea_pig/scaffold_26      TAAAACT--TTGTACTGAGTGTGT-----GTTTAATCGTC--CAT-ACTTTGTGCAC--TGGATTAGAA---CCCAGTGC-AAACCCCTTTTAG---ATTCAACAGAAAG------CCTTACACAACCCA--------ATCTTCTGCTGGACAGTTAAT-ATACTTAGTTCC-AATTG---TCAG-AGC-----------
micOch1_Prairie_vole/chrUn_JH996487 ------TCTTTGCACT------AA-----TTCTTATTGTC--CATAAT-TTATTCAT--TTGGTTAGACTCTAGCTAGTC-CAGCCCCATTTGC---ATTCAGCAGAGGG------GCAAATACAA------------GTCTGTTAAGAGACAGTTAAG-GTGCTCGCTTCC-AATTC---TCAA-GGC-----------
criGri1_Chinese_hamster/KE381632    ------TCTTTGCACTGAGT--AA-----TTTTGATTGCC--CATAAT-TTATCCAT--TGGATTAAGCCCTATCTGGTC-CAGCCTCATTTGC---ATTCAGCAGAGGG------GCAAACACAA------------GTCTGTTATCAGACAACTAAG-GTGCTTAGTCCC-AATTC---TCAA-GGC-----------
conCri1_Star-nosed_mole/JH655896    AAAA---CTCTG-------------------------------------CTGCCCAT--TGGATTAGAT---CCCCGTCT-AAAACCCTTTTGC---CGTCAGGAAAGGGC-----ACTGAAACTCCAC---------GTCTTTCACTTGAAAGTTAAC-GTGCTTAATCCC-AATGG---TCAC-AGC-----------
echTel2_Tenrec/JH980401             TAAGGCTCCTTGCATTGACTGGAG-----TAATAATTGTC--CATAATGTGGCTT-------AGTAGAC---TCCAGTCC-AAACCCTATTTGC---ATTCAACAAGGGC------T-GTTCACAGCTCTAGGGGTCTATCATCTGTTGGACAATTGAC-ATGCTTAGTTCT-AATTG---TCATCAGC-----------
hetGla2_Naked_mole-rat/JH602149     TAAAACT--TTTCATTGAGTGTAT-----GTCTAATTGTC--CAT-ACTCTGTGCAC--TGGATTAGAA---CCCAGTCC-AAACCCCATTTAG---ATTCACCAGAAGG------G-GCAGACCACCCAA-------ATCTTCTGTTGGACAGTTAAT-GTGCTCAGTTCC-AATTG---TCAT-AGC-----------
chrAsi1_Cape_golden_mole/JH823495   TAAG--TTTCTACATTAGATGACA-----TTCCAATTGTC--CAGAATGTTGTCC-------TTTAGAC---TCCAGTAC-AAACCTCATTTTC---ATTCAACAGGGGG------T-GCAGACAACAACCTAA----ATCTTCTATTGAACAACTGAC-AAGCTCAATTCT-AATTA---TCAT-ACT-----------
#=GC SS_cons                        ------------>>>>>>>>>>>>,,,,,,,,((((((((--(,<<<<<<__________>>>>>><<<---<<<_______________________________>>>>------>>,,,<<<<<_________________>>>>>))))))))),,,<<<-<<<<-<<<-<---------<<-<<<___________
#=GC SS_cons_1                      ________________________________________________________________________________________________________________________________________________________________________________________________________
#=GC SS_cons_2                      ____________________________________________________________________________________________________>>>>>>::::::::::::::::::::::::::::::::::::::::::::::::::::::::::::::::::::::::::::::::::::::::::::::
#=GC SS_cons_3                      ::::::::::::::::::::::::::::::::::::::::::::::::::::::::::::::::::::::::::::::::::::::::::::::::::::::::::::::::::::::::::::::::::::::::::::::::::::::::::::::::::::::::::::::::::::::::::::::::::::::::
#=GC SS_cons_4                      ::::::::::::::::::::::::::::::::::::::::::::::::::::::::::::::::::::::::::::::::::::::::::::::::::::::::::::::::::::::::::::::::::::::::::::::::::::::::::::::::::::::::::::::::::::::::::::::::::::::::
#=GC SS_cons_5                      :::::::::::::::::::::::::::::::::::::::::::::::::::::::::::::::::::::::::::::::<-<<<_____>>>>:::::::::::::::::::::::::::::::::::::::::::::::::::::::::::::::::::::::::::::::::::::::::::::::::::::::::::
#=GC SS_cons_6                      ::::::::::::::::::::::::::::::::::::::::::::::::::::::::::::::::::::::::::::::::::::::::::::::::::::::::::::::::::::::::::::::::::::::::::::::::::::::::::::::::::::::::::::::::::::::::::::::::::::::::
#=GC SS_cons_7                      ::::::::::::::::::::::::::::::::::::::::::::::::::::::::::::::::::::::::::::::::::::::::::::::::::::::::::::::::::::::::::::::::::::::::::::::::::::::::::::::::::::::::::::::::::::::::::::::::::::::::
#=GC SS_cons_8                      ::::::::::::::::::::::::::::::::::::::::::::::::::::::::::::::::::::::::::::::::::::::::::::::::::::::::::::::::::::::::::::::::::::::::::::::::::::::::::::::::::::::::::::::::::::::::::::::::::::::::
#=GC SS_cons_9                      ::::::::::::::::::::::::::::::::::::::::::::::::::::::::::::::::::::::::::::::::::::::::::::::::::::::::::::::::::::::::::::::::::::::::::::::::::::::::::::::::::::::::::::::::::::::::::::::::::::::::
#=GC SS_cons_10                     ::::::::::::::::::::::::::::::::::::::::::::::::::::::::::::::::::::::::::::::::::::::::::::::::::::::::::::::::::::::::::::::::::::::::::::::::::::::::::::::::::::::::::::::::::::::::::::::::::::::::
#=GC SS_cons_11                     ::::::::::::::::::::::::::::::::::::::::::::::::::::::::::::::::::::::::::::::::::::::::::::::::::::::::::::::::::::::::::::::::::::::::::::::::::::::::::::::::::::::::::::::::::::::::::::::::::::::::
#=GC SS_cons_12                     ::::::::::::::::::::::::::::::::::::::::::::::::::::::::::::::::::::::::::::::::::::::::::::::::::::::::::::::::::::::::::::::::::::::::::::::::::::::::::::::::::::::::::::::::::::::::::::::::::::::::
#=GC SS_cons_13                     ::::::::::::::::::::::::::::::::::::::::::::::::::::::::::::::::::::::::::::::::::::::::::::::::::::::::::::::::::::::::::::::::::::::::::::::::::::::::::::::::::::::::::::::::::::::::::::::::::::::::
#=GC SS_cons_14                     ::::::::::::::::::::::::::::::::::::::::::::::::::::::::::::::::::::::::::::::::::::::::::::::::::::::::::::::::::::::::::::::::::::::::::::::::::::::::::::::::::::::::::::::::::::::::::::::::::::::::
#=GC SS_cons_15                     ::::::::::::::::::::::::::::::::::::::::::::::::::::::::::::::::::::::::::::::::::::::::::::::::::::::::::::::::::::::::::::::::::::::::::::::::::::::::::::::::::::::::::::::::::::::::::::::::::::::::

hg38_Human/chrX                     -TTTGCCTATTAAACTGTATCCTATTTGCAC-GCTACAAT-GTGGGCTGATCACC----CAAGG-ACTCTTCTTG-TGC----AT---TG---AT---GT-TCAT--AATTGTATTTGTCCACGATCTTGTGCACTAA-----------------------CC-CTTCCACTCC---CTT-T---GTA---------TTC
nomLeu3_Gibbon/chrX                 -TTTGCCTATTAAA--------------------------------------------------------------------------------------------------CATTTGTCCCTCTTCCTGTGCACTAA-----------------------AG-ACCCCACTCA---CTT-CCC-TAG---------TGT
ponAbe2_Orangutan/chrX              -TTTGCCTATTAAACTGTATCCTATTTGCAC-GCTACAAT-GTGGGCTGATCACC----CAAGG-ACTCTTCTTG-TGC----AT---TG---AC---GT-TCAT--AATTGTATTTGTCCACGATCTTGTGCACTAA-----------------------CC-CTTCCACTCC---CTT-T---GTA---------TTC
chlSab2_Green_monkey/chrX           -TTTGCGTATTAAACTGTATCCTATTTGCAT-GTTACAAT-GTGGGCTGATCACC----CAAGG-ACTCTTCTTG-TGC----AT---TG---AT---GT-TCAT--AATTGTGTTTGTCCACGATCTTGTGCACTAA-----------------------CC-CTGCCACTCC---CTT-T---GTA---------TTC
macFas5_Crab-eating_macaque/chrX    -TTTGCGTATTAAACTGTATCCTATTTGAAT-GTTACAAT-GTGGGCTGATCACC----CAAGG-ACTCTTCTTG-TGC----AT---TG---AT---GT-TCAT--AATTGTGTTTGTCCACGATCTTGTGCACTAA-----------------------CC-CTGCCACTCC---CTT-T---GTA---------TTC
rheMac3_Rhesus/chrX                 -TTTGCGTATTAAACTGTATCCTATTTGCAT-GTTACAAT-GTGGGCTGATCACC----CAAGG-ACTCTTCTTG-TGC----AT---TG---AT---GT-TCAT--AATTGTGTTTGTCCACGATCTTGTGCACTAA-----------------------CC-CTGCCACTCC---CTT-T---GTA---------TTC
papAnu2_Baboon/chrX                 -TTTACGTATTAAACCGTATCCTATTTGCAT-GTTACAAT-GTGGGCTGAACACC----CAAGG-ACTCTTCTCG-TGC----AT---TG---AT---GT-TCAT--AATTGTGTTTGTCCACGATCTTGTGCACTAA-----------------------CC-CTGCCACTCC---CTT-T---GTA---------TTC
calJac3_Marmoset/chrX               -TTTGACTATTAAACTGTGTCCTATTTGCAC-ACTACAAT-GTGGGCTGATCACC----TAAGG-ACTCTTCTTA-TGC----AT---TG---AT---GT-TCAT--AATTGTATCTGTCCACGATCCTGTGCGCTAA-----------------------CC-CTTCCACTCC---CTT-T---GTA---------TTC
susScr3_Pig/chrX                    --------------CTGTGTCCCATTTGGGT-GCTA---------GGT-GTGTCA----GGAGG-ACCCTTCTGT-TGA----AT---TGATAAT---GT-GCAT--AATTGCATTTGTTCATG-TCCTGTGAACTAG-----------------------TAACATCCACCTG---CTT-T---GTA---------TTC
camFer1_Bactrian_camel/KB018594     -CTTGTCCACTAAA------------------------------------------------------------------------------------GT-CTAT--AATTGCATTTGTCCATG-TCCTGTGAACTAG-----------------------TCACCTCAACCCT---GTT-T---GTA---------TAA
canFam3_Dog/chrX                    -CTTGTTTTGTAAACTGTATCCCATTTGCAT-ACTATAAT-GTGGGCTGATCACT----CAAG----TATCCTCT-TGA----AT---TG---AT---AA-TTTTCAAATTGCATTGGCACACGGTC-TGTGAACTAG-----------------------CCACACCCACTCC---CTT-T---GTA---------ATT
ailMel1_Panda/GL194824.1            -CTTGTTCATTAAACTGTATCCCATTGG-AT-GCTATAAT-GTGGGCTGATCACT----CAAGC-ATCCTCTTGA-ATT----GA---TA---AT---TT-TCAT--AATTGCATTGGCACGTG-TTCTGTGAACTAG-----------------------ACACACCCACTCC---CTT-T---GTA---------TTC
vicPac2_Alpaca/KB632711             -TTTGTCCACTAAA------------------------------------------------------------------------------------GT-CTAT--AATTGCATTTGTCCATG-TCCTGTGAACTAG-----------------------TCACCTCAACCCT---GTT-T---GTA---------TAA
odoRosDiv1_Pacific_walrus/KB229612  -CTTGTTCATTAAACTGTATCCCATTTGCAT-GCTATAAT-GTGGGCTGATCACT----CAAGG-ATCCTCTTGA-ATT----GA---TA---AT---TT-TCAT--AATTGCATTGGCACGT-ATTCTGTGAACTAG-----------------------CCACATGCACTCC---CTT-T---GTA---------TTG
saiBol1_Squirrel_monkey/JH378192    -TTTGACTATTAAACTGTATCCTATTTGCAC-AGTACAAT-GTGGGCTGATCACC----CAAGG-ACTCTTCTTG-TGC----AT---TG---AT---GT-TCAT--AATTGTGTCTGTCCACTACCATGTGCACTAA-----------------------CC-CTTCCACTCC---TTT-T---GTA---------TTC
orcOrc1_Killer_whale/KB317041       -CTTGTCCATTAAACTGTATCCCATTTGCAT-GCTATA----TGGGTCAGACTCT----CAAGG-AACCTTCTCT-TGA----AT---TGATAAT---GT-TCAT--AGTTGCATTTGTCAATG-TCCTGTGAATTAG-----------------------TCACACCCACCCA---CTT-T---GTA---------TTC
lepWed1_Weddell_seal/KB715187       -CTTGTTCATTAAACTGTATCCCATTTGCAT-GCTATAAT-GTGGGCTGATCACT----CAAGG-ATCCTCTTGA-ATT----GA---TA---AT---TT-TCAT--AATTGCATTGGCATGT-ATTCTGTGAACTAG-----------------------CCACACGCACTCC---CTT-T---GTA---------TTC
felCat8_Cat/chrX                    -CTAGTCCATTAAACTGTATTCCATTTGCAT-ACTATAAT-GTGGGCTGATCACT----CAAAG-ACACTTCTCT-TGA----AT---TGATAAT---TT-TCAT--AATTGCATTGGCACATG-TTCTGTGAACTAG-----------------------CCACACCCACTCC---CTT-T---GTA---------TTC
cerSim1_White_rhinoceros/JH767841   -CTTGTCCATTAAACTGTATCCCATTTGCAT-GCTATAAT-GTGGGCCCATCACT----CAAGG-ACCCTTCTCT-TGA----AT---TGAAAAT---GT-CCAT--AATTGCATTTGTCCCTG-TCCTGTGAAGTAG-----------------------CCACACCCACTCC---CTT-T---GTA---------TTC
oryCun2_Rabbit/chrX                 -CTTATCCATTAAAATATATCCTGTGTGCAT-TCTATAATAGTGGGATGATCACC----CAAGG-TTACTTTCCT-TGA----GT---TGATGAT---GC-ACGT--AATTGCATTTGTCTATGATCTTGTGCATTGG-----------------------CC---TCATCCAC---TCC-C---TTC---------ATT
musFur1_Ferret/GL897241             -CTTGTTCATTAAATTGTATCCCATTTGCAC-GCTATAAT-GTGGGCTGATAACT----CAAGG-ATCCTCTGGC-ATT----GA---TA---AT---TT-TCAT--AATTGCATTGGCACATG-TTCTGTGAACTAG-----------------------CCACACCCAATCC---CTT-T---GTA---------TTC
tupChi1_Chinese_tree_shrew/KB365963 -CCCATCT---------------------------------------------------CAGGG-ACAGTTCTCT-TGA----AT---TG-------------AT--CATTTCATTTGTCCAGGACCTTGTGCCCTAG-----------------------TCCCATCTACCCCA--CTT-T---GTA---------TTC
chiLan1_Chinchilla/JH722051         -CTTGCCTATTACGTTATACGTTATTAGCATTACAATTGA-GAGTGGT-AACCAC----TAAGC-CTCCTTTTGT-ACT----GT---TA---AT---GT-GCAT--AACTGCATTTGACCCTCTTCCTGTGCTCTGA-----------------------AG-GTGTTGGTCTTTTCTC-T---GGT---------ACT
mm10_Mouse/chrX                     -ATTGGCCATTAAACTATATACTGTTGGCAT-GCTGTCAT-GGGTGCT-ATCGCC----CCAGG-TCACATCTTT-CTA----AC---TG---AT---GG-AGAT--ACATTTATTTGCTCATGATATTGTATACTAG-----------------------TC---TCACATGC---TTT-C---TTA---------TTT
rn6_Rat/chrX                        --------------ATACTTACTGTTTGAAT-GCTGGCAC-GGGTGCT----GTC----CCCAG-TCACATCTTT-TTA----AC---TG---AT---GG-A-AT--ACATTCATTTGTTCATGATATTGTATACTAG-----------------------TC---CCATAGGCT--CTC-C---TTA---------TTT
cavPor3_Guinea_pig/scaffold_26      -CTTGTCTATTAAA--------TGTTTGGTT-TACAGCAT-A-ATGTTGATAACC----AAAGT-CCTGATTTTA-GGC----TTT--TA---AT---AT-ATAT--AATTGCATTTGTTCTTG-TATTGTTCACTAG-----------------------AA-AATGACCCCA---CCT-A---TTTTCTTAGTGTTTT
micOch1_Prairie_vole/chrUn_JH996487 -CTTGGCTATTAAACTATAAC------------CTGGCAT-TGGTGCT-ATCACC----CCGGG-TTACAATTTT-TAA----GT---TGATGAT---GG-ACAT--AAATTCATTTGTCCATGATACTGTATACTAG----------------------------TCCCATCA---GCT-C---CCC---------TTT
criGri1_Chinese_hamster/KE381632    -CTTGGCTATTAAGCTATATCCTGTTTGTAT-GCTGGCAC-CGGTGCT-ATCATC----CCAGG-TTACATCATT-TAA----AT---TG---AT---GG-AAAT--CAATTCATTTGTCCATAATACTTTATACTAG-----------------------TC---CCATCAGC---TTCCC---TTA---------TTT
conCri1_Star-nosed_mole/JH655896    -CTTGCTCATTAAA-------------------------T-GTGGGCAGATTATT----AAACA-ATTTTCTTGA-ATT----CA---TG---AT---GT-CCA---AAATGCATTTACCCTTG-TCCGTTTAACTAG-----------------------CCCCATCTACTTA---CCT-T---GTA---------TTT
echTel2_Tenrec/JH980401             -TTACCCTTTTAAA--------CCTTTGCAG-TGT--------------AACAGC----AAAGG-CCCTCTTTGG-ATT----GT---TA---AT---GT-A-----------TTTTGCCCCAG-TTCTGTGCACTAC-----------------------TTGAGGGCCCTGC---CTA-C---TTCCTTAATAT-TTT
hetGla2_Naked_mole-rat/JH602149     -CTTGCCCATTAAA-----TTCCTTTGGCCT-ACAGCA---GAGTGCTGATAACCAAACCAAGGTTCTCTGCTTT-GGG----AC---TGTTAAT---AT-ATAC--AATTGCATTTGCTTCTG-TTTTGTGAATTAG-----------------------AA-AAGGATCCCA---CCT-A---TTTTCTTAGTATTTT
chrAsi1_Cape_golden_mole/JH823495   -CTTGCCTTTTAAATTACCTTTCCTTTGCATTGCAACAGG-GTGTGCTGCTCAAC----AAAGG-CTCTCCTCTT-TTG----AC---TGTTAAT---GT-ATAT--AGTTATTCTTGAACCTG-TTCTGTACAGGAG-----------------------AG---GGCCCTAC---CTA-A---TTCCTTAGCAG-TTT
#=GC SS_cons                        ________________________________>>>>>----->>>>>>>>->>>,,,,,,,,]]----]]]]]]],,,,,,,,,,,,,,<---<<---<-----------<<<<<______________>>>>>------------------------------>>>>,,,,,,,,,,,,,,,,,,,,,,,,,,,,,,,,
#=GC SS_cons_1                      ________________________________________________________________________________________________________________________________________________________________________________________________________
#=GC SS_cons_2                      ::::::::::::::::::::::::::::::::::::::::::::::::::::::::::::::::::::::::::::::::::::::::::::::::::::::::::::::::::::::::::::::::::::::::::::::::::::::::::::::::::::::::::::::::::::::::::::::::::::::::
#=GC SS_cons_3                      ::::::::::::::::::::::::::::::::::::::::::::::::::::::::::::::::::::::::::::::::::::::::::::::::::::::::::::::::::::::::::::::::::::::::::::::::::::::::::::::::::::::::::::::::::::::::::::::::::::::::
#=GC SS_cons_4                      ::::::::::::::::::::::::::::::::::::::::::::::::::::::::::::::::::::::::::::::::::::::::::::::::::::::::::::::::::::::::::::::::::::::::::::::::::::::::::::::::::::::::::::::::::::::::::::::::::::::::
#=GC SS_cons_5                      ::::::::::::::::::::::::::::::::::::::::::::::::::::::::::::::::::::::::::::::::::::::::::::::::::::::::::::::::::::::::::::::::::::::::::::::::::::::::::::::::::::::::::::::::::::::::::::::::::::::::
#=GC SS_cons_6                      ::::::::::::::::::::::::::::::::::::::::::::::::::::::::::::::::::::::::::::::::::::::::::::::::::::::::::::::::::::::::::::::::::::::::::::::::::::::::::::::::::::::::::::::::::::::::::::::::::::::::
#=GC SS_cons_7                      ::::::::::::::::::::::::::::::::::::::::::::::::::::::::::::::::::::::::::::::::::::::::::::::::::::::::::::::::::::::::::::::::::::::::::::::::::::::::::::::::::::::::::::::::::::::::::::::::::::::::
#=GC SS_cons_8                      ::::::::::::::::::::::::::::::::::::::::::::::::::::::::::::::::::::::::::::::::::::::::::::::::::::::::::::::::::::::::::::::::::::::::::::::::::::::::::::::::::::::::::::::::::::::::::::::::::::::::
#=GC SS_cons_9                      ::::::::::::::::::::::::::::::::::::::::::::::::::::::::::::::::::::::::::::::::::::::::::::::::::::::::::::::::::::::::::::::::::::::::::::::::::::::::::::::::::::::::::::::::::::::::::::::::::::::::
#=GC SS_cons_10                     ::::::::::::::::::::::::::::::::::::::::::::::::::::::::::::::::::::::::::::::::::::::::::::::::::::::::::::::::::::::::::::::::::::::::::::::::::::::::::::::::::::::::::::::::::::::::::::::::::::::::
#=GC SS_cons_11                     ::::::::::::::::::::::::::::::::::::::::::::::::::::::::::::::::::::::::::::::::::::::::::::::::::::::::::::::::::::::::::::::::::::::::::::::::::::::::::::::::::::::::::::::::::::::::::::::::::::::::
#=GC SS_cons_12                     ::::::::::::::::::::::::::::::::::::::::::::::::::::::::::::::::::::::::::::::::::::::::::::::::::::::::::::::::::::::::::::::::::::::::::::::::::::::::::::::::::::::::::::::::::::::::::::::::::::::::
#=GC SS_cons_13                     ::::::::::::::::::::::::::::::::::::::::::::::::::::::::::::::::::::::::::::::::::::::::::::::::::::::::::::::::::::::::::::::::::::::::::::::::::::::::::::::::::::::::::::::::::::::::::::::::::::::::
#=GC SS_cons_14                     ::::::::::::::::::::::::::::::::::::::::::::::::::::::::::::::::::::::::::::::::::::::::::::::::::::::::::::::::::::::::::::::::::::::::::::::::::::::::::::::::::::::::::::::::::::::::::::::::::::::::
#=GC SS_cons_15                     ::::::::::::::::::::::::::::::::::::::::::::::::::::::::::::::::::::::::::::::::::::::::::::::::::::::::::::::::::::::::::::::::::::::::::::::::::::::::::::::::::::::::::::::::::::::::::::::::::::::::

hg38_Human/chrX                     CAGCAGGGG---ACCCTTAC-------T-ACTCAAGACC-TCTG--TAC---T-AGGAC-AGTTTATGTGCAC-AATCCTAATTGATTAG--------------------AACTGAGTCTTTT---ATATCAAGGTCCCTG--CAT---CATCTT--TGCTTTACAT-CAAGA-G---GGTGC-T-G---GTTACCT-A-
nomLeu3_Gibbon/chrX                 CAGCAGTGG---ATGACCTC-------T-ACTCAAGA-----------C---C-AGGAT-AGTTAATGTGAAT-CATGGCAATTGATCAC--------------------AACAATGTCTTTC---AGATCAGATCCATTG--TAT---CCTCCT--TGTTTTACAG-CAAG--G---GATAT-T-A---ATTACCT-A-
ponAbe2_Orangutan/chrX              CAGTAGGGG---ACCCTTAC-------T-ACTCAAGACC-TCTG--TAC---T-AGGAC-AGTTTATGTGCAC-AATCCTAATTGATTAG--------------------AACTGAGTCTTTT---ATATTAAGGTCCCTG--CAT---CAGCTT--TGCTTTACAT-CAAGA-G---GGTGC-T-G---GTTACCT-A-
chlSab2_Green_monkey/chrX           CAGCAGGGG---ATCCTTAC-------T-ACTTAAGACC-TCTG--TAC---T-AGGAC-AGTTTATGTGCAC-AATCCTACGTGATTAG--------------------AACTGAGTCTTTT---ATATCATGGTCCCTG--CAT---CATCTT--TGCTTTACAT-CAAGA-G---GGTGC-T-G---GTTACCT-A-
macFas5_Crab-eating_macaque/chrX    CAGCAGGGG---ACCCTTAC-------T-ACTTAAGACC-TCTG--TAC---T-AG-AC-AGTTTATGTGCAC-AATCCTAAGTGATTAG--------------------AACTGAGTCTTTT---ATATCATGGTCCCTG--CAT---CATCTT--TGCTTTACAT-CAGGA-G---GGTGC-T-G---GTTACCT-A-
rheMac3_Rhesus/chrX                 CAGCAGGGG---ACCCTTAC-------T-ACTTAAGACC-TCTG--TAC---T-AGGAC-AGTTTATGTGCAC-AATCCTAAGTGATTAG--------------------AACTGAGTCTTTT---ATATCATGGTCCCTG--CAT---CATCTT--TGCTTTACAT-CAGGT-G---GGTGC-T-G---GTTACCT-A-
papAnu2_Baboon/chrX                 CAGCAGGGG---ACCCTTAC-------T-ACTTAAGACC-TCTG--TAC---T-AGGAC-AGTTTATGTGCAC-AATCCTAAGTGATTAG--------------------AACTGAGTCTTTT---ATATCATGGTCCCTG--CAT---CATCTT--TGCTTTACAT-CAAGA-G---GGTGC-T-G---GTTACCT-A-
calJac3_Marmoset/chrX               CAGCAGGGG---ACCCTTAG-------T-ACACAAGACC-TCTA--TAC---G-AGGAC-CATTTATATGCAC-AATCCTAATTGATTAG--------------------AAGTGAGTCCTTT---ATATCAAGGCCCCTG--TAC---GATCTT--TGCTTTACAT-CAAGA-G---GGTCC-T-G---ATTACCT-A-
susScr3_Pig/chrX                    CAGCAGGGG---ACCCTTTT-------TAACTTAAGAGC-GCTG--CAC---T-GGGAC-ACTCTACCTGTGC-AAACCTAATTGATTAG--------------------ACCTGAGCCTTTT---GTATTAGGAACCCTG--CAT---TAT-------CTTTACAC-CTAAA-A---GGTGC-T-A---ATTGCCT-A-
camFer1_Bactrian_camel/KB018594     CAGCAGGGG---ACCCTTAC-------T-ACTTAAGAAC-TATG--CAC---T-AGGAT-ACCTTATGTGCAC-AAACCTAATTGATTAG--------------------ACATGAGGCTTTT---GTATCAGGAACTCTG--CAT---CAT-------CTTTACAT-CTGAA-A---GGTGC-T-A---ATCACCT-A-
canFam3_Dog/chrX                    TAGCAGGGG---ACCTTTAC-------T-ACTCAGGAGC-TATA--CACT--T-AGGAC-AGTGTATGTATAC-ACTGTTAATTGATTAG---------------------ACTGTGTTTTTT---GTATCAGGAACCCTG--CAC---TATCTT--TACAT----C-TTAAA-A---GGTGT-T-A---ATTACCT-A-
ailMel1_Panda/GL194824.1            TAGCAGGGG---ATCTTTAC-------T-ACTCAAGAAC-TATA--CACT--T-AGGAC-ACTTTATGTGTAC-AATATTAATTGATTAG---------------------ACTGAGCCTTTT---GTATTAGGAACTCTG--CAC---CATCTT--TACATCACCT-TTAAA-A---GGTG-------------GT-A-
vicPac2_Alpaca/KB632711             CAGCAGGGG---ACCCTTAC-------T-ACTTAAGAAC-TATG--CAC---T-AGGAT-ACCTTATGTGCAC-AAACCTAATTGATCAG--------------------ACATGAGGCTTTT---GTATCAGGAACTCTG--CAT---CAT-------CTTTACAT-CTGAA-A---GGTGC-T-A---ATCACCT-A-
odoRosDiv1_Pacific_walrus/KB229612  TAGCAGGGG---ACCTTTA-----------CTAAAGAAC-TATA--TACACTT-AGGAT-ACTTTGTGTGTAC-AATATTAATTGATTAG---------------------ACTGAGCCTTTT---GTATTAGGAACCGTG--CAC---CAT-------CTTTACAT-CTAAA-A---GGTGC-T-A---ATTACCT-A-
saiBol1_Squirrel_monkey/JH378192    CAGCAGGGG---ATCCTTAG-------T-ATACAAAA---CCTG--TAC---G-AGGGC-AGTTTATGTGCAC-AATCCTAATTGATTAG--------------------AAGTGAGTCTTTT---ATATCAAGGTCCCTG--TAC---CATCTT--TGCTTTATAT-CAAGA-G---GGACC-T-G---ATTACCT-A-
orcOrc1_Killer_whale/KB317041       TGGCAGAGG---ACCCTTAC-------T-ACTTAAGAAC-TCTG--CAC---T-AGGAC-ATTTTATGTGCAC-AAACCTAATTGATTAC--------------------GCCTGAGCCTTTT---GTATCAGGAACCCTG--CAC---CAT-------CTTTACTT-CTGAA-A---GGTGC-T-A---ATTATCT-A-
lepWed1_Weddell_seal/KB715187       TAGCAGGGG---ACCTTTA-----------CTAAAGAAC-TATA--CACT--T-AGGAT-ACTTTGTGTGTAC-AATATTAATTGATTAG---------------------ACTGAGCCTTTT---GTATTAGGAACTCTG--CAC---CAT-------CTTTACAT-CTAAA-A---GGTGC-T-A---ATTACCT-A-
felCat8_Cat/chrX                    TAGCAGAGG---ACCCTTAC-------T-ACTCAAGAAC-AATA--CAC---T-AGGAT-ATTTTATGTGTAC-AATATTAATTGGCTAG---------------------ACTGAGCCTTTT---GTATCAGGAACCTTG--CAC---CAT-------CTCTATAT-CTAAA-A---AGTGC-G-A---ATTATCT-A-
cerSim1_White_rhinoceros/JH767841   CAGCCAGGG---ACCTTTAC-------T-ACTCAAGAAC-TCTG--TAC---T-AGGAC-AGTTTACATGCAC-AATCCTAATTGGTTAA--------------------AACTGAACCTTTG---GTATGAAGAACCCTG--CAC---CATCTT--TACTTTACAT-CTGAA-A---GGTGC-T-A---ATTACCT-A-
oryCun2_Rabbit/chrX                 CTG--GGAG---ACCTTTCC-------T-ACTCAAGA---TCTG--CAC---T-AGGAC-AGTTGATATGCGC-AATTTTAATTTATTAG--------------------AATTGAGTCTTTTTAAAAGTCAAAATCCCTGC-CAC---TTTCTT--TGCTTTACAT-CAAGA-G---GGTGCTT-G---ATTACCT-G-
musFur1_Ferret/GL897241             TAA--CGGG---ACCTTTA-----------CTAAAGAAC-TATA--CACA--T-AGGAC-AC--TATGTGTAC-AATATTAATTGATTAG---------------------ACTGAGCCTTTT---GTATTAGGAACTCTG--CAC---CAT-------CTTTACAT-CTAAA-A---GGTGC-T-A---ATTATTG-A-
tupChi1_Chinese_tree_shrew/KB365963 TAGTATGGT---ACCCTTAC-------T-ACTGAAGACC-TCTG--CAC---C-AGG---AGTTTGTGTGCAT-GATCCTGA----TTTG--------------------AACTGAGTCTTTT---ATATTGGGATCCCTG--TAC---CATCTT--TGCTCTACAT-CAAGA-G---GGTGC-T-G---ATTACCT-A-
chiLan1_Chinchilla/JH722051         CAGCATTAG---ATGATCTC-------T-ATTCAGGACT-TCTA--CAT---T-AGGAT-AGTTAACGTGAAT-CATATTAATTG-GCCG--------------------AACTATGTCTTTC---TAATCAAG----CTT--TCC---TTGCTC--TACTTTACAG-CAAG--G---GGTGT-T-A---ATCAGCT-A-
mm10_Mouse/chrX                     CAG---------------------------CCAAAAACC-TCTG--CAC---T-GGAAC-ATTTTATGTGGAT-AATCCTGAC---TAGG--------------------AATTGAGTCTTT-----TCTCAAGGTCCTAA--TAC---TACCCT--TGCTTTATGT-AAAGA-G---GGTGC-T-G---ATTACTT-A-
rn6_Rat/chrX                        CGG---------------------------TTAAAAACCTTCTG--CCC---TGGGGAC-AG---ATGGATAT-ATTTATGGATGAT------------------------CCTGAATCTTT-----TTTCAAGGTCCTAA--TAC---TACCTC--TGCTTTATGT-CAAGA-GT--GTTGC-T-G---ATTACCT-G-
cavPor3_Guinea_pig/scaffold_26      CAGCAGAAA---GTGCCCAC-------T-ACTCAAGAGT-CTTG--CAC---T-TGAAA-AATTCA--TGTAC-AGACACATT---TTCT--------------------AAGCATGTATTA-----TATCAAAACTCTTG--TA------CCTT--TGCTTTAAAG-CA-GA-G---AGAGA-T-G---CTTTCTT-C-
micOch1_Prairie_vole/chrUn_JH996487 CAG---------------------------CTGAAAA-C-TTTG--CAT---G-GGAAC-A-TTGATATAGAC-GATCCTAAT---TAGA--------------------AACTGAACCATT-----TCTCAAGGTCCTTC--CTTGTACAGCCT--TGCTTTACGT-TAAGA-G---GGTGC-T-G---ATTACCT-A-
criGri1_Chinese_hamster/KE381632    CAG---------------------------CTGAAAA----CGG--CAC---T-GGGAC-AGTTTATGTGTAT-AATCCTGAT---TAGG--------------------AACTGAACCCTT-----TCTCAAGGTCCTTG--TAT---AACCTTAATGTATAACAT-TAATA-G---AGTGC-T-G---ATTACCT-A-
conCri1_Star-nosed_mole/JH655896    -AACCAGGG---ACCTTAC-----------CTTTAGAAG-TCTG--CGC---T-GGGGC-GGTTTATGTGCAC-AATCCGACCTGATTTG---------------------AATGGAATTTTT---GTATCTGGAACCCTA--AAG---TCTCT----------------------------------------------
echTel2_Tenrec/JH980401             CAATGGATG---GTTCTTCC-------T-ATTCAAGATC-CTGT--CAC---G-TGAAA-AGTTCATGTG------TCGTATT---TTCT--------------------ACAAATGTCTTG-----CACCAGAACCCCTGTACAC---CCTCTT--TGCTTTAGAG-CAAGT-ACATGCTGC-T-G---TTCACCG-A-
hetGla2_Naked_mole-rat/JH602149     CTGCAGAAA---ATGCCCAC-------C-ACTCAAAACT-CTTT--GAC---T-TGGAA-ACTTCATGTACAC-AAATAAAATT--TTCT--------------------AAGCATGTCTTA-----TATCAGAACTCCTG--TAC---GCTCTT--TGCTTTAAAG-CAGAG-A---GATGC-T-----TTCACCT-A-
chrAsi1_Cape_golden_mole/JH823495   CAGCTGGTA---GTTCCCAC-------T-ATTTAAGACC-CTTT--TAT---C-TGAAA-AGTTCA-------------GAGTT--TTCT--------------------ACAAGCATGTCTT---ACATTAGAATCCTTG--CAC---CCGCCT--TGC-TAAGAG-CAAAG-T---GCTGC-T-G---TTCACCC-A-
#=GC SS_cons                        ,,}}}}}}}---}},,,,,,,,,,,,,,,,,,}}}}}}},,,,,,,,,,,,,,,,,,,<-<<<<<________________________>-------------------->>>>>,,,,,,,,,,,,,,,}}}}}}}},,<--<<<---<-<<<<______________>>>>----->>>>>,,,,,,,,,,,,,,,,,
#=GC SS_cons_1                      ________________________________________________________________________________________________________________________________________________________________________________________________________
#=GC SS_cons_2                      ::::::::::::::::::::::::::::::::::::::::::::::::::::::::::::::::::::::::::::::::::::::::::::::::::::::::::::::::::::::::::::::::::::::::::::::::::::::::::::::::::::::::::::::::::::::::::::::::::::::::
#=GC SS_cons_3                      ::::::::::::::::::::::::::::::::::::::::::::::::::::::::::::::::::::::::::::::::::::::::::::::::::::::::::::::::::::::::::::::::::::::::::::::::::::::::::::::::::::::::::::::::::::::::::::::::::::::::
#=GC SS_cons_4                      ::::::::::::::::::::::::::::::::::::::::::::::::::::::::::::::::::::::::::::::::::::::::::::::::::::::::::::::::::::::::::::::::::::::::::::::::::::::::::::::::::::::::::::::::::::::::::::::::::::::::
#=GC SS_cons_5                      ::::::::::::::::::::::::::::::::::::::::::::::::::::::::::::::::::::::::::::::::::::::::::::::::::::::::::::::::::::::::::::::::::::::::::::::::::::::::::::::::::::::::::::::::::::::::::::::::::::::::
#=GC SS_cons_6                      ::::::::::::::::::::::::::::::::::::::::::<<--<<<__________________>>>>>::::::::::::::::::::::::::::::::::::::::::::::::::::::::::::::::::::::::::::::::::::::::::::::::::::::::::::::::::::::::::::::::
#=GC SS_cons_7                      ::::::::::::::::::::::::::::::::::::::::::::::::::::::::::::::::::::::::::::::::::::::::::::::::::::::::::::::::::::::::::::::::::::::::::::::::::::::::::::::::::::::::::::::::::::::::::::::::::::::::
#=GC SS_cons_8                      ::::::::::::::::::::::::::::::::::::::::::::::::::::::::::::::::::::::::::::::::::::::::::::::::::::::::::::::::::::::::::::::::::::::::::::::::::::::::::::::::::::::::::::::::::::::::::::::::::::::::
#=GC SS_cons_9                      ::::::::::::::::::::::::::::::::::::::::::::::::::::::::::::::::::::::::::::::::::::::::::::::::::::::::::::::::::::::::::::::::::::::::::::::::::::::::::::::::::::::::::::::::::::::::::::::::::::::::
#=GC SS_cons_10                     ::::::::::::::::::::::::::::::::::::::::::::::::::::::::::::::::::::::::::::::::::::::::::::::::::::::::::::::::::::::::::::::::::::::::::::::::::::::::::::::::::::::::::::::::::::::::::::::::::::::::
#=GC SS_cons_11                     ::::::::::::::::::::::::::::::::::::::::::::::::::::::::::::::::::::::::::::::::::::::::::::::::::::::::::::::::::::::::::::::::::::::::::::::::::::::::::::::::::::::::::::::::::::::::::::::::::::::::
#=GC SS_cons_12                     ::::::::::::::::::::::::::::::::::::::::::::::::::::::::::::::::::::::::::::::::::::::::::::::::::::::::::::::::::::::::::::::::::::::::::::::::::::::::::::::::::::::::::::::::::::::::::::::::::::::::
#=GC SS_cons_13                     ::::::::::::::::::::::::::::::::::::::::::::::::::::::::::::::::::::::::::::::::::::::::::::::::::::::::::::::::::::::::::::::::::::::::::::::::::::::::::::::::::::::::::::::::::::::::::::::::::::::::
#=GC SS_cons_14                     ::::::::::::::::::::::::::::::::::::::::::::::::::::::::::::::::::::::::::::::::::::::::::::::::::::::::::::::::::::::::::::::::::::::::::::::::::::::::::::::::::::::::::::::::::::::::::::::::::::::::
#=GC SS_cons_15                     ::::::::::::::::::::::::::::::::::::::::::::::::::::::::::::::::::::::::::::::::::::::::::::::::::::::::::::::::::::::::::::::::::::::::::::::::::::::::::::::::::::::::::::::::::::::::::::::::::::::::

hg38_Human/chrX                     ----ATGCCCCTATGTCTAATGCTT-------CAGTTT-ATACTTCCTAGGT-------------------------------TTTTT---------TC------------ATTG-GGGTTTTTGTAACTCT----T-----------------------------------------------TTGG------TA----
nomLeu3_Gibbon/chrX                 ------------ATGTCTAATGCTT-------CAGTTT-ATACTTCCTGGGT-------------------------------TTTTT---------TC------------ATTG-GGGTTTTTGTAACTCT----T-----------------------------------------------TTGT------TA----
ponAbe2_Orangutan/chrX              ----ATGCCCCTATGTCTAATGCTT-------CAGTTT-ATACTTCCTAGGT-------------------------------TTTTTT--------TC------------ATTG-GGGTTTTTGTAACTCT----T-----------------------------------------------TTGG------TA----
chlSab2_Green_monkey/chrX           ----ATGCCCCTATGTCTAATGCTT-------CAGTTT-ATACTTCCTAGGT-------------------------------TTTTT---------TC------------GTTG-GGGTTTTTGTAACTCT----T-----------------------------------------------TTGG------TA----
macFas5_Crab-eating_macaque/chrX    ----ATGCCCCTATGTCTAATGCTT-------CAGTTT-ATACTTCCTAGGT-------------------------------GTTTT---------TC------------GTTG-GGGTTTTTGTAACTCT----T-----------------------------------------------TTGG------TA----
rheMac3_Rhesus/chrX                 ----ATGCCCCTATGTCTAATGCTT-------CAGTTT-ATACTTCCTAGGT-------------------------------GTTTT---------TC------------GTTG-GGGTTTTTGTAACTCT----T-----------------------------------------------TTGG------TA----
papAnu2_Baboon/chrX                 ----ATGCCCCTATGTCTAATGCTT-------CAGTTT-ATACTTCCTAGGT-------------------------------TTTTC---------TC------------GTTG-GGGTTTTTGTAACTCT----T-----------------------------------------------TTGG------TA----
calJac3_Marmoset/chrX               ----ATGCCCCTATGTCTAATGCTT-------CAGGTT-ATACTACCTAGGT-------------------------------TTGT--------------------------TG-GGGTTTTTGTAACACT----T-----------------------------------------------TTGG------TA----
susScr3_Pig/chrX                    ----AGGCCATTATATCTAATGCTT-------CAAGTT-ATTGCTGCTTCATTTTTTGTTTTGTTTTGTTTT-----------TATTG---------TA------------GTTG-ATGTTTTCTCAACACT----T-----------------------------------------------TTGG------TA----
camFer1_Bactrian_camel/KB018594     ----ATGCCATTATATCTAATGCTT-------CAGGTG-AACGCTTCTTAGT-------------------------------TTTTT---------TCTTGTT-------GTTG-AGGTTTTCTCAACAGT----T-----------------------------------------------TTGG------TA----
canFam3_Dog/chrX                    ----AGGCTCTTATATGTAATGCTT-------TAGGTTAATGCTTCCAA--T-------------------------------TTCTT---------TT------------GTTG-AAGATTTCTCAGCAGT----T-----------------------------------------------CTAG------TG----
ailMel1_Panda/GL194824.1            ----AGGCTCTTATATCTAATTCTT-------CAGGTTAATGCTTCCTAGTT-------------------------------TTTTG---------TT------------GTTG-AGGATTTCTCAGCAGT----T-----------------------------------------------TTGT------TA----
vicPac2_Alpaca/KB632711             ----ATGCCATTATATCTAATGCTT-------CAGGTG-AACGCTTCTTAGT-------------------------------TTTTT---------TCTTGTT-------GTTG-AGGTTTTCTCAACAGT----T-----------------------------------------------TTGG------TA----
odoRosDiv1_Pacific_walrus/KB229612  ----AGGCTCTTATATCTAATGCTT-------CAGGTTAATGCTTCCTAGTT-------------------------------TTTTTGTTTGTTTGTT------------TTTG-AGGGTTTCTCAGCAGT----T-----------------------------------------------CTGG------TA----
saiBol1_Squirrel_monkey/JH378192    ----ATGCCCCTATGTCTAATGCTT-------CAGGTT-ATACTTCCTAGG--------------------------------TTTTT---------TT------------GTTG-GGGTTTTTGTAACACT----T-----------------------------------------------TTGG------TA----
orcOrc1_Killer_whale/KB317041       ----AGGCCATTATATCTAATGCTT-------CAGGTT-AATGCTTCTTAATGGCTTTTGTTTTGTTTTGTTTTGTTT-----GATTG---------TT------------GTTG-AGGTTTCCTCAGCAGT----T-----------------------------------------------TT-G------TA----
lepWed1_Weddell_seal/KB715187       ----AGGCTCTTATATCTAATACTT-------CAGGTTAATGCGTCCTAGTTTTTGTTTGTTT--------------------GTTTG---------TT------------TTTG-AAGGTTTCTCAGCAGT----T-----------------------------------------------CTGG------TA----
felCat8_Cat/chrX                    ----AGGCTCTTATACCTGGTGCTTTCCACACCATACC-ATACAAAGTGCTT-------------------------------TGTTT---------TT------------ATTGTTGGATTTCTCAACAGT----T-----------------------------------------------TTGG------TG----
cerSim1_White_rhinoceros/JH767841   ----AGGCCCTTATATCTAATGTTT-------CAGGTT-AATGCTTCCTAGT-------------------------------GTTTT---------TT------------GTTG-AGGTTTTCTCAACAGT----T-----------------------------------------------TT-G------TA----
oryCun2_Rabbit/chrX                 ----AGGCCCCTATGTCTAATGCTT-------CAGGTT-TTACTTCCTGGTGGTTTTTTTGTTTTTGGTTTTGGTT-------TTTTT---------TG------------GTTG-GGGTTTGGTATCCTAC----TGGTGCT-----------------------------------------TTGG------TA----
musFur1_Ferret/GL897241             ----AGGCTCTTAGATCTAATGTTT-------C----------CTAGTTTTT-------------------------------TGTTG---------TT------------GCTG-AGGATTTCTCAGCAGT----------------------------------------------------CCGG------TA----
tupChi1_Chinese_tree_shrew/KB365963 ----AGACCCTT----------------------------------------------------------------------------------------------------------------------------T-----------------------------------------------CTAG------TA----
chiLan1_Chinchilla/JH722051         ----AGGCCCCT--------------------------------------------------------------------------------------------------------------------------------------------------------------------------------------------
mm10_Mouse/chrX                     ----ATGCCTCTAGGTCTAATGTGT-------CAAGTT-ATACCTCCTAAGTAAATACCTCA---------------------TTATT---------TT------------CATG-TGGAATTTTCAACAAT----T-----------------------------------------------TTTG------TA----
rn6_Rat/chrX                        ----AAGCCTCTGGGTCT---GTGT-------CAGGTT-ATACTTCCTAGTT-------------------------------TATAC---------CC------------CCAT-TGGATTTCTCAACAAT----T-----------------------------------------------TTTG------TA----
cavPor3_Guinea_pig/scaffold_26      ----TAGTATCTGTGTCTAATACTT-------CAGGTT-GTATATTATAGCC-------------------------------TTCCA---------TCTCCA--------GTTA-GGATTTTTTAAACAGT----T-----------------------------------------------TTGG------TA----
micOch1_Prairie_vole/chrUn_JH996487 ----AAGCCTCTGGGTCTAATGTGT-------CAGGTT-ATAATTCCTAGATATTTTGTTGTTTTCT----------------TTTAT---------CA------------TCTG-GGTTTTTCTCACCAGT----T-----------------------------------------------CTTA------TA----
criGri1_Chinese_hamster/KE381632    ----AAGCCTCT--------------------------------------------------------------------------------------------------------------------------------------------------------------------------------------------
conCri1_Star-nosed_mole/JH655896    ------------ATACCTAATGCTT-------CAGGTT-AATGCTTCCTAGC-------------------------------TTTTT---------AT------------CTTG-AGTTTTTCTCAGTAAT----T-----------------------------------------------TTGG------TA----
echTel2_Tenrec/JH980401             ----ATCCCCCTAAGTCTA-----T-------CAACTA-TTACCCCTTGGGATCTCAAAAAAACAGTAACCTTCTGAGCAAACTTATT---------TG------------CCTT-GAGTTTCTCTGGCCCA----G-----------------------------------------------CAGG------TT----
hetGla2_Naked_mole-rat/JH602149     ----GTATCCTTATGTCTAATACCT-------CAGATT-ATATCTTATAACT-------------------------------CCCTA---------CCCCCA--------ATTA-GGATTTTTTAAACAGT----T-----------------------------------------------TTGG------TA----
chrAsi1_Cape_golden_mole/JH823495   ----TCTATTTTATATTTAATGCTT-------CAGAAG-AAGCCTACTAGTT-------------------------------TTGTTA--------TT------------ATTG-TTGAGATTGCCACAGT----T-----------------------------------------------TTTG-------A----
#=GC SS_cons                        ,,,,,}}}}}},{{{{{{{{{{{{{-------{{{{{{-----{{{,,,,,,,,,,,,,,,,,,,,,,,,,,,,,,,,,,,,,,,,,,,,,,,,,,,,<------------<<<<-<<_____>>>>>>>,,,,,,,,,,,,,,,,,,,,,,,,,,,,,,,,,,,,,,,,,,,,,,,,,,,,,,,,,,,,,,,,,,,,,,
#=GC SS_cons_1                      ________________________________________________________________________________________________________________________________________________________________________________________________________
#=GC SS_cons_2                      ::::::::::::::::::::::::::::::::::::::::::::::::::::::::::::::::::::::::::::::::::::::::::::::::::::::::::::::::::::::::::::::::::::::::::::::::::::::::::::::::::::::::::::::::::::::::::::::::::::::::
#=GC SS_cons_3                      ::::::::::::::::::::::::::::::::::::::::::::::::::::::::::::::::::::::::::::::::::::::::::::::::::::::::::::::::::::::::::::::::::::::::::::::::::::::::::::::::::::::::::::::::::::::::::::::::::::::::
#=GC SS_cons_4                      ::::::::::::::::::::::::::::::::::::::::::::::::::::::::::::::::::::::::::::::::::::::::::::::::::::::::::::::::::::::::::::::::::::::::::::::::::::::::::::::::::::::::::::::::::::::::::::::::::::::::
#=GC SS_cons_5                      ::::::::::::::::::::::::::::::::::::::::::::::::::::::::::::::::::::::::::::::::::::::::::::::::::::::::::::::::::::::::::::::::::::::::::::::::::::::::::::::::::::::::::::::::::::::::::::::::::::::::
#=GC SS_cons_6                      ::::::::::::::::::::::::::::::::::::::::::::::::::::::::::::::::::::::::::::::::::::::::::::::::::::::::::::::::::::::::::::::::::::::::::::::::::::::::::::::::::::::::::::::::::::::::::::::::::::::::
#=GC SS_cons_7                      ::::::::::::::::::::::::::::::::::::::::::::::::::::::::::::::::::::::::::::::::::::::::::::::::::::::::::::::::::::::::::::::::::::::::::::::::::::::::::::::::::::::::::::::::::::::::::::::::::::::::
#=GC SS_cons_8                      ::::::::::::::::::::::::::::::::::::::::::::::::::::::::::::::::::::::::::::::::::::::::::::::::::::::::::::::::::::::::::::::::::::::::::::::::::::::::::::::::::::::::::::::::::::::::::::::::::::::::
#=GC SS_cons_9                      ::::::::::::::::::::::::::::::::::::::::::::::::::::::::::::::::::::::::::::::::::::::::::::::::::::::::::::::::::::::::::::::::::::::::::::::::::::::::::::::::::::::::::::::::::::::::::::::::::::::::
#=GC SS_cons_10                     ::::::::::::::::::::::::::::::::::::::::::::::::::::::::::::::::::::::::::::::::::::::::::::::::::::::::::::::::::::::::::::::::::::::::::::::::::::::::::::::::::::::::::::::::::::::::::::::::::::::::
#=GC SS_cons_11                     ::::::::::::::::::::::::::::::::::::::::::::::::::::::::::::::::::::::::::::::::::::::::::::::::::::::::::::::::::::::::::::::::::::::::::::::::::::::::::::::::::::::::::::::::::::::::::::::::::::::::
#=GC SS_cons_12                     ::::::::::::::::::::::::::::::::::::::::::::::::::::::::::::::::::::::::::::::::::::::::::::::::::::::::::::::::::::::::::::::::::::::::::::::::::::::::::::::::::::::::::::::::::::::::::::::::::::::::
#=GC SS_cons_13                     ::::::::::::::::::::::::::::::::::::::::::::::::::::::::::::::::::::::::::::::::::::::::::::::::::::::::::::::::::::::::::::::::::::::::::::::::::::::::::::::::::::::::::::::::::::::::::::::::::::::::
#=GC SS_cons_14                     ::::::::::::::::::::::::::::::::::::::::::::::::::::::::::::::::::::::::::::::::::::::::::::::::::::::::::::::::::::::::::::::::::::::::::::::::::::::::::::::::::::::::::::::::::::::::::::::::::::::::
#=GC SS_cons_15                     ::::::::::::::::::::::::::::::::::::::::::::::::::::::::::::::::::::::::::::::::::::::::::::::::::::::::::::::::::::::::::::::::::::::::::::::::::::::::::::::::::::::::::::::::::::::::::::::::::::::::

hg38_Human/chrX                     -TCCTACCGGTGCTTTGGTAGCCTACTG------------------------------------------------------------AACCCTGT-----C-T----------TTCTTCTTAAGGACATTC--TGAGCATG----TGAGACCTG-AGG-ACTGCAAACAGCT-ATAAGAG-GCT----CCA----A-AT
nomLeu3_Gibbon/chrX                 -TCCTACCAGTGCTTTGGTAGCCTACTG------------------------------------------------------------AACCCTGT-----C-T----------TTCTTCTTAAGGACATTC--TGAGCATG----TGAGACCTG-AGG-ACTGCAAACAGCT-GTAAGAG-GCT----CCA----A-AT
ponAbe2_Orangutan/chrX              -TCCTACCAGTGCTTTGGTAGCCTACTG------------------------------------------------------------AACCCTGT-----C-T----------TTCTTCTTAAGGACATTC--TGAGCATG----TGAGACCTG-AGG-ACTGCAAACAGCT-GTCAGAG-GCT----CCA----A-AT
chlSab2_Green_monkey/chrX           -TCCTACCGGTGCTTTGGTAGCCTACTG------------------------------------------------------------AACCCTGT-----C-T----------TTCTTCTCAAGGACATTC--CGAGCATG----TGAGACCCG-AGG-ACTGCAAACAGCT-GCAAGAG-GCT----TCA----A-AT
macFas5_Crab-eating_macaque/chrX    -TCCTACCGGTGCTTTGGTAGCCTACTG------------------------------------------------------------AACCCTGT-----C-T----------GTCTTCTCAAGGACATTC--TGAGCATG----TGAGACCCG-AGG-ACTGCAAACAGCT-GCAAGAG-GCT----TCA----A-AT
rheMac3_Rhesus/chrX                 -TCCTACCGGTGCTTTGGTAGCCTACTG------------------------------------------------------------AACCCTGT-----C-T----------GTCTTCTCAAGGACATTC--TGAGCATG----TGAGACCCG-AGG-ACTGCAAACAGCT-GCAAGAG-GCT----TCA----A-AT
papAnu2_Baboon/chrX                 -TCCTACCGATGCTTTGGTAGCCTACTG------------------------------------------------------------AACCCTGT-----C-T----------TTCTTCTCAAGGACATTC--TGAGCATG----TGAGACCCG-AGG-ACTGCAAACAGCT-GCAAGAG-GCT----TCA----A-AT
calJac3_Marmoset/chrX               -TCCTACTGGTCCTTTTGGTAGCCTACTG-----------------------------------------------------------AGCCCTGT-----C-T----------TTCTTCTCAAGGGCATTC--TGAGTATG----TGAGACCTG-AAG-ACTGCAAACAGCT-TTAAGAG-GCT----CCA----A-AT
susScr3_Pig/chrX                    -TCTTACTG-------------------------------------------------------------------------------AACCCTGT-----C-T----------TTATTCTCAAGGATATTC--CAAGCAAG----TGAGCCCTG-A-G-ACTGCAAGCAGCT-CTAAGAA-GTT----CCG----C-AT
camFer1_Bactrian_camel/KB018594     -TGTTACTG-------------------------------------------------------------------------------AGCCCTGT-----C-T----------TTCTTCTCAAGGACATTC--CAAGCATG----TGAGACCTG-AGG-ACTGCAAGCAGCT-CTAAGAA-GCT----CCA----CTTT
canFam3_Dog/chrX                    -TCCTCCTG-------------------------------------------------------------------------------AGC----T-----T-T----------ATCTTCTCAAGGAAATTC--CGAGCATG----TGAAACCTG-AGG-ATTCCAAGTAGCT-GTAGCAG--TT----TCA----C-AT
ailMel1_Panda/GL194824.1            -TCCTCCTG-------------------------------------------------------------------------------AGCCCTGT-----C-T----------TTCTTCTCAAGGACATTC--AGAGTATG----TGAAACCTG-AGG-ACTGCAAGTAGCT-GTAAGCA-GCT----TCA----T-AT
vicPac2_Alpaca/KB632711             -TGTTACTG-------------------------------------------------------------------------------AGCCCTGT-----C-T----------TTCTTCTCAAGGACATTC--CAAGCATG----TGAGACCTG-AGG-ACTGCAAGCAGCT-CTAAGAA-GCT----CCA----CTTT
odoRosDiv1_Pacific_walrus/KB229612  -TCCTCCTG-------------------------------------------------------------------------------AGCCCTGT-----C-T----------TTCTTCTCAAGGACATTC--AGAGCATG----TGAAGCCTG-AGG-ACTGCAAGTAGGT-GTAAGCA-GCT----TCA----C-AT
saiBol1_Squirrel_monkey/JH378192    -TTCTACTGGTGCTTTTGGTAGCCTACTG-----------------------------------------------------------AGCCCTGT-----C-T----------TTCTTCTCAAGGACATTC--TGAGTATG----TGAGACCTG-AAG-ACTGCAAACATCT-TTAAGAG-GCT----CCA----A-AT
orcOrc1_Killer_whale/KB317041       -TCTTACTG-------------------------------------------------------------------------------AGCCCTGT-----C-T----------TTCTTCTCAAGGACATTC--TGAGCATG----TGAGACCTG-AGGAACTGCAAGCAGCT-TTAAGAA-GCT----CTA----C-AT
lepWed1_Weddell_seal/KB715187       -ACCTCCTG-------------------------------------------------------------------------------AGCCCTGT-----C-T----------TTCTTCTCAAGGACATTC--AGAGCATG----TGAAACCTG-AGG-ACTGCAAGTAGGT-GTAAGCA-GCT----TCA----C-AT
felCat8_Cat/chrX                    -TCTTCCTG-------------------------------------------------------------------------------AGTCCTGT-----C-T----------TTCTTCTCAAGGACGTTC--TGAGCATG----TGAAACCTG-AGG-ACTGCAAGTAGCT-CTAAGCA-GCT----TCA----C-AT
cerSim1_White_rhinoceros/JH767841   -TCCTCCTG-------------------------------------------------------------------------------AGCCCTGT-----C-T----------TTCTTCTTAAGGACATT---TGAGCACG----TGAGACCTG-AGG-ACTGCAGGCAGCT-CTAAGAA-GCT----CTA----C-AT
oryCun2_Rabbit/chrX                 -GACTGCTG-------------------------------------------------------------------------------AGGTCCAT-----C-T----------TTCTTCTCAGGGTCATTCC-CAACTATG----TGAGACCTG-AGG-ACTGAGAGCAGCT-GCAAGAG-ACC----TCA----A-GT
musFur1_Ferret/GL897241             -CACTCCTG-------------------------------------------------------------------------------AGACCCAT-----C-T----------TTCTTCTCAAGGACATTC--AGAGCA-------------TG-AAG-ACTACAAGTAGCT-GTAAGCA-GCT----TCA----C-AT
tupChi1_Chinese_tree_shrew/KB365963 -GTCTTCTG-------------------------------------------------------------------------------AACCCTGT-----C-T----------TTCTTCTTAAGGATATTCTGAGAGCTTG----TGAGGCCTG-AAG-ACTGCAATAAGTT-GTAAGAG-GCT----CCA----A-AT
chiLan1_Chinchilla/JH722051         ---------------------------------------------------------------------------------------------TAT-----C-T----------TTTTTGTGAAGGACATTC--TGAGTATG----TGAAACTTG-AGG-ACTGCATACAGCT-AGG-GAG-TCT----CCA----A-AT
mm10_Mouse/chrX                     -GTCTAATGAT-----------------------------------------------------------------------------AGCCTTGT-----A-T----------TTCTTCACAGGGACAAACAATCCCTATG----TGAGACTCA-AGG-ACTGCCAGCAGCC-TATACAG--------CTA----C-AT
rn6_Rat/chrX                        -GTCTAATGAG-----------------------------------------------------------------------------AGCCTTGC-----C-T----------TTCTTCACAGGAACAATC--CTGATGTGACACTCAGACAGA-CAG-ACTGCCAGCGGCT-GATACAG-GCT----ACATTCCA-TT
cavPor3_Guinea_pig/scaffold_26      -GTTTACTG-------------------------------------------------------------------------------AACTTTATTAT--C-T----------TTTTTGTCAAGGACATTC--TAAGCATG----TGAAACCTG-AGG-ACTATGGACAGCT-AGGCAAG-ACT----CCA----A-AT
micOch1_Prairie_vole/chrUn_JH996487 -GTCTAATAAA-----------------------------------------------------------------------------AGCCTTGT-----C-T----------TTCTTCACAAAGATAATT--GCGGCAGA----CG----TCA-AGG-ACTGCCAGCAGCT-GATACGG-GCTTCATTCA----A-AT
criGri1_Chinese_hamster/KE381632    -----------------------------------------------------------------------------------------------T-----C-T----------TTCTTCACAGGGACCATC--CCAGCA------TGGGACTCA-AGG-ACTGATGGCAGCT-GACACAG-GCTTCATTCA----A-AT
conCri1_Star-nosed_mole/JH655896    -TCTTACTGAA---------------------------------------------------------------------------------CTGT-----C-T----------TTCTTCTCAAGGACATTC--TCAA--------------GTG-AGG-ACTGCAAACAGCT-CTATGAATGTC----CCA----C-AT
echTel2_Tenrec/JH980401             -ATCTTGTAAATCACTCTTATTTGACTG------------------------------------------------------------AGTCCTGT-----T-T----------TCCTTCTTAAGGATGCTC--CGAGCACG----TGCGACGT----G-ACTGCAAACTGCT-CTGAAAG--CT----GCG----A-AT
hetGla2_Naked_mole-rat/JH602149     -GTTTACTG-------------------------------------------------------------------------------AACTTTAT-----C-T----------TTTTTCTCAAGGACATTC--TGGGCATG----TGAAACTT---GG-ACTGCACACAGCT-ATGGGAG-GCT----CCA----A-AT
chrAsi1_Cape_golden_mole/JH823495   -TCTTACTGATGCTGTAATATCTTACTA------------------------------------------------------------AGCCCTGT-----T-T----------TCCTTCCCAAGATCATCC----AACATT----TGAGACCTG-AAG-ACTGCAAGCTGCT-CTAAGGA-GCT----CCA----C-AT
#=GC SS_cons                        ,,,,,,,,{-------------------------------------------------------------------------------{{{{{{{{-----{-{----------{{--------{{---{{{--{{--{{{{----{{{{-{{,,,,,,,,((((((((,<<<-<_________________________
#=GC SS_cons_1                      __________________________________________________________________________________________________________________________________________________________>->>>->:::::::::::::::::::::::::::::::::::::::
#=GC SS_cons_2                      ::::::::::::::::::::::::::::::::::::::::::::::::::::::::::::::::::::::::::::::::::::::::::::::::::::::::::::::::::::::::::::::::::::::::::::::::::::::::::::::::::::::::::::::::::::::::::::::::::::::::
#=GC SS_cons_3                      ::::::::::::::::::::::::::::::::::::::::::::::::::::::::::::::::::::::::::::::::::::::::::::::::::::::::::::::::::::::::::::::::::::::::::::::::::::::::::::::::::::::::::::::::::::::::::::::::::::::::
#=GC SS_cons_4                      ::::::::::::::::::::::::::::::::::::::::::::::::::::::::::::::::::::::::::::::::::::::::::::::::::::::::::::::::::::::::::::::::::::::::::::::::::::::::::::::::::::::::::::::::::::::::::::::::::::::::
#=GC SS_cons_5                      ::::::::::::::::::::::::::::::::::::::::::::::::::::::::::::::::::::::::::::::::::::::::::::::::::::::::::::::::::::::::::::::::::::::::::::::::::::::::::::::::::::::::::::::::::::::::::::::::::::::::
#=GC SS_cons_6                      ::::::::::::::::::::::::::::::::::::::::::::::::::::::::::::::::::::::::::::::::::::::::::::::::::::::::::::::::::::::::::::::::::::::::::::::::::::::::::::::::::::::::::::::::::::::::::::::::::::::::
#=GC SS_cons_7                      ::::::::::::::::::::::::::::::::::::::::::::::::::::::::::::::::::::::::::::::::::::::::::::::::::::::::::::::::::::::::::::::::::::::::::::::::::::::::::::::::::::::::::::::::<<<<<-<_________________
#=GC SS_cons_8                      ::::::::::::::::::::::::::::::::::::::::::::::::::::::::::::::::::::::::::::::::::::::::::::::::::::::::::::::::::::::::::::::::::::::::::::::::::::::::::::::::::::::::::::::::::::::::::::::::::::::::
#=GC SS_cons_9                      ::::::::::::::::::::::::::::::::::::::::::::::::::::::::::::::::::::::::::::::::::::::::::::::::::::::::::::::::::::::::::::::::::::::::::::::::::::::::::::::::::::::::::::::::::::::::::::::::::::::::
#=GC SS_cons_10                     ::::::::::::::::::::::::::::::::::::::::::::::::::::::::::::::::::::::::::::::::::::::::::::::::::::::::::::::::::::::::::::::::::::::::::::::::::::::::::::::::::::::::::::::::::::::::::::::::::::::::
#=GC SS_cons_11                     ::::::::::::::::::::::::::::::::::::::::::::::::::::::::::::::::::::::::::::::::::::::::::::::::::::::::::::::::::::::::::::::::::::::::::::::::::::::::::::::::::::::::::::::::::::::::::::::::::::::::
#=GC SS_cons_12                     ::::::::::::::::::::::::::::::::::::::::::::::::::::::::::::::::::::::::::::::::::::::::::::::::::::::::::::::::::::::::::::::::::::::::::::::::::::::::::::::::::::::::::::::::::::::::::::::::::::::::
#=GC SS_cons_13                     ::::::::::::::::::::::::::::::::::::::::::::::::::::::::::::::::::::::::::::::::::::::::::::::::::::::::::::::::::::::::::::::::::::::::::::::::::::::::::::::::::::::::::::::::::::::::::::::::::::::::
#=GC SS_cons_14                     ::::::::::::::::::::::::::::::::::::::::::::::::::::::::::::::::::::::::::::::::::::::::::::::::::::::::::::::::::::::::::::::::::::::::::::::::::::::::::::::::::::::::::::::::::::::::::::::::::::::::
#=GC SS_cons_15                     ::::::::::::::::::::::::::::::::::::::::::::::::::::::::::::::::::::::::::::::::::::::::::::::::::::::::::::::::::::::::::::::::::::::::::::::::::::::::::::::::::::::::::::::::::::::::::::::::::::::::

hg38_Human/chrX                     TAATCATATCT-TTCCCTTTGAGAATCTGGCCAAGC-TCCAGCTAATC--TACTTGGATG-------GGTTGCC-AGC-TATCTG-GAG----AAA-----------A------AGGTAG----TTTG-GGGAA-TTTATT---GTT-GTA-----GTGCT--TCTGTCTATGGTTGAACTCAACCACTAGTTGCCCATT
nomLeu3_Gibbon/chrX                 TCAGCATATCT-TTC-----GAGAATCTGGCCAAGC-TCCAGCTAATC--TACTTGGATG-------GGTTGCC-AGC-TATCTG-GAG----AAA-----------A------AGGTAG----TTTG-GGGAA-TTTATT---GTT-GTA-----AGGCT--TCTGTCTATGGTTGAATTCAACCACTAGTTGCCCATT
ponAbe2_Orangutan/chrX              TCAGCATATCT-TTCCTTTTGAGAATCTGGCCAAGC-TCCAGCTAATC--TACTTGGATG-------GGTTGCC-AGC-TATCTG-GAG----AAA-----------A------AGGTAG----TTTG-GGGAA-TTTATT---GTT-GTA-----GGGCT--TCTGTCTATGATTGAATTCAACCACTAGTTGCCCATT
chlSab2_Green_monkey/chrX           TCAGCATATCA-TTCCTTTTGAGAATCTGGCCAAGC-TCCAGCAAATC--TACTTGGATG-------GGTTGCC-AGC-CACCTG-GAG----AAA-----------A------AGGTAG----TTCG-GGGAA-TTTATT---GTT-GTA-----GGGCT--TCTGTCTATGGTTGAACTCAACCACTAGTTGCCCATT
macFas5_Crab-eating_macaque/chrX    TCAGCATATCG-TTCCTTTTGAGAATCTGGCCAAGC-TCCAGCAAATC--TACTTGGATG-------GGTTGCC-AGC-CACCTG-GAG----AAA-----------A------AGGTAG----TTCG-GGGAA-TTTATT---GTT-GTA-----GGGCT--TCTGTCTATGGTTGAACTCAACCACTAGTTGCCCATT
rheMac3_Rhesus/chrX                 TCAGCATATCG-TTCCTTTTGAGAATCTGGCCAAGC-TCCAGCAAATC--TACTTGGATG-------GGTTGCC-AGC-CACCTG-GAG----AAA-----------A------AGGTAG----TTCG-GGGAA-TTTATT---GTT-GTA-----GGGCT--TCTGTCTATGGTTGAACTCAACCACTAGTTGCCCATT
papAnu2_Baboon/chrX                 TCAGCATATCG-TTCCTTTTGAGAATCTGGCCAAGC-TCCAGCAAATC--TACTTGGATG-------GGTTGCC-AGC-CACCTG-GAG----AAG-----------A------AGGTAG----TTCA-GGGAA-TTTATT---GTT-GTA-----GGGCT--TCTGTCTATGGTTGAACTCAACCACTAGTTGCCCATT
calJac3_Marmoset/chrX               TCAGCAGATCC-TTCCCTTTGAGAATCTGGCCAAGC-TCCAGCTAATC--TACCTGGATG-------GGTTGCC-CAC-CACCTG-GAG----AAA-----------G------AGGTAC----TTTG-GGGAA-TTTATT---GTT-GTA-----GGGCT--TCTGTCTGTAGTTGAACTCAACCAGTAGTTGCCCATT
susScr3_Pig/chrX                    TGATCAGGTCT-TCCCTTTTGAGAATCTGGATAAGC-TCCAACCAATC--TAAAAGGATG-------GTTTGCA-GAC-TGTCTG-GAG----AAA-----------A------AGGTAATTTATTTG-GGGAG-CCCAGT---GTT-GTA-----TGAAT--TCTCTTTATAGTTTAATTTTACTACTGGCCACTCACT
camFer1_Bactrian_camel/KB018594     TCAGCAGGTCT-TTCCTTTTGAGAATCTGGATAAGC-TCCAAACAATCT-TAAGAGGATG-------GCTTGCA-CAC-TACCTG-GAG----AAA-----------AA-----AGGTAG----TTTA-GGGAG-CTCGTT---GT----G-----TGAAT--TCTGTTTATAGTTTAATTTAATCACTAGTTGCTCATT
canFam3_Dog/chrX                    TCAGCAGATCT-TTCTTTTTGAGAATTTGGATAAGCTTCCAAATAATTTTTAAGATGATG-------GCTTTCA-GAC-CACCTG-GAA----AAA-----------AA-----AGATAG----TTTG-GGAAG-CTCATC---ATT-GTG-----GGAAT--TCCGTCTCAAACACAGTTTAACTACTAGTTGCTAATT
ailMel1_Panda/GL194824.1            TCAGCATATCT-TTCTTTTTGAGAATATGGATAAGC-TCCAAATAATCTTTAAAATGATG-------GCTTTCA-GGC-CACCTG-GAA----AAA-----------AAAA---AGGTAG----TTTG-GGGAG-CTCATC---ATT-GTG-----GGAAT--TCTGTCTACGGTTTAATTTAACTACTAGTTGCTAATT
vicPac2_Alpaca/KB632711             TCAGCAGGTCT-TTCCTTTTGAGAATCTGGATAAGC-TCCAAACAATCT-TAAGAGGATG-------GCTTGCA-CAC-TACCTG-GAG----AAA-----------A------AGGTAG----TTTA-GGGAG-CTCATT---GTT-GTG-----TGAAT--TCTGTTTATAGTTTAATTTAATCACTAGTTGCTCATT
odoRosDiv1_Pacific_walrus/KB229612  TCAGCAGATCT-TTCTTTTTGAGAATCTGGATAAGC-TCCAAATAATCTTTAAAATGATG-------GCTATCA-AGC-CACCTG-GAA----AAA-----------AAAA---AGGTAG----TTTG-G-GAG-CTCATC---ATT-GTG-----GGAAT--TCTGTCTATTGTTTAATTTAACTACTAGTTGCTAATT
saiBol1_Squirrel_monkey/JH378192    TCAGCAGATCT-TTCCCTTTGAGAATCTGGG-AAGC-TCCAGCTAATC--TACCTGAATG-------GGTTGCT-GGC-CACCTG-GAG----AAA-----------A------AGGTAC----TTTG-GGGAA-TTTATG---GTT-GTA-----GGGCT--TCTGTCTATGGCTGAACTCAACCACTAGTTGCCCATT
orcOrc1_Killer_whale/KB317041       TCAACAAGTCT-TTCCTTTTAAGAATCTGGATAAGC-TCCAACCAATC--TAAGAGGATG-------GCTTGCC-GGC-TCCCTG-GAG----AAA-----------A------AGGTAG----TGTA-AGGAG-CTTATT---ATT-GTG-----TGAAT--TCTGTCTATAGTTTAATTTAACCCCTAGTTACTCATT
lepWed1_Weddell_seal/KB715187       TCAGCAGATCT-TTCTTTTTGAGAATCTGGATAAGC-TCCAAATATT---TAAAATGATG-------GCTATCA-AGC-CACCTG-GGGGA--AAA-----------A------AGGTAG----TTTG-GGGAG-CTCATC---GTT-GTG-----GGAAT--TCTGTCTATTGTTTAATTTAACTACTAGTTGCTAATT
felCat8_Cat/chrX                    TCAGCAGATCT-TTCCTTTTGAGAATCTGGATAAAC-TCCAAATAATC--TAAGATGATG-------GCTTGCA-GGC-CACCTG-GAA----AAA-----------AAAAAAAAGGTAG----TTTG-GGGAG-CTCATC---ATT-ATG-----GGAAT--TCTGTCTAAGGTTTAATTTAATGACTAATTGCTAATT
cerSim1_White_rhinoceros/JH767841   TGATCAGATCT-TTCCTTTTGAGAATCTGGATAAGC-TCCAACTAGTC--AAAGAGGATG-------GCTTGCA-GGC-CACCTG-GAG----AAA-----------A------AGGTAG----TTTG-GGGAG-CTCATG---CTT-GTG-----GGAAC--TCTGTCTAAAGTTTAATTTAACCACTAGTTGCTCATT
oryCun2_Rabbit/chrX                 TCAGCAGATCT-TTACTTTTGAGACTCCAGACCAGT-TCCAACTATTC--TAAGTGGATG-------GCTTGCA-AGT-TGCCTG-GAG----AAA-----------A------AGGTAG-----TTG-CCAAG-CTTACC---CTT-GTG-----GGACT--TTTGTCTATGATGCAATTCAACTATTGATGACCCATT
musFur1_Ferret/GL897241             ACAGCAGATTT-TTCTTTTTGAGACTCTGGATAAGC-TCCAAATAATCTTTAAAATGATG-------GCTATCA-TGC-CACCCGAGAG----AAA-----------A------AGATAA----TTTG-GAGAG-CTCATC---ATT-GTG-----GGAAT--TCTGTCTATGGTTTAATTTAACTACTAGTTGCTAATT
tupChi1_Chinese_tree_shrew/KB365963 TCAACAGATCT-TTCTTTTTGAGAATCTGGATAAGC-TCCAGCTAATC--TAACTGGATGGACTGAAGGTTGCA-ATC-TAACTG-GAC----AAA-----------A------AGGTAG----TGTG-GGCAT-CTTATC---ATT-GTG-----GGACT--TTTGTCTATGGGTTAACACAGCTACCAATTGCACATC
chiLan1_Chinchilla/JH722051         TCAGCAG--TT-TTCCTTTTGAGATT-TGGACAAGA-TTCAGCTAATC---------------------TTGCA-AGC-CACCTG-GAG----AAA-----------C------AGTTAG----TTTG-AAGAA-TTTATT---GTC-GTT-----AGATT--TTT----ATGATTCAGCTCAACCATTAGTTACCCACT
mm10_Mouse/chrX                     TA-------CA-TCTCAGCAGAACTTCTCTTCAAGT-CCTCGCTACTC--TGAACAAAAA-------GCTTACA-GGC-CACATG-GAG----AAA-----------AAA----AGGTAC----TTTG-GAGAA-TTTGCT---ATT-TGG-----GGGTT--TCTATCTATGATTTAACACAACTGCTGGTTACTACAT
rn6_Rat/chrX                        CCAGCAGCTCT-TCCCTTC-------------AAGC-CCTAGCTAATC--TGAAGAAAAA-------GCTTACA-GGC-CACACA-GAGGGGAAAA-----------A------AGGTAC----TTTG-AAGAA-TTCCCT---TTT-GGG-----GAGTT--TCTGTCTTCTATTTAACACAACTGCTGGTTACTACAT
cavPor3_Guinea_pig/scaffold_26      TC---AGATTT-TTCCTTTTGAGAATTTGGACAAGA-TTCAGCTACTC---------------------TTGCA-GGC-CATCTG-GAG----AAA-----------C------AGGTAG----TTTG-AAGAC-CCTATT---GCTATTA-----GATTT--CCTGTCTATGAGTTAGATCAATCACTGGTTATACTTT
micOch1_Prairie_vole/chrUn_JH996487 CCAGCAGCGCT-CTCCTTTCGAGACTCTGGACACGC-TCTAGCTAATC--TGAGCAAATA-------ACATGCA-GGC-CACATG-AAG----AAA-----------A------GGGTAC----TTGG-GAGAA-GTTCCT---ATT-CTT-----GGGGT--TCTGTCTCTATTTAAACAGAACTGCTGGATACCACAT
criGri1_Chinese_hamster/KE381632    TCAGCACATTTTTTCCTTTTGAGCCTCCGGACAAGC-TCTAGCCAACC--TCAGCAAATA-------ATTTGCATGGC-CATATG-GAG----AAA-----------A------AGGTAC----TTTG-GAGAA-GTGCCT---ATT-CTT-----GAATT--TCTGTCTCAGGATTAACACAACTGTTGGATACTACAT
conCri1_Star-nosed_mole/JH655896    TTAGCAGATCT-TTCATTTTGAAAATCTGGATAATC-GCCAGTTAATC--TAAGAGGATG-------ACTTGCA-GTC-CACCTG-CAG----AAA-----------AA-----AGGTAG----CTTG-TGGAG-CTTGTT---TTT-GGG-----GGGAT--TTCACTTATAGTTTAATCCAGCCACTAGTTGCCCACT
echTel2_Tenrec/JH980401             CCAGAACATC-----CTTCTGAGCATCTGTGCACCC-TCCTGCTGATA--GGAAGAGCTG-------GTTTGAA-GAC-CACCTG-AAG----ACA-----------A------AGGTAGCG--CTTT-TGGAG-TTAATT---ATT-GCG-----GCCCT--TACGTGTGCGGTTTAGCACT-TTAAAAGAGCTGTTTT
hetGla2_Naked_mole-rat/JH602149     TCAGCAAATTT-TTCCTTTTGAGATTTTGGACAAGA-TCCAGCTAATC---------------------TTGCA-GGC-CACCTG-GAG----AAG-----------C------AGGTAG----TTTG-AAGAA-CTT-TT---GTC-CTT-----AGACT--TCTACCTATGATTTACCTCAACCATTATTTACCCATT
chrAsi1_Cape_golden_mole/JH823495   CTAGCAGATCA-TTCCTTTTGAGAATCTGCCCACAC-TTGAACTAATC--TAAAAAGATG-------ATGTGCA-GAC-CACCTT-GTG----AAA------------------AGGTAG----CTTG-GGAAG-CTAATT---GTT-GTG-----GAAAT--TTGTGCT-------ATCTCTATGGGTCAGAACTGACT
#=GC SS_cons                        _>>>>,,,,,,,,<<<<<<<<-----<<<<________>>>>-------->>>>>>>>,,,,,,,,,)))))))-),[-[-[[[[-[((----(((-----------(------(<<<<<-----<<<-<<<<<-<<___________________________________>>>>>-->>>>>>>>>>,,,,,,,<<<<
#=GC SS_cons_1                      ::::::::::::::::::::::::::::::::::::::::::::::::::::::::::::::::::::::::::::::::::::::::::::::::::::::::::::::::::::::::::::::::::::::::::::::::::::::::::::::::::::::::::::::::::::::::::::::::::::::::
#=GC SS_cons_2                      ::::::::::::::::::::::::::::::::::::::::::::::::::::::::::::::::::::::::::::::::::::::::::::::::::::::::::::::::::::::::::::::::::::::::::::::::::::::::::::::::::::::::::::::::::::::::::::::::::::::::
#=GC SS_cons_3                      ::::::::::::::::::::::::::::::::::::::::::::::::::::::::::::::::::::::::::::::::::::::::::::::::::::::::::::::::::::::::::::::::::::::::::::::::::::::::::::::::::::::::::::::::::::::::::::::::::::::::
#=GC SS_cons_4                      ::::::::::::::::::::::::::::::::::::::::::::::::::::::::::::::::::::::::::::::::::::::::::::::::::::::::::::::::::::::::::::::::::::::::::::::::::::::::::::::::::::::::::::::::::::::::::::::::::::::::
#=GC SS_cons_5                      ::::::::::::::::::::::::::::::::::::::::::::::::::::::::::::::::::::::::::::::::::::::::::::::::::::::::::::::::::::::::::::::::::::::::::::::::::::::::::::::::::::::::::::::::::::::::::::::::::::::::
#=GC SS_cons_6                      ::::::::::::::::::::::::::::::::::::::::::::::::::::::::::::::::::::::::::::::::::::::::::::::::::::::::::::::::::::::::::::::::::::::::::::::::::::::::::::::::::::::::::::::::::::::::::::::::::::::::
#=GC SS_cons_7                      ________________________________________________________________________________________________________________________________________________________________________________________________________
#=GC SS_cons_8                      :::::::::::::::::::::::::::::::<<<<<____________________________________________________________________________________________________________________________________________________________________
#=GC SS_cons_9                      ::::::::::::::::::::::::::::::::::::::::::::::::::::::::::::::::::::::::::::::::::::::::::::::::::::::::::::::::::::::::::::::::::::::::::::::::::::::::::::::::<--<<<<<<<______________________________
#=GC SS_cons_10                     ::::::::::::::::::::::::::::::::::::::::::::::::::::::::::::::::::::::::::::::::::::::::::::::::::::::::::::::::::::::::::::::::::::::::::::::::::::::::::::::::::::::::::::::::::::::::::::::::::::::::
#=GC SS_cons_11                     ::::::::::::::::::::::::::::::::::::::::::::::::::::::::::::::::::::::::::::::::::::::::::::::::::::::::::::::::::::::::::::::::::::::::::::::::::::::::::::::::::::::::::::::::::::::::::::::::::::::::
#=GC SS_cons_12                     ::::::::::::::::::::::::::::::::::::::::::::::::::::::::::::::::::::::::::::::::::::::::::::::::::::::::::::::::::::::::::::::::::::::::::::::::::::::::::::::::::::::::::::::::::::::::::::::::::::::::
#=GC SS_cons_13                     ::::::::::::::::::::::::::::::::::::::::::::::::::::::::::::::::::::::::::::::::::::::::::::::::::::::::::::::::::::::::::::::::::::::::::::::::::::::::::::::::::::::::::::::::::::::::::::::::::::::::
#=GC SS_cons_14                     ::::::::::::::::::::::::::::::::::::::::::::::::::::::::::::::::::::::::::::::::::::::::::::::::::::::::::::::::::::::::::::::::::::::::::::::::::::::::::::::::::::::::::::::::::::::::::::::::::::::::
#=GC SS_cons_15                     ::::::::::::::::::::::::::::::::::::::::::::::::::::::::::::::::::::::::::::::::::::::::::::::::::::::::::::::::::::::::::::::::::::::::::::::::::::::::::::::::::::::::::::::::::::::::::::::::::::::::

hg38_Human/chrX                     A------GAACAGACTT-TCCCAGTGTACT----GCATTTCAA----------------TA----------CTT-------TTT---CTTTTAT----------------CTCTTTT-CAGATCT-TCCTCAGAAG----AATAGGCTTG-TTGTTT--TACAGTGTTAGTGATCCATTCCCTTTGACGAT-CCCTAGGT
nomLeu3_Gibbon/chrX                 A------GGACAGACTT-TCCCAGTGTACT----CCATTTCAA----------------TA----------CTT-------TTC---CTTTTAT----------------CTCTTTT-CAGATCT-TCCTCAG-AG----AACAGGCTTG-TTGCTT--TACAGTGTTAGCGATCCATTCCCTTTGACGAT-CCCTAGGT
ponAbe2_Orangutan/chrX              A------GAACAGACTT-TCCCAGTGTACT----GCATTTCAA----------------TA----------CTT-------TTT---CTTTTAT----------------CTCTTTT-CAGATCT-TCCTCAGAAG----AATAGGCTTG-TTGCTT--TACAGTGTTAGTGATCCATTCCCTTTGACGAT-CCCTAGGT
chlSab2_Green_monkey/chrX           A------GGAGAGACTT-TCCTGGTGTACT----CCATTTCAA----------------TA----------CTT--------TT---CTTTTAT----------------CTCTTTTTCAGATCT-TCCTCAGAAG----AATAGGCTTG-TTGCTT--TACAGTGTTAGTGATCCATTCCCTTTGACGAT-CCCTAGGT
macFas5_Crab-eating_macaque/chrX    A------GGAGAGACTT-TCCCAGTGTACT----CCATTTCAA----------------TA----------CTT--------TT---CTTTTAT----------------CTCTTTTTCAGATCT-TCCTCAGAAG----AATAGGCTTG-TTGCTT--TACAGTGTTAGTGATCCATTCCCTTTGACGAT-CCCTAGGT
rheMac3_Rhesus/chrX                 A------GGAGAGACTT-TCCCAGTGTACT----CCATTTCAA----------------TA----------CTT--------TT---CTTTTAT----------------CTCTTTTTCAGATCT-TCCTCAGAAG----AATAGGCTTG-TTGCTT--TACAGTGTTAGTGATCCATTCCCTTTGACGAT-CCCTAGGT
papAnu2_Baboon/chrX                 A------GGAGAGACTT-TCCCAGTGTACT----CCATTTCAA----------------TA----------CTT--------TT---CTTTTAT----------------CTCTTTTTCAGATCT-TCCTCAGAAG----AATAGGCTTG-TTGCTT--TACAGTGTTAGTGATCCATTCCCTTTGACGAT-CCCTAGGT
calJac3_Marmoset/chrX               C------AGACAGACTT-TCCCAGTGTACT----ACATTTCAA----------------TA----------CTT-------TTT---CTTTTGT----------------CTCTTTTTCAGATCT-TCCTCAGAAG----AATAGGCTTG-TTGCTTTATACAGTGTTAGTGACCCATTCCCTTTGACGAT-CCCTAGGT
susScr3_Pig/chrX                    G--------GGACACTT-TCCTAGTGTATTGATTGCATTTTGG----------------TA----------ATTTATTTATTTA---TTTTTAT----------------TTCTTCTCCAGATCT-TCCTCAGAAG----AATAGGCTTG-TTGCCT--TACAGTGTTAGTGACTCATTCCCTTTGATGAT-CCTTAGGT
camFer1_Bactrian_camel/KB018594     G------AGACAGACTT-TCACAATATACT----GCATTTCAG----------------TA----------ATTTATT---TTT---CTTTTAT----------------CTCTTCTCCAGATCT-TCCTCAGAAG----AATAGGCTTG-TTGCTT--TACAGTGTTAGTGACCCATTCCCTTTGACGATTCCCTAGGT
canFam3_Dog/chrX                    G------GGAGAGACTT-TCCTGGTGTTCT----GCATTTCAG----------------TA----------ACTTATT---TTT---CTTTGAT----------------CTCTTCTCCAGATGT-TCCTCAGAAG----AATAGGCTTG-TTGCTC--TACAGTGTTAGTGACCCGTTCCCTTTGACGAT-CCCTAGGT
ailMel1_Panda/GL194824.1            TG-----GGACAGACTT-TCCTAGTGTTCT----GCATTTCAG----------------TA----------ACTTATT---TTT---CTTTGCT----------------CTCTTTTCCAGATCT-TCCTCGGAGG----AATAGGCTTG-TTGCTC--TACGGTGTTAGTGACCCGTTCCCTTTGACGAT-CCCTAGGT
vicPac2_Alpaca/KB632711             G------AGACAGACTT-TCACAATATACT----GCATTTCAG----------------TA----------ATTTATT---TTT---CTTTTAT----------------CTCTTCTCCAGATCT-TCCTCAGAAG----AATAGGCTTG-TTGCTT--TACAGTGTTAGTGACCCATTCCCTTTGACGATTCCCTGGGT
odoRosDiv1_Pacific_walrus/KB229612  G------GGACAGACTT-TCCCAGTGTTCT----GCATTTCAG----------------TA----------ACTTACT---TTT---CTTTGAT----------------CTCTTCTCCAGATCT-TCCTCAGAAG----AATAGGCTTG-TTGCTC--TATAGTGTTAGTGACCCGTTCCCTTTGACGAT-CCCTAGGT
saiBol1_Squirrel_monkey/JH378192    C------GGACAGACTT-TCCCAGTGTACT----ACATTTCAA----------------TA----------CTT-------CTT---CTTTTGT----------------CTCTTTTTCAGATCT-TCCTCAGAAG----AATAGGCTTG-TTGCTTTATACAGTGTTAGTGATCCATTCCCTTTGACGAT-CCCTAGGT
orcOrc1_Killer_whale/KB317041       G------GGACAGACTT-TCCCAGTGTACT----GCATTTAAG----------------TA----------ATTTATT---TTT---CTTTTAT----------------CTCTTCTCCAGATCT-TCCTCAGAAG----AATAGGCTTG-TTGCTT--TACAGTGTTAATGACCCATTCCCTTTGACGAT-CCCTAGGT
lepWed1_Weddell_seal/KB715187       G------GGGCAGACTT-TCCCAGTGTTCT----GCATTTCAG----------------TA----------ACTTACT---TTT---CTTTGAT----------------CTCTTCTCCAGATCT-TCCTCAGAAG----AATAGGCTTG-TTGCTC--TATAGTGTTAGTGACCCGTTCCCTTTGACGAT-CCCTAGGT
felCat8_Cat/chrX                    G------GGACAGAGTT-TTCCAGTGTTCT----GCATTTCAG----------------TA----------ACTTATT---TTT---CTTTTAT----------------CTCTTCTCCAGATCT-TCCTCTGAAG----AATAGGCTTG-TTGCTC--TACAGTGTTAGTGACCCATTCCCTTTGACGAT-CCCTAGGT
cerSim1_White_rhinoceros/JH767841   G------GGACAGACTT-TCCTAGTGTATT----GCATTTCAA----------------TA----------ATTTATT---TTT---CTTTTGT----------------CTCTTCTCCAGATCT-TCCTCAGAAG----AATAGGCTTG-TTGCTT--TACGGTGTTAGTGACCCATTCCCCTTGACGAT-CCCTAGGT
oryCun2_Rabbit/chrX                 G------GGATAAACTT-TGCCAGGATACT----CCATTTCAA----------------TA----------ATTTACC---TTT---CCTTTGT----------------CTCTTCTCCAGATCT-TCCT-GGAAG----AATAGGCTTG-TTGCTT--TACAGTGTTAGTGACCCATTCCCTTTGACGAT-CCCTAGGT
musFur1_Ferret/GL897241             G------GGACAGACTT-TCCCAGTGTTCT----GCATTTCAG----------------TA----------ACA--CT---TTT---CTTTGAT----------------CTTTTCTCCAGATCT-TCTTCAGAAG----AATAGGCTTG-TTGCTC--TACAGTGTTAGTGACCTGTTCCCTTTGACGAT-CCCTAGGT
tupChi1_Chinese_tree_shrew/KB365963 G------GGACAGACTT-TCCCGGTGTTCT----CCATCTTGA----------------TA----------ATTTATT---TTT---CTTTTGT----------------CTTTTCTCCAGATCT-TCCTCAGAAG----AATAGGCTTG-TTGCTT--TACAGTGTTAGCGACCCATTCCCTTTGACGAT-CCCTAGGT
chiLan1_Chinchilla/JH722051         G------GGACAGAGTT-TGCCAGTGTACT----TGATTTTAA----------------AATTAATTTTTTTTTTTTT---TTC---CTCTTTT----------------CTCTTTT-CAGATCT----TTGGGAG----AACAGGCTTG-TTGCTT--TACGGTGCTAGTGACCTATTCCCTTTGAGGAT-CCCTAGGT
mm10_Mouse/chrX                     AAT----GAGACAACTT-TCCCAGTATTCT----TGATTTCAA----------------GA----------ATTGGCT---TTT---CTTTCAC----------------CTCTTTTCCAGATCTCCCCCCAGAAT----TGTGGGCTTG-CTGCTT--TGCAGTGCTGGCGACCTATTCCCTTTGACGAT-CCCTAGGT
rn6_Rat/chrX                        AAT----GAGACAACTT-TCCCAGTGTTCT----TGACTTCAA----------------CA----------GTTGGTT---TTT---CTGTCAC----------------CTCTTTTCCAGATTT-CCCCCAG-AG----TCTGGGCTTG-GTGCTT--TGCAGTGCTGGCGACCTATTCCCTTTGACGAT-CCCTAGGT
cavPor3_Guinea_pig/scaffold_26      G--------AGATAGTT-TGCCAGTGTACT----TGATTTTAA----------------AA----------ATTCATT---CAT---TCATTCTTTTTGTTGTTGTTGTTCTTTTTTCCAGATCT-TCTTTGGGAG----AATAGACTTG-TTGCTT--TGCCGTGCTAGTGACCTATTCCCTTTGATGAT-CCCTAGGT
micOch1_Prairie_vole/chrUn_JH996487 AAG----GACGCACATT-TCCCAATGGACT----TGACTTCAG----------------TA----------ATTTGTT---TTT---TCTTTCA----------------C-CTTTTCCAGATCTTTCCCCAGAAG----TATGGACTTG-TTGCCT--TGCGGTGCTGGCGACCTATTCCCTTTGACGAC-CCCTAGGT
criGri1_Chinese_hamster/KE381632    AAT----GAAGCAAATT-TCTCAATGTACT----TCATTTCAA----------------TA----------ATT-------TTT---CTTTCAC----------------CTCTTTTCCAGATCTTCCCCAAGAAG----TATGGGCTTG-TTGCTT--TCCAGTGCTGGTGACCTGTTCCCTTTGACGAT-CCCTAGGT
conCri1_Star-nosed_mole/JH655896    G------GAACAGACTT-TGCAAGTGTACT----GCATGTCAG----------------TA----------ATTTATT---TTT---CTTTTAT----------------CTCTTTC-CAGATCT-CTCTCAGAAG----AATAGGCTTG-TTGCTT--TACAGTGTTAGTGACCTAGTCCCTTTGACGGT-CCCTTGGT
echTel2_Tenrec/JH980401             G------CAGCAAATTT-ACCCATTAGGCA----AG-TTTCAA----------------CA----------ATGCATT---TTT---CTTTTGT----------------CTCTTCTCCAGATCT-TCCTTAAAAT----AATAGGCTTG-TTGTCT--TG--GTGGTAGTGACCCATTCCCTTTGACGAT-CCTTTGGT
hetGla2_Naked_mole-rat/JH602149     G------GGACAGAGTT-TGCCGGTGTAGT----TGATTTTAAAATTAATTAATTAATCCA----------TTCATTC---ATT---TTTTTGT----------------CTCTTTTTCAGATCT-TCCTTGGGAG----AATGGGCTTG-TTGCTT--TACAGTGCTAGTGACCTATTCCCTTTGATGAT-CTCTAGGT
chrAsi1_Cape_golden_mole/JH823495   C------GATGACACTT-AAC-----AACA----ACATTTCAA----------------TA----------ATATAT----TTT---CTTTTGT----------------CTCTTCTCCAGGTCT-CCCTTTAAGT----AGCAGACTTG-TTGTCT--TACAGTGTTAGTGACCCATTCCCTTTGACGAT-CCTTAGGT
#=GC SS_cons                        <------<<<________>>>>>>>>,,,,,,,,,,,,,,,,,,,,,,,,,,,,,,,,,,,,,,,,,,,,,,,,,,))---)))---)),,,,,,,,,,,,,,,,,,,,,,,,,,,,,,,,,<<<-<<____>>>>---->,<<<<-<<<-<<<<<-----<<<<<-<<<<<<----<<<<<<<-<<-<<<-<<______
#=GC SS_cons_1                      ::::::::::::::::::::::::::::::::::::::::::::::::::::::::::::::::::::::::::::::::::::::::::::::::::::::::::::::::::::::::::::::::::::::::::::::::::::::::::::::::::::::::::::::::::::::::::::::::::::::::
#=GC SS_cons_2                      ::::::::::::::::::::::::::::::::::::::::::::::::::::::::::::::::::::::::::::::::::::::::::::::::::::::::::::::::::::::::::::::::::::::::::::::::::::::::::::::::::::::::::::::::::::::::::::::::::::::::
#=GC SS_cons_3                      ::::::::::::::::::::::::::::::::::::::::::::::::::::::::::::::::::::::::::::::::::::::::::::::::::::::::::::::::::::::::::::::::::::::::::::::::::::::::::::::::::::::::::::::::::::::::::::::::::::::::
#=GC SS_cons_4                      ::::::::::::::::::::::::::::::::::::::::::::::::::::::::::::::::::::::::::::::::::::::::::::::::::::::::::::::::::::::::::::::::::::::::::::::::::::::::::::::::::::::::::::::::::::::::::::::::::::::::
#=GC SS_cons_5                      ::::::::::::::::::::::::::::::::::::::::::::::::::::::::::::::::::::::::::::::::::::::::::::::::::::::::::::::::::::::::::::::::::::::::::::::::::::::::::::::::::::::::::::::::::::::::::::::::::::::::
#=GC SS_cons_6                      ::::::::::::::::::::::::::::::::::::::::::::::::::::::::::::::::::::::::::::::::::::::::::::::::::::::::::::::::::::::::::::::::::::::::::::::::::::::::::::::::::::::::::::::::::::::::::::::::::::::::
#=GC SS_cons_7                      ________________________________________________________________________________________________________________________________________________________________________________________________________
#=GC SS_cons_8                      ________________________________________________________________________________________________________________________________________________________________________________________________________
#=GC SS_cons_9                      ________________________________________________________________________________________________________________________________________________________________________________________________________
#=GC SS_cons_10                     :::::::::::::::::::::::::::::::::::::::::::::::::::::::::::::::::::::::::::::::::::::::::::::::::::::::::::::::::::::::::::::::::::::::::::::::::::::::::::::::::::::::::::::::::::::::::::::::::::::<<<
#=GC SS_cons_11                     ::::::::::::::::::::::::::::::::::::::::::::::::::::::::::::::::::::::::::::::::::::::::::::::::::::::::::::::::::::::::::::::::::::::::::::::::::::::::::::::::::::::::::::::::::::::::::::::::::::::::
#=GC SS_cons_12                     ::::::::::::::::::::::::::::::::::::::::::::::::::::::::::::::::::::::::::::::::::::::::::::::::::::::::::::::::::::::::::::::::::::::::::::::::::::::::::::::::::::::::::::::::::::::::::::::::::::::::
#=GC SS_cons_13                     ::::::::::::::::::::::::::::::::::::::::::::::::::::::::::::::::::::::::::::::::::::::::::::::::::::::::::::::::::::::::::::::::::::::::::::::::::::::::::::::::::::::::::::::::::::::::::::::::::::::::
#=GC SS_cons_14                     ::::::::::::::::::::::::::::::::::::::::::::::::::::::::::::::::::::::::::::::::::::::::::::::::::::::::::::::::::::::::::::::::::::::::::::::::::::::::::::::::::::::::::::::::::::::::::::::::::::::::
#=GC SS_cons_15                     ::::::::::::::::::::::::::::::::::::::::::::::::::::::::::::::::::::::::::::::::::::::::::::::::::::::::::::::::::::::::::::::::::::::::::::::::::::::::::::::::::::::::::::::::::::::::::::::::::::::::

hg38_Human/chrX                     GGAGATGGGGCATGAGGATCCTCCAGGGGAAAAGCTCACTACCACTGGGCAACAACCCTAGG----TCAGG-----AGGTT---CTGTCAAGATACTTTCCTGGTCCCA-GATAGGAAGATAAAGTCTC-AAAAAC----AACCACCACACGTC--A-AGGTGCGTAAGC--TGTCCCTAAAAGCATAATAAGTAG----
nomLeu3_Gibbon/chrX                 GGAGATGGGGCATGAGGATCTTCCAGGGGAAAAGCTCACTACCACTGGGCAACAACCCTAGG----TCAGG-----AGGTT---CTGTCAAGATACTTTCCTGGTCCCA-GATAGGAAGATAAAGCCTC-AAAAAC----AACCACCACACGTC--A-AGGTGCGTAAGC--TGTCCCTAAAAGCTTAATAAGTAG----
ponAbe2_Orangutan/chrX              GGAGATGGGGCATGAGGATCCTCCAGGGGAAAAGCTCACTACCACTGGGCAACAACCCTAGG----TCAGG-----AGGTT---CTGTCAAGATACTTTCCTGGTCCCA-GATAGGAAGATAAAGTCTC-AAAAAC----AACCACCACAAGTC--A-AGGTGCGTAAGC--TGTCCCTAAAAGCATAATAAGTAG----
chlSab2_Green_monkey/chrX           GGAGATGGGGCATGAGGATCCTCCAGGGGAAAAGCTCACTACCACTGGGCAACAACCCTAGG----TCAGG-----AGGTT---CTGTCAGGATACTTTCCTGGTCCCA-GATAGGAAGATAAAGTCTC-AAAAAC----AACCACCACACGTC--A-AGGTGCGTAAGC--TGTCCCTAAAAGCATAATAAG-------
macFas5_Crab-eating_macaque/chrX    GGAGATGGGGCATGAGGATCCTCCAGGGGAA-AGCTCACTACCACTGGGCAACAACCCTAGG----TCAGG-----AGGTT---CTGTCAGGATACTTTCCTGGTCCCA-GATAGGAAGATAAAGTCTC-AAAAAC----AACCACCACACGTC--A-AGGTGCGTAAGC--TGTCCCTAAAAGCATAATAAGTAG----
rheMac3_Rhesus/chrX                 GGAGATGGGGCATGAGGATCCTCCAGGGGAA-AGCTCACTACCACTGGGCAACAACCCTAGG----TCAGG-----AGGTT---CTGTCAGGATACTTTCCTGGTCCCA-GATAGGAAGATAAAGTCTC-AAAAAC----AACCACCACACGTC--A-AGGTGCGTAAGC--TGTCCCTAAAAGCATAATAAGTAG----
papAnu2_Baboon/chrX                 GGAGATGGGGCATGAGGATCCTCCAGGGGAAAAGCTCACTACCACTGGGCAACAACCCTAGG----TCAGG-----AGGTT---CTGTCAGGATACTTTCCTGGTCCCA-GATAGGAAGATAAAGTCTC-AAAAAC----AACCACCACACGTC--A-AGGTGCGTAAGC--TGTCACTAAAAGCGTAATAAGTAG----
calJac3_Marmoset/chrX               GGAGATGGGGCATGAGGATCCTCCAGGGGAAAAGCTCACTACCACTGGGCAACAACCCTAGG----TCATG-----AGGTT---CTGTCAAGACACTTTCCTGGTTCCA-GATAGGAAGATGAAGTCTC-AGAGAC----AACCACCACATGTC--A-AGGTGCGTAAGC--TGTCCCTAAAAGCATAATCAGTAG----
susScr3_Pig/chrX                    GGAGATGGGGCATGAGGATCCTCCAGGGGAAAAGCTCACTACCACTGGGCAACAACCCTAGG----TCAGG-----AGATT---CTACTAAGATTCTTTCCTGGGTCCA-GATAGGAAGATGAAGTCTC--AAGAC----AACCACCACACATC--TGAGGTGGGTAAGG--TGTCCCTAAAAATATAATCAGTAG----
camFer1_Bactrian_camel/KB018594     GGAGATGGGGCATGAGGATCCTCCAGGGGAAAAGCTCACTACCACTGGGCAACAACCCTAGG----CCAGG-----AGGCT---CTACCAAGATTCTTATCTGGGCCCA-GATAGGAAGATTGAAGCAT-CAAGAC----AAACACCACACATC--AGAGGTGGGTAGGC--TGTCCGTAAAAGCATAATAGT-------
canFam3_Dog/chrX                    GGAGATGGGGCATGAGGATCCTCCAGGGGAAAAGCTCACTACCACTAGGCAACAACCCTAGG----CCAGG-----AGGTTCTACTACCAAGTTTTTTCCTTGGGCCCA-GGGAGGAAGATGAAGTCTC--AAAAC----AACCACCACACATT--A-GAGGTGGTAAGT--TGTCTCTAAAGGCATGGTGAATAGC---
ailMel1_Panda/GL194824.1            GGAGATGGGGCATGAGGATCCTCCAGGGGAAAAGCTCACTACCACTGGGCAACAACCCTAGG----CCAGG-----AG-TT---CTATCAAGATTCTTCCCTGGGCCCA-AGGAGGAAGATGAAGTCTC--AAAAC----AACCACCACCCATC--AGAGGTGGGTAAGT--TGTCTCTAAAATCATAATTAATAGC---
vicPac2_Alpaca/KB632711             GGAGATGGGGCATGAGGATCCTCCAGGGGAAAAGCTCACTACCACTGGGCAACAACCCTAGG----CCAGG-----AGGCT---CTACCAAGATTCTTATCTGGGCCCA-GATAGGAAGATTGAAGCGT-CAAGAC----AAACACCACACATC--AGAGGTGGGTAGGC--TGTCCGTAAAAGCATAGTAGT-------
odoRosDiv1_Pacific_walrus/KB229612  GGAGATGGGGCATGAGGATCCTCCAGGGGAAAAGCTCACTACCACTGGGCAACAACCCTAGG----CCAGG-----AGGTT---CTACCAAGATTCTTCCCTGGGCCCA-GGGAGGAAGATGAAGTCTC--AAGAC----AACCACCACCCATC--AAAGGTGTGTAAGT--TGTCTCTAAAAGCATAACTAATAGC---
saiBol1_Squirrel_monkey/JH378192    GGAGATGGGGCATGAGGATCCTCCAGGGGAAAAGCTCACTACCACTGGGCAACAACCCTAGG----TCATG-----AGGTT---CTGTCAAGATACTTTCCTGGTCCCA-GATAGGAAGACAAAGTCTC-AAAGAC----AACCACCACATGTC--A-AGGTGCGTAAGC--TGTCCCTAAAAGCATAATCAGTAG----
orcOrc1_Killer_whale/KB317041       GGAGATGGGGCATGAGGATCCTCCAAGGGAAAAACTCACTATCACTGAGCAACAACCCTAGG----CCAGG-----AGGTT---CTACCAAGATTCTTTCCTGGGCCCA-GTTAGGAGGATGAAATCTC--AAGAC----AACCACCACACATCCAG-AGGTGGGTAAGC--TGTCCCTAAAAGCATAATAAATAG----
lepWed1_Weddell_seal/KB715187       GGAGATGGGGCATGAGGATCCTCCAGGGGAAAAGCTCACTACCACTGGGCAACAACCCTAGG----CCAGG-----AGGTT---CTACCAAGATTCTTCCCTGGGCCCA-GGGAGGAAGATGAAGTCTC--AAAAC----AACCACCACCCATC--AGAGGTGGGTAAGT--TGTCTCTAAAAGCATAACTAATAGC---
felCat8_Cat/chrX                    GGAGATGGGGCATGAGGATCCTCCAGGGGAAAAGCTCACTATCACTGGGCAACAACCCTAGG----CTAGG-----AGGCT---TTACCAAGATTCTTTCCTGAGCCCA-GGTAGGA------AGTCTC-ACA-AC----AACCGCCACACATC--AGAGGTGGGTAAGT--TGTCCCTAAAAGCATAAGTAGC------
cerSim1_White_rhinoceros/JH767841   GGAGATGGGGCGTGAGGATCCTCCAGGGGAAAAGCTCACTACCACTGGGCAACAACCCTAGG----CCAGG-----AGGTT---CCATCAAGATTCTTTCCTGGGCCCA-GGTAGGAAGATGAAGTCTC--AAGAC----AACTACCACACATC--AGAGGTGGGTAACG--TGTCCCTAAAAACATAATAAGTAGT---
oryCun2_Rabbit/chrX                 GGAGATGGGGCATGAGGATCCTCCAGGGGAAAAGCTCACTAGCACTGGGCAACAACCCTAGG----TCATG-----AGGTT---CAACCAAGATACTTCCTTGGGCCCA-GATAAGAAGATGAAATCTG-AAAGAC----AACCACCTTGTGTC--A-AGGTGGGTAAGT--TGTTTCTAAAAGCATAATAAGTAG----
musFur1_Ferret/GL897241             GGAGATGGGGCATGAGGATCCTCCAGGGGAAAAGCTCACTACCACTGGGCAACAACCCTAGG----CCAGG-----AGGTT---TTATCAAGATTCTTCCCTGGTCCCA-GGGAGGAAGATGAACTCTC--AAAAC----CACCACCACCCTTC--AGAGGTGCGTAAATTGTGTCTCTAAAAGCATAATTAGTAGC---
tupChi1_Chinese_tree_shrew/KB365963 GGAGATGGGGCATGAGGATCCTCCAGGGGAAAAGCTCACTACCACTGGGCAACAACCCTAGG----TCAGG-----AGGGT---CTACCAAGATACTTTCCTGGGCTCA-GATGAAAGGATGAAGTCTC-AAAGAT----AGCCACCACAACTC--A-AGTTGGGTAAGT--TGTCCCTACAAGCACAGTAAGTCA----
chiLan1_Chinchilla/JH722051         GGAGATGGGGCATGAGGATCCTCCAGGGGAAAAGCTCACTATCACTGGGCAACAACCTTAGG----TCTAG-----AGGTT---TTACGAA----CTTTCCTGGACCCA-AATGGAAAGCTGAAGACTC-AAAGAC----AACCAGCATGCATC--G-A--TAGGTAAGC--GATCCTTAGCAGCATAGTAG--------
mm10_Mouse/chrX                     GGAGATGGGGCATGAGGATCCTCCAGGGGAATAGCTCACCACCACTGGGCAACAGGCCTAGC----CC--------AGATT---TCAGTGAGACGCTTTCCTGAACCCA-GCAAGGAAGACAAAGGCTC-AAAGAA----TGCCACCCTACATC--A-AAGTAGGTAAGT--TTTCTGCAACAGTGTAATAA--------
rn6_Rat/chrX                        GGAGATGGGGCATGAGGATCCTCCAGGGGAATAGCTCACCGCCACTGGGCAACAGGCCTAGC----CC--------CGATT---TCAGTGAGACACTTTCCAGAACCCA-GCAAGGAAGACAAAGGCTC-AAAGACAGCTAGCCACCCTACATC--A-AAATAGGTAAGT--TTTCTGGAACAGTGTACTAATACTAA--
cavPor3_Guinea_pig/scaffold_26      GGAGATGGGGCATGAGGATCCTCCAGGGGAAAAGCTCACTATCACTAGGCAA-AACCCTAGG----TCTGG-----AG-TT---TTACTAG----TTTTCCTAGACCCA-GATAGAAAGATGAAGATGC-GAAGAC----AGCCAGCATACATC--A-AGATGGGTAAGC--TATCCTTAACAGTGTAATAG--------
micOch1_Prairie_vole/chrUn_JH996487 GGAGATGGGGCATGAGGGTCCTCCAGGGGAAGAGCTCACCAGCACTGGGCAACAGTCCTAG-----CCGGG-----AGATT---TGGGGGAGATACTTCGCTGAACCCA-GCAAGGAAGATAAAGAGTC-AAAGAC----AGCCACCCAACATC--A-AAATAGGTAAGT--TTTCTGGAACAGTGTAATAAGTAA----
criGri1_Chinese_hamster/KE381632    GGAGATGGGGCATGAGGATCCTCCAAGGGAATAGCTCACCACCATTGGACAATAGCCCTAGC----CCTGG-----AGATT---TTAGTGAGACCCTTTGCTGAACCCA-ACAAAG-----------TC-AAAGAT----AGCCACCCTACATC--A-CAATAGGTAAGT--TTTATGGGATAGTGCAATAAGTAA----
conCri1_Star-nosed_mole/JH655896    GGAGATGGGGCATGAGGATCCTCCAGGGGAAAAGCTCACTATCACTGGGCAACAATCCTAAT----CCAGGAGAGGAGGTT---CTACCAAGATTCTTCCTGGG--CCA-GGTGGGTAGATGAAAATTC--AAGAC----AATTACCACAAATC--AGGGATGGGAATGT--AGTCCCTAAAAGCATCATTGGT------
echTel2_Tenrec/JH980401             GGAGATGGGGCATGAGGATCCTCCAGGGGAAAAGCTCACTAACACTGGGCAACAACTCTATCTAATCCAAG-----AGATT---CTACTGAAGTGTTTTCCTGG-CCCA-GACAAGACAATGGAATCGCAAAAGAC----CTCCGCCACCTATC--AGAGGTGAGTA--C--TCTTACTAAGAACGCAATAAGTGT----
hetGla2_Naked_mole-rat/JH602149     GGAGATGGGGCATGAGGATCCTCCAGGGGAAAAGCTCACTATCACTGGGCAACAACCCTAGG----TCAGG-----AGGTT---TTCCTGA----CCTTCCTGTACTCA-GATAGGAAGATGAAGATTC-AAAGAC----AACCAGCACACATC--A-AGTTAGGTAAGC--TATCCTTAACAGCATAGTAAG-------
chrAsi1_Cape_golden_mole/JH823495   GGAGTTGGGGCATGAGGATCCTCCAGGGGAAAAGCTCACTAACACTGGACAACAATTCTAGT----CCGAG-----AGGTT---CTGCCAGAATACTTTCCTGGGCCCA-GACAAGAAGATGGAGTCTCAAAAGAC----ACCCATCACACATC--AGAGATGAGTAAGT--TATTTCTAAAAGCATAATAAGTAGTCTT
#=GC SS_cons                        _______________>>>>>->>->>>>>>>---->>>>>>->>>>>>>>>>>>>->>>>,,,,,,]]]]]------]]{{---{{{{{----{{{{{{---{{{{{,,,,,,,,,<<<<<------------<<<----<<<-<<<-<<<_________>>>>>>-->>-->>>>------------------->----
#=GC SS_cons_1                      ::::::::::::::::::::::::::::::::::::::::::::::::::::::::::::::::::::::::::::::::::::::::::::::::::::::::::::::::::::::::::::::::::::::::::::::::::::::::::::::::::::::::::::::::::::::::::::::::::::::::
#=GC SS_cons_2                      ::::::::::::::::::::::::::::::::::::::::::::::::::::::::::::::::::::::::::::::::::::::::::::::::::::::::::::::::::::::::::::::::::::::::::::::::::::::::::::::::::::::::::::::::::::::::::::::::::::::::
#=GC SS_cons_3                      ::::::::::::::::::::::::::::::::::::::::::::::::::::::::::::::::::::::::::::::::::::::::::::::::::::::::::::::::::::::::::::::::::::::::::::::::::::::::::::::::::::::::::::::::::::::::::::::::::::::::
#=GC SS_cons_4                      ::::::::::::::::::::::::::::::::::::::::::::::::::::::::::::::::::::::::::::::::::::::::::::::::::::::::::::::::::::::::::::::::::::::::::::::::::::::::::::::::::::::::::::::::::::::::::::::::::::::::
#=GC SS_cons_5                      ::::::::::::::::::::::::::::::::::::::::::::::::::::::::::::::::::::::::::::::::::::::::::::::::::::::::::::::::::::::::::::::::::::::::::::::::::::::::::::::::::::::::::::::::::::::::::::::::::::::::
#=GC SS_cons_6                      ::::::::::::::::::::::::::::::::::::::::::::::::::::::::::::::::::::::::::::::::::::::::::::::::::::::::::::::::::::::::::::::::::::::::::::::::::::::::::::::::::::::::::::::::::::::::::::::::::::::::
#=GC SS_cons_7                      ________________________________________________________________________________________________________________________________________________________________________________________________________
#=GC SS_cons_8                      ________________________________________________________________________________________________________________________________________________________________________________________________________
#=GC SS_cons_9                      ________________________________________________________________________________________________________________________________________________________________________________________________________
#=GC SS_cons_10                     <<<<<<<<<<______________________________________________________________________________________________________________________________________________________________________________________________
#=GC SS_cons_11                     :::::::::::::::::::::::::::::::::::::::::::::::::::::::::::::::::::::::::::::::::::::::::::::::::::::::::::<<-<<<<<<____________________________________________________________________________________
#=GC SS_cons_12                     ::::::::::::::::::::::::::::::::::::::::::::::::::::::::::::::::::::::::::::::::::::::::::::::::::::::::::::::::::::::::::::::::::::::::::::::::::::::::::::::::::::::::::::::::::::::::::::::::::::::::
#=GC SS_cons_13                     ::::::::::::::::::::::::::::::::::::::::::::::::::::::::::::::::::::::::::::::::::::::::::::::::::::::::::::::::::::::::::::::::::::::::::::::::::::::::::::::::::::::::::::::::::::::::::::::::::::::::
#=GC SS_cons_14                     ::::::::::::::::::::::::::::::::::::::::::::::::::::::::::::::::::::::::::::::::::::::::::::::::::::::::::::::::::::::::::::::::::::::::::::::::::::::::::::::::::::::::::::::::::::::::::::::::::::::::
#=GC SS_cons_15                     ::::::::::::::::::::::::::::::::::::::::::::::::::::::::::::::::::::::::::::::::::::::::::::::::::::::::::::::::::::::::::::::::::::::::::::::::::::::::::::::::::::::::::::::::::::::::::::::::::::::::

hg38_Human/chrX                     ---------TCTTAATTTTGATTTTGTTTTCCAGTATATTTTATAGCTCTTC--ATTGTTCC--------TATC------------TGCC-AAATC----ATT-A------------TACTTCCTACAA-GCAGTGCAGA--GAGCTGAGTCTTCAGCAGGTCCAAGAAATTTGAACACACTGAAGGAAGTCAGCCTT--
nomLeu3_Gibbon/chrX                 ---------TCTTAATTTTGATTTTGTTTTCCAGTATATTTTATAGCTCTTC--ATTGTTCT--------TATC------------TGCC-AAATC----ATT-A------------TACTTCCTACAA-GCAGTGCAGA--GAGCTGACTCTTCAGCAGGTCCAAGAAATTGGAACACACTGAAGGAAGTCAGCCTT--
ponAbe2_Orangutan/chrX              ---------TCTTAATTTTGATTTTGTTTTCCAGTATATTTTCTATTGCCTA--TTAATTCG--------AATCCTAANNNNNNNNNNCC-AAAGC----ATT-A------------TACTTCATACAA-GCGGTGCGGA--GAGCTGAGTCTTCAGCAGGTCCAAGAAATTTGAACACACTGAAGGAAGTCAGCCTT--
chlSab2_Green_monkey/chrX           ---------TAGTTATTTTGATTTTGTTTTCCAGTATATTTTATAGCTCTTC--ATTGTTCC--------TATC------------TGCC-AAATA----ATT-A------------CACTTCCTACAA-GCAGTGCAGA--GAACTGAGTCTTCAGCAGGTCCAAGAAATTTGAACACATTGAAGGAGGTCAGCCTT--
macFas5_Crab-eating_macaque/chrX    ---------TCTTAATTTTGATTTTGTTTTCCAGTATATTTTATAGCTCTTC--ATTGTTCC--------TATC------------TGCC-AAATC----ATT-A------------CACTTCCTACAA-GCAGTGCAGA--GAACTGAGTCTTCAGCAGGTCCAAGAAATTTGAACACATTGAAGGAGGTCAGCCTT--
rheMac3_Rhesus/chrX                 ---------TCTTAATTTTGATTTTGTTTTCCAGTATATTTTATAGCTCTTC--ATTGTTCC--------TATC------------TGCC-AAATC----ATT-A------------CACTTCCTACAA-GCAGTGCAGA--GAACTGAGTCTTCAGCAGGTCCAAGAAATTTGAACACATTGAAGGAGGTCAGCCTT--
papAnu2_Baboon/chrX                 ---------TCTTAATTTTGATTTTGTTTTCTAGTATATTTTATAGCTCTTC--ATTGTTCC--------TATC------------TGCC-AAATC----ATT-A------------CACTTCCTACAA-GCAGTGCAGA--GAACTGAGTCTTCAGCAGGTCCAAGAAATTTGAACACATTGAAGGAGGTCAGCCTT--
calJac3_Marmoset/chrX               ---------TCTTAATTTTGATTTTGTTTTCCAGTATATTTTATAGCTCTTCAAATCGTTCC--------TATC------------TGCC-AAATC----ATT-A------------TCCTTCCTACAA-GCAGTGCAGA--GAGCTGAGTCTTCAACAGGTCCAAGAAATTTGAACATAATGAAAGAAGTCAGCCTT--
susScr3_Pig/chrX                    ---------TCTTTAAATTT-TTTTGGCTGCACCTGTGTTCGGTAGCTCCTG--ATTGTTCCCTTCA---TATT------------TGCC-AAATC----GTT-A------------TCTTTCTAAGAA-GCAGTGTAGA--GAG------------------CAAGAAATTTGAACACACCAAAGGAA-----------
camFer1_Bactrian_camel/KB018594     ---------CTTTAATTTTGATCTTGTTTTTCAGTATATTTTGTAGCTCCTG--ATTGTTCCCTTCA---TATC------------TGCC-AAGTC----AGT-A------------TCCTTCCCAGAA-GCAGTGCAGA--GAG------------------CAAGAAATTTGAACACACCAAAGGA------------
canFam3_Dog/chrX                    ---------TATTAATTTTGATCTTGTATTACATTGCATTTTATAGCTCCTG--ATTGTTCCCTTTT---TATC------------TACC-AAATC----ATT-G------------TC--TCCCAAAA-GCAGTGCAGA--GGG------------------CAAGAAAGTGGAACATATCAAAGGAA-----------
ailMel1_Panda/GL194824.1            ---------TATTAATTTTGACCTTGTTTTATGTTGCATTTTATAGCTCCTG--ATTGTTCCCTTCT---TATC------------TGCC-AAATC----ACT-G------------TC--TCCTAAAA-GCAGTGCAGA--GCA------------------CAAGAAAGTGGAACATACATAACAAAG----------
vicPac2_Alpaca/KB632711             ---------CTTTAATTTTGATCTTGTTTTTCAGTATATTTTGTAGCTCCTG--ATTAGTCCCTTCA---TGTC------------TGCC-AAGTC----AGT-A------------TCCTTCCCAGAA-GCAGTGCAGA--GAG------------------CAAGAAACTTGAACACACCAAAGGA------------
odoRosDiv1_Pacific_walrus/KB229612  ---------TATTAATTTTGACCTTGTTTTATGCTGCATTTTATAGCTCCTG--ATTGTTCCCT------TATC------------TGCC-AAATC----ATT-G------------TC--TCCCAAAA-GCAGTGCAGA--ATG------------------CAAGAAAGTGGAACATACCAAAGGAA-----------
saiBol1_Squirrel_monkey/JH378192    ---------TCTTAATTTTGATTTTGTTTTCCAGTATATTTTATAGCTCTTC--ATTGTTCC--------TATC------------TGCC-AAATC----ATT-A------------TCCTGCCTACAA-GCAGTGCAGA--GAGCTGGGTCTTCAACAGGTCCAAGAAATTTGAACATACTGAAAGAAGTCAGCCTT--
orcOrc1_Killer_whale/KB317041       ---------TCTTTAATT---TCTTGTTTTTCAGTATTTTTTGTAGCTCCTG--ATTGTTCCCTTCA---TATC------------TGTC-CAATC----ATT-A------------TCTTTCCCAGAA-GCAGTGCAAA--GAG------------------CAAGACATTTGAACACACCAAAGGAA-----------
lepWed1_Weddell_seal/KB715187       ---------TATTAATTCTGACCTTGTTTTATGCTGCATTTTATAGCTCCTG--ATTGTTCCCTTCT---TATC------------TGCC-AAATC----ACT-G------------TC--TCCCAAAA-GCAGTGCAGA--GTG------------------CAAGAAAGTGGAACATACCAAAGGAA-----------
felCat8_Cat/chrX                    ---------TTTTAATTTTGATCTTGTTTTATGTTGCATTTTGTAGCTCCTG--ATTGTTCCCTTCT---TATC------------TGCC-AAATC----ATT-G------------TG--TCCCCAAA-ACAATGCAGA--GAG------------------CAAGAAATTTGAACACATCAAAGGAA-----------
cerSim1_White_rhinoceros/JH767841   ---------CTTTAATTTTGATCTTGTTTTGCAGTATATTTTGTAGCTCCTG--ATTGTTCCCTTCA---TATC------------TGCC-AAATC----ATT-G------------TCCTTCCCAAAA-GCAGTACAGG--GAA------------------CAAGAAATCTGAACACACCAAAAGAA-----------
oryCun2_Rabbit/chrX                 ---------TCTTGATTTTGATCTTGTTTTCTAGTATATTTTGTAGCTCTTG--AATGTTCCTTTCA---TGGC------------TGCC-AAATC--------A------------CCCTTCCCAAAA-TCAGTGCAAA--GAGCTGGGTCTTCCGCAGAATCAAGAAATTTGAACATGCCAAAAGA----TGCCTT--
musFur1_Ferret/GL897241             ---------TATTAATTTTGACCTTGCTTTATACTGTATTTTATAGGTCCTG--ATTGTTCCTTCT----TTTC------------TGCC-AAAAC----AAT-GAGTGGCACTCACTGTCTTCCCAAA-ACAGTGCAAA--GTG------------------CAAGAAAGTGAAACATACCGAAGGAA-----------
tupChi1_Chinese_tree_shrew/KB365963 ---------TCTTAACTTTAACCTTGTATTACAGTATATTTTGTAGTTCGTG--ACTGTTCCCTTCA---TAAC------------TGCT-GAATC----ATG-A------------TCCTTCTCAAAA-GCAGTGCAGA--GAGCTGGATCTTCAGGTAGATCAAGAAATTTGAACACAATAAAAGAAGTCAGACTT--
chiLan1_Chinchilla/JH722051         -------------ACATTTCAGTTAGTTTTCCACTGAGTTTTGTAGCTCCTG--TTTGTTTCCTTCA---TATC------------TTTT-GAATC----ATT-G------------TCCTTTCGAAAA-GCAATGCA-A--GTGATGGGTCTTCAGCAGGACCAAGAAATGTAAACATGCCAAAGGAAGTCATCTTT--
mm10_Mouse/chrX                     ---------TTTTAACTTTGATCTTGTTTTCCATTAAATTCTTTTGTTCTTT--GTAGTGCC---------ATC------------TACC-AAAT-----ATT-A------------CCCTTCCCCAAA-GCAGCACAGA--AAACTGGGTCTTCAGCGTGATCAAGCAATGTGAACACACAAAAGGAAGGCAGCTTTAT
rn6_Rat/chrX                        ---------TTTTGATCTTGATCTTGTTTTCGATTATATTATTTATTTTTTT--GTAGTGCC---------ATC------------TACC-AAAT-----ATC-A------------CCCTTCCCCAAA-GCAGCACAGA--AAACTGAACCTTCAGCACGATCAAGAAATGTAAACACATGGAAGAACGCCAGCTTTAC
cavPor3_Guinea_pig/scaffold_26      -----------------ATACTTCAGTTTTCCACTAAGTTTTGTACCTCCTG--TCATTCCTTTCA----TATC------------TTTT-AAATC----ATT-A------------TCCTTTCCAAAA-GTAGTGCA-A--GTGCTGGGTCTTCAGCAGGACCAGGAAATGTAAACACATCAAAGGAAGCCACCTTT--
micOch1_Prairie_vole/chrUn_JH996487 ---------TGTTAATTTTGATTTTGTTTTCCATTGTATTCTTTTGTTCTTT--GTAGTTCA---------GTA------------GACC-AAATC----GTC-A------------TCCTTACC--------------A--AAGCTGGGCCTTCAGCAGGATCGCGAAATGGGAACACATGAAAGGAAGCCAGCTTT--
criGri1_Chinese_hamster/KE381632    ---------TTTTAATTTTGATCTTGTTTTTCATTTTTTTCTTTTGTTCTTT--GTAGCTCC---------ATC------------TACC-AGGTCATCCATC-A------------TCCTTCCCCAAA-GCAGTACAGA--AAGCTGGGTCTTCTGCAGGATCACGAAA---------------GGAAGCCAGCTTT--
conCri1_Star-nosed_mole/JH655896    --------------------------------------TCTTGTAGCTCTTG--ATTGTTTCCTTCA---TACC------------TACC-AAATC----ATT-A------------ATCCTGCTCAAAGGCAGGGCAGA--GAG------------------TATGAAATTTGAACACACCAAAAGAA-----------
echTel2_Tenrec/JH980401             ---------GCTCAATTTTTATGTTATTTCCCACGATATTTTGTAGCCCAAG--ACCATTTCTTCCT---TATC------------TGCT-AAAT---------A------------TCCATCCTAAAA-GCAACGAACA------TGGGACTTCAGCAGACTCAGGAGATTTAAAGACATCAAAGGAAGTCAGCCTT--
hetGla2_Naked_mole-rat/JH602149     ---------TCTTAAGTTTGATCTTGTTTTCTGATAGATTTTGTAGCTCCTG--TTTGTTCCCTTCA---TATC------------TGTT-AAATC----ATT-A------------TCCTTTACAAAA-GCAGTGGA-A--CCGGTAGGTCTTCAGAAG---CAAGAAATGTGAACACACCAAAGAAAGCCACCTCT--
chrAsi1_Cape_golden_mole/JH823495   A--------ATTTAATTTTGATCTTGTTTTCCAATATATTTTATAGCTCTTG--ATAGTTTCCTCTG---TATC------------TGCC-AAATC----ATT-A------------TCCATCCTAAAA-GCAATGCA-------TCTGGACTTCAGCAGAATTAGAAGATTTAAAGACACTAAAGGAAATGAGCCAT--
#=GC SS_cons                        --------->>>>,,{{{{{-{{{{{,,,,,,,{{-{{{{{{{{{{{{((((-----((((((((((---((((------------((((-----------------------------(((((---((-(((((----(--(--((((((((((-(((((((--------------(((((((,<<<<<____>>>>--
#=GC SS_cons_1                      ::::::::::::::::::::::::::::::::::::::::::::::::::::::::::::::::::::::::::::::::::::::::::::::::::::::::::::::::::::::::::::::::::::::::::::::::::::::::::::::::::::::::::::::::::::::::::::::::::::::::
#=GC SS_cons_2                      ::::::::::::::::::::::::::::::::::::::::::::::::::::::::::::::::::::::::::::::::::::::::::::::::::::::::::::::::::::::::::::::::::::::::::::::::::::::::::::::::::::::::::::::::::::::::::::::::::::::::
#=GC SS_cons_3                      ::::::::::::::::::::::::::::::::::::::::::::::::::::::::::::::::::::::::::::::::::::::::::::::::::::::::::::::::::::::::::::::::::::::::::::::::::::::::::::::::::::::::::::::::::::::::::::::::::::::::
#=GC SS_cons_4                      ::::::::::::::::::::::::::::::::::::::::::::::::::::::::::::::::::::::::::::::::::::::::::::::::::::::::::::::::::::::::::::::::::::::::::::::::::::::::::::::::::::::::::::::::::::::::::::::::::::::::
#=GC SS_cons_5                      ::::::::::::::::::::::::::::::::::::::::::::::::::::::::::::::::::::::::::::::::::::::::::::::::::::::::::::::::::::::::::::::::::::::::::::::::::::::::::::::::::::::::::::::::::::::::::::::::::::::::
#=GC SS_cons_6                      ::::::::::::::::::::::::::::::::::::::::::::::::::::::::::::::::::::::::::::::::::::::::::::::::::::::::::::::::::::::::::::::::::::::::::::::::::::::::::::::::::::::::::::::::::::::::::::::::::::::::
#=GC SS_cons_7                      ________________________________________________________________________________________________________________________________________________________________________________________________________
#=GC SS_cons_8                      ________________________________________________________________________________________________________________________________________________________________________________________________________
#=GC SS_cons_9                      ________________________________________________________________________________________________________________________________________________________________________________________________________
#=GC SS_cons_10                     ________________________________________________________________________________________________________________________________________________________________________________________________________
#=GC SS_cons_11                     ________________________________________________________________________________________________________________________________________________________________________________________________________
#=GC SS_cons_12                     ::::::::::::::::::::::::::::::::::::::::::::::::::::::::::::::::::::::::::::::::::::::::::::::::::::::::::::::::::::::::::::::::::::::::::::::::::::::::::::::::::::::::::::::::::::::::::::::<<<<______
#=GC SS_cons_13                     ::::::::::::::::::::::::::::::::::::::::::::::::::::::::::::::::::::::::::::::::::::::::::::::::::::::::::::::::::::::::::::::::::::::::::::::::::::::::::::::::::::::::::::::::::::::::::::::::::::::::
#=GC SS_cons_14                     ::::::::::::::::::::::::::::::::::::::::::::::::::::::::::::::::::::::::::::::::::::::::::::::::::::::::::::::::::::::::::::::::::::::::::::::::::::::::::::::::::::::::::::::::::::::::::::::::::::::::
#=GC SS_cons_15                     ::::::::::::::::::::::::::::::::::::::::::::::::::::::::::::::::::::::::::::::::::::::::::::::::::::::::::::::::::::::::::::::::::::::::::::::::::::::::::::::::::::::::::::::::::::::::::::::::::::::::

hg38_Human/chrX                     --CCCACCTGAAGATCA----ACATGC---CTGGCACTCTAGCA-CTTGAGGAT---AGCTGAATGAAGTAAGTTGTTGATGTTGCAGTCCTGTGAGGAT-CACTTCAGAACTGTTA-TAAC-AGC-TGTTTT-TTG----GGAGCTGGTGTTGGATGGGGTGTGT----TGGTCTAA--------TGT-G-AAGTG-GG
nomLeu3_Gibbon/chrX                 --CCTACCTGAAGATCA----ACATGC---CTGGCACTCTAGCA-CTTCAGGAT---AGCTGAATGAAGTAAGTTGTTGATGTTGCAGTCCTGTGAGGAT-CACTTCAGAACTGTTA-TAAC-AGC-TGTTTT-TTG----GGAGCTGGTGTTGGATGGGGTGTGT----TGGTCTAA--------TGT-G-AAGTG-GG
ponAbe2_Orangutan/chrX              --CCCACCTGAAGATCA----ACGTGC---CTGGCACTCTAGCA-CTTTAGGAT---AGCTGAATGAAGTAAGTTGTTGATGTTGCAGTCCTGTGAGGAT-CACTTCAGAACTGTTA-CAAC-AGC-TGTTTT-TTG----GGAGCTGGTGTTGGATGGGGTGTGT----TGGTCTAA--------TGT-G-AAGTG-GG
chlSab2_Green_monkey/chrX           --CCTACCTGAAGATCA----ACATAC---TTGGCACTCTAGCA-CTTTAGGAT---AGCCGAATGAAGTAAGTTGTTGGTGTTGCGGTCCTGTGAGGAT-CACTTCAGAACTATTAATAAC-AGC-TGTTTT-TTG----GGAGCTGGTGTTGGATGTGGTATGT----TGGTCTAA--------TGT-G-AAGTG-GG
macFas5_Crab-eating_macaque/chrX    --CCTACCTGAGGATCA----ACATGC---TTGGCACTCTAGCA-CTTTAGGAT---AGCCGAATGAAGTAAGTTGTTGGTGTTGCAGTCCTGTGAAGAT-CACTTCAGAACTATTAATAAC-AGC-TGTTTT-TTG----GGAGCTGGTGTTGGATGTGGTGTGT----TGGTCTAA--------TGT-G-AAGTG-GG
rheMac3_Rhesus/chrX                 --CCTACCTGAGGATCA----ACATGC---TTGGCACTCTAGCA-CTTTAGGAT---AGCCGAATGAAGTAAGTTGTTGGTGTTGCAGTCCTGTGAAGAT-CACTTCAGAACTATTAATAAC-AGC-TGTTTT-TTG----GGAGCTGGTGTTGGATGTGGTGTGT----TGGTCTAA--------TGT-G-AAGTG-GG
papAnu2_Baboon/chrX                 --CCTACCTGAAGATCA----ACATGC---TTGGCACTCTAGCA-CTTTAGGAT---AGCCGAATGAAGTAAGTTGTTGGTGTTGCAGTCCTGTGAGGAT-CACTTCAGAACTATTAATAAC-AGC-TGTTTT-TTG----GGAGCTGGTGTTGGATGCGGTGTGT----TGGTCTAA--------TGT-G-AAGTG-GG
calJac3_Marmoset/chrX               --CCTACCTGAAGATCAACATACATGC---CTGGCATTCTAGCA-CTTAAGGAT---AGTGGAATGAAGTAAATTTTTGGTGTTGCAGTCCTGTGAGGAT-CACTTCAAAACTGTTA-TAAC-AGC-TGTTTT-TTG----GGAGCCGGTGTTGGATAGGGTGTGT----TGGTCTAA--------TGT-T-AAGTG-GG
susScr3_Pig/chrX                    ------------GATCA----ACATGC---CTGGCGGTCTGGCA-TTTTAA------AACAGGATGAAGTAAGTTGTTAGTGGTGTAATCCTGTATGAAT-CACTTTAGAGC------TAAT-AGC-TTTTTG-TTG----GAGGTTTGTGTGGGATGGGGTATGG----TGATCTAA--------CTTGG-AAGGG-GA
camFer1_Bactrian_camel/KB018594     ------------GATCA----ACATGC---CTGGCACTCTAGCA-TTTTAGAAT---AGCGGAATGAAGTAAGTTGGTGGTGGTGTAATCCTGTGAGGAT-CACTTTAGAGC------TCAT-AGC-TGTTTG-TTG----AAAGTTTGTGTGGGATGGTGTATGG----TGACCTAA--------TGTGG-AAGGG-GA
canFam3_Dog/chrX                    ------------GATCA----ACATGC---CTGGCATGCTAGCA-TTTTAGAAC---ATCAGAATGAAGTAAGTTGTTGGTGTTGTAATCCTGTGAGTAT-TATTA--GAGC------TCAT-AGC-TGTTTG-TTC----TAGGTTTGTATGGGATGAGAGATGA----TAGTCTAA--------CAG-G-GAGTT-GG
ailMel1_Panda/GL194824.1            ---------GAAGATCA----ACATGC---CTGGCATGCTAGCA-TTTTAGAAC---AGCGGAATGCAGTAAGTTGGTGGTGGTGTAATCCTGTGAGGGT-CACATTAGAGC------TCAT-AGC-TGTTTG-TTG----TAGGTTTGTGTGGGATGAGGCCTGA----TGGTCTAA--------CATGG-AGGGA-GT
vicPac2_Alpaca/KB632711             ------------GATCA----ACATGC---CTGGCACTCTAGCA-TTTTAGAAT---AGCAGAATGAAGTAAGTTGTTGGTGGTGTAATCCTGTGAGGAT-CACTTTAGAGC------TAAT-AGC-TGTTTG-TTG----AAGGTTTGTGTGGGATGGTGTATGG----TGACCTAA--------TGTGG-AAAGG-GA
odoRosDiv1_Pacific_walrus/KB229612  ------------GATCA----ATATGC---CTGGCATGCTACCA-TTTTAGAAC---AGCAGAATGAAGTAAGT---TGTTGGTGTAATCCTGTGAGGTT-CACTTTAGAGC------TCAT-AGC-TGTTTG-TTG----TAGGTTTGTATGGGATGAGGCATGA----TGGTCTAA--------CATGG-AGGGG-GT
saiBol1_Squirrel_monkey/JH378192    --CCTACCTGAAGATCAACATACATGC---CTGGCACTCTAGCA-CTTAAGGAT---ATTGGAATGAAGTAAGTTTTTGGTGTTGCAGTCCTGTGAGGAT-CACTTCAGAACTGTTA-TAAC-AGC-TGTTTT-TTG----GGAGCCAGTGTTGGATAGGGTGTGT----TGGTCTAA--------TGT-T-AAGTG-GG
orcOrc1_Killer_whale/KB317041       ------------GATCA----ACATGC---CTGGCACTCTAGAA-TTTTAGAAT---AGCAGAATGAAGTAAGTTGGTGGTGGCGTAATCCTGTGAGGAT-CACTTTAGAGC------TAAT-AGC-TGTTTG-TTG----GAGGTTTGTATGGGATGGGGTATGG----TGATCTAA--------TGT-GCAAGGG-GA
lepWed1_Weddell_seal/KB715187       ------------GATCA----ACATGC---CTGGCATGCTACCA-TTTTAGAAC---AGCAGAATGAAGTAAGTTGTTGGTGTTGTAATCCTGTGAGGTT-CACTTTAGAGC------TCAT-AGC-TGTTTG-TTG----TAGGTTTGTATGGGATGAGGCATGA----TGGTCTAA--------CAT-G-GAGGG-GG
felCat8_Cat/chrX                    ------------GATCA----ACATGC---CTGGCATGCTAACA-TTTTAGAAC---AGCAGAATGAAGTAAGTCGTTAGTGTTATAATCCTGTGAGGAT-CACTTTAAAGC------TAAT-AGT-TGTTTG-TTC----CAGGTTTGTATAGGATGAAGTATGA----TGGTTTAA--------CGT-G-CAGGG-GG
cerSim1_White_rhinoceros/JH767841   ------------GATCA----ACATGC---CTGGCACCCTAGCA-TTTAAAAAT---AGCAGAATGAAGTAAGTTGTTGGTGTTGTAATCCCGTGAGGAT-CACTTTAGAAC------TAAT-AGC-TGTTTG-TTG----GGGGTTCGTGTGGGATGGGGTATGG----TGGCCTAA--------TGT-G-TAATGTGG
oryCun2_Rabbit/chrX                 --CCTACCTAAAGATCA----ACATGCTTGCTGACAATGTAGCA-CTTCAGAGT---AGCAGAATGAAGTAAGTTGTTGGTTTTGCCGTCCTGTGGGGAT-TGCTCCAGAAC------TAATAAGC-TGTTTG-TTG----GGAATTACTATTGGATGGGATGTGG----TAGTCCCG--------CTT-G-AGGTG-GG
musFur1_Ferret/GL897241             ------------GATCA----ACATGC---CTGGCACACTAGCA-TTTTAGAAC---AGCAGAATGAAGTAAGTTTTTGGTGTTGTAATCCTGTGAGGAT-TTTTA----GC------TATG-AGCTTATTTG-TTG----TAGGTTTGTATGGGATGAAGCATGA----TAGTCTAA--------CAC-G-GAGGG-GT
tupChi1_Chinese_tree_shrew/KB365963 --TCTACCTGAAGATCA----ACATGG---CT---ACTCTAGCA-TTTTAGAAT---ACCAGAATGAAGTAAGTTGCTGGTATTGCAACCCTGTGAAGAT-TGTTCCAGAAA------TAAT-AGC-TGTTTG-TTG----GGAGCTGGCATTGGATAGGGTGTGG----TGGTTTAA--------CGT-T-AAGTG-GG
chiLan1_Chinchilla/JH722051         --CCTATCTGAAGATGA----ACATGC---TTAGTACTATAACA-TCTGAGAAT---AGCAGAATGCAGTAAGTTGTGGATGTTGCAGTCCTGTAGGTA------------------------------TTGG-TTG----GGAGTTGGTGTTAGATGGAGTATGG----TGGTCTAA--------CAT-G-AAGCA-GA
mm10_Mouse/chrX                     AAATGACCCGAGGATCA----ACATGC---CTG--ACTGCAGCATCTTAAAAGC---AATAGAATGAGGTAAGTCACTAGCATTGCAGTCTTCTGAGGAT-TTGCA-----------------------TTTG-CTG----GAAGATGGTGCTGGGTGGAGAGCATCTAATGTGATAA--------TGT-G-AGGCA-GG
rn6_Rat/chrX                        ATACGACCAGAGGATCA----ACATGT---CTG--ACT-TAGCATCTTAAGGGC---AACAGACTGAGGTAAGTTAGCAGCATTGCAGTCC--TGAGGAT-TTGCA-----------------------TTTA-CTG----GAAGGTGGTGCTGGGTGGAGAGTATCTAATGAGATAA--------TGC-G-AGGCA-GG
cavPor3_Guinea_pig/scaffold_26      --CCTATCTGAAGATGA----ACATGC---CTAGTACTATAACA-TTTTAGAAT---AGCAGAATGAAGTAAGT---TGATACTGCAATCCTATA----------------------------------GCTG-TTT----GGAGTTGGTATTAGATGGAGTATGG----TGGTCTAA--------CAT-G-AAGTA-GG
micOch1_Prairie_vole/chrUn_JH996487 --ATAACCCAAGGACCA----ACATGC---CTG---------CA-TCTTAAAGC---AACAGAATGAAGTAAGTTTCCAGCATTGCAGTCCTCTGGGGGT-TTGCA-----------------------TTTG-CTG----GAAGGCGGTGCCGGGTGGAGTGTGGTGG-TGGTCTAATGCCATGGTGT-G-AAGTC-GG
criGri1_Chinese_hamster/KE381632    --AAGAGCCAAGGACCA----ACATGT---CTG-CATCTTAGCA-CC-----AC---AACAGAATGAAGTAAGCTGCCAGCACCGCAGTCCTCTGAGGAT-TGGCA-----------------------------------TAAGGTGGTGCTGGGTGGAGTGTGG----TGGTCTAATGTGATGCTGT-G-AAGTA-GG
conCri1_Star-nosed_mole/JH655896    ------------GATCA----ACACGC---ATGGCACACTGATG-CTTTAAAAT---AGCAGCATGAAGTAAGTAGGTGGTGGTATAATCTTGTGAGGGT-CACTTCACAGC------TGAT-AAC-TGTGT----------------ATGTGGGGTGGCGTCTG-----GGGTCTAA--------CAT-G-CAGGG-TA
echTel2_Tenrec/JH980401             ---TTACGTGAAGATCA----ACATGC---CTGACACTCAAGCA-TTTTTGAAT---AGTAGAATGAAGTAAGT---TGGTATTGTGATCATGTGATCAT-CACTCCAGAGG------T----------TTGA-CTGCT--GTAGGTAGTATAGAATGAGGTGTGT----TG----AA--------TTT-G-AA-TT-GG
hetGla2_Naked_mole-rat/JH602149     --CCTATCTGAAGATGA----ACATGC---CTTGTACTATAACA-TTTTAGAAT---AGCAGAATGAAGTAAGTTGTTGATGTTGCAATCCTGTA----------------------------------GCTG-TTG----GGAGTTGGTATTATATGGAGTATGA----TAGTCTAA--------CAT-G-AAGCA-AG
chrAsi1_Cape_golden_mole/JH823495   ---CTACATGAAAATCA----GCATAC---CTGGCACTTTAGCA-TTTTAGAAT---TGCAGAATGAAGTAAGT---TGGTGTTGTAATCCTATGAGGGTATATTCCAGAAC------TAAT-AAG-TGTTCA-CTG----------------------------T----TGGGAT------------------------
#=GC SS_cons                        -->,,,,,,,,,,,,<<----<<-------<<<----<<<<<_____>>>>>------->>>---------->>>>)))))))----)))))))))))))-)----)))--)------)-----))-)))))----)----))))-------------------))----)))----)--------)))-)-)))-)-))
#=GC SS_cons_1                      ::::::::::::::::::::::::::::::::::::::::::::::::::::::::::::::::::::::::::::::::::::::::::::::::::::::::::::::::::::::::::::::::::::::::::::::::::::::::::::::::::::::::::::::::::::::::::::::::::::::::
#=GC SS_cons_2                      ::::::::::::::::::::::::::::::::::::::::::::::::::::::::::::::::::::::::::::::::::::::::::::::::::::::::::::::::::::::::::::::::::::::::::::::::::::::::::::::::::::::::::::::::::::::::::::::::::::::::
#=GC SS_cons_3                      ::::::::::::::::::::::::::::::::::::::::::::::::::::::::::::::::::::::::::::::::::::::::::::::::::::::::::::::::::::::::::::::::::::::::::::::::::::::::::::::::::::::::::::::::::::::::::::::::::::::::
#=GC SS_cons_4                      ::::::::::::::::::::::::::::::::::::::::::::::::::::::::::::::::::::::::::::::::::::::::::::::::::::::::::::::::::::::::::::::::::::::::::::::::::::::::::::::::::::::::::::::::::::::::::::::::::::::::
#=GC SS_cons_5                      ::::::::::::::::::::::::::::::::::::::::::::::::::::::::::::::::::::::::::::::::::::::::::::::::::::::::::::::::::::::::::::::::::::::::::::::::::::::::::::::::::::::::::::::::::::::::::::::::::::::::
#=GC SS_cons_6                      ::::::::::::::::::::::::::::::::::::::::::::::::::::::::::::::::::::::::::::::::::::::::::::::::::::::::::::::::::::::::::::::::::::::::::::::::::::::::::::::::::::::::::::::::::::::::::::::::::::::::
#=GC SS_cons_7                      ________________________________________________________________________________________________________________________________________________________________________________________________________
#=GC SS_cons_8                      ________________________________________________________________________________________________________________________________________________________________________________________________________
#=GC SS_cons_9                      ________________________________________________________________________________________________________________________________________________________________________________________________________
#=GC SS_cons_10                     ________________________________________________________________________________________________________________________________________________________________________________________________________
#=GC SS_cons_11                     ________________________________________________________________________________________________________________________________________________________________________________________________________
#=GC SS_cons_12                     _______>>>>:::::::::::::::::::::::::::::::::::::::::::::::::::::::::::::::::::::::::::::::::::::::::::::::::::::::::::::::::::::::::::::::::::::::::::::::::::::::::::::::::::::::::::::::::::::::::::::
#=GC SS_cons_13                     ::::::::::::::::::::::::::::::::::::::::::::::::::::::::::::::::::::::::::::::::::::::::::::::::::::::::::::::::::::::::::::::::::::::::::::::::::::::::::::::::::::::::::::::::::::::::::::::::::::::::
#=GC SS_cons_14                     ::::::::::::::::::::::::::::::::::::::::::::::::::::::::::::::::::::::::::::::::::::::::::::::::::::::::::::::::::::::::::::::::::::::::::::::::::::::::::::::::::::::::::::::::::::::::::::::::::::::::
#=GC SS_cons_15                     ::::::::::::::::::::::::::::::::::::::::::::::::::::::::::::::::::::::::::::::::::::::::::::::::::::::::::::::::::::::::::::::::::::::::::::::::::::::::::::::::::::::::::::::::::::::::::::::::::::::::

hg38_Human/chrX                     -G--CTAAAT----GTGAGATGGAAAGATGA---------CCAGTCTTCC-ATATTACTGACTGGGTTCAC-TGAAGC-AACTCAAA-GACATTATGGTCTTCTTACCAGTT-GTATCAC--AGAAGAATT-TAGCCTTTG----CTTGT------GTGTTCTATGTCT----TCACTGTATAG-GCCC-TCTGT----C
nomLeu3_Gibbon/chrX                 -G--CTAAAT----GTGAGATGGAAAGATGA---------CCAGTCTTCC-ATATTACTGACTGGGTTCAC-TGAAGC-AACTCAAA-GACATTATGGTCTTCTTACCAGTT-GTATCAC--AGAAGAATT-TAGCCTTTG----CTTGT------GTGTTCTATGTCT----TCACTGTATAG-GCCC-TCTGT----C
ponAbe2_Orangutan/chrX              -G--CTAAAT----GTGAGATGGAAAGATGA---------CCAGTCTTCC-ATATTGCTGACTGGGTTCAG-TGAAGC-AACTCAAA-GACATTATGGTCTTCTTACCAGTT-GTATCAC--AG---AATT-TAGCCTTTG----CTTGT------GTGTTC--TGTCT----TCACTGTATAG-GCCC-TCTGT----C
chlSab2_Green_monkey/chrX           -G--CTAAAT----GTGAGATGGAAAGATGA---------CCTGTCTTCC-ATATTACTAA----GTTCAC-TGAAGC-AACTCAAA-GACATTATGGTCTTCTTACCAGTT-GTATCAT--AGAAGAATC-TAGCCTTTG----CTTGT------GTGTTCTGTGTCT----TCACTGTATAC-GTCC-TCTGT----C
macFas5_Crab-eating_macaque/chrX    -G--CTAAAT----GTGAGATGGAAAGATCA---------CCTGTCTTCC-GTATTACTAA----GTTCAC-TGAAGC-AACTCAAA-GACATTATGGTCTTCTTACCAGTT-GTATCAT--AGAAGAATC-TAGCCTTTG----CTTGT------GTGTTCTGTGTCT----TCACTGTATAC-GTCC-TCTGT----C
rheMac3_Rhesus/chrX                 -G--CTAAAT----GTGAGATGGAAAGATCA---------CCTGTCTTCC-GTATTACTAA----GTTCAC-TGAAGC-AACTCAAA-GACATTATGGTCTTCTTACCAGTT-GTATCAT--AGAAGAATC-TAGCCTTTG----CTTGT------GTGTTCTGTGTCT----TCACTGTATAC-GTCC-TCTGT----C
papAnu2_Baboon/chrX                 -G--CTAAAT----GTGAGATGGAAAGATGA---------CCTGTCTTCC-ATATTACTAA----GTTCAC-TGAAGC-AACTCAAA-GACATTATGGTCTTCTTACCAGTT-GTATCAT--AGAAGAATC-TAGCCTTTG----CTTGT------GTGTTCTGTGTCT----TCACTGTATAC-GTCC-TCTGT----C
calJac3_Marmoset/chrX               -G--CTAAAT----GTGAGATATAAAGATGA---------CCAGTCTTCC-ATGTTATCGACTGGGTTCAC-TGAAGC-AACTCAAA-GACATTACGGTCTTCTTACTAGTT-GTATCAC--AGAAGAACT-TAGCCTTTG----CTTGT------GTGTTCTATGTCT----TCACTGTATAG-GCCC-TCTGT----C
susScr3_Pig/chrX                    -G--CAAAAT----GTGAGATGGGAGGATGG---------CTAGTAACC---TGTTATCAACTGGATTCAC-TGAAGC-AACACAAA-GGTAATACAGTCAGTGTACTAGTT-GTGTCAC--AGAGTAATT-TAGTCTCAC----CTTGT------CTGTTCTTCATGT----TCACTGCATAG-ATTTTTTTGC----C
camFer1_Bactrian_camel/KB018594     -G--CAGAAT----GTGAGATGGGAGGATGA---------CCAGTAACCT-ATATTATCAACTGGGTGCCC-TGAAGC-AACTCAAA-AATAATACAGTCTGCATACCAATT--TATCAC--AAAGTAATT-----CCCAC----CTTGT------CTGTTCCTTATCT----TCACTGCATAG-ATCT-TTGGC----C
canFam3_Dog/chrX                    TA--TCCAAT----ATGAGATCTAAGGATAA---------CCATTAAACCTATATTACCAAATGGGTTCAC-TGAAGC-AGCTCAAA-GGTACTGCAGTCTGCATACCAGTT-GCGTTCA--AGT--AATT-GAGTCTCAC----CATGT------CTCTTCTTTCTCT----TCACTGCATAA-ATAC-TTTGC----C
ailMel1_Panda/GL194824.1            -A--CCCAGT----GTGAGATCTGAAGATAA---------CCAGTAACCT-GTATTACCAGCTGGGTTCAC-TGAAGC-AATTCAAA-GATTTTACAGTCTGCATACCAGTT-CTGTCCC--AGT--AATT-GAGTCTCAC----CTTGT------CTCTTCTTTATCT----TCACTGTATAA-ATGC-TTTGC----C
vicPac2_Alpaca/KB632711             -G--CAGAAT----GTGAGATGGGAGGATGA---------CCAGTAACCT-ATATTATCAACTGGGTGCCC-TGAAGC-AACTCAAA-GATAATACAATCTGCATACCAATT--TATCAC--AAAGTAATT-----CCCAC----CTTGT------CTGTTCCTTATCT----TCACTGCATAG-ATCT-TTGGC----C
odoRosDiv1_Pacific_walrus/KB229612  -G--CCCAAG----GTGAGATCCGAGGATAA---------CCAGTAACCT-GTATTACCAACTGGGTTCAC-TGAAGC-AATTCAAA-GATGTTACAGTCGGTGTACCAGTT-GTGTC----CGAGTAATT-GAGTCTCAC----CTTGT------CTCTTCTTTGTCT----TCACTGCATAA-ATGC-TTTGC----C
saiBol1_Squirrel_monkey/JH378192    -G--CTAAAT----GTGAGACAGGAAGATGA---------CCAGTCTTCC-ATGTTACCGACTGGGTTCAC-TGAAGC-AACTCAAA-GAGATTACGATCTTCTTACCAGTT-GTATCAC--AGAAGAATT-CAGCCTTTG----CTTGT------GTGTTCTATGTCT----TCACTGTATAG-GCAG-TCTGT----C
orcOrc1_Killer_whale/KB317041       -G--CTGAAT----GTGAGATGGGAGGATGA---------CCAGTAATCT-AC-TTACTAATTGGTTTCCC-TGAAGC-AACTCAAA-GATGATATAGTCTGTCTACCAGTT-GTGTCAC--AGGGTAATT-TAGTTTTAC----CTTGT------CTGTTCTTTATCT----TCACTGCATAA-ATCC-TTTGC----C
lepWed1_Weddell_seal/KB715187       -T--GCCAAG----GTGAGATGTGAGGATAA---------CCAGTAACCT-GTATTACCAACTGGGTTCAC-TGAAGC-AATTCAAA-GATATTACAGTCTGCGTACCAGTT-GTGTC----CGAGTAATT-GAGTCTCAC----CTTGT------CTCTTCTTTGTCC----TCACTGCATAA-ATGC-TTTGC----C
felCat8_Cat/chrX                    TG--CCAAAA----GTGAGTTCCGAGGATAA---------CCAATAACCT-GTATTACCAACTAGGTTCAC-TGAAGC-AATTCAAA-GATATTACAGTCTGCATA-CAGTT-GTGTC----AGAGTAATT-GAGTCTCAC----CTTGT------CTCTTCT-TATCT----TCACCGCATAA-ATGC-CTTGA----T
cerSim1_White_rhinoceros/JH767841   -G--GCAAAT----GTGAGATGGGAGAATGA---------TCAA--ATCT-GTATCACCAGCTGGGTGCAC-TGAAGC-AACTCAAAAGACATGACAGTCTGCGTACCAGTT-TTGTCAC--AGAGTAATT-TAGTTTCAC----CTAGT------CTGTTCTTTATCT----TTTCTGCATAG-ATCC-CTTGC----C
oryCun2_Rabbit/chrX                 -G--ATGAAT----GTGAAATGGGGAGATTA---------CCACTCTCCC-ATGTTACCAACTGGATTCAT-TGAA-C-AGCTC--A-GACACTCCGGTCTACTTACCAGTT-GTGTCAG--AGAAGAATC-TAAC-----------------------AGATTAAGAT----GTACTGTAGAA-AGAA-TCCTA----G
musFur1_Ferret/GL897241             -G--TGCAAT----GTGAGACCTGAGGATAA---------CCAGTAACCT-GTATTACCAACTGGGTTCAC-TGAAGC-AATTCGAA-GATATTACAGTTTGCCTATCAGTT-GTGTCCA--AGT--AATT-GAGTTTCAC----CTTGT------CTCTT---TATCT----TCACTGTGTAA-ATGT-TTTGC----C
tupChi1_Chinese_tree_shrew/KB365963 -G--CTGGAT----GTGAAATGGTATGATGA---------CCAGGCTCCC-ATATTACCAGCTGG-TTCAC-TGAAGC-AACTCACA-GACATTA--GTCTGCTTACTGGTT-GTATTAC--TGAGGAATT-CAGCCTTTA----CTTGT------CTGTTCTGC-TCT----TCCTTCCTTGA-ATCC-TCTGC----T
chiLan1_Chinchilla/JH722051         -G--CCAACT----ATGAGATGGGAAGATGATTAGTCTCCCTAGTCTCCC-ATATTACCAGCTGGCCTTAC-TGAAGC-AACTCAAA-GATATTACGGTCTGCTTACCAGTT-GTATCAC--AGAGGAACT-TAGCCTCTCT---TTGTC------CTGTTGTGTATCT----TCATTGCCTTAAGTGC-TCTGC----T
mm10_Mouse/chrX                     -G--CCATGT----ACACGATGG-AAGATGA---------ACAGGCTTTC-ACGTTATCAAATGGCCTCAC-AGCAGC-AACTCAA-----ACTATTATCTGCTTACCAGTT-ATATCACA-AGAGGAATT-TAGCTTCTAGGTTTTGTT------GTTGTTGTTGTTT----GTTTTGGCTTG-GTGC-CCTAC----C
rn6_Rat/chrX                        -G--CCCTGT----ACCCCACGG-AAGATGA---------ACAGGCTTCC-ACGTTATCAGCTGGCCTCAC-AGCAAC-AACTCAA-----ACTATTATCTGCTTACCAGTT-CTATCACA-AGAGGATTT-TAGCCTCTA----GTTGTCGAGGATTTTTCTTTCTTG----TTTTTGGCTTG-GTAC-CCTGC----C
cavPor3_Guinea_pig/scaffold_26      -G--CCAGCTATGAATGAGATGGGAAGATGACTAACCTCCCTAGTCTCCC-ATATTACCAACTGAGTTTAC-TGAAAT-AACTCAAAAGATACTACCGTCTGCTTACCAGTT-ATATC----AGAGAAATT-TAGCCTCTAT---TTGTC------CTATTGTATATCT----TTGTTGCATTAAGTGC-TCTGC----T
micOch1_Prairie_vole/chrUn_JH996487 -G--CCAAAT----ACATGCTGG-AAGAGGA---------CCAGGCTTCC-ATGCTGGCAACTGGGCTCCT-AGCAGC-AACTCCA-----ACAATAGCCTGCTCACCAGTT-GCATCAT--AGAGAAATG-TGGCCTC------------------------CCGCTG----TCTTTGGATTG-GTGC-TCTGCCATTC
criGri1_Chinese_hamster/KE381632    -G--CCAAAT----ACATGACGG-AGGATGA---------TCAGGCTTCC-ACATTATCAACTGGGTTCAC-AGCAGC-AACTCAAA-GTC-----TATCTGCTCAACAGTTGGCATCAC--ACAGGAATA-CAGCCTCTA----GTTGT------CTTAT-------------TTTTGGCTTG-GTGC-TCTGC----C
conCri1_Star-nosed_mole/JH655896    -G--CTTAGT----GTGAGATGGAAGGATGA---------CAGTGATGGT-ATATTGCCAACTGGGTTCAC-TGAAGC-AACTCATA-GACATTACAGGTTGTTTACCAGTT-GTATCGT--AAAGTAAGT-CAGCCTCTC----TCAAA------TTGTT---TAGGT----ACACAGCTGAG-AGCC-TTTGC----T
echTel2_Tenrec/JH980401             -G--TCAAAT----GTAAAATGGGAGTATGC---------TCAGGCTATC-ACATTACTAACTGGGTACAC-TATTGTAAATTCAGA-CACTTGACAGTCTACTTAC---TT-GCATCAC--AGAGAGTTT-TATCTTCTC----TTTGT------CTTGTCTGTGTAT-----TATTCCATAA-GCCC-TTTAC----T
hetGla2_Naked_mole-rat/JH602149     -G--CCAGCT----ATGAGATGGGAAGATGA---------CTAGTCTCCC-ATATTACCAGCTGGGTTTTC-TGAAGC-AACTGAAA-GATATTACAGTCTGCCTAACAGTT-GTATCAC--AGAGAAATT-TAGCTTGTAT---TTGTC------CTATTGTGCATCT----TTATTGTATTAAGTTC-TCTGC----T
chrAsi1_Cape_golden_mole/JH823495   -G--CCAAAT----GTAAAATAGCAGGATGA---------CTAACCTCTC-ATATTACTGATTGGATTCAC-TGAAGT-AACCCAGA-GACATTACAGTCTACTAATCAGTT-GCATCCC--AGAATGCTT-TAGCCTCTA----CTTGT------CTGCTATGTACAT----TCACTCCATAG-GTC------------
#=GC SS_cons                        -)--)----------))))<<<<<<<___________________>>>>>->>,,,[[[---[[[[,,,,(-((((-----((((((-(,,,,,,,,,,,,,,,,,,,,,,,,,,,,,,<--<<<<<<------<<__________________________________________>>------>>>->>>>,,,,,,
#=GC SS_cons_1                      ::::::::::::::::::::::::::::::::::::::::::::::::::::::::::::::::::::::::::::::::::::::::::::::::::::::::::::::::::::::::::::::::::::::::::::::::::::::::::::::::::::::::::::::::::::::::::::::::::::::::
#=GC SS_cons_2                      ::::::::::::::::::::::::::::::::::::::::::::::::::::::::::::::::::::::::::::::::::::::::::::::::::::::::::::::::::::::::::::::::::::::::::::::::::::::::::::::::::::::::::::::::::::::::::::::::::::::::
#=GC SS_cons_3                      ::::::::::::::::::::::::::::::::::::::::::::::::::::::::::::::::::::::::::::::::::::::::::::::::::::::::::::::::::::::::::::::::::::::::::::::::::::::::::::::::::::::::::::::::::::::::::::::::::::::::
#=GC SS_cons_4                      ::::::::::::::::::::::::::::::::::::::::::::::::::::::::::::::::::::::::::::::::::::::::::::::::::::::::::::::::::::::::::::::::::::::::::::::::::::::::::::::::::::::::::::::::::::::::::::::::::::::::
#=GC SS_cons_5                      ::::::::::::::::::::::::::::::::::::::::::::::::::::::::::::::::::::::::::::::::::::::::::::::::::::::::::::::::::::::::::::::::::::::::::::::::::::::::::::::::::::::::::::::::::::::::::::::::::::::::
#=GC SS_cons_6                      ::::::::::::::::::::::::::::::::::::::::::::::::::::::::::::::::::::::::::::::::::::::::::::::::::::::::::::::::::::::::::::::::::::::::::::::::::::::::::::::::::::::::::::::::::::::::::::::::::::::::
#=GC SS_cons_7                      ________________________________________________________________________________________________________________________________________________________________________________________________________
#=GC SS_cons_8                      ________________________________________________________________________________________________________________________________________________________________________________________________________
#=GC SS_cons_9                      ________________________________________________________________________________________________________________________________________________________________________________________________________
#=GC SS_cons_10                     _________________________________________________________________________________________________________________________________________________________________>>>>>>>>---->>>>>::::::::::::::::::::::
#=GC SS_cons_11                     _________________________________________________________________________________________________________________________________________________>>>>>------>>>:::::::::::::::::::::::::::::::::::::::::
#=GC SS_cons_12                     ::::::::::::::::::::::::::::::::::::::::::::::::::::::::::::::::::::::::::::::::::::::::::::::::::::::::::::::::::::::::::::::::::::::::::::::::::::::::::::::::::::::::::::::::::::::::::::::::::::::::
#=GC SS_cons_13                     :::::::::::::::::::::::::::::::::::::::::::::::::::::::::::::::::::::::::::::::::::::::::::::<<<<<-<<<_____>>>>>->>>::::::::::::::::::::::::::::::::::::::::::::::::::::::::::::::::::::::::::::::::::::
#=GC SS_cons_14                     ::::::::::::::::::::::::::::::::::::::::::::::::::::::::::::::::::::::::::::::::::::::::::::::::::::::::::::::::::::::::::::::::::::::::::::::::::::::::::::::::::::::::::::::::::::::::::::::::::::::::
#=GC SS_cons_15                     ::::::::::::::::::::::::::::::::::::::::::::::::::::::::::::::::::::::::::::::::::::::::::::::::::::::::::::::::::::::::::::::::::::::::::::::::::::::::::::::::::::::::::::::::::::::::::::::::::::::::

hg38_Human/chrX                     ATTCTTAGAGC--CT-----TA---A-ACGTTGAGAAGCTTAAAACACTTTGAGTATTT------------CAGCCTCTT-CATGAA----TC--TAT--C--T--C--C-C--TC--T--CT-------TTGATTTCATGTAA---TCT---C------TCCTTAAATATTTCTT--TGCAT----ATGT---GGGC--
nomLeu3_Gibbon/chrX                 ATTCTTAGAGG--CT-----TA---A-ACATTGAGAAGTTTAAAACACTTTGAGTATTT------------CAGCCTCTT-CATGAA----TC--TAT--C--T--C--C-C--TC--T--CT-------TTGATTTCATGTAG---TCT---C------TCCTTAAATATTTCTT--TGCAT----ATGT---GGGC--
ponAbe2_Orangutan/chrX              ATTCTTAGAGC--CT-----TA---A-ACATTGAGAAGCTTAAAGCACTTTGAGTATTT------------CAGCCTCTT-CATGAA----TC--TAT--C--T--C--C-C--TC--T--CT-------TTGATTTCATGTAA---TCT---C------TCCTTAAATATTTCTT--TGCAT----ATGT---GGGC--
chlSab2_Green_monkey/chrX           ATTCTTAGAGC--CT-----TA---A-ACATTGAGAAGCTTAAAACACTTTGAGTATTT------------CAGCCTCTT-CATGAA----TC--TAT--C--T--C--C-C--TC--T--CT-------TTTATTTCATGTAA---TCTTCTC------TCCTTAAATATTTCTT--TGCAT----ATGT---GGGC--
macFas5_Crab-eating_macaque/chrX    GTTCTTAGAGC--CT-----TA---A-ACATTGAGAAGCTTAAAACACTTTGAGTATTT------------CAGCCTCTT-CATGAA----TC--TAT--C--T--C--C-C--TC--T--CT-------TTGATTTCATGTAATTTTCT---C------TCCTTAAATATTTCTT--TGCAT----ATGT---GGGC--
rheMac3_Rhesus/chrX                 GTTCTTAGAGC--CT-----TA---A-ACATTGAGAAGCTTAAAACACTTTGAGTATTT------------CAGCCTCTT-CATGAA----TC--TAT--C--T--C--T-C--TC--T--CT-------TTGATTTCATGTAA---TCTTCTC------TCCTTAAATATTTCTT--TGCAT----ATGT---GGGC--
papAnu2_Baboon/chrX                 ATTCTTAGAGC--CT-----TA---A-ACATTGAGAAGCTTAAAACACTTTGAGTATTT------------CAGCCTCTT-CATGAA----TC--TAT--C--T--C--C-C--TC--T--CT-------TTGATTTCATGTAA---TCTTCTC------TCCTTAAATATTTCTT--TGCAT----ATGT---GGGC--
calJac3_Marmoset/chrX               ATTCTTAGAGG--CT-----TA---A-ACACTGAAAAGCTTAAAACACTTTGAGTATTT------------CAGCCTCAT-TATGAG----TC--TGT--A--T--C--C-C--TC--T--CT-------TTGATTTCATGTAT---TCTTCTC------TACTTAAATATTTCTT--TGCAT----ATGT-----AC--
susScr3_Pig/chrX                    ACCCTTAGAAG--CC-----TT---A-ACAAATAGAAAATTAAACCACTTTGAGTATTT------------TGGCCTCTT-CTTGTG----TC--TAT--G--T--C--T-C--CC--C---T-------TTGATTACATGCAATTCTCT---C------GCCTTGCACAT---TT--TCTAT----GTAT---GTGT--
camFer1_Bactrian_camel/KB018594     ACCCTTAGAGG--CC-----TA---A-ACATATAGAAACTTAAACCACTCTGAGTGTTT------------CAACCTCTT-CTTGAG----TC--TGT--G--T--C--T-C--CCCGT--CT-------TTGATTTCATTCAG---TCCTCTC------TCCTTGCATAATT-TT--TGTGC----ATTT---GTGT--
canFam3_Dog/chrX                    ATTCTTAGAAG--CC-----TA---A-ACCAT-AGAAACCTAAAACACTTTGAGTATTT------------CAGCCTTTT-TATGTG----TC--TGT--G--T--T--TAC--CC--C--CT-------TTGGCTTTATGGAG---TCC---TCTTGAGTCCTTGCATATTT-TG--TGCAT----TTCT---ATGG--
ailMel1_Panda/GL194824.1            ACTTGTAGAGG--CC-----TA---A-ATTGT-AGAAGCCTAAAACACTTTGAGTATTT------------CAGCTTTTT-TATGTG----TC--TGT--G--T--TG-C-C--TC--T--CT-------TTGACTTTCTGCAG---TCCTCTC------TCCTTGCATATTTTTG--TGCAT----CTGT---GTGG--
vicPac2_Alpaca/KB632711             ACCCTTAGAGG--CC-----TA---A-ACATATAGAAACTTAAACCACTCTGAGTGTTT------------CAACCTCTT-CTTGAG----TC--TGT--G--T--C--T-C--CCCGT--CT-------TTGATTTCATTCAG---TCCTCTC------TCCTTGCATAATT-TT--TGTGC----ATTT---GTGT--
odoRosDiv1_Pacific_walrus/KB229612  ACTCTTAGAGG--CC-----TA---A-ACTGTG-GAAGCCTAAAACACTTTGAGTATTT------------CAGGCTCTA-TATGTG----TC--TGT--G--T--T--T-C--CC--C--CT-------TTGACTTTATGCAG---TCCTCTC------TCCTTGCATATTTTTG--TGCAT----CTGT---GTGG--
saiBol1_Squirrel_monkey/JH378192    ATTCTTAGAGC--TT-----TA---A-ACATTGAAAAGCTTAAAACACTTTGAGTATTT------------CAGCCTCAT-CATGAG----TC--TGT--C--T--C--C-C--TC--T--CT-------TTGATTTCATGTAT---TCTTCTC------TCCTTAAATATTTCTT--TGCAT----ATGT---GGGC--
orcOrc1_Killer_whale/KB317041       ACCCTTAGAGG--CC-----TA---A-ACATATAGAAACTTAAACCACTTTGAGTATTT------------CAGTCTCTT-CTTGAG----TC--TAT--G--T--C--T-C--CC--CCACT-------TTGATTTCATGCAG---TCCTCTC------TCCTTGCATACTTTTTG-TGCAT----GTGT---GTGT--
lepWed1_Weddell_seal/KB715187       ACTCTTAGAGG--CC-----TA---A-ACTGTG-GAAGCCTAAAACACTTTGAGTATTT------------CAGTCTCTA-TATGTG----TC--TGT--G--TTCC--C-C--CC--T--CT-------TTGACTTTATGCAG---TCCTCTC------TCCTTGCATATTTTTG--TGCAT----CTGT---GTGG--
felCat8_Cat/chrX                    ACTCTTAGAGA--TG-----TA---A-ACTAT-AGAAGCCTAAGACACTTTGAGTATTT------------CAGCCTCTT-TGTGAG----TC--TGT--GATT--C--C-C--CC--T--CT-------TTGACTTTATGCAG---TCC---TCTA---TCCTTGCATATTTTTG--TGCAT----TTGT---ATGA--
cerSim1_White_rhinoceros/JH767841   AGTCTTAGAGG--CC-----TA---A-ACATATAGAAACCTAAGACACTTTGAGTATTT------------CAGCCTCCT-CATGAG----TC--TGT--G--T--CTGC-C--CC--T--CT-------TTGATTTCATGCAG---TCCTCTC------TCCTTGCATATTTATTG-TGCAT----GTGT---ATGT--
oryCun2_Rabbit/chrX                 ACTCTGAGGCA--GTCATTGTA---A-TTGTGAAGGATCTGAAAACACTTTGACTCTTT------------CAGCCTCT-------A----TG--TTT--G--C--C--T-C--TC--T---T-------TGATTTTTATGTAA---TTT---C------TCCTTGGATCTGTCTT--TGTGT----ATGT---GGGCAT
musFur1_Ferret/GL897241             ACTCTTAGAGG--CC-----TA---A-ACTGT-AGAAGCCTAAAACACTTTGAGTGTAT------------CAGCCCCTT-TATATG----TC--TGT--G--T--T--C-CCTCC--T--CT-------TTGGCTTTATGCCA---TCCTCTC------TCCTTGCATATTT-TG--TGCAT----CTGT---GTGG--
tupChi1_Chinese_tree_shrew/KB365963 ATTCTTAGAGGTATT-----TA---A-ACATTGAGAAGCCTGAAACACTTTCAGAATTT------------CAGCCTCTT-CATGGG----T-------------------C--TC--T--CT-------CTTATTTCATGTAT---TACTT-T------TCTTTGGCTATTTCTT--TGTGT----ATGT---GTGC--
chiLan1_Chinchilla/JH722051         ATTCTTACAGG--CT-----TA---A-ACATCGAAAAGCCTAAAAGGCTCTGAATATTT------------CAGCCTCTT-CATGAG----TC--TAT--G--T--C--T----GC--T--CT-------TTGCTTTCCTGGAA---TCC---T------CTCTTGGATATTTCCT--TGTTT----TTAT---GGCC--
mm10_Mouse/chrX                     ATTCTTACAGA--CT-----TA---A-ACATTGAAAAGCTTTAAATACTTTGAGCATTT------------CA-TCTCTT-TACAAG----TC--TGT--G--T--C--T-C--TC--T---T-------GTATTCTAAAGTAA---TCC---T------TTCTTGGATGTTTCTT--TGTATGTACATGT---GCGT--
rn6_Rat/chrX                        ATTTTTACAGG--CT-----TA---A-ATATTGGAAAGCCTTAAACACTTTGAGCATTTATGTCTGTCTGTCTGTCTGTC-TGTCTG----TC--TGT--C--T--C--T-C--TC--T--CTCTCTCTCGTATTCTAAAGTAA---TCC---T------CTCTTGGATATTTCTT--TGTGT----ATGT---ACAT--
cavPor3_Guinea_pig/scaffold_26      ATTCTTATAGG--CT-----TA---A-ACATTGAAAAGCCTAAAAGAACTTGAATATTT------------CAGCTTCTT-CATGAT----TC--TGT--G--T--C--T----GC--T--CT-------TTGCTTTCATGTAA---TCC---T------CTCTTGGATATTGCTT--TGTTT----TTAT---GGCC--
micOch1_Prairie_vole/chrUn_JH996487 ATTCTCAGCCA--TT-----TG---C-CTACTGGAAAACCTTAAATACTTTGAGAATGT------------CAGTCTTTT-TACGAG----TT--TGT--G--T--C--T-C--CC--T--CT-------------TCCTCTAA---TCC---T------CTCTTGGATATTTGTG--TGTGT----GTGT---GTGT--
criGri1_Chinese_hamster/KE381632    ATTCTTAGAGG--CT-----TA---A-ATAGAGGAAAGCCTTAAGTACTCTGAGCATTT------------CAGTCTCT-------G----TC--TAC--C--T--C--C-C--TT--A--CT-------C----------TAA---TCT---T------TTCTTGGGTATTTCTT--TG--------------------
conCri1_Star-nosed_mole/JH655896    ACTATTAGAAG--AC-----TAAACA-ACATATAGAGACCTAAAACACTTTGAGTGTTT------------CAGCTACTT-CATGAA----TT--TGT--G--T--C--T-CT-CC--T--TC-------TTTGTTTCATACAAGCCTCA---C------TCCTTGCATATTTTTTG-TGCCTCT--GTGT---GCGC--
echTel2_Tenrec/JH980401             CACTTCAAAGC--CT-----AA---GCATATATAGAAGCCTTAAGCATACTCAGTATGT------------CAGCCTCTT-CATCAG----TC--TAT--G--T--C--T-C--TCC-T--CT-------TTGATTTCATGTCA---TCCTCTC------ACCTCCGATATTCCTG--TG--------TCT---ACGT--
hetGla2_Naked_mole-rat/JH602149     ATTCTTAGAGT--CT-----TA---A-ACATTGAAAAGTCAAAGATACTTTGAGTATTT------------CAGCCTCTT-CTTGAG----TA--TAT--G--T--C--T-G--CT--T---T-------TTGCTTTCATGTAA---TCC---T------CTCTTGGATATTTGTT--TGTTT----TTGT---GGCCAT
chrAsi1_Cape_golden_mole/JH823495   --TTTTAGAGG--CC-----TA---A-ACATAGAGAAAACTTAAACACAGTCAGTATTT------------CAGCCTTTT-CAGAAA----TC--TATAGC--T--C--C-T--TT--T--GT-------TCTATTTCATGTAA---TTCTTTC------TCTTTGGATATTCCTT--TGTGC----CTGT---GTGT--
#=GC SS_cons                        ,,,,,,,,<<<--<<-----<______________>>>>>>,,,,,,)))))))---))------------))),,,,,,,<<<<____________________________________________________>>>>,,<---<<<_______________>>>>,,,,,,,,,<<<<<----<<<<_________
#=GC SS_cons_1                      ::::::::::::::::::::::::::::::::::::::::::::::::::::::::::::::::::::::::::::::::::::::::::::::::::::::::::::::::::::::::::::::::::::::::::::::::::::::::::::::::::::::::::::::::::::::::::::::::::::::::
#=GC SS_cons_2                      ::::::::::::::::::::::::::::::::::::::::::::::::::::::::::::::::::::::::::::::::::::::::::::::::::::::::::::::::::::::::::::::::::::::::::::::::::::::::::::::::::::::::::::::::::::::::::::::::::::::::
#=GC SS_cons_3                      ::::::::::::::::::::::::::::::::::::::::::::::::::::::::::::::::::::::::::::::::::::::::::::::::::::::::::::::::::::::::::::::::::::::::::::::::::::::::::::::::::::::::::::::::::::::::::::::::::::::::
#=GC SS_cons_4                      ::::::::::::::::::::::::::::::::::::::::::::::::::::::::::::::::::::::::::::::::::::::::::::::::::::::::::::::::::::::::::::::::::::::::::::::::::::::::::::::::::::::::::::::::::::::::::::::::::::::::
#=GC SS_cons_5                      ::::::::::::::::::::::::::::::::::::::::::::::::::::::::::::::::::::::::::::::::::::::::::::::::::::::::::::::::::::::::::::::::::::::::::::::::::::::::::::::::::::::::::::::::::::::::::::::::::::::::
#=GC SS_cons_6                      ::::::::::::::::::::::::::::::::::::::::::::::::::::::::::::::::::::::::::::::::::::::::::::::::::::::::::::::::::::::::::::::::::::::::::::::::::::::::::::::::::::::::::::::::::::::::::::::::::::::::
#=GC SS_cons_7                      ________________________________________________________________________________________________________________________________________________________________________________________________________
#=GC SS_cons_8                      ________________________________________________________________________________________________________________________________________________________________________________________________________
#=GC SS_cons_9                      ________________________________________________________________________________________________________________________________________________________________________________________________________
#=GC SS_cons_10                     ::::::::::::::::::::::::::::::::::::::::::::::::::::::::::::::::::::::::::::::::::::::::::::::::::::::::::::::::::::::::::::::::::::::::::::::::::::::::::::::::::::::::::::::::::::::::::::::::::::::::
#=GC SS_cons_11                     ::::::::::::::::::::::::::::::::::::::::::::::::::::::::::::::::::::::::::::::::::::::::::::::::::::::::::::::::::::::::::::::::::::::::::::::::::::::::::::::::::::::::::::::::::::::::::::::::::::::::
#=GC SS_cons_12                     ::::::::::::::::::::::::::::::::::::::::::::::::::::::::::::::::::::::::::::::::::::::::::::::::::::::::::::::::::::::::::::::::::::::::::::::::::::::::::::::::::::::::::::::::::::::::::::::::::::::::
#=GC SS_cons_13                     ::::::::::::::::::::::::::::::::::::::::::::::::::::::::::::::::::::::::::::::::::::::::::::::::::::::::::::::::::::::::::::::::::::::::::::::::::::::::::::::::::::::::::::::::::::::::::::::::::::::::
#=GC SS_cons_14                     :<<<<<<<________________________________________________________________________________________________________________________________________________________________________________________________
#=GC SS_cons_15                     ::::::::::::::::::::::::::::::::::::::::::::::::::::::::::::::::::::::::::::::::::::::::::::::::::::::::::::::::::::::::::::::::::::::::::::::::::::::::::::::::::::::::::::::::::::::::::::::::::::::::

hg38_Human/chrX                     AAGTGTACGTGTGT---GTGTGT-------CATGTGTG---GCAGAGGGGCTTC------CTAACC-CCTGCCTGATAGGTGC-AGAACGTCGGCTATCAGA--GCAAGCAT-TGTGG-AGCGGTTCCTTA--TGCCAGGC-----------------------TGCCA----TGTG-AG-AT-GATCCAAGACCAAAA-
nomLeu3_Gibbon/chrX                 AAGTGTACGTGTGT---GTGTGT-------CATGTGTA---GCAGAGGGGCTTC------CTAACC-CCTGCCTGATAGGTGC-AGAACGTCGGCTCTCAGA--ATAAGCAT-TGTGGAAGCGGTTCCTTA--TGCCAGGC-----------------------TGCCA----TGTG-AG-AT-GATCCAAGACCAAAA-
ponAbe2_Orangutan/chrX              AAGTGTACGTGTGT---GTGTGT-------CATGTGTG---GCAGAGGGGCTTC------CTAACC-CCTGCCTGATAGGTGC-AGAACGTCGGCTATCAGA--ATAAGCAT-TGTGG-AGCGATTCCTTA--TGCCAGGC-----------------------TGCCA----CGTG-AG-AT-GATCCAAGACCAAAA-
chlSab2_Green_monkey/chrX           ATGTGTACGTGTGT---GTGTGT-------CACGTGTG---GCAGAGGGGCTTC------TTAACC-TCTGCCTGATAGGTGC-AGAACGTCGGCTATCAGA--ATGAGCAT-TGTGG-AGCGGTTCCTTA--TGCCAGGC-----------------------TGCCA----TGTG-AG-AT-GATCCAAGACCAAAA-
macFas5_Crab-eating_macaque/chrX    TTGTGTACGTGTGT---GTGT---------CATGTGTG---GCAGAGGGGCTTC------TTAAGC-CCTGCCTGATAGGTGC-AGAACGTCGGCTATCAGA--ATGAGCAT-TGTGG-AGCGGTTCCTTA--TGCCAGGC-----------------------TGCCA----TGTG-AG-AT-GATCCAAGACCAAAA-
rheMac3_Rhesus/chrX                 TTGTGTACGTGTGT---GTGT---------CATGTGTG---GCAGAGGGGCTTC------TTAAGC-CCTGCCTGATAGGTGC-AGAACGTCGGCTATCAGA--ATGAGCAT-TGTGG-AGCGGTTCCTTA--TGCCAGGC-----------------------TGCCA----TGTG-AG-AT-GATCCAAGACCAAAA-
papAnu2_Baboon/chrX                 ATGTGTACGTG--T---GTGTGG-------CATGTGTG---GCAGAGGGGCTTC------TTAACC-CCTGCCTGATAGGTGC-AGAACGTCGGCTATCAGA--ATGAGCAT-TGTGG-AGCGGTTCCTTA--TGCCAGGC-----------------------TGCCA----TGTG-AG-AT-GATCCAAGACCAAAA-
calJac3_Marmoset/chrX               ATGTGTACATGTAT---GTGTAT-------CATGTGTG---GCAGAGGGGCTTC------CTAACC-CCTGCCTGATAGGTGC-GGAACATTGGCTATCAGAA-GTAAGCAT-TGTGG-AGTGGTTTCATA--TGCCAGGC-----------------------TGCCA----TGTG-AG-AT-GATCCAAGACCAAAA-
susScr3_Pig/chrX                    GTGGGCTCTTGTGT---GTTTGT-------AAC----------AAAGGGGCTTC------CTAACC-CCTTCTCAGTAGGTGCAAGAGTGTCAGCTACCAAA--ATAAGCAT-TGCAG-AGCTGTTCCTTA--TGCCAGACCATGCTGTGAGATGCTGTGAGATTGTGC----TGTG-AA-AT-GATCCAAGACCAATA-
camFer1_Bactrian_camel/KB018594     CTGTGCTCTTGTGT---GTGTGT-------TTGTAAAA-----AAGGGGGCTTC------CTGACC-CCTTCCCAATAGGTGC-AGAGTGTCAGCCATCAAA--ATAAGCAT-TGCAG-AGCTGTTCTTCA--TGCCACAC-----------------------TGCCT----CGTG-AG-AT-GATCCAAGACCAAAA-
canFam3_Dog/chrX                    TCACGTGTGTGTGT---TTGTGA-------C------------AGAGGGGTTTC------CTAACC-CCTTCCCAATAGGAAC-TGAGTGCCAGCTATCAAA--ATAAGCAT-TGCAG-AGCTGTTCATTA--TGCCAGGA-----------------------CACCC----TATG-AG-AT-GATCTAAGAAC-----
ailMel1_Panda/GL194824.1            TCATGTGTGTGTGT---TTGTGA-------C------------AGAGGGGTTTC------TTAAAC-CCTTCCCAATAGGTAC-AGAGTGCCAGCTATCAAA--ATAAGCAT-TGCAG-AGCTGTTCATTA--TGCCAGGA-----------------------CACCC----TGTG-AG-AT-GATCCAAGACC-----
vicPac2_Alpaca/KB632711             CTGTGCTCTTGTGT---GTGTGT-------TTGTAAAG-----AAGGGGGCTTC------CTGACC-CCTTCCCAATAGGTGC-AGAGTGTCAGCCATCAAA--ATAAGCAT-GGCAG-AGCTGTTCTTCA--TGCCACAC-----------------------TGCCT----CATG-AG-AT-GATCCAAGACCAAAA-
odoRosDiv1_Pacific_walrus/KB229612  TCATGTGTGTGTAT---TTGTAA-------C------------AAAGGGGTTTC------CTAACC-CCTTCCCAATAGATAC-AGAGTGCCAGCTATCAAA--ATCA-----TGCAG-AGCTGTTCGTTA--TGCCAGGA-----------------------CACCC----TATG-AG-AT-GATCTGAGACC-----
saiBol1_Squirrel_monkey/JH378192    ATGTGTACGTGTGT---GTGTGT-------CATGTGTG---GCAGAGGGGCTTC------CTAACC-CCTGCCTGATAGGTGC-AGAACATTGGCTATCAGAA-GTAAGCAT-TATGG-AGTGGTTCCATA--TGCCAGGC-----------------------TGCCG----TGTG-AG-AT-GATCCAAAACCAAAA-
orcOrc1_Killer_whale/KB317041       GCATGCTTTTGTGT---GTGTGTG------TGTTTGTA---ACAAAGGGGTCTC------CTAACC-CCTTCCTAATAGGTGC-AGAGTGTCAGCTATCAAAATATAAGCAT-TGAAG-AGCTGTTCCTTA--TGCCAGGC-----------------------CGCC-----TGTG-AG-AT-GATCCAAGACCAATA-
lepWed1_Weddell_seal/KB715187       TCATGTGTGTGTGT---TTGTAA-------C------------AAAGGGGTTTC------CTAACC-CCTTCCCAATAGGTAC-AGAGTGCCAGCTATCAAA--ATCA-----TGCAG-AGCTGTTCGTTA--TGCCAGGA-----------------------CACCT----TGTG-AG-AT-GATCTAAGACC-----
felCat8_Cat/chrX                    TCATGTGTGTGTCT---TTGTGA-------C------------AAAGGGGCTTC------CTAACC-CCTTCCCAATAGGTAC-AGTGTGTCAACTATCAAA--ATACACAT-TGCAG-AGCTGTTCGTTA--TGCCAGGA-----------------------CACCC----TGTG-AG-AT-GACCCAAGACC-----
cerSim1_White_rhinoceros/JH767841   TTGTGCTCATGTGT---GTGTGTTTGTTTGTGCTTGTG---ACAAAGGGGCTTC------CTAACC-CCTTCCCAGTAGATGC-AGAGTGTCAGCTATCAAA--ATAAACAT-TGCAG-AGCTGTTCCTTA--TGCCAGGC-----------------------TTCCC----TGTG-AG-AT-GATCCAAGACCAGTA-
oryCun2_Rabbit/chrX                 GTGTGCATATATGT---GCATGT-------CATGTGTG---ATTGAGGGGGTTC------CTAACC-CCTTCCCAATAGGTGC-AGAATGTCAGCTATCAAA--ATGAACAG-TGTAGAAGCTGTTTCTTA--TGCCAAGT-----------------------TACCT----AATG-AG-AT-GATC-AAGACCAAAA-
musFur1_Ferret/GL897241             TCATGTGTGTGTGT---TTGTGA-------C------------AAAGGGGTTTC------CTAACCCCCTTCCCAATAGGTAC-AGAGTG-CAGCTATCAAA--ATAAACAT-TGCAG-AGCTG-TCATTA--CGCCAGGA-----------------------CACCC----TGTG-AG-AT-GGATGA----------
tupChi1_Chinese_tree_shrew/KB365963 A------------T---GTATGT-------CATGTGTG---TCAGAGAGGCCTC------CTAACC-CCTTTCCAATAGGTGC-AGAATATCACTTACCAAA--ATAAGTAT-TACAG-AGCCATTTCTTA--T-CCTGGT-----------------------TGCCC----TGTG-AG-AT-GATTCAAGACCACAA-
chiLan1_Chinchilla/JH722051         ATATGTGCACGTAT---GTGTGT-------ACTGTGTG---TGACAGGGGCTCC------CTAACC-CCTTTCTAATAGATGC-AGGATGTCGGCTATCAAA--ACAAGCAT-TGCAC-AGCTGTTCCTCA--TGCGAGGC-----------------------TGTCC----TGTGAAG-AT-GATCTTGCACTAAAA-
mm10_Mouse/chrX                     GTGTGCATGTGTGTTATGTGTGT-------CATGTGTG-----AGAGGAGCTTC------ATAGCC-CCTTCCCAATAGGTCC-AGAATGTCACC------------------CGTGG-AGCCGTTCCTCA--CACCAGAC-----------------------TGCCC----TGAG-AA-AT-AATCTAAGACAAAAT-
rn6_Rat/chrX                        ATGTGTGTGTGCAT---GTGTGT-------CATGTGTG-------ACGGGCGTC------ATAGCC-CCTTCCCAATAGGTCC-AGAATGTTACC------------------TGTGG-AGTCGTTCCTCA--CACCAGTC-----------------------TGCCC----TGCG-AA-AT-AATCTAAGACAAAAT-
cavPor3_Guinea_pig/scaffold_26      ATATGTACATGTAT---GTGTGTGCAC---TATGTGTG---ACAGAGGAGCTCC------CTAGCA-CCTTTCCAATAGATGC-AGAATGTTGGCTATCAAA--ACAAGAAT-TGCAG-AGCTGTTCCTCG--TGTCAGGC-----------------------TGTCC----GGTAAAG-AT-GATCTTACACTAAAA-
micOch1_Prairie_vole/chrUn_JH996487 GTGTGTGTGTGTGT---GTGTGTGTG----TGTGTGTG---ACAGAGGGTCTTC------CTAGCC--------------TCC-GGAATATCACC------------------AGTGG-AGCTGTTCTTCA--C-------------------------------GCCC----TGTG-GA-AT-AATCTAAGAGAAAAT-
criGri1_Chinese_hamster/KE381632    -------TGTATGT---GTGTGT-------CATGTGTC---ACAGAGAGTCTTC------TTAGCC-CCTTCCCAATAGGTGC-TGAATGTTGCC------------------AGTG---GCTGTTCTTCA--TGCCAGAC-----------------------TGACA----TGCG-AA-AT-AATCTGACAGCACTC-
conCri1_Star-nosed_mole/JH655896    TTTTGTGTGCTTGT---CTGTAT-------TCTTTGTG---ACAAAGGGGC-CC------CTAACC-CCGCCTCTATAGGTGC-AGAGTGCCGGCTACCAAA--ACAAGTGT-TGTGT-AACTGATATTGA--TGCCAGAC-----------------------TGTCCTTCTTGCA-AG-AT-GCCCCACGACCAAAA-
echTel2_Tenrec/JH980401             ATGTGCATGTG--------------------------------GAAAAAGCTTC------CTAACC-CCTTCCCAGTAGGTGT-GCAGTGTCAGCTATCAAAAGTTAAGCAT-CGCAG-AGCTGTTTTCTAACTGCCAGGC-----------------------TGAC-----TGTG-AG-AT-GATCCGACATGAAAA-
hetGla2_Naked_mole-rat/JH602149     ATATGCATGTATGT---GTTTGTAC-----TTTGTGTA---GCAGAGGGGCTTC------CTAACC-CCTTTCCAATAGATGC-AGAATGTCGGCTATCAAA--ATAAGCAT-TGCAG-AGCTGTTCCATA--TGCCAGGC-----------------------TGTCC----TGTG-AGAAT-GATCTTACACTAAAAT
chrAsi1_Cape_golden_mole/JH823495   ATGT----ATGTGC---TTGTGA-------CA-----------AAAGGGGCTTC------CTAACC-CCTTTCCAATAGGTGC-TGAGTGCCAGTTGTCAAA--ACAATGAT-TGCAA-AGCTGTTTTTTA--TGCCATGC-----------------------TATAC----CGTA-AG-AT-GATTCAAGAAAAAAA-
#=GC SS_cons                        >>>>>>>>>,,,,,,,,,,,<<<-------<<____>>--->>><<<<<<______________>>->>>>]]]]---]]],,,,,,,,,,,}}}}}-}}}}--}}}-}},<-<<<<<--<<-<<<____________>>>------------------------>>->---->>>>->,,,,,,,,,}}}}}-}}}}},
#=GC SS_cons_1                      ::::::::::::::::::::::::::::::::::::::::::::::::::::::::::::::::::::::::::::::::::::::::::::::::::::::::::::::::::::::::::::::::::::::::::::::::::::::::::::::::::::::::::::::::::::::::::::::::::::::::
#=GC SS_cons_2                      ::::::::::::::::::::::::::::::::::::::::::::::::::::::::::::::::::::::::::::::::::::::::::::::::::::::::::::::::::::::::::::::::::::::::::::::::::::::::::::::::::::::::::::::::::::::::::::::::::::::::
#=GC SS_cons_3                      ::::::::::::::::::::::::::::::::::::::::::::::::::::::::::::::::::::::::::::::::::::::::::::::::::::::::::::::::::::::::::::::::::::::::::::::::::::::::::::::::::::::::::::::::::::::::::::::::::::::::
#=GC SS_cons_4                      ::::::::::::::::::::::::::::::::::::::::::::::::::::::::::::::::::::::::::::::::::::::::::::::::::::::::::::::::::::::::::::::::::::::::::::::::::::::::::::::::::::::::::::::::::::::::::::::::::::::::
#=GC SS_cons_5                      ::::::::::::::::::::::::::::::::::::::::::::::::::::::::::::::::::::::::::::::::::::::::::::::::::::::::::::::::::::::::::::::::::::::::::::::::::::::::::::::::::::::::::::::::::::::::::::::::::::::::
#=GC SS_cons_6                      ::::::::::::::::::::::::::::::::::::::::::::::::::::::::::::::::::::::::::::::::::::::::::::::::::::::::::::::::::::::::::::::::::::::::::::::::::::::::::::::::::::::::::::::::::::::::::::::::::::::::
#=GC SS_cons_7                      ________________________________________________________________________________________________________________________________________________________________________________________________________
#=GC SS_cons_8                      ________________________________________________________________________________________________________________________________________________________________________________________________________
#=GC SS_cons_9                      ________________________________________________________________________________________________________________________________________________________________________________________________________
#=GC SS_cons_10                     ::::::::::::::::::::::::::::::::::::::::::::::::::::::::::::::::::::::::::::::::::::::::::::::::::::::::::::::::::::::::::::::::::::::::::::::::::::::::::::::::::::::::::::::::::::::::::::::::::::::::
#=GC SS_cons_11                     ::::::::::::::::::::::::::::::::::::::::::::::::::::::::::::::::::::::::::::::::::::::::::::::::::::::::::::::::::::::::::::::::::::::::::::::::::::::::::::::::::::::::::::::::::::::::::::::::::::::::
#=GC SS_cons_12                     ::::::::::::::::::::::::::::::::::::::::::::::::::::::::::::::::::::::::::::::::::::::::::::::::::::::::::::::::::::::::::::::::::::::::::::::::::::::::::::::::::::::::::::::::::::::::::::::::::::::::
#=GC SS_cons_13                     ::::::::::::::::::::::::::::::::::::::::::::::::::::::::::::::::::::::::::::::::::::::::::::::::::::::::::::::::::::::::::::::::::::::::::::::::::::::::::::::::::::::::::::::::::::::::::::::::::::::::
#=GC SS_cons_14                     ________________________________________________________________________________________________________________________________________________________________________________________________________
#=GC SS_cons_15                     ::::::::::::::::::::::::::::::::::::::::::::::::::::::::::::::::::::::::::::::::::::::::::::::::::::::::::::::::::::::::::::::::::::::::::::::::::::::::::::::::::::::::::::::::::::::::::::::::::::::::

hg38_Human/chrX                     ------C--AAGG-------C-------C-----------C-------TAG-------ACTGCAGTAAAACCCAGAACTCAAGT----AGGG-CAGAAGGTGGAAGGCTCA------------------T-ATGGATAGAAGG-----CCCAA-----AGTATAAG-----------ACAG------A----TGGTTTGA
nomLeu3_Gibbon/chrX                 ------C--AAGG-------C-------C-----------C-------TAG-------ACTGCAGTAAAACCCAAAACTCAAGT----AGGA-CAGAAGGTGGAAGGCTCA------------------T-ATGGATAGAAGG-----CCCGA-----AGTAGAAG-----------ACAG------A----TGGTTTGA
ponAbe2_Orangutan/chrX              ------C--AAGG-------C-------C-----------C-------TAG-------ACTGCAGTAAAACCCAAAACTCGAGT----ACGA-CAGAAGGTGGAAGGCTCA------------------T-ATGGGTAGAAGG-----CCCAG-----AGTAGAAG-----------ACAG------A----TGGTTTGA
chlSab2_Green_monkey/chrX           ------C--AAGG-------C-------C-----------C-------TAGAGTCTAGACTGCAGTAAAACCCAATAGTCAAGT----AGGA-CAGAAGGTGGAAGGCTCA------------------T-ATGGATAAAAGG-----CCCAA-----AGTAGAAG-----------ACAG------A----TGGTTTGA
macFas5_Crab-eating_macaque/chrX    ------C--AAGG-------C-------C-----------C-------TAGAGTCTAGACTGCAGTAAAACCCAATACTCAAGT----AGGA-CAGAAGGTGGAAGGCTCA------------------T-ATGGATAAAAGG-----CCCAA-----AGTAGAAG-----------ACAG------A----TGGTTTGA
rheMac3_Rhesus/chrX                 ------C--AAGG-------C-------C-----------C-------TAGAGTCTAGACTGCAGTAAAACCCAATACTCAAGT----AGGA-CAGAAGGTGGAAGGCTCA------------------T-ATGGATAAAACG-----CCCAA-----AGTAGAAG-----------ACAG------A----TGGTTTGA
papAnu2_Baboon/chrX                 ------C--AAGG-------C-------C-----------C-------TAGAGTCTAGACTGCAGTAAAACCCAATACTCAAGT----AGGA-CAGAAGGTGGAAGGCTCA------------------T-ATGGATAAAAGG-----CCCAA-----AGTAGAAG-----------ACAG------A----TGGTTTGA
calJac3_Marmoset/chrX               ------C--AAGT-------T-------TTACTG------C-------AAG-------ACTGCAGTAAAACCCAACACTCAAGT----AGGA-CAGAAGGTGGAAGGCTCA------------------T-ATGGATAGAAGG-----CCCAA-----AGTAGAAG-----------ACAG------A----CGGTTTGA
susScr3_Pig/chrX                    ------G--AAGG-------C-------C-----------C-------AAG-------------------ATCTGGACTGGAGT----TGGA-TGGAAGGCTAAAGTCTCA------------------G-TGAAACTGAAGG-----CCAAA-----GACCTAAG-----------ACTC------A----AGC-CTGT
camFer1_Bactrian_camel/KB018594     ------G--AAAG-------C-------C-----------C-------AAG-------G-----------GTTTCGACTGGAGT----TGTA-AGGAAGACTCAAATCTCG------------------AGTGAGACAGAAGG-----CCAAA-----GACCCAGG-----------ACGGGATTAAA----AAGCCTTA
canFam3_Dog/chrX                    -------------------------------------------------------------------------------TATGA----TGGA-CAGAAAGTGGAAGGCCCA------------------TAATGGATAGAAGG-----CCCAA-----CGTAAAAT-----------AAAG------A----TGGTCTGA
ailMel1_Panda/GL194824.1            -------------------------------------------------------------------------------TATGA----TGGA-CAGAAGGTGGAAGACCCA------------------TAATGAATAGAGGG-----CCCAA-----AGTAAAAG-----------ACAG------A----TGATTTGA
vicPac2_Alpaca/KB632711             ------G--AAAG-------C-------C-----------C-------AAG-------G-----------GTTTTGACTGGAGT----TGTA-AGGAAGACTCAAATCTCG------------------AGTGAGACAGAAGG-----CCAAA-----GACCCAGG-----------ACGGGATTAAA----AAGCCTTA
odoRosDiv1_Pacific_walrus/KB229612  -------------------------------------------------------------------------------TATGA----TGGA-CAGAAGGTGGAAGACCCA------------------TAATGGATAGAAGG-----CCCAA-----AGTAAAAG-----------ACAG------A----TGGTTTCA
saiBol1_Squirrel_monkey/JH378192    ------C--AAGG-------C-------CATAGGAT----C-------TAG-------ACTGCAGTAAAACCCAATACTCAAGT----AGGA-AAGAAGGTGGAAGGCTTA------------------T-ATGGATAGAAGG-----CCCAA-----AGTAGAAG-----------ACAG------A----TGGTTTGA
orcOrc1_Killer_whale/KB317041       ------A--AAGG-------C-------C-----------C-------AAA-------G-----------GTCTAGACTGGAGT----TGGA-CGGAAGACTCAAGTCTCA------------------G-TGAGACAGAAGG-----CCAAAGACCCAGGATGGG-----------ATGA------A----AAGCCTTC
lepWed1_Weddell_seal/KB715187       -------------------------------------------------------------------------------TATGA----TGGA-CAGAAGGTGGAAGACCCA------------------GAATGGATAGAAGG-----CCCAA---------------------------------------TGGTTTGA
felCat8_Cat/chrX                    -------------------------------------------------------------------------------TATGA----TGGA-CAGAAAGTGGAAGGCCCA------------------TAATGGAGAGAAGG-----CCC-A-----AGTAAAAG-----------ACAG------A----TGGTTTGA
cerSim1_White_rhinoceros/JH767841   ------G--AAGG-------C-------CAAGAGT-----C-------AAA-------ACTGAAGTAAAACCCAAGACCTAAGA----TGGA-CAGAAGGTGGAAGGTCCA------------------TAATGGATAGAAGG-----CCCAA-----AGTAGAAG-----------ACAG------A----TGGTTTGA
oryCun2_Rabbit/chrX                 ------C--AGCA-------C-------C-----------C-------TAAGATCAGAACTGAAGTAAAACCCAAGACCACAAA----TGGA-CAGAAGGTGGAAGGTGCA------------------TGATGGATAAAAGA-----CGCAA-----AGTGAAAG-----------ACAG------A----TGGTTTAG
musFur1_Ferret/GL897241             ----------------------------------------------------------------------TCCAAGACCTATGA----TGGA-CAGAAGGTGGAAGGCCCG------------------TAATGGATAGAAGG-----CCCAA-----AGTAAAAA-----------ACAA------A----TGGTTTGA
tupChi1_Chinese_tree_shrew/KB365963 ------C--AAGG-------G-------C-----------C-------TAGAGCCTATACTGAAGTAAAACTCAAGACCTAAGA----TGGA-TTGAAGGTAGACTGTTCA------------------TAATGGATATAAAG-----CCCAA-----AGGATAAG-----------ACAG------A----TGTTTTGA
chiLan1_Chinchilla/JH722051         ------T--ATGT-------C-------C-----------C-------TGGGATCAGTACTGAAGCAAAACCCAAGGCCTAAGA----GGAG-CAGAAGGA------------------------------------AGAAGG-----CCCCA-----AATGAGAG-----------ACAG------A----TGGTTTGA
mm10_Mouse/chrX                     ------A--CATC-------A-------T-----------T-------CCG-------TCCG--------GTCAGGATTCAAGT----GGCT-CTGAAG--------------------------------------TGAACG-----CCC-A-----AGTAGAAG-----------ACAG------A----AGTTTTGC
rn6_Rat/chrX                        ------A--CATC-------A-------T-----------T-------TCG-------TCTG----TCCGGTCAGAATTGAAGT----GGAT-CTGAAG------TGAACA------------------C-ATGTT-AAAAAG-----CCCAA-----AGTGGAAG-----------ACAG------A----TGTTTTGT
cavPor3_Guinea_pig/scaffold_26      ------T--ACGT-------C-------C-----------C-------TCGGATCAGGACTGAAGTGAAACTCAAAGCCTAAGA----GGAG-CAAGAGGT------------------------------------AGACGG-----TTCAA-----AATGGAAG-----------ACAA------A----TGGTTGGA
micOch1_Prairie_vole/chrUn_JH996487 ------C--CAGC-------G-------C-----------T-------TTG-------------------GTCAGGACTGAAGT----AGAC-CTGAAAGGAACATG------------------------------TAAAGA-----CCCAA-----AGTGGAAG-----------ACAG------A------------
criGri1_Chinese_hamster/KE381632    ------C--C------------------------------------------------------------GTCAGGATGGAAGT----AGAA-CTGAAA------TGACCA------------------C-ATG---AAAAGG-----CTCAA-----AGTGGAAG-----------AC--------A----TGTTTTGT
conCri1_Star-nosed_mole/JH655896    ------G--AAGG-------C-------C-----------C-------AAA-------G-----------GTCTCAACTGAAAG----AAGA-GCTAAGATAGTAGC------------------------------AGACTG-----GCC-C-----AATAGAAG-----------ACAG------A----TGTCTTAA
echTel2_Tenrec/JH980401             ------G--AAGC-------C-------C-----------CAACGCTGTGG-------ACTGAAGTACAATCCCACACCTACAA----AAGG-CAGAAGATAGAAAGTTCAAAAT--------------A-ATGGATAAAAGG-----CCAAA-----AACAGAAG-----------ACTG------A----TGGTTTGA
hetGla2_Naked_mole-rat/JH602149     ACATCGC--TGGG-------A-------T-----------C-------GGG-------ATTGAAGTAAAATGCAAGGCCTAAGG----AGGAGCAGAAAGT------------------------------------ACAAGG-----CTTCA-----AATGGAAG-----------ACAG------A----TGGTTTGA
chrAsi1_Cape_golden_mole/JH823495   ------G--AAGGTTCAAGAC-------T-----------C-------TAG-------ACTGAAGCAAAACCCAAGACCTAAGA----AGGA-T---AGGTAGAAGTCTCA------------------CAATGGATAGAAGG-----CCCAA-------CAGAAC-----------ACAG------A----AGCATGGT
#=GC SS_cons                        ,,,,,,,,,,,}}-------}-------}-----------}--------------------}}}}}}-------------------------------}}}}}}}}}}}}}------------------}-}}}--}}}}}--------}}-----------}}}}-----------}}}}------------}}}}}}}
#=GC SS_cons_1                      ::::::::::::::::::::::::::::::::::::::::::::::::::::::::::::::::::::::::::::::::::::::::::::::::::::::::::::::::::::::::::::::::::::::::::::::::::::::::::::::::::::::::::::::::::::::::::::::::::::::::
#=GC SS_cons_2                      ::::::::::::::::::::::::::::::::::::::::::::::::::::::::::::::::::::::::::::::::::::::::::::::::::::::::::::::::::::::::::::::::::::::::::::::::::::::::::::::::::::::::::::::::::::::::::::::::::::::::
#=GC SS_cons_3                      ::::::::::::::::::::::::::::::::::::::::::::::::::::::::::::::::::::::::::::::::::::::::::::::::::::::::::::::::::::::::::::::::::::::::::::::::::::::::::::::::::::::::::::::::::::::::::::::::::::::::
#=GC SS_cons_4                      ::::::::::::::::::::::::::::::::::::::::::::::::::::::::::::::::::::::::::::::::::::::::::::::::::::::::::::::::::::::::::::::::::::::::::::::::::::::::::::::::::::::::::::::::::::::::::::::::::::::::
#=GC SS_cons_5                      ::::::::::::::::::::::::::::::::::::::::::::::::::::::::::::::::::::::::::::::::::::::::::::::::::::::::::::::::::::::::::::::::::::::::::::::::::::::::::::::::::::::::::::::::::::::::::::::::::::::::
#=GC SS_cons_6                      ::::::::::::::::::::::::::::::::::::::::::::::::::::::::::::::::::::::::::::::::::::::::::::::::::::::::::::::::::::::::::::::::::::::::::::::::::::::::::::::::::::::::::::::::::::::::::::::::::::::::
#=GC SS_cons_7                      ________________________________________________________________________________________________________________________________________________________________________________________________________
#=GC SS_cons_8                      ________________________________________________________________________________________________________________________________________________________________________________________________________
#=GC SS_cons_9                      _________________________________________________________________________________________>>>->>>>>::::::::::::::::::::::::::::::::::::::::::::::::::::::::::::::::::::::::::::::::::::::::::::::::::::::
#=GC SS_cons_10                     ::::::::::::::::::::::::::::::::::::::::::::::::::::::::::::::::::::::::::::::::::::::::::::::::::::::::::::::::::::::::::::::::::::::::::::::::::::::::::::::::::::::::::::::::::::::::::::::::::::::::
#=GC SS_cons_11                     ::::::::::::::::::::::::::::::::::::::::::::::::::::::::::::::::::::::::::::::::::::::::::::::::::::::::::::::::::::::::::::::::::::::::::::::::::::::::::::::::::::::::::::::::::::::::::::::::::::::::
#=GC SS_cons_12                     ::::::::::::::::::::::::::::::::::::::::::::::::::::::::::::::::::::::::::::::::::::::::::::::::::::::::::::::::::::::::::::::::::::::::::::::::::::::::::::::::::::::::::::::::::::::::::::::::::::::::
#=GC SS_cons_13                     ::::::::::::::::::::::::::::::::::::::::::::::::::::::::::::::::::::::::::::::::::::::::::::::::::::::::::::::::::::::::::::::::::::::::::::::::::::::::::::::::::::::::::::::::::::::::::::::::::::::::
#=GC SS_cons_14                     ______________________________________________________________________________>>>>>>---->:::::::::::::::::::::::::::::::::::::::::::::::::::::::::::::::::::::::::::::::::::::::::::::::::::::::::::::::
#=GC SS_cons_15                     ::::::::::::::::::::::::::::::::::::::::::::::::::::::::::::::::::::::::::::::::::::::::::::::::::::::::::::::::::::::::::::::::::::::::::::::::::::::::::::::::::::::::::::::::::::::::::::::::::::::::

hg38_Human/chrX                     GACTTG------AGA--CCCGAGGACTAAGATGTGCTTT---CTAAATTATAAAGCACTT-----GTAAATG-------AAAAATTTGATGCTTTCTGTATGAATAAAA--C----TTTC-TGTAAGCTAGGTATTG-TCTCTACAAAATTCTCA-TTGTA---TAGTTAAA--CCACAGTGAGAAGGGTTCTTAGAAAT
nomLeu3_Gibbon/chrX                 GACTTG------AGA--CCCAAGGACTAAGATGTGCTTT---CTAAATTATAAAGCACTT-----GTAAATG-------AAAAATTTGATGCTTTCTGTATGAATAAAA--C----TTTC-TGTAAGCTAGGTATTG-TCTCTACAAAATTCTCA-TTGTA---TAGTTAAA--CCACAGTGAGAAGGGTTCTTAGAAAT
ponAbe2_Orangutan/chrX              GACTTG------AGA--CCCGAGGACTAAGATGTGCTTT---CTAAATTATAAAGCACTT-----GTGAATG-------AAAAATTCGATGCTTTCTGTATGAATAAAA--C----TTTC-TGTAAGCTAGGTATTG-TCTCTACAAAATTCTCA-TTGTA---TAGTTAAA--CCACAGTGAGAAGGGTTCTTAGAAAT
chlSab2_Green_monkey/chrX           GACTTG------AGA--CCCGAGGACTAAGATGTGCTTT---CTAAATTATAAAGCACTT-GTAAATGTGAA-------AAATTTGATGC--TTTCTATATGAATAAAA--C----TTTC-TGTAAGATAGGTACTG-TCTCTACAAAATTCTCA-TTGTA---TACTTAAA--CCACAATGAGAAGGGTTCTTAGAAAT
macFas5_Crab-eating_macaque/chrX    GACTCG------AGA--CCCGAGGACTAAGATGTGCTTT---CTAAATTATAAAGCACTT-GTAAATGTGAA-------AAATTCGATGC--TTTCTATATGAATAAAA--C----TTTC-TGTAAGATAGGTACTG-TCTCTACAAAATTCTCA-TTGTA---TACTTAAA--CCACAATGAGAAGGGTTCTTAGAAAT
rheMac3_Rhesus/chrX                 GACTCG------AGA--CCCGAGGACTAAGATGTGCTTT---CTAAATTATAAAGCACTT-GTAAATGTGAA-------AAATTCGATGC--TTTCTATATGAATAAAA--C----TTTC-TGTAAGATAGGTACTG-TCTCTACAAAATTCTCA-TTGTA---TACTTAAA--CCACAATGAGAAGGGTTCTTAGAAAT
papAnu2_Baboon/chrX                 GACTCG------AGA--CCCGAGGACTAAGATGTGCTTT---CTAAATTATAAAGCA-TTTGTAAATGTGAA-------AAATTCGATGC--TTTCTATATGAATAAAA--C----TTTC-TGTAAGATAGGTACTG-TCTCTACAAAATTCTCA-TTGTA---TACTTAAA--CCACAATGAGAAGGGTTCTTAGAAAT
calJac3_Marmoset/chrX               AACTTG------AGA--CTCGAGGATTAACATATGGTCT---CAAAATTATAAGGCACCT-GTAAATGTAAA-------AAAATCGATGT--TTTCTTTATGAATAAAA--C----TTTC-TGTAAGATAGGTATTG-TCTCTACAAAATTCTCA-TTGTA---TACTTAAA--CCACAATGAGAAGGGTTCTTAGAAAT
susScr3_Pig/chrX                    GTATAT------GGA--CAGAAGGCCCAAGAGGAGTTTT---CTAAACTATAAAATGCTTCATAAACATAAG-------ACATTAGATGT--TTTCTATGTGAATAAAA--C----TTA--TGTGAGGCAGGCATTA-TCTCTACAAAATTCTCA-TTGTG---TGCGTAAC--CCACTACGAGAAAAATTGTTAGAAAT
camFer1_Bactrian_camel/KB018594     GCTTGC------AGA--CCTATGACCCAACAGGAGCTTT---TTAAACTGCAAAGTGCTATATAAATTTAAG-------ACATTAGATGT--TTTCTATGTGAATAAAA--C----TTA--TGTGAGATAGGCATTG-TCTCTACAAAATTCTCA-CTGTG---TGTTTGAC--CCACTATGAGAAAGGCAGTTAGAGAG
canFam3_Dog/chrX                    GACTTG------TGG--CCTGAAGACAAGCATCACCCTT---GCACTTTCTGGAGTGCTATATAAGTGTAAG-------ATATTAGCTGT--TTTCTGTGTGAATAAAAC-C----TTTC-TGTGAGATAGGCATTT-TCTCTACAAAATTCTCA-TTTTG---TGCTTGACATCCACTATGATGAAGGTAGTTAGAAA-
ailMel1_Panda/GL194824.1            GACTTG------AGA--CCTGAAGGCAAACATTGCCCTT---GCACCTTCTAAAGTGCTATATAAATATAAG-------ATATTAGCTGT--TTTCTGTGTGAATAAAA--C----TTTC-TGTGAGGTAGGCATTT-TCTCTACAACATTCTCA-TCGTG---TGCTTGACATCCACTATGGTGAAGGTAGTTAGAAA-
vicPac2_Alpaca/KB632711             GCTTGC------AGC--CCTATGACGCAA---GAGCTTT---TTAAACTGCAAAGTGCTATATAAATTTAAG-------ACATTAGATGT--TTTCTGTGTGAATAAAA--C----TTA--TGTGAGATAGACATTG-TCTCTACAAAATTCTCA-CTGTG---TGTTTGAC--CCACTATGAGAAAGGCAGTTAGAGAG
odoRosDiv1_Pacific_walrus/KB229612  GACTTG------AGA--CCTGAAGACAAACATTGCCCTT---GCACTTTCTAAAGTGCTCTATGAATATAGG-------ACATTATCTAT--TTTCTGTGTGAATAAAA--C----TTTC-TGTGAGATAGGCATTT-TCTCTACAAAATTCTCA-GTGTG---TGCTTG------ACTGTGATGAAGGTAGTTAGAAA-
saiBol1_Squirrel_monkey/JH378192    AACTTG------AGA--CTTGAGGACTAAGATGTGGTTT---CTAAATTATAAGGCACTT-----GTAAATGTTAAAAAAAAGTCGATGT--TTTCTTTATGAATAAAA--C----TTTC-TGTAAGATAAGTATTG---TCTGCAAAATTCTCA-TTGTA---TACTTAAA--CCACAATGAGAAGGGTTCTTAGAAAT
orcOrc1_Killer_whale/KB317041       GCTTGA------AGA--CCTATGACCCAAAAAGAGCTTT---CT-AACTATAACGTGCTGTATAAATATAAG-------ACATTAGATGT--TTTCTATGTGAACAAAC--T----TA---TGTGAGACAGGCATGG-TCTCTACAAAATTCTCA-TTGTG---TGCTTGAC--CCATA-TGAGAAAGGTAGTTGGAAAT
lepWed1_Weddell_seal/KB715187       GACTTG------AGA--CCTGAGGACAAACATCGCCCTT---GCACTTTCTAAAGTGCTCTATAAATATAGG-------ACATTATCTAT--TTTCTGTGTGAATAAAA--C----TTTC-TGTGAGATAGGCATTT-TCTGTACAAAATTCTCA-TTGTG---TGCTTG------ACTATGATGAAGGTAGTTAGAAA-
felCat8_Cat/chrX                    GACTTG------AGA--CCTAAAGACAAAAATGCACT-T---GCATTTTCTAAAGTGCTATATAAATACAAG-------ACATTAGCTGT--TTTCTGTGTGAATAAAA--C----TTTC-TGTGAGATAGGCATTG-TCTCCAGAAAATTCTCA-TTGTG---TTCCTGACATCCACTATGACAAAGGTAATTAGAAA-
cerSim1_White_rhinoceros/JH767841   GACTTG------AGT--CCTGAAGACTAAAATATGCTTT---CTAAACTATAAAGAGCTATATAAATATAAG-------ACA---TTAGT--TTTCTGTGTGAATAAAA--C----TTTC-TGTGAGATAGACATTA-TCTCTACAAAATTCTCA-TTGTG---TGGTTGAC--CCATTATGAGAAAGGTAATTAGAAA-
oryCun2_Rabbit/chrX                 ACCTTG------AAC--CTTGAGGACTAAGGTGAGATTT---CTAAACTACAAAATGCTATGTAATTTGAAG-------ACT--TCAGATG-TTTCTGTATGAATAAAA--C----GTTC-CACAAGATAGGCATTG-TTTCTACAAAACTCTCA-TT-TG---TGTTTGAA--CCACAAGGAGAAAGATAGGGAGACAT
musFur1_Ferret/GL897241             GACTTG------AAA--CCTGAAGACAGACATTGCCTTT---GCACTTTTTACAGTGCTGTATAAATCCAAG-------ACATTAGCTG---TTTCTGTGTAAATAAAA--C----TTTC-TATGCGATAGGCATTT-TCTCTACAAAATTCTCA-TTGTG---TGCTTG------ACTGTGATGAAGGTTGAGAGACAT
tupChi1_Chinese_tree_shrew/KB365963 GACCTA------AGA--CCTGAGAACCAAGATATGTTTT---CTAAACTATAAAGTGCTATGTAAATGCAGG-------ACATTAGATAT--TTTCTATATAAAT-----------TTTC-TGCAAGATAGGCATTA-TCTT----AAATTCTCA-TTGTG---TGCTTGAC--CTACAATAAGAAGAGTAAAAAGAAAA
chiLan1_Chinchilla/JH722051         AACTGG------AGA--CACAACCTGAAAAGTGTGCTCT---GTATACTGTAATGTGCTA------TAAAAG-------ACATTGAACG---TTTCTATGTGACTTAAAT-C----TTCC-TGCAA-ATAGGCATTTTTTTCTATAAGATTCTCA-TTGTA---TGCTGGAC--CCGCAATGAGAAGGATACTTAGAAAT
mm10_Mouse/chrX                     GACTTG------AGATTTAAAAGGACCAAAATGTACTTT---CTTAACTATAAAGCAGTTCAGTAGTATAAG-------ACAAGACAAAT--TTTCTATAGAAATAAAG--C----TGCC-TATAAAATAGGCATAG-TCTCTACAAAATTTTCA-TTGTAC--TTTTTAGC--CCATAATGGGAAGAGTACTTAGAAAT
rn6_Rat/chrX                        GACTTG------GGA--CTTAAGGACCAAAGTTATCACT---GTGTACTTTAAGGCAGTTCACAAGTGTAAG-------ACGTGACACAC--TTTCTATAGAAATAAAG--C----TGCC-TATAAAATAGGCGTGG---TCTACAAACTTTTCA-TTGTATTTTTTTTGGC--CCACAATGAGAATAGTAGTTAGAAAC
cavPor3_Guinea_pig/scaffold_26      CATGAA------AAG--TCCATGTTCCAAGACGTGCTCT---ATATACTGTAAGGTGCTA------TGAAAG-------ACATTTTAAATA-TTTCTGTATGACTAAAA--CA---TTCC-TGTAATATAGGCATTT-TTTCTATAAGATTCTTAACTGTA---TTCTGGAC--TCACAATGAGAAGGATACACAAAAAA
micOch1_Prairie_vole/chrUn_JH996487 -----------------CTTAAGGACCAAGATGAACATTTGCCCTATATATAAA--ACTACAGAAGTGTAGG-------ACATTCCATAT--TTCCTATAGAAATAAAA--C----TGCC-TACATAATAGGCACAG-GCTCTACAAAATTCTCA-CTGTC---TTCTTGGC--TTACACTGAGAAGAATGGTAAAAAAT
criGri1_Chinese_hamster/KE381632    GACTTG------A----CTTGAAGACCAAGATGTACTTT---CTTAGCCATAAAGTACTACAGGAGTGCAAA-------ACATTACATAT--TTCCTACAGAAATAAAA--C----TGCC-TACAAAATAGGCATGG-TCTCTACAAAATTCTCC-TTGTA---TTCTTGGC--CTACAATGAGAAATAGTATTAGAAAT
conCri1_Star-nosed_mole/JH655896    AACTAT------AGA--CTTAAGACCTGAAAAATGCTTT---CTAAGCTATAAAGCACTA-----TATAAAA-------GCATTAGCTAT--CTTCCATGTGAATAAAA--C----TTTG-TGGAAGGTAAACATTG-TTGCTACAAAATTCTCA--TAAG---TGTTTGAT--CCACTGTGAGAAGTGTATGGAGATAG
echTel2_Tenrec/JH980401             CAC---------------CGGAGGACTAAAATATATGCT---CTGAACCATAAAGTGCTATATAAAT-TAAG-------ATATTACATGT--TTTCTGTATGAAGAAAG--C----TTTC-TGTGAGCTAGACATTC-TCTGTATAAGTTT------TATG---TACTGTGC--TCACA--GATAAGA----TTAGAAAT
hetGla2_Naked_mole-rat/JH602149     GACTTG------ATA---AGCAGCATGAAAAGGTGCTCT---GTATACTATAAAGTGCTA------TGAAAG-------ACGTTAAATG---TTTCTGTATGACTAAAA--C----CTCCTTGTAAAATAGGCTTTC-TCTCTATAAGATTCTCA-TTGTA---TACTGGAC--CCACAATGAGAGGAGTACGTAGAAAT
chrAsi1_Cape_golden_mole/JH823495   ---TTG------AGA--CTTGAGGTCTAAAATACACTTT---CTTAACCATAAAGTGCTATGTAAATAAAA--------ATATTAAATGT--TTTCTTTATGAATGAAA--T----TTTT-TGTGAGGTAGGCATTC---TCTACAAGTT----------G---TGCTGTGC--TCACTAAAGAAAAAGTTATCAGAAAT
#=GC SS_cons                        }------------}}--}}}}}}},,,,,,,,<<<<<<<____________>>>>>>>,,,,,,,,,,,,,,,,,,,,,,}}}}}}}}}},,,((((((---(((((----(----((((-(,,,,,,,,,,,,,,,,,,,,,,,,,,,<<<<<<-<<<<<______________>>>>>>>>>>><<<<<<________
#=GC SS_cons_1                      ::::::::::::::::::::::::::::::::::::::::::::::::::::::::::::::::::::::::::::::::::::::::::::::::::::::::::::::::::::::::::::::::::::::::::::::::::::::::::::::::::::::::::::::::::::::::::::::::::::::::
#=GC SS_cons_2                      ::::::::::::::::::::::::::::::::::::::::::::::::::::::::::::::::::::::::::::::::::::::::::::::::::::::::::::::::::::::::::::::::::::::::::::::::::::::::::::::::::::::::::::::::::::::::::::::::::::::::
#=GC SS_cons_3                      ::::::::::::::::::::::::::::::::::::::::::::::::::::::::::::::::::::::::::::::::::::::::::::::::::::::::::::::::::::::::::::::::::::::::::::::::::::::::::::::::::::::::::::::::::::::::::::::::::::::::
#=GC SS_cons_4                      ::::::::::::::::::::::::::::::::::::::::::::::::::::::::::::::::::::::::::::::::::::::::::::::::::::::::::::::::::::::::::::::::::::::::::::::::::::::::::::::::::::::::::::::::::::::::::::::::::::::::
#=GC SS_cons_5                      ::::::::::::::::::::::::::::::::::::::::::::::::::::::::::::::::::::::::::::::::::::::::::::::::::::::::::::::::::::::::::::::::::::::::::::::::::::::::::::::::::::::::::::::::::::::::::::::::::::::::
#=GC SS_cons_6                      ::::::::::::::::::::::::::::::::::::::::::::::::::::::::::::::::::::::::::::::::::::::::::::::::::::::::::::::::::::::::::::::::::::::::::::::::::::::::::::::::::::::::::::::::::::::::::::::::::::::::
#=GC SS_cons_7                      ________________________________________________________________________________________________________________________________________________________________________________________________________
#=GC SS_cons_8                      _____________________________________________________________________________________________________________________________________________________________________>>>>>::::::::::::::::::::::::::::::
#=GC SS_cons_9                      ::::::::::::::::::::::::::::::::::::::::::::::::::::::::::::::::::::::::::::::::::::::::::::::::::::::::::::::::::::::::::::::::::::::::::::::::::::::::::::::::::::::::::::::::::::::::::::::::::::::::
#=GC SS_cons_10                     ::::::::::::::::::::::::::::::::::::::::::::::::::::::::::::::::::::::::::::::::::::::::::::::::::::::::::::::::::::::::::::::::::::::::::::::::::::::::::::::::::::::::::::::::::::::::::::::::::::::::
#=GC SS_cons_11                     ::::::::::::::::::::::::::::::::::::::::::::::::::::::::::::::::::::::::::::::::::::::::::::::::::::::::::::::::::::::::::::::::::::::::::::::::::::::::::::::::::::::::::::::::::::::::::::::::::::::::
#=GC SS_cons_12                     ::::::::::::::::::::::::::::::::::::::::::::::::::::::::::::::::::::::::::::::::::::::::::::::::::::::::::::::::::::::::::::::::::::::::::::::::::::::::::::::::::::::::::::::::::::::::::::::::::::::::
#=GC SS_cons_13                     ::::::::::::::::::::::::::::::::::::::::::::::::::::::::::::::::::::::::::::::::::::::::::::::::::::::::::::::::::::::::::::::::::::::::::::::::::::::::::::::::::::::::::::::::::::::::::::::::::::::::
#=GC SS_cons_14                     ::::::::::::::::::::::::::::::::::::::::::::::::::::::::::::::::::::::::::::::::::::::::::::::::::::::::::::::::::::::::::::::::::::::::::::::::::::::::::::::::::::::::::::::::::::::::::::::::::::::::
#=GC SS_cons_15                     ::::::::::::::::::::::::::::::::::::::::::::::::::::::::::::::::::::::::::::::::::::::::::::::::::::::::::::::::::::::::::::::::::::::<<<-<____>>>>:::::::::::::::::::::::::::::::::::::::::::::::::::::

hg38_Human/chrX                     G---TTCTCCTTT-TT---------------------------------A------T-------CATCA-AATCTGCTCAAGAA-GGG--CTT-----TTT--ATA-GTAGAA--TAATATCAGTGGATGAAA---------ACAGCTTA---A-C-ATTTTACCA-----TGC-----------TTA----AGTTTTAA
nomLeu3_Gibbon/chrX                 G---TTCTCCTTT-TT---------------------------------A------T-------CATCA-AATCTGCTCAAGAA-GGG--CTT-----TTT--ATA-GTAGAA--TAATATCAGTGGATGAAA---------ACAGCTTA---A-C-ATTTTGCTG-----TGC-----------TTA----AGTTTTAA
ponAbe2_Orangutan/chrX              G---TTCTCCTT--TT---------------------------------A------T-------CATCA-AATCTGCTCAAGAA-GGG--CTT-----CTT--ATA-GTAGAA--TAATATCAGTGGATGAAA---------ACAGCTTA---A-C-ATTTTACCG-----TGC-----------TTA----AGTTTTAA
chlSab2_Green_monkey/chrX           G---TCCTCCTTT-TT---------------------------------A------T----------CA-AATCTACTCAAGAG-GGG--CTT-----TTT--ATA-GTAGAA--CAATATCAGTGGATGAAA---------ACAGCTTA---A-C-ATTTTACCT-----TGC-----------TTA----AGTTTTAA
macFas5_Crab-eating_macaque/chrX    G---TCCTCCTTT-TT---------------------------------A------T----------CA-AATCTACTCAAGAG-GGG--CTT-----TTT--ATA-GTAGAA--TAATATCAGTGGATGAAA---------ACAGCTTA---A-C-ATTTTACCA-----TGC-----------TTA----AGTTTTAA
rheMac3_Rhesus/chrX                 G---TCCTCCTTT-TT---------------------------------A------T----------CA-AATCTACTCAAGAG-GGG--CTT-----TTT--ATA-GTAGAA--TAATATCAGTGGATGAAA---------ACAGCTTA---A-C-ATTTTACCA-----TGC-----------TTA----AGTTTTAA
papAnu2_Baboon/chrX                 G---TCCTCCTTT-TT---------------------------------A------T----------CA-AATCTACTCAAGAG-GGG--CTT-----TTT--ATA-GTAGAA--TAATATCAGTGGATGAAA---------ACAGCTTA---A-C-ATTTTACCA-----TGC-----------TTA----AGTTTTAA
calJac3_Marmoset/chrX               G---TTCTCCTTT-TT---------------------------------A------AT------CATTA-AATTTTCTCAAGAA-GGG--CAT-----TTT--ATA-GTAGAA--TAATATCAGTGGATGAAA---------AGAGCTTA---A-C-ATTTTACCA-----TGC-----------TTA----AGTTTTAA
susScr3_Pig/chrX                    C---TTTTCCTTC-TC---------------------------------A------C-------CATCAAAACCTGCTTAAGAA-AGG--ACTTATTATTT--GTA-ACAGAA--TAGTG-CAGAGAATGAAA---------ATAACAAT---T-T-TATT------------C-----------TTA----AGTTTTAG
camFer1_Bactrian_camel/KB018594     C---ATCTCCTCA-CC---------------------------------A------T-------CAAA--AACCTGCTTAAGAA-AGG-----------------------AC--TTATGTCAGTGAATGAAAA--------ATGGCTTA---A-CAATTCTACCT-----TGC-----------TTA----AGTTTTAA
canFam3_Dog/chrX                    -----TCTCACCA-TC---------------------------------A------A-------------AACATGTTTCAGGA-AAGGATTT-----CTT--AGA-GTGGAA--TTATGTCAGTGAATAAAA---------ATAGCTTA---A-CAATTTTACCA-----TGT-----------TTA----ATTTTTAA
ailMel1_Panda/GL194824.1            -----TCTCACCA-TC---------------------------------A------A-------------AACATGTTCAAGA-------TCT-----CTT--ATA-GTGGAA--TTATGTCAGTGACTAAAA---------ATAGCT-----A-A-ATTTTACCA-----TGT-----------TTA----AATTTTAA
vicPac2_Alpaca/KB632711             C---ATCTCCTCA-CC---------------------------------A------T-------CAAA--AACCTGCTTAAGAA-AGG-----------------------AC--TTATGTCAGTGAATGAAAA--------ATGGCTTA---A-CAATTCTACCT-----TGC-----------TCA----AGTTTTAA
odoRosDiv1_Pacific_walrus/KB229612  -----TCTCACCA-TC---------------------------------A------A-------------AACGTGTTCAAGAA-AGGA-TCT-----CTT--ATA-GTGGAA--TTATGTCAGTGAATAAAA---------ATAGCTTA---G----TTTTACCA-----TCT-----------TTA----AAATTTTT
saiBol1_Squirrel_monkey/JH378192    G---TTCTCCTTT-TT---------------------------------A------AT------CATTA-AATTTGCTCAAGAA-GGG--CAT-----TTT--ATA-GTAGAA--TAATATC--TGGATGAAA---------ACAGCTTA---A-C-ATTTTACCA-----TGC-----------TTA----AGTTTTAA
orcOrc1_Killer_whale/KB317041       C---GTTTCCTTT-TT---------------------------------A------C-------CAGCAAAACCTGCTTAAGAA-AAGA-CTT-----ATT--ATA-ATTAAA--TAATG-CAGTGAATGAAA---------ATAGCTTA---A-C-AATTTACCA-----TGC-----------TTA----AGTTTTAA
lepWed1_Weddell_seal/KB715187       -----TCTCACCA-TC---------------------------------A------A-------------AACATGTTCAAGAA-AGGA-TCT-----CTT--ATA-GTGGAA--TTATGTCAGTGAATAAAA---------ATAGCTTA---A----TTTTACCA-----TGT-----------TTA----AAATTATA
felCat8_Cat/chrX                    -----TCTCACCA-TC---------------------------------A------A-------------AACATGTTCAAGAA-AGG--ACT-----TCTTAATA-GTGGAA--TAATATCAGTTAATTAAA---------ATAGCTTA---A-CAATTTTACCA-----TGT-----------TTA----AAATTTCA
cerSim1_White_rhinoceros/JH767841   -----TCTCCTTC-TC---------------------------------A------C-------CATCA-AACCTGCTCAAGAA-AGGA-CTT-----ATT--ATA-GTAGAA--TAATCTCAGTGGATGAAA---------ATAGCTTA---A-CAATTTTATCA-----TGC-----------TTA----CTTTTTAA
oryCun2_Rabbit/chrX                 G---ATTTCTTTT-AC---------------------------------AACAGCTT-------CATAA-TATATACCATAGAA-ATG--TTC-----TTA--TCA-TCAAAA--GAATGTCAGTGGATGAAA---------ATAGCTTA---A-A-ACTTAAGAAAGCT-TGC-----------TTA----AATCTTAA
musFur1_Ferret/GL897241             G---ATTTTTCTT-TTGCACCAGGTTTGCAACTTA--------------A------C-------CATCAAAACATGTCGAAGAA-AGGA-TCT-----CTT--ATA-GTGGAA--TTATGTCAGTGAATAAAA---------GTAGCTTA---A----TTTTAGCA-----TGT-----------TTT----AATTTTAA
tupChi1_Chinese_tree_shrew/KB365963 G---TTCTCCTTA-CC---------------------------------A------T-------CAA---AATCAGCTGAAGAA-GGG--CTT-----GTT--ATA-ATAGAA--TAATATCAGTGGATGAAA---------ATAATGTA---A-A-A-TCTACCAATGCTTGC-----------TTC----AGTTATAA
chiLan1_Chinchilla/JH722051         G---TTGCCATC----------------------------------------------------------AAAATACTCTCGAG--GG--CTT-----GTT--ATG-GTAAAA--GAGTATTAGTGGTTGAAA---------AGAGCTGA---A-A-CATTTACCAAGCT-TGC-----------TTA----AAATTTAT
mm10_Mouse/chrX                     G---TTCTCCTTA-CT---------------------------------A------T-------------AATATACTCAAGGT--GG--CTT-----GCT--ATG-GTAAAA--TAATGCCAGTGGATGAAA---------ATAACATT---A-A-TGTTTAACATTCT-TGC-----------ATA----AAATTTAA
rn6_Rat/chrX                        G---TTCTCCTTA-CT---------------------------------A------GA------AAGTG-TATATATTCAAGGC--GG--TTT-----GCA--ATG-GTAAAA--TAATGCCAGTAGATGAAA---------ATAACATT---A-A-AGTTCAACATGCT-TGC-----------ATA----AAATTTAA
cavPor3_Guinea_pig/scaffold_26      G---TTCTGGCCA-TT---------------------------------A------A-------------AATATACTTAAG----GG--CTT-----GTT--ATG-GTAAAA--TATTATCAGTGGATGAAA---------ATAGCTGA---A-A-CATTTACTAAGCT-TGC-----------TTA----AAATTTAT
micOch1_Prairie_vole/chrUn_JH996487 G---TTCTCCTTA-CTGCAAAAATAAATAAATAAATAAATAAACAA---A------C-------CCAAA-AAACTACTTAAGG---GG--CTT-----GCT--ATG-GTA-AA--TAATGCCAGTGGATGAAA---------ATAACCTC---A-A-ATTTTAACATGCT-TGC-----------ATA----AAATTTGA
criGri1_Chinese_hamster/KE381632    G---TTTTCCTTA-CT---------------------------------G------T--------ACAA-AATATACTCAAGGC--GG--CTT-----GCT--ACA-GTAAAA--TAATGCCAGTGGATGAAA---------ATAACATA---A-A-ATTTTAACATTCT-TGC-----------GTA----AAATTGGA
conCri1_Star-nosed_mole/JH655896    G---GTTTCTATT-TTGCAACAGTTCTCAATTTATATCTCAGATGATTTA------C-------CATC--AATCTGGTCAAGAA-AAG--ATT-------T--ATA-GTAAAA--TAGTGTCATTGAATGAAA---------ATAGCTCA---G-C-ATTTT--TA-----TGC------------TA----AGTGTTAA
echTel2_Tenrec/JH980401             G---CTACTCTTG-CT---------------------------------A------T-------CAG---AACCTGCTCAAGAAAAGG--TTT-----GGT--ATG-TTAGCA--TGTCAATGGGTGGTGACA---------TTAGCTTAC--A-C-ATGTTACCC-----TGCTGGTTTACATGTTA----AGTTATGA
hetGla2_Naked_mole-rat/JH602149     G---TTCTCCTTG-CC---------------------------------A------T-------TAA---AATATACTCCAG----GG--CTT-----GTT--ATG-ATAAAA--TAGTATCAGTGGATGAAA---------ATAGCTGA---A-A-AATTTACCAAGCT-TGC-----------TTA----AGTTTTAC
chrAsi1_Cape_golden_mole/JH823495   T---TCACACTTA-CC---------------------------------A------C-------CAG---AACCTGCTCAAGAA-ATT--ATT-------T--GTT-TTAGCA--GGATATCTGAAGATGAAA---------ACATCTTG---A-A-AATGTTAC--------C-----------TTT----AAGTTTAA
#=GC SS_cons                        _________________________________________________________________________>>>>>>,))))-))----))-----)))------)))))),,,,,,<<<<<<<--------------------<<<<---<-<-<<<<__________________________>---->>>>>>>>
#=GC SS_cons_1                      ::::::::::::::::::::::::::::::::::::::::::::::::::::::::::::::::::::::::::::::::::::::::::::::::::::::::::::::::::::::::::::::::::::::::::::::::::::::::::::::::::::::::::::::::::::::::::::::::::::::::
#=GC SS_cons_2                      ::::::::::::::::::::::::::::::::::::::::::::::::::::::::::::::::::::::::::::::::::::::::::::::::::::::::::::::::::::::::::::::::::::::::::::::::::::::::::::::::::::::::::::::::::::::::::::::::::::::::
#=GC SS_cons_3                      ::::::::::::::::::::::::::::::::::::::::::::::::::::::::::::::::::::::::::::::::::::::::::::::::::::::::::::::::::::::::::::::::::::::::::::::::::::::::::::::::::::::::::::::::::::::::::::::::::::::::
#=GC SS_cons_4                      ::::::::::::::::::::::::::::::::::::::::::::::::::::::::::::::::::::::::::::::::::::::::::::::::::::::::::::::::::::::::::::::::::::::::::::::::::::::::::::::::::::::::::::::::::::::::::::::::::::::::
#=GC SS_cons_5                      ::::::::::::::::::::::::::::::::::::::::::::::::::::::::::::::::::::::::::::::::::::::::::::::::::::::::::::::::::::::::::::::::::::::::::::::::::::::::::::::::::::::::::::::::::::::::::::::::::::::::
#=GC SS_cons_6                      ::::::::::::::::::::::::::::::::::::::::::::::::::::::::::::::::::::::::::::::::::::::::::::::::::::::::::::::::::::::::::::::::::::::::::::::::::::::::::::::::::::::::::::::::::::::::::::::::::::::::
#=GC SS_cons_7                      ________________________________________________________________________________________________________________________________________________________________________________________________________
#=GC SS_cons_8                      ::::::::::::::::::::::::::::::::::::::::::::::::::::::::::::::::::::::::::::::::::::::::::::::::::::::::::::::::::::::::::::::::::::::::::::::::::::::::::::::::::::::::::::::::::::::::::::::::::::::::
#=GC SS_cons_9                      ::::::::::::::::::::::::::::::::::::::::::::::::::::::::::::::::::::::::::::::::::::::::::::::::::::::::::::::::::::::::::::::::::::::::::::::::::::::::::::::::::::::::::::::::::::::::::::::::::::::::
#=GC SS_cons_10                     ::::::::::::::::::::::::::::::::::::::::::::::::::::::::::::::::::::::::::::::::::::::::::::::::::::::::::::::::::::::::::::::::::::::::::::::::::::::::::::::::::::::::::::::::::::::::::::::::::::::::
#=GC SS_cons_11                     ::::::::::::::::::::::::::::::::::::::::::::::::::::::::::::::::::::::::::::::::::::::::::::::::::::::::::::::::::::::::::::::::::::::::::::::::::::::::::::::::::::::::::::::::::::::::::::::::::::::::
#=GC SS_cons_12                     ::::::::::::::::::::::::::::::::::::::::::::::::::::::::::::::::::::::::::::::::::::::::::::::::::::::::::::::::::::::::::::::::::::::::::::::::::::::::::::::::::::::::::::::::::::::::::::::::::::::::
#=GC SS_cons_13                     ::::::::::::::::::::::::::::::::::::::::::::::::::::::::::::::::::::::::::::::::::::::::::::::::::::::::::::::::::::::::::::::::::::::::::::::::::::::::::::::::::::::::::::::::::::::::::::::::::::::::
#=GC SS_cons_14                     ::::::::::::::::::::::::::::::::::::::::::::::::::::::::::::::::::::::::::::::::::::::::::::::::::::::::::::::::::::::::::::::::::::::::::::::::::::::::::::::::::::::::::::::::::::::::::::::::::::::::
#=GC SS_cons_15                     ::::::::::::::::::::::::::::::::::::::::::::::::::::::::::::::::::::::::::::::::::::::::::::::::::::::::::::::::::::::::::::::::::::::::::::::::::::::::::::::::::::::::::::::::::::::::::::::::::::::::

hg38_Human/chrX                     ---------G--------AATAAAA---TAAAAATTGGAAAT--------------AATTGGCCAAA-ATT-GAAAG-------GAAAAA----TTTT-------------TTT---------------------AAA-------------------AT---TTCTCTAAATG---TAGGCCTGGC-TGGGCTT-TGACC
nomLeu3_Gibbon/chrX                 ---------G--------AATAAAA---TAAAAATTGGAAAT--------------AATTGGCCAAA-ATT-GAAAG-------GAAAAT----TTTT-------------T------------------------AA-------------------AT---TTCTCTAAATG---TAGGCCTGGC-TGGGCTT-TGACC
ponAbe2_Orangutan/chrX              ---------G--------AATAAAA---TAAAAATTGGAAAT--------------AATTGGCCAAA-ATT-GAAAG-------GAAAAT----TTTT-------------TTT---------------------TAA-------------------AAT--TTCTCTAAATG---TAGGCCTGGC-TGGGCTT-TGACC
chlSab2_Green_monkey/chrX           ---------G--------AATAAAA---TAAAAATTGGAAAC--------------AATTGGCCAAA-ATT-GAAAG-------GAAATT----TTTTTTTTT--------TTT---------------------TAA-------------------AT---TTCTCTAAATG---TAGGCCTGGC-TGGGCTT-TGACC
macFas5_Crab-eating_macaque/chrX    ---------G--------AATAAAA---TAAAAATTGGAAAT--------------AATTGGCCAAA-ATT-GAAAG-------GAAATT----TTTTTTTTTTT------TTT---------------------TAA-------------------AT---TTCTCTAAATG---TAGGCCTGGC-TGGGCTT-TGACC
rheMac3_Rhesus/chrX                 ---------G--------AATAAAA---TAAAAATTGGAAAT--------------AATTGGCCAAA-ATT-GAAAG-------GAAATT----TTTTTTTTTTT------TTT---------------------TTA-------------------AT---TTCTCTAAATG---TAGGCCTGGC-TGGGCTT-TGACC
papAnu2_Baboon/chrX                 ---------G--------AATAAAA---TAAAAATTGGAAAT--------------AATTGGCCAAA-ATT-GAAAG-------GAAATT----TTTTTTTA---------AAA---------------------AAA-------------------AT---TTCTCTAAATG---TAGGCCTGGC-TGGGCAT-TGACC
calJac3_Marmoset/chrX               ---------G--------AATAAAA---TAAAAATTGGAAAT--------------AATTGGCCAAA-ATC-G------------AAAGT----TTTT-------------TTT---------------------TAA-------------------AG---TTCTCTAAATG---TAGGCCTAAC-TGGGCTT-TGACC
susScr3_Pig/chrX                    ---------G--------AATAA-----TAAAAATTGGAAGT--------------AATTGGAAAAA-ATT-GGATA-------GAAGAAATACCCCC-------------ACC---------------------AAA-------------------AA---AAGTCTAAATT---TTGACCCAAA-TGGGCTT-TGGCC
camFer1_Bactrian_camel/KB018594     ---------G--------AATAA-----TAAAAACTGGAATT--------------AATTGGCAAAA-ATT-GGAGG-------AAAAAA------AA-------------AGA---------------------CAA-------------------AA---AAATCTAAATC---TAGGTCCAAA-TGGGCTT-TGGCC
canFam3_Dog/chrX                    ---------G--------AATAG--------AAATTGGAAAT--------------AATTGGCAAAA-ATT-TGAGG-------TAAACA----ACAA-------------C------------------------AA-------------------AA---AATTCTCAATC---TAGGCCTAAC-TGGGTTT-TGACC
ailMel1_Panda/GL194824.1            ---------A--------AATAA-----TAGAAATTGGAAGT--------------AATTGGCAAAA-ACT-GGAGG-------TAAACA----ATAA-------------A------------------------AA-------------------AA---ATCCTCAATCC---AGGGCCCAAC-TGGGCTT-TGACC
vicPac2_Alpaca/KB632711             ---------G--------AATAA-----TAAAAACTGGAATT--------------AATTGGCAAAA-ATT-GGAGA-------AAAAAA----AC----------------------------------------AA-------------------AA---AAATCTAAATC---TAGGCCCAAA-TGGGCTT-TGGCC
odoRosDiv1_Pacific_walrus/KB229612  ---------A--------AATAA-----TAGAAATTGGAAGT--------------AATTGGCAAAA-ACT-GGAGG-------TAAAGA---------------------ATA---------------------AAA-------------------AA---ATCCTCAATCT---AGCGCCCAAC-TGGGCTT-TGACC
saiBol1_Squirrel_monkey/JH378192    ---------G--------AATAAAA---TAAAAATTGGAAAT--------------AATTGGCCAAA-ATT-GAAAG-------GAA-------TTTT-------------TTT---------------------TAA-------------------AG---TTCTCTAAATG---TAGGCCTGAC-TGGGCTT-TGACC
orcOrc1_Killer_whale/KB317041       ---------G--------AATGA-----TAAAAATTGGAAG---------------AATTGGCAAAA-ATT-GGAGG-------GAAAAA----TTACAAAAAA-------AAA---------------------AAA-------------------AA---TCTTCTATATC---TAGGCCCAAA-TGGGTTT-TGGCC
lepWed1_Weddell_seal/KB715187       ---------A--------AATAA-----TAGAAATTGGAAGT--------------AATTGGCAAAA-ACT-GGAGG-------TAAACA---------------------ATA---------------------AAA-------------------AA---ATCCTCAATCT---AGCGCCCAAC-TGGGCTT-TGACC
felCat8_Cat/chrX                    ---------G--------AATAA-----TAGAAATTGGAACT--------------AATTGGCAAAA-ATT-GGAGG-------GAATCA----A-----------------------------------------CA-------------------AC---AATCCTCAATC---TAGGCCCAAC-TGGGTTT-TGACC
cerSim1_White_rhinoceros/JH767841   ---------G--------AATAA-----TAAAAATTGGAAGT--------------AATTGGCAAAA-ATT-GGAGG-------GAAAAA----ATAC-------------AAA---------------------AAA-------------------AC---ACACCTAAATC---CAGGCCTAAC-TGGGCTT-TGACT
oryCun2_Rabbit/chrX                 ---------G--------TTCCATAAAATACAAATTGGAAAT--------------GACAGAACAAA-A---------------------------AA-------------AAG---------------------TAA-------------------AG---TACTCTAAGTC---TATGCCAGAC-TAGGATT-TGACC
musFur1_Ferret/GL897241             ---------A--------AATAA-----TAGAAATTGGAAGT--------------AATTGGCAAAA-ACT-GGAGG-------TAAATG----ATAA-------------AAA---------------------AAA-------------------CA---ACCCTCATTCT---AGTGCCCAAC-TGGGCTT-TGACC
tupChi1_Chinese_tree_shrew/KB365963 ---------A--------GGCAATAAAACAAAAATGGAAAAT--------------AATTGGCAGAA-ATT-GGATG-------GAAAAA----CACCACCC---------TGT---------------------CAA-------------------AT---TTTCTTAAGTC---TAGTCCCAAC-TGGGCTT-TGACC
chiLan1_Chinchilla/JH722051         ---------G--------TATAGTAGAATAAAAATTGGAAAT--------------AAGTGACAAAA-ACT-GGAGG-------AAAAAT--------------------------------------------------------------------G---CCCTCTAAGTG---CATGCTTGACTTGAGCTT-TGATC
mm10_Mouse/chrX                     ---------G--------AATAA------TAAAATTGACAAC--------------AATCAG--AAA-ACT-GGAGGAAC----GAAAGA----CCAA-------------ATT---------------------GAA-------------------AG---AACTTGAAAAAGATTAAAAATGCC-TGTGCTT-TGACC
rn6_Rat/chrX                        ---------G--------CATAA------TAAAATTGAAAATTGGAGGAAAGGCCAAATCGAAAGAA-CTT-GGAAA-------AAACAA----AACC-------------CAA---------------------AAA-------------------TG---CCTTCTACAGG---AAGGACAGAC-TGCGCTT-TGACC
cavPor3_Guinea_pig/scaffold_26      ---------A--------GTAAAA----TAAAAATTGGAAAT--------------AAGTGACAAAA-ATT-CGAGG-------AAAAAT--------------------------------------------------------------------G---CCCTCTAAATG---CGTGCTTGAC-TGGGCTT-TGATC
micOch1_Prairie_vole/chrUn_JH996487 ---------G--------AATAA------GAGAATTGGAAAC--------------AATCAG--AAA-ATT-GGAGGAAA----GAAAGA----CTATAAAAAAAAAC---TTG---------------------AAA-------------------AA---ATGCCTTTAAG---GAGGGTTGAC-TGTGCTT-TGACC
criGri1_Chinese_hamster/KE381632    ---------A--------AATGA------TAAAATTGGAAAC--------------AATCAG--AAA-ATT-GGAGGAAA----GAAAGA----CTATCAAAAGAACTTTGAAA---------------------AAA-------------------AT---GCCTCTACAAG---GAGAGCTGAC-CGTGATT-TGACC
conCri1_Star-nosed_mole/JH655896    TTAACATCAA--------CAAAA-----TAAAAATTGGAAGT--------------GATTGGCAAAA-ACCAGGAGG-------GAAAAA----ATAC-------------CCC---------------------AAA-------------------ACAA-TCCATTAAATG---TGGACCCGAA-TGGGCTT-TGACC
echTel2_Tenrec/JH980401             AT-------A--------ATTAA-----TTAAAATTGGAGCT--------------AATTGGCAAAA-ATT-GGAGG-------ACAAAA----AGAT-------------GTA---------------------CAA-------------------A----CACTTTAAATT---TAGGT---AC-CAGGCTT-TGACC
hetGla2_Naked_mole-rat/JH602149     ---------G--------AATAGTAAAATAAAAATTGGGAAT--------------AAGTGACCAAA-TTT-GGAGG-------AAAAAA----T---------------------------------------------------------------A---GCCTCTAAATG---CATGCTTGAC-TGGGCTT-TGATC
chrAsi1_Cape_golden_mole/JH823495   ---------G--------AATAAT----TAAAATTTGGAAAT--------------AATTGGCAAAATATT-AGAGG-------AAAAAA----AATG-------------ACA---------------------AAC-------------------GA---TCCTTTAAATT---TAGGCACAAA-AGTACTT-TGACC
#=GC SS_cons                        --------->---------------------------------------------->>>>>>>}}}}-}}}-}}}}}-------}}}}}}----}------------------}---------------------}}}-------------------}}---}---------------}}}}}----}}}}}}-------
#=GC SS_cons_1                      ::::::::::::::::::::::::::::::::::::::::::::::::::::::::::::::::::::::::::::::::::::::::::::::::::::::::::::::::::::::::::::::::::::::::::::::::::::::::::::::::::::::::::::::::::::::::::::::::::::::::
#=GC SS_cons_2                      ::::::::::::::::::::::::::::::::::::::::::::::::::::::::::::::::::::::::::::::::::::::::::::::::::::::::::::::::::::::::::::::::::::::::::::::::::::::::::::::::::::::::::::::::::::::::::::::::::::::::
#=GC SS_cons_3                      ::::::::::::::::::::::::::::::::::::::::::::::::::::::::::::::::::::::::::::::::::::::::::::::::::::::::::::::::::::::::::::::::::::::::::::::::::::::::::::::::::::::::::::::::::::::::::::::::::::::::
#=GC SS_cons_4                      ::::::::::::::::::::::::::::::::::::::::::::::::::::::::::::::::::::::::::::::::::::::::::::::::::::::::::::::::::::::::::::::::::::::::::::::::::::::::::::::::::::::::::::::::::::::::::::::::::::::::
#=GC SS_cons_5                      ::::::::::::::::::::::::::::::::::::::::::::::::::::::::::::::::::::::::::::::::::::::::::::::::::::::::::::::::::::::::::::::::::::::::::::::::::::::::::::::::::::::::::::::::::::::::::::::::::::::::
#=GC SS_cons_6                      ::::::::::::::::::::::::::::::::::::::::::::::::::::::::::::::::::::::::::::::::::::::::::::::::::::::::::::::::::::::::::::::::::::::::::::::::::::::::::::::::::::::::::::::::::::::::::::::::::::::::
#=GC SS_cons_7                      ______________________________________________________________________________________________________________________________________________________________________________________________________>>
#=GC SS_cons_8                      ::::::::::::::::::::::::::::::::::::::::::::::::::::::::::::::::::::::::::::::::::::::::::::::::::::::::::::::::::::::::::::::::::::::::::::::::::::::::::::::::::::::::::::::::::::::::::::::::::::::::
#=GC SS_cons_9                      ::::::::::::::::::::::::::::::::::::::::::::::::::::::::::::::::::::::::::::::::::::::::::::::::::::::::::::::::::::::::::::::::::::::::::::::::::::::::::::::::::::::::::::::::::::::::::::::::::::::::
#=GC SS_cons_10                     ::::::::::::::::::::::::::::::::::::::::::::::::::::::::::::::::::::::::::::::::::::::::::::::::::::::::::::::::::::::::::::::::::::::::::::::::::::::::::::::::::::::::::::::::::::::::::::::::::::::::
#=GC SS_cons_11                     ::::::::::::::::::::::::::::::::::::::::::::::::::::::::::::::::::::::::::::::::::::::::::::::::::::::::::::::::::::::::::::::::::::::::::::::::::::::::::::::::::::::::::::::::::::::::::::::::::::::::
#=GC SS_cons_12                     ::::::::::::::::::::::::::::::::::::::::::::::::::::::::::::::::::::::::::::::::::::::::::::::::::::::::::::::::::::::::::::::::::::::::::::::::::::::::::::::::::::::::::::::::::::::::::::::::::::::::
#=GC SS_cons_13                     ::::::::::::::::::::::::::::::::::::::::::::::::::::::::::::::::::::::::::::::::::::::::::::::::::::::::::::::::::::::::::::::::::::::::::::::::::::::::::::::::::::::::::::::::::::::::::::::::::::::::
#=GC SS_cons_14                     ::::::::::::::::::::::::::::::::::::::::::::::::::::::::::::::::::::::::::::::::::::::::::::::::::::::::::::::::::::::::::::::::::::::::::::::::::::::::::::::::::::::::::::::::::::::::::::::::::::::::
#=GC SS_cons_15                     ::::::::::::::::::::::::::::::::::::::::::::::::::::::::::::::::::::::::::::::::::::::::::::::::::::::::::::::::::::::::::::::::::::::::::::::::::::::::::::::::::::::::::::::::::::::::::::::::::::::::

hg38_Human/chrX                     TTTTCCG--TTTTTAAATCACTC-AC-AGAGGGTGGGA-CAGGAGGAAGAGTGAAGGAAAAGGTCAAACCTGTTT
nomLeu3_Gibbon/chrX                 TTTTCCA--TTTTTAAATCACTC-AC-AGAGGGTGGGA-CAGGAGGAAGAGTGAAGGAAAAGGTCAAACCTGTTT
ponAbe2_Orangutan/chrX              TTTTCCA--TTTTTAAATCACTC-AC-AGAGGGTGGGA-CAGGAGGAAGAGTGAAGGAAAAGGTCAAACCTGTTT
chlSab2_Green_monkey/chrX           TTTTCCA---TTTTAAATCACTC-AC-AGAGGGTGGGA-CAGGAGGAAGAGTGAAGGAAAAGGTCAAACCTGTTT
macFas5_Crab-eating_macaque/chrX    TTTTCCA---TTTTAAATCACTC-AC-AGAGGGTGGGA-CAGGAGGAAGAGTGAAGGAAAAGGTCAAACTTGTTT
rheMac3_Rhesus/chrX                 TTTTCCA---TTTTAAATCACTC-AC-AGAGGGTGGGA-CAGGAGGAAGAGTGAAGGAAAAGGTCAAACTTGTTT
papAnu2_Baboon/chrX                 TTTTCCA---TTTTAAATCACTC-AC-AGAGGGTGGGA-CAGGAGGAAGAGTGAAGGAAAAGGTCAAACCTGTTT
calJac3_Marmoset/chrX               TTTTCCA--TTTTTAAATCACTC-AC-AGAGGGTGGGA-CAGGAGGAAGAGTGAAGGAAAAGGTCAAACCTATTT
susScr3_Pig/chrX                    TTTTCTA--TTTTTAAATCACTC-AG-AGAGGGTGGGA-TAGGAGGAAGAGTGAAAGAAAAGGTCAGACCTAGTT
camFer1_Bactrian_camel/KB018594     TTTTCTA--TTTTTAAATCACTC-AC-AGAGGGTGGGA-TAGGAGGAAGAGTGAAAGAAAAGGTCAAACCTGGTT
canFam3_Dog/chrX                    TTTTCTA--TTTTTAAATCACTC-AT-AGAGGGTGGGATTAGGAGGAAGAGTGAAAGAAAAGGTCAAACCAGTCT
ailMel1_Panda/GL194824.1            TTTTCTA--TTTTTAAATCACTC-AC-AGAGGGTGGGATTAGGAGGAAGAGTGAAAGAGAAGGTCAAACCAGTTT
vicPac2_Alpaca/KB632711             TTTTCTA--TTTTTAAATCACTC-AC-AGAGGGTGGGA-TAGGAGGAAGAGTGAAAGAAAAGGTCAAACCTGGTT
odoRosDiv1_Pacific_walrus/KB229612  TTTTCTA--TTTTTAAATCACTC-AC-AGAGGGTGGGATTAGGAGGAAGAGTGAAAGAGAAGGTCAAACCAGTTT
saiBol1_Squirrel_monkey/JH378192    TTTTCCA--TTTTAAAATCACTC-AC-AGAGGGCGGGA-CAGGAGGAAGAGTGAAGGAAAAGGTCAAACCTATTT
orcOrc1_Killer_whale/KB317041       TTTTCTGT-TTTTTAAATCACTC-AC-AGAGGGTGGGA-TAGGAGGAAGAGTGAAAGAAAAGGTCAAACCTGATT
lepWed1_Weddell_seal/KB715187       TTTTCTA--TTTTTAAATCACTC-AC-AGAGGGTGGGATTAGGAGGAAGAGTGAAAGAGAAGGTCAAACCAGTTT
felCat8_Cat/chrX                    TTTTCTA--TTTTTAAATCACTC-AC-AGAGGGTGGGA-TAGGAGGAAGAGTGAAAGAAAAGGTCAAACCAGTTT
cerSim1_White_rhinoceros/JH767841   TTTTCTA--TTTTTAAATCACTC-AC-AGAGGGTGGGA-TAGGAGGAAGAGTGAAAGAAAAGGTCAAACCTGTTT
oryCun2_Rabbit/chrX                 TTTTCTA--TTTTTAAATCACTC-AC-AGAGGGTGGGA-CAGGAGGGAGAGTGAAGGAAA-GGTCAAATCTGTTC
musFur1_Ferret/GL897241             TTTTCTA--TTTTTAAATCACTC-ACAAGAGGGTGGGATTAGGAGGAAGAGTGAAAGAGAAGGTCAAAGCATTTT
tupChi1_Chinese_tree_shrew/KB365963 TTTTCTA--TTTTAAAATCACTC-AT-AGAGGGTGGGA-CAGGAGGAAGAGTGAAAGAAAAGGTCAAACCCATTT
chiLan1_Chinchilla/JH722051         TTTTCTA--GTTTACAATCACTC-AC-AGAGGGTGGGA-CAGGAGGAAGAGTGAAGGAAAAGGTCAAACCTCTGT
mm10_Mouse/chrX                     CTTTCCA--TTTTTCTTTCACTC-AC-AGAGGGTGGGA-CAGGAGGCCGAGTGAAGGAAAGGGTCCAGCCTGTCT
rn6_Rat/chrX                        CTTTCGA--TTTTTCTTTCACTC-AC-AGAGGGTGGGA-CAGGAGGACGAGTGAAAGAAAGGGTCAAAGCTATGT
cavPor3_Guinea_pig/scaffold_26      TTTTCTA--TTTTGCAATCACTC-AC-AGAGGGTGGGG-CAGGAGGAAGAGTGAAGGAAAAGGTCAAACCTCTGC
micOch1_Prairie_vole/chrUn_JH996487 TCTTCTA--TTTTTTTTTCACTC-AC-AGAGGGTGGGA-CAGGAGGCAGAGTGAAGGAAAAGGTCAAGCCTATGT
criGri1_Chinese_hamster/KE381632    TTTTCTGCTTTTTTTTTTCACTC-AC-AGAGGGTGGGA-CAGGAGGAAGAGTGAAGGAAAAGGTCAAACCTATGT
conCri1_Star-nosed_mole/JH655896    TTTTCTA--TATTTATATCACTC-AC-AGAGGGTGGGA-TAGGAGGAAGAGTGAAAGAAATGGTCAAGCCTATTT
echTel2_Tenrec/JH980401             TTTTCTA--TCTTTAAATCACTCTGA-AGAGGGTGGGC-TAGGAGGAAGAGTGAAAGGAAAGGTCAAACCTGTTT
hetGla2_Naked_mole-rat/JH602149     TTTTCTA--TTTTGCTATCACTC-AC-AGAGGGTGGGA-CAGGAGGAAGAGTGAAGGAAAAGGTCAAACCTCTGT
chrAsi1_Cape_golden_mole/JH823495   TTTTCTC--TGTTGAAATCACTC-GA-AGTGGGTGGGC-TAGGAGGAAGAGTGAAAGAAAAGGTCAAACTTACTT
#=GC SS_cons                        ---------}}}}}}}},,,,,,,,}-}}-}}}}}}}----}}}}}}}},,,}}}}}}}}}},,,}}}}}:::::
#=GC SS_cons_1                      :::::::::::::::::::::::::::::::::::::::::::::::::::::::::::::::::::::::::::
#=GC SS_cons_2                      :::::::::::::::::::::::::::::::::::::::::::::::::::::::::::::::::::::::::::
#=GC SS_cons_3                      :::::::::::::::::::::::::::::::::::::::::::::::::::::::::::::::::::::::::::
#=GC SS_cons_4                      :::::::::::::::::::::::::::::::::::::::::::::::::::::::::::::::::::::::::::
#=GC SS_cons_5                      :::::::::::::::::::::::::::::::::::::::::::::::::::::::::::::::::::::::::::
#=GC SS_cons_6                      :::::::::::::::::::::::::::::::::::::::::::::::::::::::::::::::::::::::::::
#=GC SS_cons_7                      >>>>:::::::::::::::::::::::::::::::::::::::::::::::::::::::::::::::::::::::
#=GC SS_cons_8                      :::::::::::::::::::::::::::::::::::::::::::::::::::::::::::::::::::::::::::
#=GC SS_cons_9                      :::::::::::::::::::::::::::::::::::::::::::::::::::::::::::::::::::::::::::
#=GC SS_cons_10                     :::::::::::::::::::::::::::::::::::::::::::::::::::::::::::::::::::::::::::
#=GC SS_cons_11                     :::::::::::::::::::::::::::::::::::::::::::::::::::::::::::::::::::::::::::
#=GC SS_cons_12                     :::::::::::::::::::::::::::::::::::::::::::::::::::::::::::::::::::::::::::
#=GC SS_cons_13                     :::::::::::::::::::::::::::::::::::::::::::::::::::::::::::::::::::::::::::
#=GC SS_cons_14                     :::::::::::::::::::::::::::::::::::::::::::::::::::::::::::::::::::::::::::
#=GC SS_cons_15                     :::::::::::::::::::::::::::::::::::::::::::::::::::::::::::::::::::::::::::
//
