# Supplementary material for: Estimating the power of sequence covariation for detecting conserved RNA structure
Source: Bioinformatics. 2020 Feb 7;36(10):3072–6. doi: 10.1093/bioinformatics/btaa080 (PMC7214042; doi:10.1093/bioinformatics/btaa080)
Supplement: btaa080_Supplementary_Data [file btaa080_supplementary_data.zip › btaa080-Suppl_Data/data/alignments/XIST_Rivas19/XIST_Eutherian2.E1e-5.concat.sto]

# STOCKHOLM 1.0
#=GF ID XIST_Eutherian2.E1e-5.concat
#=GF SQ 32

hg38_Human/chrX                     TGCTGCAGCCATA-TTT---CTTACTCTCTCGGG-GCTG---GAAGCTTCCT---GACTGAAGATCTCTCTGCACTTGGGGTTCTTTCTAG-AACATTTTC-TAGTCCC-------CCAACACCC-TTTATG-------------GCGTATTTC--TT-----TAA-----AA---AAA-
nomLeu3_Gibbon/chrX                 TGCTGCAGCCATA-TTT---CTTCCTCTCTCGGG-GCTG---GAAGCTTCCT---GACTGAAGATCTCTCTGCACTTGGGGTTCTTTCTAG-AACATTTTC-TAGTCCC-------CCAACACCC-CTTATG-------------GTGTATTTC--TT-----TAA-----AA---AAA-
ponAbe2_Orangutan/chrX              TGCTGCAGCCATA-TTT---CTTCCTCTCTCGGG-GCTG---GAAGCTTACT---GACTGAAGATCTCTCTGCACTTGGGGTTCTTTCTAG-AACATTTTC-TAGTCCC-------CCAACACCC-CTTATG-------------GAGTATTTC--TT-----TAA-----AA---AAA-
chlSab2_Green_monkey/chrX           TGCTGCAGCCATA-TTT---CTTCCTCTCTCGGG-GCTG---GAAGCTTCCT---GACTGAAGATCTCTCTGCACTTGGGGTTCTTTCTAG-AACATTTTC-TAGTCCC-------CCAACACCC-CTTATG-------------GCGTATTTC--TT-----TAA-----AA---A-A-
macFas5_Crab-eating_macaque/chrX    TGCTGCAGCCATA-TTT---CTTCCTCTCTCGGG-GCTG---GAGGCTTCCT---GACTGAAGATCTCTCTGCACTTGGGGTTCTTTCTAG-AACATTTTC-TAGTCCC-------CCAACACCC-CTTATG-------------GCGTATTTC--TT-----TAA-----AA---A-A-
rheMac3_Rhesus/chrX                 TGCTGCAGCCATA-TTT---CTTCCTCTCTCGGG-GCTG---GAGGCTTCCT---GACTGAAGATCTCTCTGCACTTGGGGTTCTTTCTAG-AACATTTTC-TAGTCCC-------CCAACACCC-CTTATG-------------GCGTATTTC--TT-----TAA-----AA---A-A-
papAnu2_Baboon/chrX                 TGCTGCAGCCATA-TTT---CTTCCTCTCTCGGG-GCTG---GAGGCTTCCT---GACTGAAGATCTCTCTGCACTTGGGGTTCTTTCTAG-AACATTTTC-TAGTCCC-------CCAACACCC-CTTATG-------------GCGTATTTC--TT-----TAA-----AA---A-A-
calJac3_Marmoset/chrX               TGCTGCAGCCATA-TTT---CTTCCTCTCCCGGG-GCTG---GAAGCTTCTT---TATTGAAGATCTCTCTGCACTTGGGGTTCTTTCTAG-AACATTTTC-TAGTTCC-------CCAACACCT-CTTATG-------------GCGTATTTC--TT-----TAG-----AA---AAAa
susScr3_Pig/chrX                    TGCGACCGCCATA-TTT---CTTCTTTTTCCCGG-G-TG---GAAGCTTGCT---GGTATTGGATCTCTTTGCCCGTGTGGTTCTTTCTGG-AACATTTTC-CAGCCCC-------CAGCCATGC-CTTATG-------------GCATATTTC--TT-----TAA-----AA---AAAa
camFer1_Bactrian_camel/KB018594     TGCGACCGCCATA-TTT---CTTCTTTTCCCGGG-G-TG---GAAGCTTGCT---GATATTGGATCTCTTTGCCCGTGTGGTTCTTTCTGG-AACATTTTC-CATCCCCcaccc--CAACCATCC-CTTATG-------------GCGTATTTCttTT-----TAA-----AA---AAT-
canFam3_Dog/chrX                    TGCTGCCGCCATA-TTT---CTTCCTTTCCCGAG-A-TG---GTAGCTCGCT---AACAGTGGGTGTCTTCGCCCGTGTGGTTCTTTCTGG-AACGTTTTC-CAGCTC--------CAACCACCC-CTTATG-------------CCGTATTTC--TT-----TAA-----GA---AAAt
ailMel1_Panda/GL194824.1            TGCTGCCGCCATA-TTT---CTTCCTTTCCCGGG-G-TG---GAAGCTTGCT---AACCGTGGATATCTTTGCCCGTGTGGTTCTTTCTGG-AACATTTTC-CAG-CCC-------CAACCACCT-CTTATG-------------GCGTATTTC--TT-----TAA-----GA---AAAt
vicPac2_Alpaca/KB632711             TGCGACCGCCATA-TTT---CTTCTTTTCCCGGG-G-TG---GAAGCTTGCT---GATATTGGATCTCTTTGCCCGTGTGGTTCTTTCTGG-AACATTTTC-CATCCCCcaccc--CAACCATCC-CTTATG-------------GCGTATTTCttTT-----TAA-----AA---AAT-
odoRosDiv1_Pacific_walrus/KB229612  TGCTGCCGCCATA-TTT---CTTCCCTTCCCGGG-T-TG---GAAGCTCGCT---AAGAGTGGATATCTTTGCCCGTGTGGTTCTTTCTGG-AACGTTTTC-CAG-CCC-------CAGCCACGT-CTTATG-------------GCGCATTTC--TT-----TAA-----GA---AAAt
saiBol1_Squirrel_monkey/JH378192    TGCTGCAGCCATA-TTT---CTTTCTCTGCCGGG-GCTG---GAAGCTTCTT---CACTGAAGATCTTTCTGCACTTGGGGTTCTTTCTAG-AACA-TTTC-TAGGCCC-------CCAACACTC-CTTATG-------------GCCTATTTC--TT-----TAG-----AA---AAAa
orcOrc1_Killer_whale/KB317041       TGCGACCGCCATA-TTT---CTTCTTTTCCCGGG-G-TA---GAAGCTTGCT---CATATTGGATCTCTTTGCCCTTGTGGTTCTTTCTGG-AACATTTTC-CAGCCCC-------CAACCATGC-CTTATG-------------GCGTATTTC--TT-----TTA-----AA---AAAt
lepWed1_Weddell_seal/KB715187       TGCTGCCGCCATA-TTT---CTTCCCTTCCCG-G-CTTG---GAAGCTCGAT---AAGAGTGGATATCTTTGCCCGTGTGGTTCTTTCTGG-AACATTTTC-CAG-CCC-------CAACCACCT-CTTATG-------------GCGTATTTC--TT-----TAA-----GA---AAAt
felCat8_Cat/chrX                    TGCGGCCGCCATA-TTT---CTTCCTTTCCCGGG-G-TG---GAAGCTTGCT---AACAGTGGATATCTTTGCCCGTGTGGTTCTTTCTGG-AACATTTTC-CAG-CCC-------CGACCACTC-CTTATG-------------GCGTATTTC--TT-----TTA-----AA---AAAt
cerSim1_White_rhinoceros/JH767841   TGCTGCCGCCATA-TTT---CTTCTTTTCCTGGG-G-CG---GAAGCTTGCA---AACACTTGATCTCTTTGTCCGTGTGGTTCTTTCTGG-AACATTTTC-TAGCCCC-------CGACCACTC-CTTATG-------------GCATATTTC--TT-----TAA-----AA---AAAa
oryCun2_Rabbit/chrX                 TGCAGCAGCCATA-TTT---CTACTTCTCCCGAG-GTTG---GAAGCTCGCT---AGCCATAGTTCTTTCTGTACTTATGGTTCTTTCTGG-AACATTTTC-CAGTTCC-------CCCCCAATCgCTTATG-------------GGGCATTTC--TT-----AAG-----AA---AAA-
musFur1_Ferret/GL897241             TGCTGCCGCCATA-TTT---CTTCCTTTCCCGTT-T-TG---GAAGCACGCT---AACGGTGGATATCTTTGCCCGTGTGGTTCTTTCTGG-AACATTTTC-TAG-TCC-------TAGCCACGT-CTTATG-------------GCGTATTAA--TT-----TGA-----GA---AAAt
tupChi1_Chinese_tree_shrew/KB365963 TGCAGCGGCCATA-TTT---CTTCTTCTCCCTGG-G-TG---GAAGCTTGCT---GACTG--GATGTCTCCTCGCTTCTGGTTCTTTCTGG-AACATTTTC-TAGGCCA-------TCACCACCA-CTTATG-------------GCGCATTTC--TT-----TAA-----CC---AAAa
chiLan1_Chinchilla/JH722051         TGCTGCAGCCATA-TTT---CTTTCTCTCCGGGG-GACA---GGAGCTTCCT---AACCGTAGGTCTCTCTGCATTTGTTATTCTTTCTGG-AACATTTTC-TAGCCCT-------CTAACTCGT-CTTATA-------------GTGTACTTA--GA-----AAA-----CA---AAAa
mm10_Mouse/chrX                     TGCTCCAGCCATG-TTT---GCTCGTTTCCCGTG-GATG---TGCGGTTCTT---CCGT---GGTTTCTCTCCATCTAAGGAGCTTTGGGG-GAACATTTT-TAGTTCCccta---CCACCAAGC-CTTATG-------------GCTTATTTA--AG-----AAA-----AC---ATA-
rn6_Rat/chrX                        TGCTGCAGCCATA-TTT---GCTCGTCTCCCGTG-GATG---TGAGGTTTCC---TCCGT--GGTTTCTCTCCATCTAAAGGGCTTTTGGG-GAACATTTT-TAATCCCccta---CCACCATGC-CTTATG-------------GTGTATTTA--AG-----AAA-----AC---ATA-
cavPor3_Guinea_pig/scaffold_26      TTCGGCGGCCATA-TTT---CTTTCTCTCCGGGG-GACA---AGAGCTTCCT---AACCGTAGGTCTCTCTCCATTTGTTATTCTTTCCGG-GACATTTTG-TAGCTCT-------CTAACTCCT-TTTATA-------------GGGTACTTA--GC-----AAA-----CA---AAAg
micOch1_Prairie_vole/chrUn_JH996487 TGCCGCAGCCATG-TTT---GCCAGTTTCCCGTG-GATG---TGAGCCTCCT---CCGA---GGTCTCTGTCCATTTACCGGGGTCTCTGGgAACGTTTTT-TCGTTCCctta---CCACCATGC-CTTATG-------------GTGTATTTA--AG-----AAA-----AT---ATA-
criGri1_Chinese_hamster/KE381632    GACTGCGGCCATA-TTTtaaAGCAGTCTTCTGTG-GATG---TGA-----------------GGTTTCTCCCTATATAACAGGGTCTCTGG-GAACATTTT-TAGTTCCccta---CCACCATGC-CTTATG-------------GTGTGTTTA--AG-----GAA-----TT---ATA-
conCri1_Star-nosed_mole/JH655896    -GCGGTCGCCATG-TTT---CTTCTTCTCCGTGC-TGTG---GTG-----------------GCGCTCTTTGCTCCTATGGTTCATTCTGG-AACATTTTG-TA-TCTT-------CCAACACCC-CTTAGG-------------GTGTATTTC--TT-----TTC-----AA---AGAg
echTel2_Tenrec/JH980401             ------------------------------------------------------------------------------------------------------------------------------------------------------------------------------------
hetGla2_Naked_mole-rat/JH602149     TGCTGCAGCCATA-TTT---CTTTCTCTCCGGGG-GACA---GGAGCTTCCT---AACCGTAGGTCTCTCTGCATTTGTTATTCTTTCTGG-AACATTTTC-TAGCCCT-------CTAACTCCT-CTTATA-------------GTGTACTTA--GA-----AAA-----CA---AAAa
chrAsi1_Cape_golden_mole/JH823495   TGCGGCAGCCATA-TTTcttCTTCCTCTCTCAGG-GATG---GAAGCTTACT---AACTGGAAATATCTCTGTCCTTGTGGTTCTTTCTGG-AAGGTTTTC-CAGCCCT-------CCACCACAC-CTTA-G-------------ACATATTTC--TT-----TAA-----AA---AAAg

hg38_Human/chrX                     ----T--CA-CCTAA--AT---TCCATAAAATATTT-TTTTAAATTCTATACTTTCTCCTAG-------------TG--TCTTCTTGACACGT-------CC---TC---CATATTTTTTTAaagaaa-GTATTTG-GAATATTTT----GAGGCAATT---------------TTTAA-
nomLeu3_Gibbon/chrX                 ----T--CA-CCTAA--AT---TCCATAAAATATTT-TTTAAAATTCTATACTTTCTCCTAG-------------TG--TTTTCTTGACACGT-------CC---TC---CATATTTTTTTAaaaaaa-GTATTTG-GAATATTTT----GAGGCAATT---------------TTTAA-
ponAbe2_Orangutan/chrX              ----T--CA-CCTAA--AT---TCCATAAAATATTT-TTAAAAATTCTATACTTTCTTCTAG-------------TG--TTTTCTTGACACAT-------CC---TC---CATATTTTTTTAaaaaaa-ATATTTG-GAATATTTT----GAGGCAATT---------------TTTAA-
chlSab2_Green_monkey/chrX           ----T--CA-CCTAA--AT---TCCATAAAATATTT-TTTAAAATTCTATACTTTCTCCTAG-------------TG--TTTTCTTGACACGT-------CC---TC---CATATTTTTTTAaaaaaa-GTATTTG-GAATATTTT----GAGGCAATT---------------TTTAA-
macFas5_Crab-eating_macaque/chrX    ----T--CA-CCTAA--AT---TCCATAAAATATTT-TTTAAAATTCTATACTTTCTCCTAG-------------TG--TTTTCTTGACACGT-------CC---TC---CATATTTTTTTAaaaaaa-GTATTTG-GAATATTTT----GAGGCAATT---------------TTTAA-
rheMac3_Rhesus/chrX                 ----T--CA-CCTAA--AT---TCCATAAAATATTT-TTTAAAATTCTATACTTTCTCCTAG-------------TG--TTTTCTTGACACGT-------CC---TC---CATATTTTTTTAaaaaaa-GTATTTG-GAATATTTT----GAGGCAATT---------------TTTAA-
papAnu2_Baboon/chrX                 ----T--CA-CCTAA--AT---TCCATAAAATATTT-TTTAAAATTCTATACTTTCTCCTAG-------------TG--TTTTCTTGACACGT-------CC---TC---CATATTTTTTTTaaaaaaaGTATTTG-GAATATTTT----GAGGCAATT---------------TTTAA-
calJac3_Marmoset/chrX               ----T--CA-CCTAA--AT---TCCATAAAATA-TT-TAAAAAATTCTATACTTTAACCAAG-------------TG--TTTTCTTGACACGT-------CC---TC---CATATTTTTTTGaaa----GCATTTG-GAATATTTT----GAGGCAATT---------------TTTAA-
susScr3_Pig/chrX                    at--C--CA-CCAAA--AA---TTCATAAAATG-TT-TTAAAATTTCTAAACTTTCTCCTAA-------------TA--TTTTCTTGACACCT-------TA---TC---TCTAGTTTACAG-------TTATTTG-GGATATTTT----AAGGCAACT---------------TTCTA-
camFer1_Bactrian_camel/KB018594     ----C--CA-TCAAA--TT---TTCATAAAATA-TT-TTAAAAATTCTAAACTTTCTCCTAC-------------TA--TTTTCTTGACATCT-------TC---TC---ACTATTTTACAG-------GTATTTG-GGATATTTT----AAGGCAATT---------------TTCTA-
canFam3_Dog/chrX                    ----T--CA-CCCAA--AT---TCCATAAAATA-TC-TTAACAATTCTGAACTTTCTTCGAG-------------TG--TTTTCTTGACACCT-------CC---TC---CCTATTTTTCAG-------GTATTTG-GGATATTTT----TAGGCAATT---------------TTCCA-
ailMel1_Panda/GL194824.1            ----T--CA-CCAAA--AT---TCCATAAAATA-TT-TTAATAATTCTAAACTTTCTTCGAG-------------TA--TTTTCTTGACACCT-------CC---TC---CCTATTTTTCAG-------ATATTTG-GGATATTTT----TAGGCAATT---------------TTCAA-
vicPac2_Alpaca/KB632711             ----C--CA-TCAAA--TT---TTCATAAAATA-TT-TTAAAAATTCTAAACTTTCTCCTAC-------------TA--TTTTCTTGACATCT-------TC---TC---ACTATTTTACAG-------GTATTTG-GGATATTTT----AATGCAATT---------------TTCTA-
odoRosDiv1_Pacific_walrus/KB229612  ----T--CA-CCAAA--AT---TCCATAAAATA-TT-TTGATAATCCTGAACTTTCTTCGAG-------------TG--TTTTCTTGACACCT-------CC---TC---CCTATTTTTCAG-------GTATTTG-GGATATTTT----TAGGCAATT---------------TTCAA-
saiBol1_Squirrel_monkey/JH378192    ----T--CA-CCTAA--AT---TCCATAAAATA-TT-TTAAAAATTCTATACTTTAACCAAA-------------TG--TTTTCTTGACACGT-------CC---TC---CATATTTTTTTGgaaa---GTATTTG-GAATATTTT----GAGGCAATT---------------TTTTA-
orcOrc1_Killer_whale/KB317041       ----T--CA-CCAAA--AA---TTCATAAAATA-TT-TTTAAAAATCTGAAATTTCTCCTAG-------------TA--TTTTCTTGACA----------CC---TC---GCTATTTTACAG-------ATATTTG-GGATATTTT----TAGGCAGTT---------------TTCAA-
lepWed1_Weddell_seal/KB715187       ----T--CA-CCAAA--AT---TCCATAAAATA-TT-TTGATAATCCTAAACTTTCTTCGAG-------------TG--TTTTCTTGACACCT-------CT---TC---CCTATTTTTCAG-------GTATTTG-GGATATTTT----TAGGCAATT---------------CTCAG-
felCat8_Cat/chrX                    ----T--CA-CGAAA--AT---TCCATAAAATA-TT-TTAACAATTCTAAACTTTCTCCGAG-------------TG--TTCTCTTGACATCT-------CC---TC---CCTATTTTTTCAg------GTATTTG-GAATATTTT----TAGGTAATT---------------TTCCA-
cerSim1_White_rhinoceros/JH767841   at--G--CA-CCAAA--AT---TCCATAACACG-TT-TTTAAAGTTCTGAACTTTCTCCTAG-------------TA--TTTTCTTGACACCT-------CC---TC---CCTGTTTTTCAG-------GTATTTG-GGATATTTT----TAGGCAATT---------------TTCCA-
oryCun2_Rabbit/chrX                 ----T--CA-CCAAA--AT---GACATAAAGGG-TT-TTAAGAATTCTGTACTTTTTCCTGA-------------TA--TCTTCTTGACACCT-------CC---TC---CTTATTTTTCAA-------GCATTTC-GAATATTCA----TGGGCAATT---------------TTTCA-
musFur1_Ferret/GL897241             ----T--CA-CCAAA--AT---TCCATAAAATA-TT-TTAATAATTCTAAACTTCCTTTGAG-------------TG--TTTTCTTGACACCT-------CC---TC---CTTATTTTTCAG-------ATATTTG-GGATATTTT----GAGGCAATT---------------TTCAA-
tupChi1_Chinese_tree_shrew/KB365963 acccC--CA-CCAAG--AT---TACATAAAATA-TT-TTAGAGCTCCTATACTTTCTCCTAG-------------TA--TTTTCTTGATATCT-------CC---TC---CTTGTTTTACAG-------GTATTTG-GAATGTTTT----TAGGTAATT---------------TTTCA-
chiLan1_Chinchilla/JH722051         ----C--CA-TCAAA--AT---TACATAAAATA-TT-TGTAAAATTCCA--------------------------TA--TTTTCTTGACAGCT-------CAtttAC---CTAATTTTTCAG-------ATATTGG-GAATATTTT----TGGGCAGTT---------------TTTAA-
mm10_Mouse/chrX                     ----T--CA----AA--AT---TCCACGAG--ATTT-TTGACGTTTTGATATGTTCTGGTAAgat----------TT--TTTTTTTGACATGT-------CC---TC---CATACTTTTTGA--------TATTTG-TAATATTTT----CAGTCAATT---------------TTTCA-
rn6_Rat/chrX                        ----T--CA----AA--AT---TACATAAG--ATTT-TTGATGTTTTGATATGTTCTCGTAA-------------GG--TTTTCTTGACACGT-------CC---TC---CATATTTTTTGA--------TATTTG-TAATATTTT----TGGTCTATT---------------TTTCA-
cavPor3_Guinea_pig/scaffold_26      ----C--AA-TCAGA--AT---TACATAAAATATTT-AAAAAAATTCT-------------G-------------TC--TTTTCTTGACACCT-------CA---TTtgtCTCAATTTTCAG-------ATATTGG-TAATATTTT----TGGGACATT---------------TTTAA-
micOch1_Prairie_vole/chrUn_JH996487 ----T--CA----AG--AT---TCCATAAT--ATTT-TTGAAGATTTTATATGTTCTGGTAG-------------GC--TTTTCTTGACATGT-------CT---TT---CATA--TTTTGA--------TATTTG-TAATATTTT----TGGACAATT---------------TTTCA-
criGri1_Chinese_hamster/KE381632    ----T--CA----AG--AT---TCCACAAAATGCTT-TTGAACATTTTAAATGTTCTGGTGG-------------GC--TTTTCTTGATACTT-------CC---TT---CATA--TCTTGA--------TATTTG-TAATATTT------AGGCAATT---------------TTTCAt
conCri1_Star-nosed_mole/JH655896    ----C--CA-TTAAA--AT---GCAATGAGCTA-CC-TTTTAAATGCTGAACTTTCTACTCC-------------TA--TTTTCTC-ACA----------CC---TC---TTGGTTTTTGAA-------GTGCTCG-AGATCTTTC----AAGGCG-TT---------------CTCCA-
echTel2_Tenrec/JH980401             ------------------------------------------------------------------------------------TTGACACCT-------CC---AT---TTTATTTTCCACcattcg-CTACTAG-GAGAAAATT----AAGGAGGTT---------------TTGCA-
hetGla2_Naked_mole-rat/JH602149     ----C--TA-TCAAA--AT---TACATTAAA-ATTT-TAAAAAATTCTATATTTTCTTATAG-------------CA--TTTTCTTGACG----------CC---TC---CTTGTTTTCCAG-------ATATTGG-AAATATTTT----TAGGCAGCT---------------TTTAA-
chrAsi1_Cape_golden_mole/JH823495   aaa-T--AA-TCAAA--AC---ACCGTAACATA-CT-TAAAAAATTCTATTCTTTATCTTAG-------------CG--TTTTCTTGACACCT-------CCa--TT---TTTATTTTTCAA-------CCATTTG-GAATACATT----TAGGCAATT---------------TTGCA-

hg38_Human/chrX                     --TATTT--A-------AGGAATTTT-T----CTTTGGAATCATTTTTGGTTGACA-TCTC---TG-TTTTTT-GTGGA------TCAGTTTTTTACTCTTCCACTC--TCTTTTCT--ATA------TT----TTGCCCATCGGGG--CTGCGGATACCTG------------------
nomLeu3_Gibbon/chrX                 --TTTTT--A-------AGGAATTTT-T----CTTTGGAAACATTTTTGGTTGACA-TCTC---TG-CTTTTT-GTGGA------TCAGTTTTCTACTCTTCCACTC--T--TTTCT--ATA------TT----TTGCCCATCGGGG--CTGCGGATACCTG------------------
ponAbe2_Orangutan/chrX              --TTTTT--A-------AGGAATTTT-T----CTTTGGAATCATTTTTGGTTGACA-TCTC---TG-TTTTTT-GTGGA------TCAGTTTTCTACTCTTCCACTC--TCTTT--T--ATA------TT----TTGCCCATCGGGG--CTGCGGATACCTG------------------
chlSab2_Green_monkey/chrX           --TATTT--A-------AGGAATTTT-T----TTTTGGAATCATTTTTGGTTGACA-TCTT---TG--ATTTT-GTGGA------TCAGTTTTCTACTCTTCCACTC--TCTTTTCT--ATA------TT----TTGCCCATCGGGG--CTGCGGATACCTG------------------
macFas5_Crab-eating_macaque/chrX    --TTTTT--A-------AGGAATTTT-T----TTTTGGAATCATTTTTGGTTGACA-TCTT---TG--ATTTT-GTGGA------TCAGTTTTCTACTCTTCCACTC--TCTTTTCT--ATA------TT----TTGCCCATCGGGG--CTGCGGATACCTG------------------
rheMac3_Rhesus/chrX                 --TTTTT--A-------AGGAATTTT-T----TTTTGGAATCATTTTTGGTTGACA-TCTT---TG--ATTTT-GTGGA------TCAGTTTTCTACTCTTCCACTC--TCTTTTCT--ATA------TT----TTGCCCATCGGGG--CTGCGGATACCTG------------------
papAnu2_Baboon/chrX                 --TTTTT--A-------AGGAATTTT-T----TTTTGGAATCATTTTTGGTTGACA-TCTT---TG--ATTTT-GTGGA------TCAGTTTTCTACTCTTCCACTC--TCTTTTCT--ATA------TT----TTGCCCATCGGGG--CTGCGGATACCTG------------------
calJac3_Marmoset/chrX               --TATTT--A-------AGGAATTTT-T----CTTTGGGATCATTTTTGGTTGACA-TCTT---TG-TTTTTT-GTGGG------TCAATTTTCTATTCTTCCACTC--T--TTTCT--ATA------TT----TTGCCCATCGGGG--CTGCGGATACCTG------------------
susScr3_Pig/chrX                    --TTTTA--A-------AATAATTTT-T----CTTTGGAATGTTTTTTGGTTGACT-CTTC---TG-GTTTTT-TCGTG-------GTGTAATTTTCTTTTCCCCCT--CCTTTTCTgtGTA------TT----ATGCCCATCGGGG--CTGTGGATACCTG------------------
camFer1_Bactrian_camel/KB018594     --TTTTA--A-------GGCAGTTTT-T----CTTTGGAATGATTTTTGGTTGACT-CGTG---TT---TTTT-GTGGT------TTAGTTTTTCCCCCCTCCT--------TTTCT--ATA------TT----TTGCCCATCGGGG--TTGTGGATACCTG------------------
canFam3_Dog/chrX                    --TTTTA--A-------AAGAATTTT-T----CATTGGAATGATTTTTGGTTGATG-CCTC---TG-TTTTTT-CGGG--------GTTTGCTTTTCTTTTTCCTTC--TTTTTTCT--ATA------TT----TTGCCCATCGGGG--CTGCGGATACCGG------------------
ailMel1_Panda/GL194824.1            --TTTTA--A-------AGGAATTTT-T----CATTGGAATGATTTTTGGTTGATG-CCTC---T--TTTTAC-GTGGT------TTAG---TTTTCTTTTTCCTTC--TATATTCT--ATA------TT----TTGCCCATCGGGG--CTGCGGATACCGG------------------
vicPac2_Alpaca/KB632711             --TTTTA--A-------AGCAGTTTT-T----CTTTGGAATGATTTTTGGTTGACT-CGTG---TT---TTTT-GTGGT------TTAGTTTTTCCCCCCTCCT--------TTTCT--ATA------TT----TTGCCCATCGGGG--TTGTGGATACCTG------------------
odoRosDiv1_Pacific_walrus/KB229612  --TTTTA--A-------AGGAATTTT-T----CATTGGAATGATTTTTGGTTGATG-TATC---T--TTTTTC-GTGGT------TTAG---TTTTCTTTTTCCTTC--TCTATTCT--ATA------TT----TTGCCCAACGGGG--CTGCGGATACCGG------------------
saiBol1_Squirrel_monkey/JH378192    --TATTT--A-------AGGAATTTT-T----CTTTGGGATCATTTTTGGTTGACA-TCTT---TG-TTTTTT-GTGGG------TCAGTTTTCTATTCTTCCACTC--TGTTTTCT--ATA------TT----TTGCCCATCGGGG--CTGCGGATACCTG------------------
orcOrc1_Killer_whale/KB317041       --TTTTA--A-------AGGAATTTT-T----CTTTGGAATGATTTTTGGTTGACT-CCTC---TGgTTTTTT-GTGGT------TTAG---TCTTCTTTTTCTCCC--CCTTTTCT--ATA------TT----TTGCCCATCGGGG--CTGTGGATACCTG------------------
lepWed1_Weddell_seal/KB715187       --TTTTA--A-------AGGAATTTT-T----CATTGGAATGATTTTTGGTTGATG-TATC---T--TTTTTC-GTGGT------TTAG---TTTTCTTTTTCCTTC--TCTATTCT--GTA------TT----TTGCCCATCGGGG--CTGCGGATACCGG------------------
felCat8_Cat/chrX                    --TTTTA--A-------AGGAATTTT-T----CACTGGAATGGTTTTTGGTTGATG-CCTC---TG-CTTTGTcGTGGT------TTAGTTTTTTTCCC--CCCTTC--TCTTTTCT--ACA------TT----TTGCCCATCGGGG--CTGTGGATACCAG------------------
cerSim1_White_rhinoceros/JH767841   --TTTTA--A-------AGGAATTTT-T----CTTTGGAATGATTTTTGGTTGACA-CCTC---TG-TTTTTT-GTGGT------TTAG---TGTTCTTTTTTCTCC--CTTTTTCT--GTA------TT----TTGCCCATCGGGG--CTGTGGATACCTG------------------
oryCun2_Rabbit/chrX                 --TTTTTtcA-------AGGATTTTT-Tgcc-CTTTGAAATGATTTTTGGTTGACT-CCTC---TG------T-TTTGG------GGGTTCAGATTTCTTTTCTCCT--ACATTTCC--ATA------TT----TTGCCCATCGGGG--CTATGGATACCTG------------------
musFur1_Ferret/GL897241             --TTTTA--A-------AGGAATTTT-T----CACTGGAATGATTTTAG-------------------------------------------TTTTCTTTTTTCTTC--CCTATTCT--ATA------CT----TCGCCCATCGGGG--CTGCGGATACCGG------------------
tupChi1_Chinese_tree_shrew/KB365963 --CATTT--G-------AGAAATTTT-T----CTTTGGAGTGATTTTTGGTTGACG-CCTC---TA---TTTT-ATTGT------AAGTTTGTTTTCTTTTTTTTCC--ATTTATGT--ATA------TT----TTGCCCATCGGGG--CTGAGGATACCTG------------------
chiLan1_Chinchilla/JH722051         --T-TTT--A-------AGGATTTTT-T----ATTTGGAATGAATTTTGGTTAACA-TCT------------T-GTGGT------TTAG---------TTTTCTTCT--CCTTTTAT--ATA------CT----TTGCCCATCGGGG--CTGCGGATACCTG------------------
mm10_Mouse/chrX                     --TTTTT--A-------AGGAATATT-T----CTTTGTTGTGCCTTTTGGTTGATA-CTTG---TG------T-GTGTA------TGGTGGACTTACCTTTCTTTCA--TTGTTTAT--ATA------TTc---TTGCCCATCGGGG--CCACGGATACCTGtgt---------------
rn6_Rat/chrX                        --TTTCT--A-------AGGAGTATT-T----GTCTGTCGTGCATTTTAGTTGACA-GCTG---TG------T-GTGGT------GGACTTACCTTTCTTTCTTTAA--CTGTTTTT--ACA------TTttttTTGCCCATCGGGG--CCACGGATACCTGtgt---------------
cavPor3_Guinea_pig/scaffold_26      --TTTTA--A----------AATTTT-T----ATTTGGAATGAAATTTGTTTGATA-CC-------------T-GTGG--------------CTTAATTTTTTTCTC--CATTTTAT--ATA------TT----TTGCCCATCGGGG--CCGTGGATACCTG------------------
micOch1_Prairie_vole/chrUn_JH996487 --TTTTT--A-------ATGACTATT-T----CCTTGTCAGTCTTTTCAGTCGCCA-TCTC---TG---TTTT-GTGGA------TTTTTTGTGCACTTACCTTTCT--TTTATTCC--ATCtcttgtTT----TTGCCCATCGGGG--CTACAGTTGAATGtgtgtccttctt------
criGri1_Chinese_hamster/KE381632    ttTTTTT--A-------ATGAATATT-T----CTTTGTCAGGCACTTT-GTTGCCT-CCTC---TC-----GT-GTGGActtaccTTTACCTTTCTATATTTTTACT--CCATTTTT--ATA------TTt---TTGCCCATCGGGG--CCACGGATACCTGaccattgtgtcct-----
conCri1_Star-nosed_mole/JH655896    --TATTT--G-------AAGAATTTT-T----CGTTGGAATGGTTTTTGGTTGATT-CCT-----G-CTATTT-GTGGT------ATAG---TTTTGTTTTCCATCC--AC--TTCT--ATA------TA----TTGCTCCTGGGGT--CTGAGAATATTAG------------------
echTel2_Tenrec/JH980401             --TATTT--A-------AGAGCCTTT-T----CTTTGGAATGATCGCTGGTTTCAG-CCTC---TT-CTCTTT-GTAG--------------TTTGGGCGGCTCTCT--TCTTTCTT--GTA------TT----TTGCCCATCGGGG--CTGCGGATACCGG------------------
hetGla2_Naked_mole-rat/JH602149     --T-TTT--A-------AGGATTTTT-Aaa--ATTTGGAATGAGTATTGGTTGACA-TCT------------T-GTCGT------TTAGTTTTTTTCTC-----------CATTTAT--ATA------TT----TTGCCCATTGGGG--CTGCAGATACCTG------------------
chrAsi1_Cape_golden_mole/JH823495   --TATTT--A-------AGAACTTTT-T----CTCTGGAATGATTGCTGGTTGATT-TTTA---T--ATTTTT-GTGGT------TTAGATTTCTTC-------CCT--CTTTTTCT--ATA------TG----TTGCCCATCGGGG--CTGCGGATACCTGtttttttgtttttttttg

hg38_Human/chrX                     ----GTTTT--ATTA-------------------------------------TTTTT-------------------------T---------------------------------CT--------TT--GCCCAACGGGG--CCGTGGA-----TACCTGCC---TT------------
nomLeu3_Gibbon/chrX                 ----GTTTT--ATTA-------------------------------------TTTTT-------------------------T---------------------------------CT--------TT--GCCCAACGGGG--CCGTGGA-----TACCTGCC---TT------------
ponAbe2_Orangutan/chrX              ----GTTTT--ATTA-------------------------------------TTTTT-------------------------T---------------------------------CT--------TT--GCCCAACGGGG--CCGTGGA-----TACCTGCC---TT------------
chlSab2_Green_monkey/chrX           ----GTTTT--ATTA-------------------------------------TTTTT-------------------------T---------------------------------CT--------TT--GCCCAACGGGG--CTGTGGA-----TACCTACC---TT------------
macFas5_Crab-eating_macaque/chrX    ----GTTTT--ATTA-------------------------------------TTTTT-------------------------T---------------------------------CT--------TT--GCCCAACGGGG--CTGTGGA-----TACCTACC---TT------------
rheMac3_Rhesus/chrX                 ----GTTTT--ATTA-------------------------------------TTTTT-------------------------T---------------------------------CT--------TT--GCCCAACGGGG--CTGTGGA-----TACCTACC---TT------------
papAnu2_Baboon/chrX                 ----GTTTT--ATTA-------------------------------------TTTTT-------------------------T---------------------------------CT--------TT--GCCCAACGGGG--CTGTGGA-----TACCTACC---TT------------
calJac3_Marmoset/chrX               ----GTCTT--AT----------------------------------------TTTT-------------------------T---------------------------------CT--------TT--GCCCAACGGGG--CCGTGGA-----TACCTGCC---TT------------
susScr3_Pig/chrX                    ----GTTTT--AATAattgttat-----------------------------TTATT-------------------------T---------------------------------TT--------TT--GCCCAACGGGG--CCGTGGA-----TACCTGCC---TT------------
camFer1_Bactrian_camel/KB018594     ----GTTTT--AATA-------------------------------------TTTTTtgttttatgtat-------------T---------------------------------TT--------TT--GCCCAACGGGG--CCATGGA-----TACCTGCT---TT------------
canFam3_Dog/chrX                    ----GTTTT--ATTA-------------------------------------TTATTatta---------------------T---------------------------------TA--------TT--GCCCAACGGGG--CTGTGGA-----TACCTGCC---TT------------
ailMel1_Panda/GL194824.1            ----GTTTC--ACTA-------------------------------------TTAGTagtagtatcatta------------T---------------------------------TT--------TT--GCCCAACGGGG--CTGTGGA-----TACCTGCC---TT------------
vicPac2_Alpaca/KB632711             ----GTTTT--AATA-------------------------------------TTTTTtgttttgtgtat-------------T---------------------------------TT--------TT--GCCCAACGGGG--CCATGGA-----TACCTGCT---TT------------
odoRosDiv1_Pacific_walrus/KB229612  ----GTTTC--ATTA-------------------------------------TTATTattattatcatcatcattattattaT---------------------------------TT--------TT--GCCCAACGGGG--CTGTGGA-----TACCTGCC---TT------------
saiBol1_Squirrel_monkey/JH378192    ----GTCTT--AT----------------------------------------TTTT-------------------------T---------------------------------CT--------TT--GCCCAACGGGG--CCGTGGA-----TACCTGCC---TT------------
orcOrc1_Killer_whale/KB317041       ----GTTTT--AAT----------------------------------------------------------------------------------------------------------------------------------------------------------------------
lepWed1_Weddell_seal/KB715187       ----GTTTC--ATTA-------------------------------------TCATCatcatcattcttatta---------T---------------------------------TT--------TT--GCCCAACGGGG--CTGTGGA-----TACCTGCC---TT------------
felCat8_Cat/chrX                    ----GTTTT--ATTA-------------------------------------TCATT-------------------------T---------------------------------TT--------TTc-GCCCAACGGGG--CTGTGGA-----TACCTGCG---TT------------
cerSim1_White_rhinoceros/JH767841   ----GTTTT--ATTA-------------------------------------TTAAT-------------------------T---------------------------------TT--------TTt-GCCCAACGGGG--CCGTGGA-----TACCTGTC---TT------------
oryCun2_Rabbit/chrX                 ----GTTTT--ATTA-------------------------------------TTTTT-------------------------T---------------------------------CT--------TT--GCCCAACAGGG--TTCTAGC-----TACCTGTC---TT------------
musFur1_Ferret/GL897241             ----GTTTC--ATTA-------------------------------------TTATTattattgtcattattacta------T---------------------------------TT--------TT--GCCCAACGGGG--CTGTGGA-----TACCTGCC---TT------------
tupChi1_Chinese_tree_shrew/KB365963 ----TTTTT--TAAT-------------------------------------TTTTT-------------------------TttcactttttgtttttggtttctttttttccccCT--------TT--GCCCAACGGGG--CCCTGGA-----TACCTGCC---TC------------
chiLan1_Chinchilla/JH722051         -----------------------------------------------------CACC-------------------------C---------------------------------CC--------TT--GCCCAACGGGG--CTGTGGA-----TACCTGCC---TT------------
mm10_Mouse/chrX                     ----GTCCT--CCCC-------------------------------------GCCAT-------------------------T---------------------------------CC--------AT--GCCCAACGGGG--TTTTGGAtact-TACCTGCC---TT------------
rn6_Rat/chrX                        ----GTCCT--CCCA-------------------------------------GCCAT-------------------------T---------------------------------CC--------AT--GTCCAGCTGGG--CTTGGGAtacttAACCTGCC---TT------------
cavPor3_Guinea_pig/scaffold_26      ----CTTTA--AA------------------------------------------TT-------------------------T---------------------------------AT--------TT--GCCCATCGGGG--CTGCGGA-----TACCTGCC---TT------------
micOch1_Prairie_vole/chrUn_JH996487 ----CCCTG--TCCC-------------------------------------TTCAC-------------------------T---------------------------------CC--------AT--GTCCAGTGGGG--CTGTGGA-----TACTTACCtgcTT------------
criGri1_Chinese_hamster/KE381632    ----CCTTC--CGTT-------------------------------------TTTCT-------------------------C---------------------------------CC--------AT--GCCCATCGGGG--CTGTGGAtact-TACTTGCC---TT------------
conCri1_Star-nosed_mole/JH655896    ----ATTTG--T-----------------------------------------TATT-------------------------C---------------------------------TT--------TT--GCCTAACGGGG--CTGTGGA-----TACCTGCT---TT------------
echTel2_Tenrec/JH980401             ----ATTTT--TTCA-------------------------------------TTCTT-------------------------C---------------------------------CT--------TA--GCCCATCGGGG--TTGTGGA-----TAGCTGCC---TT------------
hetGla2_Naked_mole-rat/JH602149     -----------------------------------------------------CACC-------------------------C---------------------------------CC--------TT--GCTTAACGGGG--CTGTGGA-----TACCTGCT---TT------------
chrAsi1_Cape_golden_mole/JH823495   ttttGTTTT--GTTT-------------------------------------TTTGT-------------------------T---------------------------------CT--------TT--GCCCATCGGGG--CTGTGGA-----TACCTGTC---TT------------

hg38_Human/chrX                     -----------------------------------------------------------------------TTAA-----TTCTTTTT--T-------ATTC--------------------------GCCCATCGGGG--CCGCGGATACCTGC--------TTTTTA------T----
nomLeu3_Gibbon/chrX                 -----------------------------------------------------------------------TTAA-----TTCTTTTT--T-------ATTC--------------------------GCCCATCGGGG--CCGCGGATACCTGC--------TTTTTA------T----
ponAbe2_Orangutan/chrX              -----------------------------------------------------------------------TTAA-----TTCTTTTT--T-------ATTC--------------------------GCCCATCGGGG--CCGCGGATACCTGC--------TTTTTA------T----
chlSab2_Green_monkey/chrX           -----------------------------------------------------------------------TTAA-----TTCCTTTT--T-------ATTC--------------------------GCCCATCGGGG--CCGCGGATACCTGC--------TTTTTA------T----
macFas5_Crab-eating_macaque/chrX    -----------------------------------------------------------------------TTAA-----TTCCTTTT--T-------ATTC--------------------------GCCCATCGGGG--CCGCGGATACCTGC--------TTTTTA------T----
rheMac3_Rhesus/chrX                 -----------------------------------------------------------------------TTAA-----TTCCTTTT--T-------ATTC--------------------------GCCCATCGGGG--CCGCGGATACCTGC--------TTTTTA------T----
papAnu2_Baboon/chrX                 -----------------------------------------------------------------------TTAA-----TTCCTTTT--T-------ATTC--------------------------GCCCATCGGGG--CCGCGGATACCTGC--------TTTTAA------T----
calJac3_Marmoset/chrX               -----------------------------------------------------------------------TTAA-----TTCTTTTTt-T-------ATTT--------------------------GCCCATCGGGG--CCGCGGATACCTGC--------TTTTTA------Tta--
susScr3_Pig/chrX                    -----------------------------------------------------------------------TTAA-----TTCTTTTT--Ttaaaga-CTTT--------------------------GCCCATCGGGG--CCGCGGATACCTGC--------TTTTAA------T----
camFer1_Bactrian_camel/KB018594     -----------------------------------------------------------------------TTAA-----TTCTTTTT--T-------TTTTtttaatt-------------------GCCCATCGGGG--CCGCGGATACCTGC--------TTTTAA------T----
canFam3_Dog/chrX                    -----------------------------------------------------------------------TTAA-----TTCTTTTT--T-------TTTGtttgtttgtttttaaattt-------GCCCATCGGGG--CCACGGATACCTGC--------TTTTAT------T----
ailMel1_Panda/GL194824.1            -----------------------------------------------------------------------TTAA-----TTCTTTTC--T-------TTTCttttctttctttcttttttaaaatttGCCCATCGGGG--CCGCGGATACCTGC--------TTTAAT------T----
vicPac2_Alpaca/KB632711             -----------------------------------------------------------------------TTAA-----TTCTTTTT--T-------TTTTttttaatt------------------GCCCATCGGGG--CCGCGGATACCTGC--------TTTTAA------T----
odoRosDiv1_Pacific_walrus/KB229612  -----------------------------------------------------------------------TTAA-----TTTTTTTT--T-------TTTAattt----------------------GCCCATCGGGG--CCGCGGATACCTGC--------TTTTAT------T----
saiBol1_Squirrel_monkey/JH378192    -----------------------------------------------------------------------TTAA-----TTCTTTTT--Ttt-----ACTT--------------------------GCCCATCGGGG--CCGCGGATACCTGC--------TTTTTA------T----
orcOrc1_Killer_whale/KB317041       --------------------------------------------------------------------------A-----TTGTTATT--T-------TTTT--------------------------GCCCATCGGGG--CCGCGGATACCTGC--------TTTTAA------T----
lepWed1_Weddell_seal/KB715187       -----------------------------------------------------------------------TTAA-----TTTTTTTT--T-------TTTAattt----------------------GCCCATCGGGG--CCGCGGATACCTGC--------TTTTAT------T----
felCat8_Cat/chrX                    -----------------------------------------------------------------------TTAA-----TTCTTTTC--T-------TTTAtttattttttttaattt---------GCCCATCGGGG--CAGCGGATACCTGC--------TTTTAA------T----
cerSim1_White_rhinoceros/JH767841   -----------------------------------------------------------------------TTAA-----TT------------------------------------------------------------------------C--------TTTTCT------T----
oryCun2_Rabbit/chrX                 -----------------------------------------------------------------------AATT-----CCTTTTTT--Aaagaaa-ATTA--------------------------GCCCACCGGGG--CTGCGGATACCTGC--------TTTTAA------T----
musFur1_Ferret/GL897241             -----------------------------------------------------------------------TTAA-----TTCTTTTT--T-------TTTCtttcttttttaaaaattt--------GCCCATCGGGG--CCGCGGATACCTGC--------TTTTAT------T----
tupChi1_Chinese_tree_shrew/KB365963 -----------------------------------------------------------------------TTAActtttCTCTTTTT--A-------ATTT--------------------------GCCCATCGGGG--CCACGGATACCTGCtttt----TTATTA------T----
chiLan1_Chinchilla/JH722051         -----------------------------------------------------------------------AAA------------TT--T-------ATTT--------------------------GCCCATCGGGG--CTGCGGATACCTGC--------TTTTTT------T----
mm10_Mouse/chrX                     -----------------------------------------------------------------------TTCA-----TTCTTTTT--T-------TTT-----------------------------------------------------C--------TTATTA------T----
rn6_Rat/chrX                        -----------------------------------------------------------------------TTAA-----TCCTTTTT--T-------CTT-----------------------------------------------------C--------TTCTTA------C----
cavPor3_Guinea_pig/scaffold_26      -----------------------------------------------------------------------TT---------------------------------------------------------------------------------------------TTC------T----
micOch1_Prairie_vole/chrUn_JH996487 -----------------------------------------------------------------------TTAA-----TTCGTTTT--G-------TTTT--------------------------TTCCCTC-------------TTCCTTC--------TCTTCT------T----
criGri1_Chinese_hamster/KE381632    -----------------------------------------------------------------------TTCA-----TCCTTTCTggT-------TTTA--------------------------TCCCCTCTTCC--TCTTCTTTTTCTTC--------TTTTTA------G----
conCri1_Star-nosed_mole/JH655896    -----------------------------------------------------------------------TTAT-----TCTTTTTT--T-------TTTTttaattt-------------------GCCCATCGGGG--CCACGGATACCTGC--------TTTTAA------T----
echTel2_Tenrec/JH980401             -----------------------------------------------------------------------ATTA-----TATTTTTC--C-------TTTTcatc----------------------GCCCATCGGGG--CTGCGGATACCTGC--------TTTTAA------Tttca
hetGla2_Naked_mole-rat/JH602149     -----------------------------------------------------------------------ATAA-----TTTATTTT--A-------CTT---------------------------GCCCATCGGGG--CTGCGGATACCTGCacttttctTTTTTC------T----
chrAsi1_Cape_golden_mole/JH823495   -----------------------------------------------------------------------CATA-----TTTTTCTT--T-------CCT-----------------------------------------------------T--------TTTTTT------T----

hg38_Human/chrX                     --TTTTTTTT---------CC---TTA-----GCCCATCGGGG--TATCGGATACCTGC--TGA-TTCCCTTCCCCTCTgaaccccca------ACACTCTGGCCCAT-CGGGG--TGACGGATATCTGCTTTTT---------------------------AAAAATTTTC--------
nomLeu3_Gibbon/chrX                 --TTTTTTTTt--------CC---TTA-----GCCCATCGGGG--CATCGGATACCTGC--TGA-TTCCCTTCCCCTCTgaaccccca------ACACTCTGGCCCAT-CGGGG--TGACGGATACCTGCTTTTT---------------------------AAAAATTTTC--------
ponAbe2_Orangutan/chrX              --TTTTTTTTtt-------CC---TTA-----GCCCATCGGGG--TATCGGATACCTGC--TGA-TTCCCTTCCCCTCTgaaccccca------ACACTCTGGCCCAT-CGGGG--TGACGGATACCTGCTTTTT---------------------------AAAAATTTTC--------
chlSab2_Green_monkey/chrX           --TTTTTTTTttttt----CC---TTA-----GCCCATCGGGG--CATCGGATACCTGC--TGA-TTCCCTTCCCCTCTgacccccca------ACACTCTGGCCCAT-CGGGG--TGGTGGATACCTGCTTTTT---------------------------AAAAATTTTG--------
macFas5_Crab-eating_macaque/chrX    --TTTTTTTTtt-------CC---TTA-----GCCCATCGGGG--CATCGGATACCTGC--TGA-TTCCCTTCCCCTCTgacccccca------ACACTCTGGCCCAT-CGGGG--TGGCGGATACCTGCTTTTT---------------------------AAAAATTTTG--------
rheMac3_Rhesus/chrX                 --TTTTTTTTtt-------CC---TTA-----GCCCATCGGGG--CATCGGATACCTGC--TGA-TTCCCTTCCCCTCTgacccccca------ACACTCTGGCCCAT-CGGGG--TGGCGGATACCTGCTTTTT---------------------------AAAAATTTTG--------
papAnu2_Baboon/chrX                 --TTTTTTTTtttt-----CC---TTA-----GCCCATCGGGG--CATCGGATACCTGC--TGA-TTCCCTTCCCCTCTgacccccca------ACACTCTGGCCCAT-CGGGG--TGGCGGATACCTGCTTTTT---------------------------AAAAATTTTG--------
calJac3_Marmoset/chrX               --TTTTTTTT---------CC---TTA-----GCCCATCGGGG--CATCGGATACCTGC--TGA-TTCCCTTCCCCTCTgacccccca------ACACTCTGGCCCAT-CGGGG--TGACGGATATCTGCTTTTT---------------------------AAAAATTTTC--------
susScr3_Pig/chrX                    --TTTTTTTTcc-------CC---TTA-----GCCCATCGGGG--CCTCGGATACCTGC--TGT-GTCCCCCTCTTTCTcca------------ACCCCTTGGCCCAT-CAGGG--TAATGGATACCTGCTTTTTtattt----------------------AAAAAAAAAT--------
camFer1_Bactrian_camel/KB018594     --CTTTTTTTcct------CC---TTA-----GCCCATCGGGG--CCTCGGATACCTGC--TGT-GTCCCCCTTTTCTCccca-----------ACCTCCTGGCCCAT-CGGGG--CAACGGATACCTGCTTTTT---------------------------AAAAACAAAT--------
canFam3_Dog/chrX                    --TTTTTTTCc--------CC---TTA-----GCCCATCGGGG--CCTCGGATACCTGC--TGT-GCCCCCCCCCCCCA---------------ACTCCCTGGCCCAT-CGGGG--CAATGGATACCTGCTT-------------------------------AAAAAAAAT--------
ailMel1_Panda/GL194824.1            --TTTTTTTTcc-------CC---TTA-----GCCCATCGGGG--CCTCGGATACCAGC--TGT-GTCCCCCCTCTCTCtcccca---------ACCCCCTGGCCCAT-CGGGG--CAATGGATACCTGCTTAAA---------------------------AAAAAATTTA--------
vicPac2_Alpaca/KB632711             --TTTTTTCCt--------CC---TTA-----GCCCATCGGGG--CCTCGGATACCTGC--TGT-GGCCCCCTTTTCTCccca-----------ACCTCCTGGCCCAT-CGGGG--CAACGGATACCTGCTTTTTt--------------------------TAAAAAAAAA--------
odoRosDiv1_Pacific_walrus/KB229612  --TTTTTTTCc--------CC---TTA-----GCCCATCGGGG--CCTCGGATACCTGC--TGT-GTCCCCCTCTCTCTtccca----------ACCCCCTGGCCCAT-CGGGG--CAATGGATACCTGCTTTAA---------------------------AAAAAATTTA--------
saiBol1_Squirrel_monkey/JH378192    --TTTTTTTTttt------CC---TTA-----GCCCATCGGGG--CATTGGATGCCTGC--TGA-TTCCCTTCCCCCCGa--------------ACACTCTGGCCCAT-CGGGG--TGACGGATATCTGCTTTTT---------------------------AAAAATTTTC--------
orcOrc1_Killer_whale/KB317041       --TTTTTTTTc--------CC---TTA-----GCCCATCGGGG--CCTCGGATACCTGC--TGT-GTACCCCCTCTCTCccca-----------ACCCTCTGGCCCAA-CGGGG--CAATGGATACCCCCTTTTTtttt-----------------------TTTTTAATTT--------
lepWed1_Weddell_seal/KB715187       --ATTTTTTTccc------CC---TTA-----GCCCATCGGGG--CCTCGGATACCTGC--TGT-GTCCCCCTCTCTCTcccca----------ACCCCCTGGCCCAT-CGGGG--CAATGGATACCTGCTTTAA---------------------------AAAAATTTTA--------
felCat8_Cat/chrX                    --TTTTTTTTtttttcac-CC---TTA-----GCCCATCGGGG--CCTCGGATACCTGC--TGT-GTCTCCTTCCCTCCcctta----------ACCCTCTGGCCCAT-CGGGG--CAATGGATACCAGCTTT-----------------------------AAAAAAAGTT--------
cerSim1_White_rhinoceros/JH767841   --TTTTTT------------------------GCCCATCGGGG--CTGCGGATACCTGC--TTT-TAATTTTTTTTT-----------------TCCCCTTAGCCCAT-CGGGG--CCTCGGATACCTGCTTTTTt--------------------------TCTTAAATTT--------
oryCun2_Rabbit/chrX                 --TTTTTTTT---------CC---TTA-----GCCCATCGGGG--CCTCGGATACCTGC--AGT-GCCCCCTTTTGCCCccc------------AAATTCTGGCCCAT-CGGGG--CAACGGATACCTGTTTTTGtggttttttttgttttgttttg-----TTTTTGAATT--------
musFur1_Ferret/GL897241             --TTTTTTTTcc-------CC---TTA-----GCCCATCGGGG--CCTCGGATACCTGC--TGT-GTCCCCCTCTCTCTcccca----------ACCCCCTGGCCCAT-CGGGG--CAATGGATACCTGCTTTAG---------------------------AAATTGTTTA--------
tupChi1_Chinese_tree_shrew/KB365963 --TATTATTT---------TC---TTA-----GCCCATCGGGG--CCTTGGATACCTGC--TGT-GTCTCCCCCTCCCTaa-------------ACTCTCTGGCCCAT-CGGGG--CATAGGATACCAGCTTTTAaaaataca-------------------ATAAAATAAA--------
chiLan1_Chinchilla/JH722051         --TTTTTTTC---------CC---CTCttc--GCCCATCGGGG--CCTCGGATACCTGC--TG--TACCCTAACCCCCC---------------ATTTTCTGGCCCAT-CGGGG--CCATGGATACCTGCTTTTT---------------------------TAAAAAAAATtggtgtat
mm10_Mouse/chrX                     --TTTTTTTT---------CT---AAActt--GCCCATCTGGG--CTGTGGATACCTGC--TTT-TATTCTTTTTTTCT---------------TCTCCTTAGCCCAT-CGGGG--CCATGGATACCTGCTTTTTgtaaaaaaaaaaaaaaaa---------ACAAAAAAAC--------
rn6_Rat/chrX                        --TTTTCTTC---------TT---CTAaacttGCCCATCTGGG--TTGTGGATACCTGC--TTT-TATTCTTTTTTTCTtct------------TCTCCTTAGCCCAT-CGGGG--CCATGGATACCTGCTTTTTaccaa----------------------AAAACGCCGT--------
cavPor3_Guinea_pig/scaffold_26      --TTTTTTCC---------TC---TTA-----GGCCATCGGGG--CC-TGGATACCTGC--TGG-TACACTAACCCTCC---------------ATTTTCTGGGCCAT-CGGGG--CAATGGATACCTGCTTTTTtttttttttttttttaattatgtgtgtGTTTGTTTGT--------
micOch1_Prairie_vole/chrUn_JH996487 --TTTCTTCT---------TC---TAAactt-GCCCATCTGGG--CTGAGGATACCTGC--TCC-TTTTTTTTTT-------------------TCCCTTAAGCCCAT-CGGGG--CCATGGATACCTGCTTTTTtac------------------------AAGAAAACGT--------
criGri1_Chinese_hamster/KE381632    --TCTTAGAA---------AA---CTT-----GCCCATCCGGG--CTGTGGATACCTGC--TTT-TATTTTTTTTTTTT-----------------TCCTTAGCCCAT-CGGGG--CCATGGATACCTGCTTTCCa--------------------------CACAAACCGA--------
conCri1_Star-nosed_mole/JH655896    --TTTTTTTTccttc----CC---TTA-----GCCCATCGGGG--CCTCGGATATATGC--TTT-GAACCACATCTCCCaac------------AACCCATAGCCCAT-CGGGG--CAAAGGATACCTGCTATTTtttttt---------------------GTTTTAATAT--------
echTel2_Tenrec/JH980401             --TTTTTTTC---------CC---TTA-----GCCCATCGGGG--CCATGGATGCGTGC---GA-TCTCCTCTCCACCC---------------GACCCATGGCCCA--CGAAG--CAACAAATAGCAGTACTTTattaccc--------------------ATCATATATA--------
hetGla2_Naked_mole-rat/JH602149     --TTTTCCCC---------TT---TTA-----GCCCATCGGGG--CCTCGGATACCTGC--TG--TACCCCAACTCCCC---------------ATTTTCTGGCCCAT-CGGGG--CAATGGATACCTGCTTTTT---------------------------------------------
chrAsi1_Cape_golden_mole/JH823495   --TTTTTTT-----------------------GCCCATCGGGG--CTGCGGATACCTGC--T----------------------------------------------------------------------------------------------------------------------

hg38_Human/chrX                     TTTTTTTGGCCCATCGGGG--CTTCGGATACCTGCTTTTTTTTTTTtta---------TTTTT-----------------CCTT------GCCCATCGGGG--CCTCGGATACCTGCTTTAATTTTTGTTTT--------------------------TCTGGCCCATCGGGG--CCGCG
nomLeu3_Gibbon/chrX                 TTTTTTTGGCCCATCGGGG--CTTCGGATACCTGCTTTTTTTT---------------TTTTT-----------------CCTT------GCCCATCGGGG--CCTCGGATACCTGCTTTAATTTTTGTTTT--------------------------TCTGGCCCATCGGGG--CCGCG
ponAbe2_Orangutan/chrX              TTTT-TTGGCCCATCGGGG--CTTCGGATACCTGCTTTTTTTTTTTtttta-------TTTTT-----------------CCTT------GCCCATCGGGG--CCTCGGATACCTGCTTTAATTTTG-TTTT--------------------------TCTGGCCCATCGGGG--CCGCG
chlSab2_Green_monkey/chrX           TTTTTTTGGCCCATCGGGG--CTTCGGATACCTGCTTTTATTTTTTa-----------TTTTT-----------------CCTT------GCCCATCGGGG--CCTCGGATACCTGCTTTAATTTTTGTTTT--------------------------TCTGGCCCATCGGGG--CCGCG
macFas5_Crab-eating_macaque/chrX    TTTTTTTGGCCCATCGGGG--CTTCGGATACCTGCTTTTATTTTTTa-----------TTTTT-----------------CCTT------GCCCATCGGGG--CCTCGGATACCTGCTTTAATTTTTGTTTT--------------------------TCTGGCCCATCGGGG--CCGCG
rheMac3_Rhesus/chrX                 TTTTTTTGGCCCATCGGGG--CTTCGGATACCTGCTTTTATTTTTTa-----------TTTTT-----------------CCTT------GCCCATCGGGG--CCTCGGATACCTGCTTTAATTTTTGTTTT--------------------------TCTGGCCCATCGGGG--CCGCG
papAnu2_Baboon/chrX                 TTTTTTTGGCCCATCGGGG--CTTCGGATACCTGCTTTTATTTTTTa-----------TTTTT-----------------CCTT------GCCCATCGGGG--CCTCGGATACCTGCTTTAATTTTTGTTTT--------------------------TCTGGCCCATCGGGG--CCGCG
calJac3_Marmoset/chrX               TTTTTTTGGCCCATCGGGG--CTTCGGATACCTGCTTTTATTTTTTa-----------TTTTT-----------------CCTT------GCTCATCGGGG--CCTCGGATACCTGCTTTAATTT---TTTT--------------------------TCTGGCCCATCGGGG--CCGCG
susScr3_Pig/chrX                    TTTTTTTGGCCCATCGGGG--CCTCGGATACCTGCTTTAATTTTTT------------TTTTT-----------------CCTT------GCCCATCGGGG--CCTCGGATACCTGCTTTATTATTTTTTTTt-------------------------CCTTGCCCATCGGGG--CCGTG
camFer1_Bactrian_camel/KB018594     TTTTTTTTGCCCATCGGGG--CCTTGGATACCTGCTTTAATTTT--------------TTTCC-----------------CCTT------GCCCATCGGGG--CCTCGGATACCTGCTTTAATTTTTTTTTTt-------------------------CCTTGCCCATCGGGG--CCGCG
canFam3_Dog/chrX                    TACTTTTGGCCCATCGGGG--CTTCGGATACCTGCTTTTATTTTTT------------TTTTC-----------------CCTT------GCCCATCGGGG--CCTCGGATACCTGCTTTTAATTTT-TTTT--------------------------CCTTGCCCATCGGGG--CTGTG
ailMel1_Panda/GL194824.1            CTTT-TTGGCCCATCGGGG--CCTCGGATACCTGCTTTTTTTTTTTt-----------TTTCC-----------------CCTT------GCCCATCGGGG--CCTCGGATACCTGCTTTAATTTTTTTTTT--------------------------CCTTGCCCATCGGGG--CTGTG
vicPac2_Alpaca/KB632711             ATTTTTTTGCCCATCGGGG--CCTCGGATACCTGCTTTAATTTTTT------------TTTCC-----------------TCTT------GCCCATCGGGG--CCTCGGATACCTGCTTTAATTTTTTTTTT--------------------------CCTTGCCCATCGGGG--CCGCG
odoRosDiv1_Pacific_walrus/KB229612  CTTT-TTGGCTCATCGGGG--CCTCGGATACCTGCTTTTATTTTTTttt---------TTTTC-----------------CCTT------GCCCATCGGGG--CCTCGGATACCTGCTTTAATTTTTTTTTTt-------------------------CCTTGCCCATCGGGG--CTGTG
saiBol1_Squirrel_monkey/JH378192    TTTTTTTGGCCCATCGGGG--CTTCGGATACCTGCTTTTATTTTTTa-----------TTTTT-----------------CCTT------GCCCATCGGGG--CCTCGGATACCTGCTTTATTATTTTTTTTttt-----------------------TCTGGCCCATCGGGG--CCGCG
orcOrc1_Killer_whale/KB317041       ATTTTTTGGCCCATCGGGG--CCTTGGATACCTGCTTTGATTTTTCttt---------TTTTC-----------------CTTT------GCCCATCGGGG--CCTCGGATACCTGCTTTAATTTTTTTTTT--------------------------CCTTGCCCATCGGGG--CCGCG
lepWed1_Weddell_seal/KB715187       CTTT-TTGGCCCATCGGGG--CCTCGGATACCTGCTTTTATTTTTTttt---------TTTTC-----------------CCTT------GCCCATCGGGG--CCTCGGATACCTGCCTTAATTTTTTTTTTtt------------------------CCTTGCCCATCGGGG--CTGTG
felCat8_Cat/chrX                    CCTTTTTGGCCCATCGGGG--CCTCGGATACCTGCTTTTATTATTTt-----------TTTTC-----------------CCTT------GCCCATCGGGG--CCTTGGATACCTGCTTTATTTATTTATTTtttttc--------------------CTTTGCCCATCGGGG--CTGTG
cerSim1_White_rhinoceros/JH767841   ATTTTTTGGCCCATCGGGG--CCTCGGATACCTGCTTTTATTTATTtt----------TTTTC-----------------CCTT------GCCCATCGGGG--CCTCGGATACCTGCTTTTATTTATTTTTTttc-----------------------CCTTGTCCATCGGGG--CCACG
oryCun2_Rabbit/chrX                 GGCTTTTGGCCCATCGGGG--CCTCGGATACCTGCTTATATTTTTT------------TTTTTaaatt------------TTTT------GCCCATCAGGG--CCTCGGATACCTGCTCTGATTTTTTTTTTtt------------------------TCTGGCCCATCGGGG--CCCCG
musFur1_Ferret/GL897241             CTTT-TTGGCCTATCGGGG--CCTCGGATACCTGCTTTTATTTTTTtt----------TTTTC-----------------CCTT------GCCCATCGGGG--CCTCGGATACCTGCCTTATTTTTTTTTTTtt------------------------CCTTGCCCATCGGGG--CTGTG
tupChi1_Chinese_tree_shrew/KB365963 AAGATTTTGCCCATCGGGG--CCTCGGATACCTGCTTTTCAAAAATtaaaaaaaaattTTTTT-----------------TTTG------GCCCATCGGGG--CTTCGGATACCTGCTTTAATTTTTTTTTGttgttt--------------------TTTGGCCCATCGGGG--CCACG
chiLan1_Chinchilla/JH722051         TTTTTTTGGCCCATCGGGG--CCTTGGATACCTGCTTTATCATTTT------------TTTTT-----------------CCTT------GCCCATCGGGG--CCTCGGATACCTGCTTTAATTTTTTTTTCtc------------------------TTTTGCCCATCGGGG--CCGCG
mm10_Mouse/chrX                     CTTTCTCGGTCCATCGGGA--CCTCGGATACCTGCGTTTAGTCTTT------------TTTTC-----------------CCAT------GCCCAACGGGG--CCTCGGATACCTGCTGTTATTATTTTTTTttctttttc-----------------TTTTGCCCATCGGGG--CTGTG
rn6_Rat/chrX                        ATTTCTCGGTCCATCGGGA--CCTCGGATACCTGCGTTTAGTTT--------------TTTTC-----------------CCAT------GCCCAACGGGG--CCTCGGATACCTGCTTTAATTTTTTTTTCttttcc--------------------TTTTGCCCATCGGGG--CTGTG
cavPor3_Guinea_pig/scaffold_26      TTGTTTTGGCCCACCGGGG--CCCTGGATACCTGCTTTATTATT--------------TTTTT-----------------CATT------GCCCATCGGGG--CCTCGGATACCTGCCCTAATTTTTTTTTT----------------------------TTGCCCATCGGGG--CCTTG
micOch1_Prairie_vole/chrUn_JH996487 ATTTCTTGGTCCATCGGGA--CCTCGGATACCTGCATTTAGTCTTT----------------------------------CCTT------GCCCATCGGGG--CCTTGGATACCTGCTTAATTTTTTTTTCTct------------------------TTTTGCCCATCGGGG--CCGTG
criGri1_Chinese_hamster/KE381632    ATTTCTTGGTCCATCGGGA--CCTTGGATACCTGGGTTTAGTG---------------TTTTT-----------------CCTT------GCCCATCGGGG--CCTCGGATACCTGCTTAATTTTTGTTTTCttttcct-------------------TTTTGCCCATCGGGG--CTGTG
conCri1_Star-nosed_mole/JH655896    ACTTTTTGGTCCATCGGGA--CCCCGGATACCTGCTTTTATTATTAtttttttt----TTTCC-----------------CCTT------GCCCATCGGGG--CCTCGGATACCTGCTTACATTT---TTTT--------------------------CCTTGCCCATCGGGG--CCATG
echTel2_Tenrec/JH980401             TTTTTTTGGCCCACCCGGG--CTGTGGATACCTGATTTTATTTTGT------------TTTTTtaaaaaaatgttc----CCTT------GCCCATCGGGG--CCTCGGATACCGGCTCTGATTTTTTTCCCcgttct--------------------CTGGGCCCATCGGGG--CCGCG
hetGla2_Naked_mole-rat/JH602149     ----------------------------------------------------------------------------------------------------------------------------------------------------------------------------------CG
chrAsi1_Cape_golden_mole/JH823495   ------------------------------------------------------------------------------------------------------------------------------------------------------------------------------------

hg38_Human/chrX                     GATACCTGCTTTGATTTTTTTTTT--T------CATCGCCCATCGGTGCTTTTT---ATGGATGAAAA---AATGTT-GG-TTT-T--GTGGGTT---GTTGCAC-TCTCTGGA--ATA-------TCTACACTTTTTT-----------------------------------------
nomLeu3_Gibbon/chrX                 GATACCTGCTTTGATTTTTTTTTTt-T------CATCGCCCATCGGTGCTTTTT---ATGGATGAAAA---AATGTT-GG-TTT-T--GTGGGTT---GTTGCAT-TCTCTGGA--ATA-------TCTACACTTTTTT-----------------------------------------
ponAbe2_Orangutan/chrX              GATACCTGCTTTGA--TTTTTTTT--T------CATCGCCCATCGGTGCTTTTT---ATGGATGAAAA---AATGTT-GG-TTT-T--GTGGGTT---GTGGCAC-TCTCTGGA--ATA-------TCTACACTTTTT------------------------------------------
chlSab2_Green_monkey/chrX           GATACCTGCTTTGATTTTTTTTTT--T------CATCGCCCATCGGTGCTTTTT---ATGGATGAAAA---AATGTT-GG-TTT-T--GTGGGTT---GTTGCAC-TCTTTGGA--ATA-------TCTACACTTTTT------------------------------------------
macFas5_Crab-eating_macaque/chrX    GATACCTGCTTTGA-TTTTTTTTT--T------CATCGCCCGTCGGTGCTTTTT---ATGGATGAAAA---AATGTT-GG-TTT-T--GTGGGTT---GTTGCAC-TCTCTGGA--ATA-------TCTACACTTTTT------------------------------------------
rheMac3_Rhesus/chrX                 GATACCTGCTTTGA-TTTTTTTTT--T------CATCGCCCGTCGGTGCTTTTT---ATGGATGAAAA---AATGTT-GG-TTT-T--GTGGGTT---GTTGCAC-TCTCTGGA--ATA-------TCTACACTTTTT------------------------------------------
papAnu2_Baboon/chrX                 GATACCTGCTTTGATTTTTTTTTTt-T------CATCGCCCGTCGGTGCTTTTT---ATGGATGAAAA---AATGTT-GG-TTT-T--GTGGGTT---GTTGCAC-TCTCTGGA--ATA-------TCTACACTTTTT------------------------------------------
calJac3_Marmoset/chrX               GATACCTGCTTTGATTTTTTTTTT--Ttttt--GATCGCTCATCGGTACTTTTT---ATGGATGAAAA---AATGTT-GG-TTT-T--GTGGGTT---GTTGCAC-TCTCTGGA--ATA-------ACTTCACTTTTTT-----------------------------------------
susScr3_Pig/chrX                    GATACCTGCTTAGATTTTTTTTTT--T------CATCACCCATCGGACCTTTGT---ATGGATGGAAA---AGTGTTgGG-TTT-T--GTGGTTC---GTTGTAC-TGTCTGGA--ATG-------TCTACAAAATT-------------------------------------------
camFer1_Bactrian_camel/KB018594     GATACCTGCTTAGA-TTTTTTTTT--T------CATCGCCCATCGGGGCTTTTTg--ATGGATGGAGA---AGTGTTgGG-TTT-T--GTGGTTC---GTTGTAC-TGTCTGGA--ATG-------TCTACAAAATT-------------------------------------------
canFam3_Dog/chrX                    GATACCTGTTTAGATTTTTTTTTTc-T------CATTGCCCATCGGGGCCTTTT---ATGGATGGAAG-----TGTT-GT-TTTtT--GTGGTTC---GTTGAGC-TATCTGGA--ATG-------TCTGCAAATTT-------------------------------------------
ailMel1_Panda/GL194824.1            GATACCTGTTTAGATTTTTTTTTTtcT------CATTGCCCATCGGGGCCTTTT---ATGGATGGAAG-----TGTT-GG-TTG-T--G---------------C-TATCTGGA--ATG-------TCTACAAATTT-------------------------------------------
vicPac2_Alpaca/KB632711             GATACCTGCTTAGA-TTTTTTTTT--T------CATCGCCCATCGGGGCTTTTTg--ATGGATGGAGA---AGTGTTgGG-TTT-T--GTGGTTC---GTTGTAC-TGTCTGGA--ATG-------TCTACAAAATT-------------------------------------------
odoRosDiv1_Pacific_walrus/KB229612  GATACCTGTTTAGATTTTTTTTTTc-T------CATTGCCCATCGGGGCCTTTT---ATGGATGGAAG-----TGTT-GG-TTG-T--G---------------C-TATCTGGA--ATG-------TCTACAAATTT-------------------------------------------
saiBol1_Squirrel_monkey/JH378192    GATACCTGCTTGGATTTTTTTTTT--TttttctGATCGCTCATCGGTACTTTTT---ATGGTTGAAAA---AATGTT-GG-TTT-T--GTGGGTT---GTTGCAC-TGTCTGGA--ATA-------ACTTCACTTTTT------------------------------------------
orcOrc1_Killer_whale/KB317041       GATACCTGCTTAGATTTTTTTTTT--T------CATCGCCCATCGGGGCTTTTT---ATGGATGGAAA---AGTGTTgGG-TTT-T--GTGGTTC---GTTGTAC-TATCTGGA--ATG-------TCTACAAAATG-------------------------------------------
lepWed1_Weddell_seal/KB715187       GATACCTGTTCAGATTTTTTTTTTtcT------CATTGCCCATCGGGGCCTTTT---ATGGATGAAAG-----TGTT-GG-TTG-T--G---------------C-TATCTGGA--ATG-------TCTACAAATTT-------------------------------------------
felCat8_Cat/chrX                    GATACCTGCTTAGATTTTTTTTTTtcT------CATGGCCCATCGGGGCCTTTT---ATGGATGGAAA-----TGTT-GGcTTT-T--GTGGTTC---GTTGTAC-TGTCTGGA--ATG-------TCTACAAATTT-------------------------------------------
cerSim1_White_rhinoceros/JH767841   GATACCTGCTTAGATTTTTGTTTT--T------AATTGCCCATCGGGGCTTTTT---ATGGATGGAAA---AGTGTT-GG-TTTtT--GTGGTTC---CTTGTAC-TATCTGGA--ATG-------TCTACAAATTT-------------------------------------------
oryCun2_Rabbit/chrX                 GATACCTGCTCTGATTTTTTTTTT--C------CATCGCCCATCGGGGCCTTTC---ATGGATGAAAA---TGTGTT-GG-TTC-T--GTGGGTT---GTCGCAC-TATCTGGA--ATA-------TCTACACTTTT-------------------------------------------
musFur1_Ferret/GL897241             GATACCTGTTTAGATTTTTTTTTTc-T------CATTGCCCATCGGGGCCTTTT---ACGGATGGAAG-----TGTT-GG-TTG-T--G---------------C-TATCTGGG--ATG-------TCTACAGATTT-------------------------------------------
tupChi1_Chinese_tree_shrew/KB365963 GATACCTGCTCTCATTTTTGTTTT--Tatctc-AATCGCTCATCGGGGCTTTTT---ATGGATGAAAAgtgTTAATT-GG-CTT-T--GTGGGTT---GTTGTAT-CGTCTGTA--ATA-------TCAACG-TATTTG-----------------------------------------
chiLan1_Chinchilla/JH722051         GATACCTGCTTTAA-----TTTTT--T------CATCTCTTATCGAGGCGTTTT---ATGTATGAAAA---TG---T-CG-TTT-T--GTGGGTT---ATTGTAT-TATCTAGA--ATA-------TCTGCA---TTTT-----------------------------------------
mm10_Mouse/chrX                     GATACCTGCTTTAAATTTTTTTTT--T------CACGGCCCAACGGGGCGCTTG---GTGGATGGAAA---TA---T-GG-TTT-T--GTGAGTT---ATTGCAC-TACCTGGA--ATA-------TCTATGCCTCTTAtttgcgtgtactg----------------------------
rn6_Rat/chrX                        GATACCTGCTTTAA-TTTTTTTTT--T------CACGGCCCATCGGGGCATTTG---GTGGATGGAAA-----TAAT-GG-TTT-T--GTGAGTT---ATTGAAC-TACCTGGAatATA-------TCTATGCCTTTTTatttccgtttgctg---------------------------
cavPor3_Guinea_pig/scaffold_26      GATACCTGCTTTAA----CTTCTT--T------GATTTCTTGTAGAAGCTCTTT---ATGTATGGAAA---TATGTC-GT-TTT-C--GTGGGTT---ATTGTGT-TATCTGGA--ATG-------TCAGCATTTTT-------------------------------------------
micOch1_Prairie_vole/chrUn_JH996487 GATACCTGCTTCA-----TTTTTC--C------CCCTGCCCATCGGGGCATTTG---GTGGATGGATA---TAAGTT-GG-TTT-T--GTGAGTTattATTGCAC-TACCTGGA--ATA-------GCCATACCTCTTTtctttcctcttgct---------------------------
criGri1_Chinese_hamster/KE381632    GATACCTGCTTAAA--TTTTGTTT--T------CATTGCCCATCGGGGCTTTTA---GTGGATGGAAA---TATGCT-GA-TTT-T--GTGAGTT---ACTGTCC-TA-CTGGA--AAA-------TTAATCCTTTTTTtccctatgcctcttgctg-----------------------
conCri1_Star-nosed_mole/JH655896    GATACCTGCTTAGATTTTTTTTTTt-T------AATCGACCATCAGGGC-TTTC---GTGGATGCGAA---AATGTT-GT-TTT-T--GTGGTCC---GTTATAT-TATCTGGA--GTT-------TCTACAGATTTTTttt--------------------------------------
echTel2_Tenrec/JH980401             GATACCTGCTGTGATTCTTGTTTT--G------CATCG------------------------TATAAA---AGTGTT-GG-TTT-Tc-ATAGTTC---GGTGAAG-GATCTGGA--ATC-------TCTACAAAAGCC------------------------------------------
hetGla2_Naked_mole-rat/JH602149     GATACCTGCTTTAA----TTTTTT--T------CATCTTTTATCGAGGCTTTTT---ACGTATGAAAA-----TGTC-GC-TTT-T--GTGGATT---ATTGTAC-TACCTGGA--ATA-------TCTGCACTTTT-------------------------------------------
chrAsi1_Cape_golden_mole/JH823495   ----------------------------------ATCGTCCATCAGGACTTTTT---GTGGCTGGAAA---AATGTTgGG-TTT-T--GTAATTC---ATTGCAC-TATTTGGA--ATA-------TCTACAATTTT-------------------------------------------

hg38_Human/chrX                     -TTGCTGCTGATC----ATTTGGTGGT------------GTGTGAGTG---TACCTACCGCTTTGGCA--GAGA-ATGACTCTGCAGTTAAGCTAAGGGCGTGTTCAGATTGTGGAGGAAAAGTGGCCGCCAT-------------------------------------------TTTA
nomLeu3_Gibbon/chrX                 -TTGCTGCTCATC----ATTTGGTGGT------------GTGTGAGTG---TACCTACGGCTTTGGCA--GAGA-ATGACTCTGCAGTTAAGCTAAGGGCGTGTTCAGATTGTGGAGGAAAAGTGGCCGCCAT-------------------------------------------TTTA
ponAbe2_Orangutan/chrX              -TTGCTGCTGATC----ATTTGGTGGT------------GTGTGAGTG---TACCTACGGCTTTGGCA--GAGA-ATGACTCTGCAGTTAAGCTAAGGGCGTGTTCAGATTGTGGAGGAAAAGTGGCCGCCAT-------------------------------------------TTTA
chlSab2_Green_monkey/chrX           -TTGCTGCTGATC----ATTTGGTGGT------------GTGTGAGTG---TACCTACGGCTTTGGCA--GGGA-ATGACTCTGCAGTTAAGC-----------TAAGGGCGTGGAGGAAAAGTGGCCGCCAT-------------------------------------------TTTA
macFas5_Crab-eating_macaque/chrX    -TTGCTGCTGATC----ATTTGGTGGT------------GTGTGAGTG---TACCTACGGCTTTGGCA--GGGA-ATGACTCTGCAGTTAAGC-----------TAAGGGCGTGGAGGAAAAGTGGCCGCCAT-------------------------------------------TTTA
rheMac3_Rhesus/chrX                 -TTGCTGCTGATC----ATTTGGTGGT------------GTGTGAGTG---TACCTACGGCTTTGGCA--GGGA-ATGACTCTGCAGTTAAGC-----------TAAGGGCGTGGAGGAAAAGTGGCCGCCAT-------------------------------------------TTTA
papAnu2_Baboon/chrX                 -TTGCTGCTGATC----ATTTGGTGGT------------GTGTGAGTG---TACCTACGGCTTTGGCA--GGGA-ATGACTCTGCAGTTAAGC-----------TAAGGGCGTGGAGGAAAAGTGGCCGCCAT-------------------------------------------TTTA
calJac3_Marmoset/chrX               -TTGCTGCTGATC----ATTTGGTGGT------------GTGTGAGTG---TATCTACGCCTTTGACA--GGGGaATGACTCTGCAGTTAAGTTAAGGGCGTGTTCAGGTTGTGGAGGAAAAGTGGCCGCCAT-------------------------------------------TTTA
susScr3_Pig/chrX                    -TTGCTGCTAATC----GTTTGGTGTT------------GTGTGAGTG---GACCTACGGCTTTGGTT--TGGAgATGACTTTGCAGTTAGGCTAGGGGGTTGGTCAGGCTGGGGAGGAAAGATGGCGGCCAC-------------------------------------------TTGA
camFer1_Bactrian_camel/KB018594     -TTGCTGCTAATC----GTTTGGTTTT------------GTGTGAGTG---GACCTACGGCTTTGGCT--GGGAgATGACTTTGCAGTTAGGCTAGGGGGTTAGTCAGGCTGGGAAGGAAAGATGGCGGTCAC-------------------------------------------TTTA
canFam3_Dog/chrX                    -ATGCTGCTAATC----GTTTGGTGTT------------GTGTGAGTG---GACCTACGGCTTTGGCT--GGGAgATGACTTTGCAGTTAGGCTAAGGGGTTAGGTAGGCTGGGGAGGAAAGATGGCGGCCAC-------------------------------------------TTTA
ailMel1_Panda/GL194824.1            -ATGCTGCTAATC----GTTTGGTGTT------------GTGTGAGTG---GACCTACGGCTTTGGCT--GGGAgATGACTTTGCAGTTAGGCTAAGGGGTTAGTTAGGCTGGGGAGGAAAGATGGCGGCCAC-------------------------------------------TTTA
vicPac2_Alpaca/KB632711             -TTGCTGCTAATC----GTTTGGTTTT------------GTGTGAGTG---GACCTACGGCTTTGGCT--GGGAgATGACTTTGCAGTTAGGCTAAGGGGTTAGTCAGGCTGGGAAGGAAAGATGGCGGTCAC-------------------------------------------CTTA
odoRosDiv1_Pacific_walrus/KB229612  -ATGCTGCTAATC----GTTTGGTGTT------------GTGTGAGTG---GACCTACGGCTTTGGCT--GGGAgATGACTTTGCAGTTAGGCTAAGGGGTTAGTTAGGTTGGGGAGGAAAGATGGCGGCCAC-------------------------------------------TTTA
saiBol1_Squirrel_monkey/JH378192    -TTGCTGCTGATC----ATTTGGTGGT------------GTGTGAGTG---TATCTACGCCTTTGACA--GGGGaATGACTCTGCAGTTAAGCTAAGGGCGTGTT---------GAAGAAAAGTGGCCGCCAT-------------------------------------------TTTA
orcOrc1_Killer_whale/KB317041       -TTGCTGCTAATC----GTTTGGTGTT------------GTGTGAGTG---GACCTACGGCTTTGGCT--GGGAgATGACTTTGCAGTTAGGCTAGGGGGTTGGTTAGGCTGGGGAGGAAAGATGGCGGCCAC-------------------------------------------TTTA
lepWed1_Weddell_seal/KB715187       -ATGCTGCTAATC----GTTTGGTGTT------------GTGTGAGTG---AACCTACGGCTTTGGCT--GGGAgATGACTTTGCAGTTAGGCTAAGGGGTTAGTTAGGTTGGGGAGGAAAGATGGCGGCCAC-------------------------------------------TTTA
felCat8_Cat/chrX                    -ATGCTGCTAATCaatcGTTTGGTGTT------------GTGTGAGTG---GACCTACGGCTTTAGCT--GGGAgATGACTTAGCAGTTAGGCCAAGGAG----TTAGGCTGGGGAGGAAAGATGGCGGCCAC-------------------------------------------TTCA
cerSim1_White_rhinoceros/JH767841   -TTGCTGCTAATC----ATTTGGTGGT------------GTGTGAGTG---AACCTGCAGCTTTAGCT--GGGAgATGACTTGGCAGTTAGGCTAGGAGGTTCGTTGGGCTGGGGAGGAAAGATGGCGGCCAC-------------------------------------------TTGA
oryCun2_Rabbit/chrX                 --TGCTGCTGATC----GTTTGGTGGT------------GTGTGAGTG---AACCTACGGCTTTGGCA--GGGGaATGACTTTGCAGTTAAGCTAAGGGGGTGTTCAGGCTTTGGAGGAAAAATATCCGCCAT-------------------------------------------TTTA
musFur1_Ferret/GL897241             -ATGCTGCTAAAC----GTTTGGTGTT------------GTGTGAGTG---GACCTGCGGCTTTGGCT--GGGAgATGACTTTGCAGTTAGGCTAAGGGGTTAGTTAGGCTGGGGAGGAAAAATGGCGGCCAC-------------------------------------------TTTA
tupChi1_Chinese_tree_shrew/KB365963 -TTGCTGATTATC----GTTTGCTGGT------------GTGTGAGTG---GACCTATGGCTTCTGCA--GGGGaATGACTTTGCATTTAAGCTCAGGAGCTATTCAGGCTTCGTGGAAAAAGTGGCCGCCAT-------------------------------------------TTTA
chiLan1_Chinchilla/JH722051         -TTGTTGCTGTTC----GTTTGGTGGT------------GTGTGAGTG---AATCTGTGGCTTTGACAggGGGA-ATGACTTTGCAGTTAAGC-----GGGTGTT-AGGCTGTGGAGAAAAAGTGGCCGCCAT-------------------------------------------TTTA
mm10_Mouse/chrX                     -TTGCTGCTGATC----GTTTGGTGCT------------GTGTGAGTG---AACCTATGGCTTAG-----AAAA-ACGACTTTGCTCTTAAACTGAGTGGGTGTTCAGGGCGTGGAGAGCCCGCGTCCGCCAT-------------------------------------------TATG
rn6_Rat/chrX                        -TTGGTGCTGATC----GTTTGG--CT------------GTGTGAGTG---AACCTATGGCTTAG-----AAAA-ACGACTTGGCGATTAAGCCTAGTGGGTGTTCAGGGCGTGGAGAACCCGTGTCCGCCAT-------------------------------------------CTTA
cavPor3_Guinea_pig/scaffold_26      -TGGTTGCTGTTT----GTTGTGTGTG------------GTGTGTGAGtttTATCTATGGCTTAGTCAa-GGGA-ATGACTTTGCATTTA-----AGAGGGTGTT-GGGCTGTGGAGAAAAAGTGGCCGCCAT-------------------------------------------TTTA
micOch1_Prairie_vole/chrUn_JH996487 -GTGCTGCTGATC----GTTTGGTGGT------------GTGTGAGTG---AAACTATGGCTTAG-----AAAA-ATGAC--TGCCTTTAAGCTGAGTGGATGTTAAGGGCGTGGAGAGCCCGTTTCCGCCAT-------------------------------------------GTTA
criGri1_Chinese_hamster/KE381632    -CTGCTGCTGATC----ATTTGGTTGT------------GTGTGAGTG---AACCTATGGCTTAG-----AAAA-ATGACTTTGTGCTTCAACTGAGTGAGTGTTCAGGGCGTGGAAAGTTCGTTTCCGCCAT-------------------------------------------TTTA
conCri1_Star-nosed_mole/JH655896    -TGGCTGGTAATC----GTTTGGTTG-------------GTGTGAGTG---GCTCCATGTCTCTGGCC--GAGAgGTGCCT------------------------------------GAAAGATGGC-GCCCG-------------------------------------------CTTA
echTel2_Tenrec/JH980401             -GTGCTGCCGATC----GGTTGG---T------------GTGTGAGTG---CAC---TGCGATGGGGG--GACT-AAGA----------------------TGGTCAGGGTGGGGC-AAAACATGGCTGCCCC-------------------------------------------TTCA
hetGla2_Naked_mole-rat/JH602149     -TTGTTGCTGATC----GTTTGGTG--------------GTGTGAGTG---AATCTGTGGCTTTGAC---GGGA-ATGACTTTGCAGTTAAGC-----GGGTGTT-AGGCTAAGGAGAAAAAGTGGCCGCCAT-------------------------------------------TTTA
chrAsi1_Cape_golden_mole/JH823495   -TTGCTGCTGATC----GGTTGGTAT--------------TGTGAGTG---GACCTACGACTTTGGCT--GGGGgGTGACTTTGCATTAAATT----GGCATGGTCAGATTGGGGAGGAAAAATGGCCTCCCA-------------------------------------------TTTA

hg38_Human/chrX                     GACTT--GC-CGCATAACTC-GGCTTAGGGCTAGTCGTT---T-GTGCTAAGT-TAAACTAGGGAGGCAAGATGGATGAT-------AGCAGGTCAGGCAGA-G-----------G-AAGTCA-TGTGCATTGCATGAGCTAAACCCAGCCC-TAGC-----------CCCAG--TCCCA
nomLeu3_Gibbon/chrX                 GACTT--GC-CGCATAAC---GGCTTAGGGCTAGTCGTT---T-GTGCTAAGT-TAAACTAGGGAGGCAAGATGGATGAT-------AGCAGGTCAGGCAGA-G-----------G-AAGTCA-TGTGCATTGCATGAGCTAAACCCAGCCC-TAGC-----------CCGAG--TCCGA
ponAbe2_Orangutan/chrX              GACTT--GC-CGCATAACTC-AGCTTAGGGCTAGTCGTT---T-GTGCTAAGT-TAAACTAGGGAGGCAAGATGGATGAT-------AGCAGGTCAGGCAGA-G-----------G-AAGTCA-TGTGCATTGCATGAGCTAAACCCAGCCC-TAGC-----------CCCAG--TCCCA
chlSab2_Green_monkey/chrX           GACTT--GC-CGCATAACTC-AGCTTAGGGCTAGTCGTT---T-GTGCTAAGTTTAAACTAGGGAGGCAAGATGGATGAT-------AG---GTCAGGCAGA-G-----------G-AAGTCA-TGTGCATTGCATGAGCTAAACTAAGCCCcCAGC-----------CCCGG--CCCTA
macFas5_Crab-eating_macaque/chrX    GACTT--GC-CGCATAACTC-AGCTTAGGGCTAGTCGTT---T-GTGCTAAGTTTGAACTAGGGAGGCAAGATGGATGAT-------A---CGTCAGGCAGA-G-----------G-AAGTCA-TGTGCATTGCATGAGCTAAACCCAGCCC-CAGC-----------CCCAG--TCCCA
rheMac3_Rhesus/chrX                 GACTT--GC-CGCATAACTC-AGCTTAGGGCTAGTCGTT---T-GTGCTAAGTTTGAACTAGGGAGGCAAGATGGATGAT-------A---CGTCAGGCAGA-G-----------G-AAGTCA-TGTGCATTGCATGAGCTAAACCCAGCCC-CAGC-----------CCCAG--TCCCA
papAnu2_Baboon/chrX                 GACTT--GC-CGCATAACTC-AGCTTAGGGCTAGTCGTT---T-GTGCTAAGTTTAAACTAGGGAGGCAAGATGGATGAT-------A---CGTCAGGCAGA-G-----------G-AAGTCA-TGTGCATTGCATGAGCTAAACCCAGCCC-CAGC-----------CCCAG--TCCCA
calJac3_Marmoset/chrX               GACTT--GC-CGCATAACTC-GGGTTAGGGCTAGTTGTT---T-GTGCTAATTATAAACTAGGGAGGCAAGATGGATGAT-------AGCTGGTTAGGCAGA-G-----------G-AAGTCA-TGTGCCTTGCATGAGCTAAACCTAGCCC-CAGT-----------CCTAG--CCCTA
susScr3_Pig/chrX                    GATTT--GC-CGCCCAGCTC-GGCTGAGGGCTACTTGTT---T-ATGCTAAGTGTAAACTAGGGAGGCAAGATGA---AT-------AGTGGGACAGGCAGA-G-----------G-AAATGA-TATGCATTGTATGAGCTACGCCAAGCCC-CAGC-----------CCCAG--CCCCA
camFer1_Bactrian_camel/KB018594     GATTT--GC-TGCCCAGCTG-GGCTGAGGGCTAGTTGTT---T-GTGCTAAATATAAATTAGGGAAGCAAGATGG---AT-------AGTGGGACAGACAGA-G-----------G-AAATTA-TATGCATTGCATGATTTAAA------------------------------------
canFam3_Dog/chrX                    GCTG-------------GTC-GGCTGAGAGCTAGTTGTT---T-GTGCCAACTATAAATTAGGGAACTAATATGG---AT-------AACGGGACAGGCAGA-G-----------G-CAGTTA-TATGCGTTGCATTAGCTAAACCCAGCCC-CGGC-----------CCCGG--CCCCG
ailMel1_Panda/GL194824.1            GCCG-------------GTC-GGCTGGGGGCTGGTTGTT---T-GTGCCAACTATAAATTAGGGAGCTAAGATGG---AT-------AGCGGGACAGGCAGA-G-----------G-CAGTTA-TATGTGTTGCATTAGCTACACCCAGCCC-CAGC-----------CCCAG--CCCCA
vicPac2_Alpaca/KB632711             GCCCA--GC-TG---------GGCTGAGGGCTAGTTGTT---T-GTGCTAAATATAAATTAGGGAAGCAAGATGG---AT-------AGTGGGACAGACAGA-G-----------G-AAATTA-TATGCATTGCATGATTTAAACCCAGCCC-CAGC-----------CCCAG--CCCCC
odoRosDiv1_Pacific_walrus/KB229612  GCCG-------------GTC-AGCTGGGGGCTGGTTGTT---T-GTGCCAACTATAAATTAGGGAGCTAAGATGG---AT-------AGCAGGACAGGCAAA-G-----------G-CAGTTA-TATGCGTTGCATTAGCTAAACCCAGCCC-CAGC-----------CCCAG--CCCCA
saiBol1_Squirrel_monkey/JH378192    GACTT--GC-CGCATAACTC-GGGTTAG-GCTAGTCGTT---T-GTGCTAATTATAAACTAGGGAGGCAAGATGGATGAT-------AGCTGATTAGGCAGA-G-----------G-AAGTCA-TGTGCCTTGCATGAGCTAAACCCAGCCC-TAGC-----------CCCAG--CCCCC
orcOrc1_Killer_whale/KB317041       GAATT--GC-CGCCCAGCTT-GGCTGAGAGCTAGTTGTT---T-GTGCTAAATATAAACCAGGAAGGTAAGATGA---AT-------AGGGGGACAGGCAGA-G-----------G-AAATGA-TATGCATTGCATGAGTTAAGCGCAACCC-CAGC-----------CCCAG--CCCCA
lepWed1_Weddell_seal/KB715187       GCCG-------------GTC-GGTTGGGGGCTGGTTGTT---T-GTGCCAACTATAAATTAGGGAGCTAAGATGG---AT-------AGCGGGACAGGCAAA-G-----------G-CAGTTA-TATGCGTTGCATTAGCTAAACCCAGCCC-CAGC-----------CCCAG--CCCCA
felCat8_Cat/chrX                    GCCG-------------CTT-GGCTGAGGGTTAGT-------T-GTGCCAAGTATAAATTAGGGAGCTAAGATGG---CT-------AGCGGGACAGGCAGA-G-----------G-CAGTTA-CATGCATTGCATTAGCTACACCCAGCCC-CAGC-----------CCCAG--CCCCA
cerSim1_White_rhinoceros/JH767841   GATTT--GC-CGCCCAGCTC-CGCTGACTGTTAGTTGTT---T-GTTCTAAGAATAAACTAGGGAGACAAGATGG---AT-------AGCGGGACAGGCAGA-G-----------G-CAATTA-TATGCGTTGTATGAGCTAAACCCAGCCC-CTGC-----------CCCTG--CCCCT
oryCun2_Rabbit/chrX                 GAGTT--GC-CTCATAATTT-GGCT---GACTAGTCAGT---T-GTGTTAAATCTAAATTAGGAAAGCAAGATGG---AT-------AGCGGGCGAGGCAGA-G-----------G-TAGTCA-TGTGCATTGCACGAGCTAAACCAAAACC-CAGC-----------CCTAA--CCTCA
musFur1_Ferret/GL897241             GCGG-------------GTC-GGCTGGGGGCTGGTTGTT---T-GTGCCAACTATGAATTAGGGAGCTAAGATGG---AT-------AGCGGGACAGGCAGA-G-----------G-CAGCTA-TATGCATTGCATTAGCTAAANNCAGCCC-CAGC-----------CCCAG--CCCCA
tupChi1_Chinese_tree_shrew/KB365963 GACTT--GC-AGCATTACTA-GACTGAGGGCTAGTGGTT---T-GTGCTAAGTATGAACTCTGTAGGCGACGTGG---AC-------AGCGGGACAAGCAGA-G-----------G-CAGTTA-TGTGAATTGCATGAGCTAAACCCATCTC-TAGA-----------CCCAG--CCCTA
chiLan1_Chinchilla/JH722051         GGTTT--GC-CGCATATCTCaAGATGCGTTCCAGTCAGT---T-GTGCTAAGTGTAAATTAGGGAGGCGGAGTGG---AT-------AGTGGGCCGGGC-GA-G-----------G-TGTTCA-TTTATGTTACATGATCTAACCCCACCCC-TAGC-----------CCCAG--GTCC-
mm10_Mouse/chrX                     GCTT----C-TGCGTGATAC-GGCTATTCTCGAGCCAGT---T-ACGCCAAG----AATTAG---GACACCGAGGAGCAC-------AGCGGACTGGATAAA-A-----------G-CAACCA-ATTGCGCTGCGCTAGCTAAACCCAGTCC-TAGC-----------CCCAG--GCCCA
rn6_Rat/chrX                        CGGTT--TC-TGCGTGACAC-AGATATTCTCGAGCCAGT---T-ACGC-AAG----AATTAGGACGCCGAGGAGC---GC-------AGGGAACTGGATAGA-A-----------GcCAACCA-TGTGCGCTGCGCTAGCTAAACCCAATCC-TAGT-----------CCCAC--GCCCA
cavPor3_Guinea_pig/scaffold_26      GGTTC--GC-C-----------GCTGAGTGCTAGTTAGT---T-GTGCTATGTATAAATTAGGGAGGTGAAGTGG---AT-------AGTGAGCCAGGC-GA-G-----------G-TAGTCA-TTTGTGTTACATGA------CCCAGCCC-CAGC-----------CCCAG--CCCTG
micOch1_Prairie_vole/chrUn_JH996487 CAGTT--GC-TGCGTGACAT-G----------AGCCAGT---T-ATGGCAAG----AATTAGGGGGTCGAGGTAG---AC-------AGTGGACTGGACCGA-G-----------G-CAATCA-TGTGTGCTGCACCAGCTAAACCCAGCCC-CAGAttct-------CTCAG--CCCTA
criGri1_Chinese_hamster/KE381632    TGGTT--GC-TGCATGATAT-GGGCATTCTCGAGCCAAT---T-ATGCCAAG----AATTAGGGAGTCGAGGTGG---AC-------AGTGGACTGGACAGA-G-----------G-CAATCAtTGTGTTATCCACCAGCTAAATCAAGACC-CAGCaaacactgctgCCCTG--CCCCA
conCri1_Star-nosed_mole/JH655896    GATTT--GC-TACGGGTCTC-AGCTGAGTGCTAAGTACT---T-AGGCTAAGTAGAAATTAGGGAGGCAAGATGGATC--------------TCTGGTTAGA-G-----------A-CAGTTAaGTTAATTTGCATGAGCTAAA----------AGC-----------CCCAG--CCCCC
echTel2_Tenrec/JH980401             GGACT--GC-TCCCT--GCC-GGCTGAACACCAGT---G---T-TTGTTAAGTGTAAATGAGGGCGGCAAGGTGG---GT-------GGCGGGACGG------------------G-CTTTTA-AGTGCTTTGCGGGAGCGAAA------------------------------------
hetGla2_Naked_mole-rat/JH602149     GACTT--GC-CGCATATTTC-AGCTGAGTGCCAGTTAGG---G-AAGCGAAG--TAGACCAAAGAGTCATG-------------------------------------------------------------------------CCCATCCC-TAGC-----------CCCAG--GTCCA
chrAsi1_Cape_golden_mole/JH823495   GATTT--GC-TGCTTGTTTT-GGCTCAGGGTTAGT-GAC---T-ATGCTAAGTGTAAATTAGGGAGGTGAGGTGG------------------TTAGGCAGA-A-----------G-TAGTTA-GATGCGTTGCTTGAATTAAACCCAGCCC-CAGC-----------CCCAG---CCCA

hg38_Human/chrX                     GT---CCTAGTTC---------------------------------------------------------------------------------------------------------------------------------------------------------------------CT
nomLeu3_Gibbon/chrX                 GT---CCTAGTTC---------------------------------------------------------------------------------------------------------------------------------------------------------------------CT
ponAbe2_Orangutan/chrX              GT---CCTGGTTC---------------------------------------------------------------------------------------------------------------------------------------------------------------------CT
chlSab2_Green_monkey/chrX           GT---CCTAGTTC---------------------------------------------------------------------------------------------------------------------------------------------------------------------CT
macFas5_Crab-eating_macaque/chrX    GT---CCTAGTTC---------------------------------------------------------------------------------------------------------------------------------------------------------------------CT
rheMac3_Rhesus/chrX                 GT---CCTAGTTC---------------------------------------------------------------------------------------------------------------------------------------------------------------------CT
papAnu2_Baboon/chrX                 GT---CCTAGTTC---------------------------------------------------------------------------------------------------------------------------------------------------------------------CT
calJac3_Marmoset/chrX               GCcc-CTCAGTCC---------------------------------------------------------------------------------------------------------------------------------------------------------------------CC
susScr3_Pig/chrX                    GC---CA--AGCC---------------------------------------------------------------------------------------------------------------------------------------------------------------------CC
camFer1_Bactrian_camel/KB018594     ----------------------------------------------------------------------------------------------------------------------------------------------------------------------------------CC
canFam3_Dog/chrX                    GC---CC--CAGC---------------------------------------------------------------------------------------------------------------------------------------------------------------------CC
ailMel1_Panda/GL194824.1            G-----------C---------------------------------------------------------------------------------------------------------------------------------------------------------------------CC
vicPac2_Alpaca/KB632711             AG---CCCCCTGC---------------------------------------------------------------------------------------------------------------------------------------------------------------------CC
odoRosDiv1_Pacific_walrus/KB229612  GC---CC--CAGG---------------------------------------------------------------------------------------------------------------------------------------------------------------------CC
saiBol1_Squirrel_monkey/JH378192    GT---CCTAGCCC---------------------------------------------------------------------------------------------------------------------------------------------------------------------CT
orcOrc1_Killer_whale/KB317041       GC---CC--CAGC---------------------------------------------------------------------------------------------------------------------------------------------------------------------CC
lepWed1_Weddell_seal/KB715187       GC---CC--CAGG---------------------------------------------------------------------------------------------------------------------------------------------------------------------CC
felCat8_Cat/chrX                    GC---CA----------------------------------------------------------------------------------------------------------------------------------------------------------------------------T
cerSim1_White_rhinoceros/JH767841   GC---CCCAGTCCtgnnnnnnnnnnnnnnnnnnnnnnnnnnnnnnnnnnnnnnnnnnnnnnnnnnnnnnnnnnnnnnnnnnnnnnnnnnnnnnnnnnnnnnnnnnnnnnnnnnnncccagccccag----------------------------------------------------CT
oryCun2_Rabbit/chrX                 GT---CTTAGCCA---------------------------------------------------------------------------------------------------------------------------------------------------------------------CT
musFur1_Ferret/GL897241             G-----------C---------------------------------------------------------------------------------------------------------------------------------------------------------------------CC
tupChi1_Chinese_tree_shrew/KB365963 G-----------------------------------------------------------------------------------------------------------------------------------------------------------------------------------
chiLan1_Chinchilla/JH722051         --------CCCTC---------------------------------------------------------------------------------------------------------------------------------------------------------------------CC
mm10_Mouse/chrX                     GAta-CTTTCAGA---------------------------------------------------------------------------------------------------------------------------------------------------------------------CC
rn6_Rat/chrX                        GAtt-CTTTCAGA---------------------------------------------------------------------------------------------------------------------------------------------------------------------CC
cavPor3_Guinea_pig/scaffold_26      GGt--CCAGCTCC---------------------------------------------------------------------------------------------------------------------------------------------------------------------CT
micOch1_Prairie_vole/chrUn_JH996487 GC---CCCAGGCT---------------------------------------------------------------------------------------------------------------------------------------------------------------------CT
criGri1_Chinese_hamster/KE381632    GT---CCCCAGTC---------------------------------------------------------------------------------------------------------------------------------------------------------------------CC
conCri1_Star-nosed_mole/JH655896    TCt--TTCATCCA---------------------------------------------------------------------------------------------------------------------------------------------------------------------CA
echTel2_Tenrec/JH980401             ------------------------------------------------------------------------------------------------------------------------------------------------------------------------------------
hetGla2_Naked_mole-rat/JH602149     GC---TCCCCCTC---------------------------------------------------------------------------------------------------------------------------------------------------------------------CC
chrAsi1_Cape_golden_mole/JH823495   GC---CCTA---------------------------------------------------------------------------------------------------------------------------------------------------------------------------

hg38_Human/chrX                     --------CAGTC--------CCGCC--CAGCTTCTCTC--GAAAG---------------TCACT-CTAATTTTCATTGATT-CAGTGCTCAAAA-TAAGT---------TGTCCA--TTGCTTATCCTATTA-TACTGGGATA-TTCCGTTTACCCT--T--GG----CA----TTGC
nomLeu3_Gibbon/chrX                 --------CAGTA--------CCCCC--CAGATTCTCTC--GAAAG---------------TCACT-CTAATTTTCATTGATT-CAGTGCTCAAAG-TAAGT---------TGTCCA--TTGCTTATCCTATTA-TACTGGGATA-TTCTGTTTACCCT--T--GG----CA----TTG-
ponAbe2_Orangutan/chrX              --------CAGTC--------CCGCC--CAGCTTTTCTT--GAAAG---------------TCACT-CTAATTTTCATTGATT-CAGTGCTCAAAA-TAAGT---------TGTCCA--TTGCTTATCCTATTA-TATTGGGATA-TTCTGTTTACCCT--T--GG----CA----TTGC
chlSab2_Green_monkey/chrX           --------CAGTC--------CCGCC--CAGCTTCTCTG--GAAAG---------------TCACT-CTAATTTTCATTGATT-CAGTGCTCAAAA-TAAGT---------TGTCCA--TTGTTTATCCTATTA-TACTGGGATA-TTCTTTTTACCCT--T--GG----CA----TCGC
macFas5_Crab-eating_macaque/chrX    --------CAGTC--------CCGAC--CAGCTTCTCTG--GAAAG---------------TCACT-TTAATTTTCATTGATT-CAGTGCTCAAAA-TAAGT---------TGTCCA--TTGCTTATCCTATTA-TACTGGGATA-TTCTGTTTACCCT--T--GG----CA----TCGC
rheMac3_Rhesus/chrX                 --------CAGTC--------CCGAC--CAGCTTCTCTG--GAAAG---------------TCACT-CTAATTTTCATTGATT-CAGGGCTCAAAA-TAAGT---------TGTCCA--TTGCTTATCCTATTA-TACTGGGATA-TTCTGTTTACCCT--T--GG----CA----TCGC
papAnu2_Baboon/chrX                 --------CAGTC--------CCGAC--CAGCTTCTCTG--GAAAG---------------TCACT-CTAATTTTCATTGATT-CAGTGCTCAAAA-TAAGT---------TGTCCA--TTGCTTATCCTATTA-TACTGGGATA-TTCTGTTTACCCT--T--GG----CA----TCGC
calJac3_Marmoset/chrX               --------CAGTC--------CTGCC--CAGCTTCTCTC--GAAAG---------------TCACT-CTAATTTTC----------------AAAA-TAAGT---------CGTCCA--TTGTTTATCCTATTA-CACTGGGATA-TTCTGTTTACCCC--T--GG----CA----TTGC
susScr3_Pig/chrX                    --------TGTCC--------CACTC--CTGTTTCTCCC--TAAAG---------------CCAGT-CCAGTTTGTATTGATT-TGATGCTAAAAA-TAAG----------TTTCAG--TTGCTCTTCC-ATCA-GACTGGGATA-CCTTGTCTGCCTC--T--AG----CA----TTGC
camFer1_Bactrian_camel/KB018594     --------AGCCC--------CAGTC--CTGTTTCTCCC--TAAAG---------------CCAGT-CCAATTTGCACTGATT-CTGTGCTAAAGA-TAAGT---------TGTCCA--TTGCTTATCC-TTTA-TACTGGAATA-CCCTATTTGCCTC--T--AG----CA----TTGC
canFam3_Dog/chrX                    --------CAGCC--------CCAGC--CCCCACC--CG--TAAAG---------------TTATT-CCAATTGGCATTGATT-TGGTGCTAAAAA-TAATT---------TATCCA--TTGCTCATCC-ATAA-GACTG-AATA-CCCTCTCTCCCTC--T--AG----CA----TTGC
ailMel1_Panda/GL194824.1            --------CAGCT--------CCAGC--CATCACC--CC--TAAAG---------------TCACTcCCAATTTGCATTGATT-TGGTGCTAGAAG-TAAGT---------TGTCCA--TTGCTAGTCC-ATAA-GACTGGAATA-CCCTGTCGGCTTC--T--AG----CA----TTGC
vicPac2_Alpaca/KB632711             --------CAGCCcccagcccCAGTC--CTGTTTCTCCC--TAAAG---------------CCAGT-CCAATTTGCATTGATT-CTGTGCTAAAGA-TAAGT---------TGTCCA--TTGCTTATCC-TTTA-TACTGGAATG-CCCTATTTGCCTC--T--AG----CA----TTGC
odoRosDiv1_Pacific_walrus/KB229612  --------CAGCC--------CCAGC--CATCACC--CT--TAAAG---------------TCATTcCCAATTTGCATTGATT-TGGTGCTAAAAA-TAAGT---------TGTCCA--TTGCTGGTCC-ATAA-GACTGGAATA-CCCTATCTGCCTC--TctAG----CA----TAGC
saiBol1_Squirrel_monkey/JH378192    gagtcctcCAGTC--------CTGCC--CAGCTTCTCTC--GAAAG---------------TCACT-CTAATTTTC----------------AAAA-TAAGT---------CGCCCA--TTGTTTATCCTATCA-CACTGGGATA-TTCTGTTTACCCT--T--GG----CA----TTGC
orcOrc1_Killer_whale/KB317041       --------AGCCT--------CAGTC--CTGTTTCTCCC--TAAAG---------------CCCGT-GAAATTTGCATTGATT-CAGTGCTAAAAA-TAAGT---------TGTCCAcgTTGCTCACCC-AGTA-GACTGGGATA-CCCTGTCTGCCTC--T--AG----CA----TTGC
lepWed1_Weddell_seal/KB715187       --------CAGCC--------CCAGC--CATCACC--CC--TAAAG---------------TCATTcCCAATTTGCATTGATT-TGGTGCTAAAAA-TAAGT---------TGTCCA--TTGCTGGTCC-ATAA-GACTGGAATA-CCCTATCTGCCTC--TctAG----CA----TTGC
felCat8_Cat/chrX                    --------CACCC--------TAACC--CTGCTTCTCCC--TAAAG---------------TCACT-CCAATCTGCATTGATT-TGGTGCTAAAA-----GT---------TGTCCA--TTGCTCATCC-ATAA-GACTGGAATAaCCCTGTGTGCCTC--T--AG----CAt---TTGC
cerSim1_White_rhinoceros/JH767841   --------CCCCC--------TAGCC--TTGCTTCTTCC--TAAAG---------------CCGCT-ACAATTTGCATTGATT-CAGTGCTAAAAA-TAAGT---------TGGCTA--TTGCTCATCC-ATGA-GACTGGGATA-CCCTATCTGCCTC--T--AG----CA----TTGC
oryCun2_Rabbit/chrX                 --------CAGCC--------AAAGCt-TGGCTGCTCCC--TAGAC---------------CCACT-CCAATTTTCATTTGTT-GAGCACTCAA---TAAGT---------TGTCCG--TTGCTCATCTTATTT-TACTG-------------------------G----CA----TTGA
musFur1_Ferret/GL897241             --------CAGCC--------CCAGC--CATCACC--CC--TAAAG---------------TCATTcCCAACTTGCATTGATT-TGGTGCTAAAAA-TAAAT---------TGTCCA--TTGTTTGTCC-ATAA-GATTGGAATA-----TTCTTCCTC--T--AG----CA----TTGC
tupChi1_Chinese_tree_shrew/KB365963 ------------------------CC--TGGCTTCTCCC--TAGAG---------------CCACT-TGAATTTTC---------AGTGCTCAAAA-TAAGT---------TGCCCA--TTGCTCATCTTGTTG-GATTT-TATA-CCCTGTCTACCCC--T--AC----CA----TTGC
chiLan1_Chinchilla/JH722051         --------CACCC--------CTGT-----TTTTCTCCC--TAGAG---------------TTATT-CCAATCTTCACTGATT-CAATGACCAAAA-TAAAT---------TGTCCA--TTGCTCATCTTGTTA-GACTGAGATA-TCCTGTCTACCCC--T--AG----TT----TTAA
mm10_Mouse/chrX                     --------TATCC--------CAAGC--CCACTTCTACT--TAGAG---------------AAATT-CGAATCTTCATTGATT-CAGTGCTAAAAT-GCAG----------TGTCCA--TCACTCAGCCTATAA-GACTGAGACA-GCCCATCTATACC---------------------
rn6_Rat/chrX                        --------TATCC--------CCAGT--CCACTTCTGCC--TAAAG---------------AAATT-CCAATCTTCATTGATT-CAATGCTAAAAT-TCAG----------TGCCCA--TTACTCAGCCTATAA-GACTGAGATA-T---------------------------------
cavPor3_Guinea_pig/scaffold_26      --------CTCCC--------CATGG--CTGCTTCTATTtcTAGAG---------------TTATT-CCAATCTTCATTGATT-CAGAGACCAAAA-TAAAT---------TGTCCA--TTGCTCACCTTGTTA-GACCGAGATA-TCCTATCTGCCTG--T--AG----CT----TTGG
micOch1_Prairie_vole/chrUn_JH996487 --------AACCC--------CAGGC--CC-TTTCTTCC--TAGAG---------------ACATT-CCAATCTTCACTGATT-GAGGGCTAAAAAtGCCGT---------CCCCCA--TTACTTGTCCT--------------------GACTCTTTC---------------------
criGri1_Chinese_hamster/KE381632    --------CAGTC--------CC-------CCTTCTCCT--TAGAG---------------ATATT-CCAATCTTCATTGATT-GAGTGCTAAAAA-TGCAG---------TGTCCA--TTACTCATCCTGGAA-AACTGAGATA-TCCTGTCTCTATC---------------------
conCri1_Star-nosed_mole/JH655896    --------CGGCC--------CAGCC--CTGCTTCTCCC----------------------------CGAATCGTCATCGGTT-CACCACTCAAAA-TAAAT---------TGTCCG--GTACTC-------------------------------------------------------
echTel2_Tenrec/JH980401             ------------------------------------------AGCG---------------GCATT-CCAAATTTCATTGATC-CAGGCACCAAGT-TGGTTgtc------TGTCCA--TTG-TTACCC-ATTA-TATTGAGAGA-CCCTCTCTACTTC--AtaAG----GA----CTGC
hetGla2_Naked_mole-rat/JH602149     --------CACCC--------CTGC-----TTCTCTCCC--TAGAG---------------TTATT-CCAATCTTCATTGATT-CAGTGACCAAA--TAAAT---------TGTCCA--TTGCTCATCTTGTTA-GACTGAGATA-TCCTCTCTACCTC--T--AG----CA----TTGC
chrAsi1_Cape_golden_mole/JH823495   --------TCTCC--------CTGCC--CAGTTTCTCCC--TAGCA---------------CCACT-TCAATTTCCATTGG-T-CTGTGCTCAAAA-TCAGT---------TGTCCA--TTGCTTACCC--ATT-GATTGGACTA-CCCTATCT-TCAT--T--AA----CA----TTGT

hg38_Human/chrX                     TGATC---TTCAGTACTGACTCCTTGACC-------ATTTTCA----GTTAATGCATACAATCCCATTTATCATTTTCTCGATCCCCTGCCCTTAA---AG---GA-GAAA--CCATTTCT-CTGTCATTGCTTCTGTAGTCA-CAGTCCCAATTT------------------------
nomLeu3_Gibbon/chrX                 -GATC---TTCAGTACTGACTCCTTGACC-------ATTTTCA----GTTAATGCATACAGTCCTATTTATCATTTTCTCGATCCCCTGCCCTTAA---AG---GA-GAAA--CCATTTCT-CTGTCATTGCTTCTGTAGTCA-CAGTCCCAATTT------------------------
ponAbe2_Orangutan/chrX              TGATC---TTCAGTACTGACTCCTTGACC-------ATTTTCA----GTTAATGCATACAATCCCATTTATCATTTTCTCGATCCCCTGCCCTTAA---AG---GA-GAAA--CCATTTCT-CTGTCATTGCTTCTGTAGTCA-CAGTCCCAATTT------------------------
chlSab2_Green_monkey/chrX           TGATC---TTCAGTACTGACTCCTTGACC-------ATTTTCA----GTTAATGCATACAATCCCATTAATCATTTTCTCAATCCCCTGCCCTTAA---AG---GA-GAAA--CCATTTCT-CTGTCATTGCTTCTGTAGTCA-CAGTCCCAATTT------------------------
macFas5_Crab-eating_macaque/chrX    TGATC---TTCAGTACTGACTCCTTGACC-------ATTTTAA----GTTAATGCATACAATCCCATTAATCATTTTCTCAATCCCCTGCCCTTAA---AG---GA-GAAA--CCATTTCT-CTGTCATTGCTTCTGTAGTCA-CAGTCCCAATTT------------------------
rheMac3_Rhesus/chrX                 TGATC---TTCAGTACTGACTCCTTGACC-------ATTTTAA----GTTAATGCATACAATCCCATTAATCATTTTCTCAATCCCCTGCCCTTAA---AG---GA-GAAA--CCATTTCT-CTGTCATTGCTTCTGTAGTCA-CAGTCCCAATTT------------------------
papAnu2_Baboon/chrX                 TGATC---TTCAGTACTGACTCCTTGACC-------ATTTTCG----GTTAATGCATACAATCCCATTAATCATTTTCTCAATCCCCTGCCCTTAA---AG---GA-GAAA--CCATTTCT-CTGTCATTGCTTCTGTAGTCA-CAGTCCCAATTT------------------------
calJac3_Marmoset/chrX               TGAAC---TTCTGTATTGACTCCTTGACC-------ATTTTCA----GTTAATGCATACAATCCCATTTACTGTTTTCTCAATCCCCTATCCTTAA---AG---GA-GAAA--CCATTTCT-CTGTCATTGCTTCTGTAGTCA-TAGTCCCAATTT------------------------
susScr3_Pig/chrX                    TGATC---TTGAGTGCTGACTACCTGAGTCACC---ATTTTCA----ATTAATGTACACAATCCCATT--TCATCATCTCAATCTCCTGCCTTTAAggaAG---GA-GAAA--CCATTCCT-CTGTCATTGCTGCAGTAGTCA-AAATCCCAGTTTTC----------------------
camFer1_Bactrian_camel/KB018594     TGATC---TTAAGTGCCAACTACCTGAGTCACC---ATTTTCA----ATTAATGTACACAATCCTATTACTCATCATCTCAATCCCTTGCCTTTAA---GG---GA-GAAG--CAATACCT-CTGTCATTGCTTCAGTGGTCA-CAATCCCAATTA------------------------
canFam3_Dog/chrX                    TGATT---TTATGAGTTGACTACCTGAGTCCTC---ATTTT--------TAATGTACACAATTACATTCATCATCTC-----TCCCCTGCCTTTGAggaAG---GA-GAAA--CCATTCCT-CTGTCATTGCTGCAGTAACCC-CAGCCCCAGTTTTC----------------------
ailMel1_Panda/GL194824.1            TGATT---TTCTGAGTTGACTACCTGAGTCCTC---ATTTTCA----ATTAATGTACATAATCCCATTATTTATCCTCTC--TCCCCTGCCCTTGAggaAG---GA-GAAA--CCATTCCT-CTGTCATTGCTGCAGTAGTCA-TAGTCCCAGTTTTC----------------------
vicPac2_Alpaca/KB632711             TGATC---GTAAGTGCCAACTACCTGAGTCACC---ATTTTCA----ATTAATGTACACAATCCTATTCATCAACTTCTCAATCCCTTGCCTTTAA---GG---GA-GAAG--CAATACCT-TTGTCATTGCTTCAGTGGTCA-CAATCCCAATTA------------------------
odoRosDiv1_Pacific_walrus/KB229612  TAATT---TTCTGAGTTGACTACCTGAGTC------ATTTTCA----ATTAATGTACACAATCCCATTCATCATCTC-----TCCCCTGCCCTTCAggaAG---GA-GAAA--CCATTCCT-CTGTCATTGCTGCAGTAGTCA-CAGTCACAGTTTTC----------------------
saiBol1_Squirrel_monkey/JH378192    TGAAC---TTCTGTACTGACTCCTCGACC-------ATTTTCA----GCTAATGCATACAATCCCATTTATCGTTTTCTCAATCCCCTGCCCTTAA---AG---GA-GAAA--CCATTTCT-CTGTCATTGCTTCTGTAGTCA-TAGTCCCAATTT------------------------
orcOrc1_Killer_whale/KB317041       AGATA---TTGAATGCTGACTACCTGAGTCACC---ATTTTCA----ATTAATGTACAGAATCCCTTTCTCAATCTTCTCAATCCCCTGTCCTTAAggaAG---GA-GAAA--CCATTCCT-CTGTCATTGATGCAGTAGTCA-CAATCCCAGTTTTC----------------------
lepWed1_Weddell_seal/KB715187       TAATT---TTCTGAGTTGACTACTTGAGTC------ATTTTCA----ATTAATGTACACAATCCCATTCATCATCTC-----TCCCCTGCCCTTCAggaAG---GA-GAAA--CCATTCCT-CTGTCATTGCTGCAGTAGTCA-CAGTCCCAGTTTTC----------------------
felCat8_Cat/chrX                    TGACT---TTCCGAGTTGACTACCTGAATTATC---ATTTTCA----ATTAATGTACACAGTCCCATTACTCATCATCTCTATTCCCTGCCCTTAAggaAG---GA-GAAA--CCATTCTT-CTGTCATTGCTGCAGTAGTCA-CAGTCCCCGTTTTC----------------------
cerSim1_White_rhinoceros/JH767841   TGATC---TTCAGTGCTGACTACCTGAGTCATC---ATTTTCA----ATGAATGTACACAATCCCCTTCATCATCATCTCAATCCTCTGCCCTTAAgaaAG---GA-GAAA--CCATTCCT-CTGTCATTGCTGCAGTAGTCA-CAGTCCCAATTTTC----------------------
oryCun2_Rabbit/chrX                 TGATC---TTAAATGCTGACCATCTGAGTTGCC---ATTTTCA----GTTAATGCATACAATTCCTTTCATCAACGTCTCAATCCCTTGCCTTTAAggaAG---GA-GAAA--CCTTTCCA-CTGTCATTGCTGCAGTAGTTG-AAGTCCCGGTTTTCTGAGAAg---------------
musFur1_Ferret/GL897241             TTATT---TCCTGAGTTGACTACCTGAGTC------GTTTCCA----ATTAATGTACACAGTCCCATTCATTATCTT-----TCCCCTGCCCTTGAggaAG---GA-GAAA--CCATTCCT-CTGTCATTGGTGCAGTAGTCA-CAGTCCCAGTTTTC----------------------
tupChi1_Chinese_tree_shrew/KB365963 TGGTC---TTAAGTACTGACTAAGTTACCA------TTTTTCA----GTTAACACACACAATCTCATTCATCATCTTTTTGGTCCCGTTCCCTTAAggaGG---GG-AAAA--CCATTTCT-CTGTAATTGCTACCATAGGCA-CAGTCCCAATTTTA----------------------
chiLan1_Chinchilla/JH722051         TAATC---TTCAGTGCTGACTGCCTAAGTCACC---ATTTTTA----CCTAATGCACACA--------ACTCATCTTTTCAGTCCTGTGCCCTTAAggcAG---GA-GAAA--CCATTCTT-TTGTCATTGCTGCCATCATCT-CA-----ATATTTGGAGTAG----------------
mm10_Mouse/chrX                     ---CC---CTCCATACTGACTTCTAGAGTCATGg--AATTTCA----CTTAATGCATAGAATCGTATTTATCATCTCTCAAGTCTCCTTTCCTTTA---AG---GA-AAGA--AAACCATT-CTGTCATTGCTGTAGTAGTCA-CAGTCCCAAGTTTCTAAGCAg---------------
rn6_Rat/chrX                        ---CC---ATCTATACCCCGTCCATGAGTCAC----GAGTTCA----CTT--TGCACACAGTCCTGGT-ATCATCTCTCAAGCCTCCTTTCCTTAA---GG--------AA--AAACCATT-CTGTCATTGCTGCAATAGTCC-CAGTCCCAAGTCTCTGAGCAg---------------
cavPor3_Guinea_pig/scaffold_26      AA-TC---TCCAGTGCTGACTGCCCAAGACACC---ACTTTCA----GGTAATGCGTAC-ATGATATCCATCATCTTTTCAGTCCTTTGTCATTAAggtAG---GA-GAAA--CCATTCTT-TTGTCATTGCTGCA------A-CAGTCTCAATTTTTTGAATAg---------------
micOch1_Prairie_vole/chrUn_JH996487 ---CC---CTCCATGCTGACTGCCCGAGTCATA---ATTTTCA----CTTAATGC-CACAGTCCTACTCGTGATCTCCTAAGTCTCCTTTCTTTAA---GA---AA-GGAA--AAACCATT-CTGTCATTGCTGCAGTAGCCA-CAGTCCCAATTTTCCGAGCAg---------------
criGri1_Chinese_hamster/KE381632    ---CCccaCTCCATGCTGACTGCCTGAGTCCTG---ATTTTCA----CTTAATGCACACAATCCAACTCACTATCTCCTAAGTCTCCT----TTAA---GG---AA-GGAA--AAACCATT-CTGTCATTGCTTCAGTAGTCA-CAGTCCCATTTTCTGACCAG----------------
conCri1_Star-nosed_mole/JH655896    --------TTCATTGCTGACTACCCGGATCATT---ATTTTCA----ATCAGTGTACACAGTC-----CCCGAGATTCTCAGTCCC-----CTTAA---GT---AA-GGAG--AAACCATT-CTGTAATTGCCGCAGTTACCA-C---------TT------------------------
echTel2_Tenrec/JH980401             TAGTT---TCCACTGCAGAGTCC-------------TTATTCA----GTTAATGTACACAATCCTGTTCATCATACTTTTCAATTCCTGCCCTTAAgaaGG---GA-GAGAg-CCATTTCT-TTGTCATTGCTGTGATACTTAaGAGTCCCCAGTTTTTACCTTctgtgccatgtttctg
hetGla2_Naked_mole-rat/JH602149     TAATC---TTCGGTGCTATATGCCCAAGTCACC---ATTTTCA----GCTAATTCACAC---------ACTCACCTTTTTAGTCCTGTGCCCTTATggcAG---GA-GAAAa-CCATTCTT-TTGTCATTGCTGCAAAAGTC--------------------------------------
chrAsi1_Cape_golden_mole/JH823495   GTATC---TTTAGTGCTGACT----GAGTCCCT---ATTCTTG----GTTAATGCAC-TAATCCCATTCATCATACTTTCAGTCCCCTGCCCTTAA---AG---AA-GAAA--CCACTC---CTGTCATTACAGCAATACTTA-CAATCCCTATTTTCTACCTCtttgcattgatactga

hg38_Human/chrX                     -----TGAGTAGTGATC-------TTTTCTTGTGTACT--------G-TGTTGG-CCACCTAAAACTCTTTGCATTGAGTAAAA-----TTCTAATTGCC--AATAATCCTACCCAT--TGGATTAGAC---AGCACTCT-GAACCCCATTTGC---ATTCAGCAGGGGG------TCGC
nomLeu3_Gibbon/chrX                 -----TGAGTAGTGATC-------TTTTCTTGTGTACT--------G-TGTTGG-CCACCTAAAACTCTTTGCATTGAGTAAAA-----TTCTAATTGCC--AATAATCCTACCCAT--TGGATTAGAC---AGCACTCT-GAACCCCATTTGC---ATTCAGCAGGGGG------TCGG
ponAbe2_Orangutan/chrX              -----TGAGTAGTGATC-------TTTTCTTGTGTACT--------G-TGTTGG-CCACCTAAAACTCTTTGCATTGAGTAAAA-----TTCTAATTGCC--TATAATCCTACCCAT--TGGATTACAC---AGCACTCT-GAACCCCATTTGC---ATTCAGCAGGGGG------TCGC
chlSab2_Green_monkey/chrX           -----TGAGTAGTGACC-------TTTTATTGTGTACT-----------GTTGG-CCACCTAAAACTCTTTGCATTGAGTAAAA-----TTCTAATTGCC--AATAATCCTACCCAT--TGGATTAGAC---AGCACTCT-GAACCCCATTTGC---ATTCAGCAGGGGG------TCTC
macFas5_Crab-eating_macaque/chrX    -----TGAGTAGTGACC-------TTTTATTGTGTACT--------G-TGTTGG-CCACCTAAAACTCTTTGCATTGAGTAAAA-----TTCTAATTGCC--AATAATCCTACCCAT--TGGATTAGAC---AGCACTCT-GAACCCCATTTGC---ATTCAGCAGGGGG------TCTC
rheMac3_Rhesus/chrX                 -----TGAGTAGTGACC-------TTTTATTGTGTACT--------G-TGTTGG-CCACCTAAAACTCTTTGCATTGAGTAAAA-----TTCTAATTGCC--AATAATCCTACCCAT--TGGATTAGAC---AGCACTCT-GAACCCCATTTGC---ATTCAGCAGAGGG------TCTC
papAnu2_Baboon/chrX                 -----TGAGTAGTGACC-------TTTTATTGTGTACT--------G-TGTTGG-CCACCTAAAACTCTTTGCATTGAGTAAAA-----TTCTAATTGCC--AATAATCCTACCCAT--TGGATTAGAC---AGCACTCT-GAACCCCATTTGC---ATTCAGCAGGGGG------TCTC
calJac3_Marmoset/chrX               -----TGAGTAGTGGCT-------TTTTCTCACATACT--------G-TGTTGG-CCACCTGGAACTGTGTGCAATGAGTAAAA-----TTCTAATTGCT--GGTAATCCTGCCCAT--TGGATTAGAC---AGCACTC---AACCCCATTTGC---ATTCAGCAGGGGG------TCTC
susScr3_Pig/chrX                    -----TGGAAAGTG--------------CATATATACT--------G-TGCTGA-CCACCTAA-ACTCTTTGCACTCAGTGAAA-----TTCTAATTGTC--CATAATCCTG--CAT--TGGACTAAAT---CCCAATTTaAAAACCCTTTTGC---ATTCAGCA---------------
camFer1_Bactrian_camel/KB018594     -----TATGGA-----C-------ACTGCATATATACT--------G-TGCTGA-CCACCTAA-ACTCTTTGCACTGAGTGAAA-----TTCTAATTGTCtaTATAATTCTGCCCAT--TGGATTAGA---------TCC-CAGTCCATTTTGC---ATTCAGCAGGGGG------C-AG
canFam3_Dog/chrX                    -----TGGGCAGTCTTC--------------ATATATT--------G-TGCTGA-TCACCTGAA---CACTACACTGAGTGAAA-----TTTTAATTGTC--CATAATCCCACCTAT--TGGCTAAGAT---CACAGTCC-TAAACCCTTTTGCtgaATTCAGGAGTGGC------TGCA
ailMel1_Panda/GL194824.1            -----CGGGCAGTGTTC--------------ATAAATT--------G-TGCTGA-TCACCTGAA---CTCTACACTGAGTAAAG-----TTTTAATTGTC--CATAATCCTGCCCAT--TGGATTAGAT---CCCAGTCC-AAAACCCTTTTGCtgaATTCAGGAGTGGG------TGCA
vicPac2_Alpaca/KB632711             -----TATGGA-----C-------ACTGCATGTATACT--------G-TGCTGA-CCACCTAA-ACTCTTTGCACTGAGTGAAA-----TTCTAATTGTC--TATAATTCTGCCCAT--TGGATTAGA---------TCC-CAGTCCATTTTGC---ATTCAGCAGGGGG------C-AG
odoRosDiv1_Pacific_walrus/KB229612  -----TGGGCAGTGTTC--------------ATAAATT--------G-TGCTGA-TCACCTGAA---CTCTACACTGAGTGAAA-----TTTTAATTGTC--CATAATCCTGCCCAT--TGGATTAGAT---CCCAGTCC-AAAACCCTTGTGCtgaATTCAGGAGTGGG------TGCA
saiBol1_Squirrel_monkey/JH378192    -----TGAGTAGTGGCT-------TTTTCTTACGTACT--------G-TGTTGA-CCACCTAAAACTGTGTGCAATGAGTAAAA-----CTCTAATTGCC--AGTAATCCTGCCCAT--TGGATTAGAC---AGCACTC---AACCCCGTTTGC---ATTCAGCAGGGGG------TCTC
orcOrc1_Killer_whale/KB317041       -----TGGACAGTG--------------CATATATACT--------G-TGCTGA-CCACCTAA-ACTCTTTGCACTGAGTGAAA-----TTCTAATTGTT--CATAATCCTGCCCAT--TGGATTAGAT---CCCAGTCA-AAAACCCTTTTGC---ATTCAGCAGGGGG------C-AC
lepWed1_Weddell_seal/KB715187       -----TGGGCAGGGTTC--------------ATAAATT--------G-TGCTGAtCCACCTGAA---CTCTACACTGAGTGAAA-----TTTTAATTGTC--CATAATCCTGCCCAT--TGGATTGGAT---CCCAGTCC-AATACCCTTGTGCtgaATTCAGGAGTGGG------T-GC
felCat8_Cat/chrX                    -----TGGGCAGTGCTC-------ATAA------TATT--------G-TGCTGG-TCACCTGAA---CTCTACCCTGAGTGAAA-----TTTTAATTGTC---------CTGCCCAT--TGGATTAGAT---CCCAGTCC-T----TTTGCTGA---ATTCAGGACTGGG------T-GC
cerSim1_White_rhinoceros/JH767841   -----TGGGCAGTGCTC--------------ATATACT--------G-TGCTGA-CCACCTAAA---CTCTGCACTGAGTGAAA-----TTCTAATTGTC--CATAATTCTGCCCAT--TGGATTAAAT---CTCAGTCC-AAAACCCTTTTGC---ATTCAGCAAGGGG------C-AT
oryCun2_Rabbit/chrX                 -----TGCTCAGTGGTC-------TTTTCTCATGTACT--------G-TGTTGA-CCACCTAAAGCT--CTGCATTGAATGAAA-----CTCTAATTTTC--CATAATCCTACCCAT--TGGATTAGAT---GTTAGTCC-AAACCGCATTTGT---ATTCA----GGGG------GAGC
musFur1_Ferret/GL897241             -----TGGGCAGTGTTC--------------ATAAATT--------G-TGCTGA-TCACCTGAA---CACTACACTGAGTATAA-----TTTTAATTGTC--CATAATCCTGCCCAT--TGGATTGGAT---CCCAGTCC-AAAACCCTTTTGCtgaATTCAGAAGTGGG------TGCA
tupChi1_Chinese_tree_shrew/KB365963 -----TGACCAGTGTTCag-----TGGTCTCTTGTACT--------G-TGTTGA-CCACTTAAAACTCTATATGTTGAATGAAA-----TTCTAATTGTT--CACAACCCTGCTCAT--TGAATTAGAC---CCCATTCT-GGAACTCACTGGC-----TCAGCAG------------GG
chiLan1_Chinchilla/JH722051         -----TGCTCAGTGATC-------TGTTCTCATGAACA--------G-TGCTGA-CCACCTAAAACT----TTACTAAATGTAT-----ATTTAATTGTC--CAT-ACTTTGTGCGC--TGGATTAGAA---CCCAGTCC-AGACCCCATTTAG---ATTGAACAGAAGG------G-GC
mm10_Mouse/chrX                     -----TGTTCAGTCGTC-------TTTTCTCATGTATT--------A-CCTTGA-GTACTGAATAATTCTGTCAG---------------------------AAATATTTTGTCCAT--TGGATTAGACtttAGCTAGTC-CAGCCCTGTGTGC---ATTTAGCAAAGGG------GCAA
rn6_Rat/chrX                        -----TGCTCAGTTGTC-------TTTTCTCACGTCTT--------G-AGC-------------ACTCTATGCAGTGCATGATT-----CTGT----GCC--CATAAT-TTATCCAT--TGGATTAGAC---CCTAG-------------------------------------------
cavPor3_Guinea_pig/scaffold_26      -----TGCTCAATGATC-------TATTCTCATGAACT--------G-TGTTGA-CCACCTAAAACT--TTGTACTGAGTGTGT-----GTTTAATCGTC--CAT-ACTTTGTGCAC--TGGATTAGAA---CCCAGTGC-AAACCCCTTTTAG---ATTCAACAGAAAG------CCTT
micOch1_Prairie_vole/chrUn_JH996487 -----TGCTCAGTGGTC-------TTTGCTCA--------------G-TCTTGA-GCAC-------TCTTTGCACT------AA-----TTCTTATTGTC--CATAAT-TTATTCAT--TTGGTTAGACtctAGCTAGTC-CAGCCCCATTTGC---ATTCAGCAGAGGG------GCAA
criGri1_Chinese_hamster/KE381632    -----TGCTCAGTAATC-------TTTTCTCACACACT--------G-TCTTGA-GCAC-------TCTTTGCACTGAGT--AA-----TTTTGATTGCC--CATAAT-TTATCCAT--TGGATTAAGCcctATCTGGTC-CAGCCTCATTTGC---ATTCAGCAGAGGG------GCAA
conCri1_Star-nosed_mole/JH655896    -----TCCGTA-----------------------------------G-TGTTGA-TCACCAAAA---CTCTG-------------------------------------CTGCCCAT--TGGATTAGAT---CCCCGTCT-AAAACCCTTTTGC---CGTCAGGAAAGGGc-----ACTG
echTel2_Tenrec/JH980401             tgcagTATTCAGTGGTC-------TTTTCTCATGGCTT--------GtTAAAGG-CCATCTAAGGCTCCTTGCATTGACTGGAG-----TAATAATTGTC--CATAATGTGGCTT-------AGTAGAC---TCCAGTCC-AAACCCTATTTGC---ATTCAACAAGGGC------T-GT
hetGla2_Naked_mole-rat/JH602149     --------TCAATGGTC-------TGTTCTCCTGAACT--------A-TGTTGA-CCAACTAAAACT--TTTCATTGAGTGTAT-----GTCTAATTGTC--CAT-ACTCTGTGCAC--TGGATTAGAA---CCCAGTCC-AAACCCCATTTAG---ATTCACCAGAAGG------G-GC
chrAsi1_Cape_golden_mole/JH823495   gcag-TACTCCGTGGCC-------TTTTATCATATACTgttaga--G-TGCTGA-CCACCTAAG--TTTCTACATTAGATGACA-----TTCCAATTGTC--CAGAATGTTGTCC-------TTTAGAC---TCCAGTAC-AAACCTCATTTTC---ATTCAACAGGGGG------T-GC

hg38_Human/chrX                     AGACAACCC---------GTCTTTTGTTGGACAGTTAAA-ATGCTCAGTCCC-AATTG---TCAT-AGC------------TTTGCCTATTAAACTGTATCCTATTTGCAC-GCTACAAT-GTGGGCTGATCACC----CAAGG-ACTCTTCTTG-TGC----AT---TG---AT---GT
nomLeu3_Gibbon/chrX                 AGACAACCC---------GTCTTTTATTGGACAGTTAAA-ATGCTCAGTCCC-AATTG---TCAT-AGC------------TTTGCCTATTAAA--------------------------------------------------------------------------------------
ponAbe2_Orangutan/chrX              AGACAACCC---------GTCTTTTGTTGGACAGTTAAA-ATGCTCAGTCCC-AATTG---TCAT-AGC------------TTTGCCTATTAAACTGTATCCTATTTGCAC-GCTACAAT-GTGGGCTGATCACC----CAAGG-ACTCTTCTTG-TGC----AT---TG---AC---GT
chlSab2_Green_monkey/chrX           AGACAACCC---------GTCTTTTGTTGGACAGTTAAA-ATGCTCAGTCCC-AATTG---CCAT-AGC------------TTTGCGTATTAAACTGTATCCTATTTGCAT-GTTACAAT-GTGGGCTGATCACC----CAAGG-ACTCTTCTTG-TGC----AT---TG---AT---GT
macFas5_Crab-eating_macaque/chrX    AGACAACCC---------GTCTTTTGTTGGACAGTTAAA-ATGCTCAGTCCC-AATTG---TCAT-AGC------------TTTGCGTATTAAACTGTATCCTATTTGAAT-GTTACAAT-GTGGGCTGATCACC----CAAGG-ACTCTTCTTG-TGC----AT---TG---AT---GT
rheMac3_Rhesus/chrX                 AGACAACCC---------GTCTTTTGTTGGACAGTTAAA-ATGCTCAGTCCC-AATTG---TCAT-AGC------------TTTGCGTATTAAACTGTATCCTATTTGCAT-GTTACAAT-GTGGGCTGATCACC----CAAGG-ACTCTTCTTG-TGC----AT---TG---AT---GT
papAnu2_Baboon/chrX                 AGACAACCC---------GTTTTTTGTTGGACAGTTAAA-ATGCTCAGTCCC-AATTG---TCAT-AGC------------TTTACGTATTAAACCGTATCCTATTTGCAT-GTTACAAT-GTGGGCTGAACACC----CAAGG-ACTCTTCTCG-TGC----AT---TG---AT---GT
calJac3_Marmoset/chrX               AGACAACCCaa-------GTCTTTTGTTGGACAGTTAAA-ATGCTCAGTCCC-AATTG---TCAT-AGC------------TTTGACTATTAAACTGTGTCCTATTTGCAC-ACTACAAT-GTGGGCTGATCACC----TAAGG-ACTCTTCTTA-TGC----AT---TG---AT---GT
susScr3_Pig/chrX                    ----------------------------------------------------------------------------------------------CTGTGTCCCATTTGGGT-GCTA---------GGT-GTGTCA----GGAGG-ACCCTTCTGT-TGA----AT---TGataAT---GT
camFer1_Bactrian_camel/KB018594     AGAAAACCCaa-------GTTTTTTGTTCAGCAGCTAAC-GTGCTCAGTCCC-AATTG---TCAT-AGA------------CTTGTCCACTAAA------------------------------------------------------------------------------------GT
canFam3_Dog/chrX                    GAAAAC------------ATGAGTCTTTAAACAGTTAAC-ATGCTCA-TCCC-AGTTG---TATC-AGC------------CTTGTTTTGTAAACTGTATCCCATTTGCAT-ACTATAAT-GTGGGCTGATCACT----CAAG----TATCCTCT-TGA----AT---TG---AT---AA
ailMel1_Panda/GL194824.1            GAAAAC------------ATGAGTCTTTAAACAGTTAAC-ATACTCAGTCCC-AGTTG---TATC-AGT------------CTTGTTCATTAAACTGTATCCCATTGG-AT-GCTATAAT-GTGGGCTGATCACT----CAAGC-ATCCTCTTGA-ATT----GA---TA---AT---TT
vicPac2_Alpaca/KB632711             AGAAAACCCaa-------ATTTTTTGTTCAGCAGCTAAC-GTGCTCAGTCCC-AATTG---TCAT-AGA------------TTTGTCCACTAAA------------------------------------------------------------------------------------GT
odoRosDiv1_Pacific_walrus/KB229612  GAAAAC------------ATGAGTCTTTAAACAGTTAAC-ATGCTCAGTCCC-AACTG---TATC-AGC------------CTTGTTCATTAAACTGTATCCCATTTGCAT-GCTATAAT-GTGGGCTGATCACT----CAAGG-ATCCTCTTGA-ATT----GA---TA---AT---TT
saiBol1_Squirrel_monkey/JH378192    AGACAACCCaa-------GTCTTTTGATGGGCAGTTAAA-ATGCTCAGTCCC-AATTG---TCAT-AGC------------TTTGACTATTAAACTGTATCCTATTTGCAC-AGTACAAT-GTGGGCTGATCACC----CAAGG-ACTCTTCTTG-TGC----AT---TG---AT---GT
orcOrc1_Killer_whale/KB317041       AGAAAACCCag-------ATTTTTTGTTCCACAGTTAAT-GTGCTCAGTCCC-AATTG---TCAT-AGC------------CTTGTCCATTAAACTGTATCCCATTTGCAT-GCTATA----TGGGTCAGACTCT----CAAGG-AACCTTCTCT-TGA----AT---TGataAT---GT
lepWed1_Weddell_seal/KB715187       AGAGAA--C---------ATGAGTCTTTAAACGGTTAAC-ATGCTCAGTCCC-AATTG---TATC-AGC------------CTTGTTCATTAAACTGTATCCCATTTGCAT-GCTATAAT-GTGGGCTGATCACT----CAAGG-ATCCTCTTGA-ATT----GA---TA---AT---TT
felCat8_Cat/chrX                    AGAAAACACga-------ATCTTTTGTTCAATAGTTAAC-ATGCTCAGTCCCaAATTG---TATT-AGC------------CTAGTCCATTAAACTGTATTCCATTTGCAT-ACTATAAT-GTGGGCTGATCACT----CAAAG-ACACTTCTCT-TGA----AT---TGataAT---TT
cerSim1_White_rhinoceros/JH767841   AGAAAACCC---------AAGTCTTGTTCAACAGTAAAC-GTGCTCAGTCCC-AATTG---TCAT-AAC------------CTTGTCCATTAAACTGTATCCCATTTGCAT-GCTATAAT-GTGGGCCCATCACT----CAAGG-ACCCTTCTCT-TGA----AT---TGaaaAT---GT
oryCun2_Rabbit/chrX                 AAACAACCCaa-------GTGTTTTGTGGAACAATTAAT-GTGCTCAATCCC-AGGTG---TCAT-AAA------------CTTATCCATTAAAATATATCCTGTGTGCAT-TCTATAATaGTGGGATGATCACC----CAAGG-TTACTTTCCT-TGA----GT---TGatgAT---GC
musFur1_Ferret/GL897241             GAAAAC------------ATGAGTCTTCAAACAGTTAAC-ATGCTCAGTCCC-AATCA---TATC-AGC------------CTTGTTCATTAAATTGTATCCCATTTGCAC-GCTATAAT-GTGGGCTGATAACT----CAAGG-ATCCTCTGGC-ATT----GA---TA---AT---TT
tupChi1_Chinese_tree_shrew/KB365963 ACAGTT------------CTCTTGAATTGATCATTTCAT-TTGTCCAGGACC-TTGTG---CCCT-AGT------------CCCATCT---------------------------------------------------CAGGG-ACAGTTCTCT-TGA----AT---TG----------
chiLan1_Chinchilla/JH722051         AGACAACCCaa-------GTCTTCTGTTGGACAGTTAAT-GTGCTCGGTTCC-AATTG---TCAT-AAC------------CTTGCCTATTACGTTATACGTTATTAGCATtACAATTGA-GAGTGGT-AACCAC----TAAGC-CTCCTTTTGT-ACT----GT---TA---AT---GT
mm10_Mouse/chrX                     ACACAG------------GTCTGTTATCAGACAGTTAAA-GTGCTCAGTCCC-AATTT---TCAA-GGC------------ATTGGCCATTAAACTATATACTGTTGGCAT-GCTGTCAT-GGGTGCT-ATCGCC----CCAGG-TCACATCTTT-CTA----AC---TG---AT---GG
rn6_Rat/chrX                        ----------------------------------------------------------------------------------------------ATACTTACTGTTTGAAT-GCTGGCAC-GGGTGCT----GTC----CCCAG-TCACATCTTT-TTA----AC---TG---AT---GG
cavPor3_Guinea_pig/scaffold_26      ACACAACCCa--------ATCTTCTGCTGGACAGTTAAT-ATACTTAGTTCC-AATTG---TCAG-AGC------------CTTGTCTATTAAA--------TGTTTGGTT-TACAGCAT-A-ATGTTGATAACC----AAAGT-CCTGATTTTA-GGC----TTt--TA---AT---AT
micOch1_Prairie_vole/chrUn_JH996487 ATACAA------------GTCTGTTAAGAGACAGTTAAG-GTGCTCGCTTCC-AATTC---TCAA-GGC------------CTTGGCTATTAAACTATAAC------------CTGGCAT-TGGTGCT-ATCACC----CCGGG-TTACAATTTT-TAA----GT---TGatgAT---GG
criGri1_Chinese_hamster/KE381632    ACACAA------------GTCTGTTATCAGACAACTAAG-GTGCTTAGTCCC-AATTC---TCAA-GGC------------CTTGGCTATTAAGCTATATCCTGTTTGTAT-GCTGGCAC-CGGTGCT-ATCATC----CCAGG-TTACATCATT-TAA----AT---TG---AT---GG
conCri1_Star-nosed_mole/JH655896    AAACTCCAC---------GTCTTTCACTTGAAAGTTAAC-GTGCTTAATCCC-AATGG---TCAC-AGC------------CTTGCTCATTAAA-------------------------T-GTGGGCAGATTATT----AAACA-ATTTTCTTGA-ATT----CA---TG---AT---GT
echTel2_Tenrec/JH980401             TCACAGCTCtaggggtctATCATCTGTTGGACAATTGAC-ATGCTTAGTTCT-AATTG---TCATcAGC------------TTACCCTTTTAAA--------CCTTTGCAG-TGT--------------AACAGC----AAAGG-CCCTCTTTGG-ATT----GT---TA---AT---GT
hetGla2_Naked_mole-rat/JH602149     AGACCACCCaa-------ATCTTCTGTTGGACAGTTAAT-GTGCTCAGTTCC-AATTG---TCAT-AGC------------CTTGCCCATTAAA-----TTCCTTTGGCCT-ACAGCA---GAGTGCTGATAACCaaacCAAGGtTCTCTGCTTT-GGG----AC---TGttaAT---AT
chrAsi1_Cape_golden_mole/JH823495   AGACAACAAcctaa----ATCTTCTATTGAACAACTGAC-AAGCTCAATTCT-AATTA---TCAT-ACT------------CTTGCCTTTTAAATTACCTTTCCTTTGCATtGCAACAGG-GTGTGCTGCTCAAC----AAAGG-CTCTCCTCTT-TTG----AC---TGttaAT---GT

hg38_Human/chrX                     -TCAT--AATTGTATTTGTCCACGATCTTGTGCACTAA-----------------------CC-CTTCCACTCC---CTT-T---GTA---------TTCCAGCAGGGG---ACCCTTAC-------T-ACTCAAGACC-TCTG--TAC---T-AGGAC-AGTTTATGTGCAC-AATCCT
nomLeu3_Gibbon/chrX                 ------------CATTTGTCCCTCTTCCTGTGCACTAA-----------------------AG-ACCCCACTCA---CTT-Ccc-TAG---------TGTCAGCAGTGG---ATGACCTC-------T-ACTCAAGA-----------C---C-AGGAT-AGTTAATGTGAAT-CATGGC
ponAbe2_Orangutan/chrX              -TCAT--AATTGTATTTGTCCACGATCTTGTGCACTAA-----------------------CC-CTTCCACTCC---CTT-T---GTA---------TTCCAGTAGGGG---ACCCTTAC-------T-ACTCAAGACC-TCTG--TAC---T-AGGAC-AGTTTATGTGCAC-AATCCT
chlSab2_Green_monkey/chrX           -TCAT--AATTGTGTTTGTCCACGATCTTGTGCACTAA-----------------------CC-CTGCCACTCC---CTT-T---GTA---------TTCCAGCAGGGG---ATCCTTAC-------T-ACTTAAGACC-TCTG--TAC---T-AGGAC-AGTTTATGTGCAC-AATCCT
macFas5_Crab-eating_macaque/chrX    -TCAT--AATTGTGTTTGTCCACGATCTTGTGCACTAA-----------------------CC-CTGCCACTCC---CTT-T---GTA---------TTCCAGCAGGGG---ACCCTTAC-------T-ACTTAAGACC-TCTG--TAC---T-AG-AC-AGTTTATGTGCAC-AATCCT
rheMac3_Rhesus/chrX                 -TCAT--AATTGTGTTTGTCCACGATCTTGTGCACTAA-----------------------CC-CTGCCACTCC---CTT-T---GTA---------TTCCAGCAGGGG---ACCCTTAC-------T-ACTTAAGACC-TCTG--TAC---T-AGGAC-AGTTTATGTGCAC-AATCCT
papAnu2_Baboon/chrX                 -TCAT--AATTGTGTTTGTCCACGATCTTGTGCACTAA-----------------------CC-CTGCCACTCC---CTT-T---GTA---------TTCCAGCAGGGG---ACCCTTAC-------T-ACTTAAGACC-TCTG--TAC---T-AGGAC-AGTTTATGTGCAC-AATCCT
calJac3_Marmoset/chrX               -TCAT--AATTGTATCTGTCCACGATCCTGTGCGCTAA-----------------------CC-CTTCCACTCC---CTT-T---GTA---------TTCCAGCAGGGG---ACCCTTAG-------T-ACACAAGACC-TCTA--TAC---G-AGGAC-CATTTATATGCAC-AATCCT
susScr3_Pig/chrX                    -GCAT--AATTGCATTTGTTCATG-TCCTGTGAACTAG-----------------------TAaCATCCACCTG---CTT-T---GTA---------TTCCAGCAGGGG---ACCCTTTT-------TaACTTAAGAGC-GCTG--CAC---T-GGGAC-ACTCTACCTGTGC-AAACCT
camFer1_Bactrian_camel/KB018594     -CTAT--AATTGCATTTGTCCATG-TCCTGTGAACTAG-----------------------TCaCCTCAACCCT---GTT-T---GTA---------TAACAGCAGGGG---ACCCTTAC-------T-ACTTAAGAAC-TATG--CAC---T-AGGAT-ACCTTATGTGCAC-AAACCT
canFam3_Dog/chrX                    -TTTTcaAATTGCATTGGCACACGGTC-TGTGAACTAG-----------------------CCaCACCCACTCC---CTT-T---GTA---------ATTTAGCAGGGG---ACCTTTAC-------T-ACTCAGGAGC-TATA--CACt--T-AGGAC-AGTGTATGTATAC-ACTGTT
ailMel1_Panda/GL194824.1            -TCAT--AATTGCATTGGCACGTG-TTCTGTGAACTAG-----------------------ACaCACCCACTCC---CTT-T---GTA---------TTCTAGCAGGGG---ATCTTTAC-------T-ACTCAAGAAC-TATA--CACt--T-AGGAC-ACTTTATGTGTAC-AATATT
vicPac2_Alpaca/KB632711             -CTAT--AATTGCATTTGTCCATG-TCCTGTGAACTAG-----------------------TCaCCTCAACCCT---GTT-T---GTA---------TAACAGCAGGGG---ACCCTTAC-------T-ACTTAAGAAC-TATG--CAC---T-AGGAT-ACCTTATGTGCAC-AAACCT
odoRosDiv1_Pacific_walrus/KB229612  -TCAT--AATTGCATTGGCACGT-ATTCTGTGAACTAG-----------------------CCaCATGCACTCC---CTT-T---GTA---------TTGTAGCAGGGG---ACCTTTA-----------CTAAAGAAC-TATA--TACactT-AGGAT-ACTTTGTGTGTAC-AATATT
saiBol1_Squirrel_monkey/JH378192    -TCAT--AATTGTGTCTGTCCACTACCATGTGCACTAA-----------------------CC-CTTCCACTCC---TTT-T---GTA---------TTCCAGCAGGGG---ATCCTTAG-------T-ATACAAAA---CCTG--TAC---G-AGGGC-AGTTTATGTGCAC-AATCCT
orcOrc1_Killer_whale/KB317041       -TCAT--AGTTGCATTTGTCAATG-TCCTGTGAATTAG-----------------------TCaCACCCACCCA---CTT-T---GTA---------TTCTGGCAGAGG---ACCCTTAC-------T-ACTTAAGAAC-TCTG--CAC---T-AGGAC-ATTTTATGTGCAC-AAACCT
lepWed1_Weddell_seal/KB715187       -TCAT--AATTGCATTGGCATGT-ATTCTGTGAACTAG-----------------------CCaCACGCACTCC---CTT-T---GTA---------TTCTAGCAGGGG---ACCTTTA-----------CTAAAGAAC-TATA--CACt--T-AGGAT-ACTTTGTGTGTAC-AATATT
felCat8_Cat/chrX                    -TCAT--AATTGCATTGGCACATG-TTCTGTGAACTAG-----------------------CCaCACCCACTCC---CTT-T---GTA---------TTCTAGCAGAGG---ACCCTTAC-------T-ACTCAAGAAC-AATA--CAC---T-AGGAT-ATTTTATGTGTAC-AATATT
cerSim1_White_rhinoceros/JH767841   -CCAT--AATTGCATTTGTCCCTG-TCCTGTGAAGTAG-----------------------CCaCACCCACTCC---CTT-T---GTA---------TTCCAGCCAGGG---ACCTTTAC-------T-ACTCAAGAAC-TCTG--TAC---T-AGGAC-AGTTTACATGCAC-AATCCT
oryCun2_Rabbit/chrX                 -ACGT--AATTGCATTTGTCTATGATCTTGTGCATTGG-----------------------CC---TCATCCAC---TCC-C---TTC---------ATTCTG--GGAG---ACCTTTCC-------T-ACTCAAGA---TCTG--CAC---T-AGGAC-AGTTGATATGCGC-AATTTT
musFur1_Ferret/GL897241             -TCAT--AATTGCATTGGCACATG-TTCTGTGAACTAG-----------------------CCaCACCCAATCC---CTT-T---GTA---------TTCTAA--CGGG---ACCTTTA-----------CTAAAGAAC-TATA--CACa--T-AGGAC-AC--TATGTGTAC-AATATT
tupChi1_Chinese_tree_shrew/KB365963 ---AT--CATTTCATTTGTCCAGGACCTTGTGCCCTAG-----------------------TCcCATCTACCCCa--CTT-T---GTA---------TTCTAGTATGGT---ACCCTTAC-------T-ACTGAAGACC-TCTG--CAC---C-AGG---AGTTTGTGTGCAT-GATCCT
chiLan1_Chinchilla/JH722051         -GCAT--AACTGCATTTGACCCTCTTCCTGTGCTCTGA-----------------------AG-GTGTTGGTCTtttCTC-T---GGT---------ACTCAGCATTAG---ATGATCTC-------T-ATTCAGGACT-TCTA--CAT---T-AGGAT-AGTTAACGTGAAT-CATATT
mm10_Mouse/chrX                     -AGAT--ACATTTATTTGCTCATGATATTGTATACTAG-----------------------TC---TCACATGC---TTT-C---TTA---------TTTCAG---------------------------CCAAAAACC-TCTG--CAC---T-GGAAC-ATTTTATGTGGAT-AATCCT
rn6_Rat/chrX                        -A-AT--ACATTCATTTGTTCATGATATTGTATACTAG-----------------------TC---CCATAGGCt--CTC-C---TTA---------TTTCGG---------------------------TTAAAAACCtTCTG--CCC---TgGGGAC-AG---ATGGATAT-ATTTAT
cavPor3_Guinea_pig/scaffold_26      -ATAT--AATTGCATTTGTTCTTG-TATTGTTCACTAG-----------------------AA-AATGACCCCA---CCT-A---TTTtcttagtgtTTTCAGCAGAAA---GTGCCCAC-------T-ACTCAAGAGT-CTTG--CAC---T-TGAAA-AATTCA--TGTAC-AGACAC
micOch1_Prairie_vole/chrUn_JH996487 -ACAT--AAATTCATTTGTCCATGATACTGTATACTAG----------------------------TCCCATCA---GCT-C---CCC---------TTTCAG---------------------------CTGAAAA-C-TTTG--CAT---G-GGAAC-A-TTGATATAGAC-GATCCT
criGri1_Chinese_hamster/KE381632    -AAAT--CAATTCATTTGTCCATAATACTTTATACTAG-----------------------TC---CCATCAGC---TTCcC---TTA---------TTTCAG---------------------------CTGAAAA----CGG--CAC---T-GGGAC-AGTTTATGTGTAT-AATCCT
conCri1_Star-nosed_mole/JH655896    -CCA---AAATGCATTTACCCTTG-TCCGTTTAACTAG-----------------------CCcCATCTACTTA---CCT-T---GTA---------TTT-AACCAGGG---ACCTTAC-----------CTTTAGAAG-TCTG--CGC---T-GGGGC-GGTTTATGTGCAC-AATCCG
echTel2_Tenrec/JH980401             -A-----------TTTTGCCCCAG-TTCTGTGCACTAC-----------------------TTgAGGGCCCTGC---CTA-C---TTCcttaatat-TTTCAATGGATG---GTTCTTCC-------T-ATTCAAGATC-CTGT--CAC---G-TGAAA-AGTTCATGTG------TCGT
hetGla2_Naked_mole-rat/JH602149     -ATAC--AATTGCATTTGCTTCTG-TTTTGTGAATTAG-----------------------AA-AAGGATCCCA---CCT-A---TTTtcttagtatTTTCTGCAGAAA---ATGCCCAC-------C-ACTCAAAACT-CTTT--GAC---T-TGGAA-ACTTCATGTACAC-AAATAA
chrAsi1_Cape_golden_mole/JH823495   -ATAT--AGTTATTCTTGAACCTG-TTCTGTACAGGAG-----------------------AG---GGCCCTAC---CTA-A---TTCcttagcag-TTTCAGCTGGTA---GTTCCCAC-------T-ATTTAAGACC-CTTT--TAT---C-TGAAA-AGTTCA-------------G

hg38_Human/chrX                     AATTGATTAG--------------------AACTGAGTCTTTT---ATATCAAGGTCCCTG--CAT---CATCTT--TGCTTTACAT-CAAGA-G---GGTGC-T-G---GTTACCT-A-----ATGCCCCTATGTCTAATGCTT-------CAGTTT-ATACTTCCTAGGT--------
nomLeu3_Gibbon/chrX                 AATTGATCAC--------------------AACAATGTCTTTC---AGATCAGATCCATTG--TAT---CCTCCT--TGTTTTACAG-CAAG--G---GATAT-T-A---ATTACCT-A-------------ATGTCTAATGCTT-------CAGTTT-ATACTTCCTGGGT--------
ponAbe2_Orangutan/chrX              AATTGATTAG--------------------AACTGAGTCTTTT---ATATTAAGGTCCCTG--CAT---CAGCTT--TGCTTTACAT-CAAGA-G---GGTGC-T-G---GTTACCT-A-----ATGCCCCTATGTCTAATGCTT-------CAGTTT-ATACTTCCTAGGT--------
chlSab2_Green_monkey/chrX           ACGTGATTAG--------------------AACTGAGTCTTTT---ATATCATGGTCCCTG--CAT---CATCTT--TGCTTTACAT-CAAGA-G---GGTGC-T-G---GTTACCT-A-----ATGCCCCTATGTCTAATGCTT-------CAGTTT-ATACTTCCTAGGT--------
macFas5_Crab-eating_macaque/chrX    AAGTGATTAG--------------------AACTGAGTCTTTT---ATATCATGGTCCCTG--CAT---CATCTT--TGCTTTACAT-CAGGA-G---GGTGC-T-G---GTTACCT-A-----ATGCCCCTATGTCTAATGCTT-------CAGTTT-ATACTTCCTAGGT--------
rheMac3_Rhesus/chrX                 AAGTGATTAG--------------------AACTGAGTCTTTT---ATATCATGGTCCCTG--CAT---CATCTT--TGCTTTACAT-CAGGT-G---GGTGC-T-G---GTTACCT-A-----ATGCCCCTATGTCTAATGCTT-------CAGTTT-ATACTTCCTAGGT--------
papAnu2_Baboon/chrX                 AAGTGATTAG--------------------AACTGAGTCTTTT---ATATCATGGTCCCTG--CAT---CATCTT--TGCTTTACAT-CAAGA-G---GGTGC-T-G---GTTACCT-A-----ATGCCCCTATGTCTAATGCTT-------CAGTTT-ATACTTCCTAGGT--------
calJac3_Marmoset/chrX               AATTGATTAG--------------------AAGTGAGTCCTTT---ATATCAAGGCCCCTG--TAC---GATCTT--TGCTTTACAT-CAAGA-G---GGTCC-T-G---ATTACCT-A-----ATGCCCCTATGTCTAATGCTT-------CAGGTT-ATACTACCTAGGT--------
susScr3_Pig/chrX                    AATTGATTAG--------------------ACCTGAGCCTTTT---GTATTAGGAACCCTG--CAT---TAT-------CTTTACAC-CTAAA-A---GGTGC-T-A---ATTGCCT-A-----AGGCCATTATATCTAATGCTT-------CAAGTT-ATTGCTGCTTCATtttttgtt
camFer1_Bactrian_camel/KB018594     AATTGATTAG--------------------ACATGAGGCTTTT---GTATCAGGAACTCTG--CAT---CAT-------CTTTACAT-CTGAA-A---GGTGC-T-A---ATCACCT-A-----ATGCCATTATATCTAATGCTT-------CAGGTG-AACGCTTCTTAGT--------
canFam3_Dog/chrX                    AATTGATTAG---------------------ACTGTGTTTTTT---GTATCAGGAACCCTG--CAC---TATCTT--TACAT----C-TTAAA-A---GGTGT-T-A---ATTACCT-A-----AGGCTCTTATATGTAATGCTT-------TAGGTTaATGCTTCCAA--T--------
ailMel1_Panda/GL194824.1            AATTGATTAG---------------------ACTGAGCCTTTT---GTATTAGGAACTCTG--CAC---CATCTT--TACATCACCT-TTAAA-A---GGTG-------------GT-A-----AGGCTCTTATATCTAATTCTT-------CAGGTTaATGCTTCCTAGTT--------
vicPac2_Alpaca/KB632711             AATTGATCAG--------------------ACATGAGGCTTTT---GTATCAGGAACTCTG--CAT---CAT-------CTTTACAT-CTGAA-A---GGTGC-T-A---ATCACCT-A-----ATGCCATTATATCTAATGCTT-------CAGGTG-AACGCTTCTTAGT--------
odoRosDiv1_Pacific_walrus/KB229612  AATTGATTAG---------------------ACTGAGCCTTTT---GTATTAGGAACCGTG--CAC---CAT-------CTTTACAT-CTAAA-A---GGTGC-T-A---ATTACCT-A-----AGGCTCTTATATCTAATGCTT-------CAGGTTaATGCTTCCTAGTT--------
saiBol1_Squirrel_monkey/JH378192    AATTGATTAG--------------------AAGTGAGTCTTTT---ATATCAAGGTCCCTG--TAC---CATCTT--TGCTTTATAT-CAAGA-G---GGACC-T-G---ATTACCT-A-----ATGCCCCTATGTCTAATGCTT-------CAGGTT-ATACTTCCTAGG---------
orcOrc1_Killer_whale/KB317041       AATTGATTAC--------------------GCCTGAGCCTTTT---GTATCAGGAACCCTG--CAC---CAT-------CTTTACTT-CTGAA-A---GGTGC-T-A---ATTATCT-A-----AGGCCATTATATCTAATGCTT-------CAGGTT-AATGCTTCTTAATggcttttg
lepWed1_Weddell_seal/KB715187       AATTGATTAG---------------------ACTGAGCCTTTT---GTATTAGGAACTCTG--CAC---CAT-------CTTTACAT-CTAAA-A---GGTGC-T-A---ATTACCT-A-----AGGCTCTTATATCTAATACTT-------CAGGTTaATGCGTCCTAGTTtttgtttg
felCat8_Cat/chrX                    AATTGGCTAG---------------------ACTGAGCCTTTT---GTATCAGGAACCTTG--CAC---CAT-------CTCTATAT-CTAAA-A---AGTGC-G-A---ATTATCT-A-----AGGCTCTTATACCTGGTGCTTtccacacCATACC-ATACAAAGTGCTT--------
cerSim1_White_rhinoceros/JH767841   AATTGGTTAA--------------------AACTGAACCTTTG---GTATGAAGAACCCTG--CAC---CATCTT--TACTTTACAT-CTGAA-A---GGTGC-T-A---ATTACCT-A-----AGGCCCTTATATCTAATGTTT-------CAGGTT-AATGCTTCCTAGT--------
oryCun2_Rabbit/chrX                 AATTTATTAG--------------------AATTGAGTCTTTTtaaAAGTCAAAATCCCTGc-CAC---TTTCTT--TGCTTTACAT-CAAGA-G---GGTGCtT-G---ATTACCT-G-----AGGCCCCTATGTCTAATGCTT-------CAGGTT-TTACTTCCTGGTGgttttttt
musFur1_Ferret/GL897241             AATTGATTAG---------------------ACTGAGCCTTTT---GTATTAGGAACTCTG--CAC---CAT-------CTTTACAT-CTAAA-A---GGTGC-T-A---ATTATTG-A-----AGGCTCTTAGATCTAATGTTT-------C----------CTAGTTTTT--------
tupChi1_Chinese_tree_shrew/KB365963 GA----TTTG--------------------AACTGAGTCTTTT---ATATTGGGATCCCTG--TAC---CATCTT--TGCTCTACAT-CAAGA-G---GGTGC-T-G---ATTACCT-A-----AGACCCTT------------------------------------------------
chiLan1_Chinchilla/JH722051         AATTG-GCCG--------------------AACTATGTCTTTC---TAATCAAG----CTT--TCC---TTGCTC--TACTTTACAG-CAAG--G---GGTGT-T-A---ATCAGCT-A-----AGGCCCCT------------------------------------------------
mm10_Mouse/chrX                     GAC---TAGG--------------------AATTGAGTCTTT-----TCTCAAGGTCCTAA--TAC---TACCCT--TGCTTTATGT-AAAGA-G---GGTGC-T-G---ATTACTT-A-----ATGCCTCTAGGTCTAATGTGT-------CAAGTT-ATACCTCCTAAGTaaatacct
rn6_Rat/chrX                        GGATGAT------------------------CCTGAATCTTT-----TTTCAAGGTCCTAA--TAC---TACCTC--TGCTTTATGT-CAAGA-Gt--GTTGC-T-G---ATTACCT-G-----AAGCCTCTGGGTCT---GTGT-------CAGGTT-ATACTTCCTAGTT--------
cavPor3_Guinea_pig/scaffold_26      ATT---TTCT--------------------AAGCATGTATTA-----TATCAAAACTCTTG--TA------CCTT--TGCTTTAAAG-CA-GA-G---AGAGA-T-G---CTTTCTT-C-----TAGTATCTGTGTCTAATACTT-------CAGGTT-GTATATTATAGCC--------
micOch1_Prairie_vole/chrUn_JH996487 AAT---TAGA--------------------AACTGAACCATT-----TCTCAAGGTCCTTC--CTTgtaCAGCCT--TGCTTTACGT-TAAGA-G---GGTGC-T-G---ATTACCT-A-----AAGCCTCTGGGTCTAATGTGT-------CAGGTT-ATAATTCCTAGATattttgtt
criGri1_Chinese_hamster/KE381632    GAT---TAGG--------------------AACTGAACCCTT-----TCTCAAGGTCCTTG--TAT---AACCTTaaTGTATAACAT-TAATA-G---AGTGC-T-G---ATTACCT-A-----AAGCCTCT------------------------------------------------
conCri1_Star-nosed_mole/JH655896    ACCTGATTTG---------------------AATGGAATTTTT---GTATCTGGAACCCTA--AAG---TCTCT----------------------------------------------------------ATACCTAATGCTT-------CAGGTT-AATGCTTCCTAGC--------
echTel2_Tenrec/JH980401             ATT---TTCT--------------------ACAAATGTCTTG-----CACCAGAACCCCTGtaCAC---CCTCTT--TGCTTTAGAG-CAAGT-AcatGCTGC-T-G---TTCACCG-A-----ATCCCCCTAAGTCTA-----T-------CAACTA-TTACCCCTTGGGAtctcaaaa
hetGla2_Naked_mole-rat/JH602149     AATT--TTCT--------------------AAGCATGTCTTA-----TATCAGAACTCCTG--TAC---GCTCTT--TGCTTTAAAG-CAGAG-A---GATGC-T-----TTCACCT-A-----GTATCCTTATGTCTAATACCT-------CAGATT-ATATCTTATAACT--------
chrAsi1_Cape_golden_mole/JH823495   AGTT--TTCT--------------------ACAAGCATGTCTT---ACATTAGAATCCTTG--CAC---CCGCCT--TGC-TAAGAG-CAAAG-T---GCTGC-T-G---TTCACCC-A-----TCTATTTTATATTTAATGCTT-------CAGAAG-AAGCCTACTAGTT--------

hg38_Human/chrX                     -----------------------TTTTT---------TC------------ATTG-GGGTTTTTGTAACTCT----T-----------------------------------------------TTGG------TA-----TCCTACCGGTgctttggtagcctactg------------
nomLeu3_Gibbon/chrX                 -----------------------TTTTT---------TC------------ATTG-GGGTTTTTGTAACTCT----T-----------------------------------------------TTGT------TA-----TCCTACCAGTgctttggtagcctactg------------
ponAbe2_Orangutan/chrX              -----------------------TTTTTt--------TC------------ATTG-GGGTTTTTGTAACTCT----T-----------------------------------------------TTGG------TA-----TCCTACCAGTgctttggtagcctactg------------
chlSab2_Green_monkey/chrX           -----------------------TTTTT---------TC------------GTTG-GGGTTTTTGTAACTCT----T-----------------------------------------------TTGG------TA-----TCCTACCGGTgctttggtagcctactg------------
macFas5_Crab-eating_macaque/chrX    -----------------------GTTTT---------TC------------GTTG-GGGTTTTTGTAACTCT----T-----------------------------------------------TTGG------TA-----TCCTACCGGTgctttggtagcctactg------------
rheMac3_Rhesus/chrX                 -----------------------GTTTT---------TC------------GTTG-GGGTTTTTGTAACTCT----T-----------------------------------------------TTGG------TA-----TCCTACCGGTgctttggtagcctactg------------
papAnu2_Baboon/chrX                 -----------------------TTTTC---------TC------------GTTG-GGGTTTTTGTAACTCT----T-----------------------------------------------TTGG------TA-----TCCTACCGATgctttggtagcctactg------------
calJac3_Marmoset/chrX               -----------------------TTGT--------------------------TG-GGGTTTTTGTAACACT----T-----------------------------------------------TTGG------TA-----TCCTACTGGTccttttggtagcctactg-----------
susScr3_Pig/chrX                    ttgttttgtttt-----------TATTG---------TA------------GTTG-ATGTTTTCTCAACACT----T-----------------------------------------------TTGG------TA-----TCTTACTG-------------------------------
camFer1_Bactrian_camel/KB018594     -----------------------TTTTT---------TCttgtt-------GTTG-AGGTTTTCTCAACAGT----T-----------------------------------------------TTGG------TA-----TGTTACTG-------------------------------
canFam3_Dog/chrX                    -----------------------TTCTT---------TT------------GTTG-AAGATTTCTCAGCAGT----T-----------------------------------------------CTAG------TG-----TCCTCCTG-------------------------------
ailMel1_Panda/GL194824.1            -----------------------TTTTG---------TT------------GTTG-AGGATTTCTCAGCAGT----T-----------------------------------------------TTGT------TA-----TCCTCCTG-------------------------------
vicPac2_Alpaca/KB632711             -----------------------TTTTT---------TCttgtt-------GTTG-AGGTTTTCTCAACAGT----T-----------------------------------------------TTGG------TA-----TGTTACTG-------------------------------
odoRosDiv1_Pacific_walrus/KB229612  -----------------------TTTTTgtttgtttgTT------------TTTG-AGGGTTTCTCAGCAGT----T-----------------------------------------------CTGG------TA-----TCCTCCTG-------------------------------
saiBol1_Squirrel_monkey/JH378192    -----------------------TTTTT---------TT------------GTTG-GGGTTTTTGTAACACT----T-----------------------------------------------TTGG------TA-----TTCTACTGGTgcttttggtagcctactg-----------
orcOrc1_Killer_whale/KB317041       ttttgttttgttttgttt-----GATTG---------TT------------GTTG-AGGTTTCCTCAGCAGT----T-----------------------------------------------TT-G------TA-----TCTTACTG-------------------------------
lepWed1_Weddell_seal/KB715187       ttt--------------------GTTTG---------TT------------TTTG-AAGGTTTCTCAGCAGT----T-----------------------------------------------CTGG------TA-----ACCTCCTG-------------------------------
felCat8_Cat/chrX                    -----------------------TGTTT---------TT------------ATTGtTGGATTTCTCAACAGT----T-----------------------------------------------TTGG------TG-----TCTTCCTG-------------------------------
cerSim1_White_rhinoceros/JH767841   -----------------------GTTTT---------TT------------GTTG-AGGTTTTCTCAACAGT----T-----------------------------------------------TT-G------TA-----TCCTCCTG-------------------------------
oryCun2_Rabbit/chrX                 gtttttggttttggtt-------TTTTT---------TG------------GTTG-GGGTTTGGTATCCTAC----Tggtgct-----------------------------------------TTGG------TA-----GACTGCTG-------------------------------
musFur1_Ferret/GL897241             -----------------------TGTTG---------TT------------GCTG-AGGATTTCTCAGCAGT----------------------------------------------------CCGG------TA-----CACTCCTG-------------------------------
tupChi1_Chinese_tree_shrew/KB365963 ----------------------------------------------------------------------------T-----------------------------------------------CTAG------TA-----GTCTTCTG-------------------------------
chiLan1_Chinchilla/JH722051         ------------------------------------------------------------------------------------------------------------------------------------------------------------------------------------
mm10_Mouse/chrX                     ca---------------------TTATT---------TT------------CATG-TGGAATTTTCAACAAT----T-----------------------------------------------TTTG------TA-----GTCTAATGAT-----------------------------
rn6_Rat/chrX                        -----------------------TATAC---------CC------------CCAT-TGGATTTCTCAACAAT----T-----------------------------------------------TTTG------TA-----GTCTAATGAG-----------------------------
cavPor3_Guinea_pig/scaffold_26      -----------------------TTCCA---------TCtcca--------GTTA-GGATTTTTTAAACAGT----T-----------------------------------------------TTGG------TA-----GTTTACTG-------------------------------
micOch1_Prairie_vole/chrUn_JH996487 gttttct----------------TTTAT---------CA------------TCTG-GGTTTTTCTCACCAGT----T-----------------------------------------------CTTA------TA-----GTCTAATAAA-----------------------------
criGri1_Chinese_hamster/KE381632    ------------------------------------------------------------------------------------------------------------------------------------------------------------------------------------
conCri1_Star-nosed_mole/JH655896    -----------------------TTTTT---------AT------------CTTG-AGTTTTTCTCAGTAAT----T-----------------------------------------------TTGG------TA-----TCTTACTGAA-----------------------------
echTel2_Tenrec/JH980401             aaacagtaaccttctgagcaaacTTATT---------TG------------CCTT-GAGTTTCTCTGGCCCA----G-----------------------------------------------CAGG------TT-----ATCTTGTAAAtcactcttatttgactg------------
hetGla2_Naked_mole-rat/JH602149     -----------------------CCCTA---------CCccca--------ATTA-GGATTTTTTAAACAGT----T-----------------------------------------------TTGG------TA-----GTTTACTG-------------------------------
chrAsi1_Cape_golden_mole/JH823495   -----------------------TTGTTa--------TT------------ATTG-TTGAGATTGCCACAGT----T-----------------------------------------------TTTG-------A-----TCTTACTGATgctgtaatatcttacta------------

hg38_Human/chrX                     ------------------------------------------------AACCCTGT-----C-T----------TTCTTCTTAAGGACATTC--TGAGCATG----TGAGACCTG-AGG-ACTGCAAACAGCT-ATAAGAG-GCT----CCA----A-ATTAATCATATCT-TTCCCTTT
nomLeu3_Gibbon/chrX                 ------------------------------------------------AACCCTGT-----C-T----------TTCTTCTTAAGGACATTC--TGAGCATG----TGAGACCTG-AGG-ACTGCAAACAGCT-GTAAGAG-GCT----CCA----A-ATTCAGCATATCT-TTC-----
ponAbe2_Orangutan/chrX              ------------------------------------------------AACCCTGT-----C-T----------TTCTTCTTAAGGACATTC--TGAGCATG----TGAGACCTG-AGG-ACTGCAAACAGCT-GTCAGAG-GCT----CCA----A-ATTCAGCATATCT-TTCCTTTT
chlSab2_Green_monkey/chrX           ------------------------------------------------AACCCTGT-----C-T----------TTCTTCTCAAGGACATTC--CGAGCATG----TGAGACCCG-AGG-ACTGCAAACAGCT-GCAAGAG-GCT----TCA----A-ATTCAGCATATCA-TTCCTTTT
macFas5_Crab-eating_macaque/chrX    ------------------------------------------------AACCCTGT-----C-T----------GTCTTCTCAAGGACATTC--TGAGCATG----TGAGACCCG-AGG-ACTGCAAACAGCT-GCAAGAG-GCT----TCA----A-ATTCAGCATATCG-TTCCTTTT
rheMac3_Rhesus/chrX                 ------------------------------------------------AACCCTGT-----C-T----------GTCTTCTCAAGGACATTC--TGAGCATG----TGAGACCCG-AGG-ACTGCAAACAGCT-GCAAGAG-GCT----TCA----A-ATTCAGCATATCG-TTCCTTTT
papAnu2_Baboon/chrX                 ------------------------------------------------AACCCTGT-----C-T----------TTCTTCTCAAGGACATTC--TGAGCATG----TGAGACCCG-AGG-ACTGCAAACAGCT-GCAAGAG-GCT----TCA----A-ATTCAGCATATCG-TTCCTTTT
calJac3_Marmoset/chrX               ------------------------------------------------AGCCCTGT-----C-T----------TTCTTCTCAAGGGCATTC--TGAGTATG----TGAGACCTG-AAG-ACTGCAAACAGCT-TTAAGAG-GCT----CCA----A-ATTCAGCAGATCC-TTCCCTTT
susScr3_Pig/chrX                    ------------------------------------------------AACCCTGT-----C-T----------TTATTCTCAAGGATATTC--CAAGCAAG----TGAGCCCTG-A-G-ACTGCAAGCAGCT-CTAAGAA-GTT----CCG----C-ATTGATCAGGTCT-TCCCTTTT
camFer1_Bactrian_camel/KB018594     ------------------------------------------------AGCCCTGT-----C-T----------TTCTTCTCAAGGACATTC--CAAGCATG----TGAGACCTG-AGG-ACTGCAAGCAGCT-CTAAGAA-GCT----CCA----CtTTTCAGCAGGTCT-TTCCTTTT
canFam3_Dog/chrX                    ------------------------------------------------AGC----T-----T-T----------ATCTTCTCAAGGAAATTC--CGAGCATG----TGAAACCTG-AGG-ATTCCAAGTAGCT-GTAGCAG--TT----TCA----C-ATTCAGCAGATCT-TTCTTTTT
ailMel1_Panda/GL194824.1            ------------------------------------------------AGCCCTGT-----C-T----------TTCTTCTCAAGGACATTC--AGAGTATG----TGAAACCTG-AGG-ACTGCAAGTAGCT-GTAAGCA-GCT----TCA----T-ATTCAGCATATCT-TTCTTTTT
vicPac2_Alpaca/KB632711             ------------------------------------------------AGCCCTGT-----C-T----------TTCTTCTCAAGGACATTC--CAAGCATG----TGAGACCTG-AGG-ACTGCAAGCAGCT-CTAAGAA-GCT----CCA----CtTTTCAGCAGGTCT-TTCCTTTT
odoRosDiv1_Pacific_walrus/KB229612  ------------------------------------------------AGCCCTGT-----C-T----------TTCTTCTCAAGGACATTC--AGAGCATG----TGAAGCCTG-AGG-ACTGCAAGTAGGT-GTAAGCA-GCT----TCA----C-ATTCAGCAGATCT-TTCTTTTT
saiBol1_Squirrel_monkey/JH378192    ------------------------------------------------AGCCCTGT-----C-T----------TTCTTCTCAAGGACATTC--TGAGTATG----TGAGACCTG-AAG-ACTGCAAACATCT-TTAAGAG-GCT----CCA----A-ATTCAGCAGATCT-TTCCCTTT
orcOrc1_Killer_whale/KB317041       ------------------------------------------------AGCCCTGT-----C-T----------TTCTTCTCAAGGACATTC--TGAGCATG----TGAGACCTG-AGGaACTGCAAGCAGCT-TTAAGAA-GCT----CTA----C-ATTCAACAAGTCT-TTCCTTTT
lepWed1_Weddell_seal/KB715187       ------------------------------------------------AGCCCTGT-----C-T----------TTCTTCTCAAGGACATTC--AGAGCATG----TGAAACCTG-AGG-ACTGCAAGTAGGT-GTAAGCA-GCT----TCA----C-ATTCAGCAGATCT-TTCTTTTT
felCat8_Cat/chrX                    ------------------------------------------------AGTCCTGT-----C-T----------TTCTTCTCAAGGACGTTC--TGAGCATG----TGAAACCTG-AGG-ACTGCAAGTAGCT-CTAAGCA-GCT----TCA----C-ATTCAGCAGATCT-TTCCTTTT
cerSim1_White_rhinoceros/JH767841   ------------------------------------------------AGCCCTGT-----C-T----------TTCTTCTTAAGGACATT---TGAGCACG----TGAGACCTG-AGG-ACTGCAGGCAGCT-CTAAGAA-GCT----CTA----C-ATTGATCAGATCT-TTCCTTTT
oryCun2_Rabbit/chrX                 ------------------------------------------------AGGTCCAT-----C-T----------TTCTTCTCAGGGTCATTCc-CAACTATG----TGAGACCTG-AGG-ACTGAGAGCAGCT-GCAAGAG-ACC----TCA----A-GTTCAGCAGATCT-TTACTTTT
musFur1_Ferret/GL897241             ------------------------------------------------AGACCCAT-----C-T----------TTCTTCTCAAGGACATTC--AGAGCA-------------TG-AAG-ACTACAAGTAGCT-GTAAGCA-GCT----TCA----C-ATACAGCAGATTT-TTCTTTTT
tupChi1_Chinese_tree_shrew/KB365963 ------------------------------------------------AACCCTGT-----C-T----------TTCTTCTTAAGGATATTCtgAGAGCTTG----TGAGGCCTG-AAG-ACTGCAATAAGTT-GTAAGAG-GCT----CCA----A-ATTCAACAGATCT-TTCTTTTT
chiLan1_Chinchilla/JH722051         -----------------------------------------------------TAT-----C-T----------TTTTTGTGAAGGACATTC--TGAGTATG----TGAAACTTG-AGG-ACTGCATACAGCT-AGG-GAG-TCT----CCA----A-ATTCAGCAG--TT-TTCCTTTT
mm10_Mouse/chrX                     ------------------------------------------------AGCCTTGT-----A-T----------TTCTTCACAGGGACAAACaaTCCCTATG----TGAGACTCA-AGG-ACTGCCAGCAGCC-TATACAG--------CTA----C-ATTA-------CA-TCTCAGCA
rn6_Rat/chrX                        ------------------------------------------------AGCCTTGC-----C-T----------TTCTTCACAGGAACAATC--CTGATGTGacacTCAGACAGA-CAG-ACTGCCAGCGGCT-GATACAG-GCT----ACAttccA-TTCCAGCAGCTCT-TCCCTTC-
cavPor3_Guinea_pig/scaffold_26      ------------------------------------------------AACTTTATtat--C-T----------TTTTTGTCAAGGACATTC--TAAGCATG----TGAAACCTG-AGG-ACTATGGACAGCT-AGGCAAG-ACT----CCA----A-ATTC---AGATTT-TTCCTTTT
micOch1_Prairie_vole/chrUn_JH996487 ------------------------------------------------AGCCTTGT-----C-T----------TTCTTCACAAAGATAATT--GCGGCAGA----CG----TCA-AGG-ACTGCCAGCAGCT-GATACGG-GCTtcatTCA----A-ATCCAGCAGCGCT-CTCCTTTC
criGri1_Chinese_hamster/KE381632    -------------------------------------------------------T-----C-T----------TTCTTCACAGGGACCATC--CCAGCA------TGGGACTCA-AGG-ACTGATGGCAGCT-GACACAG-GCTtcatTCA----A-ATTCAGCACATTTtTTCCTTTT
conCri1_Star-nosed_mole/JH655896    ----------------------------------------------------CTGT-----C-T----------TTCTTCTCAAGGACATTC--TCAA--------------GTG-AGG-ACTGCAAACAGCT-CTATGAAtGTC----CCA----C-ATTTAGCAGATCT-TTCATTTT
echTel2_Tenrec/JH980401             ------------------------------------------------AGTCCTGT-----T-T----------TCCTTCTTAAGGATGCTC--CGAGCACG----TGCGACGT----G-ACTGCAAACTGCT-CTGAAAG--CT----GCG----A-ATCCAGAACATC-----CTTCT
hetGla2_Naked_mole-rat/JH602149     ------------------------------------------------AACTTTAT-----C-T----------TTTTTCTCAAGGACATTC--TGGGCATG----TGAAACTT---GG-ACTGCACACAGCT-ATGGGAG-GCT----CCA----A-ATTCAGCAAATTT-TTCCTTTT
chrAsi1_Cape_golden_mole/JH823495   ------------------------------------------------AGCCCTGT-----T-T----------TCCTTCCCAAGATCATCC----AACATT----TGAGACCTG-AAG-ACTGCAAGCTGCT-CTAAGGA-GCT----CCA----C-ATCTAGCAGATCA-TTCCTTTT

hg38_Human/chrX                     GAGAATCTGGCCAAGC-TCCAGCTAATC--TACTTGGATG-------GGTTGCC-AGC-TATCTG-GAG----AAA-----------A------AGGTAG----TTTG-GGGAA-TTTATT---GTT-GTA-----GTGCT--TCTGTCTATGGTTGAACTCAACCACTAGTTGCCCATT
nomLeu3_Gibbon/chrX                 GAGAATCTGGCCAAGC-TCCAGCTAATC--TACTTGGATG-------GGTTGCC-AGC-TATCTG-GAG----AAA-----------A------AGGTAG----TTTG-GGGAA-TTTATT---GTT-GTA-----AGGCT--TCTGTCTATGGTTGAATTCAACCACTAGTTGCCCATT
ponAbe2_Orangutan/chrX              GAGAATCTGGCCAAGC-TCCAGCTAATC--TACTTGGATG-------GGTTGCC-AGC-TATCTG-GAG----AAA-----------A------AGGTAG----TTTG-GGGAA-TTTATT---GTT-GTA-----GGGCT--TCTGTCTATGATTGAATTCAACCACTAGTTGCCCATT
chlSab2_Green_monkey/chrX           GAGAATCTGGCCAAGC-TCCAGCAAATC--TACTTGGATG-------GGTTGCC-AGC-CACCTG-GAG----AAA-----------A------AGGTAG----TTCG-GGGAA-TTTATT---GTT-GTA-----GGGCT--TCTGTCTATGGTTGAACTCAACCACTAGTTGCCCATT
macFas5_Crab-eating_macaque/chrX    GAGAATCTGGCCAAGC-TCCAGCAAATC--TACTTGGATG-------GGTTGCC-AGC-CACCTG-GAG----AAA-----------A------AGGTAG----TTCG-GGGAA-TTTATT---GTT-GTA-----GGGCT--TCTGTCTATGGTTGAACTCAACCACTAGTTGCCCATT
rheMac3_Rhesus/chrX                 GAGAATCTGGCCAAGC-TCCAGCAAATC--TACTTGGATG-------GGTTGCC-AGC-CACCTG-GAG----AAA-----------A------AGGTAG----TTCG-GGGAA-TTTATT---GTT-GTA-----GGGCT--TCTGTCTATGGTTGAACTCAACCACTAGTTGCCCATT
papAnu2_Baboon/chrX                 GAGAATCTGGCCAAGC-TCCAGCAAATC--TACTTGGATG-------GGTTGCC-AGC-CACCTG-GAG----AAG-----------A------AGGTAG----TTCA-GGGAA-TTTATT---GTT-GTA-----GGGCT--TCTGTCTATGGTTGAACTCAACCACTAGTTGCCCATT
calJac3_Marmoset/chrX               GAGAATCTGGCCAAGC-TCCAGCTAATC--TACCTGGATG-------GGTTGCC-CAC-CACCTG-GAG----AAA-----------G------AGGTAC----TTTG-GGGAA-TTTATT---GTT-GTA-----GGGCT--TCTGTCTGTAGTTGAACTCAACCAGTAGTTGCCCATT
susScr3_Pig/chrX                    GAGAATCTGGATAAGC-TCCAACCAATC--TAAAAGGATG-------GTTTGCA-GAC-TGTCTG-GAG----AAA-----------A------AGGTAAtttaTTTG-GGGAG-CCCAGT---GTT-GTA-----TGAAT--TCTCTTTATAGTTTAATTTTACTACTGGCCACTCACT
camFer1_Bactrian_camel/KB018594     GAGAATCTGGATAAGC-TCCAAACAATCt-TAAGAGGATG-------GCTTGCA-CAC-TACCTG-GAG----AAA-----------Aa-----AGGTAG----TTTA-GGGAG-CTCGTT---GT----G-----TGAAT--TCTGTTTATAGTTTAATTTAATCACTAGTTGCTCATT
canFam3_Dog/chrX                    GAGAATTTGGATAAGCtTCCAAATAATTttTAAGATGATG-------GCTTTCA-GAC-CACCTG-GAA----AAA-----------Aa-----AGATAG----TTTG-GGAAG-CTCATC---ATT-GTG-----GGAAT--TCCGTCTCAAACACAGTTTAACTACTAGTTGCTAATT
ailMel1_Panda/GL194824.1            GAGAATATGGATAAGC-TCCAAATAATCttTAAAATGATG-------GCTTTCA-GGC-CACCTG-GAA----AAA-----------Aaaa---AGGTAG----TTTG-GGGAG-CTCATC---ATT-GTG-----GGAAT--TCTGTCTACGGTTTAATTTAACTACTAGTTGCTAATT
vicPac2_Alpaca/KB632711             GAGAATCTGGATAAGC-TCCAAACAATCt-TAAGAGGATG-------GCTTGCA-CAC-TACCTG-GAG----AAA-----------A------AGGTAG----TTTA-GGGAG-CTCATT---GTT-GTG-----TGAAT--TCTGTTTATAGTTTAATTTAATCACTAGTTGCTCATT
odoRosDiv1_Pacific_walrus/KB229612  GAGAATCTGGATAAGC-TCCAAATAATCttTAAAATGATG-------GCTATCA-AGC-CACCTG-GAA----AAA-----------Aaaa---AGGTAG----TTTG-G-GAG-CTCATC---ATT-GTG-----GGAAT--TCTGTCTATTGTTTAATTTAACTACTAGTTGCTAATT
saiBol1_Squirrel_monkey/JH378192    GAGAATCTGGG-AAGC-TCCAGCTAATC--TACCTGAATG-------GGTTGCT-GGC-CACCTG-GAG----AAA-----------A------AGGTAC----TTTG-GGGAA-TTTATG---GTT-GTA-----GGGCT--TCTGTCTATGGCTGAACTCAACCACTAGTTGCCCATT
orcOrc1_Killer_whale/KB317041       AAGAATCTGGATAAGC-TCCAACCAATC--TAAGAGGATG-------GCTTGCC-GGC-TCCCTG-GAG----AAA-----------A------AGGTAG----TGTA-AGGAG-CTTATT---ATT-GTG-----TGAAT--TCTGTCTATAGTTTAATTTAACCCCTAGTTACTCATT
lepWed1_Weddell_seal/KB715187       GAGAATCTGGATAAGC-TCCAAATATT---TAAAATGATG-------GCTATCA-AGC-CACCTG-GGGga--AAA-----------A------AGGTAG----TTTG-GGGAG-CTCATC---GTT-GTG-----GGAAT--TCTGTCTATTGTTTAATTTAACTACTAGTTGCTAATT
felCat8_Cat/chrX                    GAGAATCTGGATAAAC-TCCAAATAATC--TAAGATGATG-------GCTTGCA-GGC-CACCTG-GAA----AAA-----------AaaaaaaAGGTAG----TTTG-GGGAG-CTCATC---ATT-ATG-----GGAAT--TCTGTCTAAGGTTTAATTTAATGACTAATTGCTAATT
cerSim1_White_rhinoceros/JH767841   GAGAATCTGGATAAGC-TCCAACTAGTC--AAAGAGGATG-------GCTTGCA-GGC-CACCTG-GAG----AAA-----------A------AGGTAG----TTTG-GGGAG-CTCATG---CTT-GTG-----GGAAC--TCTGTCTAAAGTTTAATTTAACCACTAGTTGCTCATT
oryCun2_Rabbit/chrX                 GAGACTCCAGACCAGT-TCCAACTATTC--TAAGTGGATG-------GCTTGCA-AGT-TGCCTG-GAG----AAA-----------A------AGGTAG-----TTG-CCAAG-CTTACC---CTT-GTG-----GGACT--TTTGTCTATGATGCAATTCAACTATTGATGACCCATT
musFur1_Ferret/GL897241             GAGACTCTGGATAAGC-TCCAAATAATCttTAAAATGATG-------GCTATCA-TGC-CACCCGaGAG----AAA-----------A------AGATAA----TTTG-GAGAG-CTCATC---ATT-GTG-----GGAAT--TCTGTCTATGGTTTAATTTAACTACTAGTTGCTAATT
tupChi1_Chinese_tree_shrew/KB365963 GAGAATCTGGATAAGC-TCCAGCTAATC--TAACTGGATGgactgaaGGTTGCA-ATC-TAACTG-GAC----AAA-----------A------AGGTAG----TGTG-GGCAT-CTTATC---ATT-GTG-----GGACT--TTTGTCTATGGGTTAACACAGCTACCAATTGCACATC
chiLan1_Chinchilla/JH722051         GAGATT-TGGACAAGA-TTCAGCTAATC---------------------TTGCA-AGC-CACCTG-GAG----AAA-----------C------AGTTAG----TTTG-AAGAA-TTTATT---GTC-GTT-----AGATT--TTT----ATGATTCAGCTCAACCATTAGTTACCCACT
mm10_Mouse/chrX                     GAACTTCTCTTCAAGT-CCTCGCTACTC--TGAACAAAAA-------GCTTACA-GGC-CACATG-GAG----AAA-----------Aaa----AGGTAC----TTTG-GAGAA-TTTGCT---ATT-TGG-----GGGTT--TCTATCTATGATTTAACACAACTGCTGGTTACTACAT
rn6_Rat/chrX                        ------------AAGC-CCTAGCTAATC--TGAAGAAAAA-------GCTTACA-GGC-CACACA-GAGgggaAAA-----------A------AGGTAC----TTTG-AAGAA-TTCCCT---TTT-GGG-----GAGTT--TCTGTCTTCTATTTAACACAACTGCTGGTTACTACAT
cavPor3_Guinea_pig/scaffold_26      GAGAATTTGGACAAGA-TTCAGCTACTC---------------------TTGCA-GGC-CATCTG-GAG----AAA-----------C------AGGTAG----TTTG-AAGAC-CCTATT---GCTaTTA-----GATTT--CCTGTCTATGAGTTAGATCAATCACTGGTTATACTTT
micOch1_Prairie_vole/chrUn_JH996487 GAGACTCTGGACACGC-TCTAGCTAATC--TGAGCAAATA-------ACATGCA-GGC-CACATG-AAG----AAA-----------A------GGGTAC----TTGG-GAGAA-GTTCCT---ATT-CTT-----GGGGT--TCTGTCTCTATTTAAACAGAACTGCTGGATACCACAT
criGri1_Chinese_hamster/KE381632    GAGCCTCCGGACAAGC-TCTAGCCAACC--TCAGCAAATA-------ATTTGCAtGGC-CATATG-GAG----AAA-----------A------AGGTAC----TTTG-GAGAA-GTGCCT---ATT-CTT-----GAATT--TCTGTCTCAGGATTAACACAACTGTTGGATACTACAT
conCri1_Star-nosed_mole/JH655896    GAAAATCTGGATAATC-GCCAGTTAATC--TAAGAGGATG-------ACTTGCA-GTC-CACCTG-CAG----AAA-----------Aa-----AGGTAG----CTTG-TGGAG-CTTGTT---TTT-GGG-----GGGAT--TTCACTTATAGTTTAATCCAGCCACTAGTTGCCCACT
echTel2_Tenrec/JH980401             GAGCATCTGTGCACCC-TCCTGCTGATA--GGAAGAGCTG-------GTTTGAA-GAC-CACCTG-AAG----ACA-----------A------AGGTAGcg--CTTT-TGGAG-TTAATT---ATT-GCG-----GCCCT--TACGTGTGCGGTTTAGCACT-TTAAAAGAGCTGTTTT
hetGla2_Naked_mole-rat/JH602149     GAGATTTTGGACAAGA-TCCAGCTAATC---------------------TTGCA-GGC-CACCTG-GAG----AAG-----------C------AGGTAG----TTTG-AAGAA-CTT-TT---GTC-CTT-----AGACT--TCTACCTATGATTTACCTCAACCATTATTTACCCATT
chrAsi1_Cape_golden_mole/JH823495   GAGAATCTGCCCACAC-TTGAACTAATC--TAAAAAGATG-------ATGTGCA-GAC-CACCTT-GTG----AAA------------------AGGTAG----CTTG-GGAAG-CTAATT---GTT-GTG-----GAAAT--TTGTGCT-------ATCTCTATGGGTCAGAACTGACT

hg38_Human/chrX                     A------GAACAGACTT-TCCCAGTGTACT----GCATTTCAA----------------TA----------CTT-------TTT---CTTTTAT----------------CTCTTTT-CAGATCT-TCCTCAGAAG----AATAGGCTTG-TTGTTT--TACAGTGTTAGTGATCCATTC
nomLeu3_Gibbon/chrX                 A------GGACAGACTT-TCCCAGTGTACT----CCATTTCAA----------------TA----------CTT-------TTC---CTTTTAT----------------CTCTTTT-CAGATCT-TCCTCAG-AG----AACAGGCTTG-TTGCTT--TACAGTGTTAGCGATCCATTC
ponAbe2_Orangutan/chrX              A------GAACAGACTT-TCCCAGTGTACT----GCATTTCAA----------------TA----------CTT-------TTT---CTTTTAT----------------CTCTTTT-CAGATCT-TCCTCAGAAG----AATAGGCTTG-TTGCTT--TACAGTGTTAGTGATCCATTC
chlSab2_Green_monkey/chrX           A------GGAGAGACTT-TCCTGGTGTACT----CCATTTCAA----------------TA----------CTT--------TT---CTTTTAT----------------CTCTTTTTCAGATCT-TCCTCAGAAG----AATAGGCTTG-TTGCTT--TACAGTGTTAGTGATCCATTC
macFas5_Crab-eating_macaque/chrX    A------GGAGAGACTT-TCCCAGTGTACT----CCATTTCAA----------------TA----------CTT--------TT---CTTTTAT----------------CTCTTTTTCAGATCT-TCCTCAGAAG----AATAGGCTTG-TTGCTT--TACAGTGTTAGTGATCCATTC
rheMac3_Rhesus/chrX                 A------GGAGAGACTT-TCCCAGTGTACT----CCATTTCAA----------------TA----------CTT--------TT---CTTTTAT----------------CTCTTTTTCAGATCT-TCCTCAGAAG----AATAGGCTTG-TTGCTT--TACAGTGTTAGTGATCCATTC
papAnu2_Baboon/chrX                 A------GGAGAGACTT-TCCCAGTGTACT----CCATTTCAA----------------TA----------CTT--------TT---CTTTTAT----------------CTCTTTTTCAGATCT-TCCTCAGAAG----AATAGGCTTG-TTGCTT--TACAGTGTTAGTGATCCATTC
calJac3_Marmoset/chrX               C------AGACAGACTT-TCCCAGTGTACT----ACATTTCAA----------------TA----------CTT-------TTT---CTTTTGT----------------CTCTTTTTCAGATCT-TCCTCAGAAG----AATAGGCTTG-TTGCTTtaTACAGTGTTAGTGACCCATTC
susScr3_Pig/chrX                    G--------GGACACTT-TCCTAGTGTATTgattGCATTTTGG----------------TA----------ATTTATTtatTTA---TTTTTAT----------------TTCTTCTCCAGATCT-TCCTCAGAAG----AATAGGCTTG-TTGCCT--TACAGTGTTAGTGACTCATTC
camFer1_Bactrian_camel/KB018594     G------AGACAGACTT-TCACAATATACT----GCATTTCAG----------------TA----------ATTTATT---TTT---CTTTTAT----------------CTCTTCTCCAGATCT-TCCTCAGAAG----AATAGGCTTG-TTGCTT--TACAGTGTTAGTGACCCATTC
canFam3_Dog/chrX                    G------GGAGAGACTT-TCCTGGTGTTCT----GCATTTCAG----------------TA----------ACTTATT---TTT---CTTTGAT----------------CTCTTCTCCAGATGT-TCCTCAGAAG----AATAGGCTTG-TTGCTC--TACAGTGTTAGTGACCCGTTC
ailMel1_Panda/GL194824.1            Tg-----GGACAGACTT-TCCTAGTGTTCT----GCATTTCAG----------------TA----------ACTTATT---TTT---CTTTGCT----------------CTCTTTTCCAGATCT-TCCTCGGAGG----AATAGGCTTG-TTGCTC--TACGGTGTTAGTGACCCGTTC
vicPac2_Alpaca/KB632711             G------AGACAGACTT-TCACAATATACT----GCATTTCAG----------------TA----------ATTTATT---TTT---CTTTTAT----------------CTCTTCTCCAGATCT-TCCTCAGAAG----AATAGGCTTG-TTGCTT--TACAGTGTTAGTGACCCATTC
odoRosDiv1_Pacific_walrus/KB229612  G------GGACAGACTT-TCCCAGTGTTCT----GCATTTCAG----------------TA----------ACTTACT---TTT---CTTTGAT----------------CTCTTCTCCAGATCT-TCCTCAGAAG----AATAGGCTTG-TTGCTC--TATAGTGTTAGTGACCCGTTC
saiBol1_Squirrel_monkey/JH378192    C------GGACAGACTT-TCCCAGTGTACT----ACATTTCAA----------------TA----------CTT-------CTT---CTTTTGT----------------CTCTTTTTCAGATCT-TCCTCAGAAG----AATAGGCTTG-TTGCTTtaTACAGTGTTAGTGATCCATTC
orcOrc1_Killer_whale/KB317041       G------GGACAGACTT-TCCCAGTGTACT----GCATTTAAG----------------TA----------ATTTATT---TTT---CTTTTAT----------------CTCTTCTCCAGATCT-TCCTCAGAAG----AATAGGCTTG-TTGCTT--TACAGTGTTAATGACCCATTC
lepWed1_Weddell_seal/KB715187       G------GGGCAGACTT-TCCCAGTGTTCT----GCATTTCAG----------------TA----------ACTTACT---TTT---CTTTGAT----------------CTCTTCTCCAGATCT-TCCTCAGAAG----AATAGGCTTG-TTGCTC--TATAGTGTTAGTGACCCGTTC
felCat8_Cat/chrX                    G------GGACAGAGTT-TTCCAGTGTTCT----GCATTTCAG----------------TA----------ACTTATT---TTT---CTTTTAT----------------CTCTTCTCCAGATCT-TCCTCTGAAG----AATAGGCTTG-TTGCTC--TACAGTGTTAGTGACCCATTC
cerSim1_White_rhinoceros/JH767841   G------GGACAGACTT-TCCTAGTGTATT----GCATTTCAA----------------TA----------ATTTATT---TTT---CTTTTGT----------------CTCTTCTCCAGATCT-TCCTCAGAAG----AATAGGCTTG-TTGCTT--TACGGTGTTAGTGACCCATTC
oryCun2_Rabbit/chrX                 G------GGATAAACTT-TGCCAGGATACT----CCATTTCAA----------------TA----------ATTTACC---TTT---CCTTTGT----------------CTCTTCTCCAGATCT-TCCT-GGAAG----AATAGGCTTG-TTGCTT--TACAGTGTTAGTGACCCATTC
musFur1_Ferret/GL897241             G------GGACAGACTT-TCCCAGTGTTCT----GCATTTCAG----------------TA----------ACA--CT---TTT---CTTTGAT----------------CTTTTCTCCAGATCT-TCTTCAGAAG----AATAGGCTTG-TTGCTC--TACAGTGTTAGTGACCTGTTC
tupChi1_Chinese_tree_shrew/KB365963 G------GGACAGACTT-TCCCGGTGTTCT----CCATCTTGA----------------TA----------ATTTATT---TTT---CTTTTGT----------------CTTTTCTCCAGATCT-TCCTCAGAAG----AATAGGCTTG-TTGCTT--TACAGTGTTAGCGACCCATTC
chiLan1_Chinchilla/JH722051         G------GGACAGAGTT-TGCCAGTGTACT----TGATTTTAA----------------AAttaattttttTTTTTTT---TTC---CTCTTTT----------------CTCTTTT-CAGATCT----TTGGGAG----AACAGGCTTG-TTGCTT--TACGGTGCTAGTGACCTATTC
mm10_Mouse/chrX                     Aat----GAGACAACTT-TCCCAGTATTCT----TGATTTCAA----------------GA----------ATTGGCT---TTT---CTTTCAC----------------CTCTTTTCCAGATCTcCCCCCAGAAT----TGTGGGCTTG-CTGCTT--TGCAGTGCTGGCGACCTATTC
rn6_Rat/chrX                        Aat----GAGACAACTT-TCCCAGTGTTCT----TGACTTCAA----------------CA----------GTTGGTT---TTT---CTGTCAC----------------CTCTTTTCCAGATTT-CCCCCAG-AG----TCTGGGCTTG-GTGCTT--TGCAGTGCTGGCGACCTATTC
cavPor3_Guinea_pig/scaffold_26      G--------AGATAGTT-TGCCAGTGTACT----TGATTTTAA----------------AA----------ATTCATT---CAT---TCATTCTttttgttgttgttgttCTTTTTTCCAGATCT-TCTTTGGGAG----AATAGACTTG-TTGCTT--TGCCGTGCTAGTGACCTATTC
micOch1_Prairie_vole/chrUn_JH996487 Aag----GACGCACATT-TCCCAATGGACT----TGACTTCAG----------------TA----------ATTTGTT---TTT---TCTTTCA----------------C-CTTTTCCAGATCTtTCCCCAGAAG----TATGGACTTG-TTGCCT--TGCGGTGCTGGCGACCTATTC
criGri1_Chinese_hamster/KE381632    Aat----GAAGCAAATT-TCTCAATGTACT----TCATTTCAA----------------TA----------ATT-------TTT---CTTTCAC----------------CTCTTTTCCAGATCTtCCCCAAGAAG----TATGGGCTTG-TTGCTT--TCCAGTGCTGGTGACCTGTTC
conCri1_Star-nosed_mole/JH655896    G------GAACAGACTT-TGCAAGTGTACT----GCATGTCAG----------------TA----------ATTTATT---TTT---CTTTTAT----------------CTCTTTC-CAGATCT-CTCTCAGAAG----AATAGGCTTG-TTGCTT--TACAGTGTTAGTGACCTAGTC
echTel2_Tenrec/JH980401             G------CAGCAAATTT-ACCCATTAGGCA----AG-TTTCAA----------------CA----------ATGCATT---TTT---CTTTTGT----------------CTCTTCTCCAGATCT-TCCTTAAAAT----AATAGGCTTG-TTGTCT--TG--GTGGTAGTGACCCATTC
hetGla2_Naked_mole-rat/JH602149     G------GGACAGAGTT-TGCCGGTGTAGT----TGATTTTAAaattaattaattaatcCA----------TTCATTC---ATT---TTTTTGT----------------CTCTTTTTCAGATCT-TCCTTGGGAG----AATGGGCTTG-TTGCTT--TACAGTGCTAGTGACCTATTC
chrAsi1_Cape_golden_mole/JH823495   C------GATGACACTT-AAC-----AACA----ACATTTCAA----------------TA----------ATATAT----TTT---CTTTTGT----------------CTCTTCTCCAGGTCT-CCCTTTAAGT----AGCAGACTTG-TTGTCT--TACAGTGTTAGTGACCCATTC

hg38_Human/chrX                     CCTTTGACGAT-CCCTAGGTGGAGATGGGGCATGAGGATCCTCCAGGGGAAAAGCTCACTACCACTGGGCAACAACCCTAGG----TCAGG-----AGGTT---CTGTCAAGATACTTTCCTGGTCCCA-GATAGGAAGATAAAGTCTC-AAAAAC----AACCACCACACGTC--A-AG
nomLeu3_Gibbon/chrX                 CCTTTGACGAT-CCCTAGGTGGAGATGGGGCATGAGGATCTTCCAGGGGAAAAGCTCACTACCACTGGGCAACAACCCTAGG----TCAGG-----AGGTT---CTGTCAAGATACTTTCCTGGTCCCA-GATAGGAAGATAAAGCCTC-AAAAAC----AACCACCACACGTC--A-AG
ponAbe2_Orangutan/chrX              CCTTTGACGAT-CCCTAGGTGGAGATGGGGCATGAGGATCCTCCAGGGGAAAAGCTCACTACCACTGGGCAACAACCCTAGG----TCAGG-----AGGTT---CTGTCAAGATACTTTCCTGGTCCCA-GATAGGAAGATAAAGTCTC-AAAAAC----AACCACCACAAGTC--A-AG
chlSab2_Green_monkey/chrX           CCTTTGACGAT-CCCTAGGTGGAGATGGGGCATGAGGATCCTCCAGGGGAAAAGCTCACTACCACTGGGCAACAACCCTAGG----TCAGG-----AGGTT---CTGTCAGGATACTTTCCTGGTCCCA-GATAGGAAGATAAAGTCTC-AAAAAC----AACCACCACACGTC--A-AG
macFas5_Crab-eating_macaque/chrX    CCTTTGACGAT-CCCTAGGTGGAGATGGGGCATGAGGATCCTCCAGGGGAA-AGCTCACTACCACTGGGCAACAACCCTAGG----TCAGG-----AGGTT---CTGTCAGGATACTTTCCTGGTCCCA-GATAGGAAGATAAAGTCTC-AAAAAC----AACCACCACACGTC--A-AG
rheMac3_Rhesus/chrX                 CCTTTGACGAT-CCCTAGGTGGAGATGGGGCATGAGGATCCTCCAGGGGAA-AGCTCACTACCACTGGGCAACAACCCTAGG----TCAGG-----AGGTT---CTGTCAGGATACTTTCCTGGTCCCA-GATAGGAAGATAAAGTCTC-AAAAAC----AACCACCACACGTC--A-AG
papAnu2_Baboon/chrX                 CCTTTGACGAT-CCCTAGGTGGAGATGGGGCATGAGGATCCTCCAGGGGAAAAGCTCACTACCACTGGGCAACAACCCTAGG----TCAGG-----AGGTT---CTGTCAGGATACTTTCCTGGTCCCA-GATAGGAAGATAAAGTCTC-AAAAAC----AACCACCACACGTC--A-AG
calJac3_Marmoset/chrX               CCTTTGACGAT-CCCTAGGTGGAGATGGGGCATGAGGATCCTCCAGGGGAAAAGCTCACTACCACTGGGCAACAACCCTAGG----TCATG-----AGGTT---CTGTCAAGACACTTTCCTGGTTCCA-GATAGGAAGATGAAGTCTC-AGAGAC----AACCACCACATGTC--A-AG
susScr3_Pig/chrX                    CCTTTGATGAT-CCTTAGGTGGAGATGGGGCATGAGGATCCTCCAGGGGAAAAGCTCACTACCACTGGGCAACAACCCTAGG----TCAGG-----AGATT---CTACTAAGATTCTTTCCTGGGTCCA-GATAGGAAGATGAAGTCTC--AAGAC----AACCACCACACATC--TgAG
camFer1_Bactrian_camel/KB018594     CCTTTGACGATtCCCTAGGTGGAGATGGGGCATGAGGATCCTCCAGGGGAAAAGCTCACTACCACTGGGCAACAACCCTAGG----CCAGG-----AGGCT---CTACCAAGATTCTTATCTGGGCCCA-GATAGGAAGATTGAAGCAT-CAAGAC----AAACACCACACATC--AgAG
canFam3_Dog/chrX                    CCTTTGACGAT-CCCTAGGTGGAGATGGGGCATGAGGATCCTCCAGGGGAAAAGCTCACTACCACTAGGCAACAACCCTAGG----CCAGG-----AGGTTctaCTACCAAGTTTTTTCCTTGGGCCCA-GGGAGGAAGATGAAGTCTC--AAAAC----AACCACCACACATT--A-GA
ailMel1_Panda/GL194824.1            CCTTTGACGAT-CCCTAGGTGGAGATGGGGCATGAGGATCCTCCAGGGGAAAAGCTCACTACCACTGGGCAACAACCCTAGG----CCAGG-----AG-TT---CTATCAAGATTCTTCCCTGGGCCCA-AGGAGGAAGATGAAGTCTC--AAAAC----AACCACCACCCATC--AgAG
vicPac2_Alpaca/KB632711             CCTTTGACGATtCCCTGGGTGGAGATGGGGCATGAGGATCCTCCAGGGGAAAAGCTCACTACCACTGGGCAACAACCCTAGG----CCAGG-----AGGCT---CTACCAAGATTCTTATCTGGGCCCA-GATAGGAAGATTGAAGCGT-CAAGAC----AAACACCACACATC--AgAG
odoRosDiv1_Pacific_walrus/KB229612  CCTTTGACGAT-CCCTAGGTGGAGATGGGGCATGAGGATCCTCCAGGGGAAAAGCTCACTACCACTGGGCAACAACCCTAGG----CCAGG-----AGGTT---CTACCAAGATTCTTCCCTGGGCCCA-GGGAGGAAGATGAAGTCTC--AAGAC----AACCACCACCCATC--AaAG
saiBol1_Squirrel_monkey/JH378192    CCTTTGACGAT-CCCTAGGTGGAGATGGGGCATGAGGATCCTCCAGGGGAAAAGCTCACTACCACTGGGCAACAACCCTAGG----TCATG-----AGGTT---CTGTCAAGATACTTTCCTGGTCCCA-GATAGGAAGACAAAGTCTC-AAAGAC----AACCACCACATGTC--A-AG
orcOrc1_Killer_whale/KB317041       CCTTTGACGAT-CCCTAGGTGGAGATGGGGCATGAGGATCCTCCAAGGGAAAAACTCACTATCACTGAGCAACAACCCTAGG----CCAGG-----AGGTT---CTACCAAGATTCTTTCCTGGGCCCA-GTTAGGAGGATGAAATCTC--AAGAC----AACCACCACACATCcaG-AG
lepWed1_Weddell_seal/KB715187       CCTTTGACGAT-CCCTAGGTGGAGATGGGGCATGAGGATCCTCCAGGGGAAAAGCTCACTACCACTGGGCAACAACCCTAGG----CCAGG-----AGGTT---CTACCAAGATTCTTCCCTGGGCCCA-GGGAGGAAGATGAAGTCTC--AAAAC----AACCACCACCCATC--AgAG
felCat8_Cat/chrX                    CCTTTGACGAT-CCCTAGGTGGAGATGGGGCATGAGGATCCTCCAGGGGAAAAGCTCACTATCACTGGGCAACAACCCTAGG----CTAGG-----AGGCT---TTACCAAGATTCTTTCCTGAGCCCA-GGTAGGA------AGTCTC-ACA-AC----AACCGCCACACATC--AgAG
cerSim1_White_rhinoceros/JH767841   CCCTTGACGAT-CCCTAGGTGGAGATGGGGCGTGAGGATCCTCCAGGGGAAAAGCTCACTACCACTGGGCAACAACCCTAGG----CCAGG-----AGGTT---CCATCAAGATTCTTTCCTGGGCCCA-GGTAGGAAGATGAAGTCTC--AAGAC----AACTACCACACATC--AgAG
oryCun2_Rabbit/chrX                 CCTTTGACGAT-CCCTAGGTGGAGATGGGGCATGAGGATCCTCCAGGGGAAAAGCTCACTAGCACTGGGCAACAACCCTAGG----TCATG-----AGGTT---CAACCAAGATACTTCCTTGGGCCCA-GATAAGAAGATGAAATCTG-AAAGAC----AACCACCTTGTGTC--A-AG
musFur1_Ferret/GL897241             CCTTTGACGAT-CCCTAGGTGGAGATGGGGCATGAGGATCCTCCAGGGGAAAAGCTCACTACCACTGGGCAACAACCCTAGG----CCAGG-----AGGTT---TTATCAAGATTCTTCCCTGGTCCCA-GGGAGGAAGATGAACTCTC--AAAAC----CACCACCACCCTTC--AgAG
tupChi1_Chinese_tree_shrew/KB365963 CCTTTGACGAT-CCCTAGGTGGAGATGGGGCATGAGGATCCTCCAGGGGAAAAGCTCACTACCACTGGGCAACAACCCTAGG----TCAGG-----AGGGT---CTACCAAGATACTTTCCTGGGCTCA-GATGAAAGGATGAAGTCTC-AAAGAT----AGCCACCACAACTC--A-AG
chiLan1_Chinchilla/JH722051         CCTTTGAGGAT-CCCTAGGTGGAGATGGGGCATGAGGATCCTCCAGGGGAAAAGCTCACTATCACTGGGCAACAACCTTAGG----TCTAG-----AGGTT---TTACGAA----CTTTCCTGGACCCA-AATGGAAAGCTGAAGACTC-AAAGAC----AACCAGCATGCATC--G-A-
mm10_Mouse/chrX                     CCTTTGACGAT-CCCTAGGTGGAGATGGGGCATGAGGATCCTCCAGGGGAATAGCTCACCACCACTGGGCAACAGGCCTAGC----CC--------AGATT---TCAGTGAGACGCTTTCCTGAACCCA-GCAAGGAAGACAAAGGCTC-AAAGAA----TGCCACCCTACATC--A-AA
rn6_Rat/chrX                        CCTTTGACGAT-CCCTAGGTGGAGATGGGGCATGAGGATCCTCCAGGGGAATAGCTCACCGCCACTGGGCAACAGGCCTAGC----CC--------CGATT---TCAGTGAGACACTTTCCAGAACCCA-GCAAGGAAGACAAAGGCTC-AAAGACagctAGCCACCCTACATC--A-AA
cavPor3_Guinea_pig/scaffold_26      CCTTTGATGAT-CCCTAGGTGGAGATGGGGCATGAGGATCCTCCAGGGGAAAAGCTCACTATCACTAGGCAA-AACCCTAGG----TCTGG-----AG-TT---TTACTAG----TTTTCCTAGACCCA-GATAGAAAGATGAAGATGC-GAAGAC----AGCCAGCATACATC--A-AG
micOch1_Prairie_vole/chrUn_JH996487 CCTTTGACGAC-CCCTAGGTGGAGATGGGGCATGAGGGTCCTCCAGGGGAAGAGCTCACCAGCACTGGGCAACAGTCCTAG-----CCGGG-----AGATT---TGGGGGAGATACTTCGCTGAACCCA-GCAAGGAAGATAAAGAGTC-AAAGAC----AGCCACCCAACATC--A-AA
criGri1_Chinese_hamster/KE381632    CCTTTGACGAT-CCCTAGGTGGAGATGGGGCATGAGGATCCTCCAAGGGAATAGCTCACCACCATTGGACAATAGCCCTAGC----CCTGG-----AGATT---TTAGTGAGACCCTTTGCTGAACCCA-ACAAAG-----------TC-AAAGAT----AGCCACCCTACATC--A-CA
conCri1_Star-nosed_mole/JH655896    CCTTTGACGGT-CCCTTGGTGGAGATGGGGCATGAGGATCCTCCAGGGGAAAAGCTCACTATCACTGGGCAACAATCCTAAT----CCAGGagaggAGGTT---CTACCAAGATTCTTCCTGGG--CCA-GGTGGGTAGATGAAAATTC--AAGAC----AATTACCACAAATC--AgGG
echTel2_Tenrec/JH980401             CCTTTGACGAT-CCTTTGGTGGAGATGGGGCATGAGGATCCTCCAGGGGAAAAGCTCACTAACACTGGGCAACAACTCTATCtaatCCAAG-----AGATT---CTACTGAAGTGTTTTCCTGG-CCCA-GACAAGACAATGGAATCGCaAAAGAC----CTCCGCCACCTATC--AgAG
hetGla2_Naked_mole-rat/JH602149     CCTTTGATGAT-CTCTAGGTGGAGATGGGGCATGAGGATCCTCCAGGGGAAAAGCTCACTATCACTGGGCAACAACCCTAGG----TCAGG-----AGGTT---TTCCTGA----CCTTCCTGTACTCA-GATAGGAAGATGAAGATTC-AAAGAC----AACCAGCACACATC--A-AG
chrAsi1_Cape_golden_mole/JH823495   CCTTTGACGAT-CCTTAGGTGGAGTTGGGGCATGAGGATCCTCCAGGGGAAAAGCTCACTAACACTGGACAACAATTCTAGT----CCGAG-----AGGTT---CTGCCAGAATACTTTCCTGGGCCCA-GACAAGAAGATGGAGTCTCaAAAGAC----ACCCATCACACATC--AgAG

hg38_Human/chrX                     GTGCGTAAGC--TGTCCCTAAAAGCATAATAAGTAG-------------TCTTAATTTTGATTTTGTTTTCCAGTATATTTTATAGCTCTTC--ATTGTTCC--------TATC------------TGCC-AAATC----ATT-A------------TACTTCCTACAA-GCAGTGCAGA
nomLeu3_Gibbon/chrX                 GTGCGTAAGC--TGTCCCTAAAAGCTTAATAAGTAG-------------TCTTAATTTTGATTTTGTTTTCCAGTATATTTTATAGCTCTTC--ATTGTTCT--------TATC------------TGCC-AAATC----ATT-A------------TACTTCCTACAA-GCAGTGCAGA
ponAbe2_Orangutan/chrX              GTGCGTAAGC--TGTCCCTAAAAGCATAATAAGTAG-------------TCTTAATTTTGATTTTGTTTTCCAGTATATTTTCTATTGCCTA--TTAATTCG--------AATCctaannnnnnnnNNCC-AAAGC----ATT-A------------TACTTCATACAA-GCGGTGCGGA
chlSab2_Green_monkey/chrX           GTGCGTAAGC--TGTCCCTAAAAGCATAATAAG----------------TAGTTATTTTGATTTTGTTTTCCAGTATATTTTATAGCTCTTC--ATTGTTCC--------TATC------------TGCC-AAATA----ATT-A------------CACTTCCTACAA-GCAGTGCAGA
macFas5_Crab-eating_macaque/chrX    GTGCGTAAGC--TGTCCCTAAAAGCATAATAAGTAG-------------TCTTAATTTTGATTTTGTTTTCCAGTATATTTTATAGCTCTTC--ATTGTTCC--------TATC------------TGCC-AAATC----ATT-A------------CACTTCCTACAA-GCAGTGCAGA
rheMac3_Rhesus/chrX                 GTGCGTAAGC--TGTCCCTAAAAGCATAATAAGTAG-------------TCTTAATTTTGATTTTGTTTTCCAGTATATTTTATAGCTCTTC--ATTGTTCC--------TATC------------TGCC-AAATC----ATT-A------------CACTTCCTACAA-GCAGTGCAGA
papAnu2_Baboon/chrX                 GTGCGTAAGC--TGTCACTAAAAGCGTAATAAGTAG-------------TCTTAATTTTGATTTTGTTTTCTAGTATATTTTATAGCTCTTC--ATTGTTCC--------TATC------------TGCC-AAATC----ATT-A------------CACTTCCTACAA-GCAGTGCAGA
calJac3_Marmoset/chrX               GTGCGTAAGC--TGTCCCTAAAAGCATAATCAGTAG-------------TCTTAATTTTGATTTTGTTTTCCAGTATATTTTATAGCTCTTCaaATCGTTCC--------TATC------------TGCC-AAATC----ATT-A------------TCCTTCCTACAA-GCAGTGCAGA
susScr3_Pig/chrX                    GTGGGTAAGG--TGTCCCTAAAAATATAATCAGTAG-------------TCTTTAAATTT-TTTTGGCTGCACCTGTGTTCGGTAGCTCCTG--ATTGTTCCcttca---TATT------------TGCC-AAATC----GTT-A------------TCTTTCTAAGAA-GCAGTGTAGA
camFer1_Bactrian_camel/KB018594     GTGGGTAGGC--TGTCCGTAAAAGCATAATAGT----------------CTTTAATTTTGATCTTGTTTTTCAGTATATTTTGTAGCTCCTG--ATTGTTCCcttca---TATC------------TGCC-AAGTC----AGT-A------------TCCTTCCCAGAA-GCAGTGCAGA
canFam3_Dog/chrX                    GGTGGTAAGT--TGTCTCTAAAGGCATGGTGAATAGc------------TATTAATTTTGATCTTGTATTACATTGCATTTTATAGCTCCTG--ATTGTTCCctttt---TATC------------TACC-AAATC----ATT-G------------TC--TCCCAAAA-GCAGTGCAGA
ailMel1_Panda/GL194824.1            GTGGGTAAGT--TGTCTCTAAAATCATAATTAATAGc------------TATTAATTTTGACCTTGTTTTATGTTGCATTTTATAGCTCCTG--ATTGTTCCcttct---TATC------------TGCC-AAATC----ACT-G------------TC--TCCTAAAA-GCAGTGCAGA
vicPac2_Alpaca/KB632711             GTGGGTAGGC--TGTCCGTAAAAGCATAGTAGT----------------CTTTAATTTTGATCTTGTTTTTCAGTATATTTTGTAGCTCCTG--ATTAGTCCcttca---TGTC------------TGCC-AAGTC----AGT-A------------TCCTTCCCAGAA-GCAGTGCAGA
odoRosDiv1_Pacific_walrus/KB229612  GTGTGTAAGT--TGTCTCTAAAAGCATAACTAATAGc------------TATTAATTTTGACCTTGTTTTATGCTGCATTTTATAGCTCCTG--ATTGTTCCct------TATC------------TGCC-AAATC----ATT-G------------TC--TCCCAAAA-GCAGTGCAGA
saiBol1_Squirrel_monkey/JH378192    GTGCGTAAGC--TGTCCCTAAAAGCATAATCAGTAG-------------TCTTAATTTTGATTTTGTTTTCCAGTATATTTTATAGCTCTTC--ATTGTTCC--------TATC------------TGCC-AAATC----ATT-A------------TCCTGCCTACAA-GCAGTGCAGA
orcOrc1_Killer_whale/KB317041       GTGGGTAAGC--TGTCCCTAAAAGCATAATAAATAG-------------TCTTTAATT---TCTTGTTTTTCAGTATTTTTTGTAGCTCCTG--ATTGTTCCcttca---TATC------------TGTC-CAATC----ATT-A------------TCTTTCCCAGAA-GCAGTGCAAA
lepWed1_Weddell_seal/KB715187       GTGGGTAAGT--TGTCTCTAAAAGCATAACTAATAGc------------TATTAATTCTGACCTTGTTTTATGCTGCATTTTATAGCTCCTG--ATTGTTCCcttct---TATC------------TGCC-AAATC----ACT-G------------TC--TCCCAAAA-GCAGTGCAGA
felCat8_Cat/chrX                    GTGGGTAAGT--TGTCCCTAAAAGCATAAGTAGC---------------TTTTAATTTTGATCTTGTTTTATGTTGCATTTTGTAGCTCCTG--ATTGTTCCcttct---TATC------------TGCC-AAATC----ATT-G------------TG--TCCCCAAA-ACAATGCAGA
cerSim1_White_rhinoceros/JH767841   GTGGGTAACG--TGTCCCTAAAAACATAATAAGTAGt------------CTTTAATTTTGATCTTGTTTTGCAGTATATTTTGTAGCTCCTG--ATTGTTCCcttca---TATC------------TGCC-AAATC----ATT-G------------TCCTTCCCAAAA-GCAGTACAGG
oryCun2_Rabbit/chrX                 GTGGGTAAGT--TGTTTCTAAAAGCATAATAAGTAG-------------TCTTGATTTTGATCTTGTTTTCTAGTATATTTTGTAGCTCTTG--AATGTTCCtttca---TGGC------------TGCC-AAATC--------A------------CCCTTCCCAAAA-TCAGTGCAAA
musFur1_Ferret/GL897241             GTGCGTAAATtgTGTCTCTAAAAGCATAATTAGTAGc------------TATTAATTTTGACCTTGCTTTATACTGTATTTTATAGGTCCTG--ATTGTTCCttct----TTTC------------TGCC-AAAAC----AAT-GagtggcactcacTGTCTTCCCAAA-ACAGTGCAAA
tupChi1_Chinese_tree_shrew/KB365963 TTGGGTAAGT--TGTCCCTACAAGCACAGTAAGTCA-------------TCTTAACTTTAACCTTGTATTACAGTATATTTTGTAGTTCGTG--ACTGTTCCcttca---TAAC------------TGCT-GAATC----ATG-A------------TCCTTCTCAAAA-GCAGTGCAGA
chiLan1_Chinchilla/JH722051         -TAGGTAAGC--GATCCTTAGCAGCATAGTAG---------------------ACATTTCAGTTAGTTTTCCACTGAGTTTTGTAGCTCCTG--TTTGTTTCcttca---TATC------------TTTT-GAATC----ATT-G------------TCCTTTCGAAAA-GCAATGCA-A
mm10_Mouse/chrX                     GTAGGTAAGT--TTTCTGCAACAGTGTAATAA-----------------TTTTAACTTTGATCTTGTTTTCCATTAAATTCTTTTGTTCTTT--GTAGTGCC---------ATC------------TACC-AAAT-----ATT-A------------CCCTTCCCCAAA-GCAGCACAGA
rn6_Rat/chrX                        ATAGGTAAGT--TTTCTGGAACAGTGTACTAATACTaa-----------TTTTGATCTTGATCTTGTTTTCGATTATATTATTTATTTTTTT--GTAGTGCC---------ATC------------TACC-AAAT-----ATC-A------------CCCTTCCCCAAA-GCAGCACAGA
cavPor3_Guinea_pig/scaffold_26      ATGGGTAAGC--TATCCTTAACAGTGTAATAG-------------------------ATACTTCAGTTTTCCACTAAGTTTTGTACCTCCTG--TCATTCCTttca----TATC------------TTTT-AAATC----ATT-A------------TCCTTTCCAAAA-GTAGTGCA-A
micOch1_Prairie_vole/chrUn_JH996487 ATAGGTAAGT--TTTCTGGAACAGTGTAATAAGTAA-------------TGTTAATTTTGATTTTGTTTTCCATTGTATTCTTTTGTTCTTT--GTAGTTCA---------GTA------------GACC-AAATC----GTC-A------------TCCTTACC--------------A
criGri1_Chinese_hamster/KE381632    ATAGGTAAGT--TTTATGGGATAGTGCAATAAGTAA-------------TTTTAATTTTGATCTTGTTTTTCATTTTTTTCTTTTGTTCTTT--GTAGCTCC---------ATC------------TACC-AGGTCatccATC-A------------TCCTTCCCCAAA-GCAGTACAGA
conCri1_Star-nosed_mole/JH655896    ATGGGAATGT--AGTCCCTAAAAGCATCATTGGT--------------------------------------------TCTTGTAGCTCTTG--ATTGTTTCcttca---TACC------------TACC-AAATC----ATT-A------------ATCCTGCTCAAAgGCAGGGCAGA
echTel2_Tenrec/JH980401             GTGAGTA--C--TCTTACTAAGAACGCAATAAGTGT-------------GCTCAATTTTTATGTTATTTCCCACGATATTTTGTAGCCCAAG--ACCATTTCttcct---TATC------------TGCT-AAAT---------A------------TCCATCCTAAAA-GCAACGAACA
hetGla2_Naked_mole-rat/JH602149     TTAGGTAAGC--TATCCTTAACAGCATAGTAAG----------------TCTTAAGTTTGATCTTGTTTTCTGATAGATTTTGTAGCTCCTG--TTTGTTCCcttca---TATC------------TGTT-AAATC----ATT-A------------TCCTTTACAAAA-GCAGTGGA-A
chrAsi1_Cape_golden_mole/JH823495   ATGAGTAAGT--TATTTCTAAAAGCATAATAAGTAGtctta--------ATTTAATTTTGATCTTGTTTTCCAATATATTTTATAGCTCTTG--ATAGTTTCctctg---TATC------------TGCC-AAATC----ATT-A------------TCCATCCTAAAA-GCAATGCA--

hg38_Human/chrX                     --GAGCTGAGTCTTCAGCAGGTCCAAGAAATTTGAACACACTGAAGGAAGTCAGCCTT----CCCACCTGAAGATCA----ACATGC---CTGGCACTCTAGCA-CTTGAGGAT---AGCTGAATGAAGTAAGTTGTTGATGTTGCAGTCCTGTGAGGAT-CACTTCAGAACtgtta-TA
nomLeu3_Gibbon/chrX                 --GAGCTGACTCTTCAGCAGGTCCAAGAAATTGGAACACACTGAAGGAAGTCAGCCTT----CCTACCTGAAGATCA----ACATGC---CTGGCACTCTAGCA-CTTCAGGAT---AGCTGAATGAAGTAAGTTGTTGATGTTGCAGTCCTGTGAGGAT-CACTTCAGAACtgtta-TA
ponAbe2_Orangutan/chrX              --GAGCTGAGTCTTCAGCAGGTCCAAGAAATTTGAACACACTGAAGGAAGTCAGCCTT----CCCACCTGAAGATCA----ACGTGC---CTGGCACTCTAGCA-CTTTAGGAT---AGCTGAATGAAGTAAGTTGTTGATGTTGCAGTCCTGTGAGGAT-CACTTCAGAACtgtta-CA
chlSab2_Green_monkey/chrX           --GAACTGAGTCTTCAGCAGGTCCAAGAAATTTGAACACATTGAAGGAGGTCAGCCTT----CCTACCTGAAGATCA----ACATAC---TTGGCACTCTAGCA-CTTTAGGAT---AGCCGAATGAAGTAAGTTGTTGGTGTTGCGGTCCTGTGAGGAT-CACTTCAGAACtattaaTA
macFas5_Crab-eating_macaque/chrX    --GAACTGAGTCTTCAGCAGGTCCAAGAAATTTGAACACATTGAAGGAGGTCAGCCTT----CCTACCTGAGGATCA----ACATGC---TTGGCACTCTAGCA-CTTTAGGAT---AGCCGAATGAAGTAAGTTGTTGGTGTTGCAGTCCTGTGAAGAT-CACTTCAGAACtattaaTA
rheMac3_Rhesus/chrX                 --GAACTGAGTCTTCAGCAGGTCCAAGAAATTTGAACACATTGAAGGAGGTCAGCCTT----CCTACCTGAGGATCA----ACATGC---TTGGCACTCTAGCA-CTTTAGGAT---AGCCGAATGAAGTAAGTTGTTGGTGTTGCAGTCCTGTGAAGAT-CACTTCAGAACtattaaTA
papAnu2_Baboon/chrX                 --GAACTGAGTCTTCAGCAGGTCCAAGAAATTTGAACACATTGAAGGAGGTCAGCCTT----CCTACCTGAAGATCA----ACATGC---TTGGCACTCTAGCA-CTTTAGGAT---AGCCGAATGAAGTAAGTTGTTGGTGTTGCAGTCCTGTGAGGAT-CACTTCAGAACtattaaTA
calJac3_Marmoset/chrX               --GAGCTGAGTCTTCAACAGGTCCAAGAAATTTGAACATAATGAAAGAAGTCAGCCTT----CCTACCTGAAGATCAacatACATGC---CTGGCATTCTAGCA-CTTAAGGAT---AGTGGAATGAAGTAAATTTTTGGTGTTGCAGTCCTGTGAGGAT-CACTTCAAAACtgtta-TA
susScr3_Pig/chrX                    --GAG------------------CAAGAAATTTGAACACACCAAAGGAA-----------------------GATCA----ACATGC---CTGGCGGTCTGGCA-TTTTAA------AACAGGATGAAGTAAGTTGTTAGTGGTGTAATCCTGTATGAAT-CACTTTAGAGC------TA
camFer1_Bactrian_camel/KB018594     --GAG------------------CAAGAAATTTGAACACACCAAAGGA------------------------GATCA----ACATGC---CTGGCACTCTAGCA-TTTTAGAAT---AGCGGAATGAAGTAAGTTGGTGGTGGTGTAATCCTGTGAGGAT-CACTTTAGAGC------TC
canFam3_Dog/chrX                    --GGG------------------CAAGAAAGTGGAACATATCAAAGGAA-----------------------GATCA----ACATGC---CTGGCATGCTAGCA-TTTTAGAAC---ATCAGAATGAAGTAAGTTGTTGGTGTTGTAATCCTGTGAGTAT-TATTA--GAGC------TC
ailMel1_Panda/GL194824.1            --GCA------------------CAAGAAAGTGGAACATACATAACAAAG-------------------GAAGATCA----ACATGC---CTGGCATGCTAGCA-TTTTAGAAC---AGCGGAATGCAGTAAGTTGGTGGTGGTGTAATCCTGTGAGGGT-CACATTAGAGC------TC
vicPac2_Alpaca/KB632711             --GAG------------------CAAGAAACTTGAACACACCAAAGGA------------------------GATCA----ACATGC---CTGGCACTCTAGCA-TTTTAGAAT---AGCAGAATGAAGTAAGTTGTTGGTGGTGTAATCCTGTGAGGAT-CACTTTAGAGC------TA
odoRosDiv1_Pacific_walrus/KB229612  --ATG------------------CAAGAAAGTGGAACATACCAAAGGAA-----------------------GATCA----ATATGC---CTGGCATGCTACCA-TTTTAGAAC---AGCAGAATGAAGTAAGT---TGTTGGTGTAATCCTGTGAGGTT-CACTTTAGAGC------TC
saiBol1_Squirrel_monkey/JH378192    --GAGCTGGGTCTTCAACAGGTCCAAGAAATTTGAACATACTGAAAGAAGTCAGCCTT----CCTACCTGAAGATCAacatACATGC---CTGGCACTCTAGCA-CTTAAGGAT---ATTGGAATGAAGTAAGTTTTTGGTGTTGCAGTCCTGTGAGGAT-CACTTCAGAACtgtta-TA
orcOrc1_Killer_whale/KB317041       --GAG------------------CAAGACATTTGAACACACCAAAGGAA-----------------------GATCA----ACATGC---CTGGCACTCTAGAA-TTTTAGAAT---AGCAGAATGAAGTAAGTTGGTGGTGGCGTAATCCTGTGAGGAT-CACTTTAGAGC------TA
lepWed1_Weddell_seal/KB715187       --GTG------------------CAAGAAAGTGGAACATACCAAAGGAA-----------------------GATCA----ACATGC---CTGGCATGCTACCA-TTTTAGAAC---AGCAGAATGAAGTAAGTTGTTGGTGTTGTAATCCTGTGAGGTT-CACTTTAGAGC------TC
felCat8_Cat/chrX                    --GAG------------------CAAGAAATTTGAACACATCAAAGGAA-----------------------GATCA----ACATGC---CTGGCATGCTAACA-TTTTAGAAC---AGCAGAATGAAGTAAGTCGTTAGTGTTATAATCCTGTGAGGAT-CACTTTAAAGC------TA
cerSim1_White_rhinoceros/JH767841   --GAA------------------CAAGAAATCTGAACACACCAAAAGAA-----------------------GATCA----ACATGC---CTGGCACCCTAGCA-TTTAAAAAT---AGCAGAATGAAGTAAGTTGTTGGTGTTGTAATCCCGTGAGGAT-CACTTTAGAAC------TA
oryCun2_Rabbit/chrX                 --GAGCTGGGTCTTCCGCAGAATCAAGAAATTTGAACATGCCAAAAGA----TGCCTT----CCTACCTAAAGATCA----ACATGCttgCTGACAATGTAGCA-CTTCAGAGT---AGCAGAATGAAGTAAGTTGTTGGTTTTGCCGTCCTGTGGGGAT-TGCTCCAGAAC------TA
musFur1_Ferret/GL897241             --GTG------------------CAAGAAAGTGAAACATACCGAAGGAA-----------------------GATCA----ACATGC---CTGGCACACTAGCA-TTTTAGAAC---AGCAGAATGAAGTAAGTTTTTGGTGTTGTAATCCTGTGAGGAT-TTTTA----GC------TA
tupChi1_Chinese_tree_shrew/KB365963 --GAGCTGGATCTTCAGGTAGATCAAGAAATTTGAACACAATAAAAGAAGTCAGACTT----TCTACCTGAAGATCA----ACATGG---CT---ACTCTAGCA-TTTTAGAAT---ACCAGAATGAAGTAAGTTGCTGGTATTGCAACCCTGTGAAGAT-TGTTCCAGAAA------TA
chiLan1_Chinchilla/JH722051         --GTGATGGGTCTTCAGCAGGACCAAGAAATGTAAACATGCCAAAGGAAGTCATCTTT----CCTATCTGAAGATGA----ACATGC---TTAGTACTATAACA-TCTGAGAAT---AGCAGAATGCAGTAAGTTGTGGATGTTGCAGTCCTGTAGGTA---------------------
mm10_Mouse/chrX                     --AAACTGGGTCTTCAGCGTGATCAAGCAATGTGAACACACAAAAGGAAGGCAGCTTTataaATGACCCGAGGATCA----ACATGC---CTG--ACTGCAGCAtCTTAAAAGC---AATAGAATGAGGTAAGTCACTAGCATTGCAGTCTTCTGAGGAT-TTGCA--------------
rn6_Rat/chrX                        --AAACTGAACCTTCAGCACGATCAAGAAATGTAAACACATGGAAGAACGCCAGCTTTacatACGACCAGAGGATCA----ACATGT---CTG--ACT-TAGCAtCTTAAGGGC---AACAGACTGAGGTAAGTTAGCAGCATTGCAGTCC--TGAGGAT-TTGCA--------------
cavPor3_Guinea_pig/scaffold_26      --GTGCTGGGTCTTCAGCAGGACCAGGAAATGTAAACACATCAAAGGAAGCCACCTTT----CCTATCTGAAGATGA----ACATGC---CTAGTACTATAACA-TTTTAGAAT---AGCAGAATGAAGTAAGT---TGATACTGCAATCCTATA-------------------------
micOch1_Prairie_vole/chrUn_JH996487 --AAGCTGGGCCTTCAGCAGGATCGCGAAATGGGAACACATGAAAGGAAGCCAGCTTT----ATAACCCAAGGACCA----ACATGC---CTG---------CA-TCTTAAAGC---AACAGAATGAAGTAAGTTTCCAGCATTGCAGTCCTCTGGGGGT-TTGCA--------------
criGri1_Chinese_hamster/KE381632    --AAGCTGGGTCTTCTGCAGGATCACGAAA---------------GGAAGCCAGCTTT----AAGAGCCAAGGACCA----ACATGT---CTG-CATCTTAGCA-CC-----AC---AACAGAATGAAGTAAGCTGCCAGCACCGCAGTCCTCTGAGGAT-TGGCA--------------
conCri1_Star-nosed_mole/JH655896    --GAG------------------TATGAAATTTGAACACACCAAAAGAA-----------------------GATCA----ACACGC---ATGGCACACTGATG-CTTTAAAAT---AGCAGCATGAAGTAAGTAGGTGGTGGTATAATCTTGTGAGGGT-CACTTCACAGC------TG
echTel2_Tenrec/JH980401             ------TGGGACTTCAGCAGACTCAGGAGATTTAAAGACATCAAAGGAAGTCAGCCTT-----TTACGTGAAGATCA----ACATGC---CTGACACTCAAGCA-TTTTTGAAT---AGTAGAATGAAGTAAGT---TGGTATTGTGATCATGTGATCAT-CACTCCAGAGG------T-
hetGla2_Naked_mole-rat/JH602149     --CCGGTAGGTCTTCAGAAG---CAAGAAATGTGAACACACCAAAGAAAGCCACCTCT----CCTATCTGAAGATGA----ACATGC---CTTGTACTATAACA-TTTTAGAAT---AGCAGAATGAAGTAAGTTGTTGATGTTGCAATCCTGTA-------------------------
chrAsi1_Cape_golden_mole/JH823495   -----TCTGGACTTCAGCAGAATTAGAAGATTTAAAGACACTAAAGGAAATGAGCCAT-----CTACATGAAAATCA----GCATAC---CTGGCACTTTAGCA-TTTTAGAAT---TGCAGAATGAAGTAAGT---TGGTGTTGTAATCCTATGAGGGTaTATTCCAGAAC------TA

hg38_Human/chrX                     AC-AGC-TGTTTT-TTG----GGAGCTGGTGTTGGATGGGGTGTGT----TGGTCTAA--------TGT-G-AAGTG-GG-G--CTAAAT----GTGAGATGGAAAGATGA---------CCAGTCTTCC-ATATTACTGACTGGGTTCAC-TGAAGC-AACTCAAA-GACATTATGGTC
nomLeu3_Gibbon/chrX                 AC-AGC-TGTTTT-TTG----GGAGCTGGTGTTGGATGGGGTGTGT----TGGTCTAA--------TGT-G-AAGTG-GG-G--CTAAAT----GTGAGATGGAAAGATGA---------CCAGTCTTCC-ATATTACTGACTGGGTTCAC-TGAAGC-AACTCAAA-GACATTATGGTC
ponAbe2_Orangutan/chrX              AC-AGC-TGTTTT-TTG----GGAGCTGGTGTTGGATGGGGTGTGT----TGGTCTAA--------TGT-G-AAGTG-GG-G--CTAAAT----GTGAGATGGAAAGATGA---------CCAGTCTTCC-ATATTGCTGACTGGGTTCAG-TGAAGC-AACTCAAA-GACATTATGGTC
chlSab2_Green_monkey/chrX           AC-AGC-TGTTTT-TTG----GGAGCTGGTGTTGGATGTGGTATGT----TGGTCTAA--------TGT-G-AAGTG-GG-G--CTAAAT----GTGAGATGGAAAGATGA---------CCTGTCTTCC-ATATTACTAA----GTTCAC-TGAAGC-AACTCAAA-GACATTATGGTC
macFas5_Crab-eating_macaque/chrX    AC-AGC-TGTTTT-TTG----GGAGCTGGTGTTGGATGTGGTGTGT----TGGTCTAA--------TGT-G-AAGTG-GG-G--CTAAAT----GTGAGATGGAAAGATCA---------CCTGTCTTCC-GTATTACTAA----GTTCAC-TGAAGC-AACTCAAA-GACATTATGGTC
rheMac3_Rhesus/chrX                 AC-AGC-TGTTTT-TTG----GGAGCTGGTGTTGGATGTGGTGTGT----TGGTCTAA--------TGT-G-AAGTG-GG-G--CTAAAT----GTGAGATGGAAAGATCA---------CCTGTCTTCC-GTATTACTAA----GTTCAC-TGAAGC-AACTCAAA-GACATTATGGTC
papAnu2_Baboon/chrX                 AC-AGC-TGTTTT-TTG----GGAGCTGGTGTTGGATGCGGTGTGT----TGGTCTAA--------TGT-G-AAGTG-GG-G--CTAAAT----GTGAGATGGAAAGATGA---------CCTGTCTTCC-ATATTACTAA----GTTCAC-TGAAGC-AACTCAAA-GACATTATGGTC
calJac3_Marmoset/chrX               AC-AGC-TGTTTT-TTG----GGAGCCGGTGTTGGATAGGGTGTGT----TGGTCTAA--------TGT-T-AAGTG-GG-G--CTAAAT----GTGAGATATAAAGATGA---------CCAGTCTTCC-ATGTTATCGACTGGGTTCAC-TGAAGC-AACTCAAA-GACATTACGGTC
susScr3_Pig/chrX                    AT-AGC-TTTTTG-TTG----GAGGTTTGTGTGGGATGGGGTATGG----TGATCTAA--------CTTgG-AAGGG-GA-G--CAAAAT----GTGAGATGGGAGGATGG---------CTAGTAACC---TGTTATCAACTGGATTCAC-TGAAGC-AACACAAA-GGTAATACAGTC
camFer1_Bactrian_camel/KB018594     AT-AGC-TGTTTG-TTG----AAAGTTTGTGTGGGATGGTGTATGG----TGACCTAA--------TGTgG-AAGGG-GA-G--CAGAAT----GTGAGATGGGAGGATGA---------CCAGTAACCT-ATATTATCAACTGGGTGCCC-TGAAGC-AACTCAAA-AATAATACAGTC
canFam3_Dog/chrX                    AT-AGC-TGTTTG-TTC----TAGGTTTGTATGGGATGAGAGATGA----TAGTCTAA--------CAG-G-GAGTT-GGtA--TCCAAT----ATGAGATCTAAGGATAA---------CCATTAAACCtATATTACCAAATGGGTTCAC-TGAAGC-AGCTCAAA-GGTACTGCAGTC
ailMel1_Panda/GL194824.1            AT-AGC-TGTTTG-TTG----TAGGTTTGTGTGGGATGAGGCCTGA----TGGTCTAA--------CATgG-AGGGA-GT-A--CCCAGT----GTGAGATCTGAAGATAA---------CCAGTAACCT-GTATTACCAGCTGGGTTCAC-TGAAGC-AATTCAAA-GATTTTACAGTC
vicPac2_Alpaca/KB632711             AT-AGC-TGTTTG-TTG----AAGGTTTGTGTGGGATGGTGTATGG----TGACCTAA--------TGTgG-AAAGG-GA-G--CAGAAT----GTGAGATGGGAGGATGA---------CCAGTAACCT-ATATTATCAACTGGGTGCCC-TGAAGC-AACTCAAA-GATAATACAATC
odoRosDiv1_Pacific_walrus/KB229612  AT-AGC-TGTTTG-TTG----TAGGTTTGTATGGGATGAGGCATGA----TGGTCTAA--------CATgG-AGGGG-GT-G--CCCAAG----GTGAGATCCGAGGATAA---------CCAGTAACCT-GTATTACCAACTGGGTTCAC-TGAAGC-AATTCAAA-GATGTTACAGTC
saiBol1_Squirrel_monkey/JH378192    AC-AGC-TGTTTT-TTG----GGAGCCAGTGTTGGATAGGGTGTGT----TGGTCTAA--------TGT-T-AAGTG-GG-G--CTAAAT----GTGAGACAGGAAGATGA---------CCAGTCTTCC-ATGTTACCGACTGGGTTCAC-TGAAGC-AACTCAAA-GAGATTACGATC
orcOrc1_Killer_whale/KB317041       AT-AGC-TGTTTG-TTG----GAGGTTTGTATGGGATGGGGTATGG----TGATCTAA--------TGT-GcAAGGG-GA-G--CTGAAT----GTGAGATGGGAGGATGA---------CCAGTAATCT-AC-TTACTAATTGGTTTCCC-TGAAGC-AACTCAAA-GATGATATAGTC
lepWed1_Weddell_seal/KB715187       AT-AGC-TGTTTG-TTG----TAGGTTTGTATGGGATGAGGCATGA----TGGTCTAA--------CAT-G-GAGGG-GG-T--GCCAAG----GTGAGATGTGAGGATAA---------CCAGTAACCT-GTATTACCAACTGGGTTCAC-TGAAGC-AATTCAAA-GATATTACAGTC
felCat8_Cat/chrX                    AT-AGT-TGTTTG-TTC----CAGGTTTGTATAGGATGAAGTATGA----TGGTTTAA--------CGT-G-CAGGG-GGtG--CCAAAA----GTGAGTTCCGAGGATAA---------CCAATAACCT-GTATTACCAACTAGGTTCAC-TGAAGC-AATTCAAA-GATATTACAGTC
cerSim1_White_rhinoceros/JH767841   AT-AGC-TGTTTG-TTG----GGGGTTCGTGTGGGATGGGGTATGG----TGGCCTAA--------TGT-G-TAATGtGG-G--GCAAAT----GTGAGATGGGAGAATGA---------TCAA--ATCT-GTATCACCAGCTGGGTGCAC-TGAAGC-AACTCAAAaGACATGACAGTC
oryCun2_Rabbit/chrX                 ATaAGC-TGTTTG-TTG----GGAATTACTATTGGATGGGATGTGG----TAGTCCCG--------CTT-G-AGGTG-GG-G--ATGAAT----GTGAAATGGGGAGATTA---------CCACTCTCCC-ATGTTACCAACTGGATTCAT-TGAA-C-AGCTC--A-GACACTCCGGTC
musFur1_Ferret/GL897241             TG-AGCtTATTTG-TTG----TAGGTTTGTATGGGATGAAGCATGA----TAGTCTAA--------CAC-G-GAGGG-GT-G--TGCAAT----GTGAGACCTGAGGATAA---------CCAGTAACCT-GTATTACCAACTGGGTTCAC-TGAAGC-AATTCGAA-GATATTACAGTT
tupChi1_Chinese_tree_shrew/KB365963 AT-AGC-TGTTTG-TTG----GGAGCTGGCATTGGATAGGGTGTGG----TGGTTTAA--------CGT-T-AAGTG-GG-G--CTGGAT----GTGAAATGGTATGATGA---------CCAGGCTCCC-ATATTACCAGCTGG-TTCAC-TGAAGC-AACTCACA-GACATTA--GTC
chiLan1_Chinchilla/JH722051         ---------TTGG-TTG----GGAGTTGGTGTTAGATGGAGTATGG----TGGTCTAA--------CAT-G-AAGCA-GA-G--CCAACT----ATGAGATGGGAAGATGAttagtctccCTAGTCTCCC-ATATTACCAGCTGGCCTTAC-TGAAGC-AACTCAAA-GATATTACGGTC
mm10_Mouse/chrX                     ---------TTTG-CTG----GAAGATGGTGCTGGGTGGAGAGCATctaaTGTGATAA--------TGT-G-AGGCA-GG-G--CCATGT----ACACGATGG-AAGATGA---------ACAGGCTTTC-ACGTTATCAAATGGCCTCAC-AGCAGC-AACTCAA-----ACTATTATC
rn6_Rat/chrX                        ---------TTTA-CTG----GAAGGTGGTGCTGGGTGGAGAGTATctaaTGAGATAA--------TGC-G-AGGCA-GG-G--CCCTGT----ACCCCACGG-AAGATGA---------ACAGGCTTCC-ACGTTATCAGCTGGCCTCAC-AGCAAC-AACTCAA-----ACTATTATC
cavPor3_Guinea_pig/scaffold_26      ---------GCTG-TTT----GGAGTTGGTATTAGATGGAGTATGG----TGGTCTAA--------CAT-G-AAGTA-GG-G--CCAGCTatgaATGAGATGGGAAGATGActaacctccCTAGTCTCCC-ATATTACCAACTGAGTTTAC-TGAAAT-AACTCAAAaGATACTACCGTC
micOch1_Prairie_vole/chrUn_JH996487 ---------TTTG-CTG----GAAGGCGGTGCCGGGTGGAGTGTGGtgg-TGGTCTAAtgccatggTGT-G-AAGTC-GG-G--CCAAAT----ACATGCTGG-AAGAGGA---------CCAGGCTTCC-ATGCTGGCAACTGGGCTCCT-AGCAGC-AACTCCA-----ACAATAGCC
criGri1_Chinese_hamster/KE381632    ---------------------TAAGGTGGTGCTGGGTGGAGTGTGG----TGGTCTAAtgtgatgcTGT-G-AAGTA-GG-G--CCAAAT----ACATGACGG-AGGATGA---------TCAGGCTTCC-ACATTATCAACTGGGTTCAC-AGCAGC-AACTCAAA-GTC-----TATC
conCri1_Star-nosed_mole/JH655896    AT-AAC-TGTGT----------------ATGTGGGGTGGCGTCTG-----GGGTCTAA--------CAT-G-CAGGG-TA-G--CTTAGT----GTGAGATGGAAGGATGA---------CAGTGATGGT-ATATTGCCAACTGGGTTCAC-TGAAGC-AACTCATA-GACATTACAGGT
echTel2_Tenrec/JH980401             ---------TTGA-CTGct--GTAGGTAGTATAGAATGAGGTGTGT----TG----AA--------TTT-G-AA-TT-GG-G--TCAAAT----GTAAAATGGGAGTATGC---------TCAGGCTATC-ACATTACTAACTGGGTACAC-TATTGTaAATTCAGA-CACTTGACAGTC
hetGla2_Naked_mole-rat/JH602149     ---------GCTG-TTG----GGAGTTGGTATTATATGGAGTATGA----TAGTCTAA--------CAT-G-AAGCA-AG-G--CCAGCT----ATGAGATGGGAAGATGA---------CTAGTCTCCC-ATATTACCAGCTGGGTTTTC-TGAAGC-AACTGAAA-GATATTACAGTC
chrAsi1_Cape_golden_mole/JH823495   AT-AAG-TGTTCA-CTG----------------------------T----TGGGAT-------------------------G--CCAAAT----GTAAAATAGCAGGATGA---------CTAACCTCTC-ATATTACTGATTGGATTCAC-TGAAGT-AACCCAGA-GACATTACAGTC

hg38_Human/chrX                     TTCTTACCAGTT-GTATCAC--AGAAGAATT-TAGCCTTTG----CTTGT------GTGTTCTATGTCT----TCACTGTATAG-GCCC-TCTGT----CATTCTTAGAGC--CT-----TA---A-ACGTTGAGAAGCTTAAAACACTTTGAGTATTT------------CAGCCTCTT
nomLeu3_Gibbon/chrX                 TTCTTACCAGTT-GTATCAC--AGAAGAATT-TAGCCTTTG----CTTGT------GTGTTCTATGTCT----TCACTGTATAG-GCCC-TCTGT----CATTCTTAGAGG--CT-----TA---A-ACATTGAGAAGTTTAAAACACTTTGAGTATTT------------CAGCCTCTT
ponAbe2_Orangutan/chrX              TTCTTACCAGTT-GTATCAC--AG---AATT-TAGCCTTTG----CTTGT------GTGTTC--TGTCT----TCACTGTATAG-GCCC-TCTGT----CATTCTTAGAGC--CT-----TA---A-ACATTGAGAAGCTTAAAGCACTTTGAGTATTT------------CAGCCTCTT
chlSab2_Green_monkey/chrX           TTCTTACCAGTT-GTATCAT--AGAAGAATC-TAGCCTTTG----CTTGT------GTGTTCTGTGTCT----TCACTGTATAC-GTCC-TCTGT----CATTCTTAGAGC--CT-----TA---A-ACATTGAGAAGCTTAAAACACTTTGAGTATTT------------CAGCCTCTT
macFas5_Crab-eating_macaque/chrX    TTCTTACCAGTT-GTATCAT--AGAAGAATC-TAGCCTTTG----CTTGT------GTGTTCTGTGTCT----TCACTGTATAC-GTCC-TCTGT----CGTTCTTAGAGC--CT-----TA---A-ACATTGAGAAGCTTAAAACACTTTGAGTATTT------------CAGCCTCTT
rheMac3_Rhesus/chrX                 TTCTTACCAGTT-GTATCAT--AGAAGAATC-TAGCCTTTG----CTTGT------GTGTTCTGTGTCT----TCACTGTATAC-GTCC-TCTGT----CGTTCTTAGAGC--CT-----TA---A-ACATTGAGAAGCTTAAAACACTTTGAGTATTT------------CAGCCTCTT
papAnu2_Baboon/chrX                 TTCTTACCAGTT-GTATCAT--AGAAGAATC-TAGCCTTTG----CTTGT------GTGTTCTGTGTCT----TCACTGTATAC-GTCC-TCTGT----CATTCTTAGAGC--CT-----TA---A-ACATTGAGAAGCTTAAAACACTTTGAGTATTT------------CAGCCTCTT
calJac3_Marmoset/chrX               TTCTTACTAGTT-GTATCAC--AGAAGAACT-TAGCCTTTG----CTTGT------GTGTTCTATGTCT----TCACTGTATAG-GCCC-TCTGT----CATTCTTAGAGG--CT-----TA---A-ACACTGAAAAGCTTAAAACACTTTGAGTATTT------------CAGCCTCAT
susScr3_Pig/chrX                    AGTGTACTAGTT-GTGTCAC--AGAGTAATT-TAGTCTCAC----CTTGT------CTGTTCTTCATGT----TCACTGCATAG-ATTTtTTTGC----CACCCTTAGAAG--CC-----TT---A-ACAAATAGAAAATTAAACCACTTTGAGTATTT------------TGGCCTCTT
camFer1_Bactrian_camel/KB018594     TGCATACCAATT--TATCAC--AAAGTAATT-----CCCAC----CTTGT------CTGTTCCTTATCT----TCACTGCATAG-ATCT-TTGGC----CACCCTTAGAGG--CC-----TA---A-ACATATAGAAACTTAAACCACTCTGAGTGTTT------------CAACCTCTT
canFam3_Dog/chrX                    TGCATACCAGTT-GCGTTCA--AGT--AATT-GAGTCTCAC----CATGT------CTCTTCTTTCTCT----TCACTGCATAA-ATAC-TTTGC----CATTCTTAGAAG--CC-----TA---A-ACCAT-AGAAACCTAAAACACTTTGAGTATTT------------CAGCCTTTT
ailMel1_Panda/GL194824.1            TGCATACCAGTT-CTGTCCC--AGT--AATT-GAGTCTCAC----CTTGT------CTCTTCTTTATCT----TCACTGTATAA-ATGC-TTTGC----CACTTGTAGAGG--CC-----TA---A-ATTGT-AGAAGCCTAAAACACTTTGAGTATTT------------CAGCTTTTT
vicPac2_Alpaca/KB632711             TGCATACCAATT--TATCAC--AAAGTAATT-----CCCAC----CTTGT------CTGTTCCTTATCT----TCACTGCATAG-ATCT-TTGGC----CACCCTTAGAGG--CC-----TA---A-ACATATAGAAACTTAAACCACTCTGAGTGTTT------------CAACCTCTT
odoRosDiv1_Pacific_walrus/KB229612  GGTGTACCAGTT-GTGTC----CGAGTAATT-GAGTCTCAC----CTTGT------CTCTTCTTTGTCT----TCACTGCATAA-ATGC-TTTGC----CACTCTTAGAGG--CC-----TA---A-ACTGTG-GAAGCCTAAAACACTTTGAGTATTT------------CAGGCTCTA
saiBol1_Squirrel_monkey/JH378192    TTCTTACCAGTT-GTATCAC--AGAAGAATT-CAGCCTTTG----CTTGT------GTGTTCTATGTCT----TCACTGTATAG-GCAG-TCTGT----CATTCTTAGAGC--TT-----TA---A-ACATTGAAAAGCTTAAAACACTTTGAGTATTT------------CAGCCTCAT
orcOrc1_Killer_whale/KB317041       TGTCTACCAGTT-GTGTCAC--AGGGTAATT-TAGTTTTAC----CTTGT------CTGTTCTTTATCT----TCACTGCATAA-ATCC-TTTGC----CACCCTTAGAGG--CC-----TA---A-ACATATAGAAACTTAAACCACTTTGAGTATTT------------CAGTCTCTT
lepWed1_Weddell_seal/KB715187       TGCGTACCAGTT-GTGTC----CGAGTAATT-GAGTCTCAC----CTTGT------CTCTTCTTTGTCC----TCACTGCATAA-ATGC-TTTGC----CACTCTTAGAGG--CC-----TA---A-ACTGTG-GAAGCCTAAAACACTTTGAGTATTT------------CAGTCTCTA
felCat8_Cat/chrX                    TGCATA-CAGTT-GTGTC----AGAGTAATT-GAGTCTCAC----CTTGT------CTCTTCT-TATCT----TCACCGCATAA-ATGC-CTTGA----TACTCTTAGAGA--TG-----TA---A-ACTAT-AGAAGCCTAAGACACTTTGAGTATTT------------CAGCCTCTT
cerSim1_White_rhinoceros/JH767841   TGCGTACCAGTT-TTGTCAC--AGAGTAATT-TAGTTTCAC----CTAGT------CTGTTCTTTATCT----TTTCTGCATAG-ATCC-CTTGC----CAGTCTTAGAGG--CC-----TA---A-ACATATAGAAACCTAAGACACTTTGAGTATTT------------CAGCCTCCT
oryCun2_Rabbit/chrX                 TACTTACCAGTT-GTGTCAG--AGAAGAATC-TAAC-----------------------AGATTAAGAT----GTACTGTAGAA-AGAA-TCCTA----GACTCTGAGGCA--GTcattgTA---A-TTGTGAAGGATCTGAAAACACTTTGACTCTTT------------CAGCCTCT-
musFur1_Ferret/GL897241             TGCCTATCAGTT-GTGTCCA--AGT--AATT-GAGTTTCAC----CTTGT------CTCTT---TATCT----TCACTGTGTAA-ATGT-TTTGC----CACTCTTAGAGG--CC-----TA---A-ACTGT-AGAAGCCTAAAACACTTTGAGTGTAT------------CAGCCCCTT
tupChi1_Chinese_tree_shrew/KB365963 TGCTTACTGGTT-GTATTAC--TGAGGAATT-CAGCCTTTA----CTTGT------CTGTTCTGC-TCT----TCCTTCCTTGA-ATCC-TCTGC----TATTCTTAGAGGtaTT-----TA---A-ACATTGAGAAGCCTGAAACACTTTCAGAATTT------------CAGCCTCTT
chiLan1_Chinchilla/JH722051         TGCTTACCAGTT-GTATCAC--AGAGGAACT-TAGCCTCTCt---TTGTC------CTGTTGTGTATCT----TCATTGCCTTAaGTGC-TCTGC----TATTCTTACAGG--CT-----TA---A-ACATCGAAAAGCCTAAAAGGCTCTGAATATTT------------CAGCCTCTT
mm10_Mouse/chrX                     TGCTTACCAGTT-ATATCACa-AGAGGAATT-TAGCTTCTAggttTTGTT------GTTGTTGTTGTTT----GTTTTGGCTTG-GTGC-CCTAC----CATTCTTACAGA--CT-----TA---A-ACATTGAAAAGCTTTAAATACTTTGAGCATTT------------CA-TCTCTT
rn6_Rat/chrX                        TGCTTACCAGTT-CTATCACa-AGAGGATTT-TAGCCTCTA----GTTGTcgaggaTTTTTCTTTCTTG----TTTTTGGCTTG-GTAC-CCTGC----CATTTTTACAGG--CT-----TA---A-ATATTGGAAAGCCTTAAACACTTTGAGCATTTatgtctgtctgtCTGTCTGTC
cavPor3_Guinea_pig/scaffold_26      TGCTTACCAGTT-ATATC----AGAGAAATT-TAGCCTCTAt---TTGTC------CTATTGTATATCT----TTGTTGCATTAaGTGC-TCTGC----TATTCTTATAGG--CT-----TA---A-ACATTGAAAAGCCTAAAAGAACTTGAATATTT------------CAGCTTCTT
micOch1_Prairie_vole/chrUn_JH996487 TGCTCACCAGTT-GCATCAT--AGAGAAATG-TGGCCTC------------------------CCGCTG----TCTTTGGATTG-GTGC-TCTGCcattCATTCTCAGCCA--TT-----TG---C-CTACTGGAAAACCTTAAATACTTTGAGAATGT------------CAGTCTTTT
criGri1_Chinese_hamster/KE381632    TGCTCAACAGTTgGCATCAC--ACAGGAATA-CAGCCTCTA----GTTGT------CTTAT-------------TTTTGGCTTG-GTGC-TCTGC----CATTCTTAGAGG--CT-----TA---A-ATAGAGGAAAGCCTTAAGTACTCTGAGCATTT------------CAGTCTCT-
conCri1_Star-nosed_mole/JH655896    TGTTTACCAGTT-GTATCGT--AAAGTAAGT-CAGCCTCTC----TCAAA------TTGTT---TAGGT----ACACAGCTGAG-AGCC-TTTGC----TACTATTAGAAG--AC-----TAaacA-ACATATAGAGACCTAAAACACTTTGAGTGTTT------------CAGCTACTT
echTel2_Tenrec/JH980401             TACTTAC---TT-GCATCAC--AGAGAGTTT-TATCTTCTC----TTTGT------CTTGTCTGTGTAT-----TATTCCATAA-GCCC-TTTAC----TCACTTCAAAGC--CT-----AA---GcATATATAGAAGCCTTAAGCATACTCAGTATGT------------CAGCCTCTT
hetGla2_Naked_mole-rat/JH602149     TGCCTAACAGTT-GTATCAC--AGAGAAATT-TAGCTTGTAt---TTGTC------CTATTGTGCATCT----TTATTGTATTAaGTTC-TCTGC----TATTCTTAGAGT--CT-----TA---A-ACATTGAAAAGTCAAAGATACTTTGAGTATTT------------CAGCCTCTT
chrAsi1_Cape_golden_mole/JH823495   TACTAATCAGTT-GCATCCC--AGAATGCTT-TAGCCTCTA----CTTGT------CTGCTATGTACAT----TCACTCCATAG-GTC--------------TTTTAGAGG--CC-----TA---A-ACATAGAGAAAACTTAAACACAGTCAGTATTT------------CAGCCTTTT

hg38_Human/chrX                     -CATGAA----TC--TAT--C--T--C--C-C--TC--T--CT-------TTGATTTCATGTAA---TCT---C------TCCTTAAATATTTCTT--TGCAT----ATGT---GGGC--AAGTGTACGTGTGT---GTGTGT-------CATGTGTG---GCAGAGGGGCTTC------
nomLeu3_Gibbon/chrX                 -CATGAA----TC--TAT--C--T--C--C-C--TC--T--CT-------TTGATTTCATGTAG---TCT---C------TCCTTAAATATTTCTT--TGCAT----ATGT---GGGC--AAGTGTACGTGTGT---GTGTGT-------CATGTGTA---GCAGAGGGGCTTC------
ponAbe2_Orangutan/chrX              -CATGAA----TC--TAT--C--T--C--C-C--TC--T--CT-------TTGATTTCATGTAA---TCT---C------TCCTTAAATATTTCTT--TGCAT----ATGT---GGGC--AAGTGTACGTGTGT---GTGTGT-------CATGTGTG---GCAGAGGGGCTTC------
chlSab2_Green_monkey/chrX           -CATGAA----TC--TAT--C--T--C--C-C--TC--T--CT-------TTTATTTCATGTAA---TCTtctC------TCCTTAAATATTTCTT--TGCAT----ATGT---GGGC--ATGTGTACGTGTGT---GTGTGT-------CACGTGTG---GCAGAGGGGCTTC------
macFas5_Crab-eating_macaque/chrX    -CATGAA----TC--TAT--C--T--C--C-C--TC--T--CT-------TTGATTTCATGTAAtttTCT---C------TCCTTAAATATTTCTT--TGCAT----ATGT---GGGC--TTGTGTACGTGTGT---GTGT---------CATGTGTG---GCAGAGGGGCTTC------
rheMac3_Rhesus/chrX                 -CATGAA----TC--TAT--C--T--C--T-C--TC--T--CT-------TTGATTTCATGTAA---TCTtctC------TCCTTAAATATTTCTT--TGCAT----ATGT---GGGC--TTGTGTACGTGTGT---GTGT---------CATGTGTG---GCAGAGGGGCTTC------
papAnu2_Baboon/chrX                 -CATGAA----TC--TAT--C--T--C--C-C--TC--T--CT-------TTGATTTCATGTAA---TCTtctC------TCCTTAAATATTTCTT--TGCAT----ATGT---GGGC--ATGTGTACGTG--T---GTGTGG-------CATGTGTG---GCAGAGGGGCTTC------
calJac3_Marmoset/chrX               -TATGAG----TC--TGT--A--T--C--C-C--TC--T--CT-------TTGATTTCATGTAT---TCTtctC------TACTTAAATATTTCTT--TGCAT----ATGT-----AC--ATGTGTACATGTAT---GTGTAT-------CATGTGTG---GCAGAGGGGCTTC------
susScr3_Pig/chrX                    -CTTGTG----TC--TAT--G--T--C--T-C--CC--C---T-------TTGATTACATGCAAttcTCT---C------GCCTTGCACAT---TT--TCTAT----GTAT---GTGT--GTGGGCTCTTGTGT---GTTTGT-------AAC----------AAAGGGGCTTC------
camFer1_Bactrian_camel/KB018594     -CTTGAG----TC--TGT--G--T--C--T-C--CCcgT--CT-------TTGATTTCATTCAG---TCCtctC------TCCTTGCATAATT-TT--TGTGC----ATTT---GTGT--CTGTGCTCTTGTGT---GTGTGT-------TTGTAAAA-----AAGGGGGCTTC------
canFam3_Dog/chrX                    -TATGTG----TC--TGT--G--T--T--TaC--CC--C--CT-------TTGGCTTTATGGAG---TCC---TcttgagTCCTTGCATATTT-TG--TGCAT----TTCT---ATGG--TCACGTGTGTGTGT---TTGTGA-------C------------AGAGGGGTTTC------
ailMel1_Panda/GL194824.1            -TATGTG----TC--TGT--G--T--Tg-C-C--TC--T--CT-------TTGACTTTCTGCAG---TCCtctC------TCCTTGCATATTTTTG--TGCAT----CTGT---GTGG--TCATGTGTGTGTGT---TTGTGA-------C------------AGAGGGGTTTC------
vicPac2_Alpaca/KB632711             -CTTGAG----TC--TGT--G--T--C--T-C--CCcgT--CT-------TTGATTTCATTCAG---TCCtctC------TCCTTGCATAATT-TT--TGTGC----ATTT---GTGT--CTGTGCTCTTGTGT---GTGTGT-------TTGTAAAG-----AAGGGGGCTTC------
odoRosDiv1_Pacific_walrus/KB229612  -TATGTG----TC--TGT--G--T--T--T-C--CC--C--CT-------TTGACTTTATGCAG---TCCtctC------TCCTTGCATATTTTTG--TGCAT----CTGT---GTGG--TCATGTGTGTGTAT---TTGTAA-------C------------AAAGGGGTTTC------
saiBol1_Squirrel_monkey/JH378192    -CATGAG----TC--TGT--C--T--C--C-C--TC--T--CT-------TTGATTTCATGTAT---TCTtctC------TCCTTAAATATTTCTT--TGCAT----ATGT---GGGC--ATGTGTACGTGTGT---GTGTGT-------CATGTGTG---GCAGAGGGGCTTC------
orcOrc1_Killer_whale/KB317041       -CTTGAG----TC--TAT--G--T--C--T-C--CC--CcaCT-------TTGATTTCATGCAG---TCCtctC------TCCTTGCATACTTTTTg-TGCAT----GTGT---GTGT--GCATGCTTTTGTGT---GTGTGTg------TGTTTGTA---ACAAAGGGGTCTC------
lepWed1_Weddell_seal/KB715187       -TATGTG----TC--TGT--G--TtcC--C-C--CC--T--CT-------TTGACTTTATGCAG---TCCtctC------TCCTTGCATATTTTTG--TGCAT----CTGT---GTGG--TCATGTGTGTGTGT---TTGTAA-------C------------AAAGGGGTTTC------
felCat8_Cat/chrX                    -TGTGAG----TC--TGT--GatT--C--C-C--CC--T--CT-------TTGACTTTATGCAG---TCC---Tcta---TCCTTGCATATTTTTG--TGCAT----TTGT---ATGA--TCATGTGTGTGTCT---TTGTGA-------C------------AAAGGGGCTTC------
cerSim1_White_rhinoceros/JH767841   -CATGAG----TC--TGT--G--T--CtgC-C--CC--T--CT-------TTGATTTCATGCAG---TCCtctC------TCCTTGCATATTTATTg-TGCAT----GTGT---ATGT--TTGTGCTCATGTGT---GTGTGTttgtttgTGCTTGTG---ACAAAGGGGCTTC------
oryCun2_Rabbit/chrX                 ------A----TG--TTT--G--C--C--T-C--TC--T---T-------TGATTTTTATGTAA---TTT---C------TCCTTGGATCTGTCTT--TGTGT----ATGT---GGGCatGTGTGCATATATGT---GCATGT-------CATGTGTG---ATTGAGGGGGTTC------
musFur1_Ferret/GL897241             -TATATG----TC--TGT--G--T--T--C-CctCC--T--CT-------TTGGCTTTATGCCA---TCCtctC------TCCTTGCATATTT-TG--TGCAT----CTGT---GTGG--TCATGTGTGTGTGT---TTGTGA-------C------------AAAGGGGTTTC------
tupChi1_Chinese_tree_shrew/KB365963 -CATGGG----T-------------------C--TC--T--CT-------CTTATTTCATGTAT---TACtt-T------TCTTTGGCTATTTCTT--TGTGT----ATGT---GTGC--A------------T---GTATGT-------CATGTGTG---TCAGAGAGGCCTC------
chiLan1_Chinchilla/JH722051         -CATGAG----TC--TAT--G--T--C--T----GC--T--CT-------TTGCTTTCCTGGAA---TCC---T------CTCTTGGATATTTCCT--TGTTT----TTAT---GGCC--ATATGTGCACGTAT---GTGTGT-------ACTGTGTG---TGACAGGGGCTCC------
mm10_Mouse/chrX                     -TACAAG----TC--TGT--G--T--C--T-C--TC--T---T-------GTATTCTAAAGTAA---TCC---T------TTCTTGGATGTTTCTT--TGTATgtacATGT---GCGT--GTGTGCATGTGTGTtatGTGTGT-------CATGTGTG-----AGAGGAGCTTC------
rn6_Rat/chrX                        -TGTCTG----TC--TGT--C--T--C--T-C--TC--T--CTctctctcGTATTCTAAAGTAA---TCC---T------CTCTTGGATATTTCTT--TGTGT----ATGT---ACAT--ATGTGTGTGTGCAT---GTGTGT-------CATGTGTG-------ACGGGCGTC------
cavPor3_Guinea_pig/scaffold_26      -CATGAT----TC--TGT--G--T--C--T----GC--T--CT-------TTGCTTTCATGTAA---TCC---T------CTCTTGGATATTGCTT--TGTTT----TTAT---GGCC--ATATGTACATGTAT---GTGTGTgcac---TATGTGTG---ACAGAGGAGCTCC------
micOch1_Prairie_vole/chrUn_JH996487 -TACGAG----TT--TGT--G--T--C--T-C--CC--T--CT-------------TCCTCTAA---TCC---T------CTCTTGGATATTTGTG--TGTGT----GTGT---GTGT--GTGTGTGTGTGTGT---GTGTGTgtg----TGTGTGTG---ACAGAGGGTCTTC------
criGri1_Chinese_hamster/KE381632    ------G----TC--TAC--C--T--C--C-C--TT--A--CT-------C----------TAA---TCT---T------TTCTTGGGTATTTCTT--TG---------------------------TGTATGT---GTGTGT-------CATGTGTC---ACAGAGAGTCTTC------
conCri1_Star-nosed_mole/JH655896    -CATGAA----TT--TGT--G--T--C--T-Ct-CC--T--TC-------TTTGTTTCATACAAgccTCA---C------TCCTTGCATATTTTTTg-TGCCTct--GTGT---GCGC--TTTTGTGTGCTTGT---CTGTAT-------TCTTTGTG---ACAAAGGGGC-CC------
echTel2_Tenrec/JH980401             -CATCAG----TC--TAT--G--T--C--T-C--TCc-T--CT-------TTGATTTCATGTCA---TCCtctC------ACCTCCGATATTCCTG--TG--------TCT---ACGT--ATGTGCATGTG--------------------------------GAAAAAGCTTC------
hetGla2_Naked_mole-rat/JH602149     -CTTGAG----TA--TAT--G--T--C--T-G--CT--T---T-------TTGCTTTCATGTAA---TCC---T------CTCTTGGATATTTGTT--TGTTT----TTGT---GGCCatATATGCATGTATGT---GTTTGTac-----TTTGTGTA---GCAGAGGGGCTTC------
chrAsi1_Cape_golden_mole/JH823495   -CAGAAA----TC--TATagC--T--C--C-T--TT--T--GT-------TCTATTTCATGTAA---TTCtttC------TCTTTGGATATTCCTT--TGTGC----CTGT---GTGT--ATGT----ATGTGC---TTGTGA-------CA-----------AAAGGGGCTTC------

hg38_Human/chrX                     CTAACC-CCTGCCTGATAGGTGC-AGAACGTCGGCTATCAGA--GCAAGCAT-TGTGG-AGCGGTTCCTTA--TGCCAGGC-----------------------TGCCA----TGTG-AG-AT-GATCCAAGACCAAAA-------C--AAGG-------C-------C-----------
nomLeu3_Gibbon/chrX                 CTAACC-CCTGCCTGATAGGTGC-AGAACGTCGGCTCTCAGA--ATAAGCAT-TGTGGaAGCGGTTCCTTA--TGCCAGGC-----------------------TGCCA----TGTG-AG-AT-GATCCAAGACCAAAA-------C--AAGG-------C-------C-----------
ponAbe2_Orangutan/chrX              CTAACC-CCTGCCTGATAGGTGC-AGAACGTCGGCTATCAGA--ATAAGCAT-TGTGG-AGCGATTCCTTA--TGCCAGGC-----------------------TGCCA----CGTG-AG-AT-GATCCAAGACCAAAA-------C--AAGG-------C-------C-----------
chlSab2_Green_monkey/chrX           TTAACC-TCTGCCTGATAGGTGC-AGAACGTCGGCTATCAGA--ATGAGCAT-TGTGG-AGCGGTTCCTTA--TGCCAGGC-----------------------TGCCA----TGTG-AG-AT-GATCCAAGACCAAAA-------C--AAGG-------C-------C-----------
macFas5_Crab-eating_macaque/chrX    TTAAGC-CCTGCCTGATAGGTGC-AGAACGTCGGCTATCAGA--ATGAGCAT-TGTGG-AGCGGTTCCTTA--TGCCAGGC-----------------------TGCCA----TGTG-AG-AT-GATCCAAGACCAAAA-------C--AAGG-------C-------C-----------
rheMac3_Rhesus/chrX                 TTAAGC-CCTGCCTGATAGGTGC-AGAACGTCGGCTATCAGA--ATGAGCAT-TGTGG-AGCGGTTCCTTA--TGCCAGGC-----------------------TGCCA----TGTG-AG-AT-GATCCAAGACCAAAA-------C--AAGG-------C-------C-----------
papAnu2_Baboon/chrX                 TTAACC-CCTGCCTGATAGGTGC-AGAACGTCGGCTATCAGA--ATGAGCAT-TGTGG-AGCGGTTCCTTA--TGCCAGGC-----------------------TGCCA----TGTG-AG-AT-GATCCAAGACCAAAA-------C--AAGG-------C-------C-----------
calJac3_Marmoset/chrX               CTAACC-CCTGCCTGATAGGTGC-GGAACATTGGCTATCAGAa-GTAAGCAT-TGTGG-AGTGGTTTCATA--TGCCAGGC-----------------------TGCCA----TGTG-AG-AT-GATCCAAGACCAAAA-------C--AAGT-------T-------Ttactg------
susScr3_Pig/chrX                    CTAACC-CCTTCTCAGTAGGTGCaAGAGTGTCAGCTACCAAA--ATAAGCAT-TGCAG-AGCTGTTCCTTA--TGCCAGACcatgctgtgagatgctgtgagatTGTGC----TGTG-AA-AT-GATCCAAGACCAATA-------G--AAGG-------C-------C-----------
camFer1_Bactrian_camel/KB018594     CTGACC-CCTTCCCAATAGGTGC-AGAGTGTCAGCCATCAAA--ATAAGCAT-TGCAG-AGCTGTTCTTCA--TGCCACAC-----------------------TGCCT----CGTG-AG-AT-GATCCAAGACCAAAA-------G--AAAG-------C-------C-----------
canFam3_Dog/chrX                    CTAACC-CCTTCCCAATAGGAAC-TGAGTGCCAGCTATCAAA--ATAAGCAT-TGCAG-AGCTGTTCATTA--TGCCAGGA-----------------------CACCC----TATG-AG-AT-GATCTAAGAAC---------------------------------------------
ailMel1_Panda/GL194824.1            TTAAAC-CCTTCCCAATAGGTAC-AGAGTGCCAGCTATCAAA--ATAAGCAT-TGCAG-AGCTGTTCATTA--TGCCAGGA-----------------------CACCC----TGTG-AG-AT-GATCCAAGACC---------------------------------------------
vicPac2_Alpaca/KB632711             CTGACC-CCTTCCCAATAGGTGC-AGAGTGTCAGCCATCAAA--ATAAGCAT-GGCAG-AGCTGTTCTTCA--TGCCACAC-----------------------TGCCT----CATG-AG-AT-GATCCAAGACCAAAA-------G--AAAG-------C-------C-----------
odoRosDiv1_Pacific_walrus/KB229612  CTAACC-CCTTCCCAATAGATAC-AGAGTGCCAGCTATCAAA--ATCA-----TGCAG-AGCTGTTCGTTA--TGCCAGGA-----------------------CACCC----TATG-AG-AT-GATCTGAGACC---------------------------------------------
saiBol1_Squirrel_monkey/JH378192    CTAACC-CCTGCCTGATAGGTGC-AGAACATTGGCTATCAGAa-GTAAGCAT-TATGG-AGTGGTTCCATA--TGCCAGGC-----------------------TGCCG----TGTG-AG-AT-GATCCAAAACCAAAA-------C--AAGG-------C-------Cataggat----
orcOrc1_Killer_whale/KB317041       CTAACC-CCTTCCTAATAGGTGC-AGAGTGTCAGCTATCAAAatATAAGCAT-TGAAG-AGCTGTTCCTTA--TGCCAGGC-----------------------CGCC-----TGTG-AG-AT-GATCCAAGACCAATA-------A--AAGG-------C-------C-----------
lepWed1_Weddell_seal/KB715187       CTAACC-CCTTCCCAATAGGTAC-AGAGTGCCAGCTATCAAA--ATCA-----TGCAG-AGCTGTTCGTTA--TGCCAGGA-----------------------CACCT----TGTG-AG-AT-GATCTAAGACC---------------------------------------------
felCat8_Cat/chrX                    CTAACC-CCTTCCCAATAGGTAC-AGTGTGTCAACTATCAAA--ATACACAT-TGCAG-AGCTGTTCGTTA--TGCCAGGA-----------------------CACCC----TGTG-AG-AT-GACCCAAGACC---------------------------------------------
cerSim1_White_rhinoceros/JH767841   CTAACC-CCTTCCCAGTAGATGC-AGAGTGTCAGCTATCAAA--ATAAACAT-TGCAG-AGCTGTTCCTTA--TGCCAGGC-----------------------TTCCC----TGTG-AG-AT-GATCCAAGACCAGTA-------G--AAGG-------C-------Caagagt-----
oryCun2_Rabbit/chrX                 CTAACC-CCTTCCCAATAGGTGC-AGAATGTCAGCTATCAAA--ATGAACAG-TGTAGaAGCTGTTTCTTA--TGCCAAGT-----------------------TACCT----AATG-AG-AT-GATC-AAGACCAAAA-------C--AGCA-------C-------C-----------
musFur1_Ferret/GL897241             CTAACCcCCTTCCCAATAGGTAC-AGAGTG-CAGCTATCAAA--ATAAACAT-TGCAG-AGCTG-TCATTA--CGCCAGGA-----------------------CACCC----TGTG-AG-AT-GGATGA--------------------------------------------------
tupChi1_Chinese_tree_shrew/KB365963 CTAACC-CCTTTCCAATAGGTGC-AGAATATCACTTACCAAA--ATAAGTAT-TACAG-AGCCATTTCTTA--T-CCTGGT-----------------------TGCCC----TGTG-AG-AT-GATTCAAGACCACAA-------C--AAGG-------G-------C-----------
chiLan1_Chinchilla/JH722051         CTAACC-CCTTTCTAATAGATGC-AGGATGTCGGCTATCAAA--ACAAGCAT-TGCAC-AGCTGTTCCTCA--TGCGAGGC-----------------------TGTCC----TGTGaAG-AT-GATCTTGCACTAAAA-------T--ATGT-------C-------C-----------
mm10_Mouse/chrX                     ATAGCC-CCTTCCCAATAGGTCC-AGAATGTCACC------------------CGTGG-AGCCGTTCCTCA--CACCAGAC-----------------------TGCCC----TGAG-AA-AT-AATCTAAGACAAAAT-------A--CATC-------A-------T-----------
rn6_Rat/chrX                        ATAGCC-CCTTCCCAATAGGTCC-AGAATGTTACC------------------TGTGG-AGTCGTTCCTCA--CACCAGTC-----------------------TGCCC----TGCG-AA-AT-AATCTAAGACAAAAT-------A--CATC-------A-------T-----------
cavPor3_Guinea_pig/scaffold_26      CTAGCA-CCTTTCCAATAGATGC-AGAATGTTGGCTATCAAA--ACAAGAAT-TGCAG-AGCTGTTCCTCG--TGTCAGGC-----------------------TGTCC----GGTAaAG-AT-GATCTTACACTAAAA-------T--ACGT-------C-------C-----------
micOch1_Prairie_vole/chrUn_JH996487 CTAGCC--------------TCC-GGAATATCACC------------------AGTGG-AGCTGTTCTTCA--C-------------------------------GCCC----TGTG-GA-AT-AATCTAAGAGAAAAT-------C--CAGC-------G-------C-----------
criGri1_Chinese_hamster/KE381632    TTAGCC-CCTTCCCAATAGGTGC-TGAATGTTGCC------------------AGTG---GCTGTTCTTCA--TGCCAGAC-----------------------TGACA----TGCG-AA-AT-AATCTGACAGCACTC-------C--C------------------------------
conCri1_Star-nosed_mole/JH655896    CTAACC-CCGCCTCTATAGGTGC-AGAGTGCCGGCTACCAAA--ACAAGTGT-TGTGT-AACTGATATTGA--TGCCAGAC-----------------------TGTCCttctTGCA-AG-AT-GCCCCACGACCAAAA-------G--AAGG-------C-------C-----------
echTel2_Tenrec/JH980401             CTAACC-CCTTCCCAGTAGGTGT-GCAGTGTCAGCTATCAAAagTTAAGCAT-CGCAG-AGCTGTTTTCTAacTGCCAGGC-----------------------TGAC-----TGTG-AG-AT-GATCCGACATGAAAA-------G--AAGC-------C-------C-----------
hetGla2_Naked_mole-rat/JH602149     CTAACC-CCTTTCCAATAGATGC-AGAATGTCGGCTATCAAA--ATAAGCAT-TGCAG-AGCTGTTCCATA--TGCCAGGC-----------------------TGTCC----TGTG-AGaAT-GATCTTACACTAAAAtacatcgC--TGGG-------A-------T-----------
chrAsi1_Cape_golden_mole/JH823495   CTAACC-CCTTTCCAATAGGTGC-TGAGTGCCAGTTGTCAAA--ACAATGAT-TGCAA-AGCTGTTTTTTA--TGCCATGC-----------------------TATAC----CGTA-AG-AT-GATTCAAGAAAAAAA-------G--AAGGttcaagaC-------T-----------

hg38_Human/chrX                     C-------TAG-------ACTGCAGTAAAACCCAGAACTCAAGT----AGGG-CAGAAGGTGGAAGGCTCA------------------T-ATGGATAGAAGG-----CCCAA-----AGTATAAG-----------ACAG------A----TGGTTTGAGACTTG------AGA--CCC
nomLeu3_Gibbon/chrX                 C-------TAG-------ACTGCAGTAAAACCCAAAACTCAAGT----AGGA-CAGAAGGTGGAAGGCTCA------------------T-ATGGATAGAAGG-----CCCGA-----AGTAGAAG-----------ACAG------A----TGGTTTGAGACTTG------AGA--CCC
ponAbe2_Orangutan/chrX              C-------TAG-------ACTGCAGTAAAACCCAAAACTCGAGT----ACGA-CAGAAGGTGGAAGGCTCA------------------T-ATGGGTAGAAGG-----CCCAG-----AGTAGAAG-----------ACAG------A----TGGTTTGAGACTTG------AGA--CCC
chlSab2_Green_monkey/chrX           C-------TAGagtctagACTGCAGTAAAACCCAATAGTCAAGT----AGGA-CAGAAGGTGGAAGGCTCA------------------T-ATGGATAAAAGG-----CCCAA-----AGTAGAAG-----------ACAG------A----TGGTTTGAGACTTG------AGA--CCC
macFas5_Crab-eating_macaque/chrX    C-------TAGagtctagACTGCAGTAAAACCCAATACTCAAGT----AGGA-CAGAAGGTGGAAGGCTCA------------------T-ATGGATAAAAGG-----CCCAA-----AGTAGAAG-----------ACAG------A----TGGTTTGAGACTCG------AGA--CCC
rheMac3_Rhesus/chrX                 C-------TAGagtctagACTGCAGTAAAACCCAATACTCAAGT----AGGA-CAGAAGGTGGAAGGCTCA------------------T-ATGGATAAAACG-----CCCAA-----AGTAGAAG-----------ACAG------A----TGGTTTGAGACTCG------AGA--CCC
papAnu2_Baboon/chrX                 C-------TAGagtctagACTGCAGTAAAACCCAATACTCAAGT----AGGA-CAGAAGGTGGAAGGCTCA------------------T-ATGGATAAAAGG-----CCCAA-----AGTAGAAG-----------ACAG------A----TGGTTTGAGACTCG------AGA--CCC
calJac3_Marmoset/chrX               C-------AAG-------ACTGCAGTAAAACCCAACACTCAAGT----AGGA-CAGAAGGTGGAAGGCTCA------------------T-ATGGATAGAAGG-----CCCAA-----AGTAGAAG-----------ACAG------A----CGGTTTGAAACTTG------AGA--CTC
susScr3_Pig/chrX                    C-------AAG-------------------ATCTGGACTGGAGT----TGGA-TGGAAGGCTAAAGTCTCA------------------G-TGAAACTGAAGG-----CCAAA-----GACCTAAG-----------ACTC------A----AGC-CTGTGTATAT------GGA--CAG
camFer1_Bactrian_camel/KB018594     C-------AAG-------G-----------GTTTCGACTGGAGT----TGTA-AGGAAGACTCAAATCTCG------------------AgTGAGACAGAAGG-----CCAAA-----GACCCAGG-----------ACGGgattaaA----AAGCCTTAGCTTGC------AGA--CCT
canFam3_Dog/chrX                    ---------------------------------------TATGA----TGGA-CAGAAAGTGGAAGGCCCA------------------TaATGGATAGAAGG-----CCCAA-----CGTAAAAT-----------AAAG------A----TGGTCTGAGACTTG------TGG--CCT
ailMel1_Panda/GL194824.1            ---------------------------------------TATGA----TGGA-CAGAAGGTGGAAGACCCA------------------TaATGAATAGAGGG-----CCCAA-----AGTAAAAG-----------ACAG------A----TGATTTGAGACTTG------AGA--CCT
vicPac2_Alpaca/KB632711             C-------AAG-------G-----------GTTTTGACTGGAGT----TGTA-AGGAAGACTCAAATCTCG------------------AgTGAGACAGAAGG-----CCAAA-----GACCCAGG-----------ACGGgattaaA----AAGCCTTAGCTTGC------AGC--CCT
odoRosDiv1_Pacific_walrus/KB229612  ---------------------------------------TATGA----TGGA-CAGAAGGTGGAAGACCCA------------------TaATGGATAGAAGG-----CCCAA-----AGTAAAAG-----------ACAG------A----TGGTTTCAGACTTG------AGA--CCT
saiBol1_Squirrel_monkey/JH378192    C-------TAG-------ACTGCAGTAAAACCCAATACTCAAGT----AGGA-AAGAAGGTGGAAGGCTTA------------------T-ATGGATAGAAGG-----CCCAA-----AGTAGAAG-----------ACAG------A----TGGTTTGAAACTTG------AGA--CTT
orcOrc1_Killer_whale/KB317041       C-------AAA-------G-----------GTCTAGACTGGAGT----TGGA-CGGAAGACTCAAGTCTCA------------------G-TGAGACAGAAGG-----CCAAAgacccAGGATGGG-----------ATGA------A----AAGCCTTCGCTTGA------AGA--CCT
lepWed1_Weddell_seal/KB715187       ---------------------------------------TATGA----TGGA-CAGAAGGTGGAAGACCCA------------------GaATGGATAGAAGG-----CCCAA---------------------------------------TGGTTTGAGACTTG------AGA--CCT
felCat8_Cat/chrX                    ---------------------------------------TATGA----TGGA-CAGAAAGTGGAAGGCCCA------------------TaATGGAGAGAAGG-----CCC-A-----AGTAAAAG-----------ACAG------A----TGGTTTGAGACTTG------AGA--CCT
cerSim1_White_rhinoceros/JH767841   C-------AAA-------ACTGAAGTAAAACCCAAGACCTAAGA----TGGA-CAGAAGGTGGAAGGTCCA------------------TaATGGATAGAAGG-----CCCAA-----AGTAGAAG-----------ACAG------A----TGGTTTGAGACTTG------AGT--CCT
oryCun2_Rabbit/chrX                 C-------TAAgatcagaACTGAAGTAAAACCCAAGACCACAAA----TGGA-CAGAAGGTGGAAGGTGCA------------------TgATGGATAAAAGA-----CGCAA-----AGTGAAAG-----------ACAG------A----TGGTTTAGACCTTG------AAC--CTT
musFur1_Ferret/GL897241             ------------------------------TCCAAGACCTATGA----TGGA-CAGAAGGTGGAAGGCCCG------------------TaATGGATAGAAGG-----CCCAA-----AGTAAAAA-----------ACAA------A----TGGTTTGAGACTTG------AAA--CCT
tupChi1_Chinese_tree_shrew/KB365963 C-------TAGagcctatACTGAAGTAAAACTCAAGACCTAAGA----TGGA-TTGAAGGTAGACTGTTCA------------------TaATGGATATAAAG-----CCCAA-----AGGATAAG-----------ACAG------A----TGTTTTGAGACCTA------AGA--CCT
chiLan1_Chinchilla/JH722051         C-------TGGgatcagtACTGAAGCAAAACCCAAGGCCTAAGA----GGAG-CAGAAGGA------------------------------------AGAAGG-----CCCCA-----AATGAGAG-----------ACAG------A----TGGTTTGAAACTGG------AGA--CAC
mm10_Mouse/chrX                     T-------CCG-------TCCG--------GTCAGGATTCAAGT----GGCT-CTGAAG--------------------------------------TGAACG-----CCC-A-----AGTAGAAG-----------ACAG------A----AGTTTTGCGACTTG------AGAttTAA
rn6_Rat/chrX                        T-------TCG-------TCTG----TCCGGTCAGAATTGAAGT----GGAT-CTGAAG------TGAACA------------------C-ATGTT-AAAAAG-----CCCAA-----AGTGGAAG-----------ACAG------A----TGTTTTGTGACTTG------GGA--CTT
cavPor3_Guinea_pig/scaffold_26      C-------TCGgatcaggACTGAAGTGAAACTCAAAGCCTAAGA----GGAG-CAAGAGGT------------------------------------AGACGG-----TTCAA-----AATGGAAG-----------ACAA------A----TGGTTGGACATGAA------AAG--TCC
micOch1_Prairie_vole/chrUn_JH996487 T-------TTG-------------------GTCAGGACTGAAGT----AGAC-CTGAAAGGAACATG------------------------------TAAAGA-----CCCAA-----AGTGGAAG-----------ACAG------A-----------------------------CTT
criGri1_Chinese_hamster/KE381632    ------------------------------GTCAGGATGGAAGT----AGAA-CTGAAA------TGACCA------------------C-ATG---AAAAGG-----CTCAA-----AGTGGAAG-----------AC--------A----TGTTTTGTGACTTG------A----CTT
conCri1_Star-nosed_mole/JH655896    C-------AAA-------G-----------GTCTCAACTGAAAG----AAGA-GCTAAGATAGTAGC------------------------------AGACTG-----GCC-C-----AATAGAAG-----------ACAG------A----TGTCTTAAAACTAT------AGA--CTT
echTel2_Tenrec/JH980401             CaacgctgTGG-------ACTGAAGTACAATCCCACACCTACAA----AAGG-CAGAAGATAGAAAGTTCAaaat--------------A-ATGGATAAAAGG-----CCAAA-----AACAGAAG-----------ACTG------A----TGGTTTGACAC---------------CG
hetGla2_Naked_mole-rat/JH602149     C-------GGG-------ATTGAAGTAAAATGCAAGGCCTAAGG----AGGAgCAGAAAGT------------------------------------ACAAGG-----CTTCA-----AATGGAAG-----------ACAG------A----TGGTTTGAGACTTG------ATA---AG
chrAsi1_Cape_golden_mole/JH823495   C-------TAG-------ACTGAAGCAAAACCCAAGACCTAAGA----AGGA-T---AGGTAGAAGTCTCA------------------CaATGGATAGAAGG-----CCCAA-------CAGAAC-----------ACAG------A----AGCATGGT---TTG------AGA--CTT

hg38_Human/chrX                     GAGGACTAAGATGTGCTTT---CTAAATTATAAAGCACTT-----GTAAATG-------AAAAATTTGATgcTTTCTGTATGAATAAAA--C----TTTC-TGTAAGCTAGGTATTG-TCTCTACAAAATTCTCA-TTGTA---TAGTTAAA--CCACAGTGAGAAGGGTTCTTAGAAAT
nomLeu3_Gibbon/chrX                 AAGGACTAAGATGTGCTTT---CTAAATTATAAAGCACTT-----GTAAATG-------AAAAATTTGATgcTTTCTGTATGAATAAAA--C----TTTC-TGTAAGCTAGGTATTG-TCTCTACAAAATTCTCA-TTGTA---TAGTTAAA--CCACAGTGAGAAGGGTTCTTAGAAAT
ponAbe2_Orangutan/chrX              GAGGACTAAGATGTGCTTT---CTAAATTATAAAGCACTT-----GTGAATG-------AAAAATTCGATgcTTTCTGTATGAATAAAA--C----TTTC-TGTAAGCTAGGTATTG-TCTCTACAAAATTCTCA-TTGTA---TAGTTAAA--CCACAGTGAGAAGGGTTCTTAGAAAT
chlSab2_Green_monkey/chrX           GAGGACTAAGATGTGCTTT---CTAAATTATAAAGCACTT-GTAAATGTGAA-------AAATTTGATGC--TTTCTATATGAATAAAA--C----TTTC-TGTAAGATAGGTACTG-TCTCTACAAAATTCTCA-TTGTA---TACTTAAA--CCACAATGAGAAGGGTTCTTAGAAAT
macFas5_Crab-eating_macaque/chrX    GAGGACTAAGATGTGCTTT---CTAAATTATAAAGCACTT-GTAAATGTGAA-------AAATTCGATGC--TTTCTATATGAATAAAA--C----TTTC-TGTAAGATAGGTACTG-TCTCTACAAAATTCTCA-TTGTA---TACTTAAA--CCACAATGAGAAGGGTTCTTAGAAAT
rheMac3_Rhesus/chrX                 GAGGACTAAGATGTGCTTT---CTAAATTATAAAGCACTT-GTAAATGTGAA-------AAATTCGATGC--TTTCTATATGAATAAAA--C----TTTC-TGTAAGATAGGTACTG-TCTCTACAAAATTCTCA-TTGTA---TACTTAAA--CCACAATGAGAAGGGTTCTTAGAAAT
papAnu2_Baboon/chrX                 GAGGACTAAGATGTGCTTT---CTAAATTATAAAGCA-TTTGTAAATGTGAA-------AAATTCGATGC--TTTCTATATGAATAAAA--C----TTTC-TGTAAGATAGGTACTG-TCTCTACAAAATTCTCA-TTGTA---TACTTAAA--CCACAATGAGAAGGGTTCTTAGAAAT
calJac3_Marmoset/chrX               GAGGATTAACATATGGTCT---CAAAATTATAAGGCACCT-GTAAATGTAAA-------AAAATCGATGT--TTTCTTTATGAATAAAA--C----TTTC-TGTAAGATAGGTATTG-TCTCTACAAAATTCTCA-TTGTA---TACTTAAA--CCACAATGAGAAGGGTTCTTAGAAAT
susScr3_Pig/chrX                    AAGGCCCAAGAGGAGTTTT---CTAAACTATAAAATGCTTCATAAACATAAG-------ACATTAGATGT--TTTCTATGTGAATAAAA--C----TTA--TGTGAGGCAGGCATTA-TCTCTACAAAATTCTCA-TTGTG---TGCGTAAC--CCACTACGAGAAAAATTGTTAGAAAT
camFer1_Bactrian_camel/KB018594     ATGACCCAACAGGAGCTTT---TTAAACTGCAAAGTGCTATATAAATTTAAG-------ACATTAGATGT--TTTCTATGTGAATAAAA--C----TTA--TGTGAGATAGGCATTG-TCTCTACAAAATTCTCA-CTGTG---TGTTTGAC--CCACTATGAGAAAGGCAGTTAGAGAG
canFam3_Dog/chrX                    GAAGACAAGCATCACCCTT---GCACTTTCTGGAGTGCTATATAAGTGTAAG-------ATATTAGCTGT--TTTCTGTGTGAATAAAAc-C----TTTC-TGTGAGATAGGCATTT-TCTCTACAAAATTCTCA-TTTTG---TGCTTGACatCCACTATGATGAAGGTAGTTAGAAA-
ailMel1_Panda/GL194824.1            GAAGGCAAACATTGCCCTT---GCACCTTCTAAAGTGCTATATAAATATAAG-------ATATTAGCTGT--TTTCTGTGTGAATAAAA--C----TTTC-TGTGAGGTAGGCATTT-TCTCTACAACATTCTCA-TCGTG---TGCTTGACatCCACTATGGTGAAGGTAGTTAGAAA-
vicPac2_Alpaca/KB632711             ATGACGCAA---GAGCTTT---TTAAACTGCAAAGTGCTATATAAATTTAAG-------ACATTAGATGT--TTTCTGTGTGAATAAAA--C----TTA--TGTGAGATAGACATTG-TCTCTACAAAATTCTCA-CTGTG---TGTTTGAC--CCACTATGAGAAAGGCAGTTAGAGAG
odoRosDiv1_Pacific_walrus/KB229612  GAAGACAAACATTGCCCTT---GCACTTTCTAAAGTGCTCTATGAATATAGG-------ACATTATCTAT--TTTCTGTGTGAATAAAA--C----TTTC-TGTGAGATAGGCATTT-TCTCTACAAAATTCTCA-GTGTG---TGCTTG------ACTGTGATGAAGGTAGTTAGAAA-
saiBol1_Squirrel_monkey/JH378192    GAGGACTAAGATGTGGTTT---CTAAATTATAAGGCACTT-----GTAAATGttaaaaaAAAGTCGATGT--TTTCTTTATGAATAAAA--C----TTTC-TGTAAGATAAGTATTG---TCTGCAAAATTCTCA-TTGTA---TACTTAAA--CCACAATGAGAAGGGTTCTTAGAAAT
orcOrc1_Killer_whale/KB317041       ATGACCCAAAAAGAGCTTT---CT-AACTATAACGTGCTGTATAAATATAAG-------ACATTAGATGT--TTTCTATGTGAACAAAC--T----TA---TGTGAGACAGGCATGG-TCTCTACAAAATTCTCA-TTGTG---TGCTTGAC--CCATA-TGAGAAAGGTAGTTGGAAAT
lepWed1_Weddell_seal/KB715187       GAGGACAAACATCGCCCTT---GCACTTTCTAAAGTGCTCTATAAATATAGG-------ACATTATCTAT--TTTCTGTGTGAATAAAA--C----TTTC-TGTGAGATAGGCATTT-TCTGTACAAAATTCTCA-TTGTG---TGCTTG------ACTATGATGAAGGTAGTTAGAAA-
felCat8_Cat/chrX                    AAAGACAAAAATGCACT-T---GCATTTTCTAAAGTGCTATATAAATACAAG-------ACATTAGCTGT--TTTCTGTGTGAATAAAA--C----TTTC-TGTGAGATAGGCATTG-TCTCCAGAAAATTCTCA-TTGTG---TTCCTGACatCCACTATGACAAAGGTAATTAGAAA-
cerSim1_White_rhinoceros/JH767841   GAAGACTAAAATATGCTTT---CTAAACTATAAAGAGCTATATAAATATAAG-------ACA---TTAGT--TTTCTGTGTGAATAAAA--C----TTTC-TGTGAGATAGACATTA-TCTCTACAAAATTCTCA-TTGTG---TGGTTGAC--CCATTATGAGAAAGGTAATTAGAAA-
oryCun2_Rabbit/chrX                 GAGGACTAAGGTGAGATTT---CTAAACTACAAAATGCTATGTAATTTGAAG-------ACT--TCAGATg-TTTCTGTATGAATAAAA--C----GTTC-CACAAGATAGGCATTG-TTTCTACAAAACTCTCA-TT-TG---TGTTTGAA--CCACAAGGAGAAAGATAGGGAGACAT
musFur1_Ferret/GL897241             GAAGACAGACATTGCCTTT---GCACTTTTTACAGTGCTGTATAAATCCAAG-------ACATTAGCTG---TTTCTGTGTAAATAAAA--C----TTTC-TATGCGATAGGCATTT-TCTCTACAAAATTCTCA-TTGTG---TGCTTG------ACTGTGATGAAGGTTGAGAGACAT
tupChi1_Chinese_tree_shrew/KB365963 GAGAACCAAGATATGTTTT---CTAAACTATAAAGTGCTATGTAAATGCAGG-------ACATTAGATAT--TTTCTATATAAAT-----------TTTC-TGCAAGATAGGCATTA-TCTT----AAATTCTCA-TTGTG---TGCTTGAC--CTACAATAAGAAGAGTAAAAAGAAAA
chiLan1_Chinchilla/JH722051         AACCTGAAAAGTGTGCTCT---GTATACTGTAATGTGCTA------TAAAAG-------ACATTGAACG---TTTCTATGTGACTTAAAt-C----TTCC-TGCAA-ATAGGCATTTtTTTCTATAAGATTCTCA-TTGTA---TGCTGGAC--CCGCAATGAGAAGGATACTTAGAAAT
mm10_Mouse/chrX                     AAGGACCAAAATGTACTTT---CTTAACTATAAAGCAGTTCAGTAGTATAAG-------ACAAGACAAAT--TTTCTATAGAAATAAAG--C----TGCC-TATAAAATAGGCATAG-TCTCTACAAAATTTTCA-TTGTAc--TTTTTAGC--CCATAATGGGAAGAGTACTTAGAAAT
rn6_Rat/chrX                        AAGGACCAAAGTTATCACT---GTGTACTTTAAGGCAGTTCACAAGTGTAAG-------ACGTGACACAC--TTTCTATAGAAATAAAG--C----TGCC-TATAAAATAGGCGTGG---TCTACAAACTTTTCA-TTGTAtttTTTTTGGC--CCACAATGAGAATAGTAGTTAGAAAC
cavPor3_Guinea_pig/scaffold_26      ATGTTCCAAGACGTGCTCT---ATATACTGTAAGGTGCTA------TGAAAG-------ACATTTTAAATa-TTTCTGTATGACTAAAA--Ca---TTCC-TGTAATATAGGCATTT-TTTCTATAAGATTCTTAaCTGTA---TTCTGGAC--TCACAATGAGAAGGATACACAAAAAA
micOch1_Prairie_vole/chrUn_JH996487 AAGGACCAAGATGAACATTtgcCCTATATATAAA--ACTACAGAAGTGTAGG-------ACATTCCATAT--TTCCTATAGAAATAAAA--C----TGCC-TACATAATAGGCACAG-GCTCTACAAAATTCTCA-CTGTC---TTCTTGGC--TTACACTGAGAAGAATGGTAAAAAAT
criGri1_Chinese_hamster/KE381632    GAAGACCAAGATGTACTTT---CTTAGCCATAAAGTACTACAGGAGTGCAAA-------ACATTACATAT--TTCCTACAGAAATAAAA--C----TGCC-TACAAAATAGGCATGG-TCTCTACAAAATTCTCC-TTGTA---TTCTTGGC--CTACAATGAGAAATAGTATTAGAAAT
conCri1_Star-nosed_mole/JH655896    AAGACCTGAAAAATGCTTT---CTAAGCTATAAAGCACTA-----TATAAAA-------GCATTAGCTAT--CTTCCATGTGAATAAAA--C----TTTG-TGGAAGGTAAACATTG-TTGCTACAAAATTCTCA--TAAG---TGTTTGAT--CCACTGTGAGAAGTGTATGGAGATAG
echTel2_Tenrec/JH980401             GAGGACTAAAATATATGCT---CTGAACCATAAAGTGCTATATAAAT-TAAG-------ATATTACATGT--TTTCTGTATGAAGAAAG--C----TTTC-TGTGAGCTAGACATTC-TCTGTATAAGTTT------TATG---TACTGTGC--TCACA--GATAAGA----TTAGAAAT
hetGla2_Naked_mole-rat/JH602149     CAGCATGAAAAGGTGCTCT---GTATACTATAAAGTGCTA------TGAAAG-------ACGTTAAATG---TTTCTGTATGACTAAAA--C----CTCCtTGTAAAATAGGCTTTC-TCTCTATAAGATTCTCA-TTGTA---TACTGGAC--CCACAATGAGAGGAGTACGTAGAAAT
chrAsi1_Cape_golden_mole/JH823495   GAGGTCTAAAATACACTTT---CTTAACCATAAAGTGCTATGTAAATAAAA--------ATATTAAATGT--TTTCTTTATGAATGAAA--T----TTTT-TGTGAGGTAGGCATTC---TCTACAAGTT----------G---TGCTGTGC--TCACTAAAGAAAAAGTTATCAGAAAT

hg38_Human/chrX                     G---TTCTCCTTT-TT---------------------------------A------T-------CATCA-AATCTGCTCAAGAA-GGG--CTT-----TTT--ATA-GTAGAA--TAATATCAGTGGATGAAA---------ACAGCTTA---A-C-ATTTTACCA-----TGC------
nomLeu3_Gibbon/chrX                 G---TTCTCCTTT-TT---------------------------------A------T-------CATCA-AATCTGCTCAAGAA-GGG--CTT-----TTT--ATA-GTAGAA--TAATATCAGTGGATGAAA---------ACAGCTTA---A-C-ATTTTGCTG-----TGC------
ponAbe2_Orangutan/chrX              G---TTCTCCTT--TT---------------------------------A------T-------CATCA-AATCTGCTCAAGAA-GGG--CTT-----CTT--ATA-GTAGAA--TAATATCAGTGGATGAAA---------ACAGCTTA---A-C-ATTTTACCG-----TGC------
chlSab2_Green_monkey/chrX           G---TCCTCCTTT-TT---------------------------------A------T----------CA-AATCTACTCAAGAG-GGG--CTT-----TTT--ATA-GTAGAA--CAATATCAGTGGATGAAA---------ACAGCTTA---A-C-ATTTTACCT-----TGC------
macFas5_Crab-eating_macaque/chrX    G---TCCTCCTTT-TT---------------------------------A------T----------CA-AATCTACTCAAGAG-GGG--CTT-----TTT--ATA-GTAGAA--TAATATCAGTGGATGAAA---------ACAGCTTA---A-C-ATTTTACCA-----TGC------
rheMac3_Rhesus/chrX                 G---TCCTCCTTT-TT---------------------------------A------T----------CA-AATCTACTCAAGAG-GGG--CTT-----TTT--ATA-GTAGAA--TAATATCAGTGGATGAAA---------ACAGCTTA---A-C-ATTTTACCA-----TGC------
papAnu2_Baboon/chrX                 G---TCCTCCTTT-TT---------------------------------A------T----------CA-AATCTACTCAAGAG-GGG--CTT-----TTT--ATA-GTAGAA--TAATATCAGTGGATGAAA---------ACAGCTTA---A-C-ATTTTACCA-----TGC------
calJac3_Marmoset/chrX               G---TTCTCCTTT-TT---------------------------------A------At------CATTA-AATTTTCTCAAGAA-GGG--CAT-----TTT--ATA-GTAGAA--TAATATCAGTGGATGAAA---------AGAGCTTA---A-C-ATTTTACCA-----TGC------
susScr3_Pig/chrX                    C---TTTTCCTTC-TC---------------------------------A------C-------CATCAaAACCTGCTTAAGAA-AGG--ACTtattaTTT--GTA-ACAGAA--TAGTG-CAGAGAATGAAA---------ATAACAAT---T-T-TATT------------C------
camFer1_Bactrian_camel/KB018594     C---ATCTCCTCA-CC---------------------------------A------T-------CAAA--AACCTGCTTAAGAA-AGG-----------------------AC--TTATGTCAGTGAATGAAAa--------ATGGCTTA---A-CaATTCTACCT-----TGC------
canFam3_Dog/chrX                    -----TCTCACCA-TC---------------------------------A------A-------------AACATGTTTCAGGA-AAGgaTTT-----CTT--AGA-GTGGAA--TTATGTCAGTGAATAAAA---------ATAGCTTA---A-CaATTTTACCA-----TGT------
ailMel1_Panda/GL194824.1            -----TCTCACCA-TC---------------------------------A------A-------------AACATGTTCAAGA-------TCT-----CTT--ATA-GTGGAA--TTATGTCAGTGACTAAAA---------ATAGCT-----A-A-ATTTTACCA-----TGT------
vicPac2_Alpaca/KB632711             C---ATCTCCTCA-CC---------------------------------A------T-------CAAA--AACCTGCTTAAGAA-AGG-----------------------AC--TTATGTCAGTGAATGAAAa--------ATGGCTTA---A-CaATTCTACCT-----TGC------
odoRosDiv1_Pacific_walrus/KB229612  -----TCTCACCA-TC---------------------------------A------A-------------AACGTGTTCAAGAA-AGGa-TCT-----CTT--ATA-GTGGAA--TTATGTCAGTGAATAAAA---------ATAGCTTA---G----TTTTACCA-----TCT------
saiBol1_Squirrel_monkey/JH378192    G---TTCTCCTTT-TT---------------------------------A------At------CATTA-AATTTGCTCAAGAA-GGG--CAT-----TTT--ATA-GTAGAA--TAATATC--TGGATGAAA---------ACAGCTTA---A-C-ATTTTACCA-----TGC------
orcOrc1_Killer_whale/KB317041       C---GTTTCCTTT-TT---------------------------------A------C-------CAGCAaAACCTGCTTAAGAA-AAGa-CTT-----ATT--ATA-ATTAAA--TAATG-CAGTGAATGAAA---------ATAGCTTA---A-C-AATTTACCA-----TGC------
lepWed1_Weddell_seal/KB715187       -----TCTCACCA-TC---------------------------------A------A-------------AACATGTTCAAGAA-AGGa-TCT-----CTT--ATA-GTGGAA--TTATGTCAGTGAATAAAA---------ATAGCTTA---A----TTTTACCA-----TGT------
felCat8_Cat/chrX                    -----TCTCACCA-TC---------------------------------A------A-------------AACATGTTCAAGAA-AGG--ACT-----TCTtaATA-GTGGAA--TAATATCAGTTAATTAAA---------ATAGCTTA---A-CaATTTTACCA-----TGT------
cerSim1_White_rhinoceros/JH767841   -----TCTCCTTC-TC---------------------------------A------C-------CATCA-AACCTGCTCAAGAA-AGGa-CTT-----ATT--ATA-GTAGAA--TAATCTCAGTGGATGAAA---------ATAGCTTA---A-CaATTTTATCA-----TGC------
oryCun2_Rabbit/chrX                 G---ATTTCTTTT-AC---------------------------------AacagctT-------CATAA-TATATACCATAGAA-ATG--TTC-----TTA--TCA-TCAAAA--GAATGTCAGTGGATGAAA---------ATAGCTTA---A-A-ACTTAAGAAagct-TGC------
musFur1_Ferret/GL897241             G---ATTTTTCTT-TTgcaccaggtttgcaactta--------------A------C-------CATCAaAACATGTCGAAGAA-AGGa-TCT-----CTT--ATA-GTGGAA--TTATGTCAGTGAATAAAA---------GTAGCTTA---A----TTTTAGCA-----TGT------
tupChi1_Chinese_tree_shrew/KB365963 G---TTCTCCTTA-CC---------------------------------A------T-------CAA---AATCAGCTGAAGAA-GGG--CTT-----GTT--ATA-ATAGAA--TAATATCAGTGGATGAAA---------ATAATGTA---A-A-A-TCTACCAatgctTGC------
chiLan1_Chinchilla/JH722051         G---TTGCCATC----------------------------------------------------------AAAATACTCTCGAG--GG--CTT-----GTT--ATG-GTAAAA--GAGTATTAGTGGTTGAAA---------AGAGCTGA---A-A-CATTTACCAagct-TGC------
mm10_Mouse/chrX                     G---TTCTCCTTA-CT---------------------------------A------T-------------AATATACTCAAGGT--GG--CTT-----GCT--ATG-GTAAAA--TAATGCCAGTGGATGAAA---------ATAACATT---A-A-TGTTTAACAttct-TGC------
rn6_Rat/chrX                        G---TTCTCCTTA-CT---------------------------------A------Ga------AAGTG-TATATATTCAAGGC--GG--TTT-----GCA--ATG-GTAAAA--TAATGCCAGTAGATGAAA---------ATAACATT---A-A-AGTTCAACAtgct-TGC------
cavPor3_Guinea_pig/scaffold_26      G---TTCTGGCCA-TT---------------------------------A------A-------------AATATACTTAAG----GG--CTT-----GTT--ATG-GTAAAA--TATTATCAGTGGATGAAA---------ATAGCTGA---A-A-CATTTACTAagct-TGC------
micOch1_Prairie_vole/chrUn_JH996487 G---TTCTCCTTA-CTgcaaaaataaataaataaataaataaacaa---A------C-------CCAAA-AAACTACTTAAGG---GG--CTT-----GCT--ATG-GTA-AA--TAATGCCAGTGGATGAAA---------ATAACCTC---A-A-ATTTTAACAtgct-TGC------
criGri1_Chinese_hamster/KE381632    G---TTTTCCTTA-CT---------------------------------G------T--------ACAA-AATATACTCAAGGC--GG--CTT-----GCT--ACA-GTAAAA--TAATGCCAGTGGATGAAA---------ATAACATA---A-A-ATTTTAACAttct-TGC------
conCri1_Star-nosed_mole/JH655896    G---GTTTCTATT-TTgcaacagttctcaatttatatctcagatgatttA------C-------CATC--AATCTGGTCAAGAA-AAG--ATT-------T--ATA-GTAAAA--TAGTGTCATTGAATGAAA---------ATAGCTCA---G-C-ATTTT--TA-----TGC------
echTel2_Tenrec/JH980401             G---CTACTCTTG-CT---------------------------------A------T-------CAG---AACCTGCTCAAGAAaAGG--TTT-----GGT--ATG-TTAGCA--TGTCAATGGGTGGTGACA---------TTAGCTTAc--A-C-ATGTTACCC-----TGCtggttt
hetGla2_Naked_mole-rat/JH602149     G---TTCTCCTTG-CC---------------------------------A------T-------TAA---AATATACTCCAG----GG--CTT-----GTT--ATG-ATAAAA--TAGTATCAGTGGATGAAA---------ATAGCTGA---A-A-AATTTACCAagct-TGC------
chrAsi1_Cape_golden_mole/JH823495   T---TCACACTTA-CC---------------------------------A------C-------CAG---AACCTGCTCAAGAA-ATT--ATT-------T--GTT-TTAGCA--GGATATCTGAAGATGAAA---------ACATCTTG---A-A-AATGTTAC--------C------

hg38_Human/chrX                     -----TTA----AGTTTTAA---------G--------AATAAaa---TAAAAATTGGAAAT--------------AATTGGCCAAA-ATT-GAAAG-------GAAAAA----TTTT-------------TTT---------------------AAA-------------------AT-
nomLeu3_Gibbon/chrX                 -----TTA----AGTTTTAA---------G--------AATAAaa---TAAAAATTGGAAAT--------------AATTGGCCAAA-ATT-GAAAG-------GAAAAT----TTTT-------------T------------------------AA-------------------AT-
ponAbe2_Orangutan/chrX              -----TTA----AGTTTTAA---------G--------AATAAaa---TAAAAATTGGAAAT--------------AATTGGCCAAA-ATT-GAAAG-------GAAAAT----TTTT-------------TTT---------------------TAA-------------------AAt
chlSab2_Green_monkey/chrX           -----TTA----AGTTTTAA---------G--------AATAAaa---TAAAAATTGGAAAC--------------AATTGGCCAAA-ATT-GAAAG-------GAAATT----TTTTttttt--------TTT---------------------TAA-------------------AT-
macFas5_Crab-eating_macaque/chrX    -----TTA----AGTTTTAA---------G--------AATAAaa---TAAAAATTGGAAAT--------------AATTGGCCAAA-ATT-GAAAG-------GAAATT----TTTTttttttt------TTT---------------------TAA-------------------AT-
rheMac3_Rhesus/chrX                 -----TTA----AGTTTTAA---------G--------AATAAaa---TAAAAATTGGAAAT--------------AATTGGCCAAA-ATT-GAAAG-------GAAATT----TTTTttttttt------TTT---------------------TTA-------------------AT-
papAnu2_Baboon/chrX                 -----TTA----AGTTTTAA---------G--------AATAAaa---TAAAAATTGGAAAT--------------AATTGGCCAAA-ATT-GAAAG-------GAAATT----TTTTttta---------AAA---------------------AAA-------------------AT-
calJac3_Marmoset/chrX               -----TTA----AGTTTTAA---------G--------AATAAaa---TAAAAATTGGAAAT--------------AATTGGCCAAA-ATC-G------------AAAGT----TTTT-------------TTT---------------------TAA-------------------AG-
susScr3_Pig/chrX                    -----TTA----AGTTTTAG---------G--------AATAA-----TAAAAATTGGAAGT--------------AATTGGAAAAA-ATT-GGATA-------GAAGAAatacCCCC-------------ACC---------------------AAA-------------------AA-
camFer1_Bactrian_camel/KB018594     -----TTA----AGTTTTAA---------G--------AATAA-----TAAAAACTGGAATT--------------AATTGGCAAAA-ATT-GGAGG-------AAAAAA------AA-------------AGA---------------------CAA-------------------AA-
canFam3_Dog/chrX                    -----TTA----ATTTTTAA---------G--------AATAG--------AAATTGGAAAT--------------AATTGGCAAAA-ATT-TGAGG-------TAAACA----ACAA-------------C------------------------AA-------------------AA-
ailMel1_Panda/GL194824.1            -----TTA----AATTTTAA---------A--------AATAA-----TAGAAATTGGAAGT--------------AATTGGCAAAA-ACT-GGAGG-------TAAACA----ATAA-------------A------------------------AA-------------------AA-
vicPac2_Alpaca/KB632711             -----TCA----AGTTTTAA---------G--------AATAA-----TAAAAACTGGAATT--------------AATTGGCAAAA-ATT-GGAGA-------AAAAAA----AC----------------------------------------AA-------------------AA-
odoRosDiv1_Pacific_walrus/KB229612  -----TTA----AAATTTTT---------A--------AATAA-----TAGAAATTGGAAGT--------------AATTGGCAAAA-ACT-GGAGG-------TAAAGA---------------------ATA---------------------AAA-------------------AA-
saiBol1_Squirrel_monkey/JH378192    -----TTA----AGTTTTAA---------G--------AATAAaa---TAAAAATTGGAAAT--------------AATTGGCCAAA-ATT-GAAAG-------GAA-------TTTT-------------TTT---------------------TAA-------------------AG-
orcOrc1_Killer_whale/KB317041       -----TTA----AGTTTTAA---------G--------AATGA-----TAAAAATTGGAAG---------------AATTGGCAAAA-ATT-GGAGG-------GAAAAA----TTACaaaaaa-------AAA---------------------AAA-------------------AA-
lepWed1_Weddell_seal/KB715187       -----TTA----AAATTATA---------A--------AATAA-----TAGAAATTGGAAGT--------------AATTGGCAAAA-ACT-GGAGG-------TAAACA---------------------ATA---------------------AAA-------------------AA-
felCat8_Cat/chrX                    -----TTA----AAATTTCA---------G--------AATAA-----TAGAAATTGGAACT--------------AATTGGCAAAA-ATT-GGAGG-------GAATCA----A-----------------------------------------CA-------------------AC-
cerSim1_White_rhinoceros/JH767841   -----TTA----CTTTTTAA---------G--------AATAA-----TAAAAATTGGAAGT--------------AATTGGCAAAA-ATT-GGAGG-------GAAAAA----ATAC-------------AAA---------------------AAA-------------------AC-
oryCun2_Rabbit/chrX                 -----TTA----AATCTTAA---------G--------TTCCAtaaaaTACAAATTGGAAAT--------------GACAGAACAAA-A---------------------------AA-------------AAG---------------------TAA-------------------AG-
musFur1_Ferret/GL897241             -----TTT----AATTTTAA---------A--------AATAA-----TAGAAATTGGAAGT--------------AATTGGCAAAA-ACT-GGAGG-------TAAATG----ATAA-------------AAA---------------------AAA-------------------CA-
tupChi1_Chinese_tree_shrew/KB365963 -----TTC----AGTTATAA---------A--------GGCAAtaaaaCAAAAATGGAAAAT--------------AATTGGCAGAA-ATT-GGATG-------GAAAAA----CACCaccc---------TGT---------------------CAA-------------------AT-
chiLan1_Chinchilla/JH722051         -----TTA----AAATTTAT---------G--------TATAGtagaaTAAAAATTGGAAAT--------------AAGTGACAAAA-ACT-GGAGG-------AAAAAT--------------------------------------------------------------------G-
mm10_Mouse/chrX                     -----ATA----AAATTTAA---------G--------AATAA------TAAAATTGACAAC--------------AATCAG--AAA-ACT-GGAGGaac----GAAAGA----CCAA-------------ATT---------------------GAA-------------------AG-
rn6_Rat/chrX                        -----ATA----AAATTTAA---------G--------CATAA------TAAAATTGAAAATtggaggaaaggccaAATCGAAAGAA-CTT-GGAAA-------AAACAA----AACC-------------CAA---------------------AAA-------------------TG-
cavPor3_Guinea_pig/scaffold_26      -----TTA----AAATTTAT---------A--------GTAAAa----TAAAAATTGGAAAT--------------AAGTGACAAAA-ATT-CGAGG-------AAAAAT--------------------------------------------------------------------G-
micOch1_Prairie_vole/chrUn_JH996487 -----ATA----AAATTTGA---------G--------AATAA------GAGAATTGGAAAC--------------AATCAG--AAA-ATT-GGAGGaaa----GAAAGA----CTATaaaaaaaaac---TTG---------------------AAA-------------------AA-
criGri1_Chinese_hamster/KE381632    -----GTA----AAATTGGA---------A--------AATGA------TAAAATTGGAAAC--------------AATCAG--AAA-ATT-GGAGGaaa----GAAAGA----CTATcaaaagaactttgAAA---------------------AAA-------------------AT-
conCri1_Star-nosed_mole/JH655896    ------TA----AGTGTTAAttaacatcaA--------CAAAA-----TAAAAATTGGAAGT--------------GATTGGCAAAA-ACCaGGAGG-------GAAAAA----ATAC-------------CCC---------------------AAA-------------------ACa
echTel2_Tenrec/JH980401             acatgTTA----AGTTATGAat-------A--------ATTAA-----TTAAAATTGGAGCT--------------AATTGGCAAAA-ATT-GGAGG-------ACAAAA----AGAT-------------GTA---------------------CAA-------------------A--
hetGla2_Naked_mole-rat/JH602149     -----TTA----AGTTTTAC---------G--------AATAGtaaaaTAAAAATTGGGAAT--------------AAGTGACCAAA-TTT-GGAGG-------AAAAAA----T---------------------------------------------------------------A-
chrAsi1_Cape_golden_mole/JH823495   -----TTT----AAGTTTAA---------G--------AATAAt----TAAAATTTGGAAAT--------------AATTGGCAAAAtATT-AGAGG-------AAAAAA----AATG-------------ACA---------------------AAC-------------------GA-

hg38_Human/chrX                     --TTCTCTAAATG---TAGGCCTGGC-TGGGCTT-TGACCTTTTCCG--TTTTTAAATCACTC-AC-AGAGGGTGGGA-CAGGAGGAAGAGTGAAGGAAAAGGTCAAACCTGTTT
nomLeu3_Gibbon/chrX                 --TTCTCTAAATG---TAGGCCTGGC-TGGGCTT-TGACCTTTTCCA--TTTTTAAATCACTC-AC-AGAGGGTGGGA-CAGGAGGAAGAGTGAAGGAAAAGGTCAAACCTGTTT
ponAbe2_Orangutan/chrX              --TTCTCTAAATG---TAGGCCTGGC-TGGGCTT-TGACCTTTTCCA--TTTTTAAATCACTC-AC-AGAGGGTGGGA-CAGGAGGAAGAGTGAAGGAAAAGGTCAAACCTGTTT
chlSab2_Green_monkey/chrX           --TTCTCTAAATG---TAGGCCTGGC-TGGGCTT-TGACCTTTTCCA---TTTTAAATCACTC-AC-AGAGGGTGGGA-CAGGAGGAAGAGTGAAGGAAAAGGTCAAACCTGTTT
macFas5_Crab-eating_macaque/chrX    --TTCTCTAAATG---TAGGCCTGGC-TGGGCTT-TGACCTTTTCCA---TTTTAAATCACTC-AC-AGAGGGTGGGA-CAGGAGGAAGAGTGAAGGAAAAGGTCAAACTTGTTT
rheMac3_Rhesus/chrX                 --TTCTCTAAATG---TAGGCCTGGC-TGGGCTT-TGACCTTTTCCA---TTTTAAATCACTC-AC-AGAGGGTGGGA-CAGGAGGAAGAGTGAAGGAAAAGGTCAAACTTGTTT
papAnu2_Baboon/chrX                 --TTCTCTAAATG---TAGGCCTGGC-TGGGCAT-TGACCTTTTCCA---TTTTAAATCACTC-AC-AGAGGGTGGGA-CAGGAGGAAGAGTGAAGGAAAAGGTCAAACCTGTTT
calJac3_Marmoset/chrX               --TTCTCTAAATG---TAGGCCTAAC-TGGGCTT-TGACCTTTTCCA--TTTTTAAATCACTC-AC-AGAGGGTGGGA-CAGGAGGAAGAGTGAAGGAAAAGGTCAAACCTATTT
susScr3_Pig/chrX                    --AAGTCTAAATT---TTGACCCAAA-TGGGCTT-TGGCCTTTTCTA--TTTTTAAATCACTC-AG-AGAGGGTGGGA-TAGGAGGAAGAGTGAAAGAAAAGGTCAGACCTAGTT
camFer1_Bactrian_camel/KB018594     --AAATCTAAATC---TAGGTCCAAA-TGGGCTT-TGGCCTTTTCTA--TTTTTAAATCACTC-AC-AGAGGGTGGGA-TAGGAGGAAGAGTGAAAGAAAAGGTCAAACCTGGTT
canFam3_Dog/chrX                    --AATTCTCAATC---TAGGCCTAAC-TGGGTTT-TGACCTTTTCTA--TTTTTAAATCACTC-AT-AGAGGGTGGGAtTAGGAGGAAGAGTGAAAGAAAAGGTCAAACCAGTCT
ailMel1_Panda/GL194824.1            --ATCCTCAATCC---AGGGCCCAAC-TGGGCTT-TGACCTTTTCTA--TTTTTAAATCACTC-AC-AGAGGGTGGGAtTAGGAGGAAGAGTGAAAGAGAAGGTCAAACCAGTTT
vicPac2_Alpaca/KB632711             --AAATCTAAATC---TAGGCCCAAA-TGGGCTT-TGGCCTTTTCTA--TTTTTAAATCACTC-AC-AGAGGGTGGGA-TAGGAGGAAGAGTGAAAGAAAAGGTCAAACCTGGTT
odoRosDiv1_Pacific_walrus/KB229612  --ATCCTCAATCT---AGCGCCCAAC-TGGGCTT-TGACCTTTTCTA--TTTTTAAATCACTC-AC-AGAGGGTGGGAtTAGGAGGAAGAGTGAAAGAGAAGGTCAAACCAGTTT
saiBol1_Squirrel_monkey/JH378192    --TTCTCTAAATG---TAGGCCTGAC-TGGGCTT-TGACCTTTTCCA--TTTTAAAATCACTC-AC-AGAGGGCGGGA-CAGGAGGAAGAGTGAAGGAAAAGGTCAAACCTATTT
orcOrc1_Killer_whale/KB317041       --TCTTCTATATC---TAGGCCCAAA-TGGGTTT-TGGCCTTTTCTGt-TTTTTAAATCACTC-AC-AGAGGGTGGGA-TAGGAGGAAGAGTGAAAGAAAAGGTCAAACCTGATT
lepWed1_Weddell_seal/KB715187       --ATCCTCAATCT---AGCGCCCAAC-TGGGCTT-TGACCTTTTCTA--TTTTTAAATCACTC-AC-AGAGGGTGGGAtTAGGAGGAAGAGTGAAAGAGAAGGTCAAACCAGTTT
felCat8_Cat/chrX                    --AATCCTCAATC---TAGGCCCAAC-TGGGTTT-TGACCTTTTCTA--TTTTTAAATCACTC-AC-AGAGGGTGGGA-TAGGAGGAAGAGTGAAAGAAAAGGTCAAACCAGTTT
cerSim1_White_rhinoceros/JH767841   --ACACCTAAATC---CAGGCCTAAC-TGGGCTT-TGACTTTTTCTA--TTTTTAAATCACTC-AC-AGAGGGTGGGA-TAGGAGGAAGAGTGAAAGAAAAGGTCAAACCTGTTT
oryCun2_Rabbit/chrX                 --TACTCTAAGTC---TATGCCAGAC-TAGGATT-TGACCTTTTCTA--TTTTTAAATCACTC-AC-AGAGGGTGGGA-CAGGAGGGAGAGTGAAGGAAA-GGTCAAATCTGTTC
musFur1_Ferret/GL897241             --ACCCTCATTCT---AGTGCCCAAC-TGGGCTT-TGACCTTTTCTA--TTTTTAAATCACTC-ACaAGAGGGTGGGAtTAGGAGGAAGAGTGAAAGAGAAGGTCAAAGCATTTT
tupChi1_Chinese_tree_shrew/KB365963 --TTTCTTAAGTC---TAGTCCCAAC-TGGGCTT-TGACCTTTTCTA--TTTTAAAATCACTC-AT-AGAGGGTGGGA-CAGGAGGAAGAGTGAAAGAAAAGGTCAAACCCATTT
chiLan1_Chinchilla/JH722051         --CCCTCTAAGTG---CATGCTTGACtTGAGCTT-TGATCTTTTCTA--GTTTACAATCACTC-AC-AGAGGGTGGGA-CAGGAGGAAGAGTGAAGGAAAAGGTCAAACCTCTGT
mm10_Mouse/chrX                     --AACTTGAAAAAgatTAAAAATGCC-TGTGCTT-TGACCCTTTCCA--TTTTTCTTTCACTC-AC-AGAGGGTGGGA-CAGGAGGCCGAGTGAAGGAAAGGGTCCAGCCTGTCT
rn6_Rat/chrX                        --CCTTCTACAGG---AAGGACAGAC-TGCGCTT-TGACCCTTTCGA--TTTTTCTTTCACTC-AC-AGAGGGTGGGA-CAGGAGGACGAGTGAAAGAAAGGGTCAAAGCTATGT
cavPor3_Guinea_pig/scaffold_26      --CCCTCTAAATG---CGTGCTTGAC-TGGGCTT-TGATCTTTTCTA--TTTTGCAATCACTC-AC-AGAGGGTGGGG-CAGGAGGAAGAGTGAAGGAAAAGGTCAAACCTCTGC
micOch1_Prairie_vole/chrUn_JH996487 --ATGCCTTTAAG---GAGGGTTGAC-TGTGCTT-TGACCTCTTCTA--TTTTTTTTTCACTC-AC-AGAGGGTGGGA-CAGGAGGCAGAGTGAAGGAAAAGGTCAAGCCTATGT
criGri1_Chinese_hamster/KE381632    --GCCTCTACAAG---GAGAGCTGAC-CGTGATT-TGACCTTTTCTGctTTTTTTTTTCACTC-AC-AGAGGGTGGGA-CAGGAGGAAGAGTGAAGGAAAAGGTCAAACCTATGT
conCri1_Star-nosed_mole/JH655896    a-TCCATTAAATG---TGGACCCGAA-TGGGCTT-TGACCTTTTCTA--TATTTATATCACTC-AC-AGAGGGTGGGA-TAGGAGGAAGAGTGAAAGAAATGGTCAAGCCTATTT
echTel2_Tenrec/JH980401             --CACTTTAAATT---TAGGT---AC-CAGGCTT-TGACCTTTTCTA--TCTTTAAATCACTCtGA-AGAGGGTGGGC-TAGGAGGAAGAGTGAAAGGAAAGGTCAAACCTGTTT
hetGla2_Naked_mole-rat/JH602149     --GCCTCTAAATG---CATGCTTGAC-TGGGCTT-TGATCTTTTCTA--TTTTGCTATCACTC-AC-AGAGGGTGGGA-CAGGAGGAAGAGTGAAGGAAAAGGTCAAACCTCTGT
chrAsi1_Cape_golden_mole/JH823495   --TCCTTTAAATT---TAGGCACAAA-AGTACTT-TGACCTTTTCTC--TGTTGAAATCACTC-GA-AGTGGGTGGGC-TAGGAGGAAGAGTGAAAGAAAAGGTCAAACTTACTT

//
