# Supplementary material for: Estimating the power of sequence covariation for detecting conserved RNA structure
Source: Bioinformatics. 2020 Feb 7;36(10):3072–6. doi: 10.1093/bioinformatics/btaa080 (PMC7214042; doi:10.1093/bioinformatics/btaa080)
Supplement: btaa080_Supplementary_Data [file btaa080_supplementary_data.zip › btaa080-Suppl_Data/data/alignments/XIST_Rivas19/XIST_Eutherian2.E1e-5.sto]

# STOCKHOLM 1.0
#=GF ID XIST_h1_exon1/30-1053
#=GS panTro4_Chimp/chrX/73645870-73644845/1-1007                                       AC panTro4_Chimp/chrX
#=GS hg38_Human/chrX/73852724-73851701/1-1007                                          AC hg38_Human/chrX
#=GS gorGor3_Gorilla/chrX/71018990-71017965/1-1007                                     AC gorGor3_Gorilla/chrX
#=GS nomLeu3_Gibbon/chrX/66555197-66554182/1-1007                                      AC nomLeu3_Gibbon/chrX
#=GS ponAbe2_Orangutan/chrX/71295039-71294019/1-1007                                   AC ponAbe2_Orangutan/chrX
#=GS chlSab2_Green_monkey/chrX/63436939-63435929/1-1007                                AC chlSab2_Green_monkey/chrX
#=GS macFas5_Crab-eating_macaque/chrX/71128221-71127215/1-1007                         AC macFas5_Crab-eating_macaque/chrX
#=GS rheMac3_Rhesus/chrX/73529774-73528768/1-1007                                      AC rheMac3_Rhesus/chrX
#=GS papAnu2_Baboon/chrX/65025984-65024973/1-1007                                      AC papAnu2_Baboon/chrX
#=GS calJac3_Marmoset/chrX/65411753-65410734/1-1007                                    AC calJac3_Marmoset/chrX
#=GS susScr3_Pig/chrX/67184029-67182999/1-1007                                         AC susScr3_Pig/chrX
#=GS camFer1_Bactrian_camel/KB018594/87542-88567/1-1007                                AC camFer1_Bactrian_camel/KB018594
#=GS canFam3_Dog/chrX/57356150-57355143/1-1007                                         AC canFam3_Dog/chrX
#=GS ailMel1_Panda/GL194824.1/77307-76286/1-1007                                       AC ailMel1_Panda/GL194824.1
#=GS vicPac2_Alpaca/KB632711/443229-442211/1-1007                                      AC vicPac2_Alpaca/KB632711
#=GS turTru2_Dolphin/JH479788/51035-50065/1-1007                                       AC turTru2_Dolphin/JH479788
#=GS odoRosDiv1_Pacific_walrus/KB229612/228244-227233/1-1007                           AC odoRosDiv1_Pacific_walrus/KB229612
#=GS saiBol1_Squirrel_monkey/JH378192/8940832-8941844/1-1007                           AC saiBol1_Squirrel_monkey/JH378192
#=GS orcOrc1_Killer_whale/KB317041/475728-474761/1-1007                                AC orcOrc1_Killer_whale/KB317041
#=GS lepWed1_Weddell_seal/KB715187/668506-669512/1-1007                                AC lepWed1_Weddell_seal/KB715187
#=GS felCat8_Cat/chrX/59621453-59620430/1-1007                                         AC felCat8_Cat/chrX
#=GS oviAri3_Sheep/chrX/62609509-62608468/1-1007                                       AC oviAri3_Sheep/chrX
#=GS panHod1_Tibetan_antelope/KE116635/1246077-1247134/1-1007                          AC panHod1_Tibetan_antelope/KE116635
#=GS bosTau8_Cow/chrX/82260968-82262023/1-1007                                         AC bosTau8_Cow/chrX
#=GS capHir1_Domestic_goat/chrX/70065978-70067034/1-1007                               AC capHir1_Domestic_goat/chrX
#=GS equCab2_Horse/chrX/55258080-55257122/1-1007                                       AC equCab2_Horse/chrX
#=GS cerSim1_White_rhinoceros/JH767841/791184-790220/1-1007                            AC cerSim1_White_rhinoceros/JH767841
#=GS oryCun2_Rabbit/chrX/52390014-52388978/1-1007                                      AC oryCun2_Rabbit/chrX
#=GS musFur1_Ferret/GL897241/641964-642957/1-1007                                      AC musFur1_Ferret/GL897241
#=GS triMan1_Manatee/JH594676/11295431-11294396/1-1007                                 AC triMan1_Manatee/JH594676
#=GS tupChi1_Chinese_tree_shrew/KB365963/76531-75451/1-1007                            AC tupChi1_Chinese_tree_shrew/KB365963
#=GS chiLan1_Chinchilla/JH722051/284070-285025/1-1007                                  AC chiLan1_Chinchilla/JH722051
#=GS ochPri3_Pika/JH802116/2834100-2833116/1-1007                                      AC ochPri3_Pika/JH802116
#=GS otoGar3_Bushbaby/GL873882/186728-185734/1-1007                                    AC otoGar3_Bushbaby/GL873882
#=GS dasNov3_Armadillo/JH583104/175559-174549/1-1007                                   AC dasNov3_Armadillo/JH583104
#=GS oryAfe1_Aardvark/JH864857/142607-141690/1-1007                                    AC oryAfe1_Aardvark/JH864857
#=GS mm10_Mouse/chrX/103483228-103482218/1-1007                                        AC mm10_Mouse/chrX
#=GS rn6_Rat/chrX/74346950-74345948/1-1007                                             AC rn6_Rat/chrX
#=GS mesAur1_Golden_hamster/KB708354/1515713-1516705/1-1007                            AC mesAur1_Golden_hamster/KB708354
#=GS myoLuc2_Microbat/GL429771/10780123-10781034/1-1007                                AC myoLuc2_Microbat/GL429771
#=GS cavPor3_Guinea_pig/scaffold_26/23393606-23394529/1-1007                           AC cavPor3_Guinea_pig/scaffold_26
#=GS micOch1_Prairie_vole/chrUn_JH996487/1882571-1883569/1-1007                        AC micOch1_Prairie_vole/chrUn_JH996487
#=GS criGri1_Chinese_hamster/KE381632/1674836-1675860/1-1007                           AC criGri1_Chinese_hamster/KE381632
#=GS eptFus1_Big_brown_bat/JH977917/193471-194366/1-1007                               AC eptFus1_Big_brown_bat/JH977917
#=GS octDeg1_Brush-tailed_rat/JH651887/390420-391310/1-1007                            AC octDeg1_Brush-tailed_rat/JH651887
#=GS eriEur2_Hedgehog/JH835576/1286738-1285716/1-1007                                  AC eriEur2_Hedgehog/JH835576
#=GS conCri1_Star-nosed_mole/JH655896/1148878-1148046/2-836//1147939-1147812/873-1007  AC conCri1_Star-nosed_mole/JH655896
#=GS sorAra2_Shrew/JH798316/459536-458442/1-1007                                       AC sorAra2_Shrew/JH798316
#=GS jacJac1_Lesser_Egyptian_jerboa/JH725476/114610-115571/1-1007                      AC jacJac1_Lesser_Egyptian_jerboa/JH725476
#=GS eleEdw1_Cape_elephant_shrew/JH947307/6763907-6762922/1-1007                       AC eleEdw1_Cape_elephant_shrew/JH947307
#=GS speTri2_Squirrel/JH393493/493450-492453/1-1007                                    AC speTri2_Squirrel/JH393493
#=GS echTel2_Tenrec/JH980401/1900349-1899563/187-1007                                  AC echTel2_Tenrec/JH980401
#=GS myoDav1_Davids_myotis_bat/KB105958/147488-146821/1-769                            AC myoDav1_Davids_myotis_bat/KB105958
#=GS pteAle1_Black_flying-fox/KB030901/138564-137968/411-1005//138828-138566/1-286     AC pteAle1_Black_flying-fox/KB030901
#=GS pteVam1_Megabat/scaffold_7187/74924-74320/402-1005//75180-74926/1-278             AC pteVam1_Megabat/scaffold_7187
#=GS hetGla2_Naked_mole-rat/JH602149/7419334-7419858/1-548//7435381-7435647/670-955    AC hetGla2_Naked_mole-rat/JH602149
#=GS chrAsi1_Cape_golden_mole/JH823495/2882734-2882252/1-494//2882001-2881710/698-1007 AC chrAsi1_Cape_golden_mole/JH823495
#=GS monDom5_Opossum/chr4/394372120-394371758/331-682                                  AC monDom5_Opossum/chr4
#=GS monDom5_Opossum/chr4/394371744-394371448/331-621                                  AC monDom5_Opossum/chr4
#=GS monDom5_Opossum/chr4/394372402-394372133/331-594                                  AC monDom5_Opossum/chr4
#=GS cheMyd1_Green_seaturtle/KB595324/1125720-1125827/186-284                          AC cheMyd1_Green_seaturtle/KB595324
#=GS cheMyd1_Green_seaturtle/KB523583/1713302-1713378/119-202                          AC cheMyd1_Green_seaturtle/KB523583
#=GS oryLat2_Medaka/scaffold1996/1810-1572/337-678                                     AC oryLat2_Medaka/scaffold1996
#=GS cheMyd1_Green_seaturtle/KB601989/6852454-6852287/78-248                           AC cheMyd1_Green_seaturtle/KB601989
#=GS xenTro7_X.tropicalis/KB021732/237297-236977/336-675                               AC xenTro7_X.tropicalis/KB021732
#=GF SQ 65

panTro4_Chimp/chrX/73645870-73644845/1-1007                                       TGCTGCAGCCATA-TTT---CTTACCCTCTCGGG-GCTG---GAAGCTTCCT---GACTGAAGATCTCTCTGCACTTGGGGTTCTTTCTAG-AACATTTTC-TAGTCCC-------CCAACACCC-TTTATG-------------GCGTA
hg38_Human/chrX/73852724-73851701/1-1007                                          TGCTGCAGCCATA-TTT---CTTACTCTCTCGGG-GCTG---GAAGCTTCCT---GACTGAAGATCTCTCTGCACTTGGGGTTCTTTCTAG-AACATTTTC-TAGTCCC-------CCAACACCC-TTTATG-------------GCGTA
gorGor3_Gorilla/chrX/71018990-71017965/1-1007                                     TGCTGCAGCCATA-TTT---CTTACTGTCTCGGG-GCTG---GAAGCTTCCT---GACTGAAGATCTCTCTGCACTTGGGGTTCTTTCTAG-AACATTTTC-TAGTCCC-------CCAACACCC-CTTATG-------------GCGTA
nomLeu3_Gibbon/chrX/66555197-66554182/1-1007                                      TGCTGCAGCCATA-TTT---CTTCCTCTCTCGGG-GCTG---GAAGCTTCCT---GACTGAAGATCTCTCTGCACTTGGGGTTCTTTCTAG-AACATTTTC-TAGTCCC-------CCAACACCC-CTTATG-------------GTGTA
ponAbe2_Orangutan/chrX/71295039-71294019/1-1007                                   TGCTGCAGCCATA-TTT---CTTCCTCTCTCGGG-GCTG---GAAGCTTACT---GACTGAAGATCTCTCTGCACTTGGGGTTCTTTCTAG-AACATTTTC-TAGTCCC-------CCAACACCC-CTTATG-------------GAGTA
chlSab2_Green_monkey/chrX/63436939-63435929/1-1007                                TGCTGCAGCCATA-TTT---CTTCCTCTCTCGGG-GCTG---GAAGCTTCCT---GACTGAAGATCTCTCTGCACTTGGGGTTCTTTCTAG-AACATTTTC-TAGTCCC-------CCAACACCC-CTTATG-------------GCGTA
macFas5_Crab-eating_macaque/chrX/71128221-71127215/1-1007                         TGCTGCAGCCATA-TTT---CTTCCTCTCTCGGG-GCTG---GAGGCTTCCT---GACTGAAGATCTCTCTGCACTTGGGGTTCTTTCTAG-AACATTTTC-TAGTCCC-------CCAACACCC-CTTATG-------------GCGTA
rheMac3_Rhesus/chrX/73529774-73528768/1-1007                                      TGCTGCAGCCATA-TTT---CTTCCTCTCTCGGG-GCTG---GAGGCTTCCT---GACTGAAGATCTCTCTGCACTTGGGGTTCTTTCTAG-AACATTTTC-TAGTCCC-------CCAACACCC-CTTATG-------------GCGTA
papAnu2_Baboon/chrX/65025984-65024973/1-1007                                      TGCTGCAGCCATA-TTT---CTTCCTCTCTCGGG-GCTG---GAGGCTTCCT---GACTGAAGATCTCTCTGCACTTGGGGTTCTTTCTAG-AACATTTTC-TAGTCCC-------CCAACACCC-CTTATG-------------GCGTA
calJac3_Marmoset/chrX/65411753-65410734/1-1007                                    TGCTGCAGCCATA-TTT---CTTCCTCTCCCGGG-GCTG---GAAGCTTCTT---TATTGAAGATCTCTCTGCACTTGGGGTTCTTTCTAG-AACATTTTC-TAGTTCC-------CCAACACCT-CTTATG-------------GCGTA
susScr3_Pig/chrX/67184029-67182999/1-1007                                         TGCGACCGCCATA-TTT---CTTCTTTTTCCCGG-G-TG---GAAGCTTGCT---GGTATTGGATCTCTTTGCCCGTGTGGTTCTTTCTGG-AACATTTTC-CAGCCCC-------CAGCCATGC-CTTATG-------------GCATA
camFer1_Bactrian_camel/KB018594/87542-88567/1-1007                                TGCGACCGCCATA-TTT---CTTCTTTTCCCGGG-G-TG---GAAGCTTGCT---GATATTGGATCTCTTTGCCCGTGTGGTTCTTTCTGG-AACATTTTC-CATCCCCcaccc--CAACCATCC-CTTATG-------------GCGTA
canFam3_Dog/chrX/57356150-57355143/1-1007                                         TGCTGCCGCCATA-TTT---CTTCCTTTCCCGAG-A-TG---GTAGCTCGCT---AACAGTGGGTGTCTTCGCCCGTGTGGTTCTTTCTGG-AACGTTTTC-CAGCTC--------CAACCACCC-CTTATG-------------CCGTA
ailMel1_Panda/GL194824.1/77307-76286/1-1007                                       TGCTGCCGCCATA-TTT---CTTCCTTTCCCGGG-G-TG---GAAGCTTGCT---AACCGTGGATATCTTTGCCCGTGTGGTTCTTTCTGG-AACATTTTC-CAG-CCC-------CAACCACCT-CTTATG-------------GCGTA
vicPac2_Alpaca/KB632711/443229-442211/1-1007                                      TGCGACCGCCATA-TTT---CTTCTTTTCCCGGG-G-TG---GAAGCTTGCT---GATATTGGATCTCTTTGCCCGTGTGGTTCTTTCTGG-AACATTTTC-CATCCCCcaccc--CAACCATCC-CTTATG-------------GCGTA
turTru2_Dolphin/JH479788/51035-50065/1-1007                                       TGCGACCGCCATA-TTT---CTTCTTTTCCCGGG-G-TA---GAAGCTTGCT---CATATTGGATCTCTTTGCCCTTGTGGTTCTTTCTGG-AACATTTTC-CAGCCCC-------CAACCATGC-CTTATG-------------GCGTA
odoRosDiv1_Pacific_walrus/KB229612/228244-227233/1-1007                           TGCTGCCGCCATA-TTT---CTTCCCTTCCCGGG-T-TG---GAAGCTCGCT---AAGAGTGGATATCTTTGCCCGTGTGGTTCTTTCTGG-AACGTTTTC-CAG-CCC-------CAGCCACGT-CTTATG-------------GCGCA
saiBol1_Squirrel_monkey/JH378192/8940832-8941844/1-1007                           TGCTGCAGCCATA-TTT---CTTTCTCTGCCGGG-GCTG---GAAGCTTCTT---CACTGAAGATCTTTCTGCACTTGGGGTTCTTTCTAG-AACA-TTTC-TAGGCCC-------CCAACACTC-CTTATG-------------GCCTA
orcOrc1_Killer_whale/KB317041/475728-474761/1-1007                                TGCGACCGCCATA-TTT---CTTCTTTTCCCGGG-G-TA---GAAGCTTGCT---CATATTGGATCTCTTTGCCCTTGTGGTTCTTTCTGG-AACATTTTC-CAGCCCC-------CAACCATGC-CTTATG-------------GCGTA
lepWed1_Weddell_seal/KB715187/668506-669512/1-1007                                TGCTGCCGCCATA-TTT---CTTCCCTTCCCG-G-CTTG---GAAGCTCGAT---AAGAGTGGATATCTTTGCCCGTGTGGTTCTTTCTGG-AACATTTTC-CAG-CCC-------CAACCACCT-CTTATG-------------GCGTA
felCat8_Cat/chrX/59621453-59620430/1-1007                                         TGCGGCCGCCATA-TTT---CTTCCTTTCCCGGG-G-TG---GAAGCTTGCT---AACAGTGGATATCTTTGCCCGTGTGGTTCTTTCTGG-AACATTTTC-CAG-CCC-------CGACCACTC-CTTATG-------------GCGTA
oviAri3_Sheep/chrX/62609509-62608468/1-1007                                       TGCGACCGCCATA-TTT---CTTCTTTTCCCGAG-G-TG---GAAGCTTATT---AATATTGGATTTCTTTGCCCGTGTGGTTCTTTCTGG-AACATTTTC-CAGACCC-------CAACCATGC-CTTATG-------------GCATA
panHod1_Tibetan_antelope/KE116635/1246077-1247134/1-1007                          TGCGACCGCCATA-TTT---CTTCTTTTCCCGAG-G-TG---GAAGCTTATT---AATATTGGATCTCTTTGCCCGTGTGGTTCTTTCTGG-AACATTTTC-CAGACCC-------CAACCATGC-CTTATG-------------GCGTA
bosTau8_Cow/chrX/82260968-82262023/1-1007                                         TGCGACCGCCATA-TTT---CTTCTTTTCCCGAG-A-TG---GAAGCTTATT---AATATTGGATTTCTTTGCCTGTGTGGTTCTTTCTGG-AACATTTTC-CAGACCC-------CAACCATGC-CTTATG-------------GCATA
capHir1_Domestic_goat/chrX/70065978-70067034/1-1007                               TGCGACCGCCATA-TTT---CTTCTTTTCCCGAG-G-TG---GAAGCTTATT---AATATTGGATTTCTTTGCCCGTGTGGTTCTTTCTGG-AACATTTTC-TAGACCC-------CAACCATGC-CTTATG-------------GCGTA
equCab2_Horse/chrX/55258080-55257122/1-1007                                       TGCTGCCGCCATA-TTT---TTTCTTTTCCTAGG-G-TG---GAAACTTGGT---AACACTTGATCTCTTTGCCCGTGTGGTTCTTTCTGG-AACATTTTC-CAGCCCC-------CAACCACCC-ATTATG-------------GCATA
cerSim1_White_rhinoceros/JH767841/791184-790220/1-1007                            TGCTGCCGCCATA-TTT---CTTCTTTTCCTGGG-G-CG---GAAGCTTGCA---AACACTTGATCTCTTTGTCCGTGTGGTTCTTTCTGG-AACATTTTC-TAGCCCC-------CGACCACTC-CTTATG-------------GCATA
oryCun2_Rabbit/chrX/52390014-52388978/1-1007                                      TGCAGCAGCCATA-TTT---CTACTTCTCCCGAG-GTTG---GAAGCTCGCT---AGCCATAGTTCTTTCTGTACTTATGGTTCTTTCTGG-AACATTTTC-CAGTTCC-------CCCCCAATCgCTTATG-------------GGGCA
musFur1_Ferret/GL897241/641964-642957/1-1007                                      TGCTGCCGCCATA-TTT---CTTCCTTTCCCGTT-T-TG---GAAGCACGCT---AACGGTGGATATCTTTGCCCGTGTGGTTCTTTCTGG-AACATTTTC-TAG-TCC-------TAGCCACGT-CTTATG-------------GCGTA
triMan1_Manatee/JH594676/11295431-11294396/1-1007                                 AGCAGCAGCCATA-TTT---CTTCTTCTCCCGGG-GACA---GAGGGTTGCT---AACGCTAGATCTCTCTGTCCTAATGGGTCTTTCTAG-AAGGTCTTC-CAGTCCC-------CTACTACGC-CTTA-G-------------GCGTA
tupChi1_Chinese_tree_shrew/KB365963/76531-75451/1-1007                            TGCAGCGGCCATA-TTT---CTTCTTCTCCCTGG-G-TG---GAAGCTTGCT---GACTG--GATGTCTCCTCGCTTCTGGTTCTTTCTGG-AACATTTTC-TAGGCCA-------TCACCACCA-CTTATG-------------GCGCA
chiLan1_Chinchilla/JH722051/284070-285025/1-1007                                  TGCTGCAGCCATA-TTT---CTTTCTCTCCGGGG-GACA---GGAGCTTCCT---AACCGTAGGTCTCTCTGCATTTGTTATTCTTTCTGG-AACATTTTC-TAGCCCT-------CTAACTCGT-CTTATA-------------GTGTA
ochPri3_Pika/JH802116/2834100-2833116/1-1007                                      AGCTGCAGCCATA-TTT---CTGCCTCTCCCGGG-GATG---GTAGCTAGCT---------------------------GGTTCTTTCTGG-AACATTTTC-CAGTACCcccccatCCCCCAACG-CTTATG-------------GCGCA
otoGar3_Bushbaby/GL873882/186728-185734/1-1007                                    CCCTGCAGCCATG-TTT---CTT---CTCCGGAG-GACA---GAAGCTTCCA---GACTAAAGATCTTGCTGCACTTGGTGCTCTTCCTGG------------AGCACC-------TCAACACTC-TTCATG-------------GCCTA
dasNov3_Armadillo/JH583104/175559-174549/1-1007                                   TGCATCGGCCATA-TTT----TTTTTCTCCCGGG-G-TG---GCTATCCGCT---AACTGTAGGTCTCTCTTCTCTTATTGTTCTTTCCGG-AACGATTTC-CAGCCCC-------CTACTACCC-CTCAGG-------------GCATT
oryAfe1_Aardvark/JH864857/142607-141690/1-1007                                    TGGAGCGGCCATA-TTT---CTTTCTCTCCCGGG-GATG---CAAGCTTGCT---AACGATAGAGCTCTCTGCCCTTGTGGTTCTTTCTGG-AGGGTGTTC-CAGCCCT-------TCATCACCC-CCTA-G-------------GCTTA
mm10_Mouse/chrX/103483228-103482218/1-1007                                        TGCTCCAGCCATG-TTT---GCTCGTTTCCCGTG-GATG---TGCGGTTCTT---CCGT---GGTTTCTCTCCATCTAAGGAGCTTTGGGG-GAACATTTT-TAGTTCCccta---CCACCAAGC-CTTATG-------------GCTTA
rn6_Rat/chrX/74346950-74345948/1-1007                                             TGCTGCAGCCATA-TTT---GCTCGTCTCCCGTG-GATG---TGAGGTTTCC---TCCGT--GGTTTCTCTCCATCTAAAGGGCTTTTGGG-GAACATTTT-TAATCCCccta---CCACCATGC-CTTATG-------------GTGTA
mesAur1_Golden_hamster/KB708354/1515713-1516705/1-1007                            TGCTGCAGCCATGtTTT---GCCAGTATTCCGTG-CATA---TGAGGACCCT---CAAG---GGTCTATCCCTATATGATAGGGTCTCTGG-GAACATTTT-TGGTTCCccta---CCACCATGC-CTTGTG-------------GTGTG
myoLuc2_Microbat/GL429771/10780123-10781034/1-1007                                TGCCACCGCCATA-TTT---CTTCTTCTCCTGAG-GTGGaatGGAGTCTTGC---TAATGAAGATGTCTTCAGCCATGTGGTTCTTTCTGG-AACATTTTC-CAGCTCT-------CAACCACTC-TTTATG-------------GCGCA
cavPor3_Guinea_pig/scaffold_26/23393606-23394529/1-1007                           TTCGGCGGCCATA-TTT---CTTTCTCTCCGGGG-GACA---AGAGCTTCCT---AACCGTAGGTCTCTCTCCATTTGTTATTCTTTCCGG-GACATTTTG-TAGCTCT-------CTAACTCCT-TTTATA-------------GGGTA
micOch1_Prairie_vole/chrUn_JH996487/1882571-1883569/1-1007                        TGCCGCAGCCATG-TTT---GCCAGTTTCCCGTG-GATG---TGAGCCTCCT---CCGA---GGTCTCTGTCCATTTACCGGGGTCTCTGGgAACGTTTTT-TCGTTCCctta---CCACCATGC-CTTATG-------------GTGTA
criGri1_Chinese_hamster/KE381632/1674836-1675860/1-1007                           GACTGCGGCCATA-TTTtaaAGCAGTCTTCTGTG-GATG---TGA-----------------GGTTTCTCCCTATATAACAGGGTCTCTGG-GAACATTTT-TAGTTCCccta---CCACCATGC-CTTATG-------------GTGTG
eptFus1_Big_brown_bat/JH977917/193471-194366/1-1007                               TGCCACCGCCATA-TTT---CTTCTCCTGAGGTGtAATG---GAGTCTTGCT---AATAGAAGAGGTCTTCAGCCATGTGGTTCTTTCTGG-AACATTTTC-CAGCTCT-------CAACCACTC-TTTATG-------------GCGCA
octDeg1_Brush-tailed_rat/JH651887/390420-391310/1-1007                            TGCAGCAGCCATC-TTT-------CTCTCCGGGG-GACA---GGAGCTTCCT---AACCGTAGGTCTCTCTGCATTTGTTATTCTTTGTGG-GACATTTTC-TGGCGCT-------CTAACTTGT-CTTGTA-------------GAGTA
eriEur2_Hedgehog/JH835576/1286738-1285716/1-1007                                  TGCAATGGCCATG-TTT---TTTCTTCGCGTGAT-GAAA---ATGGT---------------GAGCTGCTAGCCCACGTAATTCTTTTTAG-AAAATTTTT-GAATCCCcc-----CAACCATCC-ATCATG-------------GCCTA
conCri1_Star-nosed_mole/JH655896/1148878-1148046/2-836//1147939-1147812/873-1007  -GCGGTCGCCATG-TTT---CTTCTTCTCCGTGC-TGTG---GTG-----------------GCGCTCTTTGCTCCTATGGTTCATTCTGG-AACATTTTG-TA-TCTT-------CCAACACCC-CTTAGG-------------GTGTA
sorAra2_Shrew/JH798316/459536-458442/1-1007                                       TGCAGCAGCCATT-TTT---CCGCCATGC------GGTG---AAATCTTCTG---AAAA---GGACTTCTTACCCCTGTGGTTCTTTCTGG-ATCATTTTC-CAGCATG-------CTATTACCC-CTACTG-------------GGGTA
jacJac1_Lesser_Egyptian_jerboa/JH725476/114610-115571/1-1007                      TCAAGCAGCCATG-TTT-------GACTCGAGTG-ATTA---TGA-----------------GGTCCTTTCCACTTAGTGGATCCTTGAGG-AACAATTTCtTAGTACCt------CCGACACAC-CCTATG-------------GTGTG
eleEdw1_Cape_elephant_shrew/JH947307/6763907-6762922/1-1007                       TGCAGCGGCCATA-TTT---CTTTCAC-CTTTGG-ATTG---GAAGCTTAGA---GACTGAGGATATTTAAGCCCCTATCGTTCTTTCTGG-AAGGTTTTC-TA-AACC-------CTATCATGC-CTCA-G-------------GCATA
speTri2_Squirrel/JH393493/493450-492453/1-1007                                    TGGTGCAGCCATG-TTT---CGTCTTCTC---------G---GGAGTTTCCT---ACACGTATGTTTCTCTTTATTTGCGGG--TTTAAGG-ACCATTTTA-GGGTTCT-------AGACCACCC-ACGATGtggggtcttttgcGGGTA
echTel2_Tenrec/JH980401/1900349-1899563/187-1007                                  ------------------------------------------------------------------------------------------------------------------------------------------------------
myoDav1_Davids_myotis_bat/KB105958/147488-146821/1-769                            TGCCACCGCCATA-TTT---CTTCTTCTCCTGAG-GTGG---AATGGGATCTttcTAATGAAGATGTCTTCAGCCATGTGGCTCTTTCTGG-AACATTTTC-CAGCTCT-------CAACCACTC-TTTATG-------------GCGCA
pteAle1_Black_flying-fox/KB030901/138564-137968/411-1005//138828-138566/1-286     TGCTGTCGCCATT-TCT------TATTTCCTAGG-AGAA---CATGCTTGCT---AACAGCAGATATCTTCACCC-TGTCCTTCTTTCTGG-AACACGTTC-CAGCTCTcagctccCAACCACTA-TTTATA-------------GTACA
pteVam1_Megabat/scaffold_7187/74924-74320/402-1005//75180-74926/1-278             TGCTGTCGCCA---TTT---CTTATTTTCTAGGA-G-AA---CATGCTTGCT---AACAGCAGATATGTTCACCC-TGTCCTTCTTTCTGG-AACATGTTC-CAGCTCTcagctccCAACCACTA-TTTATA-------------GTACA
hetGla2_Naked_mole-rat/JH602149/7419334-7419858/1-548//7435381-7435647/670-955    TGCTGCAGCCATA-TTT---CTTTCTCTCCGGGG-GACA---GGAGCTTCCT---AACCGTAGGTCTCTCTGCATTTGTTATTCTTTCTGG-AACATTTTC-TAGCCCT-------CTAACTCCT-CTTATA-------------GTGTA
chrAsi1_Cape_golden_mole/JH823495/2882734-2882252/1-494//2882001-2881710/698-1007 TGCGGCAGCCATA-TTTcttCTTCCTCTCTCAGG-GATG---GAAGCTTACT---AACTGGAAATATCTCTGTCCTTGTGGTTCTTTCTGG-AAGGTTTTC-CAGCCCT-------CCACCACAC-CTTA-G-------------ACATA
monDom5_Opossum/chr4/394372120-394371758/331-682                                  ------------------------------------------------------------------------------------------------------------------------------------------------------
monDom5_Opossum/chr4/394371744-394371448/331-621                                  ------------------------------------------------------------------------------------------------------------------------------------------------------
monDom5_Opossum/chr4/394372402-394372133/331-594                                  ------------------------------------------------------------------------------------------------------------------------------------------------------
cheMyd1_Green_seaturtle/KB595324/1125720-1125827/186-284                          ------------------------------------------------------------------------------------------------------------------------------------------------------
cheMyd1_Green_seaturtle/KB523583/1713302-1713378/119-202                          ------------------------------------------------------------------------------------------------------------------------------------------------------
oryLat2_Medaka/scaffold1996/1810-1572/337-678                                     ------------------------------------------------------------------------------------------------------------------------------------------------------
cheMyd1_Green_seaturtle/KB601989/6852454-6852287/78-248                           ----------------------------------------------------------------------------------------CAG-AAATGTTCA-TAACTCT-------GAACAAAAT-ATTATG-------------GTTGT
xenTro7_X.tropicalis/KB021732/237297-236977/336-675                               ------------------------------------------------------------------------------------------------------------------------------------------------------

panTro4_Chimp/chrX/73645870-73644845/1-1007                                       TTTC--TT-----TAA-----AA---AAA-----T--CA-CCTAA--AT---TCCATAAAATATTT-TTTTAAATTCTATACTTTCTCCTAG-------------TG--TCTTCTTGACACGT-------CC---TC---CATATTTTTT
hg38_Human/chrX/73852724-73851701/1-1007                                          TTTC--TT-----TAA-----AA---AAA-----T--CA-CCTAA--AT---TCCATAAAATATTT-TTTTAAATTCTATACTTTCTCCTAG-------------TG--TCTTCTTGACACGT-------CC---TC---CATATTTTTT
gorGor3_Gorilla/chrX/71018990-71017965/1-1007                                     TTTC--TT-----TAA-----AA---AAA-----T--CA-CCTAA--AT---TCCATAAAATATTT-TTTTAAATTCTATACTTTCTCCTAG-------------TG--TCTTCTTGACACGT-------CC---TC---CATATTTTTT
nomLeu3_Gibbon/chrX/66555197-66554182/1-1007                                      TTTC--TT-----TAA-----AA---AAA-----T--CA-CCTAA--AT---TCCATAAAATATTT-TTTAAAATTCTATACTTTCTCCTAG-------------TG--TTTTCTTGACACGT-------CC---TC---CATATTTTTT
ponAbe2_Orangutan/chrX/71295039-71294019/1-1007                                   TTTC--TT-----TAA-----AA---AAA-----T--CA-CCTAA--AT---TCCATAAAATATTT-TTAAAAATTCTATACTTTCTTCTAG-------------TG--TTTTCTTGACACAT-------CC---TC---CATATTTTTT
chlSab2_Green_monkey/chrX/63436939-63435929/1-1007                                TTTC--TT-----TAA-----AA---A-A-----T--CA-CCTAA--AT---TCCATAAAATATTT-TTTAAAATTCTATACTTTCTCCTAG-------------TG--TTTTCTTGACACGT-------CC---TC---CATATTTTTT
macFas5_Crab-eating_macaque/chrX/71128221-71127215/1-1007                         TTTC--TT-----TAA-----AA---A-A-----T--CA-CCTAA--AT---TCCATAAAATATTT-TTTAAAATTCTATACTTTCTCCTAG-------------TG--TTTTCTTGACACGT-------CC---TC---CATATTTTTT
rheMac3_Rhesus/chrX/73529774-73528768/1-1007                                      TTTC--TT-----TAA-----AA---A-A-----T--CA-CCTAA--AT---TCCATAAAATATTT-TTTAAAATTCTATACTTTCTCCTAG-------------TG--TTTTCTTGACACGT-------CC---TC---CATATTTTTT
papAnu2_Baboon/chrX/65025984-65024973/1-1007                                      TTTC--TT-----TAA-----AA---A-A-----T--CA-CCTAA--AT---TCCATAAAATATTT-TTTAAAATTCTATACTTTCTCCTAG-------------TG--TTTTCTTGACACGT-------CC---TC---CATATTTTTT
calJac3_Marmoset/chrX/65411753-65410734/1-1007                                    TTTC--TT-----TAG-----AA---AAAa----T--CA-CCTAA--AT---TCCATAAAATA-TT-TAAAAAATTCTATACTTTAACCAAG-------------TG--TTTTCTTGACACGT-------CC---TC---CATATTTTTT
susScr3_Pig/chrX/67184029-67182999/1-1007                                         TTTC--TT-----TAA-----AA---AAAaat--C--CA-CCAAA--AA---TTCATAAAATG-TT-TTAAAATTTCTAAACTTTCTCCTAA-------------TA--TTTTCTTGACACCT-------TA---TC---TCTAGTTTAC
camFer1_Bactrian_camel/KB018594/87542-88567/1-1007                                TTTCttTT-----TAA-----AA---AAT-----C--CA-TCAAA--TT---TTCATAAAATA-TT-TTAAAAATTCTAAACTTTCTCCTAC-------------TA--TTTTCTTGACATCT-------TC---TC---ACTATTTTAC
canFam3_Dog/chrX/57356150-57355143/1-1007                                         TTTC--TT-----TAA-----GA---AAAt----T--CA-CCCAA--AT---TCCATAAAATA-TC-TTAACAATTCTGAACTTTCTTCGAG-------------TG--TTTTCTTGACACCT-------CC---TC---CCTATTTTTC
ailMel1_Panda/GL194824.1/77307-76286/1-1007                                       TTTC--TT-----TAA-----GA---AAAt----T--CA-CCAAA--AT---TCCATAAAATA-TT-TTAATAATTCTAAACTTTCTTCGAG-------------TA--TTTTCTTGACACCT-------CC---TC---CCTATTTTTC
vicPac2_Alpaca/KB632711/443229-442211/1-1007                                      TTTCttTT-----TAA-----AA---AAT-----C--CA-TCAAA--TT---TTCATAAAATA-TT-TTAAAAATTCTAAACTTTCTCCTAC-------------TA--TTTTCTTGACATCT-------TC---TC---ACTATTTTAC
turTru2_Dolphin/JH479788/51035-50065/1-1007                                       TTTC--TT-----TTA-----AA---AAAt----T--CA-CCAAA--AA---TTCATAAAATA-TT-TTTAAAAATCTGAAATTTCTCCTAG-------------TA--TTTTCTTGACA----------CC---TC---GCTATTTTAC
odoRosDiv1_Pacific_walrus/KB229612/228244-227233/1-1007                           TTTC--TT-----TAA-----GA---AAAt----T--CA-CCAAA--AT---TCCATAAAATA-TT-TTGATAATCCTGAACTTTCTTCGAG-------------TG--TTTTCTTGACACCT-------CC---TC---CCTATTTTTC
saiBol1_Squirrel_monkey/JH378192/8940832-8941844/1-1007                           TTTC--TT-----TAG-----AA---AAAa----T--CA-CCTAA--AT---TCCATAAAATA-TT-TTAAAAATTCTATACTTTAACCAAA-------------TG--TTTTCTTGACACGT-------CC---TC---CATATTTTTT
orcOrc1_Killer_whale/KB317041/475728-474761/1-1007                                TTTC--TT-----TTA-----AA---AAAt----T--CA-CCAAA--AA---TTCATAAAATA-TT-TTTAAAAATCTGAAATTTCTCCTAG-------------TA--TTTTCTTGACA----------CC---TC---GCTATTTTAC
lepWed1_Weddell_seal/KB715187/668506-669512/1-1007                                TTTC--TT-----TAA-----GA---AAAt----T--CA-CCAAA--AT---TCCATAAAATA-TT-TTGATAATCCTAAACTTTCTTCGAG-------------TG--TTTTCTTGACACCT-------CT---TC---CCTATTTTTC
felCat8_Cat/chrX/59621453-59620430/1-1007                                         TTTC--TT-----TTA-----AA---AAAt----T--CA-CGAAA--AT---TCCATAAAATA-TT-TTAACAATTCTAAACTTTCTCCGAG-------------TG--TTCTCTTGACATCT-------CC---TC---CCTATTTTTT
oviAri3_Sheep/chrX/62609509-62608468/1-1007                                       TTTC--TT-----GGA-----AA---AAA-----TtaCA-CCAAA--AA---TTCATAAAATA-TT-TTTAAAAACCTAAACTTTCTTCTAG-------------TA--TTTTCTTGACACCT-------TC---TC---AGTATTTTAC
panHod1_Tibetan_antelope/KE116635/1246077-1247134/1-1007                          TTTC--TT-----GGA-----AA---AAA-----TtaCA-CCAAA--AA---TTCATAAAATA-TT-TTTAAAAACCTGAACTTTCTTCTAG-------------TA--TTTTCTTGACACCT-------TC---TC---AGTATTTTAC
bosTau8_Cow/chrX/82260968-82262023/1-1007                                         TTTC--TT-----GGA-----AA---AAA-----TtaCA-CCAAA--AA---TTCATAAAATA-TT-TTTAAAAACCTGAACTTTCTTCTAG-------------TA--TTTTCTTGACACCT-------TC---TC---AGTATTTTAC
capHir1_Domestic_goat/chrX/70065978-70067034/1-1007                               TTTC--TT-----GGA-----AA---AAA-----TtaCA-CCAAA--AA---TTCATAAAATA-TT-TTTAAAAACCTAAACTTTCTTCTAG-------------TA--TTTTCTTTACACCT-------TC---TC---AGTATTTTAC
equCab2_Horse/chrX/55258080-55257122/1-1007                                       TTTC--TT-----TAG-----AA---AAAt----T--CA-CCAAA--AT---TCCATAAAATA-TT-TTTAAAGTTATAAACTTTCTCCTAG-------------TA--TTTTCTTGACACCT-------CC---TC---CCTCTTTTTC
cerSim1_White_rhinoceros/JH767841/791184-790220/1-1007                            TTTC--TT-----TAA-----AA---AAAaat--G--CA-CCAAA--AT---TCCATAACACG-TT-TTTAAAGTTCTGAACTTTCTCCTAG-------------TA--TTTTCTTGACACCT-------CC---TC---CCTGTTTTTC
oryCun2_Rabbit/chrX/52390014-52388978/1-1007                                      TTTC--TT-----AAG-----AA---AAA-----T--CA-CCAAA--AT---GACATAAAGGG-TT-TTAAGAATTCTGTACTTTTTCCTGA-------------TA--TCTTCTTGACACCT-------CC---TC---CTTATTTTTC
musFur1_Ferret/GL897241/641964-642957/1-1007                                      TTAA--TT-----TGA-----GA---AAAt----T--CA-CCAAA--AT---TCCATAAAATA-TT-TTAATAATTCTAAACTTCCTTTGAG-------------TG--TTTTCTTGACACCT-------CC---TC---CTTATTTTTC
triMan1_Manatee/JH594676/11295431-11294396/1-1007                                 TTTC--TT-----TTA-----AAggcAAA-----T--CA-CTTAA--AT---GCCTTAAGATA-CT-TGAAAAGTTCTGTACTTTATCCTAG-------------GA--TTTTCTTGACACCT-------CC---AT---TTTTGTTTTT
tupChi1_Chinese_tree_shrew/KB365963/76531-75451/1-1007                            TTTC--TT-----TAA-----CC---AAAaacccC--CA-CCAAG--AT---TACATAAAATA-TT-TTAGAGCTCCTATACTTTCTCCTAG-------------TA--TTTTCTTGATATCT-------CC---TC---CTTGTTTTAC
chiLan1_Chinchilla/JH722051/284070-285025/1-1007                                  CTTA--GA-----AAA-----CA---AAAa----C--CA-TCAAA--AT---TACATAAAATA-TT-TGTAAAATTCCA--------------------------TA--TTTTCTTGACAGCT-------CAtttAC---CTAATTTTTC
ochPri3_Pika/JH802116/2834100-2833116/1-1007                                      TTTC--TTtttgcAAA-----GA---AAT-----T--CA-TCAAA--AT---TACAAAAGATGC-----AAGAATTCTGCACTTTTTCCTGA-------------TAttTTTTCTTGACATCT-------CC---AC---CCTTTTTTGC
otoGar3_Bushbaby/GL873882/186728-185734/1-1007                                    TTCT--TT-----AAA-----AC---A-A-----T--AA-CAAAA--AT---TCCAAATCATA-TT-TTAAAGCTTTTTTACTTTCTCCTAA-------------TA---ATTCCTGACA----------CC---TC---CATATTTGTC
dasNov3_Armadillo/JH583104/175559-174549/1-1007                                   TCCC--TC-----AAA-----GA---GGAg----C--CA-TGAAG--AT---TACCTAAAATG-TT-TTTACAATACTAACCTTTCTAATTG-------------TA--TTTTCTTGACACCTtcttctcCC---TC---CCAATTTTTC
oryAfe1_Aardvark/JH864857/142607-141690/1-1007                                    TTTC--TT-----AAAaacagAA---AAA-----T--CA-TCAGA--AG---TACATAAAATA-CT-ATTTCTATTCTGTACTTTATCCTAG-------------TA--TTTTCTTGACACCT-------CC---AT---TTTTATTTTT
mm10_Mouse/chrX/103483228-103482218/1-1007                                        TTTA--AG-----AAA-----AC---ATA-----T--CA----AA--AT---TCCACGAG--ATTT-TTGACGTTTTGATATGTTCTGGTAAgat----------TT--TTTTTTTGACATGT-------CC---TC---CATACTTTTT
rn6_Rat/chrX/74346950-74345948/1-1007                                             TTTA--AG-----AAA-----AC---ATA-----T--CA----AA--AT---TACATAAG--ATTT-TTGATGTTTTGATATGTTCTCGTAA-------------GG--TTTTCTTGACACGT-------CC---TC---CATATTTTTT
mesAur1_Golden_hamster/KB708354/1515713-1516705/1-1007                            TTTA--AG-----AAA-----AT---ATA-----T--CA----AG--AG---TCCACCAAATGGTT-TTGAAGATTTTATGTGTTCTGGCAG-------------GC--TTTTATTGACACGT-------CC---TT---CATA--TTTT
myoLuc2_Microbat/GL429771/10780123-10781034/1-1007                                TTTC--TT-----TTA-----GA---ATAt----T--CA-CCAAA--AT---TCTATAAAATA-TT-TTGAAAATTCTAAACTTTCTTCCAG-------------CA--TTTTATTGACA----------CC---TC---CATATTTTTT
cavPor3_Guinea_pig/scaffold_26/23393606-23394529/1-1007                           CTTA--GC-----AAA-----CA---AAAg----C--AA-TCAGA--AT---TACATAAAATATTT-AAAAAAATTCT-------------G-------------TC--TTTTCTTGACACCT-------CA---TTtgtCTCAATTTTC
micOch1_Prairie_vole/chrUn_JH996487/1882571-1883569/1-1007                        TTTA--AG-----AAA-----AT---ATA-----T--CA----AG--AT---TCCATAAT--ATTT-TTGAAGATTTTATATGTTCTGGTAG-------------GC--TTTTCTTGACATGT-------CT---TT---CATA--TTTT
criGri1_Chinese_hamster/KE381632/1674836-1675860/1-1007                           TTTA--AG-----GAA-----TT---ATA-----T--CA----AG--AT---TCCACAAAATGCTT-TTGAACATTTTAAATGTTCTGGTGG-------------GC--TTTTCTTGATACTT-------CC---TT---CATA--TCTT
eptFus1_Big_brown_bat/JH977917/193471-194366/1-1007                               TTTC--TT-----TTA-----AA---AAAt----T--CA-CCAAA--AT---TCTATAAAATA-TT-TTGAAAATTCTATACTTTCTTCCAG-------------TA--TTTTATTGACA----------CC---TA---CCTATTTTTT
octDeg1_Brush-tailed_rat/JH651887/390420-391310/1-1007                            CTTA--AA-----AAA-----GA---AAAc----T--CA-TCAAA--AT---TACATAAA-------------ATTCCATATTTTGACGT------------------------------CAT-------TA---AC---CTCATTTTTC
eriEur2_Hedgehog/JH835576/1286738-1285716/1-1007                                  TTTA--TT-----TTC-----TA---AGA-----C--CA-TTCAAccAC---TCCATAAGACAATT-CTGTAGTCGATAAACTTCTCCTTGA-------------CA--TTTTCTGGACATCA-------CC---AT---ATTATTTTTC
conCri1_Star-nosed_mole/JH655896/1148878-1148046/2-836//1147939-1147812/873-1007  TTTC--TT-----TTC-----AA---AGAg----C--CA-TTAAA--AT---GCAATGAGCTA-CC-TTTTAAATGCTGAACTTTCTACTCC-------------TA--TTTTCTC-ACA----------CC---TC---TTGGTTTTTG
sorAra2_Shrew/JH798316/459536-458442/1-1007                                       CTTA--TT-----TTT-----AA---GGA-----C--CAtCCTAA--AT---TCCATAATATA-CT-TGAATAATGCTAAATTTTCTTCTCA-------------TA--TTTTATTGGCA----------TA---TC---ATTCTTTTTC
jacJac1_Lesser_Egyptian_jerboa/JH725476/114610-115571/1-1007                      CTCG--AAgc---TAA-----TA---ATA-----T--CA----AA--AT---TGCATTTAGTGTTC-TTTAAAAATGTGACTTTTTTATTGG-------------CA--TTTTCTTGACAGGA-------CC---TC---AATATTTTTC
eleEdw1_Cape_elephant_shrew/JH947307/6763907-6762922/1-1007                       TTTC--TT-----TGA-----GT---AAAgtaa-T--CA-TTAGA--AT---TTCAAAAGACCCTC-TTTTGAATTTTT-ACGTCATCATCGaaaaacgggttttTT--CCCCCTTGACGCCT-------CC---AT---TTTTGTTTTC
speTri2_Squirrel/JH393493/493450-492453/1-1007                                    TTTA--AC-----AAA-----GA---AGG-----G--------AA--AT---TGCATAAATTATTTcTTTAAAATTCCTTGCTTTGTTATGT-------------TA--TTTTATTTCCACCT-------TC---TC---CTTGTTTTTC
echTel2_Tenrec/JH980401/1900349-1899563/187-1007                                  ------------------------------------------------------------------------------------------------------------------TTGACACCT-------CC---AT---TTTATTTTCC
myoDav1_Davids_myotis_bat/KB105958/147488-146821/1-769                            TTTC--TT-----TTA-----GA---ATAt----T--CA-CCAAA--AT---TCTATAAAATA-TT-TTGAAAATTCTAAACTTTCTTCCAG-------------CA--TTTTATTGAGA----------CC---TC---CATATTTTTT
pteAle1_Black_flying-fox/KB030901/138564-137968/411-1005//138828-138566/1-286     TTTC--TTct---TTA-----GA---AAT-----C--CA-CCAAA--AT---TCTATTAAATA-TT-TTTAAAATGGGTTGTCGTCTCGTA-------------------TTTCTTGACAGCT-------CC---T-------ATTTTTT
pteVam1_Megabat/scaffold_7187/74924-74320/402-1005//75180-74926/1-278             TTTC--TTct---TTA-----GA---AAT-----C--CA-CCAAA--AT---TCTATTAAATA-TT-TTTAAAATGGGTTGTCGTCTCGTA-------------------TTTCTTGACAGCT-------CC---T-------ATTTTTT
hetGla2_Naked_mole-rat/JH602149/7419334-7419858/1-548//7435381-7435647/670-955    CTTA--GA-----AAA-----CA---AAAa----C--TA-TCAAA--AT---TACATTAAA-ATTT-TAAAAAATTCTATATTTTCTTATAG-------------CA--TTTTCTTGACG----------CC---TC---CTTGTTTTCC
chrAsi1_Cape_golden_mole/JH823495/2882734-2882252/1-494//2882001-2881710/698-1007 TTTC--TT-----TAA-----AA---AAAgaaa-T--AA-TCAAA--AC---ACCGTAACATA-CT-TAAAAAATTCTATTCTTTATCTTAG-------------CG--TTTTCTTGACACCT-------CCa--TT---TTTATTTTTC
monDom5_Opossum/chr4/394372120-394371758/331-682                                  ------------------------------------------------------------------------------------------------------------------------------------------------------
monDom5_Opossum/chr4/394371744-394371448/331-621                                  ------------------------------------------------------------------------------------------------------------------------------------------------------
monDom5_Opossum/chr4/394372402-394372133/331-594                                  ------------------------------------------------------------------------------------------------------------------------------------------------------
cheMyd1_Green_seaturtle/KB595324/1125720-1125827/186-284                          -----------------------------------------------------------------------------------------------------------------CGGGACCCCC-------CC---CC---CCCCCTTTTT
cheMyd1_Green_seaturtle/KB523583/1713302-1713378/119-202                          --GA--TG-----GAA-----AG---GTC-----T--AA-CAGCA--AT---GGAATACAATA-TT-ATGAAATTCTAATAC------AAAA-------------CG--TTTTCTTGACACAA-------GA---TC---AGC-------
oryLat2_Medaka/scaffold1996/1810-1572/337-678                                     ------------------------------------------------------------------------------------------------------------------------------------------------------
cheMyd1_Green_seaturtle/KB601989/6852454-6852287/78-248                           TCTT--TC-----AAA-----AG---TTT-----A--CA-ACTGA--ACattGACTTAATATAGTT-TTGAAACTTTGCTATGCAGAAGAAA-------------AA--------TGCTGCTT-------TC---CC---TTTACTTTTT
xenTro7_X.tropicalis/KB021732/237297-236977/336-675                               ------------------------------------------------------------------------------------------------------------------------------------------------------

panTro4_Chimp/chrX/73645870-73644845/1-1007                                       AAaaaaaa-GTATTTG-GAATATTTT----GAGGCAATT---------------TTTAA---TATTT--A-------AGGAATTTT-T----CTTTGGAATCATTTTTGGTTGACA-TCTC---TG-TTTTTT-GTGGA------TCAGT
hg38_Human/chrX/73852724-73851701/1-1007                                          TAaagaaa-GTATTTG-GAATATTTT----GAGGCAATT---------------TTTAA---TATTT--A-------AGGAATTTT-T----CTTTGGAATCATTTTTGGTTGACA-TCTC---TG-TTTTTT-GTGGA------TCAGT
gorGor3_Gorilla/chrX/71018990-71017965/1-1007                                     TTttaaaa-GTATTTG-GAATATTTT----GAGGCAATT---------------TTTAA---TATTT--A-------AGGAATTTT-T----CTTTGGAATCATTTTTGGTTGACA-TCTC---TG-TTTTTT-GTGGA------TCAGT
nomLeu3_Gibbon/chrX/66555197-66554182/1-1007                                      TAaaaaaa-GTATTTG-GAATATTTT----GAGGCAATT---------------TTTAA---TTTTT--A-------AGGAATTTT-T----CTTTGGAAACATTTTTGGTTGACA-TCTC---TG-CTTTTT-GTGGA------TCAGT
ponAbe2_Orangutan/chrX/71295039-71294019/1-1007                                   TAaaaaaa-ATATTTG-GAATATTTT----GAGGCAATT---------------TTTAA---TTTTT--A-------AGGAATTTT-T----CTTTGGAATCATTTTTGGTTGACA-TCTC---TG-TTTTTT-GTGGA------TCAGT
chlSab2_Green_monkey/chrX/63436939-63435929/1-1007                                TAaaaaaa-GTATTTG-GAATATTTT----GAGGCAATT---------------TTTAA---TATTT--A-------AGGAATTTT-T----TTTTGGAATCATTTTTGGTTGACA-TCTT---TG--ATTTT-GTGGA------TCAGT
macFas5_Crab-eating_macaque/chrX/71128221-71127215/1-1007                         TAaaaaaa-GTATTTG-GAATATTTT----GAGGCAATT---------------TTTAA---TTTTT--A-------AGGAATTTT-T----TTTTGGAATCATTTTTGGTTGACA-TCTT---TG--ATTTT-GTGGA------TCAGT
rheMac3_Rhesus/chrX/73529774-73528768/1-1007                                      TAaaaaaa-GTATTTG-GAATATTTT----GAGGCAATT---------------TTTAA---TTTTT--A-------AGGAATTTT-T----TTTTGGAATCATTTTTGGTTGACA-TCTT---TG--ATTTT-GTGGA------TCAGT
papAnu2_Baboon/chrX/65025984-65024973/1-1007                                      TTaaaaaaaGTATTTG-GAATATTTT----GAGGCAATT---------------TTTAA---TTTTT--A-------AGGAATTTT-T----TTTTGGAATCATTTTTGGTTGACA-TCTT---TG--ATTTT-GTGGA------TCAGT
calJac3_Marmoset/chrX/65411753-65410734/1-1007                                    TGaaa----GCATTTG-GAATATTTT----GAGGCAATT---------------TTTAA---TATTT--A-------AGGAATTTT-T----CTTTGGGATCATTTTTGGTTGACA-TCTT---TG-TTTTTT-GTGGG------TCAAT
susScr3_Pig/chrX/67184029-67182999/1-1007                                         AG-------TTATTTG-GGATATTTT----AAGGCAACT---------------TTCTA---TTTTA--A-------AATAATTTT-T----CTTTGGAATGTTTTTTGGTTGACT-CTTC---TG-GTTTTT-TCGTG-------GTGT
camFer1_Bactrian_camel/KB018594/87542-88567/1-1007                                AG-------GTATTTG-GGATATTTT----AAGGCAATT---------------TTCTA---TTTTA--A-------GGCAGTTTT-T----CTTTGGAATGATTTTTGGTTGACT-CGTG---TT---TTTT-GTGGT------TTAGT
canFam3_Dog/chrX/57356150-57355143/1-1007                                         AG-------GTATTTG-GGATATTTT----TAGGCAATT---------------TTCCA---TTTTA--A-------AAGAATTTT-T----CATTGGAATGATTTTTGGTTGATG-CCTC---TG-TTTTTT-CGGG--------GTTT
ailMel1_Panda/GL194824.1/77307-76286/1-1007                                       AG-------ATATTTG-GGATATTTT----TAGGCAATT---------------TTCAA---TTTTA--A-------AGGAATTTT-T----CATTGGAATGATTTTTGGTTGATG-CCTC---T--TTTTAC-GTGGT------TTAG-
vicPac2_Alpaca/KB632711/443229-442211/1-1007                                      AG-------GTATTTG-GGATATTTT----AATGCAATT---------------TTCTA---TTTTA--A-------AGCAGTTTT-T----CTTTGGAATGATTTTTGGTTGACT-CGTG---TT---TTTT-GTGGT------TTAGT
turTru2_Dolphin/JH479788/51035-50065/1-1007                                       AG-------ATATTTG-GGATATTTT----TAGGCAGTT---------------TTCAA---TTTTA--A-------AGGAATTTT-T----CTTTGGAATGATTTTTGGTTGACT-CCTC---TGgTTTTTT-GTGGT------TTAG-
odoRosDiv1_Pacific_walrus/KB229612/228244-227233/1-1007                           AG-------GTATTTG-GGATATTTT----TAGGCAATT---------------TTCAA---TTTTA--A-------AGGAATTTT-T----CATTGGAATGATTTTTGGTTGATG-TATC---T--TTTTTC-GTGGT------TTAG-
saiBol1_Squirrel_monkey/JH378192/8940832-8941844/1-1007                           TGgaaa---GTATTTG-GAATATTTT----GAGGCAATT---------------TTTTA---TATTT--A-------AGGAATTTT-T----CTTTGGGATCATTTTTGGTTGACA-TCTT---TG-TTTTTT-GTGGG------TCAGT
orcOrc1_Killer_whale/KB317041/475728-474761/1-1007                                AG-------ATATTTG-GGATATTTT----TAGGCAGTT---------------TTCAA---TTTTA--A-------AGGAATTTT-T----CTTTGGAATGATTTTTGGTTGACT-CCTC---TGgTTTTTT-GTGGT------TTAG-
lepWed1_Weddell_seal/KB715187/668506-669512/1-1007                                AG-------GTATTTG-GGATATTTT----TAGGCAATT---------------CTCAG---TTTTA--A-------AGGAATTTT-T----CATTGGAATGATTTTTGGTTGATG-TATC---T--TTTTTC-GTGGT------TTAG-
felCat8_Cat/chrX/59621453-59620430/1-1007                                         CAg------GTATTTG-GAATATTTT----TAGGTAATT---------------TTCCA---TTTTA--A-------AGGAATTTT-T----CACTGGAATGGTTTTTGGTTGATG-CCTC---TG-CTTTGTcGTGGT------TTAGT
oviAri3_Sheep/chrX/62609509-62608468/1-1007                                       AG-------ATACTTGgGGCTATTTT----AAGGCAATT---------------TTCCA---TTTTA--A-------AGGACGTTT-T----CTTTGGAATGATTTTTGGTTGACT-CCTC---TGgTTTTTT-GTGGT------TTCT-
panHod1_Tibetan_antelope/KE116635/1246077-1247134/1-1007                          AG-------ATACTTGgGGATATTTT----AAGGCAATT---------------TTCCA---TTTTA--A-------AGAACGTTT-T----CTTTGGAATGATTTTTGGTTGACT-CCTC---TGgTTTCTT-GTGGT------TTCT-
bosTau8_Cow/chrX/82260968-82262023/1-1007                                         AG-------ATACTTGgGGATATTTT----TAGGCAATT---------------TTCCA---TTTTA--A-------AGGACGTTT-T----CTTTGGAATGATTTTTGGTTGCCT-CCTC---TG-GGTTTT-TTGTG-------GTTT
capHir1_Domestic_goat/chrX/70065978-70067034/1-1007                               AG-------ATACTTGgGGATATTTT----AAGGCAATT---------------TTCCA---TTTTA--A-------AGGACGTTT-T----CTTTGGAATGATTTTTGGTTGACT-CCTA---TGgTGTTTT-GTGGT------TTCT-
equCab2_Horse/chrX/55258080-55257122/1-1007                                       AG-------GTATTTA-AGATATTTT----TAGGCAAAT---------------TTTCA---TTTTA--A-------AGGAATTTT-C----TTTGGAAATGACTTTTGGTTGACA-ACTC---TG-TTTTTT-GTGGT------TTAG-
cerSim1_White_rhinoceros/JH767841/791184-790220/1-1007                            AG-------GTATTTG-GGATATTTT----TAGGCAATT---------------TTCCA---TTTTA--A-------AGGAATTTT-T----CTTTGGAATGATTTTTGGTTGACA-CCTC---TG-TTTTTT-GTGGT------TTAG-
oryCun2_Rabbit/chrX/52390014-52388978/1-1007                                      AA-------GCATTTC-GAATATTCA----TGGGCAATT---------------TTTCA---TTTTTtcA-------AGGATTTTT-Tgcc-CTTTGAAATGATTTTTGGTTGACT-CCTC---TG------T-TTTGG------GGGTT
musFur1_Ferret/GL897241/641964-642957/1-1007                                      AG-------ATATTTG-GGATATTTT----GAGGCAATT---------------TTCAA---TTTTA--A-------AGGAATTTT-T----CACTGGAATGATTTTAG-----------------------------------------
triMan1_Manatee/JH594676/11295431-11294396/1-1007                                 CAg------CCATTTG-GAATATTTT----TAGGCAATG---------------TTCCA---TATTT--A-------AGAAATTTT-T----CTTTGGAATCATTGTTGGTTGAAG-CCTA---T--TTTTTT-GTGGT------TTAGT
tupChi1_Chinese_tree_shrew/KB365963/76531-75451/1-1007                            AG-------GTATTTG-GAATGTTTT----TAGGTAATT---------------TTTCA---CATTT--G-------AGAAATTTT-T----CTTTGGAGTGATTTTTGGTTGACG-CCTC---TA---TTTT-ATTGT------AAGTT
chiLan1_Chinchilla/JH722051/284070-285025/1-1007                                  AG-------ATATTGG-GAATATTTT----TGGGCAGTT---------------TTTAA---T-TTT--A-------AGGATTTTT-T----ATTTGGAATGAATTTTGGTTAACA-TCT------------T-GTGGT------TTAG-
ochPri3_Pika/JH802116/2834100-2833116/1-1007                                      AA-------GAATTTT-GAATATCGA----TAGACAAAA---------------TTCCA---TTTTA--A-------AGGATTTTC-CcaccCTTTCGAATCATTTTCGGTTGATG-CCTA---TG-----AT-TTGGA------GGGCT
otoGar3_Bushbaby/GL873882/186728-185734/1-1007                                    AAg------TTATTTG-TTATGTATT----AG-----------------------TCAA---TTTTC--A-------AGAAATTTT-G----CTTTGGAATGACTTTTGGTTGACA-GCTG---CT-ATTTTG-ATGGT------ATAGT
dasNov3_Armadillo/JH583104/175559-174549/1-1007                                   AG-------GCTTTTG-AACGGTTTT----TAGGCAATT---------------TTCCA---TTTTT--A-------AAGAAAGTAgT----ATTAGGAATGATTTTGGTTTGATG-CCTC---GG--TTTTT-GTGGT------TTGGT
oryAfe1_Aardvark/JH864857/142607-141690/1-1007                                    CA-------GGCATTT-GGATTTTTT----TAGGTAATT---------------TTCCA---TATTT--A-------ACAAAATTT-T----CTTTGGAATTCTTGTTGGTTGACG-CTTG---TT---TTTT-GGGGT------TCAGT
mm10_Mouse/chrX/103483228-103482218/1-1007                                        GA--------TATTTG-TAATATTTT----CAGTCAATT---------------TTTCA---TTTTT--A-------AGGAATATT-T----CTTTGTTGTGCCTTTTGGTTGATA-CTTG---TG------T-GTGTA------TGGTG
rn6_Rat/chrX/74346950-74345948/1-1007                                             GA--------TATTTG-TAATATTTT----TGGTCTATT---------------TTTCA---TTTCT--A-------AGGAGTATT-T----GTCTGTCGTGCATTTTAGTTGACA-GCTG---TG------T-GTGGT------GGACT
mesAur1_Golden_hamster/KB708354/1515713-1516705/1-1007                            GA--------TATTTT-TTAAATATT----TAGACAATT----------------TTCA---TTTTT--G-------ATGAATATT-T----CTCAGGCAC-----TTTGTTGCCT-CCTC---T-------T-GTGTG------GACTT
myoLuc2_Microbat/GL429771/10780123-10781034/1-1007                                AG-------GTATTTG-GGATATTTT----TATGACATT---------------TTTCA---TTTTG--A-------AAAAATTTT-T----GTTTGCAACAATTTTTGGTTGAGT-CCTC---TG-TTTTAT-G-----------ATTT
cavPor3_Guinea_pig/scaffold_26/23393606-23394529/1-1007                           AG-------ATATTGG-TAATATTTT----TGGGACATT---------------TTTAA---TTTTA--A----------AATTTT-T----ATTTGGAATGAAATTTGTTTGATA-CC-------------T-GTGG------------
micOch1_Prairie_vole/chrUn_JH996487/1882571-1883569/1-1007                        GA--------TATTTG-TAATATTTT----TGGACAATT---------------TTTCA---TTTTT--A-------ATGACTATT-T----CCTTGTCAGTCTTTTCAGTCGCCA-TCTC---TG---TTTT-GTGGA------TTTTT
criGri1_Chinese_hamster/KE381632/1674836-1675860/1-1007                           GA--------TATTTG-TAATATTT------AGGCAATT---------------TTTCAtttTTTTT--A-------ATGAATATT-T----CTTTGTCAGGCACTTT-GTTGCCT-CCTC---TC-----GT-GTGGActtaccTTTAC
eptFus1_Big_brown_bat/JH977917/193471-194366/1-1007                               AG-------GTATTTG-GGATATTTT----TATGACATT---------------TTTCA---TTTTA--A-------AGAAATTTT-T----GTTTGCAAC-AGTTTTTGTTGAGT-CCTC---TG---TTTT-GTGAT------TTAG-
octDeg1_Brush-tailed_rat/JH651887/390420-391310/1-1007                            TG-------ATATT---GAATATTTT----TAGGCAGTT---------------TTTAA---TTTT--------------AAGAAT-T----TGTTTGAATGAGGTTTGGTTGACA-TAT------------T-CTGGT------TTCGT
eriEur2_Hedgehog/JH835576/1286738-1285716/1-1007                                  AG-------ATGTCCGaGGACATTTC----AAGGATGGT---------------TTCCA---TATCT--G-------TGAAATTAT-T----CTTTAAAATGATATGGGTTGGTTT-CTTC---TA-TTATCT-GTGG------------
conCri1_Star-nosed_mole/JH655896/1148878-1148046/2-836//1147939-1147812/873-1007  AA-------GTGCTCG-AGATCTTTC----AAGGCG-TT---------------CTCCA---TATTT--G-------AAGAATTTT-T----CGTTGGAATGGTTTTTGGTTGATT-CCT-----G-CTATTT-GTGGT------ATAG-
sorAra2_Shrew/JH798316/459536-458442/1-1007                                       AT-------GTATTTA-GGATACTTG----AATGCAATT---------------TTTTG---TTTTT--T-------AAGAGTGAT-T----CGATCCAACGATTTTGGGTTAACCtTCTC---TG-GTATTC-GTGGC------TTAG-
jacJac1_Lesser_Egyptian_jerboa/JH725476/114610-115571/1-1007                      AG-------GTGTGTG-GAATA---------------------------------TTCA---TTTTT--A-------AATAATTTT-Ttag-TTTTGTAATGTTTTTTTGTTGACA-TACT---TT------T-GTGCA-----------
eleEdw1_Cape_elephant_shrew/JH947307/6763907-6762922/1-1007                       CG-------TCATTTT-GGATGATTGttgaGGGGCACCA---------------TTTTA---TGTGT--G-----------CTTTT-C----TTTTAAACTTACTTTTTCTGTATT-TTGC---TC-ATCAGA-GATGT------AGAAA
speTri2_Squirrel/JH393493/493450-492453/1-1007                                    AG-------ATTCTCG-ACTTATTGT----TAGGTAATTgccgcgcaatttccgTTTCT---TTGTT--A-------C--ATCTTT-T----CTTTGGAAT-ACTTTTGGTTGACT-TTTTggtTG-ACCTTT-TTGG--------GATT
echTel2_Tenrec/JH980401/1900349-1899563/187-1007                                  ACcattcg-CTACTAG-GAGAAAATT----AAGGAGGTT---------------TTGCA---TATTT--A-------AGAGCCTTT-T----CTTTGGAATGATCGCTGGTTTCAG-CCTC---TT-CTCTTT-GTAG------------
myoDav1_Davids_myotis_bat/KB105958/147488-146821/1-769                            AG-------GTATTTG-GGATATTTT----TATGACATT---------------TTTCA---TTTTG--A-------AAAAATTTT-T----GTTTGCAACAATTTTTGGTTGAGT-CCTC---TA-TTTTAT-G-----------ATTT
pteAle1_Black_flying-fox/KB030901/138564-137968/411-1005//138828-138566/1-286     TG-------------------------------GCCATT---------------TTCTA---TTTTA--A-------TAGAATTTT-C----CTTTGCAAAGGTTTTTCGTTGCGG-CTTC---T-------------------------
pteVam1_Megabat/scaffold_7187/74924-74320/402-1005//75180-74926/1-278             TG-------------------------------GCCATT---------------TCCTA---TTTTA--A-------TAGAATTCT-C----CTTTGCAAAGGTTTTTCGTTG-------------------------------------
hetGla2_Naked_mole-rat/JH602149/7419334-7419858/1-548//7435381-7435647/670-955    AG-------ATATTGG-AAATATTTT----TAGGCAGCT---------------TTTAA---T-TTT--A-------AGGATTTTT-Aaa--ATTTGGAATGAGTATTGGTTGACA-TCT------------T-GTCGT------TTAGT
chrAsi1_Cape_golden_mole/JH823495/2882734-2882252/1-494//2882001-2881710/698-1007 AA-------CCATTTG-GAATACATT----TAGGCAATT---------------TTGCA---TATTT--A-------AGAACTTTT-T----CTCTGGAATGATTGCTGGTTGATT-TTTA---T--ATTTTT-GTGGT------TTAGA
monDom5_Opossum/chr4/394372120-394371758/331-682                                  ------------------------------------------------------------------------------------------------------------------------------------------------------
monDom5_Opossum/chr4/394371744-394371448/331-621                                  ------------------------------------------------------------------------------------------------------------------------------------------------------
monDom5_Opossum/chr4/394372402-394372133/331-594                                  ------------------------------------------------------------------------------------------------------------------------------------------------------
cheMyd1_Green_seaturtle/KB595324/1125720-1125827/186-284                          TTtt-----TTTTAAG-TGATTGGTT----CAGGGAAGT---------------GTCCA---CTTTG--GttgttttGTGTAATAT-T----CTTTTAACTGAGAAACGGAGGTGA-GGC------------------------------
cheMyd1_Green_seaturtle/KB523583/1713302-1713378/119-202                          ------------------------------------------------------------------------------------------------------------------------------------------------------
oryLat2_Medaka/scaffold1996/1810-1572/337-678                                     ------------------------------------------------------------------------------------------------------------------------------------------------------
cheMyd1_Green_seaturtle/KB601989/6852454-6852287/78-248                           TA-------GTAGTTT-ACATGTAAC----ACAGTACTG---------------TACTG---TATTT--G-------C------------------------------------------------------------------------
xenTro7_X.tropicalis/KB021732/237297-236977/336-675                               ------------------------------------------------------------------------------------------------------------------------------------------------------

panTro4_Chimp/chrX/73645870-73644845/1-1007                                       TTTTTACTCTTCCACTC--TCTTTTCT--ATA------TT----TTGCCCATCGGGG--CTGCGGATACCTG----------------------GTTTT--ATTA-------------------------------------TTTTT---
hg38_Human/chrX/73852724-73851701/1-1007                                          TTTTTACTCTTCCACTC--TCTTTTCT--ATA------TT----TTGCCCATCGGGG--CTGCGGATACCTG----------------------GTTTT--ATTA-------------------------------------TTTTT---
gorGor3_Gorilla/chrX/71018990-71017965/1-1007                                     TTTTTACTCTTCCACTC--TCTTTTCT--ATG------TT----TTGCCCATCGGGG--CTGCGGATACCTG----------------------GTTTT--ATTA-------------------------------------TTTTT---
nomLeu3_Gibbon/chrX/66555197-66554182/1-1007                                      TTTCTACTCTTCCACTC--T--TTTCT--ATA------TT----TTGCCCATCGGGG--CTGCGGATACCTG----------------------GTTTT--ATTA-------------------------------------TTTTT---
ponAbe2_Orangutan/chrX/71295039-71294019/1-1007                                   TTTCTACTCTTCCACTC--TCTTT--T--ATA------TT----TTGCCCATCGGGG--CTGCGGATACCTG----------------------GTTTT--ATTA-------------------------------------TTTTT---
chlSab2_Green_monkey/chrX/63436939-63435929/1-1007                                TTTCTACTCTTCCACTC--TCTTTTCT--ATA------TT----TTGCCCATCGGGG--CTGCGGATACCTG----------------------GTTTT--ATTA-------------------------------------TTTTT---
macFas5_Crab-eating_macaque/chrX/71128221-71127215/1-1007                         TTTCTACTCTTCCACTC--TCTTTTCT--ATA------TT----TTGCCCATCGGGG--CTGCGGATACCTG----------------------GTTTT--ATTA-------------------------------------TTTTT---
rheMac3_Rhesus/chrX/73529774-73528768/1-1007                                      TTTCTACTCTTCCACTC--TCTTTTCT--ATA------TT----TTGCCCATCGGGG--CTGCGGATACCTG----------------------GTTTT--ATTA-------------------------------------TTTTT---
papAnu2_Baboon/chrX/65025984-65024973/1-1007                                      TTTCTACTCTTCCACTC--TCTTTTCT--ATA------TT----TTGCCCATCGGGG--CTGCGGATACCTG----------------------GTTTT--ATTA-------------------------------------TTTTT---
calJac3_Marmoset/chrX/65411753-65410734/1-1007                                    TTTCTATTCTTCCACTC--T--TTTCT--ATA------TT----TTGCCCATCGGGG--CTGCGGATACCTG----------------------GTCTT--AT----------------------------------------TTTT---
susScr3_Pig/chrX/67184029-67182999/1-1007                                         AATTTTCTTTTCCCCCT--CCTTTTCTgtGTA------TT----ATGCCCATCGGGG--CTGTGGATACCTG----------------------GTTTT--AATAattgttat-----------------------------TTATT---
camFer1_Bactrian_camel/KB018594/87542-88567/1-1007                                TTTTCCCCCCTCCT--------TTTCT--ATA------TT----TTGCCCATCGGGG--TTGTGGATACCTG----------------------GTTTT--AATA-------------------------------------TTTTTtgt
canFam3_Dog/chrX/57356150-57355143/1-1007                                         GCTTTTCTTTTTCCTTC--TTTTTTCT--ATA------TT----TTGCCCATCGGGG--CTGCGGATACCGG----------------------GTTTT--ATTA-------------------------------------TTATTatt
ailMel1_Panda/GL194824.1/77307-76286/1-1007                                       --TTTTCTTTTTCCTTC--TATATTCT--ATA------TT----TTGCCCATCGGGG--CTGCGGATACCGG----------------------GTTTC--ACTA-------------------------------------TTAGTagt
vicPac2_Alpaca/KB632711/443229-442211/1-1007                                      TTTTCCCCCCTCCT--------TTTCT--ATA------TT----TTGCCCATCGGGG--TTGTGGATACCTG----------------------GTTTT--AATA-------------------------------------TTTTTtgt
turTru2_Dolphin/JH479788/51035-50065/1-1007                                       --TCTTCTTTTTCTCCC--CCTTTTCT--ATA------TT----TTGCCCATCGGGG--CTGTGGATACCTG----------------------GTTTT--AAT----------------------------------------------
odoRosDiv1_Pacific_walrus/KB229612/228244-227233/1-1007                           --TTTTCTTTTTCCTTC--TCTATTCT--ATA------TT----TTGCCCAACGGGG--CTGCGGATACCGG----------------------GTTTC--ATTA-------------------------------------TTATTatt
saiBol1_Squirrel_monkey/JH378192/8940832-8941844/1-1007                           TTTCTATTCTTCCACTC--TGTTTTCT--ATA------TT----TTGCCCATCGGGG--CTGCGGATACCTG----------------------GTCTT--AT----------------------------------------TTTT---
orcOrc1_Killer_whale/KB317041/475728-474761/1-1007                                --TCTTCTTTTTCTCCC--CCTTTTCT--ATA------TT----TTGCCCATCGGGG--CTGTGGATACCTG----------------------GTTTT--AAT----------------------------------------------
lepWed1_Weddell_seal/KB715187/668506-669512/1-1007                                --TTTTCTTTTTCCTTC--TCTATTCT--GTA------TT----TTGCCCATCGGGG--CTGCGGATACCGG----------------------GTTTC--ATTA-------------------------------------TCATCatc
felCat8_Cat/chrX/59621453-59620430/1-1007                                         TTTTTTCCC--CCCTTC--TCTTTTCT--ACA------TT----TTGCCCATCGGGG--CTGTGGATACCAG----------------------GTTTT--ATTA-------------------------------------TCATT---
oviAri3_Sheep/chrX/62609509-62608468/1-1007                                       --TTTTCTTTTTCTCCT--CCTTTTCT--ATA------TTtt--TTGCCCATCGGGG--CTGTGGATACCTG----------------------GTTTT--AGTGagtatatagctaggtggatagatatattattattgttATTAT---
panHod1_Tibetan_antelope/KE116635/1246077-1247134/1-1007                          --TTTTCTTTTTCTCCT--CCTTTTCT--ATA------TTtt--TTGCCCATCGGGG--CTGTGGATACCTG----------------------GTTTT--AGTGagtatatagataggtggatagatatattattgttgttATTAT---
bosTau8_Cow/chrX/82260968-82262023/1-1007                                         CTTTTTCTTTTTCTCCT--CCTTTTCT--ATA------TTat--TTGCCCATCGCGG--CTGTGGATACCTG----------------------GTTTT--AGTGtgtatatagataggtagatagatatattattattgttATTAT---
capHir1_Domestic_goat/chrX/70065978-70067034/1-1007                               --TTTTCTTTTTCTCCT--CCTTTTCT--ATA------TTtt--TTGCCCATTGGGG--CTGTGGATACCTG----------------------GTTTT--AGTGagtatatagataggtggatagatatattattattgttATTAT---
equCab2_Horse/chrX/55258080-55257122/1-1007                                       --TTTTCTGTTTTCTTC--CCTTTTCT--GTA------TT----TTGCCCATCGGGG--CTGCGGATACCTG----------------------ATCTT--CTTA-------------------------------------TTATT---
cerSim1_White_rhinoceros/JH767841/791184-790220/1-1007                            --TGTTCTTTTTTCTCC--CTTTTTCT--GTA------TT----TTGCCCATCGGGG--CTGTGGATACCTG----------------------GTTTT--ATTA-------------------------------------TTAAT---
oryCun2_Rabbit/chrX/52390014-52388978/1-1007                                      CAGATTTCTTTTCTCCT--ACATTTCC--ATA------TT----TTGCCCATCGGGG--CTATGGATACCTG----------------------GTTTT--ATTA-------------------------------------TTTTT---
musFur1_Ferret/GL897241/641964-642957/1-1007                                      --TTTTCTTTTTTCTTC--CCTATTCT--ATA------CT----TCGCCCATCGGGG--CTGCGGATACCGG----------------------GTTTC--ATTA-------------------------------------TTATTatt
triMan1_Manatee/JH594676/11295431-11294396/1-1007                                 TCTCTCC-------CCC--AATTTTCT--ATA------CT----TTGCCCATCGGGG--CTGCGGATACCTG----------------------CTTTA--ATTT-------------------------------------TTTTTttt
tupChi1_Chinese_tree_shrew/KB365963/76531-75451/1-1007                            TGTTTTCTTTTTTTTCC--ATTTATGT--ATA------TT----TTGCCCATCGGGG--CTGAGGATACCTG----------------------TTTTT--TAAT-------------------------------------TTTTT---
chiLan1_Chinchilla/JH722051/284070-285025/1-1007                                  --------TTTTCTTCT--CCTTTTAT--ATA------CT----TTGCCCATCGGGG--CTGCGGATACCTG-----------------------------------------------------------------------CACC---
ochPri3_Pika/JH802116/2834100-2833116/1-1007                                      TAATTTTCTTTTCCCCC--ACTTCTGC--ATA------T-----ATGCCCATCGGGG--CTGCGGATACCTG----------------------ATTTT--CTTA-------------------------------------TTTTT---
otoGar3_Bushbaby/GL873882/186728-185734/1-1007                                    ACCCT-CTCCCCCACCC--CCTTTTCT--ATA------T-----TTGCCCATCGGGG--CTGCGGATACCTG----------------------GTTTT--ATTA-------------------------------------TTGTTttt
dasNov3_Armadillo/JH583104/175559-174549/1-1007                                   TCCCTGC-------CCC--CCACTTTT--ATA------TT----TTGCCCATTGGGG--ATGTGGATACCTG----------------------ATTAT--TTTA-------------------------------------TCTTT---
oryAfe1_Aardvark/JH864857/142607-141690/1-1007                                    TCTCT-------TTCCC--CCTTTTCT--ATA------TT----TTGCCCATCGGGG--CTGCGGATACCTG------------------------------------------------------------------------------
mm10_Mouse/chrX/103483228-103482218/1-1007                                        GACTTACCTTTCTTTCA--TTGTTTAT--ATA------TTc---TTGCCCATCGGGG--CCACGGATACCTGtgt-------------------GTCCT--CCCC-------------------------------------GCCAT---
rn6_Rat/chrX/74346950-74345948/1-1007                                             TACCTTTCTTTCTTTAA--CTGTTTTT--ACA------TTttttTTGCCCATCGGGG--CCACGGATACCTGtgt-------------------GTCCT--CCCA-------------------------------------GCCAT---
mesAur1_Golden_hamster/KB708354/1515713-1516705/1-1007                            ACCTTTCTTTTACTCTA-----TTTCT--ATA------TTt---TTGCCCATCCGGG--CCACGGATACCTGtgtgtc----------------CTTTC--GTTT-------------------------------------CTCGC---
myoLuc2_Microbat/GL429771/10780123-10781034/1-1007                                AGTTCTCTATTTCCTCC--ACTTTTCT--ATA------TT----TTGCCCATCAGGG--TTGCGGATACCTG----------------------ATTTT--ATTT-------------------------------------ATTT----
cavPor3_Guinea_pig/scaffold_26/23393606-23394529/1-1007                           --CTTAATTTTTTTCTC--CATTTTAT--ATA------TT----TTGCCCATCGGGG--CCGTGGATACCTG----------------------CTTTA--AA------------------------------------------TT---
micOch1_Prairie_vole/chrUn_JH996487/1882571-1883569/1-1007                        TGTGCACTTACCTTTCT--TTTATTCC--ATCtcttgtTT----TTGCCCATCGGGG--CTACAGTTGAATGtgtgtccttctt----------CCCTG--TCCC-------------------------------------TTCAC---
criGri1_Chinese_hamster/KE381632/1674836-1675860/1-1007                           CTTTCTATATTTTTACT--CCATTTTT--ATA------TTt---TTGCCCATCGGGG--CCACGGATACCTGaccattgtgtcct---------CCTTC--CGTT-------------------------------------TTTCT---
eptFus1_Big_brown_bat/JH977917/193471-194366/1-1007                               --TTCCCTATTTACTCC--ACTTTTAT--ATA------TT----TTTCCCATCAGGG--CTGCGGATACCTG----------------------GTTTT--ATTT-------------------------------------ATTT----
octDeg1_Brush-tailed_rat/JH651887/390420-391310/1-1007                            TTTTTTCTTTTCTA----------TAT--ATA------TT----TTGTGCACTGGGG--CTGCAGATATTTG-----------------------------------------------------------------------CACC---
eriEur2_Hedgehog/JH835576/1286738-1285716/1-1007                                  --TTTAATTTTCTTTTC--TACTTTTT--CTA------TT----TTGCCCATCGGGG--CTGTGGATAACAG----------------------GTTTG--ATTA-------------------------------------TTAAC---
conCri1_Star-nosed_mole/JH655896/1148878-1148046/2-836//1147939-1147812/873-1007  --TTTTGTTTTCCATCC--AC--TTCT--ATA------TA----TTGCTCCTGGGGT--CTGAGAATATTAG----------------------ATTTG--T-----------------------------------------TATT---
sorAra2_Shrew/JH798316/459536-458442/1-1007                                       --TTTTCTTTTTCATCC--GTTATTCT--TTA------CT----TCGCCCATCGGGG--CTGTGGATAATTG----------------------GT----------------------------------------------ATGAT---
jacJac1_Lesser_Egyptian_jerboa/JH725476/114610-115571/1-1007                      --CTTACCTTTATTTTAgtCCATTTGT--GTA------TT----CTGCACATCGGGGa-CTAAGGGTGCCCG----------------------TTTCC--CCTC-------------------------------------CTCCT---
eleEdw1_Cape_elephant_shrew/JH947307/6763907-6762922/1-1007                       CCTGTTTTATTTTATCT--TTTTGTTT--TTC------CT----CCGCCCATTTGCG--ATGTGGATACCTGccttttaatatg----------GTTTT--TGAT-------------------------------------GTTTT---
speTri2_Squirrel/JH393493/493450-492453/1-1007                                    GATTTGGTTTTCTACTC--ACCTTCCC-----------TT----TAGCCCATCGGGG--CCT-GGATACCTG----------------------GCCTA--TTTT-------------------------------------TTTTT---
echTel2_Tenrec/JH980401/1900349-1899563/187-1007                                  --TTTGGGCGGCTCTCT--TCTTTCTT--GTA------TT----TTGCCCATCGGGG--CTGCGGATACCGG----------------------ATTTT--TTCA-------------------------------------TTCTT---
myoDav1_Davids_myotis_bat/KB105958/147488-146821/1-769                            AGTTCTCTATTTCCTCC--ACTTTCCT--ATA------TT----TTGCCCATCAGGG--TTGCGGACACCTG----------------------ATTTT--ATTT-------------------------------------ATTT----
pteAle1_Black_flying-fox/KB030901/138564-137968/411-1005//138828-138566/1-286     ------------------------------------------------------------------------------------------------------------------------------------------------------
pteVam1_Megabat/scaffold_7187/74924-74320/402-1005//75180-74926/1-278             ------------------------------------------------------------------------------------------------------------------------------------------------------
hetGla2_Naked_mole-rat/JH602149/7419334-7419858/1-548//7435381-7435647/670-955    TTTTTTCTC-----------CATTTAT--ATA------TT----TTGCCCATTGGGG--CTGCAGATACCTG-----------------------------------------------------------------------CACC---
chrAsi1_Cape_golden_mole/JH823495/2882734-2882252/1-494//2882001-2881710/698-1007 TTTCTTC-------CCT--CTTTTTCT--ATA------TG----TTGCCCATCGGGG--CTGCGGATACCTGtttttttgtttttttttgttttGTTTT--GTTT-------------------------------------TTTGT---
monDom5_Opossum/chr4/394372120-394371758/331-682                                  -------------------------------A------TC----TAGTCCATCAGGGatCCATGAATGCCTG----------------------GTTCAgaACTC-------------------------------------TTGAA---
monDom5_Opossum/chr4/394371744-394371448/331-621                                  -------------------------------A------TC----TAGTCCATTGGGGatCCATGAATATCTG----------------------GTTCAgaACTC-------------------------------------TTGAA---
monDom5_Opossum/chr4/394372402-394372133/331-594                                  -------------------------------A------TC----TAGTCCGTCAGGGatCCATGAATATCTG----------------------GTTCAgaACTC-------------------------------------TTGAA---
cheMyd1_Green_seaturtle/KB595324/1125720-1125827/186-284                          ------------------------------------------------------------------------------------------------------------------------------------------------------
cheMyd1_Green_seaturtle/KB523583/1713302-1713378/119-202                          ------------------------------------------------------------------------------------------------------------------------------------------------------
oryLat2_Medaka/scaffold1996/1810-1572/337-678                                     -----------------------------------------------CCCATTGGAG--CCTGGGGTACCTG----------------------GAAAC--TCC----------------------------------------------
cheMyd1_Green_seaturtle/KB601989/6852454-6852287/78-248                           ------------------------------------------------------------------------------------------------------------------------------------------------------
xenTro7_X.tropicalis/KB021732/237297-236977/336-675                               ----------------------------------------------GCACAATGGTG--CTACGGATATATG----------------------TATAT--CTTG-------------------------------------GTCTT---

panTro4_Chimp/chrX/73645870-73644845/1-1007                                       ----------------------T---------------------------------CT--------TT--GCCCAACGGGG--CCGTGGA-----TACCTGCC---TT------------------------------------------
hg38_Human/chrX/73852724-73851701/1-1007                                          ----------------------T---------------------------------CT--------TT--GCCCAACGGGG--CCGTGGA-----TACCTGCC---TT------------------------------------------
gorGor3_Gorilla/chrX/71018990-71017965/1-1007                                     ----------------------T---------------------------------CT--------TT--GCCCAACGGGG--CCGTGGA-----TACCTGCC---TT------------------------------------------
nomLeu3_Gibbon/chrX/66555197-66554182/1-1007                                      ----------------------T---------------------------------CT--------TT--GCCCAACGGGG--CCGTGGA-----TACCTGCC---TT------------------------------------------
ponAbe2_Orangutan/chrX/71295039-71294019/1-1007                                   ----------------------T---------------------------------CT--------TT--GCCCAACGGGG--CCGTGGA-----TACCTGCC---TT------------------------------------------
chlSab2_Green_monkey/chrX/63436939-63435929/1-1007                                ----------------------T---------------------------------CT--------TT--GCCCAACGGGG--CTGTGGA-----TACCTACC---TT------------------------------------------
macFas5_Crab-eating_macaque/chrX/71128221-71127215/1-1007                         ----------------------T---------------------------------CT--------TT--GCCCAACGGGG--CTGTGGA-----TACCTACC---TT------------------------------------------
rheMac3_Rhesus/chrX/73529774-73528768/1-1007                                      ----------------------T---------------------------------CT--------TT--GCCCAACGGGG--CTGTGGA-----TACCTACC---TT------------------------------------------
papAnu2_Baboon/chrX/65025984-65024973/1-1007                                      ----------------------T---------------------------------CT--------TT--GCCCAACGGGG--CTGTGGA-----TACCTACC---TT------------------------------------------
calJac3_Marmoset/chrX/65411753-65410734/1-1007                                    ----------------------T---------------------------------CT--------TT--GCCCAACGGGG--CCGTGGA-----TACCTGCC---TT------------------------------------------
susScr3_Pig/chrX/67184029-67182999/1-1007                                         ----------------------T---------------------------------TT--------TT--GCCCAACGGGG--CCGTGGA-----TACCTGCC---TT------------------------------------------
camFer1_Bactrian_camel/KB018594/87542-88567/1-1007                                tttatgtat-------------T---------------------------------TT--------TT--GCCCAACGGGG--CCATGGA-----TACCTGCT---TT------------------------------------------
canFam3_Dog/chrX/57356150-57355143/1-1007                                         a---------------------T---------------------------------TA--------TT--GCCCAACGGGG--CTGTGGA-----TACCTGCC---TT------------------------------------------
ailMel1_Panda/GL194824.1/77307-76286/1-1007                                       agtatcatta------------T---------------------------------TT--------TT--GCCCAACGGGG--CTGTGGA-----TACCTGCC---TT------------------------------------------
vicPac2_Alpaca/KB632711/443229-442211/1-1007                                      tttgtgtat-------------T---------------------------------TT--------TT--GCCCAACGGGG--CCATGGA-----TACCTGCT---TT------------------------------------------
turTru2_Dolphin/JH479788/51035-50065/1-1007                                       ------------------------------------------------------------------------------------------------------------------------------------------------------
odoRosDiv1_Pacific_walrus/KB229612/228244-227233/1-1007                           attatcatcatcattattattaT---------------------------------TT--------TT--GCCCAACGGGG--CTGTGGA-----TACCTGCC---TT------------------------------------------
saiBol1_Squirrel_monkey/JH378192/8940832-8941844/1-1007                           ----------------------T---------------------------------CT--------TT--GCCCAACGGGG--CCGTGGA-----TACCTGCC---TT------------------------------------------
orcOrc1_Killer_whale/KB317041/475728-474761/1-1007                                ------------------------------------------------------------------------------------------------------------------------------------------------------
lepWed1_Weddell_seal/KB715187/668506-669512/1-1007                                atcattcttatta---------T---------------------------------TT--------TT--GCCCAACGGGG--CTGTGGA-----TACCTGCC---TT------------------------------------------
felCat8_Cat/chrX/59621453-59620430/1-1007                                         ----------------------T---------------------------------TT--------TTc-GCCCAACGGGG--CTGTGGA-----TACCTGCG---TT------------------------------------------
oviAri3_Sheep/chrX/62609509-62608468/1-1007                                       ----------------------T---------------------------------TT--------TT--ACCCAACGGGG--TCATGGA-----TACCTGCC---TT------------------------------------------
panHod1_Tibetan_antelope/KE116635/1246077-1247134/1-1007                          ----------------------T---------------------------------TT--------TT--ACCCAACGGGG--TCATGGA-----TACCTGCC---TT------------------------------------------
bosTau8_Cow/chrX/82260968-82262023/1-1007                                         ----------------------T---------------------------------TT--------TT--ACCCAACGGGG--TCATGGA-----TACCTGCC---TT------------------------------------------
capHir1_Domestic_goat/chrX/70065978-70067034/1-1007                               ----------------------T---------------------------------TT--------TT--ACCCAACGGGG--TCATGGA-----TACCTGCC---TT------------------------------------------
equCab2_Horse/chrX/55258080-55257122/1-1007                                       ----------------------T---------------------------------TT--------TT--GCCCAACGGGG--CTGTGGA-----TACCTGCC---TT------------------------------------------
cerSim1_White_rhinoceros/JH767841/791184-790220/1-1007                            ----------------------T---------------------------------TT--------TTt-GCCCAACGGGG--CCGTGGA-----TACCTGTC---TT------------------------------------------
oryCun2_Rabbit/chrX/52390014-52388978/1-1007                                      ----------------------T---------------------------------CT--------TT--GCCCAACAGGG--TTCTAGC-----TACCTGTC---TT------------------------------------------
musFur1_Ferret/GL897241/641964-642957/1-1007                                      attgtcattattacta------T---------------------------------TT--------TT--GCCCAACGGGG--CTGTGGA-----TACCTGCC---TT------------------------------------------
triMan1_Manatee/JH594676/11295431-11294396/1-1007                                 ttttaa----------------T---------------------------------CT--------TC--GCCCATCGGGG--CTGTGGA-----TACTTGCC---TT------------------------------------------
tupChi1_Chinese_tree_shrew/KB365963/76531-75451/1-1007                            ----------------------TttcactttttgtttttggtttctttttttccccCT--------TT--GCCCAACGGGG--CCCTGGA-----TACCTGCC---TC------------------------------------------
chiLan1_Chinchilla/JH722051/284070-285025/1-1007                                  ----------------------C---------------------------------CC--------TT--GCCCAACGGGG--CTGTGGA-----TACCTGCC---TT------------------------------------------
ochPri3_Pika/JH802116/2834100-2833116/1-1007                                      ----------------------T---------------------------------CT--------TT--GCCCAACGGGG--TCAAGGA-----TACCTGTC---CT------------------------------------------
otoGar3_Bushbaby/GL873882/186728-185734/1-1007                                    ----------------------T---------------------------------CT--------TT--GCCCAACGGGG--CTGTGGA-----TACCTGCC---TT------------------------------------------
dasNov3_Armadillo/JH583104/175559-174549/1-1007                                   ----------------------T---------------------------------TC--------TTttGCCCATCGGGG--CTATGGA-----TACCTGCC---TT------------------------------------------
oryAfe1_Aardvark/JH864857/142607-141690/1-1007                                    ------------------------------------------------------------------------------------------------------C---TT------------------------------------------
mm10_Mouse/chrX/103483228-103482218/1-1007                                        ----------------------T---------------------------------CC--------AT--GCCCAACGGGG--TTTTGGAtact-TACCTGCC---TT------------------------------------------
rn6_Rat/chrX/74346950-74345948/1-1007                                             ----------------------T---------------------------------CC--------AT--GTCCAGCTGGG--CTTGGGAtacttAACCTGCC---TT------------------------------------------
mesAur1_Golden_hamster/KB708354/1515713-1516705/1-1007                            ----------------------T---------------------------------CC--------AT--GCCCAACGGGG--CTGTGGAtact-TACCTGCC---TT------------------------------------------
myoLuc2_Microbat/GL429771/10780123-10781034/1-1007                                ------------------------------------------------------------------------------------------------------------------------------------------------------
cavPor3_Guinea_pig/scaffold_26/23393606-23394529/1-1007                           ----------------------T---------------------------------AT--------TT--GCCCATCGGGG--CTGCGGA-----TACCTGCC---TT------------------------------------------
micOch1_Prairie_vole/chrUn_JH996487/1882571-1883569/1-1007                        ----------------------T---------------------------------CC--------AT--GTCCAGTGGGG--CTGTGGA-----TACTTACCtgcTT------------------------------------------
criGri1_Chinese_hamster/KE381632/1674836-1675860/1-1007                           ----------------------C---------------------------------CC--------AT--GCCCATCGGGG--CTGTGGAtact-TACTTGCC---TT------------------------------------------
eptFus1_Big_brown_bat/JH977917/193471-194366/1-1007                               ------------------------------------------------------------------------------------------------------------------------------------------------------
octDeg1_Brush-tailed_rat/JH651887/390420-391310/1-1007                            ----------------------C---------------------------------CT--------TT--GCCCAACGGGG--CAACGGA-----TACATGCC---TT------------------------------------------
eriEur2_Hedgehog/JH835576/1286738-1285716/1-1007                                  ----------------------A---------------------------------TA--------TT--GCCCAACGGGG--CTGTGGA-----TACCTGCC---TTatagatcacgactatctg------------------------
conCri1_Star-nosed_mole/JH655896/1148878-1148046/2-836//1147939-1147812/873-1007  ----------------------C---------------------------------TT--------TT--GCCTAACGGGG--CTGTGGA-----TACCTGCT---TT------------------------------------------
sorAra2_Shrew/JH798316/459536-458442/1-1007                                       ----------------------T---------------------------------AT--------TT--GCCCAGCGGGG--CTGTGGA-----TGCGTGAC---TTttagagattttatatatatttggatgtacatgtacatgtatg
jacJac1_Lesser_Egyptian_jerboa/JH725476/114610-115571/1-1007                      ----------------------C---------------------------------CCttccccttTT--GTCCAACAGAG--CTGTGGA-----TATCTGC------------------------------------------------
eleEdw1_Cape_elephant_shrew/JH947307/6763907-6762922/1-1007                       ----------------------T---------------------------------CT--------TA--GCCCATCGGGG--CCTTGGA-----TACCTGCC---TT------------------------------------------
speTri2_Squirrel/JH393493/493450-492453/1-1007                                    ----------------------T---------------------------------CC--------CTtaGCCCAACGGGG--CTGTGGA-----TACCTGCC---TT------------------------------------------
echTel2_Tenrec/JH980401/1900349-1899563/187-1007                                  ----------------------C---------------------------------CT--------TA--GCCCATCGGGG--TTGTGGA-----TAGCTGCC---TT------------------------------------------
myoDav1_Davids_myotis_bat/KB105958/147488-146821/1-769                            ------------------------------------------------------------------------------------------------------------------------------------------------------
pteAle1_Black_flying-fox/KB030901/138564-137968/411-1005//138828-138566/1-286     ------------------------------------------------------------------------------------------------------------------------------------------------------
pteVam1_Megabat/scaffold_7187/74924-74320/402-1005//75180-74926/1-278             ----------------------------------------------------------------------------------------------------GGC---TT------------------------------------------
hetGla2_Naked_mole-rat/JH602149/7419334-7419858/1-548//7435381-7435647/670-955    ----------------------C---------------------------------CC--------TT--GCTTAACGGGG--CTGTGGA-----TACCTGCT---TT------------------------------------------
chrAsi1_Cape_golden_mole/JH823495/2882734-2882252/1-494//2882001-2881710/698-1007 ----------------------T---------------------------------CT--------TT--GCCCATCGGGG--CTGTGGA-----TACCTGTC---TT------------------------------------------
monDom5_Opossum/chr4/394372120-394371758/331-682                                  ----------------------A---------------------------------TC--------TA--GTCCATCAGGGatCCATGAA-----TACCTGAT---TC------------------------------------------
monDom5_Opossum/chr4/394371744-394371448/331-621                                  ----------------------A---------------------------------TC--------TA--GTCCATCAGAGatCCATGAA-----TATCTGGT---TC------------------------------------------
monDom5_Opossum/chr4/394372402-394372133/331-594                                  ----------------------A---------------------------------TC--------TA--GTCCATCAGAGatCCATGAA-----TACCTGGT---TT------------------------------------------
cheMyd1_Green_seaturtle/KB595324/1125720-1125827/186-284                          ------------------------------------------------------------------------------------------------------------------------------------------------------
cheMyd1_Green_seaturtle/KB523583/1713302-1713378/119-202                          ------------------------------------------------------------------------------------------------------------------------------------------------------
oryLat2_Medaka/scaffold1996/1810-1572/337-678                                     -----------------------------------------------------------------------CCCATTGGAG--CCTGGGG-----TACCTG-------------------------------------------------
cheMyd1_Green_seaturtle/KB601989/6852454-6852287/78-248                           ------------------------------------------------------------------------------------------------------------------------------------------------------
xenTro7_X.tropicalis/KB021732/237297-236977/336-675                               ----------------------C---------------------------------AC--------CA--GCACAATGGTG--CTACGGA-----TATATG-----TA------------------------------------------

panTro4_Chimp/chrX/73645870-73644845/1-1007                                       -----------------------------------------TTAA-----TTCTTTTT--T-------ATTC--------------------------GCCCATCGGGG--CCGCGGATACCTGC--------TTTTTA------T----
hg38_Human/chrX/73852724-73851701/1-1007                                          -----------------------------------------TTAA-----TTCTTTTT--T-------ATTC--------------------------GCCCATCGGGG--CCGCGGATACCTGC--------TTTTTA------T----
gorGor3_Gorilla/chrX/71018990-71017965/1-1007                                     -----------------------------------------TTAA-----TTCTTTTT--T-------ATTT--------------------------GCCCATCGGGG--CCGCGGATACCTGC--------TTTTTA------T----
nomLeu3_Gibbon/chrX/66555197-66554182/1-1007                                      -----------------------------------------TTAA-----TTCTTTTT--T-------ATTC--------------------------GCCCATCGGGG--CCGCGGATACCTGC--------TTTTTA------T----
ponAbe2_Orangutan/chrX/71295039-71294019/1-1007                                   -----------------------------------------TTAA-----TTCTTTTT--T-------ATTC--------------------------GCCCATCGGGG--CCGCGGATACCTGC--------TTTTTA------T----
chlSab2_Green_monkey/chrX/63436939-63435929/1-1007                                -----------------------------------------TTAA-----TTCCTTTT--T-------ATTC--------------------------GCCCATCGGGG--CCGCGGATACCTGC--------TTTTTA------T----
macFas5_Crab-eating_macaque/chrX/71128221-71127215/1-1007                         -----------------------------------------TTAA-----TTCCTTTT--T-------ATTC--------------------------GCCCATCGGGG--CCGCGGATACCTGC--------TTTTTA------T----
rheMac3_Rhesus/chrX/73529774-73528768/1-1007                                      -----------------------------------------TTAA-----TTCCTTTT--T-------ATTC--------------------------GCCCATCGGGG--CCGCGGATACCTGC--------TTTTTA------T----
papAnu2_Baboon/chrX/65025984-65024973/1-1007                                      -----------------------------------------TTAA-----TTCCTTTT--T-------ATTC--------------------------GCCCATCGGGG--CCGCGGATACCTGC--------TTTTAA------T----
calJac3_Marmoset/chrX/65411753-65410734/1-1007                                    -----------------------------------------TTAA-----TTCTTTTTt-T-------ATTT--------------------------GCCCATCGGGG--CCGCGGATACCTGC--------TTTTTA------Tta--
susScr3_Pig/chrX/67184029-67182999/1-1007                                         -----------------------------------------TTAA-----TTCTTTTT--Ttaaaga-CTTT--------------------------GCCCATCGGGG--CCGCGGATACCTGC--------TTTTAA------T----
camFer1_Bactrian_camel/KB018594/87542-88567/1-1007                                -----------------------------------------TTAA-----TTCTTTTT--T-------TTTTtttaatt-------------------GCCCATCGGGG--CCGCGGATACCTGC--------TTTTAA------T----
canFam3_Dog/chrX/57356150-57355143/1-1007                                         -----------------------------------------TTAA-----TTCTTTTT--T-------TTTGtttgtttgtttttaaattt-------GCCCATCGGGG--CCACGGATACCTGC--------TTTTAT------T----
ailMel1_Panda/GL194824.1/77307-76286/1-1007                                       -----------------------------------------TTAA-----TTCTTTTC--T-------TTTCttttctttctttcttttttaaaatttGCCCATCGGGG--CCGCGGATACCTGC--------TTTAAT------T----
vicPac2_Alpaca/KB632711/443229-442211/1-1007                                      -----------------------------------------TTAA-----TTCTTTTT--T-------TTTTttttaatt------------------GCCCATCGGGG--CCGCGGATACCTGC--------TTTTAA------T----
turTru2_Dolphin/JH479788/51035-50065/1-1007                                       --------------------------------------------A-----TTGTTATT--T-------TTTT--------------------------GCCCATCGGGG--CCGCGGATACCTGC--------TTTTAA------T----
odoRosDiv1_Pacific_walrus/KB229612/228244-227233/1-1007                           -----------------------------------------TTAA-----TTTTTTTT--T-------TTTAattt----------------------GCCCATCGGGG--CCGCGGATACCTGC--------TTTTAT------T----
saiBol1_Squirrel_monkey/JH378192/8940832-8941844/1-1007                           -----------------------------------------TTAA-----TTCTTTTT--Ttt-----ACTT--------------------------GCCCATCGGGG--CCGCGGATACCTGC--------TTTTTA------T----
orcOrc1_Killer_whale/KB317041/475728-474761/1-1007                                --------------------------------------------A-----TTGTTATT--T-------TTTT--------------------------GCCCATCGGGG--CCGCGGATACCTGC--------TTTTAA------T----
lepWed1_Weddell_seal/KB715187/668506-669512/1-1007                                -----------------------------------------TTAA-----TTTTTTTT--T-------TTTAattt----------------------GCCCATCGGGG--CCGCGGATACCTGC--------TTTTAT------T----
felCat8_Cat/chrX/59621453-59620430/1-1007                                         -----------------------------------------TTAA-----TTCTTTTC--T-------TTTAtttattttttttaattt---------GCCCATCGGGG--CAGCGGATACCTGC--------TTTTAA------T----
oviAri3_Sheep/chrX/62609509-62608468/1-1007                                       -----------------------------------------TTAT-----TTTATTTT--T-------TTTAaactt---------------------GCCCATCGGGG--CCACGGATACCTGC--------TTTTAA------T----
panHod1_Tibetan_antelope/KE116635/1246077-1247134/1-1007                          -----------------------------------------TTAT-----GTTATTTT--Ttaaaa--ATTT--------------------------GCCCATCGGGG--CCACGGATACCTGC--------TTTTAA------T----
bosTau8_Cow/chrX/82260968-82262023/1-1007                                         -----------------------------------------TTAT-----TTTATTTT--T-------TTTTaattt---------------------GCCCATCGGGG--CCACGGATACCTGC--------TTTTAA------T----
capHir1_Domestic_goat/chrX/70065978-70067034/1-1007                               -----------------------------------------TTAT-----TTTATTTT--Ttaaaa--ATTT--------------------------GCCCATCGGGG--CCACGGATACCTGC--------TTTTAA------T----
equCab2_Horse/chrX/55258080-55257122/1-1007                                       -----------------------------------------TTAA-----TT------------------------------------------------------------------------------------TTT------T----
cerSim1_White_rhinoceros/JH767841/791184-790220/1-1007                            -----------------------------------------TTAA-----TT------------------------------------------------------------------------C--------TTTTCT------T----
oryCun2_Rabbit/chrX/52390014-52388978/1-1007                                      -----------------------------------------AATT-----CCTTTTTT--Aaagaaa-ATTA--------------------------GCCCACCGGGG--CTGCGGATACCTGC--------TTTTAA------T----
musFur1_Ferret/GL897241/641964-642957/1-1007                                      -----------------------------------------TTAA-----TTCTTTTT--T-------TTTCtttcttttttaaaaattt--------GCCCATCGGGG--CCGCGGATACCTGC--------TTTTAT------T----
triMan1_Manatee/JH594676/11295431-11294396/1-1007                                 -----------------------------------------TTAA-----TATTTTTT--G-------TTTTcttc----------------------GCCCATCGGGG--CTGCGGATACCTGC--------TTTTTT------T----
tupChi1_Chinese_tree_shrew/KB365963/76531-75451/1-1007                            -----------------------------------------TTAActtttCTCTTTTT--A-------ATTT--------------------------GCCCATCGGGG--CCACGGATACCTGCtttt----TTATTA------T----
chiLan1_Chinchilla/JH722051/284070-285025/1-1007                                  -----------------------------------------AAA------------TT--T-------ATTT--------------------------GCCCATCGGGG--CTGCGGATACCTGC--------TTTTTT------T----
ochPri3_Pika/JH802116/2834100-2833116/1-1007                                      --------------------------------------------A-----CCTCTTTT--T-------CTTT--------------------------GCCCATCGGGG--CATCGGATACCTGC--------TTTTTC------T----
otoGar3_Bushbaby/GL873882/186728-185734/1-1007                                    -----------------------------------------TTAA-----TTCTTTTT--Taaaa---ATTT--------------------------GCCCATCGGGG--CAGAGGATACCAGA--------TTTTTTattttgT----
dasNov3_Armadillo/JH583104/175559-174549/1-1007                                   -----------------------------------------AAGA-----ACCTTTTT--T-------CTTC--------------------------GCCCATCGGGG--CTGCGGATACCTGC--------TTTTTA------Ttatt
oryAfe1_Aardvark/JH864857/142607-141690/1-1007                                    -----------------------------------------TTTA-----TT------------------------------------------------------------------------------------ATT------T----
mm10_Mouse/chrX/103483228-103482218/1-1007                                        -----------------------------------------TTCA-----TTCTTTTT--T-------TTT-----------------------------------------------------C--------TTATTA------T----
rn6_Rat/chrX/74346950-74345948/1-1007                                             -----------------------------------------TTAA-----TCCTTTTT--T-------CTT-----------------------------------------------------C--------TTCTTA------C----
mesAur1_Golden_hamster/KB708354/1515713-1516705/1-1007                            -----------------------------------------TTCA-----TCCTTTTT--GgttttttTTTT--------------------------TCCCCTC-----------------TTC--------TTTTTC------T----
myoLuc2_Microbat/GL429771/10780123-10781034/1-1007                                --------------------------------------------A-----CTTTAAAA--A-------ATGT--------------------------GCCCATCGGGG--CCGCGGATACCTGC--------TTTTAA------T----
cavPor3_Guinea_pig/scaffold_26/23393606-23394529/1-1007                           -----------------------------------------TT---------------------------------------------------------------------------------------------TTC------T----
micOch1_Prairie_vole/chrUn_JH996487/1882571-1883569/1-1007                        -----------------------------------------TTAA-----TTCGTTTT--G-------TTTT--------------------------TTCCCTC-------------TTCCTTC--------TCTTCT------T----
criGri1_Chinese_hamster/KE381632/1674836-1675860/1-1007                           -----------------------------------------TTCA-----TCCTTTCTggT-------TTTA--------------------------TCCCCTCTTCC--TCTTCTTTTTCTTC--------TTTTTA------G----
eptFus1_Big_brown_bat/JH977917/193471-194366/1-1007                               --------------------------------------------A-----CTTTAAAA--A-------ATAT--------------------------GCCCATCGGGG--CCGCGGATACCTGC--------TTTCAA------T----
octDeg1_Brush-tailed_rat/JH651887/390420-391310/1-1007                            -----------------------------------------AAAT-----TTATTT----------------------------------------------------------------------------------------------
eriEur2_Hedgehog/JH835576/1286738-1285716/1-1007                                  -----------------------------------------ATCA-----TTATTCTT--T-------TTTT--------------------------GTCCATCGGGG--CCTCGGATACCTGT--------TTTTAT------T----
conCri1_Star-nosed_mole/JH655896/1148878-1148046/2-836//1147939-1147812/873-1007  -----------------------------------------TTAT-----TCTTTTTT--T-------TTTTttaattt-------------------GCCCATCGGGG--CCACGGATACCTGC--------TTTTAA------T----
sorAra2_Shrew/JH798316/459536-458442/1-1007                                       tacatatgtatgcatatacatacgtatgtatgtgtatatgcATTA-----ATGTGTAT--C-------TTTT--------------------------GCCCATCGGGG--CCATGGATACGTGCgc------TAAAAA------C----
jacJac1_Lesser_Egyptian_jerboa/JH725476/114610-115571/1-1007                      ----------------------------------------------------------------------------------------------------------------------------------------AGA------T----
eleEdw1_Cape_elephant_shrew/JH947307/6763907-6762922/1-1007                       -----------------------------------------CTCG-----CTCCCCTT--A-------TTT-----------------------------------------------------T--------CTTTCC------T----
speTri2_Squirrel/JH393493/493450-492453/1-1007                                    -----------------------------------------TTAT-----TTCTATTC--A-------TTTActtttttaaatgt-------------GCCCTTGGGAA--GTGTGGATACCTAC--------TCTTTA------Tatgc
echTel2_Tenrec/JH980401/1900349-1899563/187-1007                                  -----------------------------------------ATTA-----TATTTTTC--C-------TTTTcatc----------------------GCCCATCGGGG--CTGCGGATACCTGC--------TTTTAA------Tttca
myoDav1_Davids_myotis_bat/KB105958/147488-146821/1-769                            --------------------------------------------A-----CTTTAAGA--A-------ATGT--------------------------GCCCATCGGGG--CCGCGGATACCTGC--------TTTTAA------T----
pteAle1_Black_flying-fox/KB030901/138564-137968/411-1005//138828-138566/1-286     --------------------------------------------------TTTTCTAT--A-------TTTT--------------------------GCCCATCGGGG--CCGCGGATACCTGC--------TTTTAA------T----
pteVam1_Megabat/scaffold_7187/74924-74320/402-1005//75180-74926/1-278             -----------------------------------------CTTT-----TTTTCTAT--A-------TTTT--------------------------GCCCATCGGGG--CCGCGGATACCTGC--------TTTTAA------T----
hetGla2_Naked_mole-rat/JH602149/7419334-7419858/1-548//7435381-7435647/670-955    -----------------------------------------ATAA-----TTTATTTT--A-------CTT---------------------------GCCCATCGGGG--CTGCGGATACCTGCacttttctTTTTTC------T----
chrAsi1_Cape_golden_mole/JH823495/2882734-2882252/1-494//2882001-2881710/698-1007 -----------------------------------------CATA-----TTTTTCTT--T-------CCT-----------------------------------------------------T--------TTTTTT------T----
monDom5_Opossum/chr4/394372120-394371758/331-682                                  -----------------------------------------AGAA-----CTCTTGAA--A-------TCTA--------------------------GTCCATTGGGGatCCATGAATACCTGG--------TTCAGA------A----
monDom5_Opossum/chr4/394371744-394371448/331-621                                  -----------------------------------------AGAA-----CTCTTGAA--A-------TCTA--------------------------GTCCATCAGAGatCCATGAATATCTGG--------TTCAGA------A----
monDom5_Opossum/chr4/394372402-394372133/331-594                                  -----------------------------------------AGAA-----CTCTTGAA--A-------TCCA--------------------------GTCCATCAGGGatCCATGAATGCCTGG--------TTCAGA------A----
cheMyd1_Green_seaturtle/KB595324/1125720-1125827/186-284                          ------------------------------------------------------------------------------------------------------------------------------------------------------
cheMyd1_Green_seaturtle/KB523583/1713302-1713378/119-202                          ------------------------------------------------------------------------------------------------------------------------------------------------------
oryLat2_Medaka/scaffold1996/1810-1572/337-678                                     --------------------------------------------------------GA--A-------ACTA--------------------------ACCCATCAGAG--CCTGGGGTACCTA--------------------------
cheMyd1_Green_seaturtle/KB601989/6852454-6852287/78-248                           ------------------------------------------------------------------------------------------------------------------------------------------------------
xenTro7_X.tropicalis/KB021732/237297-236977/336-675                               -----------------------------------------TATC-----TTGGTCTT--C-------ACCA--------------------------GCACAATGGTG--CTACGGATATATG----------TATAT------C----

panTro4_Chimp/chrX/73645870-73644845/1-1007                                       --TTTTTTTTt--------CC---TTA-----GCCCATCGGGG--TATCGGATACCTGC--TGA-TTCCCTTCCCCTCTgaaccccca------ACACTCTGGCCCAT-CGGGG--TGACGGATACCTGCTTTTT---------------
hg38_Human/chrX/73852724-73851701/1-1007                                          --TTTTTTTT---------CC---TTA-----GCCCATCGGGG--TATCGGATACCTGC--TGA-TTCCCTTCCCCTCTgaaccccca------ACACTCTGGCCCAT-CGGGG--TGACGGATATCTGCTTTTT---------------
gorGor3_Gorilla/chrX/71018990-71017965/1-1007                                     --TTTTTTTT---------CC---TTA-----GCCCATCGGGG--TATCGGATACCTGC--TGA-TTCCCTTCCCCTCTgaaccccca------ACACTCTGGCCCAT-CGGGG--TGACGGATACCTGCTTTTT---------------
nomLeu3_Gibbon/chrX/66555197-66554182/1-1007                                      --TTTTTTTTt--------CC---TTA-----GCCCATCGGGG--CATCGGATACCTGC--TGA-TTCCCTTCCCCTCTgaaccccca------ACACTCTGGCCCAT-CGGGG--TGACGGATACCTGCTTTTT---------------
ponAbe2_Orangutan/chrX/71295039-71294019/1-1007                                   --TTTTTTTTtt-------CC---TTA-----GCCCATCGGGG--TATCGGATACCTGC--TGA-TTCCCTTCCCCTCTgaaccccca------ACACTCTGGCCCAT-CGGGG--TGACGGATACCTGCTTTTT---------------
chlSab2_Green_monkey/chrX/63436939-63435929/1-1007                                --TTTTTTTTttttt----CC---TTA-----GCCCATCGGGG--CATCGGATACCTGC--TGA-TTCCCTTCCCCTCTgacccccca------ACACTCTGGCCCAT-CGGGG--TGGTGGATACCTGCTTTTT---------------
macFas5_Crab-eating_macaque/chrX/71128221-71127215/1-1007                         --TTTTTTTTtt-------CC---TTA-----GCCCATCGGGG--CATCGGATACCTGC--TGA-TTCCCTTCCCCTCTgacccccca------ACACTCTGGCCCAT-CGGGG--TGGCGGATACCTGCTTTTT---------------
rheMac3_Rhesus/chrX/73529774-73528768/1-1007                                      --TTTTTTTTtt-------CC---TTA-----GCCCATCGGGG--CATCGGATACCTGC--TGA-TTCCCTTCCCCTCTgacccccca------ACACTCTGGCCCAT-CGGGG--TGGCGGATACCTGCTTTTT---------------
papAnu2_Baboon/chrX/65025984-65024973/1-1007                                      --TTTTTTTTtttt-----CC---TTA-----GCCCATCGGGG--CATCGGATACCTGC--TGA-TTCCCTTCCCCTCTgacccccca------ACACTCTGGCCCAT-CGGGG--TGGCGGATACCTGCTTTTT---------------
calJac3_Marmoset/chrX/65411753-65410734/1-1007                                    --TTTTTTTT---------CC---TTA-----GCCCATCGGGG--CATCGGATACCTGC--TGA-TTCCCTTCCCCTCTgacccccca------ACACTCTGGCCCAT-CGGGG--TGACGGATATCTGCTTTTT---------------
susScr3_Pig/chrX/67184029-67182999/1-1007                                         --TTTTTTTTcc-------CC---TTA-----GCCCATCGGGG--CCTCGGATACCTGC--TGT-GTCCCCCTCTTTCTcca------------ACCCCTTGGCCCAT-CAGGG--TAATGGATACCTGCTTTTTtattt----------
camFer1_Bactrian_camel/KB018594/87542-88567/1-1007                                --CTTTTTTTcct------CC---TTA-----GCCCATCGGGG--CCTCGGATACCTGC--TGT-GTCCCCCTTTTCTCccca-----------ACCTCCTGGCCCAT-CGGGG--CAACGGATACCTGCTTTTT---------------
canFam3_Dog/chrX/57356150-57355143/1-1007                                         --TTTTTTTCc--------CC---TTA-----GCCCATCGGGG--CCTCGGATACCTGC--TGT-GCCCCCCCCCCCCA---------------ACTCCCTGGCCCAT-CGGGG--CAATGGATACCTGCTT------------------
ailMel1_Panda/GL194824.1/77307-76286/1-1007                                       --TTTTTTTTcc-------CC---TTA-----GCCCATCGGGG--CCTCGGATACCAGC--TGT-GTCCCCCCTCTCTCtcccca---------ACCCCCTGGCCCAT-CGGGG--CAATGGATACCTGCTTAAA---------------
vicPac2_Alpaca/KB632711/443229-442211/1-1007                                      --TTTTTTCCt--------CC---TTA-----GCCCATCGGGG--CCTCGGATACCTGC--TGT-GGCCCCCTTTTCTCccca-----------ACCTCCTGGCCCAT-CGGGG--CAACGGATACCTGCTTTTTt--------------
turTru2_Dolphin/JH479788/51035-50065/1-1007                                       --TTTTTTTTc--------CC---TTA-----GCCCATCGGGG--CCTCGGATACCTGC--TGT-GTACCCCCTCTCTCccca-----------ACCCTCTGGCCCAA-CGGGG--CAATGGATACCTGCCTTTTttttttt--------
odoRosDiv1_Pacific_walrus/KB229612/228244-227233/1-1007                           --TTTTTTTCc--------CC---TTA-----GCCCATCGGGG--CCTCGGATACCTGC--TGT-GTCCCCCTCTCTCTtccca----------ACCCCCTGGCCCAT-CGGGG--CAATGGATACCTGCTTTAA---------------
saiBol1_Squirrel_monkey/JH378192/8940832-8941844/1-1007                           --TTTTTTTTttt------CC---TTA-----GCCCATCGGGG--CATTGGATGCCTGC--TGA-TTCCCTTCCCCCCGa--------------ACACTCTGGCCCAT-CGGGG--TGACGGATATCTGCTTTTT---------------
orcOrc1_Killer_whale/KB317041/475728-474761/1-1007                                --TTTTTTTTc--------CC---TTA-----GCCCATCGGGG--CCTCGGATACCTGC--TGT-GTACCCCCTCTCTCccca-----------ACCCTCTGGCCCAA-CGGGG--CAATGGATACCCCCTTTTTtttt-----------
lepWed1_Weddell_seal/KB715187/668506-669512/1-1007                                --ATTTTTTTccc------CC---TTA-----GCCCATCGGGG--CCTCGGATACCTGC--TGT-GTCCCCCTCTCTCTcccca----------ACCCCCTGGCCCAT-CGGGG--CAATGGATACCTGCTTTAA---------------
felCat8_Cat/chrX/59621453-59620430/1-1007                                         --TTTTTTTTtttttcac-CC---TTA-----GCCCATCGGGG--CCTCGGATACCTGC--TGT-GTCTCCTTCCCTCCcctta----------ACCCTCTGGCCCAT-CGGGG--CAATGGATACCAGCTTT-----------------
oviAri3_Sheep/chrX/62609509-62608468/1-1007                                       --TTTTTTTTccc------CC---TTA-----GCCCATCGGGG--CCTCGGATACCTGC--TGT-GTACCCCCTCTCTCccta-----------ACCTTCTGGCCCAT-CGGGG--CAATGGATACCTGCCTC-----------------
panHod1_Tibetan_antelope/KE116635/1246077-1247134/1-1007                          --TTTTTTTTtccc-----CC---TTA-----GCCCATCGGGG--CCTCGGATACCTGC--TGT-GTACCCCCTCTCTCccta-----------ACCTTCTGGCCCAT-CAGGG--CAATGGATACCTGCCTCTTttttaatttttt---
bosTau8_Cow/chrX/82260968-82262023/1-1007                                         --TTTTTTTTtccc-----CC---TTA-----GCCCATCGGGG--CCTCGGATACCTGC--TGTgTACCCCCTCTCTCC---------------CTAACCTGGCCCAT-CGGGG--CAATGGATACCTGCCTCTTttttaaatgtgtt--
capHir1_Domestic_goat/chrX/70065978-70067034/1-1007                               --TTTTTTTTtccc-----CC---TTA-----GCCCATCGGGG--CCTTGGATACCTGC--TGT-GTACCCCCTCTCTCccta-----------ACCTTCTGGCCCAT-CGGGG--CAATGGATACCTGCCTCTTttttaaatgt-----
equCab2_Horse/chrX/55258080-55257122/1-1007                                       --TTTTTTTT---------AA---TTT-----GCCCATCGGGG--CCACGGATACCTGC--GTT-TATTTTTTTTTTCC-----------------CCCTCAGCCCAT-CGGGG--CCTCGGATACCTGCTTTTTt--------------
cerSim1_White_rhinoceros/JH767841/791184-790220/1-1007                            --TTTTTT------------------------GCCCATCGGGG--CTGCGGATACCTGC--TTT-TAATTTTTTTTT-----------------TCCCCTTAGCCCAT-CGGGG--CCTCGGATACCTGCTTTTTt--------------
oryCun2_Rabbit/chrX/52390014-52388978/1-1007                                      --TTTTTTTT---------CC---TTA-----GCCCATCGGGG--CCTCGGATACCTGC--AGT-GCCCCCTTTTGCCCccc------------AAATTCTGGCCCAT-CGGGG--CAACGGATACCTGTTTTTGtggttttttttgttt
musFur1_Ferret/GL897241/641964-642957/1-1007                                      --TTTTTTTTcc-------CC---TTA-----GCCCATCGGGG--CCTCGGATACCTGC--TGT-GTCCCCCTCTCTCTcccca----------ACCCCCTGGCCCAT-CGGGG--CAATGGATACCTGCTTTAG---------------
triMan1_Manatee/JH594676/11295431-11294396/1-1007                                 --TTTTTTTTtt-------CC---TTA-----GCCCATCAGGG--CTGTGGATACCTGC--TGT-GTCCCCCCCAACCC---------------AACCACTGGCCCAT-CGGGG--CAATGGATACCTGATTTTTgtttttgtttttgtt
tupChi1_Chinese_tree_shrew/KB365963/76531-75451/1-1007                            --TATTATTT---------TC---TTA-----GCCCATCGGGG--CCTTGGATACCTGC--TGT-GTCTCCCCCTCCCTaa-------------ACTCTCTGGCCCAT-CGGGG--CATAGGATACCAGCTTTTAaaaataca-------
chiLan1_Chinchilla/JH722051/284070-285025/1-1007                                  --TTTTTTTC---------CC---CTCttc--GCCCATCGGGG--CCTCGGATACCTGC--TG--TACCCTAACCCCCC---------------ATTTTCTGGCCCAT-CGGGG--CCATGGATACCTGCTTTTT---------------
ochPri3_Pika/JH802116/2834100-2833116/1-1007                                      --TTTTCCCTc--------CC---ATA-----GCCCATCGGGG--CCTCGGATACCTTCagTGG-TTTACCCCGTGCCT---------------CAAATTTGGTCCAT-CGGTG--GAATGGATAC---ATTTTT---------------
otoGar3_Bushbaby/GL873882/186728-185734/1-1007                                    --TTTCTTTT---------TG---TTA-----GCCCATCGGGG--CATCGGATACCTGC--TGT-GTCCACTCCCCACT-----------------TCGCTGGCCCAT-CCGGG--CAACGGATATCTGCTTTTA---------------
dasNov3_Armadillo/JH583104/175559-174549/1-1007                                   --TTCTTTTC---------TC---TTA-----GCCCATCGGGG--CTGTGGATACCTGC--TAT-TCTCCTATACCCCCcaa------------ATCCCTTGGCCCAT-CGGGG--CAACGGATACCTGCATTTTtttttttt-------
oryAfe1_Aardvark/JH864857/142607-141690/1-1007                                    --TTTTTTTC---------CC---TTA-----GCCCATCGGGG--CCGTGGATATCTGC--TG--TGTCCTTCACCACC---------------TAACTATGGCCCAT-GGGGA--CATTGGATAGCTCTTCTTTtttttc---------
mm10_Mouse/chrX/103483228-103482218/1-1007                                        --TTTTTTTT---------CT---AAActt--GCCCATCTGGG--CTGTGGATACCTGC--TTT-TATTCTTTTTTTCT---------------TCTCCTTAGCCCAT-CGGGG--CCATGGATACCTGCTTTTTgtaaaaaaaaaaaaa
rn6_Rat/chrX/74346950-74345948/1-1007                                             --TTTTCTTC---------TT---CTAaacttGCCCATCTGGG--TTGTGGATACCTGC--TTT-TATTCTTTTTTTCTtct------------TCTCCTTAGCCCAT-CGGGG--CCATGGATACCTGCTTTTTaccaa----------
mesAur1_Golden_hamster/KB708354/1515713-1516705/1-1007                            --TCTTTTTAgtcttagaaAA---CTT-----GCCCATCCGGG--CTGTGGATACCTGC--TTT-TATTTTTTTTTTCC---------------CCCCCTTAGCCCAT-CGGGG--CCATGGATACCTGCTTTTTac-------------
myoLuc2_Microbat/GL429771/10780123-10781034/1-1007                                --TTTTTTCCccc------CC---TTA-----GCCCATCGGGG--CCTCGGATAGCTGC--TGT-GTCCTCCTTTTCCC---------------CAAACCA-------------------------------------------------
cavPor3_Guinea_pig/scaffold_26/23393606-23394529/1-1007                           --TTTTTTCC---------TC---TTA-----GGCCATCGGGG--CC-TGGATACCTGC--TGG-TACACTAACCCTCC---------------ATTTTCTGGGCCAT-CGGGG--CAATGGATACCTGCTTTTTttttttttttttttt
micOch1_Prairie_vole/chrUn_JH996487/1882571-1883569/1-1007                        --TTTCTTCT---------TC---TAAactt-GCCCATCTGGG--CTGAGGATACCTGC--TCC-TTTTTTTTTT-------------------TCCCTTAAGCCCAT-CGGGG--CCATGGATACCTGCTTTTTtac------------
criGri1_Chinese_hamster/KE381632/1674836-1675860/1-1007                           --TCTTAGAA---------AA---CTT-----GCCCATCCGGG--CTGTGGATACCTGC--TTT-TATTTTTTTTTTTT-----------------TCCTTAGCCCAT-CGGGG--CCATGGATACCTGCTTTCCa--------------
eptFus1_Big_brown_bat/JH977917/193471-194366/1-1007                               --TTTTTTTCct-------CC---TTC-----GCCCATCGGGG--CCTCGGATACCAGC--TGT-GTCCCCCTTTTCCC---------------CAAACCA-------------------------------------------------
octDeg1_Brush-tailed_rat/JH651887/390420-391310/1-1007                            --------------------------------GCCCATCGGGG--CCTCGGATACCTGC--TGT-ACCCTAAACCCCCC---------------ATTTTCTGGCCCAT-CGGGG--CAATGGATACCTGCTTTTTttttttttttttttt
eriEur2_Hedgehog/JH835576/1286738-1285716/1-1007                                  --TTTTCTCCc--------CC---TTA-----GCCCATCGGGG--CCTTGGATAGCTGC--TGT-CCACTTCCTCCCCTcaaaaattaaca---AATTTTTGACCCAC-CGGGG--TAACGGATACCTGTTTTTTttttta---------
conCri1_Star-nosed_mole/JH655896/1148878-1148046/2-836//1147939-1147812/873-1007  --TTTTTTTTccttc----CC---TTA-----GCCCATCGGGG--CCTCGGATATATGC--TTT-GAACCACATCTCCCaac------------AACCCATAGCCCAT-CGGGG--CAAAGGATACCTGCTATTTtttttt---------
sorAra2_Shrew/JH798316/459536-458442/1-1007                                       --TTTTATCC---------CC---TTC-----GCCCATCCGGG--CCTCGGATACCTGC--AGT-CCGCTCCCTAACCTtatacaaacatttaaATGAGCCGGCCCAT-CAGGG--CAACGGATACCTGCTTTTCtttt-----------
jacJac1_Lesser_Egyptian_jerboa/JH725476/114610-115571/1-1007                      --TTTTTTGA---------AA---AAAtt---GCCCATCCGGG--CTGCGGATACCTGC--TTT-TAATTTTTTTTTAT---------------CCCCCTCAGTCCAT-CGGGG--CAATGGATACCTGCTTT-----------------
eleEdw1_Cape_elephant_shrew/JH947307/6763907-6762922/1-1007                       --TTTTCTTC---------CT---TTA-----GCCCATCGGGG--TAATGGATACCTGC--TGA-GACTTATCTCACCC---------------AACCTCTGGTCTAT-CTGGA--CAGTGGATTTTTTTTTCCT---------------
speTri2_Squirrel/JH393493/493450-492453/1-1007                                    acATTTTTTT---------TA---TTC-----GCCCATCCGGG--CTGCGGATACCTGC--TG--GGTCTGTCTCCTCT---------------GAAAGCCCGCCCATcCGGGG--CTGTGGA---------------------------
echTel2_Tenrec/JH980401/1900349-1899563/187-1007                                  --TTTTTTTC---------CC---TTA-----GCCCATCGGGG--CCATGGATGCGTGC---GA-TCTCCTCTCCACCC---------------GACCCATGGCCCA--CGAAG--CAACAAATAGCAGTACTTTattaccc--------
myoDav1_Davids_myotis_bat/KB105958/147488-146821/1-769                            --TTTTTTTCcccc-----CC---TTA-----GCCCATCGGGG--CCTCGGATACCTGC--TGT-GTCCTCCTTTTCCC---------------CAAACCA-------------------------------------------------
pteAle1_Black_flying-fox/KB030901/138564-137968/411-1005//138828-138566/1-286     --TTTTTTTC---------CCcctTAA-----GCCCATCGGGG--CCGCGGATACCTGC--TGT-GTCCCCTCTTCATCcccaatccccta---ACTCTCTAGCCCAT-CGGGG--CCACGGATACCTGCTATTTtt-------------
pteVam1_Megabat/scaffold_7187/74924-74320/402-1005//75180-74926/1-278             --TTTTTTCC---------CCct-TAA-----GCCCATCGGGG--CCGCGGATACCTGC--TGT-GTCCCCTCTTCATCcccaatccccta---ACTCTGTAGCCCAT-CGGGG--CCACGGATACCTGCTATTTtt-------------
hetGla2_Naked_mole-rat/JH602149/7419334-7419858/1-548//7435381-7435647/670-955    --TTTTCCCC---------TT---TTA-----GCCCATCGGGG--CCTCGGATACCTGC--TG--TACCCCAACTCCCC---------------ATTTTCTGGCCCAT-CGGGG--CAATGGATACCTGCTTTTT---------------
chrAsi1_Cape_golden_mole/JH823495/2882734-2882252/1-494//2882001-2881710/698-1007 --TTTTTTT-----------------------GCCCATCGGGG--CTGCGGATACCTGC--T----------------------------------------------------------------------------------------
monDom5_Opossum/chr4/394372120-394371758/331-682                                  --CTCTTGAA---------AT---CTA-----GTCCATCAGGGatCCATGAATACCTGA--TTC-AGAACTCTT--------------------GAAATCTAGTCCAT-CAGGGatCCATGAATACCTGGTT------------------
monDom5_Opossum/chr4/394371744-394371448/331-621                                  --CTCTTGAA---------AT---CTA-----GTCCATCAGGGatCCATGAATACCTGG--TTC-AGAACTCTT--------------------GACATCTAGTCCAT-CAGAGatCCATGAATACCTGATT------------------
monDom5_Opossum/chr4/394372402-394372133/331-594                                  --CTCTTGAA---------AT---CTA-----GTCCATCAGGGatCCATGAATACCTGA--TTC-AGAACTCTT--------------------GAAATCTAGTCCGT-CGGGGatCCATGAATATCTGGTT------------------
cheMyd1_Green_seaturtle/KB595324/1125720-1125827/186-284                          ------------------------------------------------------------------------------------------------------------------------------------------------------
cheMyd1_Green_seaturtle/KB523583/1713302-1713378/119-202                          ------------------------------------------------------------------------------------------------------------------------------------------------------
oryLat2_Medaka/scaffold1996/1810-1572/337-678                                     --------GA---------TA---CTC-----CCCCATCTGAG--CCTGGGGTACCTGG--AAA-CTCC----------------------------------CCCAT-CGGAG--CCTGGGGTACCTGGAAA-----------------
cheMyd1_Green_seaturtle/KB601989/6852454-6852287/78-248                           ------------------------------------------------------------------------------------------------------------------------------------------------------
xenTro7_X.tropicalis/KB021732/237297-236977/336-675                               --TTGGTCTT---------CA---TCA-----GCACAATGGTG--CTACTGAGATATGT--ATA-TCTTGGTCTTCACC----------------------AGCACAA-TGGTG--CTACGGATATATGT--------------------

panTro4_Chimp/chrX/73645870-73644845/1-1007                                       ------------AAAAATTTTC--------TTTTTTTGGCCCATCGGGG--CTTCGGATACCTGCTTTTTTTTTTTttta--------TTTTT-----------------CCTT------GCCCATCGGGG--CCTCGGATACCTGCTTT
hg38_Human/chrX/73852724-73851701/1-1007                                          ------------AAAAATTTTC--------TTTTTTTGGCCCATCGGGG--CTTCGGATACCTGCTTTTTTTTTTTtta---------TTTTT-----------------CCTT------GCCCATCGGGG--CCTCGGATACCTGCTTT
gorGor3_Gorilla/chrX/71018990-71017965/1-1007                                     ------------AAAAATTTTC--------TTTTTTTGGCCCATCGGGG--CTTCGGATACCTGCTTTTTTTTTTTttta--------TTTTT-----------------CCTT------GCCCATCGGGG--CCTCGGATACCTGCTTT
nomLeu3_Gibbon/chrX/66555197-66554182/1-1007                                      ------------AAAAATTTTC--------TTTTTTTGGCCCATCGGGG--CTTCGGATACCTGCTTTTTTTT---------------TTTTT-----------------CCTT------GCCCATCGGGG--CCTCGGATACCTGCTTT
ponAbe2_Orangutan/chrX/71295039-71294019/1-1007                                   ------------AAAAATTTTC--------TTTT-TTGGCCCATCGGGG--CTTCGGATACCTGCTTTTTTTTTTTtttta-------TTTTT-----------------CCTT------GCCCATCGGGG--CCTCGGATACCTGCTTT
chlSab2_Green_monkey/chrX/63436939-63435929/1-1007                                ------------AAAAATTTTG--------TTTTTTTGGCCCATCGGGG--CTTCGGATACCTGCTTTTATTTTTTa-----------TTTTT-----------------CCTT------GCCCATCGGGG--CCTCGGATACCTGCTTT
macFas5_Crab-eating_macaque/chrX/71128221-71127215/1-1007                         ------------AAAAATTTTG--------TTTTTTTGGCCCATCGGGG--CTTCGGATACCTGCTTTTATTTTTTa-----------TTTTT-----------------CCTT------GCCCATCGGGG--CCTCGGATACCTGCTTT
rheMac3_Rhesus/chrX/73529774-73528768/1-1007                                      ------------AAAAATTTTG--------TTTTTTTGGCCCATCGGGG--CTTCGGATACCTGCTTTTATTTTTTa-----------TTTTT-----------------CCTT------GCCCATCGGGG--CCTCGGATACCTGCTTT
papAnu2_Baboon/chrX/65025984-65024973/1-1007                                      ------------AAAAATTTTG--------TTTTTTTGGCCCATCGGGG--CTTCGGATACCTGCTTTTATTTTTTa-----------TTTTT-----------------CCTT------GCCCATCGGGG--CCTCGGATACCTGCTTT
calJac3_Marmoset/chrX/65411753-65410734/1-1007                                    ------------AAAAATTTTC--------TTTTTTTGGCCCATCGGGG--CTTCGGATACCTGCTTTTATTTTTTa-----------TTTTT-----------------CCTT------GCTCATCGGGG--CCTCGGATACCTGCTTT
susScr3_Pig/chrX/67184029-67182999/1-1007                                         ------------AAAAAAAAAT--------TTTTTTTGGCCCATCGGGG--CCTCGGATACCTGCTTTAATTTTTT------------TTTTT-----------------CCTT------GCCCATCGGGG--CCTCGGATACCTGCTTT
camFer1_Bactrian_camel/KB018594/87542-88567/1-1007                                ------------AAAAACAAAT--------TTTTTTTTGCCCATCGGGG--CCTTGGATACCTGCTTTAATTTT--------------TTTCC-----------------CCTT------GCCCATCGGGG--CCTCGGATACCTGCTTT
canFam3_Dog/chrX/57356150-57355143/1-1007                                         -------------AAAAAAAAT--------TACTTTTGGCCCATCGGGG--CTTCGGATACCTGCTTTTATTTTTT------------TTTTC-----------------CCTT------GCCCATCGGGG--CCTCGGATACCTGCTTT
ailMel1_Panda/GL194824.1/77307-76286/1-1007                                       ------------AAAAAATTTA--------CTTT-TTGGCCCATCGGGG--CCTCGGATACCTGCTTTTTTTTTTTt-----------TTTCC-----------------CCTT------GCCCATCGGGG--CCTCGGATACCTGCTTT
vicPac2_Alpaca/KB632711/443229-442211/1-1007                                      ------------TAAAAAAAAA--------ATTTTTTTGCCCATCGGGG--CCTCGGATACCTGCTTTAATTTTTT------------TTTCC-----------------TCTT------GCCCATCGGGG--CCTCGGATACCTGCTTT
turTru2_Dolphin/JH479788/51035-50065/1-1007                                       ------------TTTTAAATTT--------ATTTTTTGGCCCATCGGGG--CCTTGGATACCTGCTTTGATTTTTCttt---------TTTTC-----------------CTTT------GCCCATCGGGG--CCTCGGATACCTGCTTT
odoRosDiv1_Pacific_walrus/KB229612/228244-227233/1-1007                           ------------AAAAAATTTA--------CTTT-TTGGCTCATCGGGG--CCTCGGATACCTGCTTTTATTTTTTttt---------TTTTC-----------------CCTT------GCCCATCGGGG--CCTCGGATACCTGCTTT
saiBol1_Squirrel_monkey/JH378192/8940832-8941844/1-1007                           ------------AAAAATTTTC--------TTTTTTTGGCCCATCGGGG--CTTCGGATACCTGCTTTTATTTTTTa-----------TTTTT-----------------CCTT------GCCCATCGGGG--CCTCGGATACCTGCTTT
orcOrc1_Killer_whale/KB317041/475728-474761/1-1007                                ------------TTTTTAATTT--------ATTTTTTGGCCCATCGGGG--CCTTGGATACCTGCTTTGATTTTTCttt---------TTTTC-----------------CTTT------GCCCATCGGGG--CCTCGGATACCTGCTTT
lepWed1_Weddell_seal/KB715187/668506-669512/1-1007                                ------------AAAAATTTTA--------CTTT-TTGGCCCATCGGGG--CCTCGGATACCTGCTTTTATTTTTTttt---------TTTTC-----------------CCTT------GCCCATCGGGG--CCTCGGATACCTGCCTT
felCat8_Cat/chrX/59621453-59620430/1-1007                                         ------------AAAAAAAGTT--------CCTTTTTGGCCCATCGGGG--CCTCGGATACCTGCTTTTATTATTTt-----------TTTTC-----------------CCTT------GCCCATCGGGG--CCTTGGATACCTGCTTT
oviAri3_Sheep/chrX/62609509-62608468/1-1007                                       ------------TTTTTTTTTT--------GTTTTTTTGCCCATCGGGG--CCTTGGATACCTGCTCTAATTTTTT------------TTTTT-----------------CCTT------GCCCATCGGGG--CCTCGGATACCTGCTTT
panHod1_Tibetan_antelope/KE116635/1246077-1247134/1-1007                          ------------TTTTTTTTTT--------TTTTTTTTGCCCATCGGGG--CCTCGGATACCTGCTTTAATTTTT-------------TTTTT-----------------CCTT------GCCCATCGGGG--CCTCGGATACCTGCTTT
bosTau8_Cow/chrX/82260968-82262023/1-1007                                         ------------GTTTTTTTTT--------TTTTCCTTGCCCATCGGGG--CCTCGGATACCTGCTTTAATTTT--------------TTTTT-----------------TCTT------GCCCATCGGGG--CCTCGGATACCTGCTTT
capHir1_Domestic_goat/chrX/70065978-70067034/1-1007                               ------------GTTTTTTTTT--------TTTTTTTTGCCCATCGGGG--CCTCGGATACCTGCTTTAATTTTTT------------TTTTT-----------------CCTT------GCCCATCGGGG--CCTCGGATACCTGCTTT
equCab2_Horse/chrX/55258080-55257122/1-1007                                       ------------CCTTAAATTT--------ATTTTTTGGCCCATCGGGG--CCTCGGATACCTGCTTCTATTTTTT------------TTTTT-----------------CCTT------GCCCATCGGGG--CCTCGGATACCTGCTCT
cerSim1_White_rhinoceros/JH767841/791184-790220/1-1007                            ------------TCTTAAATTT--------ATTTTTTGGCCCATCGGGG--CCTCGGATACCTGCTTTTATTTATTtt----------TTTTC-----------------CCTT------GCCCATCGGGG--CCTCGGATACCTGCTTT
oryCun2_Rabbit/chrX/52390014-52388978/1-1007                                      tgttttg-----TTTTTGAATT--------GGCTTTTGGCCCATCGGGG--CCTCGGATACCTGCTTATATTTTTT------------TTTTTaaatt------------TTTT------GCCCATCAGGG--CCTCGGATACCTGCTCT
musFur1_Ferret/GL897241/641964-642957/1-1007                                      ------------AAATTGTTTA--------CTTT-TTGGCCTATCGGGG--CCTCGGATACCTGCTTTTATTTTTTtt----------TTTTC-----------------CCTT------GCCCATCGGGG--CCTCGGATACCTGCCTT
triMan1_Manatee/JH594676/11295431-11294396/1-1007                                 tttttttc----CCTATAATTT--------ATTTTTTGGCCCATCGGGG--CTGTGGATACCTGCTTTTATTGTTTttt---------TTTTT-----------------CCTT------GCCCATCGGGG--CTTCGGATACCTGCTTT
tupChi1_Chinese_tree_shrew/KB365963/76531-75451/1-1007                            ------------ATAAAATAAA--------AAGATTTTGCCCATCGGGG--CCTCGGATACCTGCTTTTCAAAAATtaaaaaaaaattTTTTT-----------------TTTG------GCCCATCGGGG--CTTCGGATACCTGCTTT
chiLan1_Chinchilla/JH722051/284070-285025/1-1007                                  ------------TAAAAAAAATtggtgtatTTTTTTTGGCCCATCGGGG--CCTTGGATACCTGCTTTATCATTTT------------TTTTT-----------------CCTT------GCCCATCGGGG--CCTCGGATACCTGCTTT
ochPri3_Pika/JH802116/2834100-2833116/1-1007                                      ------------TAAAACGATT--------CGTTTTTGGTCCATCGGGG--CCTCGGATACCTGCTCGTATTTTTTttt---------TTTTC-----------------CTTT------GCCCATCGGGG--CCTCGGATACCTGCTCT
otoGar3_Bushbaby/GL873882/186728-185734/1-1007                                    ------------AAAAATACTT--------GGTTTTTGGCCCATCGGGG--CTTTGGATACCTGCTTTTATTGTT-------------TTTTT-----------------CCTT------GCCCATCGGGG--CCTCGGATACCTGCTTT
dasNov3_Armadillo/JH583104/175559-174549/1-1007                                   ------------TTTTTAATTT--------ACTTTTTGGTCCATCGGGA--CTGTGGATACCTGCTTTTATTATTAtt----------TTTTT-----------------TCTT------GCCCAACGGGG--CCTCGGATACCTGCTTT
oryAfe1_Aardvark/JH864857/142607-141690/1-1007                                    ------------TCCATAAATA--------ATTTTTTGGCCCATCGGGG--CTGTGGATACCTGCTTTTATTGTT-------------TTTTT-----------------CCTT------GCCCATCGGGG--CCTCGGATACCTGCTTT
mm10_Mouse/chrX/103483228-103482218/1-1007                                        aaa---------ACAAAAAAAC--------CTTTCTCGGTCCATCGGGA--CCTCGGATACCTGCGTTTAGTCTTT------------TTTTC-----------------CCAT------GCCCAACGGGG--CCTCGGATACCTGCTGT
rn6_Rat/chrX/74346950-74345948/1-1007                                             ------------AAAACGCCGT--------ATTTCTCGGTCCATCGGGA--CCTCGGATACCTGCGTTTAGTTT--------------TTTTC-----------------CCAT------GCCCAACGGGG--CCTCGGATACCTGCTTT
mesAur1_Golden_hamster/KB708354/1515713-1516705/1-1007                            ------------AAAAACTGAA--------ATTTCTTGGTCCATCGGGA--CCTCGGATACCTGGGTTTAGGC---------------TTTTT-----------------CCTT------GCCCATCGGGG--CCTCGGATACCTGCTTA
myoLuc2_Microbat/GL429771/10780123-10781034/1-1007                                -----------------------------------CTGGCCCACCGGGG--CCTAGGATACCTGCTTTTTTTTTTT------------TTTCT-----------------TCTTtttataGCCCATCGGGG--CTTCGGATACCTGCTTT
cavPor3_Guinea_pig/scaffold_26/23393606-23394529/1-1007                           aattatgtgtgtGTTTGTTTGT--------TTGTTTTGGCCCACCGGGG--CCCTGGATACCTGCTTTATTATT--------------TTTTT-----------------CATT------GCCCATCGGGG--CCTCGGATACCTGCCCT
micOch1_Prairie_vole/chrUn_JH996487/1882571-1883569/1-1007                        ------------AAGAAAACGT--------ATTTCTTGGTCCATCGGGA--CCTCGGATACCTGCATTTAGTCTTT----------------------------------CCTT------GCCCATCGGGG--CCTTGGATACCTGCTTA
criGri1_Chinese_hamster/KE381632/1674836-1675860/1-1007                           ------------CACAAACCGA--------ATTTCTTGGTCCATCGGGA--CCTTGGATACCTGGGTTTAGTG---------------TTTTT-----------------CCTT------GCCCATCGGGG--CCTCGGATACCTGCTTA
eptFus1_Big_brown_bat/JH977917/193471-194366/1-1007                               -----------------------------------TTGGCCCACCGGGG--CCTAGGATACCTGCTTGTATTTTTTaatttaatttttATTAT-----------------TATT------GCCCATCGGGG--CTTCGGATACCTGCTTT
octDeg1_Brush-tailed_rat/JH651887/390420-391310/1-1007                            ttttaagtt---TTTGTTGTTC--------TTTTCTTGGCCCATCGGGG--CCTTGGATACCTGCTTTATTATT--------------TTTTT-----------------CCTT------GCCCATCGGGG--CCTCGGATACCTGCTTT
eriEur2_Hedgehog/JH835576/1286738-1285716/1-1007                                  ------------AAATGTTTTT--------TTTTTTTGGTCCATCGGGA--CCCTGGATATATGATTTTATTAAAA------------CTTTC-----------------AACT------GCCCATCGGGG--CAT-GGATACCTGCTTA
conCri1_Star-nosed_mole/JH655896/1148878-1148046/2-836//1147939-1147812/873-1007  ------------GTTTTAATAT--------ACTTTTTGGTCCATCGGGA--CCCCGGATACCTGCTTTTATTATTAtttttttt----TTTCC-----------------CCTT------GCCCATCGGGG--CCTCGGATACCTGCTTA
sorAra2_Shrew/JH798316/459536-458442/1-1007                                       ------------CATATAATTG--------TTTTCTTGGTCCATCGGGA--CCCTGGATACCTGCTCGGTTTTTTT------------TTTTT-----------------CCTT------GCCCATCGGGG--CCTCGGATACCTGCTCG
jacJac1_Lesser_Egyptian_jerboa/JH725476/114610-115571/1-1007                      ------------AAAAAAATGT--------ATTTCTTGGCCCATCGGGG--CTTGGGATACGTGCACTTAGTAT--------------TTTTC-----------------CCTT------GCCCATCGGGG--CCTCGGATACCTGCTTT
eleEdw1_Cape_elephant_shrew/JH947307/6763907-6762922/1-1007                       ------------CATAACTTTT--------TTTAGGGTGCCCATCGGGG--CTGTGGATACCTGCTTTTAATTTT-------------TTTTT-----------------CTTT------GCTCATCGGGG--CCTTGGATACCTGATTT
speTri2_Squirrel/JH393493/493450-492453/1-1007                                    -----------------------------------TTAGCCCATCGGGG--CCTCGGATACCTGCTCTTATTTTTT------------TTTTTttttttttttttttttgATTT------GCCCATCGGGG--CCTCGGATACCTGCTTT
echTel2_Tenrec/JH980401/1900349-1899563/187-1007                                  ------------ATCATATATA--------TTTTTTTGGCCCACCCGGG--CTGTGGATACCTGATTTTATTTTGT------------TTTTTtaaaaaaatgttc----CCTT------GCCCATCGGGG--CCTCGGATACCGGCTCT
myoDav1_Davids_myotis_bat/KB105958/147488-146821/1-769                            -----------------------------------CTGGCCCACCGGGG--CCTAGGATACCTGCTTTTTTTTTTTcttctt------CTTTT-----------------TATT------GCCCATCGGGG--CTTCGGATACCTGCTTT
pteAle1_Black_flying-fox/KB030901/138564-137968/411-1005//138828-138566/1-286     ------------TTTTTTCCTA--------TTTTTCTTGCCCATCGGGG--CCTCGGATACCTGCTTTCACTATT-------------TTTTT-----------------TCTT------GCCCATCGGGG--CCTCGGATACCTGCTTT
pteVam1_Megabat/scaffold_7187/74924-74320/402-1005//75180-74926/1-278             ------------TTTTTTTCTA--------TTTTTCTTGCCCATCGGGG--CCTCGGATACCTGCTTTCACTATT-------------TTTTT-----------------TCTT------GCCCATCGGGG--CCTCGGATACCTGCTTT
hetGla2_Naked_mole-rat/JH602149/7419334-7419858/1-548//7435381-7435647/670-955    ------------------------------------------------------------------------------------------------------------------------------------------------------
chrAsi1_Cape_golden_mole/JH823495/2882734-2882252/1-494//2882001-2881710/698-1007 ------------------------------------------------------------------------------------------------------------------------------------------------------
monDom5_Opossum/chr4/394372120-394371758/331-682                                  ------------CAGAACTCTT--------GAAATCTAGTCCATCAGGGatCCATGAATACCTGATTCAGAACTCT------------TGAAA-----------------TCTA------GTCCATCGGGGatCCATGAATACCTGGTTC
monDom5_Opossum/chr4/394371744-394371448/331-621                                  ------------CAGAACTCTT--------GAAATCTAGTCCATTGGGGatCCATGAATACCTGGTTCAGAACTCT------------TGAAA-----------------TCTA------GTCCATCGGG--------------------
monDom5_Opossum/chr4/394372402-394372133/331-594                                  ------------CAGAACTCTT--------GAAATCTAGTCCATCAGAAatCCATGAATACCTGGTTT----------------------------------------------------------------------------------
cheMyd1_Green_seaturtle/KB595324/1125720-1125827/186-284                          ------------------------------------------------------------------------------------------------------------------------------------------------------
cheMyd1_Green_seaturtle/KB523583/1713302-1713378/119-202                          ------------------------------------------------------------------------------------------------------------------------------------------------------
oryLat2_Medaka/scaffold1996/1810-1572/337-678                                     -----------------------------------CTCCCCCATCGGAG--CCTGGGGTACC--------------------------TAGAA-----------------ACTC------CCCCATCGGAG--CCTGGGGTACCT-----
cheMyd1_Green_seaturtle/KB601989/6852454-6852287/78-248                           ------------------------------------------------------------------------------------------------------------------------------------------------------
xenTro7_X.tropicalis/KB021732/237297-236977/336-675                               ------------ATATCTTGGT--------CTTCACCAGCACGATGGTG--CTACGGATATATGTATATCTTGG--------------TCTTC-----------------ACCA------GCACAATGGTG--CTACTGAGATATG-TAT

panTro4_Chimp/chrX/73645870-73644845/1-1007                                       AATTTTTGTTTT--------------------------TCTGGCCCATCGGGG--CCGCGGATACCTGCTTTGATTTTTTTTTT--T------CATCGCCCATCGGTGCTTTTT---ATGGATGAAAA---AATGTT-GG-TTT-T--GT
hg38_Human/chrX/73852724-73851701/1-1007                                          AATTTTTGTTTT--------------------------TCTGGCCCATCGGGG--CCGCGGATACCTGCTTTGATTTTTTTTTT--T------CATCGCCCATCGGTGCTTTTT---ATGGATGAAAA---AATGTT-GG-TTT-T--GT
gorGor3_Gorilla/chrX/71018990-71017965/1-1007                                     AATTTTTGTTTT--------------------------TCTGGCCCATCGGGG--CCGCGGATACCTGCTTTGATTTTTTTTTT--T------CATCGCCCATCGGTGCTTTTT---ATGGATGAAAA---AATGTT-GG-TTT-T--GT
nomLeu3_Gibbon/chrX/66555197-66554182/1-1007                                      AATTTTTGTTTT--------------------------TCTGGCCCATCGGGG--CCGCGGATACCTGCTTTGATTTTTTTTTTt-T------CATCGCCCATCGGTGCTTTTT---ATGGATGAAAA---AATGTT-GG-TTT-T--GT
ponAbe2_Orangutan/chrX/71295039-71294019/1-1007                                   AATTTTG-TTTT--------------------------TCTGGCCCATCGGGG--CCGCGGATACCTGCTTTGA--TTTTTTTT--T------CATCGCCCATCGGTGCTTTTT---ATGGATGAAAA---AATGTT-GG-TTT-T--GT
chlSab2_Green_monkey/chrX/63436939-63435929/1-1007                                AATTTTTGTTTT--------------------------TCTGGCCCATCGGGG--CCGCGGATACCTGCTTTGATTTTTTTTTT--T------CATCGCCCATCGGTGCTTTTT---ATGGATGAAAA---AATGTT-GG-TTT-T--GT
macFas5_Crab-eating_macaque/chrX/71128221-71127215/1-1007                         AATTTTTGTTTT--------------------------TCTGGCCCATCGGGG--CCGCGGATACCTGCTTTGA-TTTTTTTTT--T------CATCGCCCGTCGGTGCTTTTT---ATGGATGAAAA---AATGTT-GG-TTT-T--GT
rheMac3_Rhesus/chrX/73529774-73528768/1-1007                                      AATTTTTGTTTT--------------------------TCTGGCCCATCGGGG--CCGCGGATACCTGCTTTGA-TTTTTTTTT--T------CATCGCCCGTCGGTGCTTTTT---ATGGATGAAAA---AATGTT-GG-TTT-T--GT
papAnu2_Baboon/chrX/65025984-65024973/1-1007                                      AATTTTTGTTTT--------------------------TCTGGCCCATCGGGG--CCGCGGATACCTGCTTTGATTTTTTTTTTt-T------CATCGCCCGTCGGTGCTTTTT---ATGGATGAAAA---AATGTT-GG-TTT-T--GT
calJac3_Marmoset/chrX/65411753-65410734/1-1007                                    AATTT---TTTT--------------------------TCTGGCCCATCGGGG--CCGCGGATACCTGCTTTGATTTTTTTTTT--Ttttt--GATCGCTCATCGGTACTTTTT---ATGGATGAAAA---AATGTT-GG-TTT-T--GT
susScr3_Pig/chrX/67184029-67182999/1-1007                                         ATTATTTTTTTTt-------------------------CCTTGCCCATCGGGG--CCGTGGATACCTGCTTAGATTTTTTTTTT--T------CATCACCCATCGGACCTTTGT---ATGGATGGAAA---AGTGTTgGG-TTT-T--GT
camFer1_Bactrian_camel/KB018594/87542-88567/1-1007                                AATTTTTTTTTTt-------------------------CCTTGCCCATCGGGG--CCGCGGATACCTGCTTAGA-TTTTTTTTT--T------CATCGCCCATCGGGGCTTTTTg--ATGGATGGAGA---AGTGTTgGG-TTT-T--GT
canFam3_Dog/chrX/57356150-57355143/1-1007                                         TAATTTT-TTTT--------------------------CCTTGCCCATCGGGG--CTGTGGATACCTGTTTAGATTTTTTTTTTc-T------CATTGCCCATCGGGGCCTTTT---ATGGATGGAAG-----TGTT-GT-TTTtT--GT
ailMel1_Panda/GL194824.1/77307-76286/1-1007                                       AATTTTTTTTTT--------------------------CCTTGCCCATCGGGG--CTGTGGATACCTGTTTAGATTTTTTTTTTtcT------CATTGCCCATCGGGGCCTTTT---ATGGATGGAAG-----TGTT-GG-TTG-T--G-
vicPac2_Alpaca/KB632711/443229-442211/1-1007                                      AATTTTTTTTTT--------------------------CCTTGCCCATCGGGG--CCGCGGATACCTGCTTAGA-TTTTTTTTT--T------CATCGCCCATCGGGGCTTTTTg--ATGGATGGAGA---AGTGTTgGG-TTT-T--GT
turTru2_Dolphin/JH479788/51035-50065/1-1007                                       AATTTTTTTTTT--------------------------CCTTGCCCATCGGGG--CCGCGGATACCTGCTTAGATTTTTTTTTT--T------CATCGCCCATCGGGGCTTTTT---ATGGATGGAAA---AGTGTTgGG-TTT-T--GT
odoRosDiv1_Pacific_walrus/KB229612/228244-227233/1-1007                           AATTTTTTTTTTt-------------------------CCTTGCCCATCGGGG--CTGTGGATACCTGTTTAGATTTTTTTTTTc-T------CATTGCCCATCGGGGCCTTTT---ATGGATGGAAG-----TGTT-GG-TTG-T--G-
saiBol1_Squirrel_monkey/JH378192/8940832-8941844/1-1007                           ATTATTTTTTTTttt-----------------------TCTGGCCCATCGGGG--CCGCGGATACCTGCTTGGATTTTTTTTTT--TttttctGATCGCTCATCGGTACTTTTT---ATGGTTGAAAA---AATGTT-GG-TTT-T--GT
orcOrc1_Killer_whale/KB317041/475728-474761/1-1007                                AATTTTTTTTTT--------------------------CCTTGCCCATCGGGG--CCGCGGATACCTGCTTAGATTTTTTTTTT--T------CATCGCCCATCGGGGCTTTTT---ATGGATGGAAA---AGTGTTgGG-TTT-T--GT
lepWed1_Weddell_seal/KB715187/668506-669512/1-1007                                AATTTTTTTTTTtt------------------------CCTTGCCCATCGGGG--CTGTGGATACCTGTTCAGATTTTTTTTTTtcT------CATTGCCCATCGGGGCCTTTT---ATGGATGAAAG-----TGTT-GG-TTG-T--G-
felCat8_Cat/chrX/59621453-59620430/1-1007                                         ATTTATTTATTTtttttc--------------------CTTTGCCCATCGGGG--CTGTGGATACCTGCTTAGATTTTTTTTTTtcT------CATGGCCCATCGGGGCCTTTT---ATGGATGGAAA-----TGTT-GGcTTT-T--GT
oviAri3_Sheep/chrX/62609509-62608468/1-1007                                       AATTTTT-TTTT--------------------------CCTTGCCCATCGGGG--CCGCGGATACCTGCTTAGATTTTTGTTTT--A------TACCACCCATCGGGGCTTTAT---ATGGTTGGAAA---AGTGTTgGG-TTT-T--GT
panHod1_Tibetan_antelope/KE116635/1246077-1247134/1-1007                          AATTTT--TTTT--------------------------CCTTGCCCATCGGGG--CCGCGGATACCTGCTTAGATTTTTGTTTT--A------CACCACCCATCGGGGCTTTAT---ATGGTTGGAAA---AGTGTTgGG-TTT-T--GT
bosTau8_Cow/chrX/82260968-82262023/1-1007                                         AATTTT--TTTT--------------------------CCTTGCCCATCGGGG--CCGCGGATACCTGCTTAGATTTTTGTTTT--A------CACCACCCATCGGGGCTTTAT---ATGGTTGGAAA---AGTGTTgGG-TTT-T--GT
capHir1_Domestic_goat/chrX/70065978-70067034/1-1007                               AATTTT--TTTT--------------------------CCTTGCCCATCGGGG--CCGCGGATACCTGCTTAGATTTTTGTTTT--A------TACCACCCATCAGGGCTTTAT---ATGGTTGGAAA---AGTGTTgGG-TTT-T--GT
equCab2_Horse/chrX/55258080-55257122/1-1007                                       CATTTTTTTTTT--------------------------CCTTGCCCATCGGGG--CCACGGATACCTGCTTAGA-TTTTTTTTT--T------CATTGCCCATCGGGGGTTTTT---ATGGATAGAAA---ATTGTT-GG-TTTtT--GT
cerSim1_White_rhinoceros/JH767841/791184-790220/1-1007                            TATTTATTTTTTttc-----------------------CCTTGTCCATCGGGG--CCACGGATACCTGCTTAGATTTTTGTTTT--T------AATTGCCCATCGGGGCTTTTT---ATGGATGGAAA---AGTGTT-GG-TTTtT--GT
oryCun2_Rabbit/chrX/52390014-52388978/1-1007                                      GATTTTTTTTTTtt------------------------TCTGGCCCATCGGGG--CCCCGGATACCTGCTCTGATTTTTTTTTT--C------CATCGCCCATCGGGGCCTTTC---ATGGATGAAAA---TGTGTT-GG-TTC-T--GT
musFur1_Ferret/GL897241/641964-642957/1-1007                                      ATTTTTTTTTTTtt------------------------CCTTGCCCATCGGGG--CTGTGGATACCTGTTTAGATTTTTTTTTTc-T------CATTGCCCATCGGGGCCTTTT---ACGGATGGAAG-----TGTT-GG-TTG-T--G-
triMan1_Manatee/JH594676/11295431-11294396/1-1007                                 AATTTTTTTTTTct------------------------CTTAGCCCATCGGGG--TCGTGGATACCTGCTATGATTTTTTTTTT--C------CATCGTCCATCGGGACTTTTT---ATAGATGGAAA---AGTGTT-GG-TTT-T--AT
tupChi1_Chinese_tree_shrew/KB365963/76531-75451/1-1007                            AATTTTTTTTTGttgttt--------------------TTTGGCCCATCGGGG--CCACGGATACCTGCTCTCATTTTTGTTTT--Tatctc-AATCGCTCATCGGGGCTTTTT---ATGGATGAAAAgtgTTAATT-GG-CTT-T--GT
chiLan1_Chinchilla/JH722051/284070-285025/1-1007                                  AATTTTTTTTTCtc------------------------TTTTGCCCATCGGGG--CCGCGGATACCTGCTTTAA-----TTTTT--T------CATCTCTTATCGAGGCGTTTT---ATGTATGAAAA---TG---T-CG-TTT-T--GT
ochPri3_Pika/JH802116/2834100-2833116/1-1007                                      GATTTTTTTTTT--------------------------CTTGGCCCATCGGGG--CTGCGGATACCTGCTCTCATTCTTGTTTT--T------CATCACCCATCAGGAC-TTTC---ATGGCTGCAAA---TATGTT-GG-TTC-T--GT
otoGar3_Bushbaby/GL873882/186728-185734/1-1007                                    AATTTC--TTTT--------------------------TCTGGCCCATCGGGG--CTGCGGATACCTGCTTTGATTTTTTTTTT--Tcc----CATAGTCCATCGGGGCTTTAT---ATGGATGAAAA---AGTGTT-GG-TTT-T--GT
dasNov3_Armadillo/JH583104/175559-174549/1-1007                                   AATTTT--TTGT--------------------------CCTAGTCCATCGGGG--CTGTGGATATCTGCTTTTAA---TTTTTT--A------AGTTGCTCATCGGGGCTTTGG---ATGG--GAAAA---TTTAAG-GG-TTT-T--GT
oryAfe1_Aardvark/JH864857/142607-141690/1-1007                                    AATTTTTTTTTTtttt----------------------CCTGGCCCATCGGGG--TCGCGGATACCTGCTTTGATTCTTTTTTTttT------CATCCTCCATCGGGAATTTTT---ATGGATGGAAA---AGTGTT-GC-TTT-T--GT
mm10_Mouse/chrX/103483228-103482218/1-1007                                        TATTATTTTTTTttctttttc-----------------TTTTGCCCATCGGGG--CTGTGGATACCTGCTTTAAATTTTTTTTT--T------CACGGCCCAACGGGGCGCTTG---GTGGATGGAAA---TA---T-GG-TTT-T--GT
rn6_Rat/chrX/74346950-74345948/1-1007                                             AATTTTTTTTTCttttcc--------------------TTTTGCCCATCGGGG--CTGTGGATACCTGCTTTAA-TTTTTTTTT--T------CACGGCCCATCGGGGCATTTG---GTGGATGGAAA-----TAAT-GG-TTT-T--GT
mesAur1_Golden_hamster/KB708354/1515713-1516705/1-1007                            ATTTTTGTTTTCt-------------------------TTTTGCCCATCGGGG--CTGTGGATACCTGCTCAAA--TTTTGTTT--T------CATTGCCCATCGGGGCTTTTA---GTGGATGGAAA-----TGTT-GG-TTT-T--GT
myoLuc2_Microbat/GL429771/10780123-10781034/1-1007                                AATT----TTTT--------------------------TCTTGCCCATCGGGG--CCGCGGATACCTGCTTAGATTTTTTTTTTt-T------AATCGCTC----------------------GAAAT---TTTGTT-GT-TTTcT--GT
cavPor3_Guinea_pig/scaffold_26/23393606-23394529/1-1007                           AATTTTTTTTTT----------------------------TTGCCCATCGGGG--CCTTGGATACCTGCTTTAA----CTTCTT--T------GATTTCTTGTAGAAGCTCTTT---ATGTATGGAAA---TATGTC-GT-TTT-C--GT
micOch1_Prairie_vole/chrUn_JH996487/1882571-1883569/1-1007                        ATTTTTTTTTCTct------------------------TTTTGCCCATCGGGG--CCGTGGATACCTGCTTCA-----TTTTTC--C------CCCTGCCCATCGGGGCATTTG---GTGGATGGATA---TAAGTT-GG-TTT-T--GT
criGri1_Chinese_hamster/KE381632/1674836-1675860/1-1007                           ATTTTTGTTTTCttttcct-------------------TTTTGCCCATCGGGG--CTGTGGATACCTGCTTAAA--TTTTGTTT--T------CATTGCCCATCGGGGCTTTTA---GTGGATGGAAA---TATGCT-GA-TTT-T--GT
eptFus1_Big_brown_bat/JH977917/193471-194366/1-1007                               AATTT---TTTT--------------------------TCTTGCCCATCGGGG--CCGCGGATACCTGCTTAGATTTTTTTTTTt-T------AATTGCTC----------------------GAAAT---TTTGTT-GT-TTTcT--GT
octDeg1_Brush-tailed_rat/JH651887/390420-391310/1-1007                            AGTTTTTTTTCCtc------------------------TTCTGCCCATCGGGG--CCGTGGATACTTCCTTTAA----TTTTTT--T------CATCTTTAATCGAAGCTTCTT---ATGTATGAAAA---GATGTC-GG--TT-T--GT
eriEur2_Hedgehog/JH835576/1286738-1285716/1-1007                                  ATTTTTGTTTTT--------------------------CCTTGCCCATCGGGG--CCACGGATACCTGCTTAGA--TTTTTTTT--C------CATCGTCCATCAGGTC---TT---GTGGATGGAAA---AGTGTTaAG-TTT-T--GT
conCri1_Star-nosed_mole/JH655896/1148878-1148046/2-836//1147939-1147812/873-1007  CATTT---TTTT--------------------------CCTTGCCCATCGGGG--CCATGGATACCTGCTTAGATTTTTTTTTTt-T------AATCGACCATCAGGGC-TTTC---GTGGATGCGAA---AATGTT-GT-TTT-T--GT
sorAra2_Shrew/JH798316/459536-458442/1-1007                                       CTTTTTTTTTTTttcc----------------------ACTTGCCCATCGGGG--CCATGGATACCTGCTTAGATTTTTTTTTT--Ctcg---TATGGCTCCACAGGGCGTTTT---ATGAATGGAAG---TG---T-TA-TTT-T--AT
jacJac1_Lesser_Egyptian_jerboa/JH725476/114610-115571/1-1007                      CACTTTGTTTTT----------------------------CTGCCCATCGGGG--CCACGGATACCTGCTTTAA----TTTTTT--T------CATTGCCCATCTGGGCTTTTT---GTGGATATAAA---TGTGTT-GG-TGT-T--GT
eleEdw1_Cape_elephant_shrew/JH947307/6763907-6762922/1-1007                       TTTTTTTTTTTC--------------------------CCTGACCCATCGGGG--ACATGGATACCTGCTTAATTTTTTTTTTT--Tttaca-CATCATCCATCAGGGGTTTTTttaATAGATGGAAA---AAATTT-GT-TTT-A--GT
speTri2_Squirrel/JH393493/493450-492453/1-1007                                    TTTTTTTTTTTCcctttttttttttttatttaattttgGTTGGCTCATCGGGG--CCGCGGATACCTGCTTCCA-TTTTTGTTT--T------CATCTTCCATT-GAGAACGTT---ATGGGTCAAAA---TGTGCT-GA-TGT-T--GT
echTel2_Tenrec/JH980401/1900349-1899563/187-1007                                  GATTTTTTTCCCcgttct--------------------CTGGGCCCATCGGGG--CCGCGGATACCTGCTGTGATTCTTGTTTT--G------CATCG------------------------TATAAA---AGTGTT-GG-TTT-Tc-AT
myoDav1_Davids_myotis_bat/KB105958/147488-146821/1-769                            AATT----TTTT--------------------------TCTTGTCCATCGGGG--CTGCAGATACCTGCTTAGA-TTTTTTTTT--T------AATCGCTC----------------------GAAAT---TTTGTT-GT-TTTcT--GG
pteAle1_Black_flying-fox/KB030901/138564-137968/411-1005//138828-138566/1-286     AAATTTTTTTTTt-------------------------CCTTGCCCATCGGGG--CCGCGGATACCTGCTTAGATTTTTTTTTT--A------AATCGCCCATCGCGGTCTTTT---ATGCACGGAAA---ATTGGT-TG-TCT-TcaGT
pteVam1_Megabat/scaffold_7187/74924-74320/402-1005//75180-74926/1-278             AAATTTTTTTTTt-------------------------CCTTGCCCATCGGGG--CCGCGGATACCTGCTTAGATTTTTTTTTT--A------AATCGCCCATCGCGGTCTTTT---ATGCACGGAAA---ATTGGT-TG-TCA-TcaGT
hetGla2_Naked_mole-rat/JH602149/7419334-7419858/1-548//7435381-7435647/670-955    ----------------------------------------------------------CGGATACCTGCTTTAA----TTTTTT--T------CATCTTTTATCGAGGCTTTTT---ACGTATGAAAA-----TGTC-GC-TTT-T--GT
chrAsi1_Cape_golden_mole/JH823495/2882734-2882252/1-494//2882001-2881710/698-1007 ----------------------------------------------------------------------------------------------ATCGTCCATCAGGACTTTTT---GTGGCTGGAAA---AATGTTgGG-TTT-T--GT
monDom5_Opossum/chr4/394372120-394371758/331-682                                  AGAACTCTTGAAa-------------------------TCTAGTCCATCGGGGatCCATGAATACCTGGTT-------------------------------------------------------------------------------
monDom5_Opossum/chr4/394371744-394371448/331-621                                  ------------------------------------------------------------------------------------------------------------------------------------------------------
monDom5_Opossum/chr4/394372402-394372133/331-594                                  ------------------------------------------------------------------------------------------------------------------------------------------------------
cheMyd1_Green_seaturtle/KB595324/1125720-1125827/186-284                          ------------------------------------------------------------------------------------------------------------------------------------------------------
cheMyd1_Green_seaturtle/KB523583/1713302-1713378/119-202                          ------------------------------------------------------------------------------------------------------------------------------------------------------
oryLat2_Medaka/scaffold1996/1810-1572/337-678                                     --------AGAT--------------------------ACTCCCCCATCGGAG--CCTGGGGTACCT-----------------------------------------------------------------------------------
cheMyd1_Green_seaturtle/KB601989/6852454-6852287/78-248                           ------------------------------------------------------------------------------------------------------------------------------------------------------
xenTro7_X.tropicalis/KB021732/237297-236977/336-675                               ATCTTGGTCTTC--------------------------ACCAGCACAATGGTG--CTACGGATA--------------------------------------------------------------------------------------

panTro4_Chimp/chrX/73645870-73644845/1-1007                                       GGGTT---GTTGCAC-TCTCTGGA--ATA-------TCTACACTTTTTT------------------------------------------TTGCTGCTGATC----ATTTGGTGGT------------GTGTGAGTG---TACCTACGG
hg38_Human/chrX/73852724-73851701/1-1007                                          GGGTT---GTTGCAC-TCTCTGGA--ATA-------TCTACACTTTTTT------------------------------------------TTGCTGCTGATC----ATTTGGTGGT------------GTGTGAGTG---TACCTACCG
gorGor3_Gorilla/chrX/71018990-71017965/1-1007                                     GGGTT---GTTGCAC-TCTCTGGA--ATA-------TCTACACTTTTTTt-----------------------------------------TTGCTGCTGATC----ATTTGGTGGT------------GTGTGAGTG---TACCTACGG
nomLeu3_Gibbon/chrX/66555197-66554182/1-1007                                      GGGTT---GTTGCAT-TCTCTGGA--ATA-------TCTACACTTTTTT------------------------------------------TTGCTGCTCATC----ATTTGGTGGT------------GTGTGAGTG---TACCTACGG
ponAbe2_Orangutan/chrX/71295039-71294019/1-1007                                   GGGTT---GTGGCAC-TCTCTGGA--ATA-------TCTACACTTTTT-------------------------------------------TTGCTGCTGATC----ATTTGGTGGT------------GTGTGAGTG---TACCTACGG
chlSab2_Green_monkey/chrX/63436939-63435929/1-1007                                GGGTT---GTTGCAC-TCTTTGGA--ATA-------TCTACACTTTTT-------------------------------------------TTGCTGCTGATC----ATTTGGTGGT------------GTGTGAGTG---TACCTACGG
macFas5_Crab-eating_macaque/chrX/71128221-71127215/1-1007                         GGGTT---GTTGCAC-TCTCTGGA--ATA-------TCTACACTTTTT-------------------------------------------TTGCTGCTGATC----ATTTGGTGGT------------GTGTGAGTG---TACCTACGG
rheMac3_Rhesus/chrX/73529774-73528768/1-1007                                      GGGTT---GTTGCAC-TCTCTGGA--ATA-------TCTACACTTTTT-------------------------------------------TTGCTGCTGATC----ATTTGGTGGT------------GTGTGAGTG---TACCTACGG
papAnu2_Baboon/chrX/65025984-65024973/1-1007                                      GGGTT---GTTGCAC-TCTCTGGA--ATA-------TCTACACTTTTT-------------------------------------------TTGCTGCTGATC----ATTTGGTGGT------------GTGTGAGTG---TACCTACGG
calJac3_Marmoset/chrX/65411753-65410734/1-1007                                    GGGTT---GTTGCAC-TCTCTGGA--ATA-------ACTTCACTTTTTT------------------------------------------TTGCTGCTGATC----ATTTGGTGGT------------GTGTGAGTG---TATCTACGC
susScr3_Pig/chrX/67184029-67182999/1-1007                                         GGTTC---GTTGTAC-TGTCTGGA--ATG-------TCTACAAAATT--------------------------------------------TTGCTGCTAATC----GTTTGGTGTT------------GTGTGAGTG---GACCTACGG
camFer1_Bactrian_camel/KB018594/87542-88567/1-1007                                GGTTC---GTTGTAC-TGTCTGGA--ATG-------TCTACAAAATT--------------------------------------------TTGCTGCTAATC----GTTTGGTTTT------------GTGTGAGTG---GACCTACGG
canFam3_Dog/chrX/57356150-57355143/1-1007                                         GGTTC---GTTGAGC-TATCTGGA--ATG-------TCTGCAAATTT--------------------------------------------ATGCTGCTAATC----GTTTGGTGTT------------GTGTGAGTG---GACCTACGG
ailMel1_Panda/GL194824.1/77307-76286/1-1007                                       --------------C-TATCTGGA--ATG-------TCTACAAATTT--------------------------------------------ATGCTGCTAATC----GTTTGGTGTT------------GTGTGAGTG---GACCTACGG
vicPac2_Alpaca/KB632711/443229-442211/1-1007                                      GGTTC---GTTGTAC-TGTCTGGA--ATG-------TCTACAAAATT--------------------------------------------TTGCTGCTAATC----GTTTGGTTTT------------GTGTGAGTG---GACCTACGG
turTru2_Dolphin/JH479788/51035-50065/1-1007                                       GGTTC---GTTGTAC-TATCTGGA--ATG-------TCTACAAAATG--------------------------------------------TTGCTGCTAATC----GTTTGGTGTT------------GTGTGAGTG---GACCTACGG
odoRosDiv1_Pacific_walrus/KB229612/228244-227233/1-1007                           --------------C-TATCTGGA--ATG-------TCTACAAATTT--------------------------------------------ATGCTGCTAATC----GTTTGGTGTT------------GTGTGAGTG---GACCTACGG
saiBol1_Squirrel_monkey/JH378192/8940832-8941844/1-1007                           GGGTT---GTTGCAC-TGTCTGGA--ATA-------ACTTCACTTTTT-------------------------------------------TTGCTGCTGATC----ATTTGGTGGT------------GTGTGAGTG---TATCTACGC
orcOrc1_Killer_whale/KB317041/475728-474761/1-1007                                GGTTC---GTTGTAC-TATCTGGA--ATG-------TCTACAAAATG--------------------------------------------TTGCTGCTAATC----GTTTGGTGTT------------GTGTGAGTG---GACCTACGG
lepWed1_Weddell_seal/KB715187/668506-669512/1-1007                                --------------C-TATCTGGA--ATG-------TCTACAAATTT--------------------------------------------ATGCTGCTAATC----GTTTGGTGTT------------GTGTGAGTG---AACCTACGG
felCat8_Cat/chrX/59621453-59620430/1-1007                                         GGTTC---GTTGTAC-TGTCTGGA--ATG-------TCTACAAATTT--------------------------------------------ATGCTGCTAATCaatcGTTTGGTGTT------------GTGTGAGTG---GACCTACGG
oviAri3_Sheep/chrX/62609509-62608468/1-1007                                       GGTTC---CTTGTAC-TATCTGGA--ATG-------TCTACAAAATT--------------------------------------------TTGCTGCTAATC----GTTT-GTGTT------------GTGTGAGTG---GACCTACGG
panHod1_Tibetan_antelope/KE116635/1246077-1247134/1-1007                          GGTTC---CGTGTAC-TATCTGGA--ATG-------TCTACAAAATT--------------------------------------------TTGCTGCTAATC----GTTT-GTGTT------------GTGTGAGTG---GACCTACGG
bosTau8_Cow/chrX/82260968-82262023/1-1007                                         GGTTC---GTTGTAC-TATCTGGA--ATG-------TCTACAAAATT--------------------------------------------TTGCTGCTAATC----GTTT-GTGTT------------GTGTGAGTG---GACCTACGG
capHir1_Domestic_goat/chrX/70065978-70067034/1-1007                               GGTTC---CTTGTAC-TATCTGGA--ATG-------TCTACAAAATT--------------------------------------------TTGCTGCTAATC----GTTT-GTGTT------------GTGTGAGTG---GACCTACGG
equCab2_Horse/chrX/55258080-55257122/1-1007                                       GGTTC---GTTGTAC-TATCTGGA--ATG-------TCTACAAATTT--------------------------------------------TTGCTGCTAATC----GTTTGGTGGT------------GTGTGAGTG---GACCTACGG
cerSim1_White_rhinoceros/JH767841/791184-790220/1-1007                            GGTTC---CTTGTAC-TATCTGGA--ATG-------TCTACAAATTT--------------------------------------------TTGCTGCTAATC----ATTTGGTGGT------------GTGTGAGTG---AACCTGCAG
oryCun2_Rabbit/chrX/52390014-52388978/1-1007                                      GGGTT---GTCGCAC-TATCTGGA--ATA-------TCTACACTTTT---------------------------------------------TGCTGCTGATC----GTTTGGTGGT------------GTGTGAGTG---AACCTACGG
musFur1_Ferret/GL897241/641964-642957/1-1007                                      --------------C-TATCTGGG--ATG-------TCTACAGATTT--------------------------------------------ATGCTGCTAAAC----GTTTGGTGTT------------GTGTGAGTG---GACCTGCGG
triMan1_Manatee/JH594676/11295431-11294396/1-1007                                 AGTTT---ATTTCACaCATTTGGA--ATA-------TCTACAAATTT--------------------------------------------TTGCTGCTGATC----AGTTGGTGTT------------GTGTGAGTG---GACCTACGG
tupChi1_Chinese_tree_shrew/KB365963/76531-75451/1-1007                            GGGTT---GTTGTAT-CGTCTGTA--ATA-------TCAACG-TATTTG------------------------------------------TTGCTGATTATC----GTTTGCTGGT------------GTGTGAGTG---GACCTATGG
chiLan1_Chinchilla/JH722051/284070-285025/1-1007                                  GGGTT---ATTGTAT-TATCTAGA--ATA-------TCTGCA---TTTT------------------------------------------TTGTTGCTGTTC----GTTTGGTGGT------------GTGTGAGTG---AATCTGTGG
ochPri3_Pika/JH802116/2834100-2833116/1-1007                                      GGGTT---GTTGCAT-TATCTGCA--ATA-------TCTGCACAATTC-------------------------------------------TTGCTGCTGATC----GCTTGGTGGT------------GTGTGAGTG---ATTCTTCTG
otoGar3_Bushbaby/GL873882/186728-185734/1-1007                                    GGGTT---GTCACAC-TATTTAGA--ATA-------CCTATACTTATTTtttggtttttggtttttgtt----------------------TTTTTGCTGATA----ATTTGGTGGT------------GTGTGAATG---TACCTACGG
dasNov3_Armadillo/JH583104/175559-174549/1-1007                                   AGTTT---ATTATAT-TATTTGGT--ATA-------CCTACCAAATTT-------------------------------------------TTGCTGGTGATC----GTTTGG---T------------GTGTGAGTG---TGCCTACGA
oryAfe1_Aardvark/JH864857/142607-141690/1-1007                                    AGTTC---ATGGCAC-TGTCTGGA--ATA-------TCAACAAAATT--------------------------------------------TTGCTGCTGATC----GGTTGGTGT--------------TGTGAGTG---GACCTTCGG
mm10_Mouse/chrX/103483228-103482218/1-1007                                        GAGTT---ATTGCAC-TACCTGGA--ATA-------TCTATGCCTCTTAtttgcgtgtactg-----------------------------TTGCTGCTGATC----GTTTGGTGCT------------GTGTGAGTG---AACCTATGG
rn6_Rat/chrX/74346950-74345948/1-1007                                             GAGTT---ATTGAAC-TACCTGGAatATA-------TCTATGCCTTTTTatttccgtttgctg----------------------------TTGGTGCTGATC----GTTTGG--CT------------GTGTGAGTG---AACCTATGG
mesAur1_Golden_hamster/KB708354/1515713-1516705/1-1007                            GAGTT---ACTGCCC-TATCTGGA--ATA-------TTCATACCTTTTTttcttgcctcttgctg--------------------------CTGCTGCTGGTC----ATTTGGTTGT------------GTGTGAGTG---AACCTATGG
myoLuc2_Microbat/GL429771/10780123-10781034/1-1007                                GGTTC---GTTATAC-TATCTGGA--ATG-------TCTACAAATTT--------------------------------------------TTGCTGCTAATC-----TTTGGTGTT------------GTGTGAGTG---AACCTACAG
cavPor3_Guinea_pig/scaffold_26/23393606-23394529/1-1007                           GGGTT---ATTGTGT-TATCTGGA--ATG-------TCAGCATTTTT--------------------------------------------TGGTTGCTGTTT----GTTGTGTGTG------------GTGTGTGAGtttTATCTATGG
micOch1_Prairie_vole/chrUn_JH996487/1882571-1883569/1-1007                        GAGTTattATTGCAC-TACCTGGA--ATA-------GCCATACCTCTTTtctttcctcttgct----------------------------GTGCTGCTGATC----GTTTGGTGGT------------GTGTGAGTG---AAACTATGG
criGri1_Chinese_hamster/KE381632/1674836-1675860/1-1007                           GAGTT---ACTGTCC-TA-CTGGA--AAA-------TTAATCCTTTTTTtccctatgcctcttgctg------------------------CTGCTGCTGATC----ATTTGGTTGT------------GTGTGAGTG---AACCTATGG
eptFus1_Big_brown_bat/JH977917/193471-194366/1-1007                               GGTTT---GTTATAC-TAACTGCA--ATG-------TCTACAAATTT--------------------------------------------TTGCTGCTAATC-----TTTGGTGTT------------GTGTGAGTG---AACCTATAG
octDeg1_Brush-tailed_rat/JH651887/390420-391310/1-1007                            GGGTT---ATCGAAC-TATCTGGA--ATA-------TCTGCA---TTTT------------------------------------------TTGTTGCTGTTT----GTCTGACTGT------------GTGTGAGTG---ATTCTATGG
eriEur2_Hedgehog/JH835576/1286738-1285716/1-1007                                  GCTTT---GTT-CAT-TATCTGGA--ATG-------TCTACAGATTTT-------------------------------------------TGGCTGGTAAT-----------TGGT------------GTGTGAGTA---GACTTAGGG
conCri1_Star-nosed_mole/JH655896/1148878-1148046/2-836//1147939-1147812/873-1007  GGTCC---GTTATAT-TATCTGGA--GTT-------TCTACAGATTTTTttt---------------------------------------TGGCTGGTAATC----GTTTGGTTG-------------GTGTGAGTG---GCTCCATGT
sorAra2_Shrew/JH798316/459536-458442/1-1007                                       GA-TA---ATTGTGC-TATTTGGA--ATG-------TCTACAGATTTTCa-----------------------------------------TGGCTGGTAATC----GTTCCGTG--------------GTGTGAGTG---GATCTGC--
jacJac1_Lesser_Egyptian_jerboa/JH725476/114610-115571/1-1007                      AAGTC---ATTGCTG-TATCTGGA--ATCtgctgttTCTATTCGTCCTGctggtgatcgtcctgctggtgatcgttctgctggtgatcgtcCTGCTGGTGATC----CTCTGGTGGTgatcctctagtgGTGAGAGTG---TAGCTGTGG
eleEdw1_Cape_elephant_shrew/JH947307/6763907-6762922/1-1007                       ---TA---ATTGCAA-TACATGGA--ATA-------T------AATTTG------------------------------------------TTGCTGCTTTTCt---GGATGGTG--------------GTGTGAGTG---GACCTACGG
speTri2_Squirrel/JH393493/493450-492453/1-1007                                    GGGTT---ATTGCGG-TACTTGAG--------------------------------------------------------------------------TGAGC----CGGTTGTGTT------------G-GTGTGTG---AGCCGAT--
echTel2_Tenrec/JH980401/1900349-1899563/187-1007                                  AGTTC---GGTGAAG-GATCTGGA--ATC-------TCTACAAAAGCC-------------------------------------------GTGCTGCCGATC----GGTTGG---T------------GTGTGAGTG---CAC---TGC
myoDav1_Davids_myotis_bat/KB105958/147488-146821/1-769                            GGTTC---GTTATAC-TATCTGGA--ATG-------TCTA--------------------------------------------------------------------------------------------------------------
pteAle1_Black_flying-fox/KB030901/138564-137968/411-1005//138828-138566/1-286     GGTTC---GTTGTAC-TATCTGAT--ATG-------TCT------CTTT------------------------------------------TCGCCGTTAATC----GTTCGGTGGT------------ACGTGAGCG----ACTTAAAG
pteVam1_Megabat/scaffold_7187/74924-74320/402-1005//75180-74926/1-278             GGTTC---GTTGTAC-TATCTGAT--ATG-------TCT------CTTT------------------------------------------TCGCCGTTAATC----GTTCGGTGGT------------ACGTGAGCG----ACTTAAAG
hetGla2_Naked_mole-rat/JH602149/7419334-7419858/1-548//7435381-7435647/670-955    GGATT---ATTGTAC-TACCTGGA--ATA-------TCTGCACTTTT--------------------------------------------TTGTTGCTGATC----GTTTGGTG--------------GTGTGAGTG---AATCTGTGG
chrAsi1_Cape_golden_mole/JH823495/2882734-2882252/1-494//2882001-2881710/698-1007 AATTC---ATTGCAC-TATTTGGA--ATA-------TCTACAATTTT--------------------------------------------TTGCTGCTGATC----GGTTGGTAT--------------TGTGAGTG---GACCTACGA
monDom5_Opossum/chr4/394372120-394371758/331-682                                  ------------------------------------------------------------------------------------------------------------------------------------------------------
monDom5_Opossum/chr4/394371744-394371448/331-621                                  ------------------------------------------------------------------------------------------------------------------------------------------------------
monDom5_Opossum/chr4/394372402-394372133/331-594                                  ------------------------------------------------------------------------------------------------------------------------------------------------------
cheMyd1_Green_seaturtle/KB595324/1125720-1125827/186-284                          ------------------------------------------------------------------------------------------------------------------------------------------------------
cheMyd1_Green_seaturtle/KB523583/1713302-1713378/119-202                          ------------------------------------------------------------------------------------------------------------------------------------------------------
oryLat2_Medaka/scaffold1996/1810-1572/337-678                                     ------------------------------------------------------------------------------------------------------------------------------------------------------
cheMyd1_Green_seaturtle/KB601989/6852454-6852287/78-248                           ------------------------------------------------------------------------------------------------------------------------------------------------------
xenTro7_X.tropicalis/KB021732/237297-236977/336-675                               ------------------------------------------------------------------------------------------------------------------------------------------------------

panTro4_Chimp/chrX/73645870-73644845/1-1007                                       CTTTGGCA--GAGA-ATGACTCTGCAGTTAAGCTAAGGGCGTGTTCAGATTGTGGAGGAAAAGTGGCCGCCAT-------------------------------------------TTTAGACTT--GC-CGCATAACTC-GGCTTAGGG
hg38_Human/chrX/73852724-73851701/1-1007                                          CTTTGGCA--GAGA-ATGACTCTGCAGTTAAGCTAAGGGCGTGTTCAGATTGTGGAGGAAAAGTGGCCGCCAT-------------------------------------------TTTAGACTT--GC-CGCATAACTC-GGCTTAGGG
gorGor3_Gorilla/chrX/71018990-71017965/1-1007                                     CTTTGGCA--GAGA-ATGACTCTGCAGTTAAGCTAAGGGCGTGTTCAGATTGTGGAGGAAAAGTGGCCGCCAT-------------------------------------------TTTAGATTT--GC-CGCATAACTC-GGCTTAGGG
nomLeu3_Gibbon/chrX/66555197-66554182/1-1007                                      CTTTGGCA--GAGA-ATGACTCTGCAGTTAAGCTAAGGGCGTGTTCAGATTGTGGAGGAAAAGTGGCCGCCAT-------------------------------------------TTTAGACTT--GC-CGCATAAC---GGCTTAGGG
ponAbe2_Orangutan/chrX/71295039-71294019/1-1007                                   CTTTGGCA--GAGA-ATGACTCTGCAGTTAAGCTAAGGGCGTGTTCAGATTGTGGAGGAAAAGTGGCCGCCAT-------------------------------------------TTTAGACTT--GC-CGCATAACTC-AGCTTAGGG
chlSab2_Green_monkey/chrX/63436939-63435929/1-1007                                CTTTGGCA--GGGA-ATGACTCTGCAGTTAAGC-----------TAAGGGCGTGGAGGAAAAGTGGCCGCCAT-------------------------------------------TTTAGACTT--GC-CGCATAACTC-AGCTTAGGG
macFas5_Crab-eating_macaque/chrX/71128221-71127215/1-1007                         CTTTGGCA--GGGA-ATGACTCTGCAGTTAAGC-----------TAAGGGCGTGGAGGAAAAGTGGCCGCCAT-------------------------------------------TTTAGACTT--GC-CGCATAACTC-AGCTTAGGG
rheMac3_Rhesus/chrX/73529774-73528768/1-1007                                      CTTTGGCA--GGGA-ATGACTCTGCAGTTAAGC-----------TAAGGGCGTGGAGGAAAAGTGGCCGCCAT-------------------------------------------TTTAGACTT--GC-CGCATAACTC-AGCTTAGGG
papAnu2_Baboon/chrX/65025984-65024973/1-1007                                      CTTTGGCA--GGGA-ATGACTCTGCAGTTAAGC-----------TAAGGGCGTGGAGGAAAAGTGGCCGCCAT-------------------------------------------TTTAGACTT--GC-CGCATAACTC-AGCTTAGGG
calJac3_Marmoset/chrX/65411753-65410734/1-1007                                    CTTTGACA--GGGGaATGACTCTGCAGTTAAGTTAAGGGCGTGTTCAGGTTGTGGAGGAAAAGTGGCCGCCAT-------------------------------------------TTTAGACTT--GC-CGCATAACTC-GGGTTAGGG
susScr3_Pig/chrX/67184029-67182999/1-1007                                         CTTTGGTT--TGGAgATGACTTTGCAGTTAGGCTAGGGGGTTGGTCAGGCTGGGGAGGAAAGATGGCGGCCAC-------------------------------------------TTGAGATTT--GC-CGCCCAGCTC-GGCTGAGGG
camFer1_Bactrian_camel/KB018594/87542-88567/1-1007                                CTTTGGCT--GGGAgATGACTTTGCAGTTAGGCTAGGGGGTTAGTCAGGCTGGGAAGGAAAGATGGCGGTCAC-------------------------------------------TTTAGATTT--GC-TGCCCAGCTG-GGCTGAGGG
canFam3_Dog/chrX/57356150-57355143/1-1007                                         CTTTGGCT--GGGAgATGACTTTGCAGTTAGGCTAAGGGGTTAGGTAGGCTGGGGAGGAAAGATGGCGGCCAC-------------------------------------------TTTAGCTG-------------GTC-GGCTGAGAG
ailMel1_Panda/GL194824.1/77307-76286/1-1007                                       CTTTGGCT--GGGAgATGACTTTGCAGTTAGGCTAAGGGGTTAGTTAGGCTGGGGAGGAAAGATGGCGGCCAC-------------------------------------------TTTAGCCG-------------GTC-GGCTGGGGG
vicPac2_Alpaca/KB632711/443229-442211/1-1007                                      CTTTGGCT--GGGAgATGACTTTGCAGTTAGGCTAAGGGGTTAGTCAGGCTGGGAAGGAAAGATGGCGGTCAC-------------------------------------------CTTAGCCCA--GC-TG---------GGCTGAGGG
turTru2_Dolphin/JH479788/51035-50065/1-1007                                       CTTTGGCT--GGGAgATGACTTTGCAGTTAGGCTAGGGGGTTGGTTAGGCTGGGGAGGAAAGATGGCGGCCAC-------------------------------------------TTTAGAATT--GC-CGCCCAGCTT-GGCTGAGAG
odoRosDiv1_Pacific_walrus/KB229612/228244-227233/1-1007                           CTTTGGCT--GGGAgATGACTTTGCAGTTAGGCTAAGGGGTTAGTTAGGTTGGGGAGGAAAGATGGCGGCCAC-------------------------------------------TTTAGCCG-------------GTC-AGCTGGGGG
saiBol1_Squirrel_monkey/JH378192/8940832-8941844/1-1007                           CTTTGACA--GGGGaATGACTCTGCAGTTAAGCTAAGGGCGTGTT---------GAAGAAAAGTGGCCGCCAT-------------------------------------------TTTAGACTT--GC-CGCATAACTC-GGGTTAG-G
orcOrc1_Killer_whale/KB317041/475728-474761/1-1007                                CTTTGGCT--GGGAgATGACTTTGCAGTTAGGCTAGGGGGTTGGTTAGGCTGGGGAGGAAAGATGGCGGCCAC-------------------------------------------TTTAGAATT--GC-CGCCCAGCTT-GGCTGAGAG
lepWed1_Weddell_seal/KB715187/668506-669512/1-1007                                CTTTGGCT--GGGAgATGACTTTGCAGTTAGGCTAAGGGGTTAGTTAGGTTGGGGAGGAAAGATGGCGGCCAC-------------------------------------------TTTAGCCG-------------GTC-GGTTGGGGG
felCat8_Cat/chrX/59621453-59620430/1-1007                                         CTTTAGCT--GGGAgATGACTTAGCAGTTAGGCCAAGGAG----TTAGGCTGGGGAGGAAAGATGGCGGCCAC-------------------------------------------TTCAGCCG-------------CTT-GGCTGAGGG
oviAri3_Sheep/chrX/62609509-62608468/1-1007                                       CTTTGGTT--GGGAgATGACTTTGCAGTTAGGCTAGAGGGTTAGTTAGGCTGGGGAGGAAAGATGGCGGCCAC-------------------------------------------TTCAGATTT--GC-CGCCCAGCTT-GGCTGAGGG
panHod1_Tibetan_antelope/KE116635/1246077-1247134/1-1007                          CTTTGGTT--GGGAgATGACTTTGCAGTTAGGCTAGAGGGTTGGTTAGGCTGGGGAGGAAAGATGGCGGCCAC-------------------------------------------TTCAGATTT--GC-CGCCCAGCTT-GGCTGAGGG
bosTau8_Cow/chrX/82260968-82262023/1-1007                                         CTTTGGCT--GGGAgATGACTTTGCAGTTAGGCTAGAGGGTTGGTTAGGCTGGGGAGGAAAGATGGCGGCCAC-------------------------------------------TTCAGATTT--GC-CGCCCAGCTT-GGCTGAGGG
capHir1_Domestic_goat/chrX/70065978-70067034/1-1007                               CTTTGGTT--GGGAgATGACTTTGCAGTTAGGCTAGAGGGTTGGTTAGGCTGGGGAGGAAAGATGGCGGCCAC-------------------------------------------TTCAGATTT--GC-CGCCCAGCTT-GGCTGAGGG
equCab2_Horse/chrX/55258080-55257122/1-1007                                       CTTTGGCT--GGGAgATGACTTTGCAGTTAGGCTAGGAGCTTGGTCAGGCTGGGGAGGAAAGATGGCGGCCAC-------------------------------------------TTTAGATTT--GC-CGCCCAGCTC-TGCTGACGG
cerSim1_White_rhinoceros/JH767841/791184-790220/1-1007                            CTTTAGCT--GGGAgATGACTTGGCAGTTAGGCTAGGAGGTTCGTTGGGCTGGGGAGGAAAGATGGCGGCCAC-------------------------------------------TTGAGATTT--GC-CGCCCAGCTC-CGCTGACTG
oryCun2_Rabbit/chrX/52390014-52388978/1-1007                                      CTTTGGCA--GGGGaATGACTTTGCAGTTAAGCTAAGGGGGTGTTCAGGCTTTGGAGGAAAAATATCCGCCAT-------------------------------------------TTTAGAGTT--GC-CTCATAATTT-GGCT---GA
musFur1_Ferret/GL897241/641964-642957/1-1007                                      CTTTGGCT--GGGAgATGACTTTGCAGTTAGGCTAAGGGGTTAGTTAGGCTGGGGAGGAAAAATGGCGGCCAC-------------------------------------------TTTAGCGG-------------GTC-GGCTGGGGG
triMan1_Manatee/JH594676/11295431-11294396/1-1007                                 CTTTGGCT--GGGG-GTGACTTTGCAGTTAGCT----GAGATGGTCAGCTTGGGGAGGAAAGATGGCTGCTCT-------------------------------------------TGTCGATTT--GC-CGCATATCTC-GACTGAGGG
tupChi1_Chinese_tree_shrew/KB365963/76531-75451/1-1007                            CTTCTGCA--GGGGaATGACTTTGCATTTAAGCTCAGGAGCTATTCAGGCTTCGTGGAAAAAGTGGCCGCCAT-------------------------------------------TTTAGACTT--GC-AGCATTACTA-GACTGAGGG
chiLan1_Chinchilla/JH722051/284070-285025/1-1007                                  CTTTGACAggGGGA-ATGACTTTGCAGTTAAGC-----GGGTGTT-AGGCTGTGGAGAAAAAGTGGCCGCCAT-------------------------------------------TTTAGGTTT--GC-CGCATATCTCaAGATGCGTT
ochPri3_Pika/JH802116/2834100-2833116/1-1007                                      CTTGCCAA--GGGGaATGACT-TGCAGTTCGGCTAAGTGGGTGCTTAGGCCATGGTGGAAAAGTGCCCGCCAT-------------------------------------------GTTAGAGTT--GC-TGCAAA-CTC-AGCTGGTGG
otoGar3_Bushbaby/GL873882/186728-185734/1-1007                                    CTTTGACA--GGGCaAGGATTTTGCGGTTATGCTAAGGCGCTCTTCACGTTCTGG-GAGAAAGTGGCCGCCAT-------------------------------------------CTT--ACTT--GC-CACATAAATC-GGCGTAGCG
dasNov3_Armadillo/JH583104/175559-174549/1-1007                                   CCTTAGCT--GAGGgTGGACTTTGCAGTT-AGCTAAAAGGATGGACAGGTTGGGGAGGAAAAATGGCCACCAT-------------------------------------------TGTAGATTT--GC-TGCATGGCTC-GGGTAAGGA
oryAfe1_Aardvark/JH864857/142607-141690/1-1007                                    CTTTAGCTc-CGGG-GTGACTTTGCAGTTAGTT----GCGAATGTCAGGCTGGGGAGGAAAAATGGCCGCTCT-------------------------------------------TATAGGTTT--GC-CGCATGTCTC-GGCTGAGGG
mm10_Mouse/chrX/103483228-103482218/1-1007                                        CTTAG-----AAAA-ACGACTTTGCTCTTAAACTGAGTGGGTGTTCAGGGCGTGGAGAGCCCGCGTCCGCCAT-------------------------------------------TATGGCTT----C-TGCGTGATAC-GGCTATTCT
rn6_Rat/chrX/74346950-74345948/1-1007                                             CTTAG-----AAAA-ACGACTTGGCGATTAAGCCTAGTGGGTGTTCAGGGCGTGGAGAACCCGTGTCCGCCAT-------------------------------------------CTTACGGTT--TC-TGCGTGACAC-AGATATTCT
mesAur1_Golden_hamster/KB708354/1515713-1516705/1-1007                            CTTGG-----GAAA-ATGACTTTATGCTTGAGCTGAGTGGGTGTTCAGGGCGTGGAGAGTCCGTGTCCGCCAT-------------------------------------------TTTATGTTT--GC-TGCATGATAT-AGCCATTCT
myoLuc2_Microbat/GL429771/10780123-10781034/1-1007                                CTTTGGCT--GGGAgATGAC--TGCAGTTAGGCTAAGGGGTTCGTTCGGCTG-GGAGGAAATATGGCGGCAATggcggcaatggcggctatggcggcggacgac------------TCGAGGTTT--GC-TTCGGAGCTC-AGCTGATGG
cavPor3_Guinea_pig/scaffold_26/23393606-23394529/1-1007                           CTTAGTCAa-GGGA-ATGACTTTGCATTTA-----AGAGGGTGTT-GGGCTGTGGAGAAAAAGTGGCCGCCAT-------------------------------------------TTTAGGTTC--GC-C-----------GCTGAGTG
micOch1_Prairie_vole/chrUn_JH996487/1882571-1883569/1-1007                        CTTAG-----AAAA-ATGAC--TGCCTTTAAGCTGAGTGGATGTTAAGGGCGTGGAGAGCCCGTTTCCGCCAT-------------------------------------------GTTACAGTT--GC-TGCGTGACAT-G--------
criGri1_Chinese_hamster/KE381632/1674836-1675860/1-1007                           CTTAG-----AAAA-ATGACTTTGTGCTTCAACTGAGTGAGTGTTCAGGGCGTGGAAAGTTCGTTTCCGCCAT-------------------------------------------TTTATGGTT--GC-TGCATGATAT-GGGCATTCT
eptFus1_Big_brown_bat/JH977917/193471-194366/1-1007                               CTTTGGCT--GGGAgATGAC--TGCAGTTAGGCTAAGGGGTTGGTTAGGCTAGGGAGGAAATATGGCG---AC-------------------------------------------TCTAAGTTT--GC-TGCGGAGTTC-AGCTGATGG
octDeg1_Brush-tailed_rat/JH651887/390420-391310/1-1007                            CCTTGACA--GGGGaATGACTTTGCAGTT----TAAGTGGGTGTT-AGGCTGTGAAG---AAGTGGTCGCCAT-------------------------------------------TTTACATTTtcGC-CGCAGATCTC-AGCTGGGTG
eriEur2_Hedgehog/JH835576/1286738-1285716/1-1007                                  CACTAACC--TGGAgAAGAC--TGCAGTCAGGCTACGGCATTGTCCGAG----GCAAAAAATATGGCCACCAC-------------------------------------------TTAACACTT--TCgTGCCTATCCC-GCCTTAGGG
conCri1_Star-nosed_mole/JH655896/1148878-1148046/2-836//1147939-1147812/873-1007  CTCTGGCC--GAGAgGTGCCT------------------------------------GAAAGATGGC-GCCCG-------------------------------------------CTTAGATTT--GC-TACGGGTCTC-AGCTGAGTG
sorAra2_Shrew/JH798316/459536-458442/1-1007                                       ----------GGTAcTTG----TGAAGTTAGGGTAAGGGGTTGTGTAGCCTGGGGGGG--TTATGGCTGCCGTtttcatggctgccgctttcatggctgccgctttcatggctgccGCTTTCATG--GC-TGCTTCTCTT-GCGTGAATG
jacJac1_Lesser_Egyptian_jerboa/JH725476/114610-115571/1-1007                      CTTTGGG---AAAA-TCGAC--TGCTGTTAAGCAGT-CAAGTGTTAGGA---TGGGAAAATAGTGTCCGCCAT-------------------------------------------CTCAAATCT--GC-GT---------GGTTGCAGG
eleEdw1_Cape_elephant_shrew/JH947307/6763907-6762922/1-1007                       CTTTGGCT--GGTA-GGGG---TGGCCTGA---------CTTCTTTAGGCTG-GGAAGGAAAATGGCTGCCAG-------------------------------------------TTTAGATTG--GC-ATCATTTTAC-TGCTTCGAG
speTri2_Squirrel/JH393493/493450-492453/1-1007                                    CTTTGAGC--GGGC-ACG-------------------CGGGCATGCTGGCTGTGGG-----------CGCCAT-------------------------------------------GTTGGCCTC--GC-TGCATGGGTG-GGCTGAGGT
echTel2_Tenrec/JH980401/1900349-1899563/187-1007                                  GATGGGGG--GACT-AAGA----------------------TGGTCAGGGTGGGGC-AAAACATGGCTGCCCC-------------------------------------------TTCAGGACT--GC-TCCCT--GCC-GGCTGAACA
myoDav1_Davids_myotis_bat/KB105958/147488-146821/1-769                            ------------------------------------------------------------------------------------------------------------------------------------------------------
pteAle1_Black_flying-fox/KB030901/138564-137968/411-1005//138828-138566/1-286     CTCTAGCA--GGCAgGTGGCTATGCTGCCAGGCT----GGTTAGCCACGCTGCGGAGGAAAGATGGCCGCCA-------------------------------------------------GTTA--GC-TACGCAGCTC-GCCCGATGG
pteVam1_Megabat/scaffold_7187/74924-74320/402-1005//75180-74926/1-278             CTCTAGCA--GGCAgGTGGCTATGCTGCCAGGCT----GGTTAGCCACGCTGCGGAGGAAAGATGGCCGACA-------------------------------------------------GTTA--GC-TACGCAGCTC-GCCCGATGG
hetGla2_Naked_mole-rat/JH602149/7419334-7419858/1-548//7435381-7435647/670-955    CTTTGAC---GGGA-ATGACTTTGCAGTTAAGC-----GGGTGTT-AGGCTAAGGAGAAAAAGTGGCCGCCAT-------------------------------------------TTTAGACTT--GC-CGCATATTTC-AGCTGAGTG
chrAsi1_Cape_golden_mole/JH823495/2882734-2882252/1-494//2882001-2881710/698-1007 CTTTGGCT--GGGGgGTGACTTTGCATTAAATT----GGCATGGTCAGATTGGGGAGGAAAAATGGCCTCCCA-------------------------------------------TTTAGATTT--GC-TGCTTGTTTT-GGCTCAGGG
monDom5_Opossum/chr4/394372120-394371758/331-682                                  ------------------------------------------------------------------------------------------------------------------------------------------------------
monDom5_Opossum/chr4/394371744-394371448/331-621                                  ------------------------------------------------------------------------------------------------------------------------------------------------------
monDom5_Opossum/chr4/394372402-394372133/331-594                                  ------------------------------------------------------------------------------------------------------------------------------------------------------
cheMyd1_Green_seaturtle/KB595324/1125720-1125827/186-284                          ------------------------------------------------------------------------------------------------------------------------------------------------------
cheMyd1_Green_seaturtle/KB523583/1713302-1713378/119-202                          ------------------------------------------------------------------------------------------------------------------------------------------------------
oryLat2_Medaka/scaffold1996/1810-1572/337-678                                     ------------------------------------------------------------------------------------------------------------------------------------------------------
cheMyd1_Green_seaturtle/KB601989/6852454-6852287/78-248                           ------------------------------------------------------------------------------------------------------------------------------------------------------
xenTro7_X.tropicalis/KB021732/237297-236977/336-675                               ------------------------------------------------------------------------------------------------------------------------------------------------------

panTro4_Chimp/chrX/73645870-73644845/1-1007                                       CTAGTCGTT---T-GTGCTAAGT-TAAACTAGGGAGGCAAGATGGATGAT-------AGCAGGTCAGGCAGA-G-----------G-AAGTCA-TGTGCATTGCATGAGCTAAA
hg38_Human/chrX/73852724-73851701/1-1007                                          CTAGTCGTT---T-GTGCTAAGT-TAAACTAGGGAGGCAAGATGGATGAT-------AGCAGGTCAGGCAGA-G-----------G-AAGTCA-TGTGCATTGCATGAGCTAAA
gorGor3_Gorilla/chrX/71018990-71017965/1-1007                                     CTAGTCGTT---T-GTGCTAAGT-TAAACTAGGGAGGCAAGATGGATGAT-------AGCAGGTCAGGCAGA-G-----------G-AAGTCA-TGTGCATTGCATGAGCTAAA
nomLeu3_Gibbon/chrX/66555197-66554182/1-1007                                      CTAGTCGTT---T-GTGCTAAGT-TAAACTAGGGAGGCAAGATGGATGAT-------AGCAGGTCAGGCAGA-G-----------G-AAGTCA-TGTGCATTGCATGAGCTAAA
ponAbe2_Orangutan/chrX/71295039-71294019/1-1007                                   CTAGTCGTT---T-GTGCTAAGT-TAAACTAGGGAGGCAAGATGGATGAT-------AGCAGGTCAGGCAGA-G-----------G-AAGTCA-TGTGCATTGCATGAGCTAAA
chlSab2_Green_monkey/chrX/63436939-63435929/1-1007                                CTAGTCGTT---T-GTGCTAAGTTTAAACTAGGGAGGCAAGATGGATGAT-------AG---GTCAGGCAGA-G-----------G-AAGTCA-TGTGCATTGCATGAGCTAAA
macFas5_Crab-eating_macaque/chrX/71128221-71127215/1-1007                         CTAGTCGTT---T-GTGCTAAGTTTGAACTAGGGAGGCAAGATGGATGAT-------A---CGTCAGGCAGA-G-----------G-AAGTCA-TGTGCATTGCATGAGCTAAA
rheMac3_Rhesus/chrX/73529774-73528768/1-1007                                      CTAGTCGTT---T-GTGCTAAGTTTGAACTAGGGAGGCAAGATGGATGAT-------A---CGTCAGGCAGA-G-----------G-AAGTCA-TGTGCATTGCATGAGCTAAA
papAnu2_Baboon/chrX/65025984-65024973/1-1007                                      CTAGTCGTT---T-GTGCTAAGTTTAAACTAGGGAGGCAAGATGGATGAT-------A---CGTCAGGCAGA-G-----------G-AAGTCA-TGTGCATTGCATGAGCTAAA
calJac3_Marmoset/chrX/65411753-65410734/1-1007                                    CTAGTTGTT---T-GTGCTAATTATAAACTAGGGAGGCAAGATGGATGAT-------AGCTGGTTAGGCAGA-G-----------G-AAGTCA-TGTGCCTTGCATGAGCTAAA
susScr3_Pig/chrX/67184029-67182999/1-1007                                         CTACTTGTT---T-ATGCTAAGTGTAAACTAGGGAGGCAAGATGA---AT-------AGTGGGACAGGCAGA-G-----------G-AAATGA-TATGCATTGTATGAGCTACG
camFer1_Bactrian_camel/KB018594/87542-88567/1-1007                                CTAGTTGTT---T-GTGCTAAATATAAATTAGGGAAGCAAGATGG---AT-------AGTGGGACAGACAGA-G-----------G-AAATTA-TATGCATTGCATGATTTAAA
canFam3_Dog/chrX/57356150-57355143/1-1007                                         CTAGTTGTT---T-GTGCCAACTATAAATTAGGGAACTAATATGG---AT-------AACGGGACAGGCAGA-G-----------G-CAGTTA-TATGCGTTGCATTAGCTAAA
ailMel1_Panda/GL194824.1/77307-76286/1-1007                                       CTGGTTGTT---T-GTGCCAACTATAAATTAGGGAGCTAAGATGG---AT-------AGCGGGACAGGCAGA-G-----------G-CAGTTA-TATGTGTTGCATTAGCTACA
vicPac2_Alpaca/KB632711/443229-442211/1-1007                                      CTAGTTGTT---T-GTGCTAAATATAAATTAGGGAAGCAAGATGG---AT-------AGTGGGACAGACAGA-G-----------G-AAATTA-TATGCATTGCATGATTTAAA
turTru2_Dolphin/JH479788/51035-50065/1-1007                                       CTAGTTGTT---T-GTGCTAAATATAAACCAGGAAGGTAAGATGA---AT-------AGTGGGACAGGCAGA-G-----------G-AAATGA-TATGCATTGCATGAGTTAAG
odoRosDiv1_Pacific_walrus/KB229612/228244-227233/1-1007                           CTGGTTGTT---T-GTGCCAACTATAAATTAGGGAGCTAAGATGG---AT-------AGCAGGACAGGCAAA-G-----------G-CAGTTA-TATGCGTTGCATTAGCTAAA
saiBol1_Squirrel_monkey/JH378192/8940832-8941844/1-1007                           CTAGTCGTT---T-GTGCTAATTATAAACTAGGGAGGCAAGATGGATGAT-------AGCTGATTAGGCAGA-G-----------G-AAGTCA-TGTGCCTTGCATGAGCTAAA
orcOrc1_Killer_whale/KB317041/475728-474761/1-1007                                CTAGTTGTT---T-GTGCTAAATATAAACCAGGAAGGTAAGATGA---AT-------AGGGGGACAGGCAGA-G-----------G-AAATGA-TATGCATTGCATGAGTTAAG
lepWed1_Weddell_seal/KB715187/668506-669512/1-1007                                CTGGTTGTT---T-GTGCCAACTATAAATTAGGGAGCTAAGATGG---AT-------AGCGGGACAGGCAAA-G-----------G-CAGTTA-TATGCGTTGCATTAGCTAAA
felCat8_Cat/chrX/59621453-59620430/1-1007                                         TTAGT-------T-GTGCCAAGTATAAATTAGGGAGCTAAGATGG---CT-------AGCGGGACAGGCAGA-G-----------G-CAGTTA-CATGCATTGCATTAGCTACA
oviAri3_Sheep/chrX/62609509-62608468/1-1007                                       GTAGC-------T-GTGCTAAGT-ATCACTAGGAAGGTAAGATGAATGT-------------GACAAGCAAA-G-----------G-AAATGG-TATGCATTGCATGAGTTAAA
panHod1_Tibetan_antelope/KE116635/1246077-1247134/1-1007                          GTAAC-------T-GTGCTAAGT-ATCACTAGGAAGGTGAGATGA---AT-------AATGTGACAGGCAAA-G-----------G-AAATGG-TATGCATTGCATGAGTTAAA
bosTau8_Cow/chrX/82260968-82262023/1-1007                                         GTAAC-------T-GTGCTAAGT-ATCACTAGGAAGGTAAGATGA---AT-------AATGCGACAGGCAAA-G-----------G-AAATGG-TATGCATTGCATGAGTTAAA
capHir1_Domestic_goat/chrX/70065978-70067034/1-1007                               ATAAC-------T-GTGCTAAGT-ATCACTAGGAAGGTAAGATGA---AT-------AATGTGACAGGCAAA-G-----------G-AAATGG-TATGCATTGCATGAGTTAAA
equCab2_Horse/chrX/55258080-55257122/1-1007                                       TTAGTTGCT---T-GTGCTAAGAATAAACGAGTGAGAAAAGATGG---AT-------AGCGGGACAGGCAGA-G-----------G-CAGTTG-TATGCGCTGCATCAGCTAAA
cerSim1_White_rhinoceros/JH767841/791184-790220/1-1007                            TTAGTTGTT---T-GTTCTAAGAATAAACTAGGGAGACAAGATGG---AT-------AGCGGGACAGGCAGA-G-----------G-CAATTA-TATGCGTTGTATGAGCTAAA
oryCun2_Rabbit/chrX/52390014-52388978/1-1007                                      CTAGTCAGT---T-GTGTTAAATCTAAATTAGGAAAGCAAGATGG---AT-------AGCGGGCGAGGCAGA-G-----------G-TAGTCA-TGTGCATTGCACGAGCTAAA
musFur1_Ferret/GL897241/641964-642957/1-1007                                      CTGGTTGTT---T-GTGCCAACTATGAATTAGGGAGCTAAGATGG---AT-------AGCGGGACAGGCAGA-G-----------G-CAGCTA-TATGCATTGCATTAGCTAAA
triMan1_Manatee/JH594676/11295431-11294396/1-1007                                 TTAGTCTCT---T-GTGCTAAGTATAAACTAGGGAGGTGACATGG---AC-------AGCAGGACAAGCAGA-G-----------G-CAGTTA-TATGTGTTGCATGAGCTAAA
tupChi1_Chinese_tree_shrew/KB365963/76531-75451/1-1007                            CTAGTGGTT---T-GTGCTAAGTATGAACTCTGTAGGCGACGTGG---AC-------AGCGGGACAAGCAGA-G-----------G-CAGTTA-TGTGAATTGCATGAGCTAAA
chiLan1_Chinchilla/JH722051/284070-285025/1-1007                                  CCAGTCAGT---T-GTGCTAAGTGTAAATTAGGGAGGCGGAGTGG---AT-------AGTGGGCCGGGC-GA-G-----------G-TGTTCA-TTTATGTTACATGATCTAAC
ochPri3_Pika/JH802116/2834100-2833116/1-1007                                      -TAGTTGGC---T-GTGCTAAGTTTAAATTAGGAAAGCACGACGG---AC-------AGCTGGCGAGGCAGA-A-----------G-TCGTCA-TGTGGATTGAATGAGTTAAA
otoGar3_Bushbaby/GL873882/186728-185734/1-1007                                    CTAGTGGCT---T-GTGCTAAATATAAGATAGGGAAGCAAAATGGGCGAT-------A------------GG-G-----------G-CAGTCA-TGTTCACTCCATGAGCTAAA
dasNov3_Armadillo/JH583104/175559-174549/1-1007                                   CTAGTTGTTgttT-GTGCTAAGTATAAATTAGGGAGGCAAGGTGG---TT-------AG-GGAACAGGCAGT-G-----------A-CAGTTA-A-TGTTTTGAATGCTCGGAT
oryAfe1_Aardvark/JH864857/142607-141690/1-1007                                    CTAGTCACT---T-ATGCTAAGTGTAAACTAGGAAGACAACATGG---AT-------AGTGGGACAGGCAGA-G-----------T-CAGTTA-AGTGTGCTGTATAAGCTAAA
mm10_Mouse/chrX/103483228-103482218/1-1007                                        CGAGCCAGT---T-ACGCCAAG----AATTAG---GACACCGAGGAGCAC-------AGCGGACTGGATAAA-A-----------G-CAACCA-ATTGCGCTGCGCTAGCTAAA
rn6_Rat/chrX/74346950-74345948/1-1007                                             CGAGCCAGT---T-ACGC-AAG----AATTAGGACGCCGAGGAGC---GC-------AGGGAACTGGATAGA-A-----------GcCAACCA-TGTGCGCTGCGCTAGCTAAA
mesAur1_Golden_hamster/KB708354/1515713-1516705/1-1007                            CGA-------------GCCAAG----AATTAGGGAGTCGAGGTGG---AC-------ACTGGACTGGACAGA-G-----------G-CAATCA-TTTGTGCTACAGCAGCTAAA
myoLuc2_Microbat/GL429771/10780123-10781034/1-1007                                -TAGTTGGT---T-GTGCTTGGTATAAATTAGAGAGGCAAGAGGCCTG----------------------------------------AGCTA-AGTATTTTGAATGACCTAAT
cavPor3_Guinea_pig/scaffold_26/23393606-23394529/1-1007                           CTAGTTAGT---T-GTGCTATGTATAAATTAGGGAGGTGAAGTGG---AT-------AGTGAGCCAGGC-GA-G-----------G-TAGTCA-TTTGTGTTACATGA------
micOch1_Prairie_vole/chrUn_JH996487/1882571-1883569/1-1007                        --AGCCAGT---T-ATGGCAAG----AATTAGGGGGTCGAGGTAG---AC-------AGTGGACTGGACCGA-G-----------G-CAATCA-TGTGTGCTGCACCAGCTAAA
criGri1_Chinese_hamster/KE381632/1674836-1675860/1-1007                           CGAGCCAAT---T-ATGCCAAG----AATTAGGGAGTCGAGGTGG---AC-------AGTGGACTGGACAGA-G-----------G-CAATCAtTGTGTTATCCACCAGCTAAA
eptFus1_Big_brown_bat/JH977917/193471-194366/1-1007                               -TAGTTTGT---T-GTGCTTGGTATAAATTAGAGAGGCAAGAGGC-------------CTGAGCTGCATATT-T-----------T-GAATGA-CCTGATTTGCATGCATTGTG
octDeg1_Brush-tailed_rat/JH651887/390420-391310/1-1007                            CCAGTCGGT---T-GCGC--------CGCTAGGGAGGCGAAGTGG---AC-------GGTGGGCCAGGC-GA-G-----------G-TCGTCA-TTTGTGTTACGTGATCTAAG
eriEur2_Hedgehog/JH835576/1286738-1285716/1-1007                                  CAAATCATGctgC-GAGCATGATAGCCAGTGGTTAGAGAACCTGAT--AA-------GACTGCATTGTAAGA-GctggtttcgttT-CTGTTA-GCTACTCTGCATGGATTAAA
conCri1_Star-nosed_mole/JH655896/1148878-1148046/2-836//1147939-1147812/873-1007  CTAAGTACT---T-AGGCTAAGTAGAAATTAGGGAGGCAAGATGGATC--------------TCTGGTTAGA-G-----------A-CAGTTAaGTTAATTTGCATGAGCTAAA
sorAra2_Shrew/JH798316/459536-458442/1-1007                                       GCGGTAGTT---T-GCGCTCAA---------------CATGGAGG------------------ACGGACGGA-A-----------T-GACTAA-AGCGTTTTGCATGACTAAAG
jacJac1_Lesser_Egyptian_jerboa/JH725476/114610-115571/1-1007                      CTAGCCAATtc-T-GGGCCGAGTATGATTTAGGGAGGTGAGGTGA---CC-------ACTGGGCCAGGGTGA-A-----------G-GTGTTG-AACATTCTGATTTGG-----
eleEdw1_Cape_elephant_shrew/JH947307/6763907-6762922/1-1007                       TTGGTAATG---T-ATGCTAACTACAAATTAG--AGACTTGATGT---AG-------ATAGTGACCATCAGA-G-----------G-CCATTA-TATGCATTGCATATGCTAAA
speTri2_Squirrel/JH393493/493450-492453/1-1007                                    CGCGTCTAT---T-GTGCTAAAT-TTA--TGCGGAGGCAGAATGGATGCCccaccctACCCCCCTGCAGAGC-G-----------A-CAGTCA-AGTGCTTTGCATGAGGTATA
echTel2_Tenrec/JH980401/1900349-1899563/187-1007                                  CCAGT---G---T-TTGTTAAGTGTAAATGAGGGCGGCAAGGTGG---GT-------GGCGGGACGG------------------G-CTTTTA-AGTGCTTTGCGGGAGCGAAA
myoDav1_Davids_myotis_bat/KB105958/147488-146821/1-769                            ------------------------------------------------------------------------------------------------------------------
pteAle1_Black_flying-fox/KB030901/138564-137968/411-1005//138828-138566/1-286     GTACTTGGC---TcATGCTTGGTATCGAACAGGGAGACCAAGTGG---AT-------GGCAGGACAGGCGGAtG-----------G-CAGTGT-TGCGCACTGGATGAACCA--
pteVam1_Megabat/scaffold_7187/74924-74320/402-1005//75180-74926/1-278             GTACTTGGC---TcATGCTTGGTATCGAACAGGGAGACCAAGCGG---AT-------GGCAGGACAGGCGGAtG-----------G-CAGTGT-TGCGCACTGGATGAACCA--
hetGla2_Naked_mole-rat/JH602149/7419334-7419858/1-548//7435381-7435647/670-955    CCAGTTAGG---G-AAGCGAAG--TAGACCAAAGAGTCATG-------------------------------------------------------------------------
chrAsi1_Cape_golden_mole/JH823495/2882734-2882252/1-494//2882001-2881710/698-1007 TTAGT-GAC---T-ATGCTAAGTGTAAATTAGGGAGGTGAGGTGG------------------TTAGGCAGA-A-----------G-TAGTTA-GATGCGTTGCTTGAATTAAA
monDom5_Opossum/chr4/394372120-394371758/331-682                                  ------------------------------------------------------------------------------------------------------------------
monDom5_Opossum/chr4/394371744-394371448/331-621                                  ------------------------------------------------------------------------------------------------------------------
monDom5_Opossum/chr4/394372402-394372133/331-594                                  ------------------------------------------------------------------------------------------------------------------
cheMyd1_Green_seaturtle/KB595324/1125720-1125827/186-284                          ------------------------------------------------------------------------------------------------------------------
cheMyd1_Green_seaturtle/KB523583/1713302-1713378/119-202                          ------------------------------------------------------------------------------------------------------------------
oryLat2_Medaka/scaffold1996/1810-1572/337-678                                     ------------------------------------------------------------------------------------------------------------------
cheMyd1_Green_seaturtle/KB601989/6852454-6852287/78-248                           ------------------------------------------------------------------------------------------------------------------
xenTro7_X.tropicalis/KB021732/237297-236977/336-675                               ------------------------------------------------------------------------------------------------------------------

//
# STOCKHOLM 1.0
#=GF ID XIST_h2_exon1/2902-3106
#=GS hg38_Human/chrX/73849852-73849648/1-209                                          AC hg38_Human/chrX
#=GS papAnu2_Baboon/chrX/65023090-65022886/1-209                                      AC papAnu2_Baboon/chrX
#=GS ponAbe2_Orangutan/chrX/71292092-71291888/1-209                                   AC ponAbe2_Orangutan/chrX
#=GS rheMac3_Rhesus/chrX/73524733-73524529/1-209                                      AC rheMac3_Rhesus/chrX
#=GS gorGor3_Gorilla/chrX/71016108-71015904/1-209                                     AC gorGor3_Gorilla/chrX
#=GS macFas5_Crab-eating_macaque/chrX/71125129-71124925/1-209                         AC macFas5_Crab-eating_macaque/chrX
#=GS vicPac2_Alpaca/KB632711/440254-440039/1-209                                      AC vicPac2_Alpaca/KB632711
#=GS bosTau8_Cow/chrX/82263761-82263971/1-209                                         AC bosTau8_Cow/chrX
#=GS turTru2_Dolphin/ABRN02411833/19-226/1-209                                        AC turTru2_Dolphin/ABRN02411833
#=GS orcOrc1_Killer_whale/KB317041/472897-472690/1-209                                AC orcOrc1_Killer_whale/KB317041
#=GS chlSab2_Green_monkey/chrX/63427592-63427387/1-209                                AC chlSab2_Green_monkey/chrX
#=GS oviAri3_Sheep/chrX/62606678-62606473/1-209                                       AC oviAri3_Sheep/chrX
#=GS susScr3_Pig/chrX/67181183-67180979/1-209                                         AC susScr3_Pig/chrX
#=GS nomLeu3_Gibbon/chrX/66552297-66552095/1-209                                      AC nomLeu3_Gibbon/chrX
#=GS cerSim1_White_rhinoceros/JH767841/788481-788161/1-209                            AC cerSim1_White_rhinoceros/JH767841
#=GS lepWed1_Weddell_seal/KB715187/671454-671657/1-209                                AC lepWed1_Weddell_seal/KB715187
#=GS felCat8_Cat/chrX/59618336-59618138/1-209                                         AC felCat8_Cat/chrX
#=GS odoRosDiv1_Pacific_walrus/KB229612/225339-225136/1-209                           AC odoRosDiv1_Pacific_walrus/KB229612
#=GS ailMel1_Panda/GL194824.1/74451-74253/1-209                                       AC ailMel1_Panda/GL194824.1
#=GS calJac3_Marmoset/chrX/65408913-65408722/1-209                                    AC calJac3_Marmoset/chrX
#=GS capHir1_Domestic_goat/chrX/70068738-70069110/1-209                               AC capHir1_Domestic_goat/chrX
#=GS saiBol1_Squirrel_monkey/JH378192/8943734-8943931/1-209                           AC saiBol1_Squirrel_monkey/JH378192
#=GS camFer1_Bactrian_camel/KB018594/90805-90980/33-209                               AC camFer1_Bactrian_camel/KB018594
#=GS cavPor3_Guinea_pig/scaffold_26/23396426-23396635/1-209                           AC cavPor3_Guinea_pig/scaffold_26
#=GS canFam3_Dog/chrX/57353097-57352899/1-209                                         AC canFam3_Dog/chrX
#=GS hetGla2_Naked_mole-rat/JH602149/7437464-7437659/1-209                            AC hetGla2_Naked_mole-rat/JH602149
#=GS chiLan1_Chinchilla/JH722051/286859-287050/1-209                                  AC chiLan1_Chinchilla/JH722051
#=GS musFur1_Ferret/GL897241/644885-645076/1-209                                      AC musFur1_Ferret/GL897241
#=GS mesAur1_Golden_hamster/KB708354/1518755-1518957/1-209                            AC mesAur1_Golden_hamster/KB708354
#=GS criGri1_Chinese_hamster/KE381632/1677758-1677963/1-209                           AC criGri1_Chinese_hamster/KE381632
#=GS mm10_Mouse/chrX/103480222-103480024/1-209                                        AC mm10_Mouse/chrX
#=GS panHod1_Tibetan_antelope/KE116635/1248924-1249099/33-209                         AC panHod1_Tibetan_antelope/KE116635
#=GS eriEur2_Hedgehog/JH835576/1283878-1283658/1-209                                  AC eriEur2_Hedgehog/JH835576
#=GS jacJac1_Lesser_Egyptian_jerboa/JH725476/117428-117648/1-209                      AC jacJac1_Lesser_Egyptian_jerboa/JH725476
#=GS dasNov3_Armadillo/JH583104/172776-172548/1-209                                   AC dasNov3_Armadillo/JH583104
#=GS otoGar3_Bushbaby/GL873882/183877-183680/1-209                                    AC otoGar3_Bushbaby/GL873882
#=GS octDeg1_Brush-tailed_rat/JH651887/393088-393279/1-209                            AC octDeg1_Brush-tailed_rat/JH651887
#=GS chrAsi1_Cape_golden_mole/JH823495/2880001-2879809/1-209                          AC chrAsi1_Cape_golden_mole/JH823495
#=GS oryCun2_Rabbit/chrX/52387018-52386831/1-209                                      AC oryCun2_Rabbit/chrX
#=GS tupChi1_Chinese_tree_shrew/KB365963/73705-73528/1-209                            AC tupChi1_Chinese_tree_shrew/KB365963
#=GS eleEdw1_Cape_elephant_shrew/JH947150/2136037-2135830/1-209                       AC eleEdw1_Cape_elephant_shrew/JH947150
#=GS sorAra2_Shrew/JH798316/456678-456472/1-209                                       AC sorAra2_Shrew/JH798316
#=GS micOch1_Prairie_vole/chrUn_JH996487/1885492-1885673/1-209                        AC micOch1_Prairie_vole/chrUn_JH996487
#=GS rn6_Rat/chrX/74344051-74343869/1-209                                             AC rn6_Rat/chrX
#=GS ochPri3_Pika/JH802116/2831219-2831031/1-209                                      AC ochPri3_Pika/JH802116
#=GS pteVam1_Megabat/scaffold_7187/72101-71990/1-114                                  AC pteVam1_Megabat/scaffold_7187
#=GS oryAfe1_Aardvark/JH864857/139846-139725/71-209                                   AC oryAfe1_Aardvark/JH864857
#=GS speTri2_Squirrel/JH393493/489939-489750/1-209                                    AC speTri2_Squirrel/JH393493
#=GS triMan1_Manatee/JH594676/11292424-11292355/140-209//11292557-11292478/53-134     AC triMan1_Manatee/JH594676
#=GS pteAle1_Black_flying-fox/KB030901/136131-136062/45-114                           AC pteAle1_Black_flying-fox/KB030901
#=GS echTel2_Tenrec/JH980401/1897820-1897675/57-209                                   AC echTel2_Tenrec/JH980401
#=GS conCri1_Star-nosed_mole/JH655896/1145530-1145483/157-204//1145629-1145538/10-110 AC conCri1_Star-nosed_mole/JH655896
#=GF SQ 52

hg38_Human/chrX/73849852-73849648/1-209                                          CCCAGCCC-TAGC-----------CCCAG--TCCCAGT---CCTAGTTC-----------------------------------------------------------------------------------------------------
papAnu2_Baboon/chrX/65023090-65022886/1-209                                      CCCAGCCC-CAGC-----------CCCAG--TCCCAGT---CCTAGTTC-----------------------------------------------------------------------------------------------------
ponAbe2_Orangutan/chrX/71292092-71291888/1-209                                   CCCAGCCC-TAGC-----------CCCAG--TCCCAGT---CCTGGTTC-----------------------------------------------------------------------------------------------------
rheMac3_Rhesus/chrX/73524733-73524529/1-209                                      CCCAGCCC-CAGC-----------CCCAG--TCCCAGT---CCTAGTTC-----------------------------------------------------------------------------------------------------
gorGor3_Gorilla/chrX/71016108-71015904/1-209                                     CCCAGCCC-TAGC-----------CCCAG--TCCCAGT---CCTAGTTC-----------------------------------------------------------------------------------------------------
macFas5_Crab-eating_macaque/chrX/71125129-71124925/1-209                         CCCAGCCC-CAGC-----------CCCAG--TCCCAGT---CCTAGTTC-----------------------------------------------------------------------------------------------------
vicPac2_Alpaca/KB632711/440254-440039/1-209                                      CCCAGCCC-CAGC-----------CCCAG--CCCCCAG---CCCCCTGC-----------------------------------------------------------------------------------------------------
bosTau8_Cow/chrX/82263761-82263971/1-209                                         CCCAGCCC-CAGC-----------CCCAG--CCCCAGCccaGCCCCAGC-----------------------------------------------------------------------------------------------------
turTru2_Dolphin/ABRN02411833/19-226/1-209                                        CCCAACCC-CAGC-----------CCCAG--CCCCAGC---CC--CAGC-----------------------------------------------------------------------------------------------------
orcOrc1_Killer_whale/KB317041/472897-472690/1-209                                CGCAACCC-CAGC-----------CCCAG--CCCCAGC---CC--CAGC-----------------------------------------------------------------------------------------------------
chlSab2_Green_monkey/chrX/63427592-63427387/1-209                                CTAAGCCCcCAGC-----------CCCGG--CCCTAGT---CCTAGTTC-----------------------------------------------------------------------------------------------------
oviAri3_Sheep/chrX/62606678-62606473/1-209                                       CCCAGCCC-CAGC-----------CCCAG--CCCCAGC---CC--CAGC-----------------------------------------------------------------------------------------------------
susScr3_Pig/chrX/67181183-67180979/1-209                                         CCAAGCCC-CAGC-----------CCCAG--CCCCAGC---CA--AGCC-----------------------------------------------------------------------------------------------------
nomLeu3_Gibbon/chrX/66552297-66552095/1-209                                      CCCAGCCC-TAGC-----------CCGAG--TCCGAGT---CCTAGTTC-----------------------------------------------------------------------------------------------------
cerSim1_White_rhinoceros/JH767841/788481-788161/1-209                            CCCAGCCC-CTGC-----------CCCTG--CCCCTGC---CCCAGTCCtgnnnnnnnnnnnnnnnnnnnnnnnnnnnnnnnnnnnnnnnnnnnnnnnnnnnnnnnnnnnnnnnnnnnnnnnnnnnnnnnnnnnnnnnnnnnnnnnnnnn
lepWed1_Weddell_seal/KB715187/671454-671657/1-209                                CCCAGCCC-CAGC-----------CCCAG--CCCCAGC---CC--CAGG-----------------------------------------------------------------------------------------------------
felCat8_Cat/chrX/59618336-59618138/1-209                                         CCCAGCCC-CAGC-----------CCCAG--CCCCAGC---CA-----------------------------------------------------------------------------------------------------------
odoRosDiv1_Pacific_walrus/KB229612/225339-225136/1-209                           CCCAGCCC-CAGC-----------CCCAG--CCCCAGC---CC--CAGG-----------------------------------------------------------------------------------------------------
ailMel1_Panda/GL194824.1/74451-74253/1-209                                       CCCAGCCC-CAGC-----------CCCAG--CCCCAG-----------C-----------------------------------------------------------------------------------------------------
calJac3_Marmoset/chrX/65408913-65408722/1-209                                    CCTAGCCC-CAGT-----------CCTAG--CCCTAGCcc-CTCAGTCC-----------------------------------------------------------------------------------------------------
capHir1_Domestic_goat/chrX/70068738-70069110/1-209                               CCCCTTTC-TGGC-----------CCCAG--CCCCTGC---CCNNNNNNnnnnnnnnnnnnnnnnnnnnnnnnnnnnnnnnnnnnnnnnnnnnnnnnnnnnnnnnnnnnnnnnnnnnnnnnnnnnnnnnnnnnnnnnnnnnnnnnnnnnn
saiBol1_Squirrel_monkey/JH378192/8943734-8943931/1-209                           CCCAGCCC-TAGC-----------CCCAG--CCCCCGT---CCTAGCCC-----------------------------------------------------------------------------------------------------
camFer1_Bactrian_camel/KB018594/90805-90980/33-209                               ------------------------------------------------------------------------------------------------------------------------------------------------------
cavPor3_Guinea_pig/scaffold_26/23396426-23396635/1-209                           CCCAGCCC-CAGC-----------CCCAG--CCCTGGGt--CCAGCTCC-----------------------------------------------------------------------------------------------------
canFam3_Dog/chrX/57353097-57352899/1-209                                         CCCAGCCC-CGGC-----------CCCGG--CCCCGGC---CC--CAGC-----------------------------------------------------------------------------------------------------
hetGla2_Naked_mole-rat/JH602149/7437464-7437659/1-209                            CCCATCCC-TAGC-----------CCCAG--GTCCAGC---TCCCCCTC-----------------------------------------------------------------------------------------------------
chiLan1_Chinchilla/JH722051/286859-287050/1-209                                  CCCACCCC-TAGC-----------CCCAG--GTCC---------CCCTC-----------------------------------------------------------------------------------------------------
musFur1_Ferret/GL897241/644885-645076/1-209                                      NNCAGCCC-CAGC-----------CCCAG--CCCCAG-----------C-----------------------------------------------------------------------------------------------------
mesAur1_Golden_hamster/KB708354/1518755-1518957/1-209                            CCCAGGCC-TAGC-----------CCTAG--CCCCAGG---CCCAGTCC-----------------------------------------------------------------------------------------------------
criGri1_Chinese_hamster/KE381632/1677758-1677963/1-209                           TCAAGACC-CAGCaaacactgctgCCCTG--CCCCAGT---CCCCAGTC-----------------------------------------------------------------------------------------------------
mm10_Mouse/chrX/103480222-103480024/1-209                                        CCCAGTCC-TAGC-----------CCCAG--GCCCAGAta-CTTTCAGA-----------------------------------------------------------------------------------------------------
panHod1_Tibetan_antelope/KE116635/1248924-1249099/33-209                         ------------------------------------------------------------------------------------------------------------------------------------------------------
eriEur2_Hedgehog/JH835576/1283878-1283658/1-209                                  CCCAGCCC-CAGC-----------CCCAG--CCCCAGG---CCCCCAGC-----------------------------------------------------------------------------------------------------
jacJac1_Lesser_Egyptian_jerboa/JH725476/117428-117648/1-209                      CCCAGCCC-GAGC-----------CCGAG--CCCCAGC---CCTCCATCcaatctcttagctctcgcccctcatgtccaacc--------------------------------------------------------------------
dasNov3_Armadillo/JH583104/172776-172548/1-209                                   CCCAGCCC-CAGC-----------CCCAG--CCCCAGCcccAATCCCAG-----------------------------------------------------------------------------------------------------
otoGar3_Bushbaby/GL873882/183877-183680/1-209                                    CTAAGCCC-TAGC-----------CCCAG--CCCCTGC---GTCCCAGC-----------------------------------------------------------------------------------------------------
octDeg1_Brush-tailed_rat/JH651887/393088-393279/1-209                            CCCACCCC-TAGC-----------CCCAG----------------CTGT-----------------------------------------------------------------------------------------------------
chrAsi1_Cape_golden_mole/JH823495/2880001-2879809/1-209                          CCCAGCCC-CAGC-----------CCCAG---CCCAGC---CCTA---------------------------------------------------------------------------------------------------------
oryCun2_Rabbit/chrX/52387018-52386831/1-209                                      CCAAAACC-CAGC-----------CCTAA--CCTCAGT---CTTAGCCA-----------------------------------------------------------------------------------------------------
tupChi1_Chinese_tree_shrew/KB365963/73705-73528/1-209                            CCCATCTC-TAGA-----------CCCAG--CCCTAG-----------------------------------------------------------------------------------------------------------------
eleEdw1_Cape_elephant_shrew/JH947150/2136037-2135830/1-209                       CTCAACCC-TAGA-----------TCTAG--CCCTGCC---TTAACCCC-----------------------------------------------------------------------------------------------------
sorAra2_Shrew/JH798316/456678-456472/1-209                                       CCCAACCC-CTGC-----------TCCAG--CCCACTAcc-CTTGGTCC-----------------------------------------------------------------------------------------------------
micOch1_Prairie_vole/chrUn_JH996487/1885492-1885673/1-209                        CCCAGCCC-CAGAttct-------CTCAG--CCCTAGC---CCCAGGCT-----------------------------------------------------------------------------------------------------
rn6_Rat/chrX/74344051-74343869/1-209                                             CCCAATCC-TAGT-----------CCCAC--GCCCAGAtt-CTTTCAGA-----------------------------------------------------------------------------------------------------
ochPri3_Pika/JH802116/2831219-2831031/1-209                                      CCCAGCCC-CAGC-----------CCTAGtgCCCCAGT---GCCAAAGC-----------------------------------------------------------------------------------------------------
pteVam1_Megabat/scaffold_7187/72101-71990/1-114                                  CCCAGCCC-CAGC-----------CCCAG--CCCCAGC---CCCAGGCC-----------------------------------------------------------------------------------------------------
oryAfe1_Aardvark/JH864857/139846-139725/71-209                                   ------------------------------------------------------------------------------------------------------------------------------------------------------
speTri2_Squirrel/JH393493/489939-489750/1-209                                    NNNNNCCC-CTGT-----------CCCAG--CACC------TCCATCTG-----------------------------------------------------------------------------------------------------
triMan1_Manatee/JH594676/11292424-11292355/140-209//11292557-11292478/53-134     ------------------------------------------------------------------------------------------------------------------------------------------------------
pteAle1_Black_flying-fox/KB030901/136131-136062/45-114                           ------------------------------------------------------------------------------------------------------------------------------------------------------
echTel2_Tenrec/JH980401/1897820-1897675/57-209                                   ------------------------------------------------------------------------------------------------------------------------------------------------------
conCri1_Star-nosed_mole/JH655896/1145530-1145483/157-204//1145629-1145538/10-110 ----------AGC-----------CCCAG--CCCCCTCt--TTCATCCA-----------------------------------------------------------------------------------------------------

hg38_Human/chrX/73849852-73849648/1-209                                          ----------------------------------------------------------------CT--------CAGTC--------CCGCC--CAGCTTCTCTC--GAAAG---------------TCACT-CTAATTTTCATTGATT-
papAnu2_Baboon/chrX/65023090-65022886/1-209                                      ----------------------------------------------------------------CT--------CAGTC--------CCGAC--CAGCTTCTCTG--GAAAG---------------TCACT-CTAATTTTCATTGATT-
ponAbe2_Orangutan/chrX/71292092-71291888/1-209                                   ----------------------------------------------------------------CT--------CAGTC--------CCGCC--CAGCTTTTCTT--GAAAG---------------TCACT-CTAATTTTCATTGATT-
rheMac3_Rhesus/chrX/73524733-73524529/1-209                                      ----------------------------------------------------------------CT--------CAGTC--------CCGAC--CAGCTTCTCTG--GAAAG---------------TCACT-CTAATTTTCATTGATT-
gorGor3_Gorilla/chrX/71016108-71015904/1-209                                     ----------------------------------------------------------------CT--------CAGTC--------CCGCC--CAGATTCTCTC--GAAAG---------------TCACT-CTAATTTTCATTGGTT-
macFas5_Crab-eating_macaque/chrX/71125129-71124925/1-209                         ----------------------------------------------------------------CT--------CAGTC--------CCGAC--CAGCTTCTCTG--GAAAG---------------TCACT-TTAATTTTCATTGATT-
vicPac2_Alpaca/KB632711/440254-440039/1-209                                      ----------------------------------------------------------------CC--------CAGCCcccagcccCAGTC--CTGTTTCTCCC--TAAAG---------------CCAGT-CCAATTTGCATTGATT-
bosTau8_Cow/chrX/82263761-82263971/1-209                                         ----------------------------------------------------------------CC--------AGACT--------CAGTC--CTGTTTCTGCT--TAAAG---------------CCAGT-GCAATTTTTGTTAATT-
turTru2_Dolphin/ABRN02411833/19-226/1-209                                        ----------------------------------------------------------------CC--------AGCCT--------CAGTC--CTGTTTCTCCC--TAAAG---------------CCCGT-GAAATTTGCATTGATT-
orcOrc1_Killer_whale/KB317041/472897-472690/1-209                                ----------------------------------------------------------------CC--------AGCCT--------CAGTC--CTGTTTCTCCC--TAAAG---------------CCCGT-GAAATTTGCATTGATT-
chlSab2_Green_monkey/chrX/63427592-63427387/1-209                                ----------------------------------------------------------------CT--------CAGTC--------CCGCC--CAGCTTCTCTG--GAAAG---------------TCACT-CTAATTTTCATTGATT-
oviAri3_Sheep/chrX/62606678-62606473/1-209                                       ----------------------------------------------------------------CC--------AGCCT--------CAGTC--CTGTTTCTGCT--TAAAG---------------CCAGT-GCAATTTCTGTTGATT-
susScr3_Pig/chrX/67181183-67180979/1-209                                         ----------------------------------------------------------------CC--------TGTCC--------CACTC--CTGTTTCTCCC--TAAAG---------------CCAGT-CCAGTTTGTATTGATT-
nomLeu3_Gibbon/chrX/66552297-66552095/1-209                                      ----------------------------------------------------------------CT--------CAGTA--------CCCCC--CAGATTCTCTC--GAAAG---------------TCACT-CTAATTTTCATTGATT-
cerSim1_White_rhinoceros/JH767841/788481-788161/1-209                            ncccagccccag----------------------------------------------------CT--------CCCCC--------TAGCC--TTGCTTCTTCC--TAAAG---------------CCGCT-ACAATTTGCATTGATT-
lepWed1_Weddell_seal/KB715187/671454-671657/1-209                                ----------------------------------------------------------------CC--------CAGCC--------CCAGC--CATCACC--CC--TAAAG---------------TCATTcCCAATTTGCATTGATT-
felCat8_Cat/chrX/59618336-59618138/1-209                                         -----------------------------------------------------------------T--------CACCC--------TAACC--CTGCTTCTCCC--TAAAG---------------TCACT-CCAATCTGCATTGATT-
odoRosDiv1_Pacific_walrus/KB229612/225339-225136/1-209                           ----------------------------------------------------------------CC--------CAGCC--------CCAGC--CATCACC--CT--TAAAG---------------TCATTcCCAATTTGCATTGATT-
ailMel1_Panda/GL194824.1/74451-74253/1-209                                       ----------------------------------------------------------------CC--------CAGCT--------CCAGC--CATCACC--CC--TAAAG---------------TCACTcCCAATTTGCATTGATT-
calJac3_Marmoset/chrX/65408913-65408722/1-209                                    ----------------------------------------------------------------CC--------CAGTC--------CTGCC--CAGCTTCTCTC--GAAAG---------------TCACT-CTAATTTTC--------
capHir1_Domestic_goat/chrX/70068738-70069110/1-209                               nnnnnnnnnnnnnnnnnnnnnnnnnnnnnnnnnnnnnnnnnnnnnnnnnnnnnnnnnnnnnnnnCC--------TGCCT--------CAGTC--CTGTTTCTGCT--TAAAG---------------CCAGT-GCAATTTTTGTTGATT-
saiBol1_Squirrel_monkey/JH378192/8943734-8943931/1-209                           ----------------------------------------------------------------CTgagtcctcCAGTC--------CTGCC--CAGCTTCTCTC--GAAAG---------------TCACT-CTAATTTTC--------
camFer1_Bactrian_camel/KB018594/90805-90980/33-209                               ----------------------------------------------------------------CC--------AGCCC--------CAGTC--CTGTTTCTCCC--TAAAG---------------CCAGT-CCAATTTGCACTGATT-
cavPor3_Guinea_pig/scaffold_26/23396426-23396635/1-209                           ----------------------------------------------------------------CT--------CTCCC--------CATGG--CTGCTTCTATTtcTAGAG---------------TTATT-CCAATCTTCATTGATT-
canFam3_Dog/chrX/57353097-57352899/1-209                                         ----------------------------------------------------------------CC--------CAGCC--------CCAGC--CCCCACC--CG--TAAAG---------------TTATT-CCAATTGGCATTGATT-
hetGla2_Naked_mole-rat/JH602149/7437464-7437659/1-209                            ----------------------------------------------------------------CC--------CACCC--------CTGC-----TTCTCTCCC--TAGAG---------------TTATT-CCAATCTTCATTGATT-
chiLan1_Chinchilla/JH722051/286859-287050/1-209                                  ----------------------------------------------------------------CC--------CACCC--------CTGT-----TTTTCTCCC--TAGAG---------------TTATT-CCAATCTTCACTGATT-
musFur1_Ferret/GL897241/644885-645076/1-209                                      ----------------------------------------------------------------CC--------CAGCC--------CCAGC--CATCACC--CC--TAAAG---------------TCATTcCCAACTTGCATTGATT-
mesAur1_Golden_hamster/KB708354/1518755-1518957/1-209                            ----------------------------------------------------------------CC--------TAGCC--------TCAGC--CCACTTCTCCT--TAGAG---------------ATATC-CCAATCTTCATTGATT-
criGri1_Chinese_hamster/KE381632/1677758-1677963/1-209                           ----------------------------------------------------------------CC--------CAGTC--------CC-------CCTTCTCCT--TAGAG---------------ATATT-CCAATCTTCATTGATT-
mm10_Mouse/chrX/103480222-103480024/1-209                                        ----------------------------------------------------------------CC--------TATCC--------CAAGC--CCACTTCTACT--TAGAG---------------AAATT-CGAATCTTCATTGATT-
panHod1_Tibetan_antelope/KE116635/1248924-1249099/33-209                         ----------------------------------------------------------------CC--------AGCCT--------CAGTC--CTGTTTCTGCT--TAAAG---------------CCAGT-GCAATTTTTGTTGATT-
eriEur2_Hedgehog/JH835576/1283878-1283658/1-209                                  ----------------------------------------------------------------CC--------CAGCCctctgctaCCGCC--CGGTTTCTCCC--TAATG---------------TCACA-CAAGTGTGCACTGATT-
jacJac1_Lesser_Egyptian_jerboa/JH725476/117428-117648/1-209                      ----------------------------------------------------------------CC--------AGCCC--------CAGCC--CAGCTTCTCCC--TATAG---------------CCTCT-CTAGTCTTCACTGACT-
dasNov3_Armadillo/JH583104/172776-172548/1-209                                   ----------------------------------------------------------------CC--------CATCC--------TCAGC--CAGTTTTCCCC--TTGACccccatcccctgcccTCTAT-CCAGTTTTCATCACCT-
otoGar3_Bushbaby/GL873882/183877-183680/1-209                                    ----------------------------------------------------------------CC--------CAAC------------TC--CAGCTTCTTTC--TAAAC---------------CCAGG-CTAATTTTGATTGATG-
octDeg1_Brush-tailed_rat/JH651887/393088-393279/1-209                            ----------------------------------------------------------------CC--------CTCCC--------CACCC--ATTTCTCTCCC--AGGAG---------------TTATT-CCAATCTTAATTGATT-
chrAsi1_Cape_golden_mole/JH823495/2880001-2879809/1-209                          --------------------------------------------------------------------------TCTCC--------CTGCC--CAGTTTCTCCC--TAGCA---------------CCACT-TCAATTTCCATTGG-T-
oryCun2_Rabbit/chrX/52387018-52386831/1-209                                      ----------------------------------------------------------------CT--------CAGCC--------AAAGCt-TGGCTGCTCCC--TAGAC---------------CCACT-CCAATTTTCATTTGTT-
tupChi1_Chinese_tree_shrew/KB365963/73705-73528/1-209                            ------------------------------------------------------------------------------------------CC--TGGCTTCTCCC--TAGAG---------------CCACT-TGAATTTTC--------
eleEdw1_Cape_elephant_shrew/JH947150/2136037-2135830/1-209                       ----------------------------------------------------------------AT--------TTTTC--------CAACC--AAGTTTCTCCT--TAGCG---------------TCACT-CAATTTCAAGTTG--T-
sorAra2_Shrew/JH798316/456678-456472/1-209                                       ----------------------------------------------------------------CC--------TGCCC--------CAGTC--CTACTTCTCCC--TAAAG---------------GTGCT-CAAATTTGTAATGATTa
micOch1_Prairie_vole/chrUn_JH996487/1885492-1885673/1-209                        ----------------------------------------------------------------CT--------AACCC--------CAGGC--CC-TTTCTTCC--TAGAG---------------ACATT-CCAATCTTCACTGATT-
rn6_Rat/chrX/74344051-74343869/1-209                                             ----------------------------------------------------------------CC--------TATCC--------CCAGT--CCACTTCTGCC--TAAAG---------------AAATT-CCAATCTTCATTGATT-
ochPri3_Pika/JH802116/2831219-2831031/1-209                                      ----------------------------------------------------------------CC--------CATCC--------CTAACccCAGTCTGTTTC--TCAGC---------------CCACT-CTAATTTTCACTGATT-
pteVam1_Megabat/scaffold_7187/72101-71990/1-114                                  ----------------------------------------------------------------CC--------CATC----------AGCA--CTGCTTCTCCC--TAAAG---------------CCAGT-CCGATTATCACTGACC-
oryAfe1_Aardvark/JH864857/139846-139725/71-209                                   ------------------------------------------------------------------------------------------------------------------------------------------TTGCATTG----
speTri2_Squirrel/JH393493/489939-489750/1-209                                    ----------------------------------------------------------------CC--------AACCC--------CAGCC--CAGTTTCTGAGg-TAAAG---------------CAACC-TCTGTCTTCATGGATT-
triMan1_Manatee/JH594676/11292424-11292355/140-209//11292557-11292478/53-134     ------------------------------------------------------------------------------------------------------CCC--TAATG---------------CCACT-CCAGCTTGCATTGA-T-
pteAle1_Black_flying-fox/KB030901/136131-136062/45-114                           ----------------------------------------------------------------------------------------------CTGCTTCTCCC--TAAAG---------------CCAGT-CCAATTATCACTGACC-
echTel2_Tenrec/JH980401/1897820-1897675/57-209                                   ------------------------------------------------------------------------------------------------------------AGCG---------------GCATT-CCAAATTTCATTGATC-
conCri1_Star-nosed_mole/JH655896/1145530-1145483/157-204//1145629-1145538/10-110 ----------------------------------------------------------------CA--------CGGCC--------CAGCC--CTGCTTCTCCC----------------------------CGAATCGTCATCGGTT-

hg38_Human/chrX/73849852-73849648/1-209                                          CAGTGCTCAAAA-TAAGT---------TGTCCA--TTGCTTATCCTATTA-TACTGGGATA-TTCCGTTTACCCT--T--GG----CA----TTGCTGATC---TTCAGTACTGACTCCTTGACC-------ATTTTCA----GTTAATG
papAnu2_Baboon/chrX/65023090-65022886/1-209                                      CAGTGCTCAAAA-TAAGT---------TGTCCA--TTGCTTATCCTATTA-TACTGGGATA-TTCTGTTTACCCT--T--GG----CA----TCGCTGATC---TTCAGTACTGACTCCTTGACC-------ATTTTCG----GTTAATG
ponAbe2_Orangutan/chrX/71292092-71291888/1-209                                   CAGTGCTCAAAA-TAAGT---------TGTCCA--TTGCTTATCCTATTA-TATTGGGATA-TTCTGTTTACCCT--T--GG----CA----TTGCTGATC---TTCAGTACTGACTCCTTGACC-------ATTTTCA----GTTAATG
rheMac3_Rhesus/chrX/73524733-73524529/1-209                                      CAGGGCTCAAAA-TAAGT---------TGTCCA--TTGCTTATCCTATTA-TACTGGGATA-TTCTGTTTACCCT--T--GG----CA----TCGCTGATC---TTCAGTACTGACTCCTTGACC-------ATTTTAA----GTTAATG
gorGor3_Gorilla/chrX/71016108-71015904/1-209                                     CAGTGCTCAAAA-TAAGT---------TGTCCA--TTGCTTATTCTATTA-TACTGGGATA-TTCCGTTTACCCT--T--GG----CA----TTGCTGATC---TTCAGTACTGACTCCTTGACC-------ATTTTCA----GTTAATG
macFas5_Crab-eating_macaque/chrX/71125129-71124925/1-209                         CAGTGCTCAAAA-TAAGT---------TGTCCA--TTGCTTATCCTATTA-TACTGGGATA-TTCTGTTTACCCT--T--GG----CA----TCGCTGATC---TTCAGTACTGACTCCTTGACC-------ATTTTAA----GTTAATG
vicPac2_Alpaca/KB632711/440254-440039/1-209                                      CTGTGCTAAAGA-TAAGT---------TGTCCA--TTGCTTATCC-TTTA-TACTGGAATG-CCCTATTTGCCTC--T--AG----CA----TTGCTGATC---GTAAGTGCCAACTACCTGAGTCACC---ATTTTCA----ATTAATG
bosTau8_Cow/chrX/82263761-82263971/1-209                                         CAGTGAAAAAAA-TAAGT---------TGTCCA--TTGCTCATCC-ATTA-GACTGGGATA-CGCTGTCTACCTC--T--AG----CA----TTCCTGATC---TTGAGTGCTGGCTATCCAAGTCACC---ATTTTCA----GTTAATG
turTru2_Dolphin/ABRN02411833/19-226/1-209                                        CAGTGCTAAAAA-TAAGT---------TGTCCAcgTTGCTCACCC-AGTA-GACTGGGATA-CCCTGTCTGCCTC--T--AG----CA----TTGCAGATA---TTGAATGCTGACTACCTGAGTCACC---ATTTTCA----ATTAATG
orcOrc1_Killer_whale/KB317041/472897-472690/1-209                                CAGTGCTAAAAA-TAAGT---------TGTCCAcgTTGCTCACCC-AGTA-GACTGGGATA-CCCTGTCTGCCTC--T--AG----CA----TTGCAGATA---TTGAATGCTGACTACCTGAGTCACC---ATTTTCA----ATTAATG
chlSab2_Green_monkey/chrX/63427592-63427387/1-209                                CAGTGCTCAAAA-TAAGT---------TGTCCA--TTGTTTATCCTATTA-TACTGGGATA-TTCTTTTTACCCT--T--GG----CA----TCGCTGATC---TTCAGTACTGACTCCTTGACC-------ATTTTCA----GTTAATG
oviAri3_Sheep/chrX/62606678-62606473/1-209                                       CAGTGAAAAAAA-TAAGT---------TGTCCA--TTGCTCATCC-ATTA-GACTGGGATA-CCCTCTCTACCTC--T--AG----CA----TTCCTGATC---TTGAGTGCTGGCTATCCAAGTCACC---ATTTTCA----GTTAATC
susScr3_Pig/chrX/67181183-67180979/1-209                                         TGATGCTAAAAA-TAAG----------TTTCAG--TTGCTCTTCC-ATCA-GACTGGGATA-CCTTGTCTGCCTC--T--AG----CA----TTGCTGATC---TTGAGTGCTGACTACCTGAGTCACC---ATTTTCA----ATTAATG
nomLeu3_Gibbon/chrX/66552297-66552095/1-209                                      CAGTGCTCAAAG-TAAGT---------TGTCCA--TTGCTTATCCTATTA-TACTGGGATA-TTCTGTTTACCCT--T--GG----CA----TTG--GATC---TTCAGTACTGACTCCTTGACC-------ATTTTCA----GTTAATG
cerSim1_White_rhinoceros/JH767841/788481-788161/1-209                            CAGTGCTAAAAA-TAAGT---------TGGCTA--TTGCTCATCC-ATGA-GACTGGGATA-CCCTATCTGCCTC--T--AG----CA----TTGCTGATC---TTCAGTGCTGACTACCTGAGTCATC---ATTTTCA----ATGAATG
lepWed1_Weddell_seal/KB715187/671454-671657/1-209                                TGGTGCTAAAAA-TAAGT---------TGTCCA--TTGCTGGTCC-ATAA-GACTGGAATA-CCCTATCTGCCTC--TctAG----CA----TTGCTAATT---TTCTGAGTTGACTACTTGAGTC------ATTTTCA----ATTAATG
felCat8_Cat/chrX/59618336-59618138/1-209                                         TGGTGCTAAAA-----GT---------TGTCCA--TTGCTCATCC-ATAA-GACTGGAATAaCCCTGTGTGCCTC--T--AG----CAt---TTGCTGACT---TTCCGAGTTGACTACCTGAATTATC---ATTTTCA----ATTAATG
odoRosDiv1_Pacific_walrus/KB229612/225339-225136/1-209                           TGGTGCTAAAAA-TAAGT---------TGTCCA--TTGCTGGTCC-ATAA-GACTGGAATA-CCCTATCTGCCTC--TctAG----CA----TAGCTAATT---TTCTGAGTTGACTACCTGAGTC------ATTTTCA----ATTAATG
ailMel1_Panda/GL194824.1/74451-74253/1-209                                       TGGTGCTAGAAG-TAAGT---------TGTCCA--TTGCTAGTCC-ATAA-GACTGGAATA-CCCTGTCGGCTTC--T--AG----CA----TTGCTGATT---TTCTGAGTTGACTACCTGAGTCCTC---ATTTTCA----ATTAATG
calJac3_Marmoset/chrX/65408913-65408722/1-209                                    --------AAAA-TAAGT---------CGTCCA--TTGTTTATCCTATTA-CACTGGGATA-TTCTGTTTACCCC--T--GG----CA----TTGCTGAAC---TTCTGTATTGACTCCTTGACC-------ATTTTCA----GTTAATG
capHir1_Domestic_goat/chrX/70068738-70069110/1-209                               CAGTGAAAAAAA-TAAGT---------TGTCCA--TTGCTCATCC-ATTA-GACTGGGATA-CCCTCTCTACCTC--T--GG----CA----TTCCTGATC---TTGAGTGCTGGCTATCCAAGTCACC---ATTTTCA----GTTAATC
saiBol1_Squirrel_monkey/JH378192/8943734-8943931/1-209                           --------AAAA-TAAGT---------CGCCCA--TTGTTTATCCTATCA-CACTGGGATA-TTCTGTTTACCCT--T--GG----CA----TTGCTGAAC---TTCTGTACTGACTCCTCGACC-------ATTTTCA----GCTAATG
camFer1_Bactrian_camel/KB018594/90805-90980/33-209                               CTGTGCTAAAGA-TAAGT---------TGTCCA--TTGCTTATCC-TTTA-TACTGGAATA-CCCTATTTGCCTC--T--AG----CA----TTGCTGATC---TTAAGTGCCAACTACCTGAGTCACC---ATTTTCA----ATTAATG
cavPor3_Guinea_pig/scaffold_26/23396426-23396635/1-209                           CAGAGACCAAAA-TAAAT---------TGTCCA--TTGCTCACCTTGTTA-GACCGAGATA-TCCTATCTGCCTG--T--AG----CT----TTGGAA-TC---TCCAGTGCTGACTGCCCAAGACACC---ACTTTCA----GGTAATG
canFam3_Dog/chrX/57353097-57352899/1-209                                         TGGTGCTAAAAA-TAATT---------TATCCA--TTGCTCATCC-ATAA-GACTG-AATA-CCCTCTCTCCCTC--T--AG----CA----TTGCTGATT---TTATGAGTTGACTACCTGAGTCCTC---ATTTT--------TAATG
hetGla2_Naked_mole-rat/JH602149/7437464-7437659/1-209                            CAGTGACCAAA--TAAAT---------TGTCCA--TTGCTCATCTTGTTA-GACTGAGATA-TCCTCTCTACCTC--T--AG----CA----TTGCTAATC---TTCGGTGCTATATGCCCAAGTCACC---ATTTTCA----GCTAATT
chiLan1_Chinchilla/JH722051/286859-287050/1-209                                  CAATGACCAAAA-TAAAT---------TGTCCA--TTGCTCATCTTGTTA-GACTGAGATA-TCCTGTCTACCCC--T--AG----TT----TTAATAATC---TTCAGTGCTGACTGCCTAAGTCACC---ATTTTTA----CCTAATG
musFur1_Ferret/GL897241/644885-645076/1-209                                      TGGTGCTAAAAA-TAAAT---------TGTCCA--TTGTTTGTCC-ATAA-GATTGGAATA-----TTCTTCCTC--T--AG----CA----TTGCTTATT---TCCTGAGTTGACTACCTGAGTC------GTTTCCA----ATTAATG
mesAur1_Golden_hamster/KB708354/1518755-1518957/1-209                            AAGCGCTAAGAA-TGCAGtgtccattaAGTCCA--TTACTTATCCTGGAA-AACTGAGATA-TCGTGTCTCTATC------------------------CC---CTCCATGCTGAATGCCTGTGTCCC----ATTTTCA----CTTAATG
criGri1_Chinese_hamster/KE381632/1677758-1677963/1-209                           GAGTGCTAAAAA-TGCAG---------TGTCCA--TTACTCATCCTGGAA-AACTGAGATA-TCCTGTCTCTATC------------------------CCccaCTCCATGCTGACTGCCTGAGTCCTG---ATTTTCA----CTTAATG
mm10_Mouse/chrX/103480222-103480024/1-209                                        CAGTGCTAAAAT-GCAG----------TGTCCA--TCACTCAGCCTATAA-GACTGAGACA-GCCCATCTATACC------------------------CC---CTCCATACTGACTTCTAGAGTCATGg--AATTTCA----CTTAATG
panHod1_Tibetan_antelope/KE116635/1248924-1249099/33-209                         CAGTGAAAAAAA-TAAGT---------TGTCCA--TTGCTCATCC-ATTA-GACTGGGATA-CCCTCTTTACCTC--T--AG----CA----TTCCTGATC---TTGATTGCTGGCTATCCAAGTCACC---ATTTTCA----GTTAATC
eriEur2_Hedgehog/JH835576/1283878-1283658/1-209                                  TACCGCTCAAAA-TGTT----------TTTCCA--TTGATCCTCC-ATTA-CATTG-GATA-CCGTATTTGTCTC--T--AGaattCA----TTGCTGATC---TTCAGTGATGGCCGTTAAATCATCAtcaTTTTTCA----ATTTATG
jacJac1_Lesser_Egyptian_jerboa/JH725476/117428-117648/1-209                      CAGTGCTCAAAT-TAAGG---------GGTCCT--GTACCCATCCTGATA-GACTGAGAGA-TAGCCTGT-----------------------------CT---ATCCATACTAGCCAAGTCACT-------ACTTTCA----GTTAATG
dasNov3_Armadillo/JH583104/172776-172548/1-209                                   CAGTGCTCAAAA-TCAGT---------TGTCCA--TTGCATATCC---AT-TATTGGGATA-CCCTGTGTACCTT--TtcAG----CA----TTGCTGATC---TCCAATGCTGATTATCTGAGTCCCT---ATTCTCAatc-CTGTTTG
otoGar3_Bushbaby/GL873882/183877-183680/1-209                                    CATTGCCCAGAA-GAGTC---------TGT---------TTATCCTATTG-TAGTGGGAAA-TTCTACCTACCTC--T--GG----CA----TTGCTGATC---TTCAGTTCTGATGATGTGAGTCACC---ACCTTCA----GTTAATG
octDeg1_Brush-tailed_rat/JH651887/393088-393279/1-209                            CAGAAAGCAAAA-TAAAT---------TG-CCA--TTGCTTATCTTGCTA-TACTGAGATA-TCCTGTCTACCCT-----AG----TT----ATGATTATC---TTCAGTGCTGATTGCCTAAGTCACC---ATTTTCA----GCTAATG
chrAsi1_Cape_golden_mole/JH823495/2880001-2879809/1-209                          CTGTGCTCAAAA-TCAGT---------TGTCCA--TTGCTTACCC--ATT-GATTGGACTA-CCCTATCT-TCAT--T--AA----CA----TTGTGTATC---TTTAGTGCTGACT----GAGTCCCT---ATTCTTG----GTTAATG
oryCun2_Rabbit/chrX/52387018-52386831/1-209                                      GAGCACTCAA---TAAGT---------TGTCCG--TTGCTCATCTTATTT-TACTG-------------------------G----CA----TTGATGATC---TTAAATGCTGACCATCTGAGTTGCC---ATTTTCA----GTTAATG
tupChi1_Chinese_tree_shrew/KB365963/73705-73528/1-209                            -AGTGCTCAAAA-TAAGT---------TGCCCA--TTGCTCATCTTGTTG-GATTT-TATA-CCCTGTCTACCCC--T--AC----CA----TTGCTGGTC---TTAAGTACTGACTAAGTTACCA------TTTTTCA----GTTAACA
eleEdw1_Cape_elephant_shrew/JH947150/2136037-2135830/1-209                       CCATGCTCAAAA-TCG-----------TGTCTA--TCACATACCC-ATTA-GACTGGGTCA-TAGACTGCCTCAT--T--AG----TA----TTGGTGATC---TTCAGTGCTAACTGCTTGAGATCTA---ATTCTCActcaGTTAATG
sorAra2_Shrew/JH798316/456678-456472/1-209                                       TAGTCCATGGAA-GTAGT---------TGG--A--TTGCTTATCC-ATTA-GAATGGAGTA-TCATATCTGACTC--T--GG----AAtttgTTGTCGAGT---CTTAGTACTGTCTACCAAAGTAATC---ATTT--C----ATTAGTG
micOch1_Prairie_vole/chrUn_JH996487/1885492-1885673/1-209                        GAGGGCTAAAAAtGCCGT---------CCCCCA--TTACTTGTCCT--------------------GACTCTTTC------------------------CC---CTCCATGCTGACTGCCCGAGTCATA---ATTTTCA----CTTAATG
rn6_Rat/chrX/74344051-74343869/1-209                                             CAATGCTAAAAT-TCAG----------TGCCCA--TTACTCAGCCTATAA-GACTGAGATA-T------------------------------------CC---ATCTATACCCCGTCCATGAGTCAC----GAGTTCA----CTT--TG
ochPri3_Pika/JH802116/2831219-2831031/1-209                                      GAGCACTCAAAT---------------TGTCTG--TTGCTCATCTTATTA-AAT--GGACA-TTGATTG------------------------------AT---TTAAGTGCCGACCATCCCAATCACC---ACTGCCAg---TTTATTG
pteVam1_Megabat/scaffold_7187/72101-71990/1-114                                  CTGTACTAAAAA-TAAGT---------TGTCCA--TTGCTCACCC---------------------------------------------------------------------------------------------------------
oryAfe1_Aardvark/JH864857/139846-139725/71-209                                   --------AAAG-TCAGT---------TGTCCA----------CCTAATA-GATTGAGATA-CCCTATCTTCCTCatT--AG----CA----TTGCTGATC---TTTCTTGCTGACTATTTGAATCCTC---ATTCTTA----GTTAATG
speTri2_Squirrel/JH393493/489939-489750/1-209                                    GAGC---------TGGGT---------GCGCCA--TTGTTCATTTTGTTAaGACTGAGA-----CCCTCTACCCC--C--AG----CA----GTACTCATT---TTCAGTGCTGACTGCCCCTGTCACA---------A----CTTGATG
triMan1_Manatee/JH594676/11292424-11292355/140-209//11292557-11292478/53-134     CTGTGCTCAAAA-TCAGT---------TGTCCA--TCGCATACCC-ATTC-AATTGGGATA-CCCTA-----CAT--T--AG----CA----TTGCTAATC---TTCAGTGCTGACTACTTGAGTCCCC---ATTCTCA----GTTAATG
pteAle1_Black_flying-fox/KB030901/136131-136062/45-114                           CTGTACTAAAAA-TAAGT---------TGTCCA--TTGCTCACCC---------------------------------------------------------------------------------------------------------
echTel2_Tenrec/JH980401/1897820-1897675/57-209                                   CAGGCACCAAGT-TGGTTgtc------TGTCCA--TTG-TTACCC-ATTA-TATTGAGAGA-CCCTCTCTACTTC--AtaAG----GA----CTGCTAGTT---TCCACTGCAGAGTCC-------------TTATTCA----GTTAATG
conCri1_Star-nosed_mole/JH655896/1145530-1145483/157-204//1145629-1145538/10-110 CACCACTCAAAA-TAAAT---------TGTCCG--GTACTC---------------------------------------------------------------TTCATTGCTGACTACCCGGATCATT---ATTTTCA----ATCAGTG

hg38_Human/chrX/73849852-73849648/1-209                                          CATACAATCCCATT
papAnu2_Baboon/chrX/65023090-65022886/1-209                                      CATACAATCCCATT
ponAbe2_Orangutan/chrX/71292092-71291888/1-209                                   CATACAATCCCATT
rheMac3_Rhesus/chrX/73524733-73524529/1-209                                      CATACAATCCCATT
gorGor3_Gorilla/chrX/71016108-71015904/1-209                                     CATACAATCCCATT
macFas5_Crab-eating_macaque/chrX/71125129-71124925/1-209                         CATACAATCCCATT
vicPac2_Alpaca/KB632711/440254-440039/1-209                                      TACACAATCCTATT
bosTau8_Cow/chrX/82263761-82263971/1-209                                         TACAGAATCCCATT
turTru2_Dolphin/ABRN02411833/19-226/1-209                                        TACAGAATCCCTTT
orcOrc1_Killer_whale/KB317041/472897-472690/1-209                                TACAGAATCCCTTT
chlSab2_Green_monkey/chrX/63427592-63427387/1-209                                CATACAATCCCATT
oviAri3_Sheep/chrX/62606678-62606473/1-209                                       TACAGAATCCCATT
susScr3_Pig/chrX/67181183-67180979/1-209                                         TACACAATCCCATT
nomLeu3_Gibbon/chrX/66552297-66552095/1-209                                      CATACAGTCCTATT
cerSim1_White_rhinoceros/JH767841/788481-788161/1-209                            TACACAATCCCCTT
lepWed1_Weddell_seal/KB715187/671454-671657/1-209                                TACACAATCCCATT
felCat8_Cat/chrX/59618336-59618138/1-209                                         TACACAGTCCCATT
odoRosDiv1_Pacific_walrus/KB229612/225339-225136/1-209                           TACACAATCCCATT
ailMel1_Panda/GL194824.1/74451-74253/1-209                                       TACATAATCCCATT
calJac3_Marmoset/chrX/65408913-65408722/1-209                                    CATACAATCCCATT
capHir1_Domestic_goat/chrX/70068738-70069110/1-209                               TACAGAATCCCATT
saiBol1_Squirrel_monkey/JH378192/8943734-8943931/1-209                           CATACAATCCCATT
camFer1_Bactrian_camel/KB018594/90805-90980/33-209                               TACACAATCCTATT
cavPor3_Guinea_pig/scaffold_26/23396426-23396635/1-209                           CGTAC-ATGATATC
canFam3_Dog/chrX/57353097-57352899/1-209                                         TACACAATTACATT
hetGla2_Naked_mole-rat/JH602149/7437464-7437659/1-209                            CACAC---------
chiLan1_Chinchilla/JH722051/286859-287050/1-209                                  CACACA--------
musFur1_Ferret/GL897241/644885-645076/1-209                                      TACACAGTCCCATT
mesAur1_Golden_hamster/KB708354/1518755-1518957/1-209                            --TACAGTCCTACT
criGri1_Chinese_hamster/KE381632/1677758-1677963/1-209                           CACACAATCCAACT
mm10_Mouse/chrX/103480222-103480024/1-209                                        CATAGAATCGTATT
panHod1_Tibetan_antelope/KE116635/1248924-1249099/33-209                         TACAGAATCCCATT
eriEur2_Hedgehog/JH835576/1283878-1283658/1-209                                  GATCCACTTCTATT
jacJac1_Lesser_Egyptian_jerboa/JH725476/117428-117648/1-209                      TCCACAGTCCCATT
dasNov3_Armadillo/JH583104/172776-172548/1-209                                   TCCATGGTCCCATG
otoGar3_Bushbaby/GL873882/183877-183680/1-209                                    CGAAGGATGCCATT
octDeg1_Brush-tailed_rat/JH651887/393088-393279/1-209                            AACACA----TAAT
chrAsi1_Cape_golden_mole/JH823495/2880001-2879809/1-209                          CAC-TAATCCCATT
oryCun2_Rabbit/chrX/52387018-52386831/1-209                                      CATACAATTCCTTT
tupChi1_Chinese_tree_shrew/KB365963/73705-73528/1-209                            CACACAATCTCATT
eleEdw1_Cape_elephant_shrew/JH947150/2136037-2135830/1-209                       CACACAATCCAATT
sorAra2_Shrew/JH798316/456678-456472/1-209                                       AATACA----CATT
micOch1_Prairie_vole/chrUn_JH996487/1885492-1885673/1-209                        C-CACAGTCCTACT
rn6_Rat/chrX/74344051-74343869/1-209                                             CACACAGTCCTGGT
ochPri3_Pika/JH802116/2831219-2831031/1-209                                      CGTACAATTCCCTT
pteVam1_Megabat/scaffold_7187/72101-71990/1-114                                  --------------
oryAfe1_Aardvark/JH864857/139846-139725/71-209                                   CACACAATCCCATT
speTri2_Squirrel/JH393493/489939-489750/1-209                                    CACCCAGTCCCCTT
triMan1_Manatee/JH594676/11292424-11292355/140-209//11292557-11292478/53-134     TACATAATCCCATT
pteAle1_Black_flying-fox/KB030901/136131-136062/45-114                           --------------
echTel2_Tenrec/JH980401/1897820-1897675/57-209                                   TACACAATCCTGTT
conCri1_Star-nosed_mole/JH655896/1145530-1145483/157-204//1145629-1145538/10-110 TACACAGTC-----

//
# STOCKHOLM 1.0
#=GF ID XIST_h3_exon1/3214-3493
#=GS hg38_Human/chrX/73849540-73849261/1-288                     AC hg38_Human/chrX
#=GS gorGor3_Gorilla/chrX/71015796-71015517/1-288                AC gorGor3_Gorilla/chrX
#=GS nomLeu3_Gibbon/chrX/66551987-66551708/1-288                 AC nomLeu3_Gibbon/chrX
#=GS ponAbe2_Orangutan/chrX/71291662-71291383/1-288              AC ponAbe2_Orangutan/chrX
#=GS macFas5_Crab-eating_macaque/chrX/71124819-71124540/1-288    AC macFas5_Crab-eating_macaque/chrX
#=GS rheMac3_Rhesus/chrX/73524425-73524146/1-288                 AC rheMac3_Rhesus/chrX
#=GS papAnu2_Baboon/chrX/65022780-65022501/1-288                 AC papAnu2_Baboon/chrX
#=GS chlSab2_Green_monkey/chrX/63427281-63427004/1-288           AC chlSab2_Green_monkey/chrX
#=GS cerSim1_White_rhinoceros/JH767841/788049-787776/1-288       AC cerSim1_White_rhinoceros/JH767841
#=GS orcOrc1_Killer_whale/KB317041/472594-472317/1-288           AC orcOrc1_Killer_whale/KB317041
#=GS saiBol1_Squirrel_monkey/JH378192/8944040-8944319/1-288      AC saiBol1_Squirrel_monkey/JH378192
#=GS calJac3_Marmoset/chrX/65408614-65408335/1-288               AC calJac3_Marmoset/chrX
#=GS bosTau8_Cow/chrX/82264088-82264355/1-288                    AC bosTau8_Cow/chrX
#=GS oryCun2_Rabbit/chrX/52386723-52386436/1-288                 AC oryCun2_Rabbit/chrX
#=GS otoGar3_Bushbaby/GL873882/183626-183337/1-288               AC otoGar3_Bushbaby/GL873882
#=GS vicPac2_Alpaca/KB632711/439926-439658/1-288                 AC vicPac2_Alpaca/KB632711
#=GS camFer1_Bactrian_camel/KB018594/91090-91360/1-288           AC camFer1_Bactrian_camel/KB018594
#=GS odoRosDiv1_Pacific_walrus/KB229612/225024-224755/1-288      AC odoRosDiv1_Pacific_walrus/KB229612
#=GS capHir1_Domestic_goat/chrX/70069223-70069488/1-288          AC capHir1_Domestic_goat/chrX
#=GS oviAri3_Sheep/chrX/62606356-62606090/1-288                  AC oviAri3_Sheep/chrX
#=GS triMan1_Manatee/JH594676/11292237-11291924/1-288            AC triMan1_Manatee/JH594676
#=GS ailMel1_Panda/GL194824.1/74147-73875/1-288                  AC ailMel1_Panda/GL194824.1
#=GS panHod1_Tibetan_antelope/KE116635/1249215-1249482/1-288     AC panHod1_Tibetan_antelope/KE116635
#=GS musFur1_Ferret/GL897241/645181-645450/1-288                 AC musFur1_Ferret/GL897241
#=GS lepWed1_Weddell_seal/KB715187/671769-672039/1-288           AC lepWed1_Weddell_seal/KB715187
#=GS turTru2_Dolphin/ABRN02411833/416-669/28-288                 AC turTru2_Dolphin/ABRN02411833
#=GS cavPor3_Guinea_pig/scaffold_26/23396742-23397025/1-288      AC cavPor3_Guinea_pig/scaffold_26
#=GS chiLan1_Chinchilla/JH722051/287167-287448/1-288             AC chiLan1_Chinchilla/JH722051
#=GS hetGla2_Naked_mole-rat/JH602149/7437758-7438023/1-288       AC hetGla2_Naked_mole-rat/JH602149
#=GS felCat8_Cat/chrX/59618028-59617762/1-288                    AC felCat8_Cat/chrX
#=GS canFam3_Dog/chrX/57352787-57352519/1-288                    AC canFam3_Dog/chrX
#=GS criGri1_Chinese_hamster/KE381632/1678067-1678340/1-288      AC criGri1_Chinese_hamster/KE381632
#=GS chrAsi1_Cape_golden_mole/JH823495/2879691-2879383/1-288     AC chrAsi1_Cape_golden_mole/JH823495
#=GS jacJac1_Lesser_Egyptian_jerboa/JH725476/117755-118032/1-288 AC jacJac1_Lesser_Egyptian_jerboa/JH725476
#=GS ochPri3_Pika/JH802116/2830919-2830634/1-288                 AC ochPri3_Pika/JH802116
#=GS dasNov3_Armadillo/JH583104/172451-172151/1-288              AC dasNov3_Armadillo/JH583104
#=GS mesAur1_Golden_hamster/KB708354/1519063-1519337/1-288       AC mesAur1_Golden_hamster/KB708354
#=GS micOch1_Prairie_vole/chrUn_JH996487/1885776-1886044/1-288   AC micOch1_Prairie_vole/chrUn_JH996487
#=GS echTel2_Tenrec/JH980401/1897581-1897263/1-288               AC echTel2_Tenrec/JH980401
#=GS oryAfe1_Aardvark/JH864857/139606-139309/1-288               AC oryAfe1_Aardvark/JH864857
#=GS mm10_Mouse/chrX/103478418-103478150/1-288                   AC mm10_Mouse/chrX
#=GS octDeg1_Brush-tailed_rat/JH651887/393395-393667/1-288       AC octDeg1_Brush-tailed_rat/JH651887
#=GS eriEur2_Hedgehog/JH835576/1283533-1283266/1-288             AC eriEur2_Hedgehog/JH835576
#=GS susScr3_Pig/chrX/67180877-67180680/3-212                    AC susScr3_Pig/chrX
#=GS tupChi1_Chinese_tree_shrew/KB365963/73416-73147/1-288       AC tupChi1_Chinese_tree_shrew/KB365963
#=GS eleEdw1_Cape_elephant_shrew/JH947307/6760989-6760697/1-288  AC eleEdw1_Cape_elephant_shrew/JH947307
#=GS myoLuc2_Microbat/GL429787/2074879-2075098/61-282            AC myoLuc2_Microbat/GL429787
#=GS myoDav1_Davids_myotis_bat/KB116912/431603-431823/61-283     AC myoDav1_Davids_myotis_bat/KB116912
#=GS conCri1_Star-nosed_mole/JH655896/1145385-1145172/1-288      AC conCri1_Star-nosed_mole/JH655896
#=GS rn6_Rat/chrX/74342335-74342169/2-188                        AC rn6_Rat/chrX
#=GS myoDav1_Davids_myotis_bat/KB105958/145215-145080/103-237    AC myoDav1_Davids_myotis_bat/KB105958
#=GS eptFus1_Big_brown_bat/JH977917/195965-196099/103-237        AC eptFus1_Big_brown_bat/JH977917
#=GS myoLuc2_Microbat/GL429771/10782649-10782751/103-207         AC myoLuc2_Microbat/GL429771
#=GS turTru2_Dolphin/ABRN02411833/326-412/5-94                   AC turTru2_Dolphin/ABRN02411833
#=GS sorAra2_Shrew/JH798316/456465-456345/68-202                 AC sorAra2_Shrew/JH798316
#=GF SQ 55

hg38_Human/chrX/73849540-73849261/1-288                     TATCATTTTCTCGATCCCCTGCCCTTAA---AG---GA-GAAA--CCATTTCT-CTGTCATTGCTTCTGTAGTCA-CAGTCCCAATTT-----------------------------TGAGTAGTGATC-------TTTTCTTGTGTACT
gorGor3_Gorilla/chrX/71015796-71015517/1-288                TATCATTTTCTCGATCCCCTGCCCTTAA---AG---GA-GAAA--CCATTTCT-CTGTCATTGCTTCTGTAGTCA-CAGTCCCAATTT-----------------------------TGAGTAGTGATC-------TTTTCTTGTGTACT
nomLeu3_Gibbon/chrX/66551987-66551708/1-288                 TATCATTTTCTCGATCCCCTGCCCTTAA---AG---GA-GAAA--CCATTTCT-CTGTCATTGCTTCTGTAGTCA-CAGTCCCAATTT-----------------------------TGAGTAGTGATC-------TTTTCTTGTGTACT
ponAbe2_Orangutan/chrX/71291662-71291383/1-288              TATCATTTTCTCGATCCCCTGCCCTTAA---AG---GA-GAAA--CCATTTCT-CTGTCATTGCTTCTGTAGTCA-CAGTCCCAATTT-----------------------------TGAGTAGTGATC-------TTTTCTTGTGTACT
macFas5_Crab-eating_macaque/chrX/71124819-71124540/1-288    AATCATTTTCTCAATCCCCTGCCCTTAA---AG---GA-GAAA--CCATTTCT-CTGTCATTGCTTCTGTAGTCA-CAGTCCCAATTT-----------------------------TGAGTAGTGACC-------TTTTATTGTGTACT
rheMac3_Rhesus/chrX/73524425-73524146/1-288                 AATCATTTTCTCAATCCCCTGCCCTTAA---AG---GA-GAAA--CCATTTCT-CTGTCATTGCTTCTGTAGTCA-CAGTCCCAATTT-----------------------------TGAGTAGTGACC-------TTTTATTGTGTACT
papAnu2_Baboon/chrX/65022780-65022501/1-288                 AATCATTTTCTCAATCCCCTGCCCTTAA---AG---GA-GAAA--CCATTTCT-CTGTCATTGCTTCTGTAGTCA-CAGTCCCAATTT-----------------------------TGAGTAGTGACC-------TTTTATTGTGTACT
chlSab2_Green_monkey/chrX/63427281-63427004/1-288           AATCATTTTCTCAATCCCCTGCCCTTAA---AG---GA-GAAA--CCATTTCT-CTGTCATTGCTTCTGTAGTCA-CAGTCCCAATTT-----------------------------TGAGTAGTGACC-------TTTTATTGTGTACT
cerSim1_White_rhinoceros/JH767841/788049-787776/1-288       CATCATCATCTCAATCCTCTGCCCTTAAgaaAG---GA-GAAA--CCATTCCT-CTGTCATTGCTGCAGTAGTCA-CAGTCCCAATTTTC---------------------------TGGGCAGTGCTC--------------ATATACT
orcOrc1_Killer_whale/KB317041/472594-472317/1-288           CTCAATCTTCTCAATCCCCTGTCCTTAAggaAG---GA-GAAA--CCATTCCT-CTGTCATTGATGCAGTAGTCA-CAATCCCAGTTTTC---------------------------TGGACAGTG--------------CATATATACT
saiBol1_Squirrel_monkey/JH378192/8944040-8944319/1-288      TATCGTTTTCTCAATCCCCTGCCCTTAA---AG---GA-GAAA--CCATTTCT-CTGTCATTGCTTCTGTAGTCA-TAGTCCCAATTT-----------------------------TGAGTAGTGGCT-------TTTTCTTACGTACT
calJac3_Marmoset/chrX/65408614-65408335/1-288               TACTGTTTTCTCAATCCCCTATCCTTAA---AG---GA-GAAA--CCATTTCT-CTGTCATTGCTTCTGTAGTCA-TAGTCCCAATTT-----------------------------TGAGTAGTGGCT-------TTTTCTCACATACT
bosTau8_Cow/chrX/82264088-82264355/1-288                    CATAATCTTCTCAATCCCCTGTCAATAA---GG---GA-GAAA--CCATTCCT-CTGTCATTGCTGCAGTACTCA-CAATCCTAGTTTTC---------------------------TGGACAGTG--------------CATATTTACT
oryCun2_Rabbit/chrX/52386723-52386436/1-288                 CATCAACGTCTCAATCCCTTGCCTTTAAggaAG---GA-GAAA--CCTTTCCA-CTGTCATTGCTGCAGTAGTTG-AAGTCCCGGTTTTCTGAGAAg--------------------TGCTCAGTGGTC-------TTTTCTCATGTACT
otoGar3_Bushbaby/GL873882/183626-183337/1-288               CATCATCGTCTCAATCCCCTGCCCCTAA---GGaaaGA-GAAA--ACATTCCT-CTGTCATTGCTGCAGTAGTCA-CAGTCCCAATTTTCTGAGTAg--------------------TCCTCAGGATCC---------TTTTTATGTACT
vicPac2_Alpaca/KB632711/439926-439658/1-288                 CATCAACTTCTCAATCCCTTGCCTTTAA---GG---GA-GAAG--CAATACCT-TTGTCATTGCTTCAGTGGTCA-CAATCCCAATTA-----------------------------TATGGA-----C-------ACTGCATGTATACT
camFer1_Bactrian_camel/KB018594/91090-91360/1-288           ACTCATCATCTCAATCCCTTGCCTTTAA---GG---GA-GAAG--CAATACCT-CTGTCATTGCTTCAGTGGTCA-CAATCCCAATTA-----------------------------TATGGA-----C-------ACTGCATATATACT
odoRosDiv1_Pacific_walrus/KB229612/225024-224755/1-288      CATCATCTC-----TCCCCTGCCCTTCAggaAG---GA-GAAA--CCATTCCT-CTGTCATTGCTGCAGTAGTCA-CAGTCACAGTTTTC---------------------------TGGGCAGTGTTC--------------ATAAATT
capHir1_Domestic_goat/chrX/70069223-70069488/1-288          CATAATCTTCTCAATCCCATGTCAATAA---GG---GA-GAAA--CCATTCCT-CTGTCATTGCTGCAGTCCTCA-CAATCCTAGTTTTC---------------------------TGGACGGTG--------------CATATTTACT
oviAri3_Sheep/chrX/62606356-62606090/1-288                  CATAATCTTCTCAATCCCATGTCAATAA---CG---GA-GAAA--CCATTCCT-CTGTCATTGCTGCAGTCCTCA-CAATCCTAGTTTTC---------------------------TGGACGGTG--------------CATATTTACT
triMan1_Manatee/JH594676/11292237-11291924/1-288            CATTCTCCTTTCAATCCCCTGCCCTTAAggaAG---GA-GAAA--CCATTCCT-CTGTCATTGCTGCAATACTTA-CAGTCCCAATTTTCTACCCTtgcattgttgctgggcgg---TACTCAGTGGCC-------TTTTCTCATATACT
ailMel1_Panda/GL194824.1/74147-73875/1-288                  ATTTATCCTCTC--TCCCCTGCCCTTGAggaAG---GA-GAAA--CCATTCCT-CTGTCATTGCTGCAGTAGTCA-TAGTCCCAGTTTTC---------------------------CGGGCAGTGTTC--------------ATAAATT
panHod1_Tibetan_antelope/KE116635/1249215-1249482/1-288     CATAACCTTCTCAATCCCATGTCAATAA---GG---CA-GAAA--CCATTCCT-CTGTCATTGCTGCAGTCCTCA-CAATCCTAGTTTTC---------------------------TGGACGGTG--------------CATATTTACT
musFur1_Ferret/GL897241/645181-645450/1-288                 CATTATCTT-----TCCCCTGCCCTTGAggaAG---GA-GAAA--CCATTCCT-CTGTCATTGGTGCAGTAGTCA-CAGTCCCAGTTTTC---------------------------TGGGCAGTGTTC--------------ATAAATT
lepWed1_Weddell_seal/KB715187/671769-672039/1-288           CATCATCTC-----TCCCCTGCCCTTCAggaAG---GA-GAAA--CCATTCCT-CTGTCATTGCTGCAGTAGTCA-CAGTCCCAGTTTTC---------------------------TGGGCAGGGTTC--------------ATAAATT
turTru2_Dolphin/ABRN02411833/416-669/28-288                 ---------------------------A---AG---GA-GAAA--CCATTCCT-CTGTCATTGATGCAGTAGTCA-CAATACCCACGTTTTTCT-----------------------TGGACAGTG--------------CATATATACT
cavPor3_Guinea_pig/scaffold_26/23396742-23397025/1-288      CATCATCTTTTCAGTCCTTTGTCATTAAggtAG---GA-GAAA--CCATTCTT-TTGTCATTGCTGCA------A-CAGTCTCAATTTTTTGAATAg--------------------TGCTCAATGATC-------TATTCTCATGAACT
chiLan1_Chinchilla/JH722051/287167-287448/1-288             ACTCATCTTTTCAGTCCTGTGCCCTTAAggcAG---GA-GAAA--CCATTCTT-TTGTCATTGCTGCCATCATCT-CA-----ATATTTGGAGTAG---------------------TGCTCAGTGATC-------TGTTCTCATGAACA
hetGla2_Naked_mole-rat/JH602149/7437758-7438023/1-288       ACTCACCTTTTTAGTCCTGTGCCCTTATggcAG---GA-GAAAa-CCATTCTT-TTGTCATTGCTGCAAAAGTC----------------------------------------------TCAATGGTC-------TGTTCTCCTGAACT
felCat8_Cat/chrX/59618028-59617762/1-288                    ACTCATCATCTCTATTCCCTGCCCTTAAggaAG---GA-GAAA--CCATTCTT-CTGTCATTGCTGCAGTAGTCA-CAGTCCCCGTTTTC---------------------------TGGGCAGTGCTC-------ATAA------TATT
canFam3_Dog/chrX/57352787-57352519/1-288                    CATCATCTC-----TCCCCTGCCTTTGAggaAG---GA-GAAA--CCATTCCT-CTGTCATTGCTGCAGTAACCC-CAGCCCCAGTTTTC---------------------------TGGGCAGTCTTC--------------ATATATT
criGri1_Chinese_hamster/KE381632/1678067-1678340/1-288      CACTATCTCCTAAGTCTCCT----TTAA---GG---AA-GGAA--AAACCATT-CTGTCATTGCTTCAGTAGTCA-CAGTCCCATTTTCTGACCAG---------------------TGCTCAGTAATC-------TTTTCTCACACACT
chrAsi1_Cape_golden_mole/JH823495/2879691-2879383/1-288     CATCATACTTTCAGTCCCCTGCCCTTAA---AG---AA-GAAA--CCACTC---CTGTCATTACAGCAATACTTA-CAATCCCTATTTTCTACCTCtttgcattgatactgagcag-TACTCCGTGGCC-------TTTTATCATATACT
jacJac1_Lesser_Egyptian_jerboa/JH725476/117755-118032/1-288 TACTATCTTCTCAGTTCACCTTCTTTAA---GG---AA-GGAA--AAACTATT-CTGTCATTGCTGCAGTAGTCA-CAGTCCCAATTCTCTGAGCAg--------------------AGCTCAGTAGTC-------TTTACTCACATTCT
ochPri3_Pika/JH802116/2830919-2830634/1-288                 CATCAACTGCGCAACCCCCTGCCTTTAAggaGG---GA-GAAA--CCATTCCT-GTGCCA-TGCTGCTGTAGTCA-AAGTCCCAATTCTCCAAACAc--------------------CACTCAGTGGTC---------TTCTCATGTACT
dasNov3_Armadillo/JH583104/172451-172151/1-288              ACTCATCCTCAAAATCTCTTGCTTTTGT---GG---AA-GAAA--AAATCACTcCTCTCTCAGATGCAATAGTCA-TAATCCCTGTTTTCTACCTTcatgacat-------------TGTTGCTGGCCT-------TTTTTTCATGCACA
mesAur1_Golden_hamster/KB708354/1519063-1519337/1-288       TACTATCTCCTAAGTCTCCTTTCTTTAA---GG---AA-GGAA--AAACTATT-CTGTCATTGCTGCAGTAGTCA-CAGTCCCAATTTTCTGAGCAg--------------------TGCTCAGTAGTC-------TTTTCTC----AGT
micOch1_Prairie_vole/chrUn_JH996487/1885776-1886044/1-288   CGTGATCTCCTAAGTCTCCTTTCTTTAA---GA---AA-GGAA--AAACCATT-CTGTCATTGCTGCAGTAGCCA-CAGTCCCAATTTTCCGAGCAg--------------------TGCTCAGTGGTC-------TTTGCTCA------
echTel2_Tenrec/JH980401/1897581-1897263/1-288               CATCATACTTTTCAATTCCTGCCCTTAAgaaGG---GA-GAGAg-CCATTTCT-TTGTCATTGCTGTGATACTTAaGAGTCCCCAGTTTTTACCTTctgtgccatgtttctgtgcagTATTCAGTGGTC-------TTTTCTCATGGCTT
oryAfe1_Aardvark/JH864857/139606-139309/1-288               CCTCACCCTTTTAATCCCCTACCCTTAA---GG---TA-GGAAtgAGAGAAAT-CTCTCATTGCTGCAGTACTTA-CAAGCCTAATTTTTTTTTTTttaaccatctttgcattgt--TGTTGGGCCTCC-------TATACTAGTAAAGA
mm10_Mouse/chrX/103478418-103478150/1-288                   TATCATCTCTCAAGTCTCCTTTCCTTTA---AG---GA-AAGA--AAACCATT-CTGTCATTGCTGTAGTAGTCA-CAGTCCCAAGTTTCTAAGCAg--------------------TGTTCAGTCGTC-------TTTTCTCATGTATT
octDeg1_Brush-tailed_rat/JH651887/393395-393667/1-288       ACTCATCTTTTCAGTCCTGTGCCCTTAAggcAG---GA-GAAA--TGATTCTT-TTGTCATTGCTGCAGTAGTCT-CA-----AATTTTCGAGTAA---------------------TGCTCAGGGTCT-------GTTCTTAGGGAACT
eriEur2_Hedgehog/JH835576/1283533-1283266/1-288             TCCAGCCTTCTCAGTCCC--ACCCTTAA---GG---AAgGAGA--AAGTATTT-CTGTTACTCTTACAGTAGTCA-CAGTCCCAGTTTTC---------------------------TACACAGTGCTC---------------------
susScr3_Pig/chrX/67180877-67180680/3-212                    --TCATCATCTCAATCTCCTGCCTTTAAggaAG---GA-GAAA--CCATTCCT-CTGTCATTGCTGCAGTAGTCA-AAATCCCAGTTTTC---------------------------TGGAAAGTG--------------CATATATACT
tupChi1_Chinese_tree_shrew/KB365963/73416-73147/1-288       CATCATCTTTTTGGTCCCGTTCCCTTAAggaGG---GG-AAAA--CCATTTCT-CTGTAATTGCTACCATAGGCA-CAGTCCCAATTTTA---------------------------TGACCAGTGTTCag-----TGGTCTCTTGTACT
eleEdw1_Cape_elephant_shrew/JH947307/6760989-6760697/1-288  CATCATCCTTACAACCCCCTACCTTTAA---AG---AA-GAAA--TCATTC---CTGTCATTGTAAAAGTGGTTA-CAATTCCAATTTTCTACCTTaatttttc-------------TGGGCAGTACTCaatagacTTTTCTCATATATT
myoLuc2_Microbat/GL429787/2074879-2075098/61-282            ----------------------------------------------------------------------ACTCC-CAGCCCCAGTCATCCCCTTC---------------------AGCCCTGTTCCC--------TAAATCATATACT
myoDav1_Davids_myotis_bat/KB116912/431603-431823/61-283     ----------------------------------------------------------------------ACTCC-CAGCCCCAGTCATCCCCTTC---------------------AGCCCTGTTCCC--------TAAATCATACACT
conCri1_Star-nosed_mole/JH655896/1145385-1145172/1-288      CCCGAGATTCTCAGTCCC-----CTTAA---GT---AA-GGAG--AAACCATT-CTGTAATTGCCGCAGTTACCA-C---------TT-----------------------------TCCGTA---------------------------
rn6_Rat/chrX/74342335-74342169/2-188                        -ATCATCTCTCAAGCCTCCTTTCCTTAA---GG--------AA--AAACCATT-CTGTCATTGCTGCAATAGTCC-CAGTCCCAAGTCTCTGAGCAg--------------------TGCTCAGTTGTC-------TTTTCTCACGTCTT
myoDav1_Davids_myotis_bat/KB105958/145215-145080/103-237    ---------------------------------------------------------------------------------------------------------------------------------------------TCATATACC
eptFus1_Big_brown_bat/JH977917/195965-196099/103-237        ---------------------------------------------------------------------------------------------------------------------------------------------TCATATACT
myoLuc2_Microbat/GL429771/10782649-10782751/103-207         ---------------------------------------------------------------------------------------------------------------------------------------------TCATATACT
turTru2_Dolphin/ABRN02411833/326-412/5-94                   ----ATCTTCTCAATCCCCTGTCCTTAAggaAG---GA-GAAA--CCATTCCT-CTGTCATTGATGCAGTAGTCA-CAATCCCAGTTTTC---------------------------TGGACAGTG------------------------
sorAra2_Shrew/JH798316/456465-456345/68-202                 ------------------------------------------------------------------------------ATCCCAATTTTC---------------------------TGGAGAGTGCTC---------TGCTAATAAACT

hg38_Human/chrX/73849540-73849261/1-288                     --------G-TGTTGG-CCACCTAAAACTCTTTGCATTGAGTAAAA-----TTCTAATTGCC--AATAATCCTACCCAT--TGGATTAGAC---AGCACTCT-GAACCCCATTTGC---ATTCAGCAGGGGG------TCGCAGACAACC
gorGor3_Gorilla/chrX/71015796-71015517/1-288                --------G-TGTTGG-TCACCTAAAACTCTTTGCATTGAGTAAAA-----TTCTAATTGCC--AATAATCCTACCCAT--TGGATTAGAC---AGCACTCT-GAACCCCATTTGC---ATTCAGCAGGGGG------TCGCAGACAACC
nomLeu3_Gibbon/chrX/66551987-66551708/1-288                 --------G-TGTTGG-CCACCTAAAACTCTTTGCATTGAGTAAAA-----TTCTAATTGCC--AATAATCCTACCCAT--TGGATTAGAC---AGCACTCT-GAACCCCATTTGC---ATTCAGCAGGGGG------TCGGAGACAACC
ponAbe2_Orangutan/chrX/71291662-71291383/1-288              --------G-TGTTGG-CCACCTAAAACTCTTTGCATTGAGTAAAA-----TTCTAATTGCC--TATAATCCTACCCAT--TGGATTACAC---AGCACTCT-GAACCCCATTTGC---ATTCAGCAGGGGG------TCGCAGACAACC
macFas5_Crab-eating_macaque/chrX/71124819-71124540/1-288    --------G-TGTTGG-CCACCTAAAACTCTTTGCATTGAGTAAAA-----TTCTAATTGCC--AATAATCCTACCCAT--TGGATTAGAC---AGCACTCT-GAACCCCATTTGC---ATTCAGCAGGGGG------TCTCAGACAACC
rheMac3_Rhesus/chrX/73524425-73524146/1-288                 --------G-TGTTGG-CCACCTAAAACTCTTTGCATTGAGTAAAA-----TTCTAATTGCC--AATAATCCTACCCAT--TGGATTAGAC---AGCACTCT-GAACCCCATTTGC---ATTCAGCAGAGGG------TCTCAGACAACC
papAnu2_Baboon/chrX/65022780-65022501/1-288                 --------G-TGTTGG-CCACCTAAAACTCTTTGCATTGAGTAAAA-----TTCTAATTGCC--AATAATCCTACCCAT--TGGATTAGAC---AGCACTCT-GAACCCCATTTGC---ATTCAGCAGGGGG------TCTCAGACAACC
chlSab2_Green_monkey/chrX/63427281-63427004/1-288           -----------GTTGG-CCACCTAAAACTCTTTGCATTGAGTAAAA-----TTCTAATTGCC--AATAATCCTACCCAT--TGGATTAGAC---AGCACTCT-GAACCCCATTTGC---ATTCAGCAGGGGG------TCTCAGACAACC
cerSim1_White_rhinoceros/JH767841/788049-787776/1-288       --------G-TGCTGA-CCACCTAAA---CTCTGCACTGAGTGAAA-----TTCTAATTGTC--CATAATTCTGCCCAT--TGGATTAAAT---CTCAGTCC-AAAACCCTTTTGC---ATTCAGCAAGGGG------C-ATAGAAAACC
orcOrc1_Killer_whale/KB317041/472594-472317/1-288           --------G-TGCTGA-CCACCTAA-ACTCTTTGCACTGAGTGAAA-----TTCTAATTGTT--CATAATCCTGCCCAT--TGGATTAGAT---CCCAGTCA-AAAACCCTTTTGC---ATTCAGCAGGGGG------C-ACAGAAAACC
saiBol1_Squirrel_monkey/JH378192/8944040-8944319/1-288      --------G-TGTTGA-CCACCTAAAACTGTGTGCAATGAGTAAAA-----CTCTAATTGCC--AGTAATCCTGCCCAT--TGGATTAGAC---AGCACTC---AACCCCGTTTGC---ATTCAGCAGGGGG------TCTCAGACAACC
calJac3_Marmoset/chrX/65408614-65408335/1-288               --------G-TGTTGG-CCACCTGGAACTGTGTGCAATGAGTAAAA-----TTCTAATTGCT--GGTAATCCTGCCCAT--TGGATTAGAC---AGCACTC---AACCCCATTTGC---ATTCAGCAGGGGG------TCTCAGACAACC
bosTau8_Cow/chrX/82264088-82264355/1-288                    --------G-AGCTGA-CCACCTAA-ACTCTTTGTATTGAGTGAAG-----TTGTAATTGTC--CATAACCCTGCCTAT--TGGATTAGAT---TCCAGTCC-AAAACCCTCTTGC---ATTCAGCAAAGGG------C-ACAGAAAACC
oryCun2_Rabbit/chrX/52386723-52386436/1-288                 --------G-TGTTGA-CCACCTAAAGCT--CTGCATTGAATGAAA-----CTCTAATTTTC--CATAATCCTACCCAT--TGGATTAGAT---GTTAGTCC-AAACCGCATTTGT---ATTCA----GGGG------GAGCAAACAACC
otoGar3_Bushbaby/GL873882/183626-183337/1-288               --------G-TGTTGG-CCACCTAAAACT--TTGCATTGAGGGAAT-----TTCTGATTGCC--TGTAATCCTGCTGAT--TGGATTAGAC---CCCAGCCC-AAACTTCACTTGC---ATTCATCCCAGGG------GCACAGATGACC
vicPac2_Alpaca/KB632711/439926-439658/1-288                 --------G-TGCTGA-CCACCTAA-ACTCTTTGCACTGAGTGAAA-----TTCTAATTGTC--TATAATTCTGCCCAT--TGGATTAGA---------TCC-CAGTCCATTTTGC---ATTCAGCAGGGGG------C-AGAGAAAACC
camFer1_Bactrian_camel/KB018594/91090-91360/1-288           --------G-TGCTGA-CCACCTAA-ACTCTTTGCACTGAGTGAAA-----TTCTAATTGTCtaTATAATTCTGCCCAT--TGGATTAGA---------TCC-CAGTCCATTTTGC---ATTCAGCAGGGGG------C-AGAGAAAACC
odoRosDiv1_Pacific_walrus/KB229612/225024-224755/1-288      --------G-TGCTGA-TCACCTGAA---CTCTACACTGAGTGAAA-----TTTTAATTGTC--CATAATCCTGCCCAT--TGGATTAGAT---CCCAGTCC-AAAACCCTTGTGCtgaATTCAGGAGTGGG------TGCAGAAAAC--
capHir1_Domestic_goat/chrX/70069223-70069488/1-288          --------G-AGCTGA-CCACCTAA-ACTCTTCGTACTGAGTGAAG-----TTGCAATTGCC--CATAACCCTGCCTAT--TGGATTAGAT---TCCAGTCC-AAAACCCTCTTGG---ATTCAGCAAAGGG------CACAAAAAAACC
oviAri3_Sheep/chrX/62606356-62606090/1-288                  --------G-AGCTGA-CCACCTAA-ACTCTTCGTACTGAGTGAAG-----TTGCAATTGCC--CATAACCCTGCCTAT--TGGATTAGAT---TCCAGTCC-AAAACCCTCTTGC---ATTCAGCAAAGGG------CACAAAAAAACC
triMan1_Manatee/JH594676/11292237-11291924/1-288            gttaaaaaG-TGCTGA-CTACCTAAGTCTCCTTGCATTGAATGAAA-----TTCTAATTGTC--CATAATGTTGCCC-------ATTAGAC---TTCAGTCC-AACCCCCACTTGC---ATTCAACAAGGGG------T-GCAGACAACC
ailMel1_Panda/GL194824.1/74147-73875/1-288                  --------G-TGCTGA-TCACCTGAA---CTCTACACTGAGTAAAG-----TTTTAATTGTC--CATAATCCTGCCCAT--TGGATTAGAT---CCCAGTCC-AAAACCCTTTTGCtgaATTCAGGAGTGGG------TGCAGAAAAC--
panHod1_Tibetan_antelope/KE116635/1249215-1249482/1-288     --------G-AGCTGA-CCACCTAA-ACTCTTCGTACTGAGTGAAG-----ATGCAATTGCC--TATAACCCTGCCTAT--TGGATTAGAT---TCCAGTCC-AAAACCCTCTTGC---ATTCAGCAAAGGG------C-ACAAAAAACC
musFur1_Ferret/GL897241/645181-645450/1-288                 --------G-TGCTGA-TCACCTGAA---CACTACACTGAGTATAA-----TTTTAATTGTC--CATAATCCTGCCCAT--TGGATTGGAT---CCCAGTCC-AAAACCCTTTTGCtgaATTCAGAAGTGGG------TGCAGAAAAC--
lepWed1_Weddell_seal/KB715187/671769-672039/1-288           --------G-TGCTGAtCCACCTGAA---CTCTACACTGAGTGAAA-----TTTTAATTGTC--CATAATCCTGCCCAT--TGGATTGGAT---CCCAGTCC-AATACCCTTGTGCtgaATTCAGGAGTGGG------T-GCAGAGAA--
turTru2_Dolphin/ABRN02411833/416-669/28-288                 --------G-TGCTGA-CCACCTAA-ACTCTTCGCACTGAGTGAAA-----TTCTAATTGTT--CATAATCCTGCCCAT--TGGATTAGAT---CCCAGTCA-AAAACCCTTTTGC---ATTCAGCAGGGGG------C-ACAGAAAACC
cavPor3_Guinea_pig/scaffold_26/23396742-23397025/1-288      --------G-TGTTGA-CCACCTAAAACT--TTGTACTGAGTGTGT-----GTTTAATCGTC--CAT-ACTTTGTGCAC--TGGATTAGAA---CCCAGTGC-AAACCCCTTTTAG---ATTCAACAGAAAG------CCTTACACAACC
chiLan1_Chinchilla/JH722051/287167-287448/1-288             --------G-TGCTGA-CCACCTAAAACT----TTACTAAATGTAT-----ATTTAATTGTC--CAT-ACTTTGTGCGC--TGGATTAGAA---CCCAGTCC-AGACCCCATTTAG---ATTGAACAGAAGG------G-GCAGACAACC
hetGla2_Naked_mole-rat/JH602149/7437758-7438023/1-288       --------A-TGTTGA-CCAACTAAAACT--TTTCATTGAGTGTAT-----GTCTAATTGTC--CAT-ACTCTGTGCAC--TGGATTAGAA---CCCAGTCC-AAACCCCATTTAG---ATTCACCAGAAGG------G-GCAGACCACC
felCat8_Cat/chrX/59618028-59617762/1-288                    --------G-TGCTGG-TCACCTGAA---CTCTACCCTGAGTGAAA-----TTTTAATTGTC---------CTGCCCAT--TGGATTAGAT---CCCAGTCC-T----TTTGCTGA---ATTCAGGACTGGG------T-GCAGAAAACA
canFam3_Dog/chrX/57352787-57352519/1-288                    --------G-TGCTGA-TCACCTGAA---CACTACACTGAGTGAAA-----TTTTAATTGTC--CATAATCCCACCTAT--TGGCTAAGAT---CACAGTCC-TAAACCCTTTTGCtgaATTCAGGAGTGGC------TGCAGAAAAC--
criGri1_Chinese_hamster/KE381632/1678067-1678340/1-288      --------G-TCTTGA-GCAC-------TCTTTGCACTGAGT--AA-----TTTTGATTGCC--CATAAT-TTATCCAT--TGGATTAAGCcctATCTGGTC-CAGCCTCATTTGC---ATTCAGCAGAGGG------GCAAACACAA--
chrAsi1_Cape_golden_mole/JH823495/2879691-2879383/1-288     gttaga--G-TGCTGA-CCACCTAAG--TTTCTACATTAGATGACA-----TTCCAATTGTC--CAGAATGTTGTCC-------TTTAGAC---TCCAGTAC-AAACCTCATTTTC---ATTCAACAGGGGG------T-GCAGACAACA
jacJac1_Lesser_Egyptian_jerboa/JH725476/117755-118032/1-288 --------G-TGTTGA-CCACCTAGAACT--TTGCATTGAATACAA-----TTCTAATTGTC--CAT-----------------ATTAGAT---CCTAGTCC-AAAACCCATTTAT---ATTCAGCAGAGGGa-----GCAGATCAAA--
ochPri3_Pika/JH802116/2830919-2830634/1-288                 --------G-TGTTGA-CCACTTAAAAGT--TAGTACTGAGTGAAA-----TTCTAATGGTT--CATAATCCTACTCAT--TA-ATTACAT---GCTGGTCC-AAAACCCATTTGC---CTTCAGCATTGGA------ACAAATAGCC--
dasNov3_Armadillo/JH583104/172451-172151/1-288              aaga----G-TGTTGA-TCACCTAAAATCCCTTGGATTGAGTGAAA-----TTATCATTGTC--CATAAACTTGCTTAT--TAGATTAGAT---CGCAGTCC-AAATCTCAATTAT---ATTCAGCAGGGGA------C-ACAGATAACC
mesAur1_Golden_hamster/KB708354/1519063-1519337/1-288       --------G-TCTTGA-GCAC-------TCTTTGCACTCAGT--AA-----TTCTTATTGTC--CATAAT-TTATCCAT--TGAATTAAGCtctAACTGCTT-CAGCCCCGTTTGC---ATTCAGCAGAGGG------GCAAACACAA--
micOch1_Prairie_vole/chrUn_JH996487/1885776-1886044/1-288   --------G-TCTTGA-GCAC-------TCTTTGCACT------AA-----TTCTTATTGTC--CATAAT-TTATTCAT--TTGGTTAGACtctAGCTAGTC-CAGCCCCATTTGC---ATTCAGCAGAGGG------GCAAATACAA--
echTel2_Tenrec/JH980401/1897581-1897263/1-288               --------GtTAAAGG-CCATCTAAGGCTCCTTGCATTGACTGGAG-----TAATAATTGTC--CATAATGTGGCTT-------AGTAGAC---TCCAGTCC-AAACCCTATTTGC---ATTCAACAAGGGC------T-GTTCACAGCT
oryAfe1_Aardvark/JH864857/139606-139309/1-288               --------G-TGCTAA-CTACCTAAGGCTCCTTGCATTGAACAAAA-----TTCTAGTTGCC--CATAAA-------------------AC---TCCAGTCC-AAACTCCATTTAC---ATTCACAAGGGTGcataccACCAAAGGTGTC
mm10_Mouse/chrX/103478418-103478150/1-288                   --------A-CCTTGA-GTACTGAATAATTCTGTCAG---------------------------AAATATTTTGTCCAT--TGGATTAGACtttAGCTAGTC-CAGCCCTGTGTGC---ATTTAGCAAAGGG------GCAAACACAG--
octDeg1_Brush-tailed_rat/JH651887/393395-393667/1-288       --------G-TGTTGA-CCACCTAAAACT--TTATACTGACTGAAT-----GTTCAATCGTC--CAT-ACTTTGTGCATgcCGAATTAGAA---CTCAGTCA-AAAA--------------AAAGAAAAAAA------AAAAAAAAAAAA
eriEur2_Hedgehog/JH835576/1283533-1283266/1-288             -----------CATGA-CCAC---AGATACTCTGCACTGAATTAAAttaacTTCTATTTGTC--CATAATTCTGCTAGT--GGAATTAGAT-----CAGTCC-CAAGCACTTTCAC---ATTCAGCAAGGGG------CTCAAAACATTT
susScr3_Pig/chrX/67180877-67180680/3-212                    --------G-TGCTGA-CCACCTAA-ACTCTTTGCACTCAGTGAAA-----TTCTAATTGTC--CATAATCCTG--CAT--TGGACTAAAT---CCCAATTTaAAAACCCTTTTGC---ATTCAGCA-----------------------
tupChi1_Chinese_tree_shrew/KB365963/73416-73147/1-288       --------G-TGTTGA-CCACTTAAAACTCTATATGTTGAATGAAA-----TTCTAATTGTT--CACAACCCTGCTCAT--TGAATTAGAC---CCCATTCT-GGAACTCACTGGC-----TCAGCAG------------GGACAGTT--
eleEdw1_Cape_elephant_shrew/JH947307/6760989-6760697/1-288  cttaaagaA-TGCTGA-CCATCCAAGGCT----GCATTAAATAAAA-----TTCTAATGGTT--AATAACCTCACAC-------ACTATAC---TCTGGTCC-AAACCTAATTTCC---ATTCA-------A------GTACAGACACCC
myoLuc2_Microbat/GL429787/2074879-2075098/61-282            --------G-TGCTCA-CCACATAA-ACTCTTTTCACTGAGTGAAA-----TTCTAATTATC--TATAATCCTGCCCAT--CGGATTATAT---CCCAGTCC-AAAACACCTTTGC---ATTCAGCAGTGGA------TGCAGAAACTCA
myoDav1_Davids_myotis_bat/KB116912/431603-431823/61-283     --------G-TGCTCA-CCACATAA-ACTCTTTTCACTGAGTGAAA-----TTCTAATTATC--TATAATCCTGCCCAT--CGGATTATAT---CCCAATCC-AAAATACCTTTGC---ATTCAGCAGTGGA------TGAAGAAACTCA
conCri1_Star-nosed_mole/JH655896/1145385-1145172/1-288      --------G-TGTTGA-TCACCAAAA---CTCTG-------------------------------------CTGCCCAT--TGGATTAGAT---CCCCGTCT-AAAACCCTTTTGC---CGTCAGGAAAGGGc-----ACTGAAACTCCA
rn6_Rat/chrX/74342335-74342169/2-188                        --------G-AGC-------------ACTCTATGCAGTGCATGATT-----CTGT----GCC--CATAAT-TTATCCAT--TGGATTAGAC---CCTAG---------------------------------------------------
myoDav1_Davids_myotis_bat/KB105958/145215-145080/103-237    --------G-TGCTGA-CCACCTAA-AGTCTTTGCACTGAGTGAAA-----TTCTGATTATC--CAGAATTCTGCCCAT--CATATTATAT---TCCAGGCA-AAAACACCTTTGC---ATTAATCGTGGAT------GCAGAAAAAACC
eptFus1_Big_brown_bat/JH977917/195965-196099/103-237        --------G-TGCTGA-CCACTTAA-AGTCTTTGCACTGAGAGAAA-----TTCTAATTATC--CATAATCCTGCCCAT--CATATTATAT---CCCAGTCA-AAAACACCTTTGC---ATTAATCGTGGAT------GCAGAAAAACCC
myoLuc2_Microbat/GL429771/10782649-10782751/103-207         --------G-TGCTGA-CCACCTAA-AGTCTTTGCACTGAGTGAAA-----TTTTGATTATC--CATAATTCTGCCCAT--CATATTATAT---TCCAG-GC-AAAACACCTTTGT---ATT----------------------------
turTru2_Dolphin/ABRN02411833/326-412/5-94                   ------------------------------------------------------------------------------------------------------------------------------------------------------
sorAra2_Shrew/JH798316/456465-456345/68-202                 --------G-TACTGA-TTACCAAG-ACT-----CGCTGAGTGAAG-----TTCTGATTGTC--CATAACCCTGCCCGT--TGGATTCCAA---ACAGATCC-AAAGCAGTTTT------------------------------------

hg38_Human/chrX/73849540-73849261/1-288                     C---------GTCTTTTGTTGGACAGTTAAA-ATGCTCAGTCCC-AATTG---TCAT-AGC------------TTTGCCTATTAAA
gorGor3_Gorilla/chrX/71015796-71015517/1-288                C---------GTCTTTTGTTGGACAGTTAAA-ATGCTCAGTCCC-AATTG---TCAT-AGC------------TTTGCCTATTAAA
nomLeu3_Gibbon/chrX/66551987-66551708/1-288                 C---------GTCTTTTATTGGACAGTTAAA-ATGCTCAGTCCC-AATTG---TCAT-AGC------------TTTGCCTATTAAA
ponAbe2_Orangutan/chrX/71291662-71291383/1-288              C---------GTCTTTTGTTGGACAGTTAAA-ATGCTCAGTCCC-AATTG---TCAT-AGC------------TTTGCCTATTAAA
macFas5_Crab-eating_macaque/chrX/71124819-71124540/1-288    C---------GTCTTTTGTTGGACAGTTAAA-ATGCTCAGTCCC-AATTG---TCAT-AGC------------TTTGCGTATTAAA
rheMac3_Rhesus/chrX/73524425-73524146/1-288                 C---------GTCTTTTGTTGGACAGTTAAA-ATGCTCAGTCCC-AATTG---TCAT-AGC------------TTTGCGTATTAAA
papAnu2_Baboon/chrX/65022780-65022501/1-288                 C---------GTTTTTTGTTGGACAGTTAAA-ATGCTCAGTCCC-AATTG---TCAT-AGC------------TTTACGTATTAAA
chlSab2_Green_monkey/chrX/63427281-63427004/1-288           C---------GTCTTTTGTTGGACAGTTAAA-ATGCTCAGTCCC-AATTG---CCAT-AGC------------TTTGCGTATTAAA
cerSim1_White_rhinoceros/JH767841/788049-787776/1-288       C---------AAGTCTTGTTCAACAGTAAAC-GTGCTCAGTCCC-AATTG---TCAT-AAC------------CTTGTCCATTAAA
orcOrc1_Killer_whale/KB317041/472594-472317/1-288           Cag-------ATTTTTTGTTCCACAGTTAAT-GTGCTCAGTCCC-AATTG---TCAT-AGC------------CTTGTCCATTAAA
saiBol1_Squirrel_monkey/JH378192/8944040-8944319/1-288      Caa-------GTCTTTTGATGGGCAGTTAAA-ATGCTCAGTCCC-AATTG---TCAT-AGC------------TTTGACTATTAAA
calJac3_Marmoset/chrX/65408614-65408335/1-288               Caa-------GTCTTTTGTTGGACAGTTAAA-ATGCTCAGTCCC-AATTG---TCAT-AGC------------TTTGACTATTAAA
bosTau8_Cow/chrX/82264088-82264355/1-288                    C---------AATTTTTTTG-----GTTAAT-GTGCTCAGTCCC-AGTTG---TCAT-AGC------------TTTGTCCATTAAA
oryCun2_Rabbit/chrX/52386723-52386436/1-288                 Caa-------GTGTTTTGTGGAACAATTAAT-GTGCTCAATCCC-AGGTG---TCAT-AAA------------CTTATCCATTAAA
otoGar3_Bushbaby/GL873882/183626-183337/1-288               Tgt-------ATCTCTTTCTTGACAGTTAAT-GTACTCAGTCCC-AATTG---TCAT-AGC------------CTTGCATATTAAA
vicPac2_Alpaca/KB632711/439926-439658/1-288                 Caa-------ATTTTTTGTTCAGCAGCTAAC-GTGCTCAGTCCC-AATTG---TCAT-AGA------------TTTGTCCACTAAA
camFer1_Bactrian_camel/KB018594/91090-91360/1-288           Caa-------GTTTTTTGTTCAGCAGCTAAC-GTGCTCAGTCCC-AATTG---TCAT-AGA------------CTTGTCCACTAAA
odoRosDiv1_Pacific_walrus/KB229612/225024-224755/1-288      ----------ATGAGTCTTTAAACAGTTAAC-ATGCTCAGTCCC-AACTG---TATC-AGC------------CTTGTTCATTAAA
capHir1_Domestic_goat/chrX/70069223-70069488/1-288          A---------ATTTTTTTTT--------AAT-GTGCTCAGTCCC-AGTTG---TCAT-AGC------------CTTGTCCATTAAA
oviAri3_Sheep/chrX/62606356-62606090/1-288                  C---------AATTTTTTTT-------TAAT-GTGCTCAGTCCC-AGTTG---TCAT-AGC------------CTTGTCCATTAAA
triMan1_Manatee/JH594676/11292237-11291924/1-288            CaaggcgtctGTCTTCTGTTGAACAGTTGAC-ATGCTTAGTTCT-AATTG---TCAA-AGG------------GGCACCC------
ailMel1_Panda/GL194824.1/74147-73875/1-288                  ----------ATGAGTCTTTAAACAGTTAAC-ATACTCAGTCCC-AGTTG---TATC-AGT------------CTTGTTCATTAAA
panHod1_Tibetan_antelope/KE116635/1249215-1249482/1-288     C---------AATTTTTTTG-----GTTAAT-ATGCTCAGTCCC-AGTTG---TCAT-AGC------------CTTGTCCATTAAA
musFur1_Ferret/GL897241/645181-645450/1-288                 ----------ATGAGTCTTCAAACAGTTAAC-ATGCTCAGTCCC-AATCA---TATC-AGC------------CTTGTTCATTAAA
lepWed1_Weddell_seal/KB715187/671769-672039/1-288           C---------ATGAGTCTTTAAACGGTTAAC-ATGCTCAGTCCC-AATTG---TATC-AGC------------CTTGTTCATTAAA
turTru2_Dolphin/ABRN02411833/416-669/28-288                 Cagat-----TTTTTGTTTCCTACAGTTAAT-GTGCTCAGTCCC-AATTG---TCAT-AGC------------CTTGTCCATTAAA
cavPor3_Guinea_pig/scaffold_26/23396742-23397025/1-288      Ca--------ATCTTCTGCTGGACAGTTAAT-ATACTTAGTTCC-AATTG---TCAG-AGC------------CTTGTCTATTAAA
chiLan1_Chinchilla/JH722051/287167-287448/1-288             Caa-------GTCTTCTGTTGGACAGTTAAT-GTGCTCGGTTCC-AATTG---TCAT-AAC------------CTTGCCTATTACG
hetGla2_Naked_mole-rat/JH602149/7437758-7438023/1-288       Caa-------ATCTTCTGTTGGACAGTTAAT-GTGCTCAGTTCC-AATTG---TCAT-AGC------------CTTGCCCATTAAA
felCat8_Cat/chrX/59618028-59617762/1-288                    Cga-------ATCTTTTGTTCAATAGTTAAC-ATGCTCAGTCCCaAATTG---TATT-AGC------------CTAGTCCATTAAA
canFam3_Dog/chrX/57352787-57352519/1-288                    ----------ATGAGTCTTTAAACAGTTAAC-ATGCTCA-TCCC-AGTTG---TATC-AGC------------CTTGTTTTGTAAA
criGri1_Chinese_hamster/KE381632/1678067-1678340/1-288      ----------GTCTGTTATCAGACAACTAAG-GTGCTTAGTCCC-AATTC---TCAA-GGC------------CTTGGCTATTAAG
chrAsi1_Cape_golden_mole/JH823495/2879691-2879383/1-288     Acctaa----ATCTTCTATTGAACAACTGAC-AAGCTCAATTCT-AATTA---TCAT-ACT------------CTTGCCTTTTAAA
jacJac1_Lesser_Egyptian_jerboa/JH725476/117755-118032/1-288 ----------GTTTGTTATTGAAC----AAT-GTGCTCAGTCCC-AACTT---TAAT-GGCcactatagcctaTCTGAATATTAAA
ochPri3_Pika/JH802116/2830919-2830634/1-288                 ----------TACGTTTATGGAACAATTAAT-GTCCTCAGTCAC-AGCTGcttTGAT-AAT------------CTTGTCCCTTAAA
dasNov3_Armadillo/JH583104/172451-172151/1-288              Tacctc----ATCTTCTGTTGGG----TAAT-GTGCTTGGTCCA-AATTG---CCAT-AGC------------CTTGCCCACTAAA
mesAur1_Golden_hamster/KB708354/1519063-1519337/1-288       ----------GTCTGTCATCAGACAACTCAT-GTGCTCAGTCAC-AATTT---TCAA-GGC------------CTTGGCTAATTAA
micOch1_Prairie_vole/chrUn_JH996487/1885776-1886044/1-288   ----------GTCTGTTAAGAGACAGTTAAG-GTGCTCGCTTCC-AATTC---TCAA-GGC------------CTTGGCTATTAAA
echTel2_Tenrec/JH980401/1897581-1897263/1-288               CtaggggtctATCATCTGTTGGACAATTGAC-ATGCTTAGTTCT-AATTG---TCATcAGC------------TTACCCTTTTAAA
oryAfe1_Aardvark/JH864857/139606-139309/1-288               T---------GTCTTCTGTTGGACACTTGAC-ATGCTCAGTTCT-AATTG---TCAC-AGT------------CTTGCCCAAAATA
mm10_Mouse/chrX/103478418-103478150/1-288                   ----------GTCTGTTATCAGACAGTTAAA-GTGCTCAGTCCC-AATTT---TCAA-GGC------------ATTGGCCATTAAA
octDeg1_Brush-tailed_rat/JH651887/393395-393667/1-288       C---------ATTTG-GACTGGGCAGTAAGT-GTGCTCAGTTCC-AATTG---TCAT-AGC------------CTTGCCTATTAAA
eriEur2_Hedgehog/JH835576/1283533-1283266/1-288             Ataa------CACTTTTATTTGACAATTAAT-TGACTCAGTTCC-TATTG---TCAT-AAT------------CTAGTCTATTAAA
susScr3_Pig/chrX/67180877-67180680/3-212                    --------------------------------------------------------------------------------------
tupChi1_Chinese_tree_shrew/KB365963/73416-73147/1-288       ----------CTCTTGAATTGATCATTTCAT-TTGTCCAGGACC-TTGTG---CCCT-AGT------------CCCATCT------
eleEdw1_Cape_elephant_shrew/JH947307/6760989-6760697/1-288  C---------AAGGCATCTTGGACAATTGGAcATGCTCTGTCCC-TGTAG---CCAC-AGA------------CTTG-CCATTAAA
myoLuc2_Microbat/GL429787/2074879-2075098/61-282            A---------GTCTTTCGTTCAACAGTTAAT-GTGCTCAGTCTC-AATTG---TCAT-AGT------------CTTGTCC------
myoDav1_Davids_myotis_bat/KB116912/431603-431823/61-283     A---------GTCTTTCCTTCAACAGTTCAT-GTGCTCAGTCTC-AATTG---TCAT-AGG------------CCTGTCCA-----
conCri1_Star-nosed_mole/JH655896/1145385-1145172/1-288      C---------GTCTTTCACTTGAAAGTTAAC-GTGCTTAATCCC-AATGG---TCAC-AGC------------CTTGCTCATTAAA
rn6_Rat/chrX/74342335-74342169/2-188                        --------------------------------------------------------------------------------------
myoDav1_Davids_myotis_bat/KB105958/145215-145080/103-237    Caa-------ATCTTTT---------------------------------------------------------------------
eptFus1_Big_brown_bat/JH977917/195965-196099/103-237        Aa--------GTCTTTT---------------------------------------------------------------------
myoLuc2_Microbat/GL429771/10782649-10782751/103-207         --------------------------------------------------------------------------------------
turTru2_Dolphin/ABRN02411833/326-412/5-94                   --------------------------------------------------------------------------------------
sorAra2_Shrew/JH798316/456465-456345/68-202                 --------------------------------------------------------------------------------------

//
# STOCKHOLM 1.0
#=GF ID XIST_h4_exon1/4177-4444
#=GS hg38_Human/chrX/73848577-73848310/1-268                     AC hg38_Human/chrX
#=GS ponAbe2_Orangutan/chrX/71290696-71290429/1-268              AC ponAbe2_Orangutan/chrX
#=GS papAnu2_Baboon/chrX/65021816-65021549/1-268                 AC papAnu2_Baboon/chrX
#=GS chlSab2_Green_monkey/chrX/63426317-63426050/1-268           AC chlSab2_Green_monkey/chrX
#=GS rheMac3_Rhesus/chrX/73523458-73523191/1-268                 AC rheMac3_Rhesus/chrX
#=GS gorGor3_Gorilla/chrX/71014833-71014567/1-268                AC gorGor3_Gorilla/chrX
#=GS macFas5_Crab-eating_macaque/chrX/71123852-71123586/1-268    AC macFas5_Crab-eating_macaque/chrX
#=GS calJac3_Marmoset/chrX/65407618-65407351/1-268               AC calJac3_Marmoset/chrX
#=GS cerSim1_White_rhinoceros/JH767841/787131-786861/1-268       AC cerSim1_White_rhinoceros/JH767841
#=GS saiBol1_Squirrel_monkey/JH378192/8945072-8945337/1-268      AC saiBol1_Squirrel_monkey/JH378192
#=GS turTru2_Dolphin/JH479788/47784-47522/1-268                  AC turTru2_Dolphin/JH479788
#=GS orcOrc1_Killer_whale/KB317041/471666-471404/1-268           AC orcOrc1_Killer_whale/KB317041
#=GS bosTau8_Cow/chrX/82265001-82265264/1-268                    AC bosTau8_Cow/chrX
#=GS felCat8_Cat/chrX/59617086-59616822/1-268                    AC felCat8_Cat/chrX
#=GS lepWed1_Weddell_seal/KB715187/672698-672957/1-268           AC lepWed1_Weddell_seal/KB715187
#=GS odoRosDiv1_Pacific_walrus/KB229612/224096-223835/1-268      AC odoRosDiv1_Pacific_walrus/KB229612
#=GS panHod1_Tibetan_antelope/KE116635/1250135-1250398/1-268     AC panHod1_Tibetan_antelope/KE116635
#=GS capHir1_Domestic_goat/chrX/70070140-70070403/1-268          AC capHir1_Domestic_goat/chrX
#=GS oviAri3_Sheep/chrX/62605439-62605176/1-268                  AC oviAri3_Sheep/chrX
#=GS canFam3_Dog/chrX/57351865-57351603/1-268                    AC canFam3_Dog/chrX
#=GS oryCun2_Rabbit/chrX/52385763-52385493/1-268                 AC oryCun2_Rabbit/chrX
#=GS susScr3_Pig/chrX/67179996-67179739/1-268                    AC susScr3_Pig/chrX
#=GS ailMel1_Panda/GL194824.1/73220-72962/1-268                  AC ailMel1_Panda/GL194824.1
#=GS jacJac1_Lesser_Egyptian_jerboa/JH725476/118010-118262/1-268 AC jacJac1_Lesser_Egyptian_jerboa/JH725476
#=GS otoGar3_Bushbaby/GL873882/182395-182139/1-268               AC otoGar3_Bushbaby/GL873882
#=GS triMan1_Manatee/JH594676/11291264-11291018/1-268            AC triMan1_Manatee/JH594676
#=GS musFur1_Ferret/GL897241/646107-646362/1-268                 AC musFur1_Ferret/GL897241
#=GS mm10_Mouse/chrX/103478137-103477894/1-268                   AC mm10_Mouse/chrX
#=GS ochPri3_Pika/JH802116/2830015-2829777/1-268                 AC ochPri3_Pika/JH802116
#=GS camFer1_Bactrian_camel/KB018594/91909-92108/64-268          AC camFer1_Bactrian_camel/KB018594
#=GS speTri2_Squirrel/JH393493/489188-488943/1-268               AC speTri2_Squirrel/JH393493
#=GS vicPac2_Alpaca/KB632711/439108-438909/64-268                AC vicPac2_Alpaca/KB632711
#=GS tupChi1_Chinese_tree_shrew/KB365963/73209-72991/40-268      AC tupChi1_Chinese_tree_shrew/KB365963
#=GS criGri1_Chinese_hamster/KE381632/1678348-1678591/1-268      AC criGri1_Chinese_hamster/KE381632
#=GS pteAle1_Black_flying-fox/KB030901/135723-135467/1-268       AC pteAle1_Black_flying-fox/KB030901
#=GS pteVam1_Megabat/scaffold_7187/71651-71396/1-268             AC pteVam1_Megabat/scaffold_7187
#=GS panTro4_Chimp/chrX/73642456-73642188/1-268                  AC panTro4_Chimp/chrX
#=GS oryAfe1_Aardvark/JH864857/138645-138405/1-268               AC oryAfe1_Aardvark/JH864857
#=GS tupChi1_Chinese_tree_shrew/KB365963/72849-72584/1-268       AC tupChi1_Chinese_tree_shrew/KB365963
#=GS dasNov3_Armadillo/JH583104/165692-165422/1-268              AC dasNov3_Armadillo/JH583104
#=GS micOch1_Prairie_vole/chrUn_JH996487/1886055-1886289/1-268   AC micOch1_Prairie_vole/chrUn_JH996487
#=GS mesAur1_Golden_hamster/KB708354/1519346-1519582/1-268       AC mesAur1_Golden_hamster/KB708354
#=GS rn6_Rat/chrX/74342136-74341897/1-268                        AC rn6_Rat/chrX
#=GS loxAfr3_Elephant/scaffold_24/27924893-27925163/1-268        AC loxAfr3_Elephant/scaffold_24
#=GS camFer1_Bactrian_camel/KB018594/99711-99974/1-268           AC camFer1_Bactrian_camel/KB018594
#=GS nomLeu3_Gibbon/chrX/66550090-66549912/75-260                AC nomLeu3_Gibbon/chrX
#=GS myoDav1_Davids_myotis_bat/KB105958/133547-133277/1-268      AC myoDav1_Davids_myotis_bat/KB105958
#=GS nomLeu3_Gibbon/chrX/66545374-66545119/1-268                 AC nomLeu3_Gibbon/chrX
#=GS chiLan1_Chinchilla/JH722051/288014-288270/1-268             AC chiLan1_Chinchilla/JH722051
#=GS eptFus1_Big_brown_bat/JH977917/206282-206550/1-268          AC eptFus1_Big_brown_bat/JH977917
#=GS vicPac2_Alpaca/KB632711/427203-426942/1-268                 AC vicPac2_Alpaca/KB632711
#=GS hetGla2_Naked_mole-rat/JH602149/7448257-7448528/1-268       AC hetGla2_Naked_mole-rat/JH602149
#=GS conCri1_Star-nosed_mole/JH655896/1144537-1144340/25-228     AC conCri1_Star-nosed_mole/JH655896
#=GS octDeg1_Brush-tailed_rat/JH651887/394374-394633/1-268       AC octDeg1_Brush-tailed_rat/JH651887
#=GS myoLuc2_Microbat/GL429771/10793143-10793432/1-268           AC myoLuc2_Microbat/GL429771
#=GS chrAsi1_Cape_golden_mole/JH823495/2869702-2869441/1-268     AC chrAsi1_Cape_golden_mole/JH823495
#=GS echTel2_Tenrec/JH980401/1890629-1890389/1-268               AC echTel2_Tenrec/JH980401
#=GS eleEdw1_Cape_elephant_shrew/JH947307/3226278-3226551/1-268  AC eleEdw1_Cape_elephant_shrew/JH947307
#=GS cavPor3_Guinea_pig/scaffold_26/23407043-23407299/1-268      AC cavPor3_Guinea_pig/scaffold_26
#=GS eriEur2_Hedgehog/JH835576/1282629-1282503/118-247           AC eriEur2_Hedgehog/JH835576
#=GS conCri1_Star-nosed_mole/JH655896/1137845-1137570/1-268      AC conCri1_Star-nosed_mole/JH655896
#=GF SQ 61

hg38_Human/chrX/73848577-73848310/1-268                     CTGTATCCTATTTGCAC-GCTACAAT-GTGGGCTGATCACC----CAAGG-ACTCTTCTTG-TGC----AT---TG---AT---GT-TCAT--AATTGTATTTGTCCACGATCTTGTGCACTAA-----------------------CC-
ponAbe2_Orangutan/chrX/71290696-71290429/1-268              CTGTATCCTATTTGCAC-GCTACAAT-GTGGGCTGATCACC----CAAGG-ACTCTTCTTG-TGC----AT---TG---AC---GT-TCAT--AATTGTATTTGTCCACGATCTTGTGCACTAA-----------------------CC-
papAnu2_Baboon/chrX/65021816-65021549/1-268                 CCGTATCCTATTTGCAT-GTTACAAT-GTGGGCTGAACACC----CAAGG-ACTCTTCTCG-TGC----AT---TG---AT---GT-TCAT--AATTGTGTTTGTCCACGATCTTGTGCACTAA-----------------------CC-
chlSab2_Green_monkey/chrX/63426317-63426050/1-268           CTGTATCCTATTTGCAT-GTTACAAT-GTGGGCTGATCACC----CAAGG-ACTCTTCTTG-TGC----AT---TG---AT---GT-TCAT--AATTGTGTTTGTCCACGATCTTGTGCACTAA-----------------------CC-
rheMac3_Rhesus/chrX/73523458-73523191/1-268                 CTGTATCCTATTTGCAT-GTTACAAT-GTGGGCTGATCACC----CAAGG-ACTCTTCTTG-TGC----AT---TG---AT---GT-TCAT--AATTGTGTTTGTCCACGATCTTGTGCACTAA-----------------------CC-
gorGor3_Gorilla/chrX/71014833-71014567/1-268                CTGTATCCTATTTGCAC-GCTACAAT-GTGGGCTGATCACC----CAAGG-ACTCTTCTTG-TGC----AT---TG---AT---GT-TCAT--AATTGTATTTGTCCACGATCTTGTGCACTAA-----------------------CC-
macFas5_Crab-eating_macaque/chrX/71123852-71123586/1-268    CTGTATCCTATTTGAAT-GTTACAAT-GTGGGCTGATCACC----CAAGG-ACTCTTCTTG-TGC----AT---TG---AT---GT-TCAT--AATTGTGTTTGTCCACGATCTTGTGCACTAA-----------------------CC-
calJac3_Marmoset/chrX/65407618-65407351/1-268               CTGTGTCCTATTTGCAC-ACTACAAT-GTGGGCTGATCACC----TAAGG-ACTCTTCTTA-TGC----AT---TG---AT---GT-TCAT--AATTGTATCTGTCCACGATCCTGTGCGCTAA-----------------------CC-
cerSim1_White_rhinoceros/JH767841/787131-786861/1-268       CTGTATCCCATTTGCAT-GCTATAAT-GTGGGCCCATCACT----CAAGG-ACCCTTCTCT-TGA----AT---TGaaaAT---GT-CCAT--AATTGCATTTGTCCCTG-TCCTGTGAAGTAG-----------------------CCa
saiBol1_Squirrel_monkey/JH378192/8945072-8945337/1-268      CTGTATCCTATTTGCAC-AGTACAAT-GTGGGCTGATCACC----CAAGG-ACTCTTCTTG-TGC----AT---TG---AT---GT-TCAT--AATTGTGTCTGTCCACTACCATGTGCACTAA-----------------------CC-
turTru2_Dolphin/JH479788/47784-47522/1-268                  CTGTATCCCATTTGCAT-GCTATA----TGGGTCAGACTCT----CAAGG-AACCTTCTCT-TGA----AT---TGataAT---GT-TCAT--AGTTGCATTTGTCAATG-TCCTGTGAATTAG-----------------------TCa
orcOrc1_Killer_whale/KB317041/471666-471404/1-268           CTGTATCCCATTTGCAT-GCTATA----TGGGTCAGACTCT----CAAGG-AACCTTCTCT-TGA----AT---TGataAT---GT-TCAT--AGTTGCATTTGTCAATG-TCCTGTGAATTAG-----------------------TCa
bosTau8_Cow/chrX/82265001-82265264/1-268                    TGGTATCCTATTTGCAA-GCTAC----GTGGGTTGAACTCT----CAAGG-GCCCTCCTCT-TGA----AT---TT---ATaacGT-CCAT--AATTGCTTTTGTCCATG-TCCTGTAAACTAG-----------------------TCa
felCat8_Cat/chrX/59617086-59616822/1-268                    CTGTATTCCATTTGCAT-ACTATAAT-GTGGGCTGATCACT----CAAAG-ACACTTCTCT-TGA----AT---TGataAT---TT-TCAT--AATTGCATTGGCACATG-TTCTGTGAACTAG-----------------------CCa
lepWed1_Weddell_seal/KB715187/672698-672957/1-268           CTGTATCCCATTTGCAT-GCTATAAT-GTGGGCTGATCACT----CAAGG-ATCCTCTTGA-ATT----GA---TA---AT---TT-TCAT--AATTGCATTGGCATGT-ATTCTGTGAACTAG-----------------------CCa
odoRosDiv1_Pacific_walrus/KB229612/224096-223835/1-268      CTGTATCCCATTTGCAT-GCTATAAT-GTGGGCTGATCACT----CAAGG-ATCCTCTTGA-ATT----GA---TA---AT---TT-TCAT--AATTGCATTGGCACGT-ATTCTGTGAACTAG-----------------------CCa
panHod1_Tibetan_antelope/KE116635/1250135-1250398/1-268     TGCTATCCTATTTGCAA-GCTAC----GTGGGTTGAACGCT----CAAGG-GCCCGCCTCT-TGA----ATttaTA---AT---GT-CCAT--AACTGCTTTTGTCCCTG-TCCTGTAAACTAG-----------------------TCa
capHir1_Domestic_goat/chrX/70070140-70070403/1-268          TGCTATCCTATTTGCAA-GCTACA----TGGGTTGAACTCT----CAAGG-GCCCTCCTCT-TGA----ATttaTA---AT---GT-CCAT--AATTGCTTTTGTCCCTG-TCCTGTAAACTAG-----------------------TCa
oviAri3_Sheep/chrX/62605439-62605176/1-268                  TGCTATCCTATTTGCAA-GCTACA----TGGGTTGAACTCT----CAAGG-GCCCTCCTCT-TGA----ATttaTA---AT---GT-CCAT--AATTGCTTTTGTCCCTG-TCCTGTAAACTAG-----------------------TCa
canFam3_Dog/chrX/57351865-57351603/1-268                    CTGTATCCCATTTGCAT-ACTATAAT-GTGGGCTGATCACT----CAAG----TATCCTCT-TGA----AT---TG---AT---AA-TTTTcaAATTGCATTGGCACACGGTC-TGTGAACTAG-----------------------CCa
oryCun2_Rabbit/chrX/52385763-52385493/1-268                 ATATATCCTGTGTGCAT-TCTATAATaGTGGGATGATCACC----CAAGG-TTACTTTCCT-TGA----GT---TGatgAT---GC-ACGT--AATTGCATTTGTCTATGATCTTGTGCATTGG-----------------------CC-
susScr3_Pig/chrX/67179996-67179739/1-268                    CTGTGTCCCATTTGGGT-GCTA---------GGT-GTGTCA----GGAGG-ACCCTTCTGT-TGA----AT---TGataAT---GT-GCAT--AATTGCATTTGTTCATG-TCCTGTGAACTAG-----------------------TAa
ailMel1_Panda/GL194824.1/73220-72962/1-268                  CTGTATCCCATTGG-AT-GCTATAAT-GTGGGCTGATCACT----CAAGC-ATCCTCTTGA-ATT----GA---TA---AT---TT-TCAT--AATTGCATTGGCACGTG-TTCTGTGAACTAG-----------------------ACa
jacJac1_Lesser_Egyptian_jerboa/JH725476/118010-118262/1-268 CTATAGCCTATCTGAAT-ATTAAAAT-GGTGAGAAATCACC----CTGGG-CCATGTCTTT-TAA----AT---TGatgAT---GA-TCAT--CAATGCCTCTGTCCATGATACTGTGTACTAG-----------------------TC-
otoGar3_Bushbaby/GL873882/182395-182139/1-268               CTGTATCCTATTTGCAT-GGTATAAT-GTGGTCTGGTCACC----CCAGG---CCTTCTCT-TTA----ATtaaTG---AT---GT-CCAT--AATTGCCTTTGTCCATGATCTTGTATACTAG-----------------------CT-
triMan1_Manatee/JH594676/11291264-11291018/1-268            CTGTATCCCATTTGCAG-ACCATAAG-ATGGGCTGATCACC----CGAGA-CCCCTTCTCT-TGC----CT---TGttgAT---GT-CCAT--AACTGCATTTGT-CACGATCCTATG-ATTAG-----------------------CC-
musFur1_Ferret/GL897241/646107-646362/1-268                 TTGTATCCCATTTGCAC-GCTATAAT-GTGGGCTGATAACT----CAAGG-ATCCTCTGGC-ATT----GA---TA---AT---TT-TCAT--AATTGCATTGGCACATG-TTCTGTGAACTAG-----------------------CCa
mm10_Mouse/chrX/103478137-103477894/1-268                   CTATATACTGTTGGCAT-GCTGTCAT-GGGTGCT-ATCGCC----CCAGG-TCACATCTTT-CTA----AC---TG---AT---GG-AGAT--ACATTTATTTGCTCATGATATTGTATACTAG-----------------------TC-
ochPri3_Pika/JH802116/2830015-2829777/1-268                 CTATATCCTG---------------T-GTGCGCTGGTCACC----CAAGG-TCACTTCTGT-TGA----AT---TAatcAT---GT-CCAT--AATTGTATTTGTCCATGA---TGTGCATTGG-----------------------TC-
camFer1_Bactrian_camel/KB018594/91909-92108/64-268          ------------------------------------------------------------------------------------GT-CTAT--AATTGCATTTGTCCATG-TCCTGTGAACTAG-----------------------TCa
speTri2_Squirrel/JH393493/489188-488943/1-268               CTGTGTCCTCCTTGTAC-ACTGTAAC-ATGTGCCGTTCACCt---CCAGT-GCTCTTCTCT-TCA----TCca-TG---AT---GT-CCAT--CACTACATTTGAGCACTAGCT----------------------------------C-
vicPac2_Alpaca/KB632711/439108-438909/64-268                ------------------------------------------------------------------------------------GT-CTAT--AATTGCATTTGTCCATG-TCCTGTGAACTAG-----------------------TCa
tupChi1_Chinese_tree_shrew/KB365963/73209-72991/40-268      ---------------------------------------------CAGGG-ACAGTTCTCT-TGA----AT---TG-------------AT--CATTTCATTTGTCCAGGACCTTGTGCCCTAG-----------------------TCc
criGri1_Chinese_hamster/KE381632/1678348-1678591/1-268      CTATATCCTGTTTGTAT-GCTGGCAC-CGGTGCT-ATCATC----CCAGG-TTACATCATT-TAA----AT---TG---AT---GG-AAAT--CAATTCATTTGTCCATAATACTTTATACTAG-----------------------TC-
pteAle1_Black_flying-fox/KB030901/135723-135467/1-268       CTGTATCCCATTTGCAT-GCTATTAT-GTGGGCTCATTACT----CAAAG-ATTC-TCTAT-TGA----AT---TAataAT---AT-TCAT--AATTGCCTATGTCCACGTCTGTAAACAGGCA-----------------------AC-
pteVam1_Megabat/scaffold_7187/71651-71396/1-268             CTGTATCCCATTTGCAT-GCTATTAT-GTGGGCTCATTACT----CAAAG-ATTC-TCTAT-TGA----AT---TAataAT---AT-TCAT--AATTGCCTAT-TCCACG-TC-TGTAAACAGG-----------------------CAa
panTro4_Chimp/chrX/73642456-73642188/1-268                  --ACACCCTCTTAGCATtACAGTAGA-GGGTGCTAATCA------CAAGG-ACATTTCTTT-TGT----AC---TGtt-AA---TG-TGCT--ACTTGCATTTGTCCCTCTTCCTGTGCACTAA-----------------------AG-
oryAfe1_Aardvark/JH864857/138645-138405/1-268               --------GATTTGCAG-AGTATAAG-ATGGGCTGGTCACC----CAGGA-CCCCTCTTGC-CTT----GT---TG---AT---GC-CCAT--AGTTGTGTTTGTCCACAATCCTGTGCATTCG-----------------------CT-
tupChi1_Chinese_tree_shrew/KB365963/72849-72584/1-268       TCACACTCTGTTAGCCT-TTCAGTAG-AGGTGTT-AACCAC----CAAGG-CCCCTTCTTT-TGT----AT---TGtt-AA---TA-TGTG--AAGTGCCTTTGTCCCCGCTTCTGGATTCTGA-----------------------AG-
dasNov3_Armadillo/JH583104/165692-165422/1-268              CTTTTGCAATTTAGCAG-GATGTCAT-G-------ATTATC----CAAGG---CCCTCTTT-TGG----AC---TGttaAT---GT-GTGT--AATTGCATTTTGTCTT-ATTCTGTGCACTAG-----------------------AG-
micOch1_Prairie_vole/chrUn_JH996487/1886055-1886289/1-268   CTATAAC------------CTGGCAT-TGGTGCT-ATCACC----CCGGG-TTACAATTTT-TAA----GT---TGatgAT---GG-ACAT--AAATTCATTTGTCCATGATACTGTATACTAG--------------------------
mesAur1_Golden_hamster/KB708354/1519346-1519582/1-268       TTATATCCTGTTTG---------TAT-GGATACT-GACATC----CCAGG-TTGCATCATT-TAA----AC---TGatgAT---GG-AAAT--GAACTCATTCGTCTATAGTACT-TATACTAG-----------------------TC-
rn6_Rat/chrX/74342136-74341897/1-268                        ATACTTACTGTTTGAAT-GCTGGCAC-GGGTGCT----GTC----CCCAG-TCACATCTTT-TTA----AC---TG---AT---GG-A-AT--ACATTCATTTGTTCATGATATTGTATACTAG-----------------------TC-
loxAfr3_Elephant/scaffold_24/27924893-27925163/1-268        TTACATTTCCTTTGCGT-TATAACAGgGCTTACTGCTCAAC----AAAGG-CCCTCCTTTT-TGG----AC---TGttaGT---GT-ATGT--AGTTACTTTTGCCCCTG-TTCTGTGCACTAC-----------------------TTg
camFer1_Bactrian_camel/KB018594/99711-99974/1-268           TTGTACCCTGTTAACAT-TACAGCAG-AGGGTCCTGAATGC----CAAGG-CCCCTTCTTT-TGC----AC---TG---TT---AAcGCAC--AACTACATTTGTCCCTATTCCTCTGCAGTAT-----------------------AT-
nomLeu3_Gibbon/chrX/66550090-66549912/75-260                --------------------------------------------------------------------------------------------------CATTTGTCCCTCTTCCTGTGCACTAA-----------------------AG-
myoDav1_Davids_myotis_bat/KB105958/133547-133277/1-268      CCAACTTCCCTTTGCAG-TACAGCA--GAGTGCTCATCAAC----CAAAG-CCCTCATTGG-ACC----TT---TA---AT---AT-CTGC--AGTTACATTTTCTCCTG-TTCTCTGCACTAG-----------------------ATa
nomLeu3_Gibbon/chrX/66545374-66545119/1-268                 --------CCTTTGTAG-TACAGCAGgGTGTCCTGATCAAC----CAAAG-TCCTGTTGTTtTGG----AC---TGttaAT---AT-GTGC--AATTACATTTGCTTCTGATCC-GTGCACTAG-----------------------ATa
chiLan1_Chinchilla/JH722051/288014-288270/1-268             TTATACGTTATTAGCATtACAATTGA-GAGTGGT-AACCAC----TAAGC-CTCCTTTTGT-ACT----GT---TA---AT---GT-GCAT--AACTGCATTTGACCCTCTTCCTGTGCTCTGA-----------------------AG-
eptFus1_Big_brown_bat/JH977917/206282-206550/1-268          -----TTCCCTTTGCAG-TACAGCA--GAGCGCTGATCAAT----CAAAGcCCTCATTTGG-ACG----GT---TA---AT---AT-CTGC--AGTTACATTTTCTCCTG-TTCTCTGCACTAG-----------------------AT-
vicPac2_Alpaca/KB632711/427203-426942/1-268                 TTGTACCCTGTTAACAT-TACAGCAG-AGGGTCCCGAATGC----CAAGG-CCCCTTCTTT-TGC----AC---TGttaAT---G---CAC--AACTACATTTGTCCCTATTCCTCTGCAGTAT-----------------------AT-
hetGla2_Naked_mole-rat/JH602149/7448257-7448528/1-268       -----TTCCTTTGGCCT-ACAGCA---GAGTGCTGATAACCaaacCAAGGtTCTCTGCTTT-GGG----AC---TGttaAT---AT-ATAC--AATTGCATTTGCTTCTG-TTTTGTGAATTAG-----------------------AA-
conCri1_Star-nosed_mole/JH655896/1144537-1144340/25-228     -------------------------T-GTGGGCAGATTATT----AAACA-ATTTTCTTGA-ATT----CA---TG---AT---GT-CCA---AAATGCATTTACCCTTG-TCCGTTTAACTAG-----------------------CCc
octDeg1_Brush-tailed_rat/JH651887/394374-394633/1-268       TTTTACCTTATTAGCAT-TATA-AAT-GAGGGTGGGAACCA----CTAAG-GCTCCTTTTG-TGC----TA---TT---AC---GT-GCAT--AATTGAATTTGACTACCTTCCTGTGCCTTGA-----------------------AT-
myoLuc2_Microbat/GL429771/10793143-10793432/1-268           TTGCTCTCCGTTGACAG-TATACCAT-AGTTGCTGA--ACC----CTAAA-TCCCCTTTAC-TTGgccgAT---TA---AT---GT-GCGT--AATTGCATTTGTCTGGGTTCTTGTTCACTAGacaaggacactgacacacaacatAC-
chrAsi1_Cape_golden_mole/JH823495/2869702-2869441/1-268     TTACCTTTCCTTTGCATtGCAACAGG-GTGTGCTGCTCAAC----AAAGG-CTCTCCTCTT-TTG----AC---TGttaAT---GT-ATAT--AGTTATTCTTGAACCTG-TTCTGTACAGGAG-----------------------AG-
echTel2_Tenrec/JH980401/1890629-1890389/1-268               --------CCTTTGCAG-TGT--------------AACAGC----AAAGG-CCCTCTTTGG-ATT----GT---TA---AT---GT-A-----------TTTTGCCCCAG-TTCTGTGCACTAC-----------------------TTg
eleEdw1_Cape_elephant_shrew/JH947307/3226278-3226551/1-268  TTACCTTCTCTTAGCAC-TGTAACAGaGTTTGTTACTCAAC----AAAAG-CCCTCTTCTT-TGG----AT---TGtcaAT---AT-ATGT--TGTTATATTTGCCCTTG-TTCTGTCTATTAC-----------------------CTg
cavPor3_Guinea_pig/scaffold_26/23407043-23407299/1-268      --------TGTTTGGTT-TACAGCAT-A-ATGTTGATAACC----AAAGT-CCTGATTTTA-GGC----TTt--TA---AT---AT-ATAT--AATTGCATTTGTTCTTG-TATTGTTCACTAG-----------------------AA-
eriEur2_Hedgehog/JH835576/1282629-1282503/118-247           ------------------------------------------------------------------------------------------------------------------------------------------------------
conCri1_Star-nosed_mole/JH655896/1137845-1137570/1-268      --TTGCCTTATTTACAC-TGTGACAG-GGGCTTCTGGCTAG----CCAAT-ATCCACTCAG-AAT----GT---T-----T---GT-TCAG--ACTGACATTTGCTCTTGTACCCATACACTGGgtaaggac---------------CC-

hg38_Human/chrX/73848577-73848310/1-268                     CTTCCACTCC---CTT-T---GTA---------TTCCAGCAGGGG---ACCCTTAC-------T-ACTCAAGACC-TCTG--TAC---T-AGGAC-AGTTTATGTGCAC-AATCCTAATTGATTAG--------------------AACT
ponAbe2_Orangutan/chrX/71290696-71290429/1-268              CTTCCACTCC---CTT-T---GTA---------TTCCAGTAGGGG---ACCCTTAC-------T-ACTCAAGACC-TCTG--TAC---T-AGGAC-AGTTTATGTGCAC-AATCCTAATTGATTAG--------------------AACT
papAnu2_Baboon/chrX/65021816-65021549/1-268                 CTGCCACTCC---CTT-T---GTA---------TTCCAGCAGGGG---ACCCTTAC-------T-ACTTAAGACC-TCTG--TAC---T-AGGAC-AGTTTATGTGCAC-AATCCTAAGTGATTAG--------------------AACT
chlSab2_Green_monkey/chrX/63426317-63426050/1-268           CTGCCACTCC---CTT-T---GTA---------TTCCAGCAGGGG---ATCCTTAC-------T-ACTTAAGACC-TCTG--TAC---T-AGGAC-AGTTTATGTGCAC-AATCCTACGTGATTAG--------------------AACT
rheMac3_Rhesus/chrX/73523458-73523191/1-268                 CTGCCACTCC---CTT-T---GTA---------TTCCAGCAGGGG---ACCCTTAC-------T-ACTTAAGACC-TCTG--TAC---T-AGGAC-AGTTTATGTGCAC-AATCCTAAGTGATTAG--------------------AACT
gorGor3_Gorilla/chrX/71014833-71014567/1-268                CTTCCACTCC---CTT-T---GTT---------TTCCAGCAGGGG---ACCCTTAC-------T-ACTCAAGACC-TCTG--TAC---T-AGGAC-AGTTTATGTGCAC-AATCCTAATTGATTAG--------------------AACT
macFas5_Crab-eating_macaque/chrX/71123852-71123586/1-268    CTGCCACTCC---CTT-T---GTA---------TTCCAGCAGGGG---ACCCTTAC-------T-ACTTAAGACC-TCTG--TAC---T-AG-AC-AGTTTATGTGCAC-AATCCTAAGTGATTAG--------------------AACT
calJac3_Marmoset/chrX/65407618-65407351/1-268               CTTCCACTCC---CTT-T---GTA---------TTCCAGCAGGGG---ACCCTTAG-------T-ACACAAGACC-TCTA--TAC---G-AGGAC-CATTTATATGCAC-AATCCTAATTGATTAG--------------------AAGT
cerSim1_White_rhinoceros/JH767841/787131-786861/1-268       CACCCACTCC---CTT-T---GTA---------TTCCAGCCAGGG---ACCTTTAC-------T-ACTCAAGAAC-TCTG--TAC---T-AGGAC-AGTTTACATGCAC-AATCCTAATTGGTTAA--------------------AACT
saiBol1_Squirrel_monkey/JH378192/8945072-8945337/1-268      CTTCCACTCC---TTT-T---GTA---------TTCCAGCAGGGG---ATCCTTAG-------T-ATACAAAA---CCTG--TAC---G-AGGGC-AGTTTATGTGCAC-AATCCTAATTGATTAG--------------------AAGT
turTru2_Dolphin/JH479788/47784-47522/1-268                  CACCCACCCA---CTT-T---GTA---------TTCTGGCAGAGG---ACCCTTAC-------T-ACTTAAGAAC-TCTG--CAC---T-AGGAC-ATTTTATGTGCAC-AAACCTAATTGATTAC--------------------ACCT
orcOrc1_Killer_whale/KB317041/471666-471404/1-268           CACCCACCCA---CTT-T---GTA---------TTCTGGCAGAGG---ACCCTTAC-------T-ACTTAAGAAC-TCTG--CAC---T-AGGAC-ATTTTATGTGCAC-AAACCTAATTGATTAC--------------------GCCT
bosTau8_Cow/chrX/82265001-82265264/1-268                    CACTGGCTCA---CTT-T---GTC---------TTCCATCAGGGC---ACCCTTAC-------T-ACTTAAGAAG-TCTG--AAC---T-AGAAC-AGTTTATGTGCAC-AAACCTAATTGATTAC--------------------ACCT
felCat8_Cat/chrX/59617086-59616822/1-268                    CACCCACTCC---CTT-T---GTA---------TTCTAGCAGAGG---ACCCTTAC-------T-ACTCAAGAAC-AATA--CAC---T-AGGAT-ATTTTATGTGTAC-AATATTAATTGGCTAG---------------------ACT
lepWed1_Weddell_seal/KB715187/672698-672957/1-268           CACGCACTCC---CTT-T---GTA---------TTCTAGCAGGGG---ACCTTTA-----------CTAAAGAAC-TATA--CACt--T-AGGAT-ACTTTGTGTGTAC-AATATTAATTGATTAG---------------------ACT
odoRosDiv1_Pacific_walrus/KB229612/224096-223835/1-268      CATGCACTCC---CTT-T---GTA---------TTGTAGCAGGGG---ACCTTTA-----------CTAAAGAAC-TATA--TACactT-AGGAT-ACTTTGTGTGTAC-AATATTAATTGATTAG---------------------ACT
panHod1_Tibetan_antelope/KE116635/1250135-1250398/1-268     CACTGGCCCA---CTT-T---GTC---------TTTGACCAGGGC---ACCTTTAC-------T-ACTTAAGAAG-TCTG--AAC---T-AGAAC-AGTTTATATGCAC-AAACCTAATTGATTAC--------------------ACCT
capHir1_Domestic_goat/chrX/70070140-70070403/1-268          CACTGGCCCA---CTT-T---GTC---------TTTGACCAGGGC---ACCCTTAC-------T-ACTTAAGAAG-TCTG--AAC---T-AGAAC-AGTTTATATGCAC-AAACCTAATTGATTAC--------------------ACCT
oviAri3_Sheep/chrX/62605439-62605176/1-268                  CACTGGCCCA---CTT-T---GTC---------TTTGACCAGGGC---ACCCTTAC-------T-ACTTAAGAAG-TCTG--AAC---T-AGAAC-AGTTTATATGCAC-AAACCTAATTGATTAC--------------------ACCT
canFam3_Dog/chrX/57351865-57351603/1-268                    CACCCACTCC---CTT-T---GTA---------ATTTAGCAGGGG---ACCTTTAC-------T-ACTCAGGAGC-TATA--CACt--T-AGGAC-AGTGTATGTATAC-ACTGTTAATTGATTAG---------------------ACT
oryCun2_Rabbit/chrX/52385763-52385493/1-268                 --TCATCCAC---TCC-C---TTC---------ATTCTG--GGAG---ACCTTTCC-------T-ACTCAAGA---TCTG--CAC---T-AGGAC-AGTTGATATGCGC-AATTTTAATTTATTAG--------------------AATT
susScr3_Pig/chrX/67179996-67179739/1-268                    CATCCACCTG---CTT-T---GTA---------TTCCAGCAGGGG---ACCCTTTT-------TaACTTAAGAGC-GCTG--CAC---T-GGGAC-ACTCTACCTGTGC-AAACCTAATTGATTAG--------------------ACCT
ailMel1_Panda/GL194824.1/73220-72962/1-268                  CACCCACTCC---CTT-T---GTA---------TTCTAGCAGGGG---ATCTTTAC-------T-ACTCAAGAAC-TATA--CACt--T-AGGAC-ACTTTATGTGTAC-AATATTAATTGATTAG---------------------ACT
jacJac1_Lesser_Egyptian_jerboa/JH725476/118010-118262/1-268 --CCCTCTACt--CTC-T---TTA---------TTTCAGCAGAGG---ATCCTTAG-------T-AATCAGGACC-TCTG--CAT---T-AGAAC-AGTTTATATGCAT-AATCCTAATTGA----------------------------
otoGar3_Bushbaby/GL873882/182395-182139/1-268               C-AGTACACT---CTT-T---GTA---------TTTCTGTAAGGT---ACCCTAACctacaggT-ACCCAAGACC-TCCA--CAC---T-AGGAC-AGTTTT--TACAT-AATCTTGATTGATTGG--------------------AACT
triMan1_Manatee/JH594676/11291264-11291018/1-268            --CCACCACT---CTT-T---GTA---------TTCCA----------------------------TCAAGGGAC-TCTG--CAC---T-AGGAG-AGTTTATGTGCAC-AACCCTGA----TTAG--------------------AACT
musFur1_Ferret/GL897241/646107-646362/1-268                 CACCCAATCC---CTT-T---GTA---------TTCTAA--CGGG---ACCTTTA-----------CTAAAGAAC-TATA--CACa--T-AGGAC-AC--TATGTGTAC-AATATTAATTGATTAG---------------------ACT
mm10_Mouse/chrX/103478137-103477894/1-268                   --TCACATGC---TTT-C---TTA---------TTTCAG---------------------------CCAAAAACC-TCTG--CAC---T-GGAAC-ATTTTATGTGGAT-AATCCTGAC---TAGG--------------------AATT
ochPri3_Pika/JH802116/2830015-2829777/1-268                 --------------CT-A---TCA---------TTGCAG---------ACCTTTAC-------T-ACTTAAGAGC-TCTG--CTC---T-AGGGC-GGTTGATGTGCAC-AATGTTAATCTAGTAG--------------------AACT
camFer1_Bactrian_camel/KB018594/91909-92108/64-268          CCTCAACCCT---GTT-T---GTA---------TAACAGCAGGGG---ACCCTTAC-------T-ACTTAAGAAC-TATG--CAC---T-AGGAT-ACCTTATGTGCAC-AAACCTAATTGATTAG--------------------ACAT
speTri2_Squirrel/JH393493/489188-488943/1-268               TGTCTACTCC---CTT------TA---------TTTCAGCAGGGG---ATTCTTAC-------T-ACTCAAGACC-TCTG--TAC---T-AGGAC-AGTTTATGTGCAC-AATCCTAGTTGATTAT--------------------AACA
vicPac2_Alpaca/KB632711/439108-438909/64-268                CCTCAACCCT---GTT-T---GTA---------TAACAGCAGGGG---ACCCTTAC-------T-ACTTAAGAAC-TATG--CAC---T-AGGAT-ACCTTATGTGCAC-AAACCTAATTGATCAG--------------------ACAT
tupChi1_Chinese_tree_shrew/KB365963/73209-72991/40-268      CATCTACCCCa--CTT-T---GTA---------TTCTAGTATGGT---ACCCTTAC-------T-ACTGAAGACC-TCTG--CAC---C-AGG---AGTTTGTGTGCAT-GATCCTGA----TTTG--------------------AACT
criGri1_Chinese_hamster/KE381632/1678348-1678591/1-268      --CCATCAGC---TTCcC---TTA---------TTTCAG---------------------------CTGAAAA----CGG--CAC---T-GGGAC-AGTTTATGTGTAT-AATCCTGAT---TAGG--------------------AACT
pteAle1_Black_flying-fox/KB030901/135723-135467/1-268       ACTCGACT-C---CTT-A---GAA---------TTCCTTTAGAAG---ACCATTAC-------A--CTCATAAAC-TCTG--CAC---T-AGGAC-AGTTTGGTTGTAC-AAT-TTGATTGATTAG--------------------AACT
pteVam1_Megabat/scaffold_7187/71651-71396/1-268             CACTCAACTC---CTT-A---GAA---------TTCCTTTAGAAG---ACCATTAC-------A--CTCATGAAC-TCTG--CAC---T-AGGAC-AGTTTGGTTGTAC-AAT-TTGATTGATTAG--------------------AACT
panTro4_Chimp/chrX/73642456-73642188/1-268                  GCCCCACTCA---CTT-CcctAGT---------GTTCAGCAGTGG---ATGACCTC-------T-AGTCAAGACC-TTTG--CAC---T-AGGAT-AGTTAATGTGAAC-CATGGCAACTGATCAC--------------------AACA
oryAfe1_Aardvark/JH864857/138645-138405/1-268               TCACCCACTC---TTT-T---TTA---------TTCCA----------------------------TTAAGGGAT-ACTG--CAT---T-AGGAG-AGTTTATGTACAC-AGTCCTAATTGACTAG--------------------AACT
tupChi1_Chinese_tree_shrew/KB365963/72849-72584/1-268       ACCTCACTCA---TTT-C---CTA---------CAT-AGCTCTGG---ATGGCCTA-------T-ATTCAAGACT-TTTG--CAC---T-AGGAT-AGTTAAAATGAAC-GATGGTAATTGACCAC--------------------ACCT
dasNov3_Armadillo/JH583104/165692-165422/1-268              CGGACCCTAC---CTA-C---CTCattagcat-TTTCAGCACATGtttGTGCCTAC-------T-ACTCAAGATC-CTTT--CAC---C-TGTAA-TGTTAATGTGCACaAATACCAATT--TTCT--------------------ACAG
micOch1_Prairie_vole/chrUn_JH996487/1886055-1886289/1-268   --TCCCATCA---GCT-C---CCC---------TTTCAG---------------------------CTGAAAA-C-TTTG--CAT---G-GGAAC-A-TTGATATAGAC-GATCCTAAT---TAGA--------------------AACT
mesAur1_Golden_hamster/KB708354/1519346-1519582/1-268       --CCATCAGC---TTCcC---TTA---------TTTCAG---------------------------CTGAAAA----CTG--CAC---T-GGGACgACAGTTTGTGTAT-AATCCTGAT---TAGA--------------------AACT
rn6_Rat/chrX/74342136-74341897/1-268                        --CCATAGGCt--CTC-C---TTA---------TTTCGG---------------------------TTAAAAACCtTCTG--CCC---TgGGGAC-AG---ATGGATAT-ATTTATGGATGAT------------------------CCT
loxAfr3_Elephant/scaffold_24/27924893-27925163/1-268        AGGGCCCTAC---CTG-C---TTCcttagcat-TTTTAGCAGGTA---GTTCCCAC-------T-ATTCAAGATC-CCTA--CAT---C-TGAAA-AGGTCACATACAC-AATT--------TTCT--------------------ACAA
camFer1_Bactrian_camel/KB018594/99711-99974/1-268           AAAGACCCCA---CTT-A---CTTcccttgt--ATTCAGCTGTGG---ATACCCTT-------T-ATTCAAGACC-TTTA--TAC---T-AGG----------GTGAAC-TATAGTAATTGACCAC--------------------AAAT
nomLeu3_Gibbon/chrX/66550090-66549912/75-260                ACCCCACTCA---CTT-Ccc-TAG---------TGTCAGCAGTGG---ATGACCTC-------T-ACTCAAGA-----------C---C-AGGAT-AGTTAATGTGAAT-CATGGCAATTGATCAC--------------------AACA
myoDav1_Davids_myotis_bat/KB105958/133547-133277/1-268      AGCCCATCAC---CTA-C---TTCcttagcat-TTGCATCAGACA---GTGCCCAC-------T-ACTCAAAAGA-TTTGttCAC---T-TGGAA-GTTTCATGTGCAC-AAATGTAATT--TTGT--------------------AAGT
nomLeu3_Gibbon/chrX/66545374-66545119/1-268                 AGGATCCTAC---CTA-C---TTTcttagtgt-TTTTAGCAGGTA---ATGCCCAC-------T-ACTCAAGACT-CTGT--CAC---T-TGGAA-TGTTCATGTGCAC-AAACACAAT---TCTC------------------------
chiLan1_Chinchilla/JH722051/288014-288270/1-268             GTGTTGGTCTtttCTC-T---GGT---------ACTCAGCATTAG---ATGATCTC-------T-ATTCAGGACT-TCTA--CAT---T-AGGAT-AGTTAACGTGAAT-CATATTAATTG-GCCG--------------------AACT
eptFus1_Big_brown_bat/JH977917/206282-206550/1-268          AAGCGCATCA---CCT-A---CTTccttaacatTTTCATCAGACA---GTGCCCAC-------T-ACTCAAAAGA-TTTGttCAC---T-TAGAA-GTTTCATGTGCAC-AAATGTAATT--TTGT--------------------AAGT
vicPac2_Alpaca/KB632711/427203-426942/1-268                 AAAGACCCCA---CTC-A---CTTtcctcgt--ATTCAGCTATGG---ATACCCTT-------T-ATTCAAGA---CTTA--TAC---T-AGG----------GTGAAC-TATAGTAATTGACCAC--------------------AAAT
hetGla2_Naked_mole-rat/JH602149/7448257-7448528/1-268       AAGGATCCCA---CCT-A---TTTtcttagtatTTTCTGCAGAAA---ATGCCCAC-------C-ACTCAAAACT-CTTT--GAC---T-TGGAA-ACTTCATGTACAC-AAATAAAATT--TTCT--------------------AAGC
conCri1_Star-nosed_mole/JH655896/1144537-1144340/25-228     CATCTACTTA---CCT-T---GTA---------TTT-AACCAGGG---ACCTTAC-----------CTTTAGAAG-TCTG--CGC---T-GGGGC-GGTTTATGTGCAC-AATCCGACCTGATTTG---------------------AAT
octDeg1_Brush-tailed_rat/JH651887/394374-394633/1-268       TTGTTACTATtttCTC-C---GGC---------ACTTACCAGTAG---ATGATCTT-------T-ACTGAAGACT-TCTG--CATt--T-AGGAT-AATTAATGTG----AATCATAAT----------------------------ACT
myoLuc2_Microbat/GL429771/10793143-10793432/1-268           CCCCAACCTC---CTT-T---GCC---------TTCTAGTAGGTA---GCACCTAC-------T-ATTGA-GACC-TTTA--CAT---T-TGGAC-AGTTAATGTGCAG-AATTGCTGTTTTCCAT--------------------ATCC
chrAsi1_Cape_golden_mole/JH823495/2869702-2869441/1-268     --GGCCCTAC---CTA-A---TTCcttagcag-TTTCAGCTGGTA---GTTCCCAC-------T-ATTTAAGACC-CTTT--TAT---C-TGAAA-AGTTCA-------------GAGTT--TTCT--------------------ACAA
echTel2_Tenrec/JH980401/1890629-1890389/1-268               AGGGCCCTGC---CTA-C---TTCcttaatat-TTTCAATGGATG---GTTCTTCC-------T-ATTCAAGATC-CTGT--CAC---G-TGAAA-AGTTCATGTG------TCGTATT---TTCT--------------------ACAA
eleEdw1_Cape_elephant_shrew/JH947307/3226278-3226551/1-268  AGGGCCCCAC---CTA-C---TTAttttaacatTTTCAGTTGGTA---TTTCCCAC-------T-ATTCAAGATA-TTTT--TAC---C-TGAAA-AGTTCATGGGCAC-AGTTTTC-----TATT--------------------AAGC
cavPor3_Guinea_pig/scaffold_26/23407043-23407299/1-268      AATGACCCCA---CCT-A---TTTtcttagtgtTTTCAGCAGAAA---GTGCCCAC-------T-ACTCAAGAGT-CTTG--CAC---T-TGAAA-AATTCA--TGTAC-AGACACATT---TTCT--------------------AAGC
eriEur2_Hedgehog/JH835576/1282629-1282503/118-247           ----------------------TA---------GTTCCACCAGGG---GTCCTTAC-------T-AAAATAAACA-TCTG--TAC---T-AGAAC-AGTAAATGTGCAC-AGTTCTAAC---TGGA--------------------AAAT
conCri1_Star-nosed_mole/JH655896/1137845-1137570/1-268      TCCCCATTCC---TCT-G---ACA---------TTTCAG------------TCTGC-------T-ACTCAAAA-C-CTTA--CACa--A-AATGC-AGCTCATGTGCAC-AATCTTAGTTGCCTGAtatacattttcagttgaattAACT

hg38_Human/chrX/73848577-73848310/1-268                     GAGTCTTTT---ATATCAAGGTCCCTG--CAT---CATCTT--TGCTTTACAT-CAAGA-G---GGTGC-T-G---GTTACCT-A-----ATGCCCCT
ponAbe2_Orangutan/chrX/71290696-71290429/1-268              GAGTCTTTT---ATATTAAGGTCCCTG--CAT---CAGCTT--TGCTTTACAT-CAAGA-G---GGTGC-T-G---GTTACCT-A-----ATGCCCCT
papAnu2_Baboon/chrX/65021816-65021549/1-268                 GAGTCTTTT---ATATCATGGTCCCTG--CAT---CATCTT--TGCTTTACAT-CAAGA-G---GGTGC-T-G---GTTACCT-A-----ATGCCCCT
chlSab2_Green_monkey/chrX/63426317-63426050/1-268           GAGTCTTTT---ATATCATGGTCCCTG--CAT---CATCTT--TGCTTTACAT-CAAGA-G---GGTGC-T-G---GTTACCT-A-----ATGCCCCT
rheMac3_Rhesus/chrX/73523458-73523191/1-268                 GAGTCTTTT---ATATCATGGTCCCTG--CAT---CATCTT--TGCTTTACAT-CAGGT-G---GGTGC-T-G---GTTACCT-A-----ATGCCCCT
gorGor3_Gorilla/chrX/71014833-71014567/1-268                GAGTCTTGT---ATATCAAG-CCCCTG--CAT---CATCTT--TGCTTTACAT-CAAGA-G---GGTGC-T-G---GTTACCT-A-----ATGCCCCT
macFas5_Crab-eating_macaque/chrX/71123852-71123586/1-268    GAGTCTTTT---ATATCATGGTCCCTG--CAT---CATCTT--TGCTTTACAT-CAGGA-G---GGTGC-T-G---GTTACCT-A-----ATGCCCCT
calJac3_Marmoset/chrX/65407618-65407351/1-268               GAGTCCTTT---ATATCAAGGCCCCTG--TAC---GATCTT--TGCTTTACAT-CAAGA-G---GGTCC-T-G---ATTACCT-A-----ATGCCCCT
cerSim1_White_rhinoceros/JH767841/787131-786861/1-268       GAACCTTTG---GTATGAAGAACCCTG--CAC---CATCTT--TACTTTACAT-CTGAA-A---GGTGC-T-A---ATTACCT-A-----AGGCCCTT
saiBol1_Squirrel_monkey/JH378192/8945072-8945337/1-268      GAGTCTTTT---ATATCAAGGTCCCTG--TAC---CATCTT--TGCTTTATAT-CAAGA-G---GGACC-T-G---ATTACCT-A-----ATGCCCCT
turTru2_Dolphin/JH479788/47784-47522/1-268                  GAGCCTTTT---GTATCAGGAACCCTG--CAC---CAT-------CTTTACTT-CTGAA-A---GGTGC-T-A---ATTATCT-A-----AGGCCATT
orcOrc1_Killer_whale/KB317041/471666-471404/1-268           GAGCCTTTT---GTATCAGGAACCCTG--CAC---CAT-------CTTTACTT-CTGAA-A---GGTGC-T-A---ATTATCT-A-----AGGCCATT
bosTau8_Cow/chrX/82265001-82265264/1-268                    CAGCCTTTT---GTATCAGGAACTCTG--CAT---CATCTT--TACTT----C-TGAAA-G---GGTGC-T-A---ATTACCT-A-----AGGCCATT
felCat8_Cat/chrX/59617086-59616822/1-268                    GAGCCTTTT---GTATCAGGAACCTTG--CAC---CAT-------CTCTATAT-CTAAA-A---AGTGC-G-A---ATTATCT-A-----AGGCTCTT
lepWed1_Weddell_seal/KB715187/672698-672957/1-268           GAGCCTTTT---GTATTAGGAACTCTG--CAC---CAT-------CTTTACAT-CTAAA-A---GGTGC-T-A---ATTACCT-A-----AGGCTCTT
odoRosDiv1_Pacific_walrus/KB229612/224096-223835/1-268      GAGCCTTTT---GTATTAGGAACCGTG--CAC---CAT-------CTTTACAT-CTAAA-A---GGTGC-T-A---ATTACCT-A-----AGGCTCTT
panHod1_Tibetan_antelope/KE116635/1250135-1250398/1-268     CGGCCTTTT---GTATCAGGAACTCTG--CAT---CATCTT--TACTT----C-TGAAA-G---GGTGC-T-G---ATTAAGT-A-----AGGCCATT
capHir1_Domestic_goat/chrX/70070140-70070403/1-268          CGGGTTTTT---GTATCAGGAACTCTG--CAT---CATCTT--TACTT----C-TGAAA-G---GGTGC-T-G---ATTAAGT-A-----AGGCCATT
oviAri3_Sheep/chrX/62605439-62605176/1-268                  CGGGTTTTT---GTATCAGGAACTCTG--CAT---CATCTT--TACTG----C-TGAAA-G---GGTGC-T-G---ATTAAGT-A-----AGGCCATT
canFam3_Dog/chrX/57351865-57351603/1-268                    GTGTTTTTT---GTATCAGGAACCCTG--CAC---TATCTT--TACAT----C-TTAAA-A---GGTGT-T-A---ATTACCT-A-----AGGCTCTT
oryCun2_Rabbit/chrX/52385763-52385493/1-268                 GAGTCTTTTtaaAAGTCAAAATCCCTGc-CAC---TTTCTT--TGCTTTACAT-CAAGA-G---GGTGCtT-G---ATTACCT-G-----AGGCCCCT
susScr3_Pig/chrX/67179996-67179739/1-268                    GAGCCTTTT---GTATTAGGAACCCTG--CAT---TAT-------CTTTACAC-CTAAA-A---GGTGC-T-A---ATTGCCT-A-----AGGCCATT
ailMel1_Panda/GL194824.1/73220-72962/1-268                  GAGCCTTTT---GTATTAGGAACTCTG--CAC---CATCTT--TACATCACCT-TTAAA-A---GGTG-------------GT-A-----AGGCTCTT
jacJac1_Lesser_Egyptian_jerboa/JH725476/118010-118262/1-268 -------------TATCAAGGTCCCTG--TAC---CATCTT--TGCTTTACAT-CAAGA-G---GGTGC-T-G---GTAACCGaA-----AAGCCCCT
otoGar3_Bushbaby/GL873882/182395-182139/1-268               GA-----------TATCAAGATCC-------------TCTT--TGCTTTACAT-CAAGA-G---GGTGC-T-A---ATAACTT-A-----ATGCATCT
triMan1_Manatee/JH594676/11291264-11291018/1-268            GAATCTTTT---TTATCAGGATCCCTG--CAC---CATTTT--TGCTTTATGTcCAAGG-G---GATGC-T-G---ATTACCC-A-----AGTCCCCT
musFur1_Ferret/GL897241/646107-646362/1-268                 GAGCCTTTT---GTATTAGGAACTCTG--CAC---CAT-------CTTTACAT-CTAAA-A---GGTGC-T-A---ATTATTG-A-----AGGCTCTT
mm10_Mouse/chrX/103478137-103477894/1-268                   GAGTCTTT-----TCTCAAGGTCCTAA--TAC---TACCCT--TGCTTTATGT-AAAGA-G---GGTGC-T-G---ATTACTT-A-----ATGCCTCT
ochPri3_Pika/JH802116/2830015-2829777/1-268                 GAGAGTCTA---AAATTAGAATCCCTGc-CAC---TTTCTT--TGCTTTACAT-CGAGA-A---GGTGC-TcG---ATTACTT-G-----AAGCCCCT
camFer1_Bactrian_camel/KB018594/91909-92108/64-268          GAGGCTTTT---GTATCAGGAACTCTG--CAT---CAT-------CTTTACAT-CTGAA-A---GGTGC-T-A---ATCACCT-A-----ATGCCATT
speTri2_Squirrel/JH393493/489188-488943/1-268               AAATCTTTG---ATATTAAG----------------ATCTT--TGC-TTAAAT-AAAGA-G---GGTGC-T-G---ATTACCT-A-----AAGCCCCT
vicPac2_Alpaca/KB632711/439108-438909/64-268                GAGGCTTTT---GTATCAGGAACTCTG--CAT---CAT-------CTTTACAT-CTGAA-A---GGTGC-T-A---ATCACCT-A-----ATGCCATT
tupChi1_Chinese_tree_shrew/KB365963/73209-72991/40-268      GAGTCTTTT---ATATTGGGATCCCTG--TAC---CATCTT--TGCTCTACAT-CAAGA-G---GGTGC-T-G---ATTACCT-A-----AGACCCTT
criGri1_Chinese_hamster/KE381632/1678348-1678591/1-268      GAACCCTT-----TCTCAAGGTCCTTG--TAT---AACCTTaaTGTATAACAT-TAATA-G---AGTGC-T-G---ATTACCT-A-----AAGCCTCT
pteAle1_Black_flying-fox/KB030901/135723-135467/1-268       -AGCTT-------TGTCAAGAGCAAAG--CAA---CACCC-------TTACAT-CTAAA-A---GGTGA-T-A---ATTACTT-A-----AAGCCGTT
pteVam1_Megabat/scaffold_7187/71651-71396/1-268             -AGCTT-------TGTCAAGAGCAAAG--CAA---CACCC-------TTACAT-CTAAA-A---GGTGA-T-A---ATTACTT-A-----AAGCCGTT
panTro4_Chimp/chrX/73642456-73642188/1-268                  ATGTCTTTC---AGATCAGATCCATTT--TAT---CCTCCT--TGTTTTACAG-CAAG--G---GATAT-T-A---ATTACCT-A-----TGTTACCT
oryAfe1_Aardvark/JH864857/138645-138405/1-268               GACCCCTT------ATCAGTATCCCTG--CAC---TATCTT--TGCTTTACGT-AAAGCtG---GGATC-C-C---ATCACAT-C-----ATACTCTA
tupChi1_Chinese_tree_shrew/KB365963/72849-72584/1-268       ATGTCTTTC---AAATCAGGCCCCCTG--TAC---CCTCTT--TGTTTTAGAG-AA--A-G---GGTGT-T-A---ATTACCT-G-----TTACCTTT
dasNov3_Armadillo/JH583104/165692-165422/1-268              GAATGTCTT---ACACCCAAACCCTAG--CAC---CCTCTT--GGCTTTACAG-CAAGT-G---GATGC-T-G---TTCACCT-C-----ATGCCCCT
micOch1_Prairie_vole/chrUn_JH996487/1886055-1886289/1-268   GAACCATT-----TCTCAAGGTCCTTC--CTTgtaCAGCCT--TGCTTTACGT-TAAGA-G---GGTGC-T-G---ATTACCT-A-----AAGCCTCT
mesAur1_Golden_hamster/KB708354/1519346-1519582/1-268       GAACCTTT-----TCTTAAGGTCCTTG--TAT---AACCTT--AGCTTTACAT-TAAGA-G---AGTGC-T-G---ATTACCT-A-----AAGCCTCT
rn6_Rat/chrX/74342136-74341897/1-268                        GAATCTTT-----TTTCAAGGTCCTAA--TAC---TACCTC--TGCTTTATGT-CAAGA-Gt--GTTGC-T-G---ATTACCT-G-----AAGCCTCT
loxAfr3_Elephant/scaffold_24/27924893-27925163/1-268        GCATGTCTT---ACACCAGAAGCCCTG--CAC---CCTCTT--TGCTTTAGAG-CAGG--G---AGTGC-T-G---TTCACCT-A-----ATACCCCT
camFer1_Bactrian_camel/KB018594/99711-99974/1-268           GAGTCTTT-----TGCTTAAGTCCCTG--TAC---TATCTT--TGTTTTACA--AGAAA-A---TATAT-T-A---ATTACCT-C-----AGTTACTT
nomLeu3_Gibbon/chrX/66550090-66549912/75-260                ATGTCTTTC---AGATCAGATCCATTG--TAT---CCTCCT--TGTTTTACAG-CAAG--G---GATAT-T-A---ATTACCT-A-------------
myoDav1_Davids_myotis_bat/KB105958/133547-133277/1-268      AAATCTTA-----TATCAGAATGACTG--TAC---CCTCCT--TGCTTTAGAG-CAAGG-A---GATGC-T-A---TTCAACG--------GGCCCCT
nomLeu3_Gibbon/chrX/66545374-66545119/1-268                 -------------TAAGCATATGCCTG--TAC---CACCTT--TACTTTAGAG-CAGGG-G---GATGT-T-A---TTCACTT-A-----GTGCCCCT
chiLan1_Chinchilla/JH722051/288014-288270/1-268             ATGTCTTTC---TAATCAAG----CTT--TCC---TTGCTC--TACTTTACAG-CAAG--G---GGTGT-T-A---ATCAGCT-A-----AGGCCCCT
eptFus1_Big_brown_bat/JH977917/206282-206550/1-268          AAGTCTTA-----TATCAGAATGACTG--TAC---CCTCCT--TGCTTTAGAG-CAAGG-A---GATGC-T-A---TTCAACG-G-----GCCCCTCT
vicPac2_Alpaca/KB632711/427203-426942/1-268                 GACTCTTT-----TGCTTAAGTCCCTG--TAC---TCTCTT--TGTTTTACA--AGAAA-A---TATAT-T-A---ATTACCT-C-----AGTTACTT
hetGla2_Naked_mole-rat/JH602149/7448257-7448528/1-268       ATGTCTTA-----TATCAGAACTCCTG--TAC---GCTCTT--TGCTTTAAAG-CAGAG-A---GATGC-T-----TTCACCT-A-----GTATCCTT
conCri1_Star-nosed_mole/JH655896/1144537-1144340/25-228     GGAATTTTT---GTATCTGGAACCCTA--AAG---TCTCT----------------------------------------------------------
octDeg1_Brush-tailed_rat/JH651887/394374-394633/1-268       ATACGTTTC---AAATCAAG---CTTG--TAG---C-CCTC--TGCCTCACAG-CAGG--G---GGCGT-T-A---ATTAGCT-AttttgTTACCTTT
myoLuc2_Microbat/GL429771/10793143-10793432/1-268           CTATCACT------TCCAGGACTATTG--TAC---CTCCTT--TGCACTATTG-CAGG--G---GATAC-T-GtttTTTCTCC-A-----AGGCCCC-
chrAsi1_Cape_golden_mole/JH823495/2869702-2869441/1-268     GCATGTCTT---ACATTAGAATCCTTG--CAC---CCGCCT--TGC-TAAGAG-CAAAG-T---GCTGC-T-G---TTCACCC-A-----TCTATTTT
echTel2_Tenrec/JH980401/1890629-1890389/1-268               ATGTCTTG-----CACCAGAACCCCTGtaCAC---CCTCTT--TGCTTTAGAG-CAAGT-AcatGCTGC-T-G---TTCACCG-A-----ATCCCCCT
eleEdw1_Cape_elephant_shrew/JH947307/3226278-3226551/1-268  ATGCCTTA-----CACCAGAATTCCTG--TAC---CTTCTT----CTTTAGAG-CAGAA-Gca-GCTGC-T-G---TTCACCA-G-----ATACCCCT
cavPor3_Guinea_pig/scaffold_26/23407043-23407299/1-268      ATGTATTA-----TATCAAAACTCTTG--TA------CCTT--TGCTTTAAAG-CA-GA-G---AGAGA-T-G---CTTTCTT-C-----TAGTATCT
eriEur2_Hedgehog/JH835576/1282629-1282503/118-247           ATCCCTTTC---ATATCAGATAACTCT--GAC---CTTTTT--TGATTTACAC-TGAGA-G---GG--------------------------------
conCri1_Star-nosed_mole/JH655896/1137845-1137570/1-268      GAGTCCATG---GC------ACCTTTA--CAC---CCTCTT--TGCTTTACTG-CAAG--G---GGTAA-T-A---GCCACTT-A-----AGGTTCCT

//
# STOCKHOLM 1.0
#=GF ID XIST_h5_intron2-exon3-intron3/19266-19553
#=GS chlSab2_Green_monkey/chrX/63411119-63410832/1-271           AC chlSab2_Green_monkey/chrX
#=GS panTro4_Chimp/chrX/73627887-73627600/1-271                  AC panTro4_Chimp/chrX
#=GS ponAbe2_Orangutan/chrX/71277106-71276818/1-271              AC ponAbe2_Orangutan/chrX
#=GS macFas5_Crab-eating_macaque/chrX/71108580-71108293/1-271    AC macFas5_Crab-eating_macaque/chrX
#=GS rheMac3_Rhesus/chrX/73508179-73507892/1-271                 AC rheMac3_Rhesus/chrX
#=GS papAnu2_Baboon/chrX/65006210-65005923/1-271                 AC papAnu2_Baboon/chrX
#=GS hg38_Human/chrX/73833488-73833201/1-271                     AC hg38_Human/chrX
#=GS saiBol1_Squirrel_monkey/JH378192/8961658-8961944/1-271      AC saiBol1_Squirrel_monkey/JH378192
#=GS vicPac2_Alpaca/KB632711/419485-419210/1-271                 AC vicPac2_Alpaca/KB632711
#=GS calJac3_Marmoset/chrX/65391441-65391158/1-271               AC calJac3_Marmoset/chrX
#=GS cerSim1_White_rhinoceros/JH767841/767852-767586/1-271       AC cerSim1_White_rhinoceros/JH767841
#=GS ailMel1_Panda/GL194824.1/51778-51504/1-271                  AC ailMel1_Panda/GL194824.1
#=GS nomLeu3_Gibbon/chrX/66535025-66534743/1-271                 AC nomLeu3_Gibbon/chrX
#=GS camFer1_Bactrian_camel/KB018594/107846-108119/1-271         AC camFer1_Bactrian_camel/KB018594
#=GS equCab2_Horse/chrX/55237785-55237516/1-271                  AC equCab2_Horse/chrX
#=GS odoRosDiv1_Pacific_walrus/KB229612/203232-202950/1-271      AC odoRosDiv1_Pacific_walrus/KB229612
#=GS orcOrc1_Killer_whale/KB317041/455814-455520/1-271           AC orcOrc1_Killer_whale/KB317041
#=GS turTru2_Dolphin/JH479788/30338-30044/1-271                  AC turTru2_Dolphin/JH479788
#=GS lepWed1_Weddell_seal/KB715187/694331-694612/1-271           AC lepWed1_Weddell_seal/KB715187
#=GS triMan1_Manatee/JH594676/11276497-11276219/1-271            AC triMan1_Manatee/JH594676
#=GS felCat8_Cat/chrX/59596477-59596195/1-271                    AC felCat8_Cat/chrX
#=GS pteAle1_Black_flying-fox/KB030901/120809-120531/1-271       AC pteAle1_Black_flying-fox/KB030901
#=GS loxAfr3_Elephant/scaffold_24/27931475-27931756/1-271        AC loxAfr3_Elephant/scaffold_24
#=GS myoLuc2_Microbat/GL429771/10798827-10799107/1-271           AC myoLuc2_Microbat/GL429771
#=GS susScr3_Pig/chrX/67163655-67163364/1-271                    AC susScr3_Pig/chrX
#=GS pteVam1_Megabat/scaffold_7187/57715-57438/1-271             AC pteVam1_Megabat/scaffold_7187
#=GS myoDav1_Davids_myotis_bat/KB105958/128484-128209/1-271      AC myoDav1_Davids_myotis_bat/KB105958
#=GS dasNov3_Armadillo/JH583104/155816-155527/1-271              AC dasNov3_Armadillo/JH583104
#=GS eptFus1_Big_brown_bat/JH977917/215898-216186/1-271          AC eptFus1_Big_brown_bat/JH977917
#=GS oryCun2_Rabbit/chrX/52375999-52375701/1-271                 AC oryCun2_Rabbit/chrX
#=GS bosTau8_Cow/chrX/82281010-82281373/1-271                    AC bosTau8_Cow/chrX
#=GS canFam3_Dog/chrX/57334905-57334639/1-271                    AC canFam3_Dog/chrX
#=GS ochPri3_Pika/ALIT01128891/343-47/1-271                      AC ochPri3_Pika/ALIT01128891
#=GS panHod1_Tibetan_antelope/KE116635/1267344-1267699/1-271     AC panHod1_Tibetan_antelope/KE116635
#=GS oviAri3_Sheep/chrX/62586464-62586109/1-271                  AC oviAri3_Sheep/chrX
#=GS conCri1_Star-nosed_mole/JH655896/1127419-1127161/1-271      AC conCri1_Star-nosed_mole/JH655896
#=GS micOch1_Prairie_vole/chrUn_JH996487/1892860-1893145/1-271   AC micOch1_Prairie_vole/chrUn_JH996487
#=GS hetGla2_Naked_mole-rat/JH602149/7454753-7455010/1-271       AC hetGla2_Naked_mole-rat/JH602149
#=GS musFur1_Ferret/GL897241/664847-665099/1-271                 AC musFur1_Ferret/GL897241
#=GS speTri2_Squirrel/JH393493/481315-481049/1-271               AC speTri2_Squirrel/JH393493
#=GS oryAfe1_Aardvark/JH870324/4590-4304/1-271                   AC oryAfe1_Aardvark/JH870324
#=GS chrAsi1_Cape_golden_mole/JH823495/2863439-2863155/1-271     AC chrAsi1_Cape_golden_mole/JH823495
#=GS tupChi1_Chinese_tree_shrew/KB365963/54433-54215/60-271      AC tupChi1_Chinese_tree_shrew/KB365963
#=GS capHir1_Domestic_goat/chrX/70090514-70090704/78-271         AC capHir1_Domestic_goat/chrX
#=GS cavPor3_Guinea_pig/scaffold_26/23413274-23413535/1-271      AC cavPor3_Guinea_pig/scaffold_26
#=GS jacJac1_Lesser_Egyptian_jerboa/JH725476/126459-126723/1-271 AC jacJac1_Lesser_Egyptian_jerboa/JH725476
#=GS mm10_Mouse/chrX/103470787-103470513/1-271                   AC mm10_Mouse/chrX
#=GS sorAra2_Shrew/JH798316/444681-444412/1-271                  AC sorAra2_Shrew/JH798316
#=GS mesAur1_Golden_hamster/KB708354/1526175-1526437/1-271       AC mesAur1_Golden_hamster/KB708354
#=GS rn6_Rat/chrX/74334865-74334599/1-271                        AC rn6_Rat/chrX
#=GS eleEdw1_Cape_elephant_shrew/JH947307/6736862-6736660/60-271 AC eleEdw1_Cape_elephant_shrew/JH947307
#=GS otoGar3_Bushbaby/GL873882/162987-162822/80-245              AC otoGar3_Bushbaby/GL873882
#=GS echTel2_Tenrec/JH980401/1885136-1884829/1-271               AC echTel2_Tenrec/JH980401
#=GS criGri1_Chinese_hamster/KE381632/1684797-1684988/84-271     AC criGri1_Chinese_hamster/KE381632
#=GS chiLan1_Chinchilla/JH722051/305067-305236/82-267            AC chiLan1_Chinchilla/JH722051
#=GF SQ 55

chlSab2_Green_monkey/chrX/63411119-63410832/1-271           ATGTCTAATGCTT-------CAGTTT-ATACTTCCTAGGT-------------------------------TTTTT---------TC------------GTTG-GGGTTTTTGTAACTCT----T-------------------------
panTro4_Chimp/chrX/73627887-73627600/1-271                  ATGTCTAATGCTT-------CAGTTT-ATACTTCCTAGGT-------------------------------TTTTT---------TC------------ATTG-GGGTTTTTGTAACTCT----T-------------------------
ponAbe2_Orangutan/chrX/71277106-71276818/1-271              ATGTCTAATGCTT-------CAGTTT-ATACTTCCTAGGT-------------------------------TTTTTt--------TC------------ATTG-GGGTTTTTGTAACTCT----T-------------------------
macFas5_Crab-eating_macaque/chrX/71108580-71108293/1-271    ATGTCTAATGCTT-------CAGTTT-ATACTTCCTAGGT-------------------------------GTTTT---------TC------------GTTG-GGGTTTTTGTAACTCT----T-------------------------
rheMac3_Rhesus/chrX/73508179-73507892/1-271                 ATGTCTAATGCTT-------CAGTTT-ATACTTCCTAGGT-------------------------------GTTTT---------TC------------GTTG-GGGTTTTTGTAACTCT----T-------------------------
papAnu2_Baboon/chrX/65006210-65005923/1-271                 ATGTCTAATGCTT-------CAGTTT-ATACTTCCTAGGT-------------------------------TTTTC---------TC------------GTTG-GGGTTTTTGTAACTCT----T-------------------------
hg38_Human/chrX/73833488-73833201/1-271                     ATGTCTAATGCTT-------CAGTTT-ATACTTCCTAGGT-------------------------------TTTTT---------TC------------ATTG-GGGTTTTTGTAACTCT----T-------------------------
saiBol1_Squirrel_monkey/JH378192/8961658-8961944/1-271      ATGTCTAATGCTT-------CAGGTT-ATACTTCCTAGG--------------------------------TTTTT---------TT------------GTTG-GGGTTTTTGTAACACT----T-------------------------
vicPac2_Alpaca/KB632711/419485-419210/1-271                 ATATCTAATGCTT-------CAGGTG-AACGCTTCTTAGT-------------------------------TTTTT---------TCttgtt-------GTTG-AGGTTTTCTCAACAGT----T-------------------------
calJac3_Marmoset/chrX/65391441-65391158/1-271               ATGTCTAATGCTT-------CAGGTT-ATACTACCTAGGT-------------------------------TTGT--------------------------TG-GGGTTTTTGTAACACT----T-------------------------
cerSim1_White_rhinoceros/JH767841/767852-767586/1-271       ATATCTAATGTTT-------CAGGTT-AATGCTTCCTAGT-------------------------------GTTTT---------TT------------GTTG-AGGTTTTCTCAACAGT----T-------------------------
ailMel1_Panda/GL194824.1/51778-51504/1-271                  ATATCTAATTCTT-------CAGGTTaATGCTTCCTAGTT-------------------------------TTTTG---------TT------------GTTG-AGGATTTCTCAGCAGT----T-------------------------
nomLeu3_Gibbon/chrX/66535025-66534743/1-271                 ATGTCTAATGCTT-------CAGTTT-ATACTTCCTGGGT-------------------------------TTTTT---------TC------------ATTG-GGGTTTTTGTAACTCT----T-------------------------
camFer1_Bactrian_camel/KB018594/107846-108119/1-271         ATATCTAATGCTT-------CAGGTG-AACGCTTCTTAGT-------------------------------TTTTT---------TCttgtt-------GTTG-AGGTTTTCTCAACAGT----T-------------------------
equCab2_Horse/chrX/55237785-55237516/1-271                  ATATCTGATGCTT-------CAGGTTaATACTTCCTAGTT-------------------------------TTTTTc--------TT------------GTTG-AGGTTTTCTCAACAAT----T-------------------------
odoRosDiv1_Pacific_walrus/KB229612/203232-202950/1-271      ATATCTAATGCTT-------CAGGTTaATGCTTCCTAGTT-------------------------------TTTTTgtttgtttgTT------------TTTG-AGGGTTTCTCAGCAGT----T-------------------------
orcOrc1_Killer_whale/KB317041/455814-455520/1-271           ATATCTAATGCTT-------CAGGTT-AATGCTTCTTAATggcttttgttttgttttgttttgttt-----GATTG---------TT------------GTTG-AGGTTTCCTCAGCAGT----T-------------------------
turTru2_Dolphin/JH479788/30338-30044/1-271                  ATATCTAATGCTT-------CAGGTT-AATGCTTCTTAATggcttttgttttgttttgttttgttt-----GATTG---------TT------------GTTG-AGGTTTCCTCAGCAGT----T-------------------------
lepWed1_Weddell_seal/KB715187/694331-694612/1-271           ATATCTAATACTT-------CAGGTTaATGCGTCCTAGTTtttgtttgttt--------------------GTTTG---------TT------------TTTG-AAGGTTTCTCAGCAGT----T-------------------------
triMan1_Manatee/JH594676/11276497-11276219/1-271            ATATCTAATGCTT-------TAGGATgATGCATCCTAGTT-------------------------------TTATTgtta-----TT------------GTTG-AGATTTTCTCAACAGT----T-------------------------
felCat8_Cat/chrX/59596477-59596195/1-271                    ATACCTGGTGCTTtccacacCATACC-ATACAAAGTGCTT-------------------------------TGTTT---------TT------------ATTGtTGGATTTCTCAACAGT----T-------------------------
pteAle1_Black_flying-fox/KB030901/120809-120531/1-271       GCATCTAATGATT-------CAGGTTaATGCTTCCTACTT-------------------------------TGTTG---------TT------------GTTG-AGGTTTTCTGTGTAGTgtgaT-------------------------
loxAfr3_Elephant/scaffold_24/27931475-27931756/1-271        ATATCTAATGCTT-------TAAGACgATGCATCCTAGTT-------------------------------TTATTgtta-----TT------------GTTG-AGATTTTCTCAACAGT----T-------------------------
myoLuc2_Microbat/GL429771/10798827-10799107/1-271           ATATCTAATGATT-------CAGGTTcATGCTTCCTAGGT-------------------------------TTTTT---------TCtatgtt------GTTG-AGACTTTCTCAACCGT----T-------------------------
susScr3_Pig/chrX/67163655-67163364/1-271                    ATATCTAATGCTT-------CAAGTT-ATTGCTGCTTCATtttttgttttgttttgtttt-----------TATTG---------TA------------GTTG-ATGTTTTCTCAACACT----T-------------------------
pteVam1_Megabat/scaffold_7187/57715-57438/1-271             GCATCTAATGATT-------CAGGTTaATGCTTCCTACTT-------------------------------TGTTG---------TT------------GTTG-AGGTTTTCTGTGTAGT------------------------------
myoDav1_Davids_myotis_bat/KB105958/128484-128209/1-271      ATATCTAATGATT-------CAGGTTcATACTTCCTAGGT-------------------------------TTTTT---------TCtatgtt------GTTG-AGACTTTCTCAACCGT----T-------------------------
dasNov3_Armadillo/JH583104/155816-155527/1-271              ATGCCTAATGCTT-------CAGGTT-GATGTTTCCTAGT-------------------------------TTTTT---------TC------------ATTG-AGGTTTTCTCAACAGT----T-------------------------
eptFus1_Big_brown_bat/JH977917/215898-216186/1-271          ATATCTAATGATT-------CAGGTTcATGTTTCCTAGGT-------------------------------TTTTT---------TTttatgtgtt---GTTG-AGACGTTTTCAACCAT----T-------------------------
oryCun2_Rabbit/chrX/52375999-52375701/1-271                 ATGTCTAATGCTT-------CAGGTT-TTACTTCCTGGTGgtttttttgtttttggttttggtt-------TTTTT---------TG------------GTTG-GGGTTTGGTATCCTAC----Tggtgct-------------------
bosTau8_Cow/chrX/82281010-82281373/1-271                    ATATCTAATGTTT-------CAGGTTaATGCTTCTTAGTGgtttttctttctttttttt------------TTTTA---------TT------------GTTG-AGGTTTTCTCAGCATT----Taaaaaaaat----------------
canFam3_Dog/chrX/57334905-57334639/1-271                    ATATGTAATGCTT-------TAGGTTaATGCTTCCAA--T-------------------------------TTCTT---------TT------------GTTG-AAGATTTCTCAGCAGT----T-------------------------
ochPri3_Pika/ALIT01128891/343-47/1-271                      ATGTCCAATGCTT-------CAGGTT-TTACTTCCTAGTT-------------------------------CCTAT---------TGgacagggggaggGTTG-GGATTTTCGGAGCAGT----T-------------------------
panHod1_Tibetan_antelope/KE116635/1267344-1267699/1-271     ATATCTAATATTT-------CAGGTTaATGCTTCTTAGTGggtttgttgt---------------------TGCTG---------TT------------GTTG-AGGTTTTCTCAGCATT----Taaaaaaaatttatttttttaaattg
oviAri3_Sheep/chrX/62586464-62586109/1-271                  ATATCTAATATTT-------CAGGTTaATGCTTCTTAGTGggttttttgt---------------------TGTTG---------TT------------GTTG-CAGTTCTCTCAGCATT----T-------------------------
conCri1_Star-nosed_mole/JH655896/1127419-1127161/1-271      ATACCTAATGCTT-------CAGGTT-AATGCTTCCTAGC-------------------------------TTTTT---------AT------------CTTG-AGTTTTTCTCAGTAAT----T-------------------------
micOch1_Prairie_vole/chrUn_JH996487/1892860-1893145/1-271   GGGTCTAATGTGT-------CAGGTT-ATAATTCCTAGATattttgttgttttct----------------TTTAT---------CA------------TCTG-GGTTTTTCTCACCAGT----T-------------------------
hetGla2_Naked_mole-rat/JH602149/7454753-7455010/1-271       ATGTCTAATACCT-------CAGATT-ATATCTTATAACT-------------------------------CCCTA---------CCccca--------ATTA-GGATTTTTTAAACAGT----T-------------------------
musFur1_Ferret/GL897241/664847-665099/1-271                 AGATCTAATGTTT-------C----------CTAGTTTTT-------------------------------TGTTG---------TT------------GCTG-AGGATTTCTCAGCAGT------------------------------
speTri2_Squirrel/JH393493/481315-481049/1-271               CTGTCTAATGCTT-------CATGTT-ATACTTCCTAGTCccccaa-------------------------CCCCT---------GC------------AATT-TTTACTTAAAACCAGT----T-------------------------
oryAfe1_Aardvark/JH870324/4590-4304/1-271                   ATGTCT------T-------CAAGATgATGTATCCCAGTT-------------------------------TTGTTgcta-----TT------------ATTG-AAATTTTCTCAACAGT----T-------------------------
chrAsi1_Cape_golden_mole/JH823495/2863439-2863155/1-271     ATATTTAATGCTT-------CAGAAG-AAGCCTACTAGTT-------------------------------TTGTTa--------TT------------ATTG-TTGAGATTGCCACAGT----T-------------------------
tupChi1_Chinese_tree_shrew/KB365963/54433-54215/60-271      ----------------------------------------------------------------------------------------------------------------------------T-------------------------
capHir1_Domestic_goat/chrX/70090514-70090704/78-271         ------------------------------------------------------------------------------------------------------------------------------------------------------
cavPor3_Guinea_pig/scaffold_26/23413274-23413535/1-271      GTGTCTAATACTT-------CAGGTT-GTATATTATAGCC-------------------------------TTCCA---------TCtcca--------GTTA-GGATTTTTTAAACAGT----T-------------------------
jacJac1_Lesser_Egyptian_jerboa/JH725476/126459-126723/1-271 ATGTCCAATGCTT-------CAGGTT-ATACTTTCTAGTG-------------------------------TTTTTgtttta---TC------------ATTG-GGGTTTGCTCAACAGT----T-------------------------
mm10_Mouse/chrX/103470787-103470513/1-271                   AGGTCTAATGTGT-------CAAGTT-ATACCTCCTAAGTaaatacctca---------------------TTATT---------TT------------CATG-TGGAATTTTCAACAAT----T-------------------------
sorAra2_Shrew/JH798316/444681-444412/1-271                  GTATGTAATGCTT-------CAGGTTaATGCTTGCTAGTT-------------------------------TTTTT---------GC------------CTTG-CAGTTTTCTTAATAGT----T-------------------------
mesAur1_Golden_hamster/KB708354/1526175-1526437/1-271       GTGTCTAATGTGT-------TGTTTT-CT------------------------------------------TTTAA---------CA------------GCTG-GGGTTTTCTCAAAAGT----T-------------------------
rn6_Rat/chrX/74334865-74334599/1-271                        GGGTCT---GTGT-------CAGGTT-ATACTTCCTAGTT-------------------------------TATAC---------CC------------CCAT-TGGATTTCTCAACAAT----T-------------------------
eleEdw1_Cape_elephant_shrew/JH947307/6736862-6736660/60-271 ----------------------------------------------------------------------------------------------------------------------------T-------------------------
otoGar3_Bushbaby/GL873882/162987-162822/80-245              ------------------------------------------------------------------------------------------------------------------------------------------------------
echTel2_Tenrec/JH980401/1885136-1884829/1-271               AAGTCTA-----T-------CAACTA-TTACCCCTTGGGAtctcaaaaaaacagtaaccttctgagcaaacTTATT---------TG------------CCTT-GAGTTTCTCTGGCCCA----G-------------------------
criGri1_Chinese_hamster/KE381632/1684797-1684988/84-271     ------------------------------------------------------------------------------------------------------------------------------------------------------
chiLan1_Chinchilla/JH722051/305067-305236/82-267            ------------------------------------------------------------------------------------------------------------------------------------------------------

chlSab2_Green_monkey/chrX/63411119-63410832/1-271           ----------------------TTGG------TA-----TCCTACCGGTgctttggtagcctactg------------------------------------------------------------AACCCTGT-----C-T--------
panTro4_Chimp/chrX/73627887-73627600/1-271                  ----------------------TTGG------TA-----TCCTACCGGTgctttggtagcctactg------------------------------------------------------------AACCCTGT-----C-T--------
ponAbe2_Orangutan/chrX/71277106-71276818/1-271              ----------------------TTGG------TA-----TCCTACCAGTgctttggtagcctactg------------------------------------------------------------AACCCTGT-----C-T--------
macFas5_Crab-eating_macaque/chrX/71108580-71108293/1-271    ----------------------TTGG------TA-----TCCTACCGGTgctttggtagcctactg------------------------------------------------------------AACCCTGT-----C-T--------
rheMac3_Rhesus/chrX/73508179-73507892/1-271                 ----------------------TTGG------TA-----TCCTACCGGTgctttggtagcctactg------------------------------------------------------------AACCCTGT-----C-T--------
papAnu2_Baboon/chrX/65006210-65005923/1-271                 ----------------------TTGG------TA-----TCCTACCGATgctttggtagcctactg------------------------------------------------------------AACCCTGT-----C-T--------
hg38_Human/chrX/73833488-73833201/1-271                     ----------------------TTGG------TA-----TCCTACCGGTgctttggtagcctactg------------------------------------------------------------AACCCTGT-----C-T--------
saiBol1_Squirrel_monkey/JH378192/8961658-8961944/1-271      ----------------------TTGG------TA-----TTCTACTGGTgcttttggtagcctactg-----------------------------------------------------------AGCCCTGT-----C-T--------
vicPac2_Alpaca/KB632711/419485-419210/1-271                 ----------------------TTGG------TA-----TGTTACTG-------------------------------------------------------------------------------AGCCCTGT-----C-T--------
calJac3_Marmoset/chrX/65391441-65391158/1-271               ----------------------TTGG------TA-----TCCTACTGGTccttttggtagcctactg-----------------------------------------------------------AGCCCTGT-----C-T--------
cerSim1_White_rhinoceros/JH767841/767852-767586/1-271       ----------------------TT-G------TA-----TCCTCCTG-------------------------------------------------------------------------------AGCCCTGT-----C-T--------
ailMel1_Panda/GL194824.1/51778-51504/1-271                  ----------------------TTGT------TA-----TCCTCCTG-------------------------------------------------------------------------------AGCCCTGT-----C-T--------
nomLeu3_Gibbon/chrX/66535025-66534743/1-271                 ----------------------TTGT------TA-----TCCTACCAGTgctttggtagcctactg------------------------------------------------------------AACCCTGT-----C-T--------
camFer1_Bactrian_camel/KB018594/107846-108119/1-271         ----------------------TTGG------TA-----TGTTACTG-------------------------------------------------------------------------------AGCCCTGT-----C-T--------
equCab2_Horse/chrX/55237785-55237516/1-271                  ----------------------ATA-------TA-----TCCCGCTG-------------------------------------------------------------------------------AACCCTGT-----C-T--------
odoRosDiv1_Pacific_walrus/KB229612/203232-202950/1-271      ----------------------CTGG------TA-----TCCTCCTG-------------------------------------------------------------------------------AGCCCTGT-----C-T--------
orcOrc1_Killer_whale/KB317041/455814-455520/1-271           ----------------------TT-G------TA-----TCTTACTG-------------------------------------------------------------------------------AGCCCTGT-----C-T--------
turTru2_Dolphin/JH479788/30338-30044/1-271                  ----------------------TT-G------TA-----TCTTACTG-------------------------------------------------------------------------------AGCCCTGT-----C-T--------
lepWed1_Weddell_seal/KB715187/694331-694612/1-271           ----------------------CTGG------TA-----ACCTCCTG-------------------------------------------------------------------------------AGCCCTGT-----C-T--------
triMan1_Manatee/JH594676/11276497-11276219/1-271            ----------------------TTGG------TA-----TCCTACTG-------------------------------------------------------------------------------AGCCCTGT-----T-T--------
felCat8_Cat/chrX/59596477-59596195/1-271                    ----------------------TTGG------TG-----TCTTCCTG-------------------------------------------------------------------------------AGTCCTGT-----C-T--------
pteAle1_Black_flying-fox/KB030901/120809-120531/1-271       ----------------------ATCC------TC-----TCCTACTG-------------------------------------------------------------------------------AGCCCTGT-----C-T--------
loxAfr3_Elephant/scaffold_24/27931475-27931756/1-271        ----------------------TTGG------TA-----TCCTACTGGTgccttcttctg------------------------------------------------------------------AACCCTGT-----T-T--------
myoLuc2_Microbat/GL429771/10798827-10799107/1-271           ----------------------TTTGgtatccTA-----TCCTACTG-------------------------------------------------------------------------------AGGCCTATtttt-T-T--------
susScr3_Pig/chrX/67163655-67163364/1-271                    ----------------------TTGG------TA-----TCTTACTG-------------------------------------------------------------------------------AACCCTGT-----C-T--------
pteVam1_Megabat/scaffold_7187/57715-57438/1-271             ----------------------GTGA------TA-----TCCTCTCGTActg--------------------------------------------------------------------------AGCCCTGT-----C-T--------
myoDav1_Davids_myotis_bat/KB105958/128484-128209/1-271      ----------------------TTTGgtatccTA-----TCCTACTG-------------------------------------------------------------------------------AGGCCT-T-----T-T--------
dasNov3_Armadillo/JH583104/155816-155527/1-271              ----------------------TTGT------TT-----TCCTACTGATgctttggtgtcctg---------------------------------------------------------------AGACCTGTtttccC-T--------
eptFus1_Big_brown_bat/JH977917/215898-216186/1-271          ----------------------TTGG------TAacctaTCCTACTG-------------------------------------------------------------------------------AGCCCTGT-----T-Ttttgtgtg
oryCun2_Rabbit/chrX/52375999-52375701/1-271                 ----------------------TTGG------TA-----GACTGCTG-------------------------------------------------------------------------------AGGTCCAT-----C-T--------
bosTau8_Cow/chrX/82281010-82281373/1-271                    ----------------------TGTT------TT-----TTTTAATTGAaggataattgctgtaaagaattctgttgttttctgtcaaatctcaccatgaatattatattgagcct----------TGCCCTTT-----C-T--------
canFam3_Dog/chrX/57334905-57334639/1-271                    ----------------------CTAG------TG-----TCCTCCTG-------------------------------------------------------------------------------AGC----T-----T-T--------
ochPri3_Pika/ALIT01128891/343-47/1-271                      ----------------------TTGG------TA------TCTACTGGTgctttggttgattgaag------------------------------------------------------------AGCTTTGT-----T-T--------
panHod1_Tibetan_antelope/KE116635/1267344-1267699/1-271     aagggtaattgctttaaagaatTCTG------TT-----ATTTTCTGTCaaatctcaccatgaatattatattgagccc-----------------------------------------------TGCCCTGT-----T-T--------
oviAri3_Sheep/chrX/62586464-62586109/1-271                  ----------------------AAAA------AA-----AATTTATTTTtttaaattgaagggtaattgctttaaagaattctgttgttttctgtcaaatttcaccatgaatattatattgagcccTGCCCTGT-----C-T--------
conCri1_Star-nosed_mole/JH655896/1127419-1127161/1-271      ----------------------TTGG------TA-----TCTTACTGAA---------------------------------------------------------------------------------CTGT-----C-T--------
micOch1_Prairie_vole/chrUn_JH996487/1892860-1893145/1-271   ----------------------CTTA------TA-----GTCTAATAAA-----------------------------------------------------------------------------AGCCTTGT-----C-T--------
hetGla2_Naked_mole-rat/JH602149/7454753-7455010/1-271       ----------------------TTGG------TA-----GTTTACTG-------------------------------------------------------------------------------AACTTTAT-----C-T--------
musFur1_Ferret/GL897241/664847-665099/1-271                 ----------------------CCGG------TA-----CACTCCTG-------------------------------------------------------------------------------AGACCCAT-----C-T--------
speTri2_Squirrel/JH393493/481315-481049/1-271               ----------------------TTGG------TA-----TCTTACTG-------------------------------------------------------------------------------AGCCCTTT-----C-T--------
oryAfe1_Aardvark/JH870324/4590-4304/1-271                   ----------------------TCAA------TA-----TCCTGTTGGTgctttagtatcctactg------------------------------------------------------------AGATCTGT-----T-T--------
chrAsi1_Cape_golden_mole/JH823495/2863439-2863155/1-271     ----------------------TTTG-------A-----TCTTACTGATgctgtaatatcttacta------------------------------------------------------------AGCCCTGT-----T-T--------
tupChi1_Chinese_tree_shrew/KB365963/54433-54215/60-271      ----------------------CTAG------TA-----GTCTTCTG-------------------------------------------------------------------------------AACCCTGT-----C-T--------
capHir1_Domestic_goat/chrX/70090514-70090704/78-271         -------------------------------------------------------------------------------------------------------------------------------GCCCTGT-----C-T--------
cavPor3_Guinea_pig/scaffold_26/23413274-23413535/1-271      ----------------------TTGG------TA-----GTTTACTG-------------------------------------------------------------------------------AACTTTATtat--C-T--------
jacJac1_Lesser_Egyptian_jerboa/JH725476/126459-126723/1-271 ----------------------TTGG------AA-----AAC-ACTGAG-----------------------------------------------------------------------------AACCCTAT-----CtT--------
mm10_Mouse/chrX/103470787-103470513/1-271                   ----------------------TTTG------TA-----GTCTAATGAT-----------------------------------------------------------------------------AGCCTTGT-----A-T--------
sorAra2_Shrew/JH798316/444681-444412/1-271                  ----------------------TTGG------TG-----TCTTGCTA-------------------------------------------------------------------------------AATCATGT-----C-T--------
mesAur1_Golden_hamster/KB708354/1526175-1526437/1-271       ----------------------TTTG------TA-----GTCTAATGGA-----------------------------------------------------------------------------AGCCTTGT-----C-T--------
rn6_Rat/chrX/74334865-74334599/1-271                        ----------------------TTTG------TA-----GTCTAATGAG-----------------------------------------------------------------------------AGCCTTGC-----C-T--------
eleEdw1_Cape_elephant_shrew/JH947307/6736862-6736660/60-271 ----------------------TTAT------TG-----TTCTACTG-------------------------------------------------------------------------------AGCTCTGT-----T-T--------
otoGar3_Bushbaby/GL873882/162987-162822/80-245              ---------------------------------------------------------------------------------------------------------------------------------CATGT-----C-T--------
echTel2_Tenrec/JH980401/1885136-1884829/1-271               ----------------------CAGG------TT-----ATCTTGTAAAtcactcttatttgactg------------------------------------------------------------AGTCCTGT-----T-T--------
criGri1_Chinese_hamster/KE381632/1684797-1684988/84-271     -------------------------------------------------------------------------------------------------------------------------------------T-----C-T--------
chiLan1_Chinchilla/JH722051/305067-305236/82-267            -----------------------------------------------------------------------------------------------------------------------------------TAT-----C-T--------

chlSab2_Green_monkey/chrX/63411119-63410832/1-271           --TTCTTCTCAAGGACATTC--CGAGCATG----TGAGACCCG-AGG-ACTGCAAACAGCT-GCAAGAG-GCT----TCA----A-ATTCAGCATATCA-TTCCTTTTGAGAATCTGGCCAAGC-TCCAGCAAATC--TACTTGGATG--
panTro4_Chimp/chrX/73627887-73627600/1-271                  --TTCTTCTTAAGGACATTC--TGAGCATG----TGAGACCTG-AGG-ACTGCAAACAGCT-ATAAGAG-GCT----CCA----A-ATTCATCATATCT-TTCCCTTTGAGAATCTGGCCAAGC-TCCAGCTAATC--TACTTGGATG--
ponAbe2_Orangutan/chrX/71277106-71276818/1-271              --TTCTTCTTAAGGACATTC--TGAGCATG----TGAGACCTG-AGG-ACTGCAAACAGCT-GTCAGAG-GCT----CCA----A-ATTCAGCATATCT-TTCCTTTTGAGAATCTGGCCAAGC-TCCAGCTAATC--TACTTGGATG--
macFas5_Crab-eating_macaque/chrX/71108580-71108293/1-271    --GTCTTCTCAAGGACATTC--TGAGCATG----TGAGACCCG-AGG-ACTGCAAACAGCT-GCAAGAG-GCT----TCA----A-ATTCAGCATATCG-TTCCTTTTGAGAATCTGGCCAAGC-TCCAGCAAATC--TACTTGGATG--
rheMac3_Rhesus/chrX/73508179-73507892/1-271                 --GTCTTCTCAAGGACATTC--TGAGCATG----TGAGACCCG-AGG-ACTGCAAACAGCT-GCAAGAG-GCT----TCA----A-ATTCAGCATATCG-TTCCTTTTGAGAATCTGGCCAAGC-TCCAGCAAATC--TACTTGGATG--
papAnu2_Baboon/chrX/65006210-65005923/1-271                 --TTCTTCTCAAGGACATTC--TGAGCATG----TGAGACCCG-AGG-ACTGCAAACAGCT-GCAAGAG-GCT----TCA----A-ATTCAGCATATCG-TTCCTTTTGAGAATCTGGCCAAGC-TCCAGCAAATC--TACTTGGATG--
hg38_Human/chrX/73833488-73833201/1-271                     --TTCTTCTTAAGGACATTC--TGAGCATG----TGAGACCTG-AGG-ACTGCAAACAGCT-ATAAGAG-GCT----CCA----A-ATTAATCATATCT-TTCCCTTTGAGAATCTGGCCAAGC-TCCAGCTAATC--TACTTGGATG--
saiBol1_Squirrel_monkey/JH378192/8961658-8961944/1-271      --TTCTTCTCAAGGACATTC--TGAGTATG----TGAGACCTG-AAG-ACTGCAAACATCT-TTAAGAG-GCT----CCA----A-ATTCAGCAGATCT-TTCCCTTTGAGAATCTGGG-AAGC-TCCAGCTAATC--TACCTGAATG--
vicPac2_Alpaca/KB632711/419485-419210/1-271                 --TTCTTCTCAAGGACATTC--CAAGCATG----TGAGACCTG-AGG-ACTGCAAGCAGCT-CTAAGAA-GCT----CCA----CtTTTCAGCAGGTCT-TTCCTTTTGAGAATCTGGATAAGC-TCCAAACAATCt-TAAGAGGATG--
calJac3_Marmoset/chrX/65391441-65391158/1-271               --TTCTTCTCAAGGGCATTC--TGAGTATG----TGAGACCTG-AAG-ACTGCAAACAGCT-TTAAGAG-GCT----CCA----A-ATTCAGCAGATCC-TTCCCTTTGAGAATCTGGCCAAGC-TCCAGCTAATC--TACCTGGATG--
cerSim1_White_rhinoceros/JH767841/767852-767586/1-271       --TTCTTCTTAAGGACATT---TGAGCACG----TGAGACCTG-AGG-ACTGCAGGCAGCT-CTAAGAA-GCT----CTA----C-ATTGATCAGATCT-TTCCTTTTGAGAATCTGGATAAGC-TCCAACTAGTC--AAAGAGGATG--
ailMel1_Panda/GL194824.1/51778-51504/1-271                  --TTCTTCTCAAGGACATTC--AGAGTATG----TGAAACCTG-AGG-ACTGCAAGTAGCT-GTAAGCA-GCT----TCA----T-ATTCAGCATATCT-TTCTTTTTGAGAATATGGATAAGC-TCCAAATAATCttTAAAATGATG--
nomLeu3_Gibbon/chrX/66535025-66534743/1-271                 --TTCTTCTTAAGGACATTC--TGAGCATG----TGAGACCTG-AGG-ACTGCAAACAGCT-GTAAGAG-GCT----CCA----A-ATTCAGCATATCT-TTC-----GAGAATCTGGCCAAGC-TCCAGCTAATC--TACTTGGATG--
camFer1_Bactrian_camel/KB018594/107846-108119/1-271         --TTCTTCTCAAGGACATTC--CAAGCATG----TGAGACCTG-AGG-ACTGCAAGCAGCT-CTAAGAA-GCT----CCA----CtTTTCAGCAGGTCT-TTCCTTTTGAGAATCTGGATAAGC-TCCAAACAATCt-TAAGAGGATG--
equCab2_Horse/chrX/55237785-55237516/1-271                  --TTCTTCTTCAGGACATTC---AAGCATG----TGAGACCTG-AGG-ACTGCAGGCAGCT-CTAAGAA-GCT----CCA----C-ATTCATCAGATCT-TTCCTTCGGAGAATCTGGATAAGC-TCCAACTGGTCt-TAAGAGGATG--
odoRosDiv1_Pacific_walrus/KB229612/203232-202950/1-271      --TTCTTCTCAAGGACATTC--AGAGCATG----TGAAGCCTG-AGG-ACTGCAAGTAGGT-GTAAGCA-GCT----TCA----C-ATTCAGCAGATCT-TTCTTTTTGAGAATCTGGATAAGC-TCCAAATAATCttTAAAATGATG--
orcOrc1_Killer_whale/KB317041/455814-455520/1-271           --TTCTTCTCAAGGACATTC--TGAGCATG----TGAGACCTG-AGGaACTGCAAGCAGCT-TTAAGAA-GCT----CTA----C-ATTCAACAAGTCT-TTCCTTTTAAGAATCTGGATAAGC-TCCAACCAATC--TAAGAGGATG--
turTru2_Dolphin/JH479788/30338-30044/1-271                  --TTCTTCTCAAGGACATTC--TGAGCATG----TGAGACCTG-AGGaACTGCAAGCAGCT-TTAAGAA-GCT----CTA----C-ATTCAACAAGTCT-TTCCTTTTAAGAATCTGGATAAGC-TCCAACCAATC--TAAGAGGATG--
lepWed1_Weddell_seal/KB715187/694331-694612/1-271           --TTCTTCTCAAGGACATTC--AGAGCATG----TGAAACCTG-AGG-ACTGCAAGTAGGT-GTAAGCA-GCT----TCA----C-ATTCAGCAGATCT-TTCTTTTTGAGAATCTGGATAAGC-TCCAAATATT---TAAAATGATG--
triMan1_Manatee/JH594676/11276497-11276219/1-271            --TCCTCCTCAAGGATGATC--CTGGCATG----TGAGACCTG-AGG-ACTGCAAGCTGCT-CTAAGAA-GCT----TGA----A-ATCCAGCAGATCT-TTCGTTTTGAGAATCTGGACACAC-TCCAGCTAATC--TAAAAAGATG--
felCat8_Cat/chrX/59596477-59596195/1-271                    --TTCTTCTCAAGGACGTTC--TGAGCATG----TGAAACCTG-AGG-ACTGCAAGTAGCT-CTAAGCA-GCT----TCA----C-ATTCAGCAGATCT-TTCCTTTTGAGAATCTGGATAAAC-TCCAAATAATC--TAAGATGATG--
pteAle1_Black_flying-fox/KB030901/120809-120531/1-271       --TTCTTCACAAGGATATTC--TGAGAATG----TGAGACCTG-AGG-ACAGCAAGCAACT-CTAAGAA-GCT----CCA----C-ACTCAGCAGATCT-TTCCTTTTGAGAATCTGGAGAAGC-TCCCACTACTC--TAAGAGGACA--
loxAfr3_Elephant/scaffold_24/27931475-27931756/1-271        --TCCTCCTCAAGGATGATC--CTACCACG----TAAGACCTG-AGG-ACTGCAAGCTGCT-CTAAGAA-G--------A----A-ATCCAGCAGATCA-TTCCTTTTGAGAATCTGGACACAC-TCCAACTAATC--CAAAAAGTTG--
myoLuc2_Microbat/GL429771/10798827-10799107/1-271           --TTTTTCCCAAGGACATTC--TGGATAGG----TGAGACCTG-AGG-ACTACAAGAAACT-CTAAGAA-GCT----CCA----T-ATTCAGTACATCT-TTTCTTTTGAGAATCTGGACAAGC-TCCAACTAATT--GAA--GGATG--
susScr3_Pig/chrX/67163655-67163364/1-271                    --TTATTCTCAAGGATATTC--CAAGCAAG----TGAGCCCTG-A-G-ACTGCAAGCAGCT-CTAAGAA-GTT----CCG----C-ATTGATCAGGTCT-TCCCTTTTGAGAATCTGGATAAGC-TCCAACCAATC--TAAAAGGATG--
pteVam1_Megabat/scaffold_7187/57715-57438/1-271             --TTCTTCACAAGGATATTC--TGAGAATG----TGAGA-GTG-AGG-ACAGCAAGCAACT-CTAAGAA-GCT----CCA----C-ACTCAGCAGATCT-TTCCTTTTGAGAATCTGGAGAAGC-TCCCACTACTC--TAAGAGGACA--
myoDav1_Davids_myotis_bat/KB105958/128484-128209/1-271      --TTTTTTTCAAGGACATTC--TGGATAGG----TGAGACCTG-AGG-ACTACAAGAAACT-CTAAGAA-GCT----CCA----T-ATTCAGTACATCT-TTTCTTTTGAGAATCTGGACAAGC-TCCAACTAATT--GAA--GGATG--
dasNov3_Armadillo/JH583104/155816-155527/1-271              --TTTTCCTTAAGGATGATC--TGAGCATG----TGAGACCTGaAAG-ATGACATGGAGTT-GTAAGAG-GCT----CCA----A-ATTCAGGAGGTCA-TTCCTTTTGAGAATCTGGACACAC-TCCAGTTAATC--TAAGAGGATG--
eptFus1_Big_brown_bat/JH977917/215898-216186/1-271          tgTTTTTTCCAAGGACATTC--TGGGCATG----TGAGACCTG-AGG-ACTACAATAAACT-CTAAGGA-GCT----CCA----T-ATTCATTACATCT-TTCCTTTTGAGAATCTGGACAAGC-TCCAATTAATT--TAA--GGATG--
oryCun2_Rabbit/chrX/52375999-52375701/1-271                 --TTCTTCTCAGGGTCATTCc-CAACTATG----TGAGACCTG-AGG-ACTGAGAGCAGCT-GCAAGAG-ACC----TCA----A-GTTCAGCAGATCT-TTACTTTTGAGACTCCAGACCAGT-TCCAACTATTC--TAAGTGGATG--
bosTau8_Cow/chrX/82281010-82281373/1-271                    --TTCTTCTCAAGGACATTC--CAAGCATA----TCAGACCTG-AGG-ACTGCAAGCAACT-TTAAGAA-GCT----TCA----T-ATTCAGCAGGTCT-TTCCTTTTGAGAATCTGGATAAGC-TCCAACCAATC--TCATAGGATG--
canFam3_Dog/chrX/57334905-57334639/1-271                    --ATCTTCTCAAGGAAATTC--CGAGCATG----TGAAACCTG-AGG-ATTCCAAGTAGCT-GTAGCAG--TT----TCA----C-ATTCAGCAGATCT-TTCTTTTTGAGAATTTGGATAAGCtTCCAAATAATTttTAAGATGATG--
ochPri3_Pika/ALIT01128891/343-47/1-271                      --TT----TCAAGGCCTTTCc-CAACCATG----TGAGACCTG-AGG-ACGGCAAGCAGCTgCAAAAAG-ATT----TCA----A-GCTCCGCAGATCT-TTCCTTTTGATACTCTGGACAGGG-TCCAATTATTC--TACGTGCCTA--
panHod1_Tibetan_antelope/KE116635/1267344-1267699/1-271     --TTCTTCTCAAGGACACTC--CAAGCATA----TCAGACGTG-AAG-ACTGCAAGCAACT-TTAAGAA-GCT----CCA----T-ATTCAGCAGGTCT-TTCCTTTTGAGAATCTGAATAAGC-TCCAAGCAATC--TAATAGGATG--
oviAri3_Sheep/chrX/62586464-62586109/1-271                  --TTCTTCTCAAGGACATTC--CAAGCATA----TCAGACCTG-AAG-ACTGCAAGCAACT-TTAAGAA-GCT----CCA----T-ATTCAGCAGGGCT-TTCCTTTTGAGAATCTGAATAAGC-TCCAAGCAATC--TAATAGGATG--
conCri1_Star-nosed_mole/JH655896/1127419-1127161/1-271      --TTCTTCTCAAGGACATTC--TCAA--------------GTG-AGG-ACTGCAAACAGCT-CTATGAAtGTC----CCA----C-ATTTAGCAGATCT-TTCATTTTGAAAATCTGGATAATC-GCCAGTTAATC--TAAGAGGATG--
micOch1_Prairie_vole/chrUn_JH996487/1892860-1893145/1-271   --TTCTTCACAAAGATAATT--GCGGCAGA----CG----TCA-AGG-ACTGCCAGCAGCT-GATACGG-GCTtcatTCA----A-ATCCAGCAGCGCT-CTCCTTTCGAGACTCTGGACACGC-TCTAGCTAATC--TGAGCAAATA--
hetGla2_Naked_mole-rat/JH602149/7454753-7455010/1-271       --TTTTTCTCAAGGACATTC--TGGGCATG----TGAAACTT---GG-ACTGCACACAGCT-ATGGGAG-GCT----CCA----A-ATTCAGCAAATTT-TTCCTTTTGAGATTTTGGACAAGA-TCCAGCTAATC--------------
musFur1_Ferret/GL897241/664847-665099/1-271                 --TTCTTCTCAAGGACATTC--AGAGCA-------------TG-AAG-ACTACAAGTAGCT-GTAAGCA-GCT----TCA----C-ATACAGCAGATTT-TTCTTTTTGAGACTCTGGATAAGC-TCCAAATAATCttTAAAATGATG--
speTri2_Squirrel/JH393493/481315-481049/1-271               --TTCTTCTCAAGGACATTC--AGAGCATG----TGAGATTTG-AGG-ACTGCAAGCAGCT-GAAAGAA-GCT----ACA----C-ATTCAGCAGACCT-TCCCTTTTGAGAGTCTGGACAAGC-TCCAGGTAACC--TGGGCAGAGA--
oryAfe1_Aardvark/JH870324/4590-4304/1-271                   --TCTTTCTCAAGGATGATC--CTAGCATG----TGAGACCTG-AAG-ATTGTAAGCTCGT-CTAAGAA-GCT----CCA----A-ATCCAACAGATCT-TTCCTTTTGAGAAT-TTGACATAT-TCCAGCTAATC--TAGAAAGATG--
chrAsi1_Cape_golden_mole/JH823495/2863439-2863155/1-271     --TCCTTCCCAAGATCATCC----AACATT----TGAGACCTG-AAG-ACTGCAAGCTGCT-CTAAGGA-GCT----CCA----C-ATCTAGCAGATCA-TTCCTTTTGAGAATCTGCCCACAC-TTGAACTAATC--TAAAAAGATG--
tupChi1_Chinese_tree_shrew/KB365963/54433-54215/60-271      --TTCTTCTTAAGGATATTCtgAGAGCTTG----TGAGGCCTG-AAG-ACTGCAATAAGTT-GTAAGAG-GCT----CCA----A-ATTCAACAGATCT-TTCTTTTTGAGAATCTGGATAAGC-TCCAGCTAATC--TAACTGGATGga
capHir1_Domestic_goat/chrX/70090514-70090704/78-271         --TTCTTCTCAAGGACATTC--CAAGCATA----TCAGACCTG-AAG-ACTGCAAGCAACT-TTAAGAA-GCT----CCG----T-ATTCAGCAGGTCT-TTCCTTTTGAGAATCTGAATAAGC-TCCAAGCAATC--TAATAGGATG--
cavPor3_Guinea_pig/scaffold_26/23413274-23413535/1-271      --TTTTTGTCAAGGACATTC--TAAGCATG----TGAAACCTG-AGG-ACTATGGACAGCT-AGGCAAG-ACT----CCA----A-ATTC---AGATTT-TTCCTTTTGAGAATTTGGACAAGA-TTCAGCTACTC--------------
jacJac1_Lesser_Egyptian_jerboa/JH725476/126459-126723/1-271 --TTCTTCACTAGGACA-----------------TGAGATTCA-AGG-ACTTCAAGCAAC--AAAAGAG-ACT----CCA----A-ATTCAAAAGAGC---TCCTTTGGAGAATCTTGACAAGC-TCCTGCTAATA--TGCACAGAAA--
mm10_Mouse/chrX/103470787-103470513/1-271                   --TTCTTCACAGGGACAAACaaTCCCTATG----TGAGACTCA-AGG-ACTGCCAGCAGCC-TATACAG--------CTA----C-ATTA-------CA-TCTCAGCAGAACTTCTCTTCAAGT-CCTCGCTACTC--TGAACAAAAA--
sorAra2_Shrew/JH798316/444681-444412/1-271                  --TTCTTCTTAAAGATATTT--C--------------GATCTG-AGG-ATTGCAAGCAGCT-CTGAGAA-ACA----TCA----C-ATTCAGCAGATTC-TCCAGTTTTGAAATCTAT--AATC-TCAAACTAACC--CAAGATGATG--
mesAur1_Golden_hamster/KB708354/1526175-1526437/1-271       --TTCTTTCAGGGACCAAAC--ACAGCA------CGAGACTCA-AGG-ATTCCAAGCAGCT-GACTCAG-GCTtcatTCA----A-ATTCAGCTCAT-T-TCCTTCTGGAGCCTCCGGACATGC-TCTAGCCAACC--TCAGCAAATA--
rn6_Rat/chrX/74334865-74334599/1-271                        --TTCTTCACAGGAACAATC--CTGATGTGacacTCAGACAGA-CAG-ACTGCCAGCGGCT-GATACAG-GCT----ACAttccA-TTCCAGCAGCTCT-TCCCTTC-------------AAGC-CCTAGCTAATC--TGAAGAAAAA--
eleEdw1_Cape_elephant_shrew/JH947307/6736862-6736660/60-271 --TCCTTCTCAAGGATAATC--CTAGCATG----TGAGCCTTG-AGG-ACTGAAGGTTGCT-CCTAGAG-ACT----CCA----A-ATCCAGGAGGTAT-TTTCTTTCAAGAATCTGGACACAC-TCTTG---------AAAAAGATG--
otoGar3_Bushbaby/GL873882/162987-162822/80-245              --TTTTTCTTAAGGACATTCc-TGAGCATG----TTAAACCTG-AGG-ACTGCAAACAGCT-ATGAAAG-GCT----CCA----A-ATTTACCCTATCT-TTCCGTTAGAGAATCTGAATAAGC-TCCAGCTAATT--TTGGTGGATG--
echTel2_Tenrec/JH980401/1885136-1884829/1-271               --TCCTTCTTAAGGATGCTC--CGAGCACG----TGCGACGT----G-ACTGCAAACTGCT-CTGAAAG--CT----GCG----A-ATCCAGAACATC-----CTTCTGAGCATCTGTGCACCC-TCCTGCTGATA--GGAAGAGCTG--
criGri1_Chinese_hamster/KE381632/1684797-1684988/84-271     --TTCTTCACAGGGACCATC--CCAGCA------TGGGACTCA-AGG-ACTGATGGCAGCT-GACACAG-GCTtcatTCA----A-ATTCAGCACATTTtTTCCTTTTGAGCCTCCGGACAAGC-TCTAGCCAACC--TCAGCAAATA--
chiLan1_Chinchilla/JH722051/305067-305236/82-267            --TTTTTGTGAAGGACATTC--TGAGTATG----TGAAACTTG-AGG-ACTGCATACAGCT-AGG-GAG-TCT----CCA----A-ATTCAGCAG--TT-TTCCTTTTGAGATT-TGGACAAGA-TTCAGCTAATC--------------

chlSab2_Green_monkey/chrX/63411119-63410832/1-271           -----GGTTGCC-AGC-CACCTG-GAG----AAA-----------A------AGGTAG----TTCG-GGGAA-TTTATT---GTT-GTA-----GGGCT--TCTGTCT
panTro4_Chimp/chrX/73627887-73627600/1-271                  -----GGTTGCC-AGC-TATCTG-GAG----AAA-----------A------AGGTAG----TTTG-GGGAA-TTTATT---GTT-GTA-----GTGCT--TCTGTCT
ponAbe2_Orangutan/chrX/71277106-71276818/1-271              -----GGTTGCC-AGC-TATCTG-GAG----AAA-----------A------AGGTAG----TTTG-GGGAA-TTTATT---GTT-GTA-----GGGCT--TCTGTCT
macFas5_Crab-eating_macaque/chrX/71108580-71108293/1-271    -----GGTTGCC-AGC-CACCTG-GAG----AAA-----------A------AGGTAG----TTCG-GGGAA-TTTATT---GTT-GTA-----GGGCT--TCTGTCT
rheMac3_Rhesus/chrX/73508179-73507892/1-271                 -----GGTTGCC-AGC-CACCTG-GAG----AAA-----------A------AGGTAG----TTCG-GGGAA-TTTATT---GTT-GTA-----GGGCT--TCTGTCT
papAnu2_Baboon/chrX/65006210-65005923/1-271                 -----GGTTGCC-AGC-CACCTG-GAG----AAG-----------A------AGGTAG----TTCA-GGGAA-TTTATT---GTT-GTA-----GGGCT--TCTGTCT
hg38_Human/chrX/73833488-73833201/1-271                     -----GGTTGCC-AGC-TATCTG-GAG----AAA-----------A------AGGTAG----TTTG-GGGAA-TTTATT---GTT-GTA-----GTGCT--TCTGTCT
saiBol1_Squirrel_monkey/JH378192/8961658-8961944/1-271      -----GGTTGCT-GGC-CACCTG-GAG----AAA-----------A------AGGTAC----TTTG-GGGAA-TTTATG---GTT-GTA-----GGGCT--TCTGTCT
vicPac2_Alpaca/KB632711/419485-419210/1-271                 -----GCTTGCA-CAC-TACCTG-GAG----AAA-----------A------AGGTAG----TTTA-GGGAG-CTCATT---GTT-GTG-----TGAAT--TCTGTTT
calJac3_Marmoset/chrX/65391441-65391158/1-271               -----GGTTGCC-CAC-CACCTG-GAG----AAA-----------G------AGGTAC----TTTG-GGGAA-TTTATT---GTT-GTA-----GGGCT--TCTGTCT
cerSim1_White_rhinoceros/JH767841/767852-767586/1-271       -----GCTTGCA-GGC-CACCTG-GAG----AAA-----------A------AGGTAG----TTTG-GGGAG-CTCATG---CTT-GTG-----GGAAC--TCTGTCT
ailMel1_Panda/GL194824.1/51778-51504/1-271                  -----GCTTTCA-GGC-CACCTG-GAA----AAA-----------Aaaa---AGGTAG----TTTG-GGGAG-CTCATC---ATT-GTG-----GGAAT--TCTGTCT
nomLeu3_Gibbon/chrX/66535025-66534743/1-271                 -----GGTTGCC-AGC-TATCTG-GAG----AAA-----------A------AGGTAG----TTTG-GGGAA-TTTATT---GTT-GTA-----AGGCT--TCTGTCT
camFer1_Bactrian_camel/KB018594/107846-108119/1-271         -----GCTTGCA-CAC-TACCTG-GAG----AAA-----------Aa-----AGGTAG----TTTA-GGGAG-CTCGTT---GT----G-----TGAAT--TCTGTTT
equCab2_Horse/chrX/55237785-55237516/1-271                  -----GCTTGCA-GGC-CACCTG-GAG----AAA-----------A------AGGTAG----TTTG-GGGTG-CTCGTT---CTT-GTG-----GGAAT--TCTGTCT
odoRosDiv1_Pacific_walrus/KB229612/203232-202950/1-271      -----GCTATCA-AGC-CACCTG-GAA----AAA-----------Aaaa---AGGTAG----TTTG-G-GAG-CTCATC---ATT-GTG-----GGAAT--TCTGTCT
orcOrc1_Killer_whale/KB317041/455814-455520/1-271           -----GCTTGCC-GGC-TCCCTG-GAG----AAA-----------A------AGGTAG----TGTA-AGGAG-CTTATT---ATT-GTG-----TGAAT--TCTGTCT
turTru2_Dolphin/JH479788/30338-30044/1-271                  -----GCTTGCC-GGC-TCCCTG-GAG----AAA-----------A------AGGTAG----TGTA-AGGAG-CTTATT---ATT-GTG-----TGAAT--TCTGTCT
lepWed1_Weddell_seal/KB715187/694331-694612/1-271           -----GCTATCA-AGC-CACCTG-GGGga--AAA-----------A------AGGTAG----TTTG-GGGAG-CTCATC---GTT-GTG-----GGAAT--TCTGTCT
triMan1_Manatee/JH594676/11276497-11276219/1-271            -----ATTTGCA-GGC-CACCTG-GAG----AAA-----------A------AGGTAG----TTGT-GGGAC-TTCCAT---GTT-TGGatttaAGGGC--TCTAACT
felCat8_Cat/chrX/59596477-59596195/1-271                    -----GCTTGCA-GGC-CACCTG-GAA----AAA-----------AaaaaaaAGGTAG----TTTG-GGGAG-CTCATC---ATT-ATG-----GGAAT--TCTGTCT
pteAle1_Black_flying-fox/KB030901/120809-120531/1-271       -----GCTTGCA-GGC-CACCAG-GAT----GAA-----------A------AGGTAG----TTAG-GGGAG-CTCACTtggGTT-GGG-----GGGATtgTCTGTCT
loxAfr3_Elephant/scaffold_24/27931475-27931756/1-271        -----ATTTGCA-GGC-CAC-TG-GAG----AAA-----------A------AGGTAG----TTTG-GGGAG-CTCATT---GTT-GTG-----GGATT--TCCGTGT
myoLuc2_Microbat/GL429771/10798827-10799107/1-271           -----GCTTGCA-GAC-CACCTG-AAG----AAA-----------A------AGGTAG----TTTG-AGGAG-TTTGTT---GT----G-----GTTAT--TCTGTCT
susScr3_Pig/chrX/67163655-67163364/1-271                    -----GTTTGCA-GAC-TGTCTG-GAG----AAA-----------A------AGGTAAtttaTTTG-GGGAG-CCCAGT---GTT-GTA-----TGAAT--TCTCTTT
pteVam1_Megabat/scaffold_7187/57715-57438/1-271             -----GCTTGCA-GGC-CACCAG-GAT----GAA-----------A------AGGTAG----TTAG-GGGAG-CTCACTtggGTT-GGG-----GGGATtgTCTGTCT
myoDav1_Davids_myotis_bat/KB105958/128484-128209/1-271      -----GCTTGCA-GAC-CACCTG-AAG----AAA-----------A------AGGTAG----TTTG-AGAAG-TTTGTT---GT----G-----GTTAT--TCTGTCT
dasNov3_Armadillo/JH583104/155816-155527/1-271              -----GTTTACT-GGC-CACCTG-GAG----AAA-----------A------AGGTAG----TTTG-AAGAG-CTTATC---TTT-GTA-----GAAC---TCTGTCT
eptFus1_Big_brown_bat/JH977917/215898-216186/1-271          -----GCTTGCA-GAC-TATCTG-AAG----AAA-----------A------AGGTAG----TTTG-GGGAG-TTTGTT---GT----G-----GTTAT--TCTGTCT
oryCun2_Rabbit/chrX/52375999-52375701/1-271                 -----GCTTGCA-AGT-TGCCTG-GAG----AAA-----------A------AGGTAG-----TTG-CCAAG-CTTACC---CTT-GTG-----GGACT--TTTGTCT
bosTau8_Cow/chrX/82281010-82281373/1-271                    -----GCTTGCA-GTT-TCCCTG-GAG----AAA-----------A------AGGTAA----TGTA-AGGAG-CTTATT---GT----G-----TGAAT--TCTGTCT
canFam3_Dog/chrX/57334905-57334639/1-271                    -----GCTTTCA-GAC-CACCTG-GAA----AAA-----------Aa-----AGATAG----TTTG-GGAAG-CTCATC---ATT-GTG-----GGAAT--TCCGTCT
ochPri3_Pika/ALIT01128891/343-47/1-271                      -----ACTTGCA-GGC-TGCTTG-GAG----AAG-----------A------AGGTAG----TTTG-GGGAA-TTTATC---CTT-GTG-----GGGCC--TTTGTCT
panHod1_Tibetan_antelope/KE116635/1267344-1267699/1-271     -----GCTTGCA-ATT-TCCCTG-GAG----AAA-----------A------AGGTAG----TGTA-AGGAG-CTTATT---GT----G-----TGAAT--TTTGTCT
oviAri3_Sheep/chrX/62586464-62586109/1-271                  -----GCTTGCA-GTT-TCCCTG-GAG----AAA-----------A------AGGTAG----TGTA-AGGAG-CTTATT---GT----G-----TGAAT--TTTGTCT
conCri1_Star-nosed_mole/JH655896/1127419-1127161/1-271      -----ACTTGCA-GTC-CACCTG-CAG----AAA-----------Aa-----AGGTAG----CTTG-TGGAG-CTTGTT---TTT-GGG-----GGGAT--TTCACTT
micOch1_Prairie_vole/chrUn_JH996487/1892860-1893145/1-271   -----ACATGCA-GGC-CACATG-AAG----AAA-----------A------GGGTAC----TTGG-GAGAA-GTTCCT---ATT-CTT-----GGGGT--TCTGTCT
hetGla2_Naked_mole-rat/JH602149/7454753-7455010/1-271       -------TTGCA-GGC-CACCTG-GAG----AAG-----------C------AGGTAG----TTTG-AAGAA-CTT-TT---GTC-CTT-----AGACT--TCTACCT
musFur1_Ferret/GL897241/664847-665099/1-271                 -----GCTATCA-TGC-CACCCGaGAG----AAA-----------A------AGATAA----TTTG-GAGAG-CTCATC---ATT-GTG-----GGAAT--TCTGTCT
speTri2_Squirrel/JH393493/481315-481049/1-271               -----GCTTGAA-GGC-T-------AG----AAG-----------Ac-----AGGCA----------GGCAC-TTTGATag-GTG-AGG-----GTTGC--TCAATCT
oryAfe1_Aardvark/JH870324/4590-4304/1-271                   -----GTTTACA-GGT-CATCTG-GAC----AAA-----------A------AGGTAG----TTTAtGACAG-CTAATT---GTT-GTG-----GGTCT--TCAGTGT
chrAsi1_Cape_golden_mole/JH823495/2863439-2863155/1-271     -----ATGTGCA-GAC-CACCTT-GTG----AAA------------------AGGTAG----CTTG-GGAAG-CTAATT---GTT-GTG-----GAAAT--TTGTGCT
tupChi1_Chinese_tree_shrew/KB365963/54433-54215/60-271      ctgaaGGTTGCA-ATC-TAACTG-GAC----AAA-----------A------AGGTAG----TGTG-GGCAT-CTTATC---ATT-GTG-----GGACT--TTTGTCT
capHir1_Domestic_goat/chrX/70090514-70090704/78-271         -----GCTTGCA-GTT-TCCCTG-GAG----AAA-----------A------AGGTAG----TGTA-AGGAG-CTTATT---GT----G-----TGAAT--TTTGTCT
cavPor3_Guinea_pig/scaffold_26/23413274-23413535/1-271      -------TTGCA-GGC-CATCTG-GAG----AAA-----------C------AGGTAG----TTTG-AAGAC-CCTATT---GCTaTTA-----GATTT--CCTGTCT
jacJac1_Lesser_Egyptian_jerboa/JH725476/126459-126723/1-271 -----ACTTGCA-AGC-TATCTG-AAA----AAA-----------Aa-----AGGTAGt---TTTT-GAGAA-CCTATT---GTT-GTT-----AGGCT--TCTGTCT
mm10_Mouse/chrX/103470787-103470513/1-271                   -----GCTTACA-GGC-CACATG-GAG----AAA-----------Aaa----AGGTAC----TTTG-GAGAA-TTTGCT---ATT-TGG-----GGGTT--TCTATCT
sorAra2_Shrew/JH798316/444681-444412/1-271                  -----GTTTGCT-GAC-CACTTG-GAA----GAAaagaagtacttA------AGGTAG----ATTA-AAGAAcTTTTTT---CAT-TTT-----GCCTT--TAAGTTT
mesAur1_Golden_hamster/KB708354/1526175-1526437/1-271       -----ACTTGGA-GGGaCATATG-GAG----AAA-----------C------AGGTAC----TTTG-GAGAT-GTGCCT---ATTcTTT-----GAGTT--TCTGTCT
rn6_Rat/chrX/74334865-74334599/1-271                        -----GCTTACA-GGC-CACACA-GAGgggaAAA-----------A------AGGTAC----TTTG-AAGAA-TTCCCT---TTT-GGG-----GAGTT--TCTGTCT
eleEdw1_Cape_elephant_shrew/JH947307/6736862-6736660/60-271 -----ATTTGCA-GGT-CAACTG-AAG----AGA-----------A------AGGTAA----TTTG-GGGAG-TTTATT---GTT-AGG-----TGATA--TCTGTGT
otoGar3_Bushbaby/GL873882/162987-162822/80-245              -----GCTTG-------TACCTG-GAG----AAA-----------Aaggt--AGGTAG----TCTG-GGG--------------------------------------
echTel2_Tenrec/JH980401/1885136-1884829/1-271               -----GTTTGAA-GAC-CACCTG-AAG----ACA-----------A------AGGTAGcg--CTTT-TGGAG-TTAATT---ATT-GCG-----GCCCT--TACGTGT
criGri1_Chinese_hamster/KE381632/1684797-1684988/84-271     -----ATTTGCAtGGC-CATATG-GAG----AAA-----------A------AGGTAC----TTTG-GAGAA-GTGCCT---ATT-CTT-----GAATT--TCTGTCT
chiLan1_Chinchilla/JH722051/305067-305236/82-267            -------TTGCA-AGC-CACCTG-GAG----AAA-----------C------AGTTAG----TTTG-AAGAA-TTTATT---GTC-GTT-----AGATT--TTT----

//
# STOCKHOLM 1.0
#=GF ID XIST_h6_intron3-exon4-intron4/21393-21751
#=GS panTro4_Chimp/chrX/73625751-73625393/1-364                  AC panTro4_Chimp/chrX
#=GS hg38_Human/chrX/73831361-73831003/1-364                     AC hg38_Human/chrX
#=GS papAnu2_Baboon/chrX/65004060-65003702/1-364                 AC papAnu2_Baboon/chrX
#=GS ponAbe2_Orangutan/chrX/71274460-71274102/1-364              AC ponAbe2_Orangutan/chrX
#=GS cerSim1_White_rhinoceros/JH767841/766325-765961/1-364       AC cerSim1_White_rhinoceros/JH767841
#=GS macFas5_Crab-eating_macaque/chrX/71106438-71106081/1-364    AC macFas5_Crab-eating_macaque/chrX
#=GS rheMac3_Rhesus/chrX/73506038-73505681/1-364                 AC rheMac3_Rhesus/chrX
#=GS saiBol1_Squirrel_monkey/JH378192/8963464-8963825/1-364      AC saiBol1_Squirrel_monkey/JH378192
#=GS odoRosDiv1_Pacific_walrus/KB229612/201462-201098/1-364      AC odoRosDiv1_Pacific_walrus/KB229612
#=GS chlSab2_Green_monkey/chrX/63409858-63409503/1-364           AC chlSab2_Green_monkey/chrX
#=GS calJac3_Marmoset/chrX/65389624-65389263/1-364               AC calJac3_Marmoset/chrX
#=GS lepWed1_Weddell_seal/KB715187/696075-696439/1-364           AC lepWed1_Weddell_seal/KB715187
#=GS orcOrc1_Killer_whale/KB317041/454629-454268/1-364           AC orcOrc1_Killer_whale/KB317041
#=GS turTru2_Dolphin/JH479788/29153-28792/1-364                  AC turTru2_Dolphin/JH479788
#=GS nomLeu3_Gibbon/chrX/66532578-66532221/1-364                 AC nomLeu3_Gibbon/chrX
#=GS camFer1_Bactrian_camel/KB018594/109384-109746/1-364         AC camFer1_Bactrian_camel/KB018594
#=GS vicPac2_Alpaca/KB632711/417948-417586/1-364                 AC vicPac2_Alpaca/KB632711
#=GS pteVam1_Megabat/scaffold_7187/56932-56564/1-364             AC pteVam1_Megabat/scaffold_7187
#=GS capHir1_Domestic_goat/chrX/70092048-70092409/1-364          AC capHir1_Domestic_goat/chrX
#=GS bosTau8_Cow/chrX/82282707-82283068/1-364                    AC bosTau8_Cow/chrX
#=GS oviAri3_Sheep/chrX/62584774-62584413/1-364                  AC oviAri3_Sheep/chrX
#=GS oryCun2_Rabbit/chrX/52374496-52374134/1-364                 AC oryCun2_Rabbit/chrX
#=GS tupChi1_Chinese_tree_shrew/KB365963/49969-49606/1-364       AC tupChi1_Chinese_tree_shrew/KB365963
#=GS panHod1_Tibetan_antelope/KE116635/1269043-1269405/1-364     AC panHod1_Tibetan_antelope/KE116635
#=GS eptFus1_Big_brown_bat/JH977917/217979-218336/1-364          AC eptFus1_Big_brown_bat/JH977917
#=GS pteAle1_Black_flying-fox/KB030901/120027-119659/1-364       AC pteAle1_Black_flying-fox/KB030901
#=GS myoDav1_Davids_myotis_bat/KB105958/126506-126147/1-364      AC myoDav1_Davids_myotis_bat/KB105958
#=GS equCab2_Horse/chrX/55236294-55235933/1-364                  AC equCab2_Horse/chrX
#=GS ailMel1_Panda/GL194824.1/49881-49517/1-364                  AC ailMel1_Panda/GL194824.1
#=GS myoLuc2_Microbat/GL429771/10800818-10801177/1-364           AC myoLuc2_Microbat/GL429771
#=GS musFur1_Ferret/GL897241/666749-667113/1-364                 AC musFur1_Ferret/GL897241
#=GS felCat8_Cat/chrX/59594927-59594572/1-364                    AC felCat8_Cat/chrX
#=GS canFam3_Dog/chrX/57332722-57332356/1-364                    AC canFam3_Dog/chrX
#=GS otoGar3_Bushbaby/GL873882/160540-160183/1-364               AC otoGar3_Bushbaby/GL873882
#=GS speTri2_Squirrel/JH393493/480670-480312/1-364               AC speTri2_Squirrel/JH393493
#=GS hetGla2_Naked_mole-rat/JH602149/7463372-7463744/1-364       AC hetGla2_Naked_mole-rat/JH602149
#=GS dasNov3_Armadillo/JH583104/155372-155009/1-364              AC dasNov3_Armadillo/JH583104
#=GS susScr3_Pig/chrX/67161365-67160998/1-364                    AC susScr3_Pig/chrX
#=GS ochPri3_Pika/JH802116/2818266-2817902/1-364                 AC ochPri3_Pika/JH802116
#=GS mm10_Mouse/chrX/103469895-103469536/1-364                   AC mm10_Mouse/chrX
#=GS triMan1_Manatee/JH594676/11271102-11270758/1-364            AC triMan1_Manatee/JH594676
#=GS oryAfe1_Aardvark/JH864857/109189-108829/1-364               AC oryAfe1_Aardvark/JH864857
#=GS octDeg1_Brush-tailed_rat/JH651887/408201-408552/1-364       AC octDeg1_Brush-tailed_rat/JH651887
#=GS chiLan1_Chinchilla/JH722051/307032-307387/1-364             AC chiLan1_Chinchilla/JH722051
#=GS mesAur1_Golden_hamster/KB708354/1527297-1527665/1-364       AC mesAur1_Golden_hamster/KB708354
#=GS micOch1_Prairie_vole/chrUn_JH996487/1894423-1894787/1-364   AC micOch1_Prairie_vole/chrUn_JH996487
#=GS jacJac1_Lesser_Egyptian_jerboa/JH725476/127985-128340/1-364 AC jacJac1_Lesser_Egyptian_jerboa/JH725476
#=GS conCri1_Star-nosed_mole/JH655896/1126340-1126006/1-333      AC conCri1_Star-nosed_mole/JH655896
#=GS rn6_Rat/chrX/74333989-74333622/1-364                        AC rn6_Rat/chrX
#=GS loxAfr3_Elephant/scaffold_24/27937305-27937651/1-364        AC loxAfr3_Elephant/scaffold_24
#=GS cavPor3_Guinea_pig/scaffold_26/23414246-23414605/1-364      AC cavPor3_Guinea_pig/scaffold_26
#=GS chrAsi1_Cape_golden_mole/JH823495/2859822-2859465/1-364     AC chrAsi1_Cape_golden_mole/JH823495
#=GS criGri1_Chinese_hamster/KE381632/1685938-1686289/1-364      AC criGri1_Chinese_hamster/KE381632
#=GS echTel2_Tenrec/JH980401/1884678-1884316/1-364               AC echTel2_Tenrec/JH980401
#=GS eriEur2_Hedgehog/JH835576/1268909-1268595/34-357            AC eriEur2_Hedgehog/JH835576
#=GS sorAra2_Shrew/JH798316/443245-442893/1-364                  AC sorAra2_Shrew/JH798316
#=GF SQ 56

panTro4_Chimp/chrX/73625751-73625393/1-364                  ATGGTTGAACTCAACCACTAGTTGCCCATTA------GAACAGACTT-TCCCAGTGTACT----GCATTTCAA----------------TA----------CTT-------TTT---CTTTTAT----------------CTCTTTT-CA
hg38_Human/chrX/73831361-73831003/1-364                     ATGGTTGAACTCAACCACTAGTTGCCCATTA------GAACAGACTT-TCCCAGTGTACT----GCATTTCAA----------------TA----------CTT-------TTT---CTTTTAT----------------CTCTTTT-CA
papAnu2_Baboon/chrX/65004060-65003702/1-364                 ATGGTTGAACTCAACCACTAGTTGCCCATTA------GGAGAGACTT-TCCCAGTGTACT----CCATTTCAA----------------TA----------CTT--------TT---CTTTTAT----------------CTCTTTTTCA
ponAbe2_Orangutan/chrX/71274460-71274102/1-364              ATGATTGAATTCAACCACTAGTTGCCCATTA------GAACAGACTT-TCCCAGTGTACT----GCATTTCAA----------------TA----------CTT-------TTT---CTTTTAT----------------CTCTTTT-CA
cerSim1_White_rhinoceros/JH767841/766325-765961/1-364       AAAGTTTAATTTAACCACTAGTTGCTCATTG------GGACAGACTT-TCCTAGTGTATT----GCATTTCAA----------------TA----------ATTTATT---TTT---CTTTTGT----------------CTCTTCTCCA
macFas5_Crab-eating_macaque/chrX/71106438-71106081/1-364    ATGGTTGAACTCAACCACTAGTTGCCCATTA------GGAGAGACTT-TCCCAGTGTACT----CCATTTCAA----------------TA----------CTT--------TT---CTTTTAT----------------CTCTTTTTCA
rheMac3_Rhesus/chrX/73506038-73505681/1-364                 ATGGTTGAACTCAACCACTAGTTGCCCATTA------GGAGAGACTT-TCCCAGTGTACT----CCATTTCAA----------------TA----------CTT--------TT---CTTTTAT----------------CTCTTTTTCA
saiBol1_Squirrel_monkey/JH378192/8963464-8963825/1-364      ATGGCTGAACTCAACCACTAGTTGCCCATTC------GGACAGACTT-TCCCAGTGTACT----ACATTTCAA----------------TA----------CTT-------CTT---CTTTTGT----------------CTCTTTTTCA
odoRosDiv1_Pacific_walrus/KB229612/201462-201098/1-364      ATTGTTTAATTTAACTACTAGTTGCTAATTG------GGACAGACTT-TCCCAGTGTTCT----GCATTTCAG----------------TA----------ACTTACT---TTT---CTTTGAT----------------CTCTTCTCCA
chlSab2_Green_monkey/chrX/63409858-63409503/1-364           ATGGTTGAACTCAACCACTAGTTGCCCATTA------GGAGAGACTT-TCCTGGTGTACT----CCATTTCAA----------------TA----------CTT--------TT---CTTTTAT----------------CTCTTTTTCA
calJac3_Marmoset/chrX/65389624-65389263/1-364               GTAGTTGAACTCAACCAGTAGTTGCCCATTC------AGACAGACTT-TCCCAGTGTACT----ACATTTCAA----------------TA----------CTT-------TTT---CTTTTGT----------------CTCTTTTTCA
lepWed1_Weddell_seal/KB715187/696075-696439/1-364           ATTGTTTAATTTAACTACTAGTTGCTAATTG------GGGCAGACTT-TCCCAGTGTTCT----GCATTTCAG----------------TA----------ACTTACT---TTT---CTTTGAT----------------CTCTTCTCCA
orcOrc1_Killer_whale/KB317041/454629-454268/1-364           ATAGTTTAATTTAACCCCTAGTTACTCATTG------GGACAGACTT-TCCCAGTGTACT----GCATTTAAG----------------TA----------ATTTATT---TTT---CTTTTAT----------------CTCTTCTCCA
turTru2_Dolphin/JH479788/29153-28792/1-364                  ATAGTTTAATTTAACCCCTAGTTACTCATTG------GGACAGACTT-TCCCAGTGTACT----GCATTTAAG----------------TA----------ATTTATT---TTT---CTTTTAT----------------CTCTTCTCCA
nomLeu3_Gibbon/chrX/66532578-66532221/1-364                 ATGGTTGAATTCAACCACTAGTTGCCCATTA------GGACAGACTT-TCCCAGTGTACT----CCATTTCAA----------------TA----------CTT-------TTC---CTTTTAT----------------CTCTTTT-CA
camFer1_Bactrian_camel/KB018594/109384-109746/1-364         ATAGTTTAATTTAATCACTAGTTGCTCATTG------AGACAGACTT-TCACAATATACT----GCATTTCAG----------------TA----------ATTTATT---TTT---CTTTTAT----------------CTCTTCTCCA
vicPac2_Alpaca/KB632711/417948-417586/1-364                 ATAGTTTAATTTAATCACTAGTTGCTCATTG------AGACAGACTT-TCACAATATACT----GCATTTCAG----------------TA----------ATTTATT---TTT---CTTTTAT----------------CTCTTCTCCA
pteVam1_Megabat/scaffold_7187/56932-56564/1-364             AAAGTTAAATTTTACTACTACTTGCTCAATG------GGACAGACTT-TCCCAGTATACT----GCATTTTAG----------------TA----------ATTTATT---TTT---CTTTTCT----------------CTCTTCTCCA
capHir1_Domestic_goat/chrX/70092048-70092409/1-364          ATGGTTTAATTTAACCCCTAGTTACTCATTG------GGACAGACTT-TCCCAGTGTACT----GCATTTCAG----------------TA----------ATTTATT---TTT---CTTTTAT----------------CTCTTTTCCA
bosTau8_Cow/chrX/82282707-82283068/1-364                    ATGGTTCAATTTAACCCCTAGTTACTCATTG------GGACAGACTT-TCCCAGTGTACT----GAATTTCAA----------------TA----------ATTTATT---TTT---CTTTTAT----------------CTCTTTTCCA
oviAri3_Sheep/chrX/62584774-62584413/1-364                  ATGGTTTAATTTAACCCCTAGTTACTCATTG------GGACAGACTT-TCCCAGTGTACT----GCATTTCAG----------------TA----------ATTTATT---TTT---CTTTTAT----------------CTCTTTTCCA
oryCun2_Rabbit/chrX/52374496-52374134/1-364                 ATGATGCAATTCAACTATTGATGACCCATTG------GGATAAACTT-TGCCAGGATACT----CCATTTCAA----------------TA----------ATTTACC---TTT---CCTTTGT----------------CTCTTCTCCA
tupChi1_Chinese_tree_shrew/KB365963/49969-49606/1-364       ATGGGTTAACACAGCTACCAATTGCACATCG------GGACAGACTT-TCCCGGTGTTCT----CCATCTTGA----------------TA----------ATTTATT---TTT---CTTTTGT----------------CTTTTCTCCA
panHod1_Tibetan_antelope/KE116635/1269043-1269405/1-364     ATGGTTTAATTTAACCCCTAGTTACTCATTG------GGAGAGACTT-TCCCAGTGTACT----GCATTTCAG----------------TA----------ATTTATT---TTT---CTTTTAT----------------CTCTTTTCCA
eptFus1_Big_brown_bat/JH977917/217979-218336/1-364          ATCACTTAATCTAATTATTAGTTGCTCTTTG------AGACAGGCTT-TCCCAGTATACT----GCATTTCAG----------------TA----------ATTTATT---TTT---CTTTTCT----------------CTCTTCTCCA
pteAle1_Black_flying-fox/KB030901/120027-119659/1-364       AAAGTTAAATTTTACTACTACTTGCTCAATG------GGACAGACTT-TCCCAGTATACT----GCATTTTAG----------------TA----------ATTTATT---TTT---CTTTTCT----------------CTCTTCTCCA
myoDav1_Davids_myotis_bat/KB105958/126506-126147/1-364      ATCACTTAATCTAATTACTAGTTGTTCTTTG------AGACAGATTT-TCCCAGTATACT----GCATTTCAG----------------TA----------ATTTATT---TTT---CTTTTAT----------------CTCTTCTCCA
equCab2_Horse/chrX/55236294-55235933/1-364                  ATAGTTTAATTTAACCACTAGTTGCTCATTG------GGATAGACTT-TCCCACTGTATT----GCATTTCAG----------------TA----------ATTTAGT---TTT---CTTT-AT----------------CTCTTCTCTA
ailMel1_Panda/GL194824.1/49881-49517/1-364                  ACGGTTTAATTTAACTACTAGTTGCTAATTTg-----GGACAGACTT-TCCTAGTGTTCT----GCATTTCAG----------------TA----------ACTTATT---TTT---CTTTGCT----------------CTCTTTTCCA
myoLuc2_Microbat/GL429771/10800818-10801177/1-364           TTCACTTAATCTAATTATTAGTTGTTCTTTG------AGACAGACTT-TCCCAGTATACT----GCATTTCAG----------------TA----------ATTTATT---TTT---CTTTTAT----------------CTCTTCTCCA
musFur1_Ferret/GL897241/666749-667113/1-364                 ATGGTTTAATTTAACTACTAGTTGCTAATTG------GGACAGACTT-TCCCAGTGTTCT----GCATTTCAG----------------TA----------ACA--CT---TTT---CTTTGAT----------------CTTTTCTCCA
felCat8_Cat/chrX/59594927-59594572/1-364                    AAGGTTTAATTTAATGACTAATTGCTAATTG------GGACAGAGTT-TTCCAGTGTTCT----GCATTTCAG----------------TA----------ACTTATT---TTT---CTTTTAT----------------CTCTTCTCCA
canFam3_Dog/chrX/57332722-57332356/1-364                    CAAACACAGTTTAACTACTAGTTGCTAATTG------GGAGAGACTT-TCCTGGTGTTCT----GCATTTCAG----------------TA----------ACTTATT---TTT---CTTTGAT----------------CTCTTCTCCA
otoGar3_Bushbaby/GL873882/160540-160183/1-364               AGGGTTGAATTTAACCACTAGTTG---------------ACAGATTT-TCTCAGTTAACT----CCATTTTAA----------------TC----------ACTTATT---TCT---CTTTTGT----------------CTCTTTTCCA
speTri2_Squirrel/JH393493/480670-480312/1-364               ATGATTTAACTCCGTTGCTAGTTACCAATCA------GGACAGACTT-TCTCAGTCTACT----TGATTTTAA----------------TA----------ATT-TCT---TTT---TTTTCTT----------------TTCTTCTCTA
hetGla2_Naked_mole-rat/JH602149/7463372-7463744/1-364       ATGATTTACCTCAACCATTATTTACCCATTG------GGACAGAGTT-TGCCGGTGTAGT----TGATTTTAAaattaattaattaatcCA----------TTCATTC---ATT---TTTTTGT----------------CTCTTTTTCA
dasNov3_Armadillo/JH583104/155372-155009/1-364              CATGGTTAATTCAACCACTAGTTGCTCATTA------AGGTAGACTT-TTCTACTGTACT----CCATTTTGG----------------TA----------ATCTGTT---TTT---GTTTTGT----------------CTCTTTTCCA
susScr3_Pig/chrX/67161365-67160998/1-364                    ATAGTTTAATTTTACTACTGGCCACTCACTG--------GGACACTT-TCCTAGTGTATTgattGCATTTTGG----------------TA----------ATTTATTtatTTA---TTTTTAT----------------TTCTTCTCCA
ochPri3_Pika/JH802116/2818266-2817902/1-364                 ATGGTTTAA-TCAATCACTGATGATCTATTG------AGATAGACTT-TGCCAGGATATT----TCATTTCAA----------------TA----------ACGTGTC---TTTttcCTTTTAT----------------CTCCTCTTCA
mm10_Mouse/chrX/103469895-103469536/1-364                   ATGATTTAACACAACTGCTGGTTACTACATAat----GAGACAACTT-TCCCAGTATTCT----TGATTTCAA----------------GA----------ATTGGCT---TTT---CTTTCAC----------------CTCTTTTCCA
triMan1_Manatee/JH594676/11271102-11270758/1-364            CATGGTTAATTCCACCACTTGTTGCCCATTG------GGACATATTT-TCCCAGTATAC-------ACTTCAG----------------TA----------ATATATT---TTT---CTTTTGT----------------CTCTTCTCCA
oryAfe1_Aardvark/JH864857/109189-108829/1-364               TTTGGTTAATTAA------TGTTGCCCTTTG------GGCTAGATTTtTTCCGGTGTACC----ACATTTCAA----------------TA----------ATATATT---TTT---CTTTTGT----------------CTCTTTTCCA
octDeg1_Brush-tailed_rat/JH651887/408201-408552/1-364       ATGATTTAACTCAACCGCTAGTTACTCACTG------GGACAGCATT-TGCCAGTGTACT----TGATTTTAAat--------------TA----------GTTAATT---GAT---TCTTTTT----------------CTCTTTTCCA
chiLan1_Chinchilla/JH722051/307032-307387/1-364             ATGATTCAGCTCAACCATTAGTTACCCACTG------GGACAGAGTT-TGCCAGTGTACT----TGATTTTAA----------------AAttaattttttTTTTTTT---TTC---CTCTTTT----------------CTCTTTT-CA
mesAur1_Golden_hamster/KB708354/1527297-1527665/1-364       TAGGATTAACACAACTGTTGGATACTACATAcatactAAAGCAAATT-TCCCAATGTACT----TCATTTCAA----------------TA----------ATTTGTT---TTT---CTTTTAC----------------CTCTTTTCCA
micOch1_Prairie_vole/chrUn_JH996487/1894423-1894787/1-364   CTATTTAAACAGAACTGCTGGATACCACATAag----GACGCACATT-TCCCAATGGACT----TGACTTCAG----------------TA----------ATTTGTT---TTT---TCTTTCA----------------C-CTTTTCCA
jacJac1_Lesser_Egyptian_jerboa/JH725476/127985-128340/1-364 TTCATTCGTTCATATCACTAGTTACTAACCAt-----TGGGACATTT-TCCC--TGTAGT----TTATTTTAA----------------AC----------ATTGCTT---TTT---CTTTTGT----------------TTCTTTTCCA
conCri1_Star-nosed_mole/JH655896/1126340-1126006/1-333      ATAGTTTAATCCAGCCACTAGTTGCCCACTG------GAACAGACTT-TGCAAGTGTACT----GCATGTCAG----------------TA----------ATTTATT---TTT---CTTTTAT----------------CTCTTTC-CA
rn6_Rat/chrX/74333989-74333622/1-364                        TCTATTTAACACAACTGCTGGTTACTACATAat----GAGACAACTT-TCCCAGTGTTCT----TGACTTCAA----------------CA----------GTTGGTT---TTT---CTGTCAC----------------CTCTTTTCCA
loxAfr3_Elephant/scaffold_24/27937305-27937651/1-364        CATGGTGAATTCCACCACTTGTTGCCCATTG------AGGCATATTT-TTCCAGTTCACG----ACATTTCAG----------------TA----------ATATACT---TTT---CTTTTTT----------------CTCTTCTCCA
cavPor3_Guinea_pig/scaffold_26/23414246-23414605/1-364      ATGAGTTAGATCAATCACTGGTTATACTTTG--------AGATAGTT-TGCCAGTGTACT----TGATTTTAA----------------AA----------ATTCATT---CAT---TCATTCTttttgttgttgttgttCTTTTTTCCA
chrAsi1_Cape_golden_mole/JH823495/2859822-2859465/1-364     -------ATCTCTATGGGTCAGAACTGACTC------GATGACACTT-AAC-----AACA----ACATTTCAA----------------TA----------ATATAT----TTT---CTTTTGT----------------CTCTTCTCCA
criGri1_Chinese_hamster/KE381632/1685938-1686289/1-364      CAGGATTAACACAACTGTTGGATACTACATAat----GAAGCAAATT-TCTCAATGTACT----TCATTTCAA----------------TA----------ATT-------TTT---CTTTCAC----------------CTCTTTTCCA
echTel2_Tenrec/JH980401/1884678-1884316/1-364               GCGGTTTAGCACT-TTAAAAGAGCTGTTTTG------CAGCAAATTT-ACCCATTAGGCA----AG-TTTCAA----------------CA----------ATGCATT---TTT---CTTTTGT----------------CTCTTCTCCA
eriEur2_Hedgehog/JH835576/1268909-1268595/34-357            ---------------------------------------ACATACTT-TCCCAGTGTACT----GAATTTCAT----------------TA----------TTTTAT----TTT---CTTTTAT----------------CTCTTCTCCA
sorAra2_Shrew/JH798316/443245-442893/1-364                  ACTGTTGAGTTGAATCTTTGGTTGTTCATT-------GAGATGACTT-TCCCAGTAAA--------ATGTTAA----------------TT----------ATT-------TTT---CTTTTAT----------------CTTTCCTCCA

panTro4_Chimp/chrX/73625751-73625393/1-364                  GATCT-TCCTCAGAAG----AATAGGCTTG-TTGCTT--TACAGTGTTAGTGATCCATTCCCTTTGACGAT-CCCTAGGTGGAGATGGGGCATGAGGATCCTCCAGGGGAAAAGCTCACTACCACTGGGCAACAACCCTAGG----TCAG
hg38_Human/chrX/73831361-73831003/1-364                     GATCT-TCCTCAGAAG----AATAGGCTTG-TTGTTT--TACAGTGTTAGTGATCCATTCCCTTTGACGAT-CCCTAGGTGGAGATGGGGCATGAGGATCCTCCAGGGGAAAAGCTCACTACCACTGGGCAACAACCCTAGG----TCAG
papAnu2_Baboon/chrX/65004060-65003702/1-364                 GATCT-TCCTCAGAAG----AATAGGCTTG-TTGCTT--TACAGTGTTAGTGATCCATTCCCTTTGACGAT-CCCTAGGTGGAGATGGGGCATGAGGATCCTCCAGGGGAAAAGCTCACTACCACTGGGCAACAACCCTAGG----TCAG
ponAbe2_Orangutan/chrX/71274460-71274102/1-364              GATCT-TCCTCAGAAG----AATAGGCTTG-TTGCTT--TACAGTGTTAGTGATCCATTCCCTTTGACGAT-CCCTAGGTGGAGATGGGGCATGAGGATCCTCCAGGGGAAAAGCTCACTACCACTGGGCAACAACCCTAGG----TCAG
cerSim1_White_rhinoceros/JH767841/766325-765961/1-364       GATCT-TCCTCAGAAG----AATAGGCTTG-TTGCTT--TACGGTGTTAGTGACCCATTCCCCTTGACGAT-CCCTAGGTGGAGATGGGGCGTGAGGATCCTCCAGGGGAAAAGCTCACTACCACTGGGCAACAACCCTAGG----CCAG
macFas5_Crab-eating_macaque/chrX/71106438-71106081/1-364    GATCT-TCCTCAGAAG----AATAGGCTTG-TTGCTT--TACAGTGTTAGTGATCCATTCCCTTTGACGAT-CCCTAGGTGGAGATGGGGCATGAGGATCCTCCAGGGGAA-AGCTCACTACCACTGGGCAACAACCCTAGG----TCAG
rheMac3_Rhesus/chrX/73506038-73505681/1-364                 GATCT-TCCTCAGAAG----AATAGGCTTG-TTGCTT--TACAGTGTTAGTGATCCATTCCCTTTGACGAT-CCCTAGGTGGAGATGGGGCATGAGGATCCTCCAGGGGAA-AGCTCACTACCACTGGGCAACAACCCTAGG----TCAG
saiBol1_Squirrel_monkey/JH378192/8963464-8963825/1-364      GATCT-TCCTCAGAAG----AATAGGCTTG-TTGCTTtaTACAGTGTTAGTGATCCATTCCCTTTGACGAT-CCCTAGGTGGAGATGGGGCATGAGGATCCTCCAGGGGAAAAGCTCACTACCACTGGGCAACAACCCTAGG----TCAT
odoRosDiv1_Pacific_walrus/KB229612/201462-201098/1-364      GATCT-TCCTCAGAAG----AATAGGCTTG-TTGCTC--TATAGTGTTAGTGACCCGTTCCCTTTGACGAT-CCCTAGGTGGAGATGGGGCATGAGGATCCTCCAGGGGAAAAGCTCACTACCACTGGGCAACAACCCTAGG----CCAG
chlSab2_Green_monkey/chrX/63409858-63409503/1-364           GATCT-TCCTCAGAAG----AATAGGCTTG-TTGCTT--TACAGTGTTAGTGATCCATTCCCTTTGACGAT-CCCTAGGTGGAGATGGGGCATGAGGATCCTCCAGGGGAAAAGCTCACTACCACTGGGCAACAACCCTAGG----TCAG
calJac3_Marmoset/chrX/65389624-65389263/1-364               GATCT-TCCTCAGAAG----AATAGGCTTG-TTGCTTtaTACAGTGTTAGTGACCCATTCCCTTTGACGAT-CCCTAGGTGGAGATGGGGCATGAGGATCCTCCAGGGGAAAAGCTCACTACCACTGGGCAACAACCCTAGG----TCAT
lepWed1_Weddell_seal/KB715187/696075-696439/1-364           GATCT-TCCTCAGAAG----AATAGGCTTG-TTGCTC--TATAGTGTTAGTGACCCGTTCCCTTTGACGAT-CCCTAGGTGGAGATGGGGCATGAGGATCCTCCAGGGGAAAAGCTCACTACCACTGGGCAACAACCCTAGG----CCAG
orcOrc1_Killer_whale/KB317041/454629-454268/1-364           GATCT-TCCTCAGAAG----AATAGGCTTG-TTGCTT--TACAGTGTTAATGACCCATTCCCTTTGACGAT-CCCTAGGTGGAGATGGGGCATGAGGATCCTCCAAGGGAAAAACTCACTATCACTGAGCAACAACCCTAGG----CCAG
turTru2_Dolphin/JH479788/29153-28792/1-364                  GATCT-TCCTCAGAAG----AATAGGCTTG-TTGCTT--TACAGTGTTAATGACCCATTCCCTTTGACGAT-CCCTAGGTGGAGATGGGGCATGAGGATCCTCCAAGGGAAAAACTCACTATCACTGAGCAACAACCCTAGG----CCAG
nomLeu3_Gibbon/chrX/66532578-66532221/1-364                 GATCT-TCCTCAG-AG----AACAGGCTTG-TTGCTT--TACAGTGTTAGCGATCCATTCCCTTTGACGAT-CCCTAGGTGGAGATGGGGCATGAGGATCTTCCAGGGGAAAAGCTCACTACCACTGGGCAACAACCCTAGG----TCAG
camFer1_Bactrian_camel/KB018594/109384-109746/1-364         GATCT-TCCTCAGAAG----AATAGGCTTG-TTGCTT--TACAGTGTTAGTGACCCATTCCCTTTGACGATtCCCTAGGTGGAGATGGGGCATGAGGATCCTCCAGGGGAAAAGCTCACTACCACTGGGCAACAACCCTAGG----CCAG
vicPac2_Alpaca/KB632711/417948-417586/1-364                 GATCT-TCCTCAGAAG----AATAGGCTTG-TTGCTT--TACAGTGTTAGTGACCCATTCCCTTTGACGATtCCCTGGGTGGAGATGGGGCATGAGGATCCTCCAGGGGAAAAGCTCACTACCACTGGGCAACAACCCTAGG----CCAG
pteVam1_Megabat/scaffold_7187/56932-56564/1-364             GATCT-TCCTCAAAAG----AAGAGGCTTG-TTGCTT--TACAGTGTTAGTGACCCGTTCCCTTTGACGAT-CCCTAGGTGGAGATGGGGCATGAGGATCCTCCAAGGGAAAAGCTCACTACCACTGGGCAACAACCCTAAG----CCAA
capHir1_Domestic_goat/chrX/70092048-70092409/1-364          GATCT-ACCTCAAAAG----AATAGGCCTG-TTGCTT--TACAGTGTTAGTGACCCATTCCCTTTGACGAT-TCCTAGGTGGAGATGGGGCATGAGGATCCTCCAGGGGAAAGATTCACTACCACTGAGCAACAACTCTAGG----CCAG
bosTau8_Cow/chrX/82282707-82283068/1-364                    GATCT-ACCTCAAAAG----AATAGGCCTG-TTGCTT--TACAGTGTTAGTGACCCATTCCCTTTGACGAT-TCCTAGGTGGAGATGGGGCATGAGGATCCTCCAGGGGAAAGATTCACTACCACTGAGCAACAACTCTAGG----CCAG
oviAri3_Sheep/chrX/62584774-62584413/1-364                  GATCT-ACCTCAAAAG----AATAGGCCTG-TTGCTT--TACAGTGTTAGTGACCCATTCCCTTTGACGAT-TCCTAGGTGGAGATGGGGCATGAGGATCCTCCAGGGGAAAGATTCACTACCACTGAGCAACAACTCTAGG----CCAG
oryCun2_Rabbit/chrX/52374496-52374134/1-364                 GATCT-TCCT-GGAAG----AATAGGCTTG-TTGCTT--TACAGTGTTAGTGACCCATTCCCTTTGACGAT-CCCTAGGTGGAGATGGGGCATGAGGATCCTCCAGGGGAAAAGCTCACTAGCACTGGGCAACAACCCTAGG----TCAT
tupChi1_Chinese_tree_shrew/KB365963/49969-49606/1-364       GATCT-TCCTCAGAAG----AATAGGCTTG-TTGCTT--TACAGTGTTAGCGACCCATTCCCTTTGACGAT-CCCTAGGTGGAGATGGGGCATGAGGATCCTCCAGGGGAAAAGCTCACTACCACTGGGCAACAACCCTAGG----TCAG
panHod1_Tibetan_antelope/KE116635/1269043-1269405/1-364     GATCT-ACCTCAAAAG----AATAGGCCTGtTTGCTT--TACAGTGTTAGTGACCCATTCCCTTTGACGAT-TCCTAGGTGGAGATGGGGCATGAGGATCCTCCAGGGGAAAGATTCACTACCACTGAGCAACAACTCTAGG----CCAG
eptFus1_Big_brown_bat/JH977917/217979-218336/1-364          GATCT-TCCTCAGAAG----AATAGGCTTG-TTGCTT--TACAGTGTTAGTGACCTATTCCCTTTGACGAT-CCCTAGGTGGAGATGGGGCATGAGGATCCTCCAGGGGAATAGCTCACTACCACTGGGCAACAACCCTAGG----CCAG
pteAle1_Black_flying-fox/KB030901/120027-119659/1-364       GATCT-TCCTCAAAAG----AAGAGGCTTG-TTGCTT--TACAGTGTTAGTGACCCGTTCCCTTTGACGAT-CCCTAGGTGGAGATGGGGCATGAGGATCCTCCAAGGGAAAAGCTCACTACCACTGGGCAACAACCCTAAG----CCAA
myoDav1_Davids_myotis_bat/KB105958/126506-126147/1-364      GACCT-TCCTTAGAAG----AATAGGCTTG-TTGCTT--TGCAGTGTTAGTGACCTATTCCCTTTGACGAT-CCCTAGGTGGAGATGGGGCATGAGGATCCTCCAGGGGAATAGCTCACTACCACTGGGCAACAACCCTAGG----CCAG
equCab2_Horse/chrX/55236294-55235933/1-364                  GGTCT-TCCTCAGAAG----AATAGGCTTG-TTGCTT--TATGGTGTTAGTGACCCATTCCCTTTGACGAT-CCCTAGGTGGAGATGGGGCATGAGGATCCTCCAGGGGAAAGGCTCACTACCACTGGGCAACAAGCCTAGG----CCAG
ailMel1_Panda/GL194824.1/49881-49517/1-364                  GATCT-TCCTCGGAGG----AATAGGCTTG-TTGCTC--TACGGTGTTAGTGACCCGTTCCCTTTGACGAT-CCCTAGGTGGAGATGGGGCATGAGGATCCTCCAGGGGAAAAGCTCACTACCACTGGGCAACAACCCTAGG----CCAG
myoLuc2_Microbat/GL429771/10800818-10801177/1-364           GACCT-TCCTTAGAAG----AATAGGCTTG-TTGCTT--TGCAGTGTTAGTGACCTATTCCCTTTGACGAT-CCCTAGGTGGAGATGGGGCATGAGGATCCTCCAGGGGAATAGCTCACTACCACTGGGCAACAACCCTAGG----CCAG
musFur1_Ferret/GL897241/666749-667113/1-364                 GATCT-TCTTCAGAAG----AATAGGCTTG-TTGCTC--TACAGTGTTAGTGACCTGTTCCCTTTGACGAT-CCCTAGGTGGAGATGGGGCATGAGGATCCTCCAGGGGAAAAGCTCACTACCACTGGGCAACAACCCTAGG----CCAG
felCat8_Cat/chrX/59594927-59594572/1-364                    GATCT-TCCTCTGAAG----AATAGGCTTG-TTGCTC--TACAGTGTTAGTGACCCATTCCCTTTGACGAT-CCCTAGGTGGAGATGGGGCATGAGGATCCTCCAGGGGAAAAGCTCACTATCACTGGGCAACAACCCTAGG----CTAG
canFam3_Dog/chrX/57332722-57332356/1-364                    GATGT-TCCTCAGAAG----AATAGGCTTG-TTGCTC--TACAGTGTTAGTGACCCGTTCCCTTTGACGAT-CCCTAGGTGGAGATGGGGCATGAGGATCCTCCAGGGGAAAAGCTCACTACCACTAGGCAACAACCCTAGG----CCAG
otoGar3_Bushbaby/GL873882/160540-160183/1-364               GATCT-TCCTCAGAGGaataAATAGGCTTG-TTGCTT--TACAGTGTTAGTGACCCATTCCCTTTGACGAT-CCCTAGGTGGAGATGGGGCATGAGGATCCTCCAGGGGAAAAGCTCACTACCACTGGGCAACAACCCTAGG-----CAG
speTri2_Squirrel/JH393493/480670-480312/1-364               GATGT-TCCTCAGAAG----AACAGGCTTG-TTGCTT--TGCAGTGTTAGTGACCTTTTCCCTTTGACGAT-CCCCAGGTGGAGATGGGGCATGAGGATCCTCCAGGGGAAAAGCTCACTGCCACTGGGCAACAACCCTGAG----TCAG
hetGla2_Naked_mole-rat/JH602149/7463372-7463744/1-364       GATCT-TCCTTGGGAG----AATGGGCTTG-TTGCTT--TACAGTGCTAGTGACCTATTCCCTTTGATGAT-CTCTAGGTGGAGATGGGGCATGAGGATCCTCCAGGGGAAAAGCTCACTATCACTGGGCAACAACCCTAGG----TCAG
dasNov3_Armadillo/JH583104/155372-155009/1-364              GGTTT-TCCTCCAAAC----AATAGGCTTG-TTGCCT--TACAGTGTTAGTGACCCATTCCCTTTGATGAT-CCCTAGGTGGAGATGGGGCATGAGGATCCTCCAGGGGAAAAGCTCATTACCACTGGGCAACAACCCTAGA----TCAG
susScr3_Pig/chrX/67161365-67160998/1-364                    GATCT-TCCTCAGAAG----AATAGGCTTG-TTGCCT--TACAGTGTTAGTGACTCATTCCCTTTGATGAT-CCTTAGGTGGAGATGGGGCATGAGGATCCTCCAGGGGAAAAGCTCACTACCACTGGGCAACAACCCTAGG----TCAG
ochPri3_Pika/JH802116/2818266-2817902/1-364                 GATCT--CCTTGGAAG----AATGGGCTTG-TTGCTT--TACAGTGCTAGTGATCCATTCCCTTTGACGAT-CCTTAGGTGGAGCTGGGGCATGAGGATCCTCCCGGGGAAAAGCTCATTATCACTGGGCAACAACCCTAGG----TAAT
mm10_Mouse/chrX/103469895-103469536/1-364                   GATCTcCCCCCAGAAT----TGTGGGCTTG-CTGCTT--TGCAGTGCTGGCGACCTATTCCCTTTGACGAT-CCCTAGGTGGAGATGGGGCATGAGGATCCTCCAGGGGAATAGCTCACCACCACTGGGCAACAGGCCTAGC----CC--
triMan1_Manatee/JH594676/11271102-11270758/1-364            GGTCT-TCCCTAAAAT----AATAGGCTTG-TTGTCT--TA-AGTGTTAGTGACCCATTCCCTTTGAAGAT-CCTTAGGTGGAGATGGGGCATGAGGATCTTCCAGGGGAAAAGCTCACTAACACTGGGCAACAACTCTAGG----CCAA
oryAfe1_Aardvark/JH864857/109189-108829/1-364               GGTCT-TCCTTAGAAT----AACAGGCTTG-TTGTCT--TGCAGTGTTAGCGACCTATTCCCTTTGACGAT-CCCTAGGTGGAGATGGGGCATGAGGATTCTCCAGGGGAAAAGCTCACTAACACTGAGCAACAATCCTAGG----CCAA
octDeg1_Brush-tailed_rat/JH651887/408201-408552/1-364       GATCT-TCTTTGGGAG----AATAGGCTTG-TTGCTT--TACAGTGCTGGTGACCTATTCCCTTTGACGAT-CCCTAGGTGGAGATGGGGCATGAGGATCCTCCAGGGGAAAAGCTCACTATCATTGGGCAGCAACCCTAGG----TCCA
chiLan1_Chinchilla/JH722051/307032-307387/1-364             GATCT----TTGGGAG----AACAGGCTTG-TTGCTT--TACGGTGCTAGTGACCTATTCCCTTTGAGGAT-CCCTAGGTGGAGATGGGGCATGAGGATCCTCCAGGGGAAAAGCTCACTATCACTGGGCAACAACCTTAGG----TCTA
mesAur1_Golden_hamster/KB708354/1527297-1527665/1-364       GATCTtCCCCAAGAAG----TTTGGGCTTG-TTGCTT--TCCAGTGCTGGTGACCTATTCCCTTTGACGAT-CCCTAGGTGGAGATGGGGCATGAGGATCCTCCAGGGGAATAGCTCGACACCACTGGACAATAGCCCTATC----CCTG
micOch1_Prairie_vole/chrUn_JH996487/1894423-1894787/1-364   GATCTtTCCCCAGAAG----TATGGACTTG-TTGCCT--TGCGGTGCTGGCGACCTATTCCCTTTGACGAC-CCCTAGGTGGAGATGGGGCATGAGGGTCCTCCAGGGGAAGAGCTCACCAGCACTGGGCAACAGTCCTAG-----CCGG
jacJac1_Lesser_Egyptian_jerboa/JH725476/127985-128340/1-364 GATCT-TCCCCAGAAA----AATGGGCTCAaCTGCCT--TGCAGTGTTAGTGACCTATTCCCTTTGACGAT-CCCTAGGTGGAGATGGGGCATGTGGATCCTCCAAGGGAATGGCTCACTACCACTGGGCAACAGCCCTAGG----TCAG
conCri1_Star-nosed_mole/JH655896/1126340-1126006/1-333      GATCT-CTCTCAGAAG----AATAGGCTTG-TTGCTT--TACAGTGTTAGTGACCTAGTCCCTTTGACGGT-CCCTTGGTGGAGATGGGGCATGAGGATCCTCCAGGGGAAAAGCTCACTATCACTGGGCAACAATCCTAAT----CCAG
rn6_Rat/chrX/74333989-74333622/1-364                        GATTT-CCCCCAG-AG----TCTGGGCTTG-GTGCTT--TGCAGTGCTGGCGACCTATTCCCTTTGACGAT-CCCTAGGTGGAGATGGGGCATGAGGATCCTCCAGGGGAATAGCTCACCGCCACTGGGCAACAGGCCTAGC----CC--
loxAfr3_Elephant/scaffold_24/27937305-27937651/1-364        GGTCT-TCCATAAAAT----AATAGGCTTG-TTGTCT--TACAGTGTTAGTGACCCATTCCCTTTGAAGAT-CCTTAGGTGGAGATGGGGCATGAGGATCTTCCAGGGGAAATGCTCACTAACTCTGGTCAACAACTCTATG----CCAA
cavPor3_Guinea_pig/scaffold_26/23414246-23414605/1-364      GATCT-TCTTTGGGAG----AATAGACTTG-TTGCTT--TGCCGTGCTAGTGACCTATTCCCTTTGATGAT-CCCTAGGTGGAGATGGGGCATGAGGATCCTCCAGGGGAAAAGCTCACTATCACTAGGCAA-AACCCTAGG----TCTG
chrAsi1_Cape_golden_mole/JH823495/2859822-2859465/1-364     GGTCT-CCCTTTAAGT----AGCAGACTTG-TTGTCT--TACAGTGTTAGTGACCCATTCCCTTTGACGAT-CCTTAGGTGGAGTTGGGGCATGAGGATCCTCCAGGGGAAAAGCTCACTAACACTGGACAACAATTCTAGT----CCGA
criGri1_Chinese_hamster/KE381632/1685938-1686289/1-364      GATCTtCCCCAAGAAG----TATGGGCTTG-TTGCTT--TCCAGTGCTGGTGACCTGTTCCCTTTGACGAT-CCCTAGGTGGAGATGGGGCATGAGGATCCTCCAAGGGAATAGCTCACCACCATTGGACAATAGCCCTAGC----CCTG
echTel2_Tenrec/JH980401/1884678-1884316/1-364               GATCT-TCCTTAAAAT----AATAGGCTTG-TTGTCT--TG--GTGGTAGTGACCCATTCCCTTTGACGAT-CCTTTGGTGGAGATGGGGCATGAGGATCCTCCAGGGGAAAAGCTCACTAACACTGGGCAACAACTCTATCtaatCCAA
eriEur2_Hedgehog/JH835576/1268909-1268595/34-357            GATTT-CCCTCAGAA-------TAGGCTTG-TTGCTT--TACAGTACTGGTGATCCATTCTCTTTGATGATcCCCTAGGTGGAGATGGGGCATGAGGATCCTCCAAGGGAAAGACTCATCATCACTGGGCAACAGCCTTAGG----CTAG
sorAra2_Shrew/JH798316/443245-442893/1-364                  GATCT-TCCTCTAAA-------TAGGCTTG-CTGCTT--TACAGTGTTGGTGACACTTTCCCTTTGACGAT-CCCTAGGTGGAGATGGGGCATGAGGATCCTCCAGGGGAAAGTCTCACTACCACTGGGCAACAACCCTATG----CT--

panTro4_Chimp/chrX/73625751-73625393/1-364                  G-----AGGTT---CTGTCAAGATACTTTCCTGGTCCCA-GATAGGAAGATAAAGTCTC-AAAAAC----AACCACCACACGTC--A-AGGTGCGTAAGC--TGTCCCTAAAAGCATAATAAGTAG-------------TCTTCATTTTG
hg38_Human/chrX/73831361-73831003/1-364                     G-----AGGTT---CTGTCAAGATACTTTCCTGGTCCCA-GATAGGAAGATAAAGTCTC-AAAAAC----AACCACCACACGTC--A-AGGTGCGTAAGC--TGTCCCTAAAAGCATAATAAGTAG-------------TCTTAATTTTG
papAnu2_Baboon/chrX/65004060-65003702/1-364                 G-----AGGTT---CTGTCAGGATACTTTCCTGGTCCCA-GATAGGAAGATAAAGTCTC-AAAAAC----AACCACCACACGTC--A-AGGTGCGTAAGC--TGTCACTAAAAGCGTAATAAGTAG-------------TCTTAATTTTG
ponAbe2_Orangutan/chrX/71274460-71274102/1-364              G-----AGGTT---CTGTCAAGATACTTTCCTGGTCCCA-GATAGGAAGATAAAGTCTC-AAAAAC----AACCACCACAAGTC--A-AGGTGCGTAAGC--TGTCCCTAAAAGCATAATAAGTAG-------------TCTTAATTTTG
cerSim1_White_rhinoceros/JH767841/766325-765961/1-364       G-----AGGTT---CCATCAAGATTCTTTCCTGGGCCCA-GGTAGGAAGATGAAGTCTC--AAGAC----AACTACCACACATC--AgAGGTGGGTAACG--TGTCCCTAAAAACATAATAAGTAGt------------CTTTAATTTTG
macFas5_Crab-eating_macaque/chrX/71106438-71106081/1-364    G-----AGGTT---CTGTCAGGATACTTTCCTGGTCCCA-GATAGGAAGATAAAGTCTC-AAAAAC----AACCACCACACGTC--A-AGGTGCGTAAGC--TGTCCCTAAAAGCATAATAAGTAG-------------TCTTAATTTTG
rheMac3_Rhesus/chrX/73506038-73505681/1-364                 G-----AGGTT---CTGTCAGGATACTTTCCTGGTCCCA-GATAGGAAGATAAAGTCTC-AAAAAC----AACCACCACACGTC--A-AGGTGCGTAAGC--TGTCCCTAAAAGCATAATAAGTAG-------------TCTTAATTTTG
saiBol1_Squirrel_monkey/JH378192/8963464-8963825/1-364      G-----AGGTT---CTGTCAAGATACTTTCCTGGTCCCA-GATAGGAAGACAAAGTCTC-AAAGAC----AACCACCACATGTC--A-AGGTGCGTAAGC--TGTCCCTAAAAGCATAATCAGTAG-------------TCTTAATTTTG
odoRosDiv1_Pacific_walrus/KB229612/201462-201098/1-364      G-----AGGTT---CTACCAAGATTCTTCCCTGGGCCCA-GGGAGGAAGATGAAGTCTC--AAGAC----AACCACCACCCATC--AaAGGTGTGTAAGT--TGTCTCTAAAAGCATAACTAATAGc------------TATTAATTTTG
chlSab2_Green_monkey/chrX/63409858-63409503/1-364           G-----AGGTT---CTGTCAGGATACTTTCCTGGTCCCA-GATAGGAAGATAAAGTCTC-AAAAAC----AACCACCACACGTC--A-AGGTGCGTAAGC--TGTCCCTAAAAGCATAATAAG----------------TAGTTATTTTG
calJac3_Marmoset/chrX/65389624-65389263/1-364               G-----AGGTT---CTGTCAAGACACTTTCCTGGTTCCA-GATAGGAAGATGAAGTCTC-AGAGAC----AACCACCACATGTC--A-AGGTGCGTAAGC--TGTCCCTAAAAGCATAATCAGTAG-------------TCTTAATTTTG
lepWed1_Weddell_seal/KB715187/696075-696439/1-364           G-----AGGTT---CTACCAAGATTCTTCCCTGGGCCCA-GGGAGGAAGATGAAGTCTC--AAAAC----AACCACCACCCATC--AgAGGTGGGTAAGT--TGTCTCTAAAAGCATAACTAATAGc------------TATTAATTCTG
orcOrc1_Killer_whale/KB317041/454629-454268/1-364           G-----AGGTT---CTACCAAGATTCTTTCCTGGGCCCA-GTTAGGAGGATGAAATCTC--AAGAC----AACCACCACACATCcaG-AGGTGGGTAAGC--TGTCCCTAAAAGCATAATAAATAG-------------TCTTTAATT--
turTru2_Dolphin/JH479788/29153-28792/1-364                  G-----AGGTT---CTACCAAGATTCTTTCCTGGGCCCA-GTTAGGAGGATGAAATCTC--AAGAC----AACCACCACACATCcaG-AGGTGGGTAAGC--TGTCCCTAAAAGCATAATAAATAG-------------TCTTTAATT--
nomLeu3_Gibbon/chrX/66532578-66532221/1-364                 G-----AGGTT---CTGTCAAGATACTTTCCTGGTCCCA-GATAGGAAGATAAAGCCTC-AAAAAC----AACCACCACACGTC--A-AGGTGCGTAAGC--TGTCCCTAAAAGCTTAATAAGTAG-------------TCTTAATTTTG
camFer1_Bactrian_camel/KB018594/109384-109746/1-364         G-----AGGCT---CTACCAAGATTCTTATCTGGGCCCA-GATAGGAAGATTGAAGCAT-CAAGAC----AAACACCACACATC--AgAGGTGGGTAGGC--TGTCCGTAAAAGCATAATAGT----------------CTTTAATTTTG
vicPac2_Alpaca/KB632711/417948-417586/1-364                 G-----AGGCT---CTACCAAGATTCTTATCTGGGCCCA-GATAGGAAGATTGAAGCGT-CAAGAC----AAACACCACACATC--AgAGGTGGGTAGGC--TGTCCGTAAAAGCATAGTAGT----------------CTTTAATTTTG
pteVam1_Megabat/scaffold_7187/56932-56564/1-364             G-----AAGTT---CTGCCAAGATTCTTTCCTGGGCCCA-GATAGGAAGGTCAAGTCTC--AAGGC----AGCCTGCAAACATC--AcAGGTGGGTAGGC--TGTCCCTAAAAGCATAATAAGGATactgt--------CTCTAATTTTG
capHir1_Domestic_goat/chrX/70092048-70092409/1-364          G-----AGTTT---ATACCAAGATTCTTTCCTGGGCCCA-GTTAAGAAGGTGGAGTCTC--AAGAC----AACCACCACACATCcaG-AGGTGGGTAAAC--TGTCCCTAAAAGCATAATAATTAG-------------TCTTTAATT--
bosTau8_Cow/chrX/82282707-82283068/1-364                    G-----AGGTT---ATACCAAGATTCTTTCCTGGGCCCA-GTTAAGAAGGTGAAGCCTC--AAGAC----AACCACCACACATCcaG-AGGTGGGTAAAC--TGTCCCTAAAAGCATAATAATTAG-------------TCTTTAATT--
oviAri3_Sheep/chrX/62584774-62584413/1-364                  G-----AGGTT---ATACCAAGATTCTTTCCTGGGCCCA-GTTAAGAAGGTGAAGTCTC--AAGAC----AACCACCACACATCcaG-AGGTGGGTTAAC--TGTCCCTAAAAGCATAATAATTAG-------------TCTTTAATT--
oryCun2_Rabbit/chrX/52374496-52374134/1-364                 G-----AGGTT---CAACCAAGATACTTCCTTGGGCCCA-GATAAGAAGATGAAATCTG-AAAGAC----AACCACCTTGTGTC--A-AGGTGGGTAAGT--TGTTTCTAAAAGCATAATAAGTAG-------------TCTTGATTTTG
tupChi1_Chinese_tree_shrew/KB365963/49969-49606/1-364       G-----AGGGT---CTACCAAGATACTTTCCTGGGCTCA-GATGAAAGGATGAAGTCTC-AAAGAT----AGCCACCACAACTC--A-AGTTGGGTAAGT--TGTCCCTACAAGCACAGTAAGTCA-------------TCTTAACTTTA
panHod1_Tibetan_antelope/KE116635/1269043-1269405/1-364     G-----AGGTT---ATACCAAGATTCTTTCCTGGGCCCA-GTTAAGAAGGTGAAGTCTC--AAGAC----AACCACCACACATCcaG-AGGTGGGTAAAC--TGTCCCTAAAAGCATAATAATTAG-------------TCTTTAATT--
eptFus1_Big_brown_bat/JH977917/217979-218336/1-364          G-----AGGTT---CTACCAAGATTCTCTCCTGGGCCCA-GATAGGAAGGTGAAGTCTC--AAGAC----ATCCTCCACACATC--AgAGGTGGGTAAGC--TGTTCTTAAAAGCAAAATAA-----------------GGATACTGTC-
pteAle1_Black_flying-fox/KB030901/120027-119659/1-364       G-----AAGTT---CTGCCAAGATTCTTTCCTGGGCCCA-GATAGGAAGGTCAAGTCTC--AAGGC----AGCCTGCAAACATC--AcCGGTGGGTAGGC--TGTCCCTAAAAGCATAATAAGGATactgt--------CTCTAATTCTG
myoDav1_Davids_myotis_bat/KB105958/126506-126147/1-364      G-----AGGTT---CTACCAAGATTTTTTCCTGGGCCCA-GATAGGAAGGTGAAGTCTC--AAGAC----ATCCTCCACACATC--AgAGGTGGGTAAGC--TGTTCCTAAAAGCACAATAA-----------------GGATACTGTCT
equCab2_Horse/chrX/55236294-55235933/1-364                  G-----AGGTT---CTATCAAGATTCTTTCCTGGGCCCA-GGTAGGAAGATGAAGTCTC--AAGAC----AGCTACCACACATC--AgAGGTGGGTAAGC--TGTCCCTAAAAGCATAATAAGTGGt------------CTTTAATTTTT
ailMel1_Panda/GL194824.1/49881-49517/1-364                  G-----AG-TT---CTATCAAGATTCTTCCCTGGGCCCA-AGGAGGAAGATGAAGTCTC--AAAAC----AACCACCACCCATC--AgAGGTGGGTAAGT--TGTCTCTAAAATCATAATTAATAGc------------TATTAATTTTG
myoLuc2_Microbat/GL429771/10800818-10801177/1-364           G-----AGGTT---CTACCAAGATTTTTTCCTGGGCCCA-GATAGGAAGGTGAAGTCTC--AAGAC----ATCCTCCACACATC--AgAGGTGGGTAAGC--TGTTCCTAAAAGCACAATAA-----------------AGATACTGTCT
musFur1_Ferret/GL897241/666749-667113/1-364                 G-----AGGTT---TTATCAAGATTCTTCCCTGGTCCCA-GGGAGGAAGATGAACTCTC--AAAAC----CACCACCACCCTTC--AgAGGTGCGTAAATtgTGTCTCTAAAAGCATAATTAGTAGc------------TATTAATTTTG
felCat8_Cat/chrX/59594927-59594572/1-364                    G-----AGGCT---TTACCAAGATTCTTTCCTGAGCCCA-GGTAGGA------AGTCTC-ACA-AC----AACCGCCACACATC--AgAGGTGGGTAAGT--TGTCCCTAAAAGCATAAGTAGC---------------TTTTAATTTTG
canFam3_Dog/chrX/57332722-57332356/1-364                    G-----AGGTTctaCTACCAAGTTTTTTCCTTGGGCCCA-GGGAGGAAGATGAAGTCTC--AAAAC----AACCACCACACATT--A-GAGGTGGTAAGT--TGTCTCTAAAGGCATGGTGAATAGc------------TATTAATTTTG
otoGar3_Bushbaby/GL873882/160540-160183/1-364               G-----AGGTT---CACCAAAAATACTTTCCTGGGCCCT-GATAGGAAGGTGAAGTCTC-AAAGAC----AACTATCACAGGTG--A-AGGTGGGTAACT--TGTCCCTAAAAGTGAAATAAATTG-------------CTATAATTTTG
speTri2_Squirrel/JH393493/480670-480312/1-364               G-----AGATT---TTACTAAGATTCTTTCCTGGGTCCA-GATAGGAGAGTGAAGACTC-AAAGAC----AACCACCGCACATC--A-AGATGGGTAAGC--TATCCCTCAAAGCATAATAT-----------------TCTTAATTTTG
hetGla2_Naked_mole-rat/JH602149/7463372-7463744/1-364       G-----AGGTT---TTCCTGA----CCTTCCTGTACTCA-GATAGGAAGATGAAGATTC-AAAGAC----AACCAGCACACATC--A-AGTTAGGTAAGC--TATCCTTAACAGCATAGTAAG----------------TCTTAAGTTTG
dasNov3_Armadillo/JH583104/155372-155009/1-364              G-----AGGTT---CTACCAAGATATTTTCTTGGACCCA-AACAAGAAGATGAAGTTAC--AAGAC----AACCACCACATATT--AgAGGTAGGTAAAG--TCTCCACAAAGTCATAATAAGTAA-------------TCTTAATTTTG
susScr3_Pig/chrX/67161365-67160998/1-364                    G-----AGATT---CTACTAAGATTCTTTCCTGGGTCCA-GATAGGAAGATGAAGTCTC--AAGAC----AACCACCACACATC--TgAGGTGGGTAAGG--TGTCCCTAAAAATATAATCAGTAG-------------TCTTTAAATTT
ochPri3_Pika/JH802116/2818266-2817902/1-364                 G-----AGGTT---CTACCAAGATGCTTTCCTGGGCCTA-GAGAAGAAGATGAAATCCA-AAAGAC----AATCACCGCTGTGA--A-GGTTAGGTAAGT--TGTCTCTGAAAGCGTACTAAATAG-------------TCTTGATTTTG
mm10_Mouse/chrX/103469895-103469536/1-364                   ------AGATT---TCAGTGAGACGCTTTCCTGAACCCA-GCAAGGAAGACAAAGGCTC-AAAGAA----TGCCACCCTACATC--A-AAGTAGGTAAGT--TTTCTGCAACAGTGTAATAA-----------------TTTTAACTTTG
triMan1_Manatee/JH594676/11271102-11270758/1-364            G-----AGGTT---GTACCAAAAGACTCTCCTGGGCCCA-GACAGGAAGATGCAATCTCaGAAGAC----AACCACCATACGTC--AgAGGTGGGTAAGC--TCT-----------------GCAG-------------TCTTAATTTTT
oryAfe1_Aardvark/JH864857/109189-108829/1-364               G-----TGGTT---CTACTAAAATACTTTCTTTGGCTCA-GACATGAAGATGGATTCTCaAAAGAT----AGACACCACAGATC--AaAGGTAGGTAAGC--TATTCCCTAAAACATAATAAATAG-------------CTTTAATTTTG
octDeg1_Brush-tailed_rat/JH651887/408201-408552/1-364       G-----AGGTT---TTAATAA------TTCCTGGACTCAaGATAGAAAGATGAAGACCA-AAAGAT----GACCAGCACACAAC--A-AGATAGGTAAGC--TATCCTTAACAGCATAATAG----------------------ACATTC
chiLan1_Chinchilla/JH722051/307032-307387/1-364             G-----AGGTT---TTACGAA----CTTTCCTGGACCCA-AATGGAAAGCTGAAGACTC-AAAGAC----AACCAGCATGCATC--G-A--TAGGTAAGC--GATCCTTAGCAGCATAGTAG---------------------ACATTTC
[truncated: 212,713 more chars]
