# Supplementary material for: Estimating the power of sequence covariation for detecting conserved RNA structure
Source: Bioinformatics. 2020 Feb 7;36(10):3072–6. doi: 10.1093/bioinformatics/btaa080 (PMC7214042; doi:10.1093/bioinformatics/btaa080)
Supplement: btaa080_Supplementary_Data [file btaa080_supplementary_data.zip › btaa080-Suppl_Data/data/alignments/XIST_Simon15/Fig.4A.sto]

# STOCKHOLM 1.0
#=GF ID Fig4A
#=GF DE in Fang et al. PLOS Genetics, 2015, added the mouse proposed structure by hand

#=GS gi_672087968_ref_XR_362479.2_174-473      DE PREDICUED Rattus norvegicus uncharacterized LOC100911498 (LOC100911498), transcript variant X6, ncRNA
#=GS gi_589958078_ref_XR_443108.1_2394-2643    DE PREDICUED Peromyscus maniculatus bairdii uncharacterized LOC102908187 (LOC102908187), ncRNA
#=GS gi_241995291_gb_GQ201418.1_7627-7860      DE Sigmodon hispidus inactive X-specific transcript (Xist) RNA, partial sequence
#=GS gi_13445263_emb_AJ310127.1_24703-24913    DE Microtus transcaspicus 37 kb genomic sequence encoding Xist gene, complete sequence
#=GS gi_13445265_emb_AJ310129.1_20810-21019    DE Microtus arvalis 31kb genomic sequence encoding Xist gene, complete sequence
#=GS gi_532054097_ref_XR_258896.1_5152-5364    DE PREDICUED Microtus ochrogaster uncharacterized LOC101983775 (LOC101983775), misc_RNA
#=GS gi_13445266_emb_AJ310130.1_23666-23876    DE Microtus rossiaemeridionalis 33kb genomic sequence encoding Xist gene, complete sequence
#=GS gi_625207956_ref_XR_482992.1_5106-5320    DE PREDICUED Cricetulus griseus uncharacterized LOC103164108 (LOC103164108), ncRNA
#=GS gi_241995290_gb_GQ201417.1_7733-7963      DE Oryzomys palustris inactive X-specific transcript (Xist) RNA, partial sequence
#=GS gi_20159732_gb_AY090554.1_26926-27136     DE Microtus kirgisorum HMG14, HL30, MKK2 pseudogenes, complete sequences; and xist gene, complete sequence
#=GS gi_674082109_ref_XR_607870.1_810-1041     DE PREDICUED Nannospalax galili uncharacterized LOC103747932 (LOC103747932), ncRNA
#=GS gi_635144363_ref_XR_497084.1_8458-8682    DE PREDICUED Chlorocebus sabaeus uncharacterized LOC103232191 (LOC103232191), transcript variant X1, ncRNA
#=GS gi_403291704_ref_XR_167083.1_467-685      DE PREDICUED Saimiri boliviensis boliviensis uncharacterized LOC101031192 (LOC101031192), misc_RNA
#=GS gi_685616823_ref_XR_641986.1_567-791      DE PREDICUED Papio anubis uncharacterized LOC100997237 (LOC100997237), transcript variant X1, ncRNA
#=GS gi_544521547_ref_XR_287323.1_8837-9060    DE PREDICUED Macaca fascicularis uncharacterized LOC102139757 (LOC102139757), transcript variant X1, misc_RNA
#=GS gi_694985340_ref_XR_676711.1_673-889      DE PREDICUED Pan troglodytes uncharacterized LOC100615774 (LOC100615774), transcript variant X1, ncRNA
#=GS gi_675778949_ref_XR_612853.1_8612-8828    DE PREDICUED Pan paniscus uncharacterized LOC100976290 (LOC100976290), transcript variant X1, ncRNA
#=GS gi_584084238_ref_XR_435573.1_1143-1355    DE PREDICUED Myotis davidii uncharacterized LOC102766338 (LOC102766338), ncRNA
#=GS gi_724822345_ref_XR_747941.1_8831-9055    DE PREDICUED Rhinopithecus roxellana uncharacterized LOC104662097 (LOC104662097), transcript variant X1, ncRNA
#=GS gi_686766639_ref_XR_653432.1_3381-3585    DE PREDICUED Pongo abelii uncharacterized LOC100938839 (LOC100938839), ncRNA
#=GS gi_551893874_tpe_HG512588.1_516-732       DE UPA Homo sapiens long non-coding RNA OUUHUMU00000467481.1 (XISU gene), lincRNA
#=GS gi_551893864_tpe_HG512585.1_13-236        DE UPA Homo sapiens long non-coding RNA OUUHUMU00000467479.1 (XISU gene), lincRNA
#=GS gi_675767910_ref_XR_144615.2_438-654      DE PREDICUED Callithrix jacchus uncharacterized LOC100894676 (LOC100894676), transcript variant X1, ncRNA
#=GS gi_270341333_ref_NG_016172.1_26478-26690  DE Homo sapiens X inactive specific transcript (non-protein coding) (XISU), RefSeqGene on chromosome X
#=GS gi_11691480_emb_AL353804.22_14467-14679   DE Human DNA sequence from clone RP13-216E22 on chromosome Xq13.1-21.1, complete sequence
#=GS gi_513012355_ref_XR_206194.1_13695-13925  DE PREDICUED Heterocephalus glaber uncharacterized LOC101726255 (LOC101726255), misc_RNA
#=GS gi_512810613_ref_XR_206523.1_2052-2282    DE PREDICUED Heterocephalus glaber uncharacterized LOC101726255 (LOC101726255), misc_RNA
#=GS gi_562880506_ref_XR_337298.1_4047-4186    DE PREDICUED Uupaia chinensis uncharacterized LOC102481833 (LOC102481833), ncRNA
#=GS gi_671020900_ref_XR_571556.1_3103-3294    DE PREDICUED Ursus maritimus uncharacterized LOC103674172 (LOC103674172), transcript variant X2, ncRNA
#=GS gi_532103871_ref_XR_257982.1_1718-1907    DE PREDICUED Spermophilus tridecemlineatus uncharacterized LOC101960618 (LOC101960618), misc_RNA
#=GS gi_671020899_ref_XR_571555.1_3206-3375    DE PREDICUED Ursus maritimus uncharacterized LOC103674172 (LOC103674172), transcript variant X1, ncRNA
#=GS gi_545885544_ref_XR_309232.1_12226-12439  DE PREDICUED Sus scrofa uncharacterized LOC102165344 (LOC102165344), transcript variant X1, misc_RNA
#=GS gi_511922263_ref_XR_201361.1_2199-2391    DE PREDICUED Mustela putorius furo uncharacterized LOC101684540 (LOC101684540), misc_RNA
#=GS gi_496302924_gb_KC753465.1_17401-17614    DE Sus scrofa inactive X specific transcript (XISU), complete sequence
#=GS gi_586522167_ref_XR_439261.1_1932-2145    DE PREDICUED Pteropus alecto uncharacterized LOC102883743 (LOC102883743), ncRNA
#=GS gi_496302921_gb_KC753464.1_23275-23481    DE Sus scrofa inactive X specific transcript (XISU) gene, complete sequence
#=GS gi_308071939_emb_CU855548.6_105551-105757 DE Pig DNA sequence from clone CH242-76N16 on chromosome X, complete sequence
#=GS gi_545558524_ref_XR_296911.1_532-671      DE PREDICUED Canis lupus familiaris uncharacterized LOC102156855 (LOC102156855), transcript variant X1, misc_RNA
#=GS gi_533204296_ref_XR_265127.1_6233-6338    DE PREDICUED Chinchilla lanigera uncharacterized LOC102028598 (LOC102028598), misc_RNA
#=GS gi_514463224_ref_XR_216325.1_165-346      DE PREDICUED Cavia porcellus uncharacterized LOC101789203 (LOC101789203), misc_RNA
#=GS gi_112434005_gb_DQ845733.1_12230-12384    DE Scapanus orarius Xist RNA (Xist), partial sequence
#=GS gi_426257251_ref_XR_173470.1_2163-2376    DE PREDICUED Ovis aries uncharacterized LOC101112291, transcript variant 1 (LOC101112291), misc_RNA
#=GS gi_594063304_ref_XR_327318.1_4584-4797    DE PREDICUED Bubalus bubalis uncharacterized LOC102402779 (LOC102402779), misc_RNA
#=GS gi_548530503_ref_XR_311252.1_4550-4694    DE PREDICUED Capra hircus uncharacterized LOC102169084 (LOC102169084), transcript variant X1, misc_RNA
#=GS gi_21425595_emb_AJ421481.1_139395-139581  DE Bos taurus X-inactivation center region, Jpx and Xist genes

gi_672087968_ref_XR_362479.2_174-473      ---AUACAGGCUACAUUCCAUUCCAGCAGCUCUUCCCUUCAAGCCCUAGCUA-AUCUGAAGAAAAAGCUUACAGGCCACACAGAGGGGAAAAAAGAUUUCCCCCAGAGUCUGGGCUU---GGUGCUU--UGCAGUGCUGGCGACCUAUUCCCUUUGACGAUCCCUAGGUGGAGAUGGGGCAUGAGGAUCCUCCAGGGGAA
gi_589958078_ref_XR_443108.1_2394-2643    ------------------------------------------------GCUA-AUCUGAGCAAAUAACUUGCAGGCCACAUGGAG--AAAAAGAUUGUCCCCCAGAAGUAUGGGUUU---GUUGCUU--UGCAGUGCUGGUGACCUAUUCCCUUUGACGAUCCCUAGGAGGAGAUGGGGCAUGAGGAUCCUCCAGGGGAA
gi_241995291_gb_GQ201418.1_7627-7860      ------------------------------------------------------------------------AGGCCACAUGGGAA-AAAAAGACCUUCCCCCAGAAGCAUGGGCUU---GUUGCUU--UGCAGUGAUGGUGACCUAUUCCCUUUGACGAUCCCUAGGUGGAGAUGGGGCAUGAGGAUCUUCCAGGGGAA
gi_13445263_emb_AJ310127.1_24703-24913    -------------------------------------------------------------------------------------------AGAUCUUUCCCCAGAAGUAUGGACUU---GUUGCCU--UGCGGUGCUGGCGACCUAUUCCCUUUGACGACCCCUAGGUGGAGAUGGGGCAUGAGGGUCCUCCAGGGGAA
gi_13445265_emb_AJ310129.1_20810-21019    -------------------------------------------------------------------------------------------AGAUCUUUCCCCAGAAGUAUGGACUU---GUUGCCU--UGCGGUGCUGGCGACCUAUUCCCUUUGACGACCCCUAGGUGGAGAUGGGGCAUGAGGGUCCUCCAGGGGAA
gi_532054097_ref_XR_258896.1_5152-5364    -----------------------------------------------------------------------------------------AAAGAUCUUUCCCCAGAAGUAUGGACUU---GUUGCCU--UGCGGUGCUGGCGACCUAUUCCCUUUGACGACCCCUAGGUGGAGAUGGGGCAUGAGGGUCCUCCAGGGGAA
gi_13445266_emb_AJ310130.1_23666-23876    -------------------------------------------------------------------------------------------AGAUCUUUCCCCAGAAGUAUGGACUU---GUUGCCU--UGCGGUGCUGGCGACCUAUUCCCUUUGACGACCCCUAGGUGGAGAUGGGGCAUGAGGGUCCUCCAGGGGAA
gi_625207956_ref_XR_482992.1_5106-5320    -------------------------------------------------------------------------GGCCAUAUGGAG--AAAAAGAUCUUCCCCAAGAAGUAUGGGCUU---GUUGCUU--UCCAGUGCUGGUGACCUGUUCCCUUUGACGAUCCCUAGGUGGAGAUGGGGCAUGAGGAUCCUCCAAGGGAA
gi_241995290_gb_GQ201417.1_7733-7963      -----------------------------------------------------------------------CAGGCCUCGUGGGAA-AAAAAGACCUUCCCCCUUAUGCAAGGGCUU---GCUGCUU--UGCAGUGCUGGUGACCUAUUCCCUUUGACGAUCCCUAGGUGGAGAUGGGGCAUGAGGAUCCUCCAGGGGAA
gi_20159732_gb_AY090554.1_26926-27136     -------------------------------------------------------------------------------------------AGAUCUUUCCCCAGAAGUAUGGACUU---GUUGCCU--UGCGGUGCUGGCGACCUAUUCCCUUUGACGACCCCUAGGUGGAGAUGGGGAAUGAGGGUCCUCCAGGGGAA
gi_674082109_ref_XR_607870.1_810-1041     -------------------------------------------------------------------CUUGCAGGCUACCUGAAG--AAAAAGAUCUUCCCCCAGAAGAACAGGCUU---GUUGCUU--UUCAGUGUUAGUGACCUAUUCCCUUUGACGAUCCCUAGGUGGUGAUGGGGCAUGAGGAUCCUCCAGGGGAA
gi_635144363_ref_XR_497084.1_8458-8682    --------------------------------------------------------------------------GCCACCUGGAG---AAAAAGAUCUUCCUCAGAAGAAUAGGCUU---GUUGCUU--UACAGUGUUAGUGAUCCAUUCCCUUUGACGAUCCCUAGGUGGAGAUGGGGCAUGAGGAUCCUCCAGGGGAA
gi_403291704_ref_XR_167083.1_467-685      -------------------------------------------------------------------------GGCCACCUGGAG---AAAAAGAUCUUCCUCAGAAGAAUAGGCUU---GUUGCUUUAUACAGUGUUAGUGAUCCAUUCCCUUUGACGAUCCCUAGGUGGAGAUGGGGCAUGAGGAUCCUCCAGGGGAA
gi_685616823_ref_XR_641986.1_567-791      --------------------------------------------------------------------------GCCACCUGGAG---AAGAAGAUCUUCCUCAGAAGAAUAGGCUU---GUUGCUU--UACAGUGUUAGUGAUCCAUUCCCUUUGACGAUCCCUAGGUGGAGAUGGGGCAUGAGGAUCCUCCAGGGGAA
gi_544521547_ref_XR_287323.1_8837-9060    --------------------------------------------------------------------------GCCACCUGGAG---AAAAAGAUCUUCCUCAGAAGAAUAGGCUU---GUUGCUU--UACAGUGUUAGUGAUCCAUUCCCUUUGACGAUCCCUAGGUGGAGAUGGGGCAUGAGGAUCCUCCAGGGG-A
gi_694985340_ref_XR_676711.1_673-889      ----------------------------------------------------------------------------------GAG---AAAAAGAUCUUCCUCAGAAGAAUAGGCUU---GUUGCUU--UACAGUGUUAGUGAUCCAUUCCCUUUGACGAUCCCUAGGUGGAGAUGGGGCAUGAGGAUCCUCCAGGGGAA
gi_675778949_ref_XR_612853.1_8612-8828    ----------------------------------------------------------------------------------GAG---AAAAAGAUCUUCCUCAGAAGAAUAGGCUU---GUUGCUU--UACAGUGUUAGUGAUCCAUUCCCUUUGACGAUCCCUAGGUGGAGAUGGGGCAUGAGGAUCCUCCAGGGGAA
gi_584084238_ref_XR_435573.1_1143-1355    ------------------------------------------------------------------GCUUGCAGACCACCUGAAG---AAAAAGACCUUCCUUAGAAGAAUAGGCUU---GUUGCUU--UGCAGUGUUAGUGACCUAUUCCCUUUGACGAUCCCUAGGUGGAGAUGGGGCAUGAGGAUCCUCCAGGGGAA
gi_724822345_ref_XR_747941.1_8831-9055    --------------------------------------------------------------------------GCCACCUGGAG---AAAAAGAUCUUCCUCAGAAGAAUAGGCUU---GUUGCUU--UACAGUGUUAGUGAUCCAUUCCCUUUGACGAUCCCUAGGUGGAGAUGGGGCAUGAGGAUCCUCCAGGGGAA
gi_686766639_ref_XR_653432.1_3381-3585    ---------------------------------------------------------------------------CCACAUGAAG---AAAAGGAUCUUCCUCAGAAGAAUAGGCUU---GUUGCUU--UACAGUGUUAGUGAUCCAUUCCCUUUGACGAUCCCUAGGUGGAGAUGGGGCAUGAGGAUCCUCCAGGGGAA
gi_551893874_tpe_HG512588.1_516-732       ----------------------------------------------------------------------------------GAG---AAAAAGAUCUUCCUCAGAAGAAUAGGCUU---GUUGUUU--UACAGUGUUAGUGAUCCAUUCCCUUUGACGAUCCCUAGGUGGAGAUGGGGCAUGAGGAUCCUCCAGGGGAA
gi_551893864_tpe_HG512585.1_13-236        ---------------------------------------------------------------------------CCACAUGAAG---AAAAGGAUCUUCCUCAGAAGAAUAGGCUU---GUUGUUU--UACAGUGUUAGUGAUCCAUUCCCUUUGACGAUCCCUAGGUGGAGAUGGGGCAUGAGGAUCCUCCAGGGGAA
gi_675767910_ref_XR_144615.2_438-654      ---------------------------------------------------------------------------CCACCUGGAG---AAAGAGAUCUUCCUCAGAAGAAUAGGCUU---GUUGCUUUAUACAGUGUUAGUGACCCAUUCCCUUUGACGAUCCCUAGGUGGAGAUGGGGCAUGAGGAUCCUCCAGGGGAA
gi_270341333_ref_NG_016172.1_26478-26690  --------------------------------------------------------------------------------------------AGAUCUUCCUCAGAAGAAUAGGCUU---GUUGUUU--UACAGUGUUAGUGAUCCAUUCCCUUUGACGAUCCCUAGGUGGAGAUGGGGCAUGAGGAUCCUCCAGGGGAA
gi_11691480_emb_AL353804.22_14467-14679   --------------------------------ACCUUGACGUGUGGUGGUUGUUUUUGAGACUUUAUCUUCCUAUCUGGGACCAG--GAAAGUAUCUU-GACAGAACCUCCUGACCUAGGGUUGUUG--CCCAGUGGUAGUGAGCUUUUCCCCUGGAGGAUCCUCAUGCCCCAUCUCCACCUAGGGAUCGUCAAAGGGAA
gi_513012355_ref_XR_206194.1_13695-13925  ----------------------------------------------------------------AAUCUUGCAGGCCACCUGGAG---AAGCAGAUCUUCCUUGGGAGAAUGGGCUU---GUUGCUU--UACAGUGCUAGUGACCUAUUCCCUUUGAUGAUCUCUAGGUGGAGAUGGGGCAUGAGGAUCCUCCAGGGGAA
gi_512810613_ref_XR_206523.1_2052-2282    ----------------------------------------------------------------AAUCUUGCAGGCCACCUGGAG---AAGCAGAUCUUCCUUGGGAGAAUGGGCUU---GUUGCUU--UACAGUGCUAGUGACCUAUUCCCUUUGAUGAUCUCUAGGUGGAGAUGGGGCAUGAGGAUCCUCCAGGGGAA
gi_562880506_ref_XR_337298.1_4047-4186    ----------------------------------------------------------------------------------GAC---AAAAAGAUCUUCCUCAGAAGAAUAGGCUU---GUUGCUU--UACAGUGUUAGCGACCCAUUCCCUUUGACGAUCCCUAGGUGGAGAUGGGGCAUGAGGAUCCUCCAGGGGAA
gi_671020900_ref_XR_571556.1_3103-3294    ------------------------------------------------------------------------------------------AAAGAUCUUCCUCAGAGGAAUAGGCUU---GUUGCUC--UGCGGUGUUAGUGACCCGUUCCCUUUGACGAUCCCUAGGUGGAGAUGGGGCAUGAGGAUCCUCCAGGGGAA
gi_532103871_ref_XR_257982.1_1718-1907    ----------------------------------------------------------------------------------------------------------------GGCUU---GUUGCUU--UGCAGUGUUAGUGACCUUUUCCCUUUGACGAUCCCCAGGUGGAGAUGGGGCAUGAGGAUCCUCCAGGGGAA
gi_671020899_ref_XR_571555.1_3206-3375    ----------------------------------------------------------------------------------------------------------------GGCUU---GUUGCUC--UGCGGUGUUAGUGACCCGUUCCCUUUGACGAUCCCUAGGUGGAGAUGGGGCAUGAGGAUCCUCCAGGGGAA
gi_545885544_ref_XR_309232.1_12226-12439  ----------------------------------------------------------------------------------GAG---AAAAAGAUCUUCCUCAGAAGAAUAGGCUU---GUUGCCU--UACAGUGUUAGUGACUCAUUCCCUUUGAUGAUCCUUAGGUGGAGAUGGGGCAUGAGGAUCCUCCAGGGGAA
gi_511922263_ref_XR_201361.1_2199-2391    ------------------------------------------------------------------------------------------AAAGAUCUUCUUCAGAAGAAUAGGCUU---GUUGCUC--UACAGUGUUAGUGACCUGUUCCCUUUGACGAUCCCUAGGUGGAGAUGGGGCAUGAGGAUCCUCCAGGGGAA
gi_496302924_gb_KC753465.1_17401-17614    ----------------------------------------------------------------------------------GAG---AAAAAGAUCUUCCUCAGAAGAAUAGGCUU---GUUGCCU--UACAGUGUUAGUGACUCAUUCCCUUUGAUGAUCCUUAGGUGGAGAUGGGGCAUGAGGAUCCUCCAGGGGAA
gi_586522167_ref_XR_439261.1_1932-2145    -----------------------------------------------------------------AGCUUGCAGGCCACCAGGAU---GAAAAGAUCUUCCUCAAAAGAAGAGGCUU---GUUGCUU--UACAGUGUUAGUGACCCGUUCCCUUUGACGAUCCCUAGGUGGAGAUGGGGCAUGAGGAUCCUCCAAGGGAA
gi_496302921_gb_KC753464.1_23275-23481    --------------------------------------------------------------------------------------------AGAUCUUCCUCAGAAGAAUAGGCUU---GUUGCCU--UACAGUGUUAGUGACUCAUUCCCUUUGAUGAUCCUUAGGUGGAGAUGGGGCAUGAGGAUCCUCCAGGGGAA
gi_308071939_emb_CU855548.6_105551-105757 -------------------------------------GAUGUGUGGUGGUUG-UCUUGAGACUUCAUCUUCCUAUCUGGACCCAG--GAAAGAAUCUU-AGUAGAAUCUCCUGACCUAGGGUUGUUG--CCCAGUGGUAGUGAGCUUUUCCCCUGGAGGAUCCUCAUGCCCCAUCUCCACCUAAGGAUCAUCAAAGGGAA
gi_545558524_ref_XR_296911.1_532-671      ------------------------------------------------------------------------------------------AAAGAUGUUCCUCAGAAGAAUAGGCUU---GUUGCUC--UACAGUGUUAGUGACCCGUUCCCUUUGACGAUCCCUAGGUGGAGAUGGGGCAUGAGGAUCCUCCAGGGGAA
gi_533204296_ref_XR_265127.1_6233-6338    ----------------------------------------------------------------------------------------------------------------GGCUU---GUUGCUU--UACGGUGCUAGUGACCUAUUCCCUUUGAGGAUCCCUAGGUGGAGAUGGGGCAUGAGGAUCCUCCAGGGGAA
gi_514463224_ref_XR_216325.1_165-346      ------------------------------------------------------------------------------------------------------------------CUU---GUUGCUU--UGCCGUGCUAGUGACCUAUUCCCUUUGAUGAUCCCUAGGUGGAGAUGGGGCAUGAGGAUCCUCCAGGGGAA
gi_112434005_gb_DQ845733.1_12230-12384    -------------------------------------------------------------------CUUGCAGUUCACCUGGAG--AAACAAGAUCUCCCUCAAAAGAAUAGGCCU---GUUGCUU--UACAGUGGUAGUGACCUGUUCCCUUUGACGGCCCCGAGGUGGAGAUGGGGCUUGAGGACCCUCCAGGGGAA
gi_426257251_ref_XR_173470.1_2163-2376    ----------------------------------------------------------------------------------GAG---AAAAAGAUCUACCUCAAAAGAAUAGGCCU---GUUGCUU--UACAGUGUUAGUGACCCAUUCCCUUUGACGAUUCCUAGGUGGAGAUGGGGCAUGAGGAUCCUCCAGGGGAA
gi_594063304_ref_XR_327318.1_4584-4797    ----------------------------------------------------------------------------------GAG---AAAAAGAUCUACCUCAAAAGAAUAGGCCU---GUUGCUU--GACAGUGUUAGUGACCCAUUCCCUUCGACGAUUCCUAGGUGGAGAUGGGGCAUGAGGAUCCUCCAGGGGAA
gi_548530503_ref_XR_311252.1_4550-4694    ----------------------------------------------------------------------------------GAG---AAAAAGAUCUACCUCAAAAGAAUAGGCCU---GUUGCUU--UACAGUGUUAGUGACCCAUUCCCUUUGACGAUUCCUAGGUGGAGAUGGGGCAUGAGGAUCCUCCAGGGGAA
gi_21425595_emb_AJ421481.1_139395-139581  ----------------------------------------------------------------------------------------------------------------GGCCU---GUUGCUU--UACAGUGUUAGUGACCCAUUCCCUUUGACGAUUCCUAGGUGGAGAUGGGGCAUGAGGAUCCUCCAGGGGAA
Mouse                                     CCUAUAC-AGCUACAUUACAUCUCAGCAGAACUUCUCUUCAAGUCCUCGCUA-CUCUGAACAAAAAGCUUACAGGCCACAUGGAGAAAAAAAGAUCUCCCCCCAGAAUUGUGGGCUU---GCUGCUU--UGCAGUGCUGGCGACCUAUUCCCUUUGACGAUCCCUAGGUGGAGAUGGGGCAUGAGGAUCCUCCAGGGGAA
#=GC SS_cons                              :::::::::<<<____________>>>:::::::::::::::(((-(((((---((((,,,,,,,<<<<<<<<<-------<<<<<________>>>>>-------->>>>>>>>>,,,,<<<<<_____>>>>><-<<<-<<-<<<<<<<<<<-<<-<<<<<-<--<<<_________>>>->>>>>>->>->>>>>>>

gi_672087968_ref_XR_362479.2_174-473      UAGCUCACCGCCACUG---GGCAACAGGCCUAGCCC---CGAUUUCAGUGAGACACUUUCCAGAACCCAGCAAGG-AAGACAAAGGCUC-AAAGACAGCUAGCCACCCUACAUCAAA--
gi_589958078_ref_XR_443108.1_2394-2643    UAGCUCACCACCACUG---GGCAACAGCCCUAACCCAGGGGGUUUUAGUGAGACACUUUGCUGAACCCAACAAGG-AAGAUAGAG--UC-AAAGA----CAGCCACCCUACAUCAAA--
gi_241995291_gb_GQ201418.1_7627-7860      UAGCUCACCACCACUG---GGCAACAGCCCUAG-CCGGGAGAUGUUAGUGAGACACUUUGCUGACCCCUGCUAAGCAAGAUAAAGAGUC-AAAGCCAGCCAGCCACUCUACAUCAAA--
gi_13445263_emb_AJ310127.1_24703-24913    UAGCUCACCAGCACUG---GGCAACAGUCCUAG-CCGGGAGAUUUGGGGGAGACACUUCGCUGAACCCAGCAAGG-AAGAUAAAGAAUC-AAAGA----CAGCCACCCAACAUCAAA--
gi_13445265_emb_AJ310129.1_20810-21019    UAGCUCACCAGCACUG---GGCAACAGUCCUAG-CCGGGAGAUUUGGGGGAGACACUUCGCUGAACCCAGCAAGG-AAGAUAAAGAGUC-AAAGA----CAGCCACCCAACAUCAA---
gi_532054097_ref_XR_258896.1_5152-5364    GAGCUCACCAGCACUG---GGCAACAGUCCUAG-CCGGGAGAUUUGGGGGAGAUACUUCGCUGAACCCAGCAAGG-AAGAUAAAGAGUC-AAAGA----CAGCCACCCAACAUCAAA--
gi_13445266_emb_AJ310130.1_23666-23876    UAGCUCACCAGCACUG---GGCAACAGUCCUAG-CCGGGAGAUUUGGGGGAGACACUUCGCUGAACCCGGCAAGG-AAGAUAAAGAAUC-AAAGA----CAGCCACCCAACAUCAAA--
gi_625207956_ref_XR_482992.1_5106-5320    UAGCUCACCACCAUUG---GACAAUAGCCCUAGCCCUGGAGAUUUUAGUGAGACCCUUUGCUGAACCCAACAAAG------------UC-AAAGA----UAGCCACCCUACAUCA----
gi_241995290_gb_GQ201417.1_7733-7963      UAGCUCACCACCACUG---GGCAACAGCCCUAG--CAGGGAGAUGUAACGAGACACUUUGCUGAGCCCAGCAAGC-AAGAUAGAG--UC-AAAGACAGCCAGCCACUGUACAUCAAA--
gi_20159732_gb_AY090554.1_26926-27136     UAGCUCACCAGCACCG---GGCAACAGUCCUAG-CCGGGAGAUUUGGGGGAGACACUUCGCUGAACCCAGCAAGG-AAGAUAAAGAGUCAAAAGA----CAGCCACCCAACAUCAA---
gi_674082109_ref_XR_607870.1_810-1041     UAGCUCAGUAUCACUG---GGCAACAGCCCUAAGUCAGGGGGUUUUAGUAAGACACUUUGCUGGACCUAGAUAGG-AAGAUGAAACCU--AAAGA----CAACCACCACACAUCAA---
gi_635144363_ref_XR_497084.1_8458-8682    AAGCUCACUACCACUG---GGCAACAACCCUAGGUCAGGAGGUUCUGUCAGGAUACUUUCCUGGUCCCAGAUAGG-AAGAUAAAGUCUC-AAAAA----CAACCACCACACGUCAA---
gi_403291704_ref_XR_167083.1_467-685      AAGCUCACUACCACUG---GGCAACAACCCUAGGUCAUGAGGUUCUGUCAAGAUACUUUCCUGGUCCCAGAUAGG-AAGACAAAGUCUC-AAAGA----CAACCACC------------
gi_685616823_ref_XR_641986.1_567-791      AAGCUCACUACCACUG---GGCAACAACCCUAGGUCAGGAGGUUCUGUCAGGAUACUUUCCUGGUCCCAGAUAGG-AAGAUAAAGUCUC-AAAAA----CAACCACCACACGUCAA---
gi_544521547_ref_XR_287323.1_8837-9060    AAGCUCACUACCACUG---GGCAACAACCCUAGGUCAGGAGGUUCUGUCAGGAUACUUUCCUGGUCCCAGAUAGG-AAGAUAAAGUCUC-AAAAA----CAACCACCACACGUCAA---
gi_694985340_ref_XR_676711.1_673-889      AAGCUCACUACCACUG---GGCAACAACCCUAGGUCAGGAGGUUCUGUCAAGAUACUUUCCUGGUCCCAGAUAGG-AAGAUAAAGUCUC-AAAAA----CAACCACCACACGUCAA---
gi_675778949_ref_XR_612853.1_8612-8828    AAGCUCACUACCACUG---GGCAACAACCCUAGGUCAGGAGGUUCUGUCAAGAUACUUUCCUGGUCCCAGAUAGG-AAGAUAAAGUCUC-AAAAA----CAACCACCACACGUCAA---
gi_584084238_ref_XR_435573.1_1143-1355    UAGCUCACUACCACUG---GGCAACAACCCUAGGCCAGGAGGUUCUACCAAGAUUUUUUCCUGGGCCCAGAUAGG-AAGGUGAAGUCUC-AA---------------------------
gi_724822345_ref_XR_747941.1_8831-9055    AAGGUCACUACCACUG---GGCAACAACCCUAGGUCAGGAGGUUCUGUCAGGAUACUUUCCUGGUCCCAGAUGGG-AAGAUAAAGUCUC-AAAAA----CAACCACCACACGUCAA---
gi_686766639_ref_XR_653432.1_3381-3585    AAGCUCACUACCACUG---GGCAACAACCCUAGGUCAGGAGGUUCUGUCAAGAUACUUUCCUGGUCCCAGAUAGG-AAGAUAAAGUCUC-AAA--------------------------
gi_551893874_tpe_HG512588.1_516-732       AAGCUCACUACCACUG---GGCAACAACCCUAGGUCAGGAGGUUCUGUCAAGAUACUUUCCUGGUCCCAGAUAGG-AAGAUAAAGUCUC-AAAAA----CAACCACCACACGUCAA---
gi_551893864_tpe_HG512585.1_13-236        AAGCUCACUACCACUG---GGCAACAACCCUAGGUCAGGAGGUUCUGUCAAGAUACUUUCCUGGUCCCAGAUAGG-AAGAUAAAGUCUC-AAAAA----CAACCACCACACGUCAA---
gi_675767910_ref_XR_144615.2_438-654      AAGCUCACUACCACUG---GGCAACAACCCUAGGUCAUGAGGUUCUGUCAAGACACUUUCCUGGUUCCAGAUAGG-AAGAUGAAGUCUC-AGAGA----CAACCACC------------
gi_270341333_ref_NG_016172.1_26478-26690  AAGCUCACUACCACUG---GGCAACAACCCUAGGUCAGGAGGUUCUGUCAAGAUACUUUCCUGGUCCCAGAUAGG-AAGAUAAAGUCUC-AAAAA----CAACCACCACACGUCAAGGU
gi_11691480_emb_AL353804.22_14467-14679   UGGAUCACUAACACUGUAAAACAACAAGCCUA-----------------------UUCUUCUGAG-------------------------GAAGAUCU---------------------
gi_513012355_ref_XR_206194.1_13695-13925  AAGCUCACUAUCACUG---GGCAACAACCCUAGGUCAGGAGGUUUUCCUGA----CCUUCCUGUACUCAGAUAGG-AAGAUGAAGAUUC-AAAGA----CAACCAGCACACAUCAA---
gi_512810613_ref_XR_206523.1_2052-2282    AAGCUCACUAUCACUG---GGCAACAACCCUAGGUCAGGAGGUUUUCCUGA----CCUUCCUGUACUCAGAUAGG-AAGAUGAAGAUUC-AAAGA----CAACCAGCACACAUCAA---
gi_562880506_ref_XR_337298.1_4047-4186    AAGCUCACUACCACUG---GGCAACAACCCUAG--------------------------------------------------------------------------------------
gi_671020900_ref_XR_571556.1_3103-3294    AAGCUCACUACCACUG---GGCAACAACCCUAGGCCAGGA-GUUCUAUCAAGAUUCUUCCCUGGGCCCAGGGAGG-AAGAUGAAGUCUC-AAA--------------------------
gi_532103871_ref_XR_257982.1_1718-1907    AAGCUCACUGCCACUG---GGCAACAACCCUGAGUCAGGAGAUUUUACUAAGAUUCUUUCCUGGGUCCAGAUAGG-AGAGUGAAGACUC-AAAGA----CAACCACCGCACAUCAA---
gi_671020899_ref_XR_571555.1_3206-3375    AAGCUCACUACCACUG---GGCAACAACCCUAGGCCAGGA-GUUCUAUCAAGAUUCUUCCCUGGGCCCAGGGAGG-AAGAUGAAGUCUC-AAA--------------------------
gi_545885544_ref_XR_309232.1_12226-12439  AAGCUCACUACCACUG---GGCAACAACCCUAGGUCAGGAGAUUCUACUAAGAUUCUUUCCUGGGUCCAGAUAGG-AAGAUGAAGUCUC-AAG-A----CAACCACCACACAUC-----
gi_511922263_ref_XR_201361.1_2199-2391    AAGCUCACUACCACUG---GGCAACAACCCUAGGCCAGGAGGUUUUAUCAAGAUUCUUCCCUGGUCCCAGGGAGG-AAGAUGAACUCUC-AAA--------------------------
gi_496302924_gb_KC753465.1_17401-17614    AAGCUCACUACCACUG---GGCAACAACCCUAGGUCAGGAGAUUCUACUAAGAUUCUUUCCUGGGUCCAGAUAGG-AAGAUGAAGUCUC-AAG-A----CAACCACCACACAUC-----
gi_586522167_ref_XR_439261.1_1932-2145    AAGCUCACUACCACUG---GGCAACAACCCUAAGCCAAGAAGUUCUGCCAAGAUUCUUUCCUGGGCCCAGAUAGG-AAGGUCAAGUCUC-AA---------------------------
gi_496302921_gb_KC753464.1_23275-23481    AAGCUCACUACCACUG---GGCAACAACCCUAGGUCAGGAGAUUCUACUAAGAUUCUUUCCUGGGUCCAGAUAGG-AAGAUGAAGUCUC-AAG-A----CAACCACCACACAUC-----
gi_308071939_emb_CU855548.6_105551-105757 UGAGUCACUAACACUGUAAGGCAACAAGCCUA-----------------------UUCUUCUGAG-------------------------GAAGAUCU---------------------
gi_545558524_ref_XR_296911.1_532-671      AAGCUCACUACCACUA---GGCAACAACCCUAGGCCAG---------------------------------------------------------------------------------
gi_533204296_ref_XR_265127.1_6233-6338    AAGCUCACUAUCACUG---GGCAACA---------------------------------------------------------------------------------------------
gi_514463224_ref_XR_216325.1_165-346      AAGCUCACUAUCACUA---GGCAAAACCCUAGG-UCUGGAGUUUUACUAG-----UUUUCCUAGACCCAGAUAGA-AAGAUGAAGAUGC-GAAGA----CAGCCAGCAUACAUCAA---
gi_112434005_gb_DQ845733.1_12230-12384    AAGCUCACUACCACUG---GGCAACAAUCCUA---------------------------------------------------------------------------------------
gi_426257251_ref_XR_173470.1_2163-2376    AGAUUCACUACCACUG---AGCAACAACUCUAGGCCAGGAGGUUAUACCAAGAUUCUUUCCUGGGCCCAGUUAAG-AAGGUGAAGUCUC-AAG-A----CAACCACCACACAUC-----
gi_594063304_ref_XR_327318.1_4584-4797    AGAUUCACUACCACUG---AGCAACAACUCUAGGCCAGGAGGUUAUACCAAGAUUCUUUCCUGGGCCCAGUUAAG-AAGAUGAAGUCUC-AAG-A----CAACCACCACACAUC-----
gi_548530503_ref_XR_311252.1_4550-4694    AGAUUCACUACCACUG---AGCAACAACUCUAGGCCAG---------------------------------------------------------------------------------
gi_21425595_emb_AJ421481.1_139395-139581  AGAUUCACUACCACUG---AGCAACAACUCUAGGCCAGGAGGUUAUACCAAGAUUCUUUCCUGGGCCCAGUUAAG-AAGGUGAAGCCUC-AAG-A----CAACCACCACACAUC-----
Mouse                                     UAGCUCACCACCACUG---GGCAACAGGCCUAGCCC---AGAUUUCAGUGAGACGCUUUCCUGAACCCAGCAAGG-AAGACAAAGGCUC-AAAGA----AUGCCACCCUACAUCAAAGU
#=GC SS_cons                              >>>->>->>>->,<<<---<<<_____>>>>>>,,)---)))----)))))))):<<<-<<<__________>>>->>>:::::<<<______________>>>:::::::::::::::
//
