# Supplementary material for: Estimating the power of sequence covariation for detecting conserved RNA structure
Source: Bioinformatics. 2020 Feb 7;36(10):3072–6. doi: 10.1093/bioinformatics/btaa080 (PMC7214042; doi:10.1093/bioinformatics/btaa080)
Supplement: btaa080_Supplementary_Data [file btaa080_supplementary_data.zip › btaa080-Suppl_Data/data/alignments/XIST_Simon15/Fig.5.sto]

# STOCKHOLM 1.0
#=GF ID Xist_RepA
#=GF DE in Fang et al. PLOS Genetics, 2015, added the mouse proposed structure by hand

Mouse        UUUCUUUCAUUGUUUAUAUAUUCUUGCCCAUCGGGGCCACGGAUACCUGUGUGUCCUCCCCGCCAUUCCAUGCCCAACGGGGUUUUGGAUACUUACCUGCCUUUUCAUUCUUUUUUUUUCUUAUUAUUUUUUUUUCUAAACUUGCCCAUCUGGGCUGUGGAUACCUGCUUUUAUUCUUUUUUUCUUCUCCUUAGCCCAUC
rat          UUUCUUUUAUUCCAUCUCUGUUUUUGCCCAUCGGGGCCACGGAUACCUGUGUGUCCUCCCAGCCAUUCCAUGUCCAGCUGGGCUUGGGAUACUUACCUGCCUUUUAAUCCUUUUUUCUUCUUCUUAUUUCUUCUUCUAAACUUGCCCAUCUGGGUUGUGGAUACCUGCUUUUAUUCUUUUCUUCUUCUCCUUAGCCCAUC
vole         ------------------UGUUUUUGCCCAUGGGGGCUACAGUUGAAUGUCUGUCCUCCCCUUCACUCCAUGUCCAGUGGGGCUGUGGAAACUUACCU-GCUUUUAAUUCGUUUUGCCUUCUCUUCUUUCUUCUUCUAAACUUGCCCAUCUGGGCUGAGGAUACCUGCUCCUU------UUUUUUUUUCCUUAGCCCAUC
E.lutescens  UUUCUUUUAUUCCAUCUCUGUUUUUGCCCAU-GGGGCUACAGAUGACUGCAUGUACUCCCCUUCACUCCGUGCCCAGUGGGGCUGUGGAUACUUACCC-GCUUUUAAUUCGUUUUGCCUUCUCCUCCUUUUUCUUCUAAAUUUGCCCAUCUGGGCUGUGGAUACCUGCUCU--------UCUUUUUUUCCUUAGCCCAUC
human        CUUCCACUCUCUUUUCUAUAUU-UUGCCCAUCGGGGCUGCGGAUACCUGGUUUUAUUAU---UUUUUCUUUGCCCAACGGGGCCGUGGAUACCUG----CCUUUUAAUUCUUUUUUCCUGCUUUUU---UUUUUUUCC--UUAGCCCAUCGGGGUAUCGGAUACCUGCUGAUUCCCUUCCCCAACACUCU--GGCCCAUC
macaque      CUUCCACUCUCUUUUCUAUAUU-UUGCCCAUCGGGGCUGCGGAUACCUGGUUUUAUUAU---UUUUUCUUUGCCCAACGGGGCUGUGGAUACCUA----CCUUUUAAUUCCUUUUUCCUGCUUUUU-UUUUUUUUUCC--UUAGCCCAUCGGGGCAUCGGAUACCUGCUGAUUCCCUUCCCCAACACUCU--GGCCCAUC
rabbit       UUUUCUCCUACAUUUCCAUAUU-UUGCCCAUCGGGGCUAUGGAUACCUGGUUUUAUUAU---UUUUUCUUUGCCCAACAGGGUUCUAGCUACCUG------UCUUAAUUCCUUUUUCCUGCUUUUA---UUUUUUUCC--UUAGCCCAUCGGGGCCUCGGAUACCUGCAGUGCCCCCUUUUCCAAAUUCU--GGCCCAUC
dog          -------------------------GCCCAUCGGGGCUGCGGAUACCGGGUUUUAUUAU---AUUAUUAUUGCCCAACGGGGCUGUGGAUACCUG----CCUUUUAAUUCUUUUUUCCUGCUUUUA-UUUUUUUCCCC--UUAGCCCAUCGGGGCCUCGGAUACCUGCUGUGCCCCCCC--CCCAACUCCCUGGCCCAUC
Guinea_pig   UUUUUUCUCCAUUUUAUAUAUU-UUGCCCAUCGGGGCCGUGGAUACCUGCUUUAAAUUU---------------------------------------------------------CCUGCCUUUUUUCUUUUUCCUC--UUAGGCCAUCGGGGCCU-GGAUACCUGCUGGUACACUAACCCCAUUUUCU--GGGCC-AU
squirrel     UGGUUUUCUACUCACCUUCCCUUUAGCCCAUCGGGGCC-UGGAUACCUGGCCUAUUUUU-UUUUUCCCUUAGCCCAACGGGGCUGUGGAUACCUG----CCUUUUAUUUCUAUUCACCUACUCUUUGCACAUUUUUUA--UUCGCCCAUCCGGGCUGCGGAUACCUGCUGGGUCUGUCU--CUGAAAGCCC--GCCCAUC
cow          UUCUCCUCCUUUUCUAUAUUAU-UUGCCCAUCGCGGCUGUGGAUACCUGGUUUUAGUGUUUAUUAUUUUUUACCCAACGGGGUCAUGGAUACCUG----CCUUUUAUUUUAUUUUUCCUGCUUUUAUUUUUUUCCCCC--UUAGCCCAUCGGGGCCUCGGAUACCUGCUGUGUACCCCCUCUCCCUAACCU-GGCCCAUC
Sus_scrofa   UCCCCCUCCUUUUCUGUGUAUU-AUGCCCAUCGGGGCUGUGGAUACCUGGUUUUAAUAA---UAUUUUUUUGCCCAACGGGGCCGUGGAUACCUG----CCUUUUAAUUCUUUUUUCCUGCUUUUA-UUUUUUUCCCC--UUAGCCCAUCGGGGCCUCGGAUACCUGCUGUGUCCCCCUCUUCCAACCCCUUGGCCCAUC
Sheep        UUCUCCUCCUUUUCUAUAUUUU-UUGCCCAUCGGGGCUGUGGAUACCUGGUUUUAGUGAUUAUUAUUUUUUACCCAACGGGGUCAUGGAUACCUG----CCUUUUAUUUUAUUUUUCCUGCUUUUAUUUUUUUCCCCC--UUAGCCCAUCGGGGCCUCGGAUACCUGCUGUGUACCCCCUCCCUAACCUUCUGGCCCAUC
#=GC SS_cons ::::::::::::::::::::::::<<<<____>>>><<<<<____>>>>>::::::[[[[[[[[[,(((((((((----(((((--(((,,,,,,,,,,,,,,,,,,,,,,,,,,,,,,,,,,,,,,,,,,,,,,,,,,,,,,<<<<____>>>>,<<<<____>>>>,,,,,,,,,,,,,,,,,,,)))--)))))---

Mouse        GGGGCCAUGGAUACCUGCUUUUUGUAAAAAAAAAAAAAAAAACAAAAAAACCUUUCUCGGUCCAUCGGGACCUCGGAUACCUGCGUUUAGUCUUUUUUUCCCAUGCCCAACGGGGCCUCGGAUACCUGCUGUUAUUAUUUUUUUUUCUUUUUCUUUUGCCCAUCGGGGCUGUGGAUACCUGCUUUAAAUUUUUUUUUUCA
rat          GGGGCCAUGGAUACCUGCUUUUUACCAAAAAACGCC-------------GUAUUUCUCGGUCCAUCGGGACCUCGGAUACCUGCGUUUAG--UUUUUUUCCCAUGCCCAACGGGGCCUCGGAUACCUGC---UUUAAUUUUUUUUUCUUUUCCUUUUGCCCAUCGGGGCUGUGGAUACCUGCUUUAA-UUUUUUUUUUCA
vole         -GGGUAAUGGAUACCUGCUUUUUU--ACAAGAAAAC-------------GUAUUUCUUUGUCCAUCGGGACCUCGGAUACCUGCGUUUAG-----UCUUUCCUUGCCCAACGGGGCCUUGGAUACCUGC---UUAAUUUUUUU-UUUUUCUCUUUUUGCCCACCGGGGCCGUGGAUACCUGCUUCA-----UUUUUUUCC
E.lutescens  GGGGCCAUGGAUACCUGCCUUUUUUUACAAGAAAAC-------------GUAUUUCUUGGUCCAUCGGGACCUCGGAUACCUGCGUUUAG-----UCUUUCCUUGCCCAUCGGGGCCUUGGAUACCUGC---UUCAUUUUUU---UUCCCUCUUUUUGCCCAUCGGGGCUGUGGAAACCUGCUUCA---UUUUUUUUUCC
human        GGGGUGACGGAUAUCUGCUUUUUAAA-----------------------UCUUUUUUUGGCCCAUCGGGGCUUCGGAUACCUGCUUUUUUUUUUUUUUUUCCUUGCCCAUCGGGGCCUCGGAUACCUGC---UUUAAUUUUU------GUUUUUCUGGCCCAUCGGGGCCGCGGAUACCUGCUUUGAUUUUUUUUUUUCA
macaque      GGGGUGGCGGAUACCUGCUUUUUAAA-----------------------UGUUUUUUUGGCCCAUCGGGGCUUCGGAUACCUGCUUUUAUUUUUUUUUUUCCUUGCCCAUCGGGGCCUCGGAUACCUGC---UUUAAUUUUU------GUUUUUCUGGCCCAUCGGGGCCGCGGAUACCUGCUUUGA-UUUUUUUUUUCA
rabbit       GGGGCAACGGAUACCUGUUUUUGUGGUGUUUUUGAA-------------UUGGCUUUUGGCCCAUCGGGGCCUCGGAUACCUGCUUAUAUUUUUUUUUUUUUUUGCCCAUCAGGGCCUCGGAUACCUGC---UCUGAUUUUU----UUUUUUUUCUGGCCCAUCGGGGCCCCGGAUACCUGCUCUGAUUUUUUUUUUCCA
dog          GGGGCAAUGGAUACCUGCUU---------AAAAAAA-------------AUUACUUUUGGCCCAUCGGGGCUUCGGAUACCUGCUUUUAUUUUUUUUUUCCCUUGCCCAUCGGGGCCUCGGAUACCUGC---UUUUAAUUUU-------UUUUCCUUGCCCAUCGGGGCUGUGGAUACCUGUUUAGAUUUUUUUUUUCCA
Guinea_pig   GGGGCAAUGGAUACCUGCUUUUUUUUUUUAAUUAUGUGUGUGUUUGUUUGUUUGUUUUGGCCCACCGGGGCCCUGGAUACCUGCUUUAUU--AUUUUUUUCAUUGCCCAUCGGGGCCUCGGAUACCUGC---CCUAAUUUUU--------UUUUUUUGCCCAUCGGGGCCUUGGAUACCUGCUUUAA----CUUCUUUGA
squirrel     GGGGCUGUGGAU---------------------------------------------UAGCCCAUCGGGGCCUCGGAUACCUGCUCUUAUUUUUUUUUUGAUUUGCCCAUCGGGGCCUCGGAUACCUGC---UUUUUUUUUUUUUUAAUUUUGGUUGGCUCAUCGGGGCCGCGGAUACCUGCUUCCAUUUUUGUUUUC-A
cow          GGGGCAAUGGAUACCUGCCUCUUUUUUAAAUGUGUU-----GUUUUUUUUUUUUUCCUUGCCCAUCGGGGCCUCGGAUACCUGCUUUAAUUUUUUUUU--UCUUGCCCAUCGGGGCCUCGGAUACCUGC---UUUAAUUUU--------UUUUCCUUGCCCAUCGGGGCCGCGGAUACCUGCUUAGAUUUUUGUUUUACA
Sus_scrofa   AGGGUAAUGGAUACCUGCUUUUUUAUUUAAAAAAAA-------------AUUUUUUUUGGCCCAUCGGGGCCUCGGAUACCUGCUUUAAUUUUUUUUUUUCCUUGCCCAUCGGGGCCUCGGAUACCUGC---UUUAUUAUUU-----UUUUUUCCUUGCCCAUCGGGGCCGUGGAUACCUGCUUAGAUUUUUUUUUUUCA
Sheep        GGGGCAAUGGAUACCUGCCUCUUUU--------------------UUUUUUGUUUUUUUGCCCAUCGGGGCCUUGGAUACCUGCUCUAAUUUUUUUUUUUCCUUGCCCAUCGGGGCCUCGGAUACCUGC---UUUAAUUUUU-------UUUUCCUUGCCCAUCGGGGCCGCGGAUACCUGCUUAGAUUUUUGUUUUAUA
#=GC SS_cons -)))-)))))),,,,<<<_____>>>,(((((((((-((-(((,,,,,,,,,,,,,,,<<<<<____>>>>>,<<<____>>>,,,,,,,,,,,,,,,<<<---<<<<____>>>>--->>>,,,,,,,,)))-))-))))))))),,,,,,,,,,,<<<<----<<<<<<<<<<_____________________>>>>

Mouse        CGGCCCAACGGGGCGCUUGGUGGAUGGAAAUAUGGUUUUGUGAGUUAUUGCACUACCUGGAAUAUCUAUGCCUCUUAUUUG
rat          CGGCCCAUCGGGGCAUUUGGUGGAUGGAAAUAAUGGUUUGUGAGUUAUUGAACUACCUGGAAUAU----------------
vole         UCGCCCAUCGGGGCAUUUGGUGGAUGGAUAUAAGGUUUUGUG--UUAUUGUACUACCUGGAAUA-----------------
E.lutescens  UUGUCCAUCGGGGCAUUUGGUGGAUGGAUAUAUGGUUUUGUGGGUUAUUGCACUGCCUGGAAUAUC---------------
human        UCGCCCAUCGGUGCUUUUUAUGGAUGAAAAAAUGGUUUUGUGGGUUGUUGCACUCUCUGGAAUAUCUACACU---------
macaque      UCGCCCGUCGGUGCUUUUUAUGGAUGAAAAAAUGGUUUUGUGGGUUGUUGCACUCUCUGGAAUAUCUACAC----------
rabbit       UCGCCCAUCGGGGCCUUUCAUGGAUGAAAAUGUGGUUCUGUGGGUUGUCGCACUAUCUGGAAUAUCUACACU---------
dog          UUGCCCAUCGGGGCCUUUUAUGGAUGGAAGUGUUGUUUU------------------------------------------
Guinea_pig   UUUCUUGUAGAAGCUCUUUAUGUAUGGAAAUAUGUUUU-------------------------------------------
squirrel     UCUUCCAUUGAGA-ACGUUAUGGGUCAAAAUGUGAUGUUGUGGGUUAUUGCGGUACUUGAG--------------------
cow          CCACCCAUCGGGGCUUUAUAUGGUUGGAAAAGUGGUUUUGUGGUUCGUUGUACUAUCUGGAAUGUCUACAA----------
Sus_scrofa   UCACCCAUCGGACCUUUGUAUGGAUGGAAAAGUGGUUUUGUGGUUCGUUGUACUGUCUGGAAUGUCUACAA----------
Sheep        CCACCCAUCGGGGCUUUAUAUGGUUGGAAAAGUGGUUUUGUGGUUCCUUGUACUAUCUGGAAUGUCUACAA----------
#=GC SS_cons >>>>>>---->>>>,,,]]]]]]--]]]:::::<<<--<<<<<____>>>>>-->>>:<<__________>>:::::::::
//
