# Supplementary material for: Estimating the power of sequence covariation for detecting conserved RNA structure
Source: Bioinformatics. 2020 Feb 7;36(10):3072–6. doi: 10.1093/bioinformatics/btaa080 (PMC7214042; doi:10.1093/bioinformatics/btaa080)
Supplement: btaa080_Supplementary_Data [file btaa080_supplementary_data.zip › btaa080-Suppl_Data/data/alignments/XIST_Simon15/R-scape/Fig.4A.out]

#-------------------------------------------------------------------------------------------------------
# MSA Fig4A nseq 46 (46) alen 217 (319) avgid 82.59 (80.81) nbpairs 50 (76)
# Two-set statistical test (one test for annotated basepairs, another for all other pairs)
#
# contacts  50 (50 bpairs 50 wc bpairs)
#
# Method Target_E-val [cov_min,cov_max] [FP | TP True Found | Sen PPV F] 
# GTp    0.05           [-9.87,45.85]    [0 | 1 50 1 | 2.00 100.00 3.92] 
#
#       left_pos       right_pos        score          E-value       substitutions      power
#-------------------------------------------------------------------------------------------------------
*	       139	       209	45.84523	0.000597713	8		0.04

# The predicted cyk-cov structure
# SS_cons   ::::::::::::::::::::::::::::::::::::::::::::::::::::::::::::
# SS_cons_1 ::::::::::::::::::::::::::::::::::::::::::::::::::::::::::::
# SS_cons_2 ::::::::::::::::::::::::::::::::::::::::::::::::::::::::::::
#
# SS_cons   ::::::::::::::::::::::(((---(----(((((((,,,,,,,,,,<<<<-<<---
# SS_cons_1 ::::::::::::::::::::::::::::::::::::::::::::::::::::::::::::
# SS_cons_2 ::::::::::::::::::::::::::::::::::::::::::::::::::::::::::::
#
# SS_cons   <<<<<<-----<<<<<-<<<<<<-<<<<<<<<<<-<<-<<<<<_________________
# SS_cons_1 ::::::::::::::::::::::::::::::::::::::::::::::::::::::::::::
# SS_cons_2 ::::::::::::::::::::::::::::::::::::::::::::::<<<<<_________
#
# SS_cons   ____>>>>>->>->>>>>>>>>>->>>>>>->>>>>--->>>>>>>>->>>><<<<<<<_
# SS_cons_1 ::::::::::::::::::::::::::::::::::::::::::::::::::::::::::::
# SS_cons_2 ____________________________________________________________
#
# SS_cons   ___________________>>>>->>>,,,,,,))-)))))----)))):::::::::::
# SS_cons_1 :::::::::::::::<<<<_______________________________>>>>::::::
# SS_cons_2 ____________________________________________________________
#
# SS_cons   :::::::::::::::::::
# SS_cons_1 :::::::::::::::::::
# SS_cons_2 __>>>>>::::::::::::
#
# left_pos      right_pos    substitutions      power
#--------------------------------------------------------
# 83		289		41		0.44
# 84		288		33		0.36
# 85		287		45		0.48
# 89		286		43		0.46
# 94		281		28		0.31
# 95		280		37		0.40
# 96		279		27		0.30
# 97		278		25		0.27
# 98		277		17		0.17
# 99		275		34		0.37
# 100		274		27		0.30
# 111		232		19		0.20
# 112		231		20		0.21
# 113		230		5		0.00
# 114		229		16		0.16
# 116		227		16		0.16
# 117		226		0		0.00
# 121		225		2		0.00
# 122		224		5		0.00
# 123		223		0		0.00
# 124		222		0		0.00
# 125		221		12		0.10
# 126		220		16		0.16
# 132		216		2		0.00
# 133		215		15		0.14
# 134		214		1		0.00
# 135		213		0		0.00
# 136		212		0		0.00
# 138		210		2		0.00
# 139		209		8		0.04
# 140		208		1		0.00
# 141		207		9		0.06
# 142		206		0		0.00
# 143		205		0		0.00
# 145		203		11		0.09
# 146		202		22		0.24
# 147		201		25		0.27
# 148		200		0		0.00
# 149		199		1		0.00
# 150		198		0		0.00
# 151		197		0		0.00
# 152		196		0		0.00
# 153		195		13		0.12
# 154		194		0		0.00
# 156		192		0		0.00
# 157		191		0		0.00
# 159		189		0		0.00
# 160		188		2		0.00
# 161		187		11		0.09
# 162		186		3		0.00
# 163		185		3		0.00
# 167		307		34		0.37
# 168		306		25		0.27
# 169		305		29		0.32
# 170		304		28		0.31
# 171		303		29		0.32
# 233		267		23		0.25
# 234		266		38		0.41
# 235		265		48		0.51
# 236		263		16		0.16
# 237		262		24		0.26
# 238		261		25		0.27
# 239		260		28		0.31
# 256		294		31		0.34
# 257		293		31		0.34
# 258		292		16		0.16
# 259		291		30		0.33
#
# BPAIRS 67
# avg substitutions per BP  15.7
# BPAIRS expected to covary 10.8
#
# Method Target_E-val [cov_min,cov_max] [FP | TP True Found | Sen PPV F] 
# GTp    0.05           [-9.87,45.85]    [0 | 1 67 1 | 1.49 100.00 2.94] 
#
# in_cyk  in_given   left_pos       right_pos      score           E-value substitutions    power
#-------------------------------------------------------------------------------------------------------
*	*	       139	       209	45.84523	0.000597713	8		0.04
