# Supplementary material for: Estimating the power of sequence covariation for detecting conserved RNA structure
Source: Bioinformatics. 2020 Feb 7;36(10):3072–6. doi: 10.1093/bioinformatics/btaa080 (PMC7214042; doi:10.1093/bioinformatics/btaa080)
Supplement: btaa080_Supplementary_Data [file btaa080_supplementary_data.zip › btaa080-Suppl_Data/data/alignments/XIST_Simon15/R-scape/Fig.5.rscape]

# R-scape :: RNA Structural Covariation Above Phylogenetic Expectation
# R-scape 1.2.1 (January 2019)
# Copyright (C) 2016 Howard Hughes Medical Institute.
# Freely distributed under the GNU General Public License (GPLv3).
#-------------------------------------------------------------------------------------------------------
# MSA Xist_RepA nseq 13 (13) alen 444 (481) avgid 75.39 (74.67) nbpairs 89 (99)
# Two-set statistical test (one test for annotated basepairs, another for all other pairs)
#
# Structure obtained from the msa
# SS_cons ::::::::::::::::::::::::<<<<____>>>><<<<<____>>>>>::::::[[[[
#
# SS_cons [[[[[,(((((((((----(((((--(((,,,,,,,,,,,,,,,,,,,,,,,,,,,,,,,
#
# SS_cons ,,,,,,,,,,,,,,,,,,,,,,,<<<<____>>>>,<<<<____>>>>,,,,,,,,,,,,
#
# SS_cons ,,,,,,,)))--)))))----)))-)))))),,,,<<<_____>>>,,,,,(((((,,,,
#
# SS_cons ,,,,,,,,,,,,,,,,,,<<<<<____>>>>>,<<<____>>>,,,,,,,,,,,,,,,<<
#
# SS_cons <---<<<<____>>>>--->>>,,,,,,,,,,,,,,,))))),,,,,,,,,,,,,,,<<<
#
# SS_cons <----<<<<<<<<<<_____________________>>>>>>>>>>---->>>>,,,]]]
#
# SS_cons ]]]--]]]:::::<<<--<<<<<____>>>>>-->>>::<__________>:::::::::
#
# SS_cons :
#
# left_pos      right_pos    substitutions      power
#--------------------------------------------------------
# 25		36		2		0.00
# 26		35		0		0.00
# 27		34		1		0.00
# 28		33		0		0.00
# 37		50		4		0.00
# 38		49		5		0.00
# 39		48		8		0.04
# 40		47		6		0.01
# 41		46		6		0.01
# 57		428		0		0.00
# 58		427		13		0.12
# 59		426		10		0.07
# 60		423		8		0.04
# 61		422		7		0.03
# 62		421		10		0.07
# 63		420		8		0.04
# 64		419		9		0.06
# 65		418		11		0.09
# 67		211		2		0.00
# 68		210		5		0.00
# 69		209		5		0.00
# 70		208		7		0.03
# 71		207		6		0.01
# 72		206		14		0.13
# 73		204		3		0.00
# 74		203		1		0.00
# 75		202		1		0.00
# 80		197		1		0.00
# 81		196		1		0.00
# 82		195		2		0.00
# 83		194		7		0.03
# 84		193		8		0.04
# 87		190		8		0.04
# 88		189		1		0.00
# 89		188		5		0.00
# 144		155		2		0.00
# 145		154		1		0.00
# 146		153		0		0.00
# 147		152		0		0.00
# 157		168		4		0.00
# 158		167		5		0.00
# 159		166		0		0.00
# 160		165		0		0.00
# 216		226		15		0.14
# 217		225		17		0.17
# 218		224		14		0.13
# 232		342		12		0.10
# 233		341		12		0.10
# 234		340		9		0.06
# 235		339		9		0.06
# 236		338		10		0.07
# 259		272		12		0.10
# 260		271		0		0.00
# 261		270		6		0.01
# 262		269		0		0.00
# 263		268		0		0.00
# 274		283		1		0.00
# 275		282		0		0.00
# 276		281		0		0.00
# 299		322		1		0.00
# 300		321		6		0.01
# 301		320		3		0.00
# 305		316		0		0.00
# 306		315		0		0.00
# 307		314		0		0.00
# 308		313		0		0.00
# 358		414		4		0.00
# 359		413		5		0.00
# 360		412		9		0.06
# 361		411		3		0.00
# 366		406		1		0.00
# 367		405		1		0.00
# 368		404		5		0.00
# 369		403		3		0.00
# 370		402		11		0.09
# 371		401		9		0.06
# 372		400		9		0.06
# 373		399		2		0.00
# 374		398		9		0.06
# 375		397		0		0.00
# 434		457		7		0.03
# 435		456		7		0.03
# 436		455		7		0.03
# 439		452		4		0.00
# 440		451		10		0.07
# 441		450		4		0.00
# 442		449		5		0.00
# 443		448		8		0.04
# 460		471		11		0.09
#
# BPAIRS 89
# avg substitutions per BP  5.1
# BPAIRS expected to covary 2.5
# BPAIRS observed to covary 0
#
#
# Method Target_E-val [cov_min,cov_max] [FP | TP True Found | Sen PPV F] 
# GTp    0.05         [-7.37,16.17]     [1 | 0 89 1 | 0.00 0.00 0.00] 
#
#       left_pos       right_pos        score          E-value       substitutions      power
#-------------------------------------------------------------------------------------------------------
~	     156	     183	16.17419	0.00469897	12		0.10

# The predicted cyk-cov structure
# SS_cons :::::::::::::::::::::::::<<<<____>>>>{{{{{{{{{{-{{{,,,,,,,,,
#
# SS_cons ,,,,,,,,,,,<<<<____>>>>[[[[---[[[[[----[-------------[[[[[,,
#
# SS_cons ,,,,,,,,,,,,,,,,,,,,,,,<<<<____>>>><<<<<<<<<_____>>>>>>-----
#
# SS_cons >>>,,,,(((--(((((----((((((,,,,,,,,,<<<<<<<<<____>>>>>>>----
#
# SS_cons --------->>,,,,,,,<<<<<____>>>>>,,<<________________________
#
# SS_cons >>))))))----)))))--))),,,,,,,,,,,,,,,,,,,,,,,,,,,,,,,,,,,<<<
#
# SS_cons <----<<<<-<<<<<_____________________>>>>>->>>>---->>>>,,,,,,
#
# SS_cons ,,,,,]]]]]---------]]]]]]---]]]],,}}}-}}--}}}}}}}}::::::::::
#
# SS_cons :
#
# left_pos      right_pos    substitutions      power
#--------------------------------------------------------
# 26		37		0		0.00
# 27		36		0		0.00
# 28		35		0		0.00
# 29		34		1		0.00
# 38		470		9		0.06
# 39		469		11		0.09
# 40		468		9		0.06
# 41		467		7		0.03
# 42		466		3		0.00
# 43		465		5		0.00
# 44		464		6		0.01
# 45		463		6		0.01
# 46		460		8		0.04
# 47		459		3		0.00
# 49		457		5		0.00
# 50		456		9		0.06
# 51		455		13		0.12
# 72		83		12		0.10
# 73		82		4		0.00
# 74		81		2		0.00
# 75		80		2		0.00
# 84		452		7		0.03
# 85		451		17		0.17
# 86		450		4		0.00
# 87		449		5		0.00
# 91		445		3		0.00
# 92		444		8		0.04
# 93		443		10		0.07
# 94		442		3		0.00
# 95		441		7		0.03
# 100		440		7		0.03
# 114		430		2		0.00
# 115		429		5		0.00
# 116		428		7		0.03
# 117		427		5		0.00
# 118		426		7		0.03
# 144		155		2		0.00
# 145		154		1		0.00
# 146		153		0		0.00
# 147		152		0		0.00
# 156		183		12		0.10
# 157		182		9		0.06
# 158		181		11		0.09
# 159		175		8		0.04
# 160		174		9		0.06
# 161		173		7		0.03
# 162		172		5		0.00
# 163		171		6		0.01
# 164		170		5		0.00
# 188		322		3		0.00
# 189		321		0		0.00
# 190		320		6		0.01
# 193		317		4		0.00
# 194		316		0		0.00
# 195		315		1		0.00
# 196		314		0		0.00
# 197		313		0		0.00
# 202		308		0		0.00
# 203		307		0		0.00
# 204		306		0		0.00
# 205		305		5		0.00
# 206		304		9		0.06
# 207		303		5		0.00
# 217		251		12		0.10
# 218		250		18		0.18
# 219		236		17		0.17
# 220		235		9		0.06
# 221		234		14		0.13
# 222		233		14		0.13
# 223		232		14		0.13
# 224		231		22		0.24
# 225		230		17		0.17
# 259		272		12		0.10
# 260		271		0		0.00
# 261		270		6		0.01
# 262		269		0		0.00
# 263		268		0		0.00
# 275		302		5		0.00
# 276		301		3		0.00
# 358		414		4		0.00
# 359		413		5		0.00
# 360		412		9		0.06
# 361		411		3		0.00
# 366		406		1		0.00
# 367		405		1		0.00
# 368		404		5		0.00
# 369		403		3		0.00
# 371		401		9		0.06
# 372		400		9		0.06
# 373		399		2		0.00
# 374		398		9		0.06
# 375		397		0		0.00
#
# BPAIRS 92
# avg substitutions per BP  5.9
# BPAIRS expected to covary 3.2
# BPAIRS observed to covary 1
#
#
# Method Target_E-val [cov_min,cov_max] [FP | TP True Found | Sen PPV F] 
# GTp    0.05         [-7.37,16.17]     [0 | 1 92 1 | 1.09 100.00 2.15] 
#
# in_cyk in_given   left_pos       right_pos      score           E-value    substitutions      power
#----------------------------------------------------------------------------------------------------------------
*	~	       156	       183	16.17419	0.00469897	12		0.10
