# Supplementary material for: Estimating the power of sequence covariation for detecting conserved RNA structure
Source: Bioinformatics. 2020 Feb 7;36(10):3072–6. doi: 10.1093/bioinformatics/btaa080 (PMC7214042; doi:10.1093/bioinformatics/btaa080)
Supplement: btaa080_Supplementary_Data [file btaa080_supplementary_data.zip › btaa080-Suppl_Data/data/alignments/XIST_Simon15/R-scape/Fig.6.cyk.sto]

# STOCKHOLM 1.0
#=GF ID Fig6
#=GF DE in Fang et al. PLOS Genetics, 2015, added the mouse proposed structure by hand

Mus          ACCCCCUCCAUACUGACUUCCAGAGUCAUGGAAUUUCACUU--UGCAUACAGUCCUACUUUACUUGUCCAUGG------ACAAGUAAACAAAGAACUCU--UGUCCUUCAUGUUAA--UCAAGAUACACCAAUCAAACAAGAGUUUUAUAUCAGAGACUUGCCAUGGAGG------------UAUCAUCUCUCAAGUCUC
M.rossiae    -UACCCUCCACGCUGACUGCC-GAGUCAUG-AUUUUCACUUAAUGC-CACAGUCCUA-----CUUGUCCAUGGACUCUAGUAUUAUAACAAAGAACUCU--UGUCCCUCAUGUUAA--UCAAGAAACACCAACUGAACAAGAGUUUCAUUUCAGAGAAUUACCAUCAAGG------------CGUGAUCUCCUAAGUCUC
M.kirgiso    -UCCCCUCCACGCUGACUGUC-GAGUCAUG-AUUUUCACUUAAUGC-CACAGUCCUA-----CUUGUCCAUGGACUCUAGUAUUAUAACAAAGAACUCU--UGUCCCUCAUGUUAA--UCAAGAAACACCAAUUGAACAAGAGUUUCAUUUCAGAGAAUUACCAUCAAGG------------CGUGAUCUCCUAAGUCUC
M.transca    -UACCCUCCACGCUGACUGCC-GAGUCAUG-AUUUUCACUUAAUGC-CACAGUCCUA-----CUUGUCCAUGGACUCUAGUAUUAUAACAAAGAACUCU--UGUCCCUCAUGUUAA--UCAAGAAACACCAAUUGAACAAGAGUUUUAUUUCAGAGAAUUACCAUCAAGG------------CGUGAUCUCCUAAGUCUC
M.arvalis    -UACCCUCCAUGCUGACUGCC-GAGUCAUG-AUUUUCACUUAAUGC-CACAGUCCUA-----CUUGUCCAUGGACUCUAGUAUUAUAACAAAGAACUCU--UGUCCCUCAUGUUAA--UCAAGAAACACCAAUUGAACAAGAGUUUCAUUUCAGAGAAUUACCAUCAAGG------------CAUGAUCUCCUAAGUCUC
Sigmodon     AUGCCCUCUAUGCUGACUGCCUAAGUCACG-AUUUUCACUUAAUGCCCACAGCCCUA-----CUUGUCCAUG---CUUAGUAUUACAACAAAGAACUCU--UGUCCCUCGUGUUAA--UCACGAAACACCAAUUGAACAAGAGUUUCAGUUCAGAGAAUUGCCAUCAAGG------------CACCAUCUCCUAAAUCUC
Oryzomys     AGUCUCUCCAUGCUGGCUGCUUAAGUCACG-AUUUUCGCUUAAUACACAUAGUCCUA-----CUAGUCCAUG---CAUAGUAUUAU----ACGAACUCC--UGUUCCUCAUGUUAA--UCAUGAAAUACCAACUUCACAAGAGUUCCAUUUCAGAGAAUUGCCAUCAAGG------------CACCAUCUCCUAAGUCUC
Homo         UGAUCUUCAGUACUGACUCCUUG----ACC-AUUUUCAGUUAAUGCAUACAAUCCCA-----UUUGUCUGUGA--UCUC-----AGGACAAAGAAUUUCCUUACUCGGUACGUUGAAGUUAGGGAAUGUCAAUU----GAGAGCUUUCUAUCAGAGCAUUAUUGCCCACAAUUUGAGUUACUUAUCAUUUUCUCGAUCCC
Pan          UGAUCUUCAGUACUGACUCCUUG----ACC-AUUUUCAGUUAAUGCAUACAAUCCCA-----UUUGUCUGUGA--UCUC-----AGAACAAAGAAUUUCCUUACUCGGUACGUUGAAGUUAGGGAAUGUCAAUU----GAGAGCUUUCUAUCAGAGCAUUAUUGCCCACAAUUUGAGUUACUUAUCAUUUUCUCGAUCCC
Macaca       UGAUCUUCAGUACUGACUCCUUG----ACC-AUUUUAAGUUAAUGCAUACAAUCCCA-----UUUGUCUGUGA--UCUC-----AGAAC--AGAAUUUCUUUACUCGGUACGUUGAAGUUAGGGAAUGUCAAUU----GAGAGCUUUCUAUCAGAGCAUUAUUGCCCACAAUUUGAGUUACUAAUCAUUUUCUCAAUCCC
Rhinopi      UGAUCUUCAGUACUGACUCCUUG----ACC-AUUUUCAGUUAAUGCAUACAAUCCCA-----UUUGUCGGUGA--UCUC-----AGAAC--GGAAUUUCUUUACUCAGUACGUUGAAGUUAGGGAAUGUCAAUU----GAGAGCCUUCUAUCAGAGCAUUAUUGCCCACAGUUUGAGUUACUAAUCAUUUUCCCAAUCCC
Chloroc      UGAUCUUCAGUACUGACUCCUUG----ACC-AUUUUCAGUUAAUGCAUACAAUCCCA-----UUUGUCUGUGA--UCUC-----AGAAC--AGAAUUUCUUUACUCGGUACGUUAAAGUUAGGGAAUGUCAAUU----GAGAGCUUUCUAUCAGAGCAUUAUUGCCCACAAUUUGAGUUACUAAUCAUUUUCUCAAUCCC
Bos          UGAUCUUGAGUGCUGGCUAUCCAAGUCACC-AUUUUCAGUUAAUGUACAGAAUCCCA-----UUUGUCCCUUG--GUCCAUGUUAGAAAAAAGAAUCCAUUCACCCUUUGCAUUAAUGUUAAGAAACGUUAAUUAACUGAGAGCUUCAUAUCAGACAAUUAUUGCCCAUAAGUCUAGUUACUCAUAAUCUUCUCAAUCCC
Equus        UGGUCUUCAGUGCUGACUACCUGAGUCAUC-AUUUUCAAUUAAUGUACACAAUCCCG-----UUUGUCCACUG--UCCCAUGAUAGAAC--AGACUCUGUGCACCAUUUGUGUUAAUGUUAGGAAAUGUUAAUUAAUCCAGAGUUUCAUAUCAGACAGUUAUUGUCCAUAAUUCUAGUUACUCAACA---UCUCAAUCUA
Sus          UGAUCUUGAGUGCUGACUACCUGAGUCACC-AUUUUCAAUUAAUGUACACAAUCCCA-----UUUGCCCAUUA--UCUCAUGUUAGAACAAAGAAUUUG---------UGCAAUAAUGUUAGGAAAU-----UUAAUUGUGAGCUUCAUAUCAGACAAUUAUUGUCCAUAAAUCUGCUUACUCAUCA---UCUCAAUCUC
#=GC SS_cons :::::::::<<<<_______________________________>>>>::::::<<<-----<______>>>>::::::::::::::<<<<<_______>>>>>{{{{{,,,,,,,,,,,,,,,,,,,,,,,,,,,,,[[[[[[[[,,,,((((((((((,,,,,,,,,,,,,,,,,,,,,,,,,,,,,,,,,,,,<<<<

Mus          CUUUCCUUU---AAGGAAAGAAAACCAUUCUGUCAUUGCUGUAGUAGUCACAGUCCCAAGUUU-----CUAAGCAGUGUUCAGUCGUCUUUUCUCAUG-------UAUUACCUUGAGUACUGAA----------------------------------------------------------------------------
M.rossiae    CUUUCUUUA---AGAAAGGAAAAACCAUUCUGUCAUUGCUGCAGUAGCCACAGUCCCAAUUUU-----CUGAGCAGUGCUCAGUAGUCUUUUCUC----AGUCUUGAGUACUCUUUGCAC--------------------------------------------------------------------------------
M.kirgiso    CUUUCUUUA---AGAAAGGAAAAACCAUUCUGUCAUUGCUGCAGUAGCCACAGUCCCAAUUUU-----CUGAGCAGUGCCCAGUAGUCUUUUCUC----AGUCUUGAGUACUCUUUGCAC--------------------------------------------------------------------------------
M.transca    CUUUCUUUA---AGAAAGGAAAAACCAUUCUGUCAUUGCUGCAGUAGCCACAGUCCCAAUUUU-----CUGAGCAGUGCUCAAUAGUCUUUUCUC----AGUCUUGAGUACUCUUUGCAC--------------------------------------------------------------------------------
M.arvalis    CUUUCUUUA---AGAAAGGAAAAACCACUCUGUCAUUGCUGCAGUAGCCACAGUCCCAAUUUU-----CUGAGCAGUGCUCAGUAGUCUUUUCUC----AGUCUUGAGUACUCUUUGCACUAAUUCUUUUUUUUUUAAUAUUUUAUUUAUUUAUUUAUUAUGUAUACAGUGUUCUAUCUGUGUGUAUGCCUGCAGGCCAG
Sigmodon     CUUUCUUUA---AGGAAGGAAAAAUCAUUCUGUCAUUGCUGCAGUACUCACAGUCCCCAUUUU-----CUGAGCAGUGCUCAGCAGUUAUUUCUCAUACAGUUUUGAGCACUCUUUGCACUAAG----------------------------------------------------------------------------
Oryzomys     CUUUCUUUA---AGGAAGGAAAGACUGUUCUGCCAUUACUGCUGUAGUCACAGUCCCAAUUUU-----CUGAGCAGUGCUCAGUAGUCUUUUCUC--ACAGUCUUGAGCACUCUUUACAUUAAG----------------------------------------------------------------------------
Homo         CUGCCCUUA---AAGGAGAAACCAUUUCUCUGUCAUUGCUUCUGUAGUCACAGUCCCAAUUUUGAGUAGUGAUCUUUUCUUGUGUACUGUGUUGGCCA-----CCUAAAACUCUUUGCAUUGAGUA--------------------------------------------------------------------------
Pan          CUGCCCUUA---AAGGAGAAACCAUUUCUCUGUCAUUGCUUCUGUAGUCACAGUCCCAAUUUUGAGUAGUGAUCUUUUCUUGUGUACUGUGUUGGCCA-----CCUAAAA--CUUUGCAUUGAGUA--------------------------------------------------------------------------
Macaca       CUGCCCUUA---AAGGAGAAACCAUUUCUCUGUCAUUGCUUCUGUAGUCACAGUCCCAAUUUUGAGUAGUGACCUUUUAUUGUGUACUGUGUUGGCCA-----CCUAAAACUCUUUGCAUUGAGUA--------------------------------------------------------------------------
Rhinopi      CUGCCCUUA---AAGGAGAAACCAUUUCUCUGUCAUUGCUUCUGUAGUCACAGUCCCAAUUUUGAGUAGUGACCUUUUAUUGUGUACUGUGUUGGCCA-----CCUAAAACGCUUUGCAUUGAGUA--------------------------------------------------------------------------
Chloroc      CUGCCCUUA---AAGGAGAAACCAUUUCUCUGUCAUUGCUUCUGUAGUCACAGUCCCAAUUUUGAGUAGUGACCUUUUAUUGUGUAC--UGUUGGCCA-----CCUAAAACUCUUUGCAUUGAGUA--------------------------------------------------------------------------
Bos          CUGUCAAUA---AGGGAGAAACCAUUCCUCUGUCAUUGCUGCAGUACUCACAAUCCUAGUUUU-----CUGGACAGUGCAUAUUUACUGAGCUGACCA-----CCU-AAACUCUUUGUAUUGAGUG--------------------------------------------------------------------------
Equus        CUGCCCUUAAGGAAGGAGAAAACAUUCCUUUGUCAUUGCUGCAGUAAUCACAGUCACAAUUUU-----CUGGGCAGUGCUCAUAUACUGUGCUGACCA-----CCU-AAACUCUUUGUACUGAGUG--------------------------------------------------------------------------
Sus          CUGCCUUUAAGGAAGGAGAAACCAUUCCUCUGUCAUUGCUGCAGUAGUCAAAAUCCCAGUUUU-----CUGGAAAGUGCAUAUAUACUGUGCUGACCA-----CCU-AAACUCUUUGCACUCAGUG--------------------------------------------------------------------------
#=GC SS_cons <<___________>>>>>>,,,,,,,,,,<<<<_______>>>>,,,,,,,,,,,,,))))))-----))))<<<<<<<_________>>>>>>>,,,,,,,,,,,,]]]]]]]],,,((((((((,,,,,,,,,,,,,,,,,,,,,,,,,,,,,,,,,,,,,,,,,,,,,,,,,,,,,,,,,,,,,,,,,,,,,,,,,,

Mus          -------------------------------------------------------------------------------------------------------------------------------UAAUUCU-GUCAGAAAUAUU-UUGUCCAUUGGAUUAGACUUUAGCUAGUCCAG-CCCUGUGUGCAUUUAGCAA
M.rossiae    -------------------------------------------------------------------------------------------------------------------------------UAAUUCUUAUUGUCCAUAAU-UUAUUCAUUUGGUUAGACUCUAUCUAGUCCAG-CCCCAUUUGCAUUCAGCAG
M.kirgiso    -------------------------------------------------------------------------------------------------------------------------------UAAUUCUUAUUGUCCAUAAU-UUAUUCAUUUGGUUAGACUCUAUCUAGUCCAG-CCCCAUUUGCAUUCAGCAG
M.transca    -------------------------------------------------------------------------------------------------------------------------------UAAUUCUUAUUGUCCAUAAU-UUAUUCAUUUGGUUAGACUCUAUCUAGUCCAG-CCCCAUUUGCAUUCAGCAG
M.arvalis    AAGAGGGCACCAGACCGCAUUACAGAUGGUUGUGAGCCACCAUGUGGUUGCUGGGAAUUGAACUCAGGACCUUUGGAAGAGCAGGCAAUGCUUUUAACCACUGAGCCAUCUCUCCAGCCCCAUGCACUAAUUCUUAUUGUCCAUAAU-UUAUUCAUUUGGUUAGACUCUAUCUAGUCCAG-CCCCAUUUGCAUUCAGCAG
Sigmodon     -------------------------------------------------------------------------------------------------------------------------------UAAUUCUUAUUGUCCAUAAU-UUAUCCAUUGGAUUAGACCCCAGCUGGUCCAG-UCCCAUUUACAUU-AGCAG
Oryzomys     -------------------------------------------------------------------------------------------------------------------------------UAAUUCUUAUUGUCCAUAAU-UUAUCCAUUGGAUUAGACCCCAGCUAGUCCAG-UCCCAUUUGCAUUCAGCAG
Homo         -------------------------------------------------------------------------------------------------------------------------------AAAUUCUAAUUGCCAAUAAUCCUACCCAUUGGAUUAGACAGCACU---CUGAA-CCCCAUUUGCAUUCAGCAG
Pan          -------------------------------------------------------------------------------------------------------------------------------AAAUUCUAAUUGCCAAUAAUCCUUCCCAUUGGAUUAGACAGCACU---CUGAA-CCCCAUUUGCAUUCAGCAG
Macaca       -------------------------------------------------------------------------------------------------------------------------------AAAUUCUAAUUGCCAAUAAUCCUACCCAUUGGAUUAGACAGCACU---CUGAA-CCCCAUUUGCAUUCAGCAG
Rhinopi      -------------------------------------------------------------------------------------------------------------------------------AAAUUCUAAUUGCCAAUAAUCCUACCCAUUGGAUUAGACAGCACU---CUGAA-CCCCAUUUGCAUUCAGUAG
Chloroc      -------------------------------------------------------------------------------------------------------------------------------AAAUUCUAAUUGCCAAUAAUCCUACCCAUUGGAUUAGACAGCACU---CUGAA-CCCCAUUUGCAUUCAGCAG
Bos          -------------------------------------------------------------------------------------------------------------------------------AAGUUGUAAUUGUCCAUAACCCUGCCUAUUGGAUUAGAUUCCAGU---CCAAA-ACCCUCUUGCAUUCAGCAA
Equus        -------------------------------------------------------------------------------------------------------------------------------GAAUUCUCAUUGUUGAUAAUUCUGCCCAUUGGAUUAGAUCCCAGU---CCAAA-ACCCUUUUACAUUCAGCAG
Sus          -------------------------------------------------------------------------------------------------------------------------------AAAUUCUAAUUGUCCAUAAUCCUG--CAUUGGACUAAAUCCCAAU---UUAAAAACCCUUUUGCAUUCAG---
#=GC SS_cons ,,,,,,,,,,,,,,,,,,,,,,,,,,,,,,,,,,,,,,,,,,,,,,,,,,,,,,,,,,,,,,,,,,,,,,,,,,,,,,,,,,,,,,,,,,,,,,,,,,,,,,,,,,,,,,,,,,,,,,,,,,,,,,,,,,,,<<<<<<<----<<<<<<________>>>>>>----->>>>>>>,,,,,,<<<<-<<<<<_____>>>>

Mus          AGGGGC-AAACACAG---GUCUGUU-AUCAGAC-AGUUAAAGUGCUCAGUCCCAAUUUUCAAGGCAUUGGCCAUUAAAGGGGG---U-----------------
M.rossiae    AGGGGC-AAAUACAA---GUCUGUU-AACAGAC-AGUUAUGGUGCUCGCUUUCAGUUCUCAAGGCCUUGGCUAUUAAAGGGGG---GGCCACUAUAAC------
M.kirgiso    AGGGGC-AAAUACAA---GUCUGUU-AACAGAC-AGUUAUGGUGCUCGCUUUCAGUUCUCAAGGCCUUGGCUAUUAAAGGGGG---AGCCACUAUAAC------
M.transca    AGGGGC-AAAUACAA---GUCUGUU-AACAGAC-AGUUAUGGUGCUCGCUUUCAGUUCUCAAGGCCUUGGCUAUUAAAGGGGG---GGCCACUAUAAC------
M.arvalis    AGGGGC-AAAUACAA---GUCUGUU-AACAGAC-AGUUAUGGUGCUCGCUUUCAGUUCUCAAGGCCUUGGCUAUUAAAGGGGGUUGGGCCACUAUAAC------
Sigmodon     AGGGGC-AAACAUAA---GUCUGUU-AACAGACAAGUUAAUGUGCUCGGCCCCAAUUCUGAAGGCCUUGGCUAUUAAGGGGGC---------------------
Oryzomys     AGGGACAAAACACAA---GUCUGUUAAACAGAC-AGUUAAGGUGCUCGGUCCCAAUCCUGAGGGCCUUGGCUAUUAAGGGGGG---CCAGGCCAUAGGCAAACA
Homo         GGGGUC-GCAGACAACCCGUCUUUU-GUUGGAC-AGUUAAAAUGCUCAGUCCCAAUUGUCAUAGCUUUGCCUAUUAAACAAAG---GCACCCUACUGC------
Pan          GGGGUC-GCAGACAACCCGUCUUUU-GUUGGAC-AGUUAAAAUGCUCAGUCCCAAUUGUCAUAGCUUUGCCUAUUAAACAAAG---GCACCCUACUGC------
Macaca       GGGGUC-UCAGACAACCCGUCUUUU-GUUGGAC-AGUUAAAAUGCUCAGUCCCAAUUGUCAUAGCUUUGCGUAUUAAACAAAG---GCACCCUACUGC------
Rhinopi      GGGGUC-UCAGACAACCCGUCUUUU-GUUGGAC-AGUUAAAAUGCUCAGUCCCAAUUGUCAUAGCUUUGCGUAUUAAACAAAG---GCACCCUACUGC------
Chloroc      GGGGUC-UCAGACAACCCGUCUUUU-GUUGGAC-AGUUAAAAUGCUCAGUCCCAAUUGCCAUAGCUUUGCGUAUUAAACAAAG---GCACCCUACUGC------
Bos          AGGGC--ACAGAAAACCCAAUUUUU-UU------GGUUAAUGUGCUCAGUCCCAGUUGUCAUAGCUUUGUCCAUUAAACAAAG---GCAUCCUACAA-------
Equus        GGGGC--ACAGGAAACCCAAGCCCU-GUUCAAC-AGUAAACGGGCUCAGUCCCACUUGUCAUAACCUUGUCCAUUAAACAAAG---GCACCCUACU--------
Sus          ----------------------------------------------CAGUCCCAGUUGUCAUACCCUUGUCUGUUAAACAAAG---GCAUCCUACCA-------
#=GC SS_cons >>>>>,,,,,,,,,,,,,<<<<<_____>>>>>,,,,,,,,,)))))))),,,,,,,,,,<<<<<____>>>>>,,,,,}}}}---}:::::::::::::::::
//
