# Supplementary material for: Estimating the power of sequence covariation for detecting conserved RNA structure
Source: Bioinformatics. 2020 Feb 7;36(10):3072–6. doi: 10.1093/bioinformatics/btaa080 (PMC7214042; doi:10.1093/bioinformatics/btaa080)
Supplement: btaa080_Supplementary_Data [file btaa080_supplementary_data.zip › btaa080-Suppl_Data/data/alignments/XIST_Simon15/R-scape/Fig.6.rscape]

# R-scape :: RNA Structural Covariation Above Phylogenetic Expectation
# R-scape 1.2.1 (January 2019)
# Copyright (C) 2016 Howard Hughes Medical Institute.
# Freely distributed under the GNU General Public License (GPLv3).
#-------------------------------------------------------------------------------------------------------
# MSA Fig6 nseq 15 (15) alen 469 (704) avgid 72.20 (71.42) nbpairs 112 (116)
# Two-set statistical test (one test for annotated basepairs, another for all other pairs)
#
# Structure obtained from the msa
# SS_cons {{{{{{{,<<---<<<<<<___>>>>>>>>,,,,,,,,,,,,,[[[[[[[[[,,,,,,,,
#
# SS_cons ,,<<<<<<____>------>>>>>,,,,,,,<<<<<<<<--<<<________________
#
# SS_cons ________________>>>>>>>>>>>,,,,,,<<<<<<<<----<<<<<----------
#
# SS_cons --<___>>>>>>>>>>>>>><<<<<<<______>>>>>>>,,,,,,,(((((-((,<<<<
#
# SS_cons <<--<<<--<<________>>------->>>->>>>>>,<<<<<--<<____________
#
# SS_cons ______________>>-->>>>>,,,,,,,,,,,,,,,,,,,,,,,,,,,,,,,,,,,,,
#
# SS_cons ,,,,,,,,,,,,,,,,,,,,,,,,,,,,,,,,,,,,,,,,,,,,,,,,,,,,,,,,,,,,
#
# SS_cons ,,,,,,,,,,,,,,,,,,,,,,,,,,,,,,,,,,,,,,,,,,,,,,,,,,,,,,,,,,,,
#
# SS_cons ,,,,,,,,,,,,,,,,,,,,,,,,,,,,,,,,,,,,,,,,,,,,,,,,,,,,,)-)-)))
#
# SS_cons )),,,,,,,,,,,,,<<<<<<<<<_______>>>>>>>>>,,,]]]]]]]]],,,,,,,,
#
# SS_cons ,<<<<<----<<<-----<<<<<_____>>>>>-------->>>---->>>>>,,,,,,,
#
# SS_cons ,,<<<____>>>,,,,,}}}}}}---}:::::::::::::::::
#
# left_pos      right_pos    substitutions      power
#--------------------------------------------------------
# 1		687		11		0.09
# 2		683		4		0.00
# 3		682		9		0.06
# 4		681		5		0.00
# 5		680		3		0.00
# 6		679		4		0.00
# 7		678		3		0.00
# 9		30		6		0.01
# 10		29		7		0.03
# 14		28		0		0.00
# 15		27		3		0.00
# 16		26		5		0.00
# 17		25		3		0.00
# 18		24		3		0.00
# 19		23		10		0.07
# 44		592		0		0.00
# 45		591		1		0.00
# 46		590		4		0.00
# 47		589		4		0.00
# 48		588		6		0.01
# 49		587		1		0.00
# 50		586		5		0.00
# 51		585		1		0.00
# 52		584		3		0.00
# 63		84		7		0.03
# 64		83		5		0.00
# 65		82		6		0.01
# 66		81		4		0.00
# 67		80		5		0.00
# 68		73		5		0.00
# 92		147		7		0.03
# 93		146		1		0.00
# 94		145		1		0.00
# 95		144		4		0.00
# 96		143		2		0.00
# 97		142		2		0.00
# 98		141		4		0.00
# 99		140		5		0.00
# 102		139		6		0.01
# 103		138		9		0.06
# 104		137		7		0.03
# 154		200		1		0.00
# 155		199		4		0.00
# 156		198		2		0.00
# 157		197		3		0.00
# 158		196		6		0.01
# 159		195		3		0.00
# 160		194		2		0.00
# 161		193		7		0.03
# 166		192		2		0.00
# 167		191		6		0.01
# 168		190		3		0.00
# 169		189		10		0.07
# 170		188		5		0.00
# 183		187		7		0.03
# 201		220		1		0.00
# 202		219		3		0.00
# 203		218		4		0.00
# 204		217		3		0.00
# 205		216		3		0.00
# 206		215		10		0.07
# 207		214		5		0.00
# 228		542		10		0.07
# 229		541		2		0.00
# 230		540		5		0.00
# 231		539		1		0.00
# 232		538		1		0.00
# 234		536		1		0.00
# 235		534		0		0.00
# 237		278		3		0.00
# 238		277		1		0.00
# 239		276		3		0.00
# 240		275		3		0.00
# 241		274		3		0.00
# 242		273		9		0.06
# 245		271		1		0.00
# 246		270		0		0.00
# 247		269		6		0.01
# 250		261		0		0.00
# 251		260		1		0.00
# 280		323		8		0.04
# 281		322		9		0.06
# 282		321		6		0.01
# 283		320		6		0.01
# 284		319		7		0.03
# 287		316		4		0.00
# 288		315		5		0.00
# 556		580		3		0.00
# 557		579		0		0.00
# 558		578		8		0.04
# 559		577		3		0.00
# 560		576		5		0.00
# 561		575		2		0.00
# 562		574		3		0.00
# 563		573		3		0.00
# 564		572		3		0.00
# 602		653		0		0.00
# 603		652		3		0.00
# 604		651		3		0.00
# 605		650		6		0.01
# 606		649		5		0.00
# 611		644		6		0.01
# 612		643		2		0.00
# 613		642		6		0.01
# 619		633		6		0.01
# 620		632		6		0.01
# 621		631		6		0.01
# 622		630		6		0.01
# 623		629		9		0.06
# 663		672		6		0.01
# 664		671		4		0.00
# 665		670		5		0.00
#
# BPAIRS 112
# avg substitutions per BP  4.2
# BPAIRS expected to covary 1.2
# BPAIRS observed to covary 0
#
#
# Method Target_E-val [cov_min,cov_max] [FP | TP True Found | Sen PPV F] 
# GTp    0.05         [-7.76,17.75]     [0 | 0 112 0 | 0.00 0.00 0.00] 
#
#       left_pos       right_pos        score          E-value       substitutions      power
#-------------------------------------------------------------------------------------------------------
no significant pairs

# The predicted cyk-cov structure
# SS_cons :::::::::<<<<_______________________________>>>>::::::<<<---
#
# SS_cons --<______>>>>::::::::::::::<<<<<_______>>>>>{{{{{,,,,,,,,,,,
#
# SS_cons ,,,,,,,,,,,,,,,,,,[[[[[[[[,,,,((((((((((,,,,,,,,,,,,,,,,,,,,
#
# SS_cons ,,,,,,,,,,,,,,,,<<<<<<___________>>>>>>,,,,,,,,,,<<<<_______
#
# SS_cons >>>>,,,,,,,,,,,,,))))))-----))))<<<<<<<_________>>>>>>>,,,,,
#
# SS_cons ,,,,,,,]]]]]]]],,,((((((((,,,,,,,,,,,,,,,,,,,,,,,,,,,,,,,,,,
#
# SS_cons ,,,,,,,,,,,,,,,,,,,,,,,,,,,,,,,,,,,,,,,,,,,,,,,,,,,,,,,,,,,,
#
# SS_cons ,,,,,,,,,,,,,,,,,,,,,,,,,,,,,,,,,,,,,,,,,,,,,,,,,,,,,,,,,,,,
#
# SS_cons ,,,,,,,,,,,,,,,,,,,,,,,,,,,,,,,,,,,,,,,,,,,,,,,,,,,,<<<<<<<-
#
# SS_cons ---<<<<<<________>>>>>>----->>>>>>>,,,,,,<<<<-<<<<<_____>>>>
#
# SS_cons >>>>>,,,,,,,,,,,,,<<<<<_____>>>>>,,,,,,,,,)))))))),,,,,,,,,,
#
# SS_cons <<<<<____>>>>>,,,,,}}}}---}:::::::::::::::::
#
# left_pos      right_pos    substitutions      power
#--------------------------------------------------------
# 10		48		7		0.03
# 11		47		7		0.03
# 12		46		7		0.03
# 13		45		1		0.00
# 55		73		5		0.00
# 56		72		5		0.00
# 57		71		2		0.00
# 63		70		7		0.03
# 88		104		3		0.00
# 89		103		5		0.00
# 90		102		7		0.03
# 91		101		7		0.03
# 92		100		6		0.01
# 105		687		7		0.03
# 106		683		2		0.00
# 107		682		8		0.04
# 108		681		6		0.01
# 109		680		5		0.00
# 139		315		5		0.00
# 140		314		0		0.00
# 141		313		1		0.00
# 142		312		3		0.00
# 143		311		1		0.00
# 144		310		3		0.00
# 145		309		6		0.01
# 146		308		6		0.01
# 151		272		2		0.00
# 152		271		1		0.00
# 153		270		0		0.00
# 154		269		3		0.00
# 155		263		0		0.00
# 156		262		2		0.00
# 157		261		3		0.00
# 158		260		3		0.00
# 159		259		4		0.00
# 160		258		1		0.00
# 197		219		3		0.00
# 198		218		1		0.00
# 199		217		4		0.00
# 200		216		4		0.00
# 201		215		3		0.00
# 202		214		4		0.00
# 230		244		1		0.00
# 231		243		2		0.00
# 232		242		1		0.00
# 233		241		4		0.00
# 273		295		12		0.10
# 274		294		3		0.00
# 275		293		5		0.00
# 276		292		5		0.00
# 277		291		2		0.00
# 278		290		4		0.00
# 279		289		8		0.04
# 319		650		1		0.00
# 320		649		6		0.01
# 321		648		6		0.01
# 322		647		5		0.00
# 323		646		3		0.00
# 324		645		5		0.00
# 325		644		3		0.00
# 326		643		6		0.01
# 533		575		3		0.00
# 534		574		3		0.00
# 535		573		7		0.03
# 536		572		4		0.00
# 537		571		6		0.01
# 538		570		1		0.00
# 539		569		4		0.00
# 544		563		0		0.00
# 545		562		0		0.00
# 546		561		1		0.00
# 547		560		4		0.00
# 548		559		3		0.00
# 549		558		6		0.01
# 582		605		10		0.07
# 583		604		0		0.00
# 584		603		0		0.00
# 585		602		1		0.00
# 587		601		8		0.04
# 588		600		6		0.01
# 589		599		0		0.00
# 590		598		3		0.00
# 591		597		0		0.00
# 619		633		6		0.01
# 620		632		6		0.01
# 621		631		6		0.01
# 622		630		6		0.01
# 623		629		9		0.06
# 661		674		0		0.00
# 662		673		2		0.00
# 663		672		6		0.01
# 664		671		4		0.00
# 665		670		5		0.00
#
# BPAIRS 93
# avg substitutions per BP  3.9
# BPAIRS expected to covary 0.8
# BPAIRS observed to covary 0
#
#
# Method Target_E-val [cov_min,cov_max] [FP | TP True Found | Sen PPV F] 
# GTp    0.05         [-7.76,17.75]     [0 | 0 93 0 | 0.00 0.00 0.00] 
#
