# Supplementary material for: Estimating the power of sequence covariation for detecting conserved RNA structure
Source: Bioinformatics. 2020 Feb 7;36(10):3072–6. doi: 10.1093/bioinformatics/btaa080 (PMC7214042; doi:10.1093/bioinformatics/btaa080)
Supplement: btaa080_Supplementary_Data [file btaa080_supplementary_data.zip › btaa080-Suppl_Data/data/alignments/XIST_Simon15/R-scape/Fig4A.surv]

45.761068	0.02
16.645732	0.04
14.046148	0.06
11.706523	0.08
8.457043	0.1
7.287231	0.12
4.427689	0.14
4.037751	0.16
1.698126	0.18
0.918251	0.2
0.138376	0.22
0.008397	0.24
-0.121582	0.66
-0.251562	0.72
-0.381541	0.74
-0.641499	0.78
-0.901458	0.8
-1.031437	0.84
-1.161416	0.86
-1.291395	0.88
-1.551353	0.9
-1.811312	0.92
-2.591187	0.96
-8.050312	0.98
-9.870021	1
&
37.312421	4.27606e-05
36.012629	8.55213e-05
34.972796	0.000128282
33.932962	0.000171043
32.113254	0.000213803
31.853295	0.000256564
31.463358	0.000342085
31.333379	0.000384846
31.203400	0.000427606
30.683483	0.000470367
30.033587	0.000513128
29.643649	0.000555888
29.513670	0.000598649
29.383691	0.000641409
28.603816	0.00068417
28.213878	0.000769691
27.563983	0.000897973
27.044066	0.000940734
26.784108	0.000983494
26.654128	0.00102626
26.524149	0.00106902
26.394170	0.00115454
26.004232	0.0011973
25.614295	0.00128282
25.484316	0.00136834
24.834420	0.0014111
24.704441	0.00145386
24.444482	0.00153938
24.314503	0.00158214
24.184524	0.0016249
24.054545	0.00166766
23.794586	0.00171043
23.404649	0.00175319
23.274670	0.00192423
23.144691	0.00196699
23.014711	0.00200975
22.754753	0.00218079
22.624774	0.00222355
22.494795	0.00226631
22.364815	0.00235183
22.104857	0.0023946
21.974878	0.00256564
21.584940	0.0026084
21.324982	0.00277944
21.195003	0.00290772
21.065024	0.00295048
20.935044	0.00299324
20.805065	0.00307877
20.675086	0.00320705
20.415128	0.00337809
20.285149	0.00350637
20.025190	0.00354913
19.765232	0.00363465
19.635253	0.00372017
19.505274	0.00384846
19.245315	0.00410502
19.115336	0.00427606
18.985357	0.00448987
18.855378	0.00457539
18.725398	0.00470367
18.595419	0.00474643
18.465440	0.00483195
18.335461	0.00496023
18.205482	0.00504575
18.075503	0.0052168
17.945523	0.0054306
17.815544	0.00551612
17.685565	0.00568716
17.555586	0.00572992
17.425607	0.00585821
17.295627	0.00598649
17.165648	0.00611477
17.035669	0.00624305
16.905690	0.00632857
16.775711	0.00645685
16.645732	0.0066279
16.385773	0.00671342
16.255794	0.00688446
16.125815	0.00696998
15.995836	0.00722655
15.865857	0.00756863
15.735877	0.00778243
15.605898	0.00791072
15.475919	0.0082528
15.345940	0.00855213
15.215961	0.00868041
15.085981	0.00876593
14.956002	0.00915077
14.826023	0.0092363
14.696044	0.00940734
14.566065	0.0096639
14.436086	0.0098777
14.306106	0.0100915
14.176127	0.010177
14.046148	0.0105191
13.916169	0.0107757
13.786190	0.0110322
13.656210	0.0111178
13.526231	0.0147952
13.396252	0.0152228
13.266273	0.0156076
13.136294	0.0165911
13.006315	0.0168049
12.876335	0.0169332
12.746356	0.0176174
12.616377	0.0183015
12.486398	0.0189002
12.356419	0.0191995
12.226440	0.0196699
12.096460	0.0216369
11.966481	0.0226631
11.836502	0.0230907
11.706523	0.0237321
11.576544	0.0244163
11.446564	0.0253998
11.316585	0.0259985
11.186606	0.026255
11.056627	0.026982
10.926648	0.0281365
10.796669	0.0288207
10.666689	0.0300607
10.536710	0.0307021
10.406731	0.0317711
10.276752	0.0329684
10.146773	0.033225
10.016793	0.0339092
9.886814	0.0343795
9.756835	0.0349354
9.626856	0.0353203
9.496877	0.0376294
9.366898	0.0381852
9.236918	0.0393398
9.106939	0.0399384
8.976960	0.0406226
8.846981	0.0415206
8.717002	0.0425468
8.587023	0.0437441
8.457043	0.0451552
8.327064	0.0455401
8.197085	0.046267
8.067106	0.047336
7.937127	0.0481057
7.807147	0.0488754
7.677168	0.0501155
7.547189	0.0520824
7.417210	0.0533653
7.287231	0.054477
7.157252	0.0557171
7.027272	0.057342
6.897293	0.05824
6.767314	0.0590097
6.637335	0.0599076
6.507356	0.0616181
6.377376	0.062345
6.247397	0.0633285
6.117418	0.0652527
5.987439	0.0663645
5.857460	0.0679894
5.727481	0.0693577
5.597501	0.0709826
5.467522	0.0720089
5.337543	0.0740614
5.207564	0.0756435
5.077585	0.0765843
4.947606	0.0776961
4.817626	0.0793637
4.687647	0.0804755
4.557668	0.0817583
4.427689	0.0832122
4.297710	0.0845805
4.167730	0.086633
4.037751	0.0888138
3.907772	0.0905242
3.777793	0.0927906
3.647814	0.0950996
3.517835	0.098606
3.387855	0.101685
3.257876	0.105234
3.127897	0.108484
2.997918	0.110579
2.867939	0.115924
2.737959	0.11896
2.607980	0.122381
2.478001	0.127384
2.348022	0.131403
2.218043	0.135124
2.088064	0.139271
1.958084	0.142778
1.828105	0.145215
1.698126	0.148508
1.568147	0.152784
1.438168	0.157274
1.308189	0.161464
1.178209	0.166168
1.048230	0.171769
0.918251	0.176302
0.788272	0.182032
0.658293	0.190926
0.528313	0.199393
0.398334	0.211494
0.268355	0.246216
0.138376	0.309886
0.008397	0.343325
-0.121582	0.546481
-0.251562	0.615069
-0.381541	0.655649
-0.511520	0.674421
-0.641499	0.695972
-0.771478	0.714231
-0.901458	0.73249
-1.031437	0.750021
-1.161416	0.768494
-1.291395	0.783289
-1.421374	0.794663
-1.551353	0.807107
-1.681333	0.818054
-1.811312	0.826606
-1.941291	0.834559
-2.071270	0.842684
-2.201249	0.851321
-2.331228	0.859189
-2.461208	0.865646
-2.591187	0.873258
-2.721166	0.879287
-2.851145	0.884418
-2.981124	0.889507
-3.111104	0.893441
-3.241083	0.897332
-3.371062	0.900411
-3.501041	0.90567
-3.631020	0.908706
-3.760999	0.912555
-3.890979	0.916574
-4.020958	0.918455
-4.150937	0.921449
-4.280916	0.923672
-4.410895	0.927179
-4.540875	0.928975
-4.670854	0.930557
-4.800833	0.932609
-4.930812	0.935175
-5.060791	0.936543
-5.190770	0.937698
-5.320750	0.938895
-5.450729	0.940135
-5.580708	0.941632
-5.710687	0.942872
-5.840666	0.944411
-5.970645	0.945309
-6.100625	0.945951
-6.230604	0.946891
-6.360583	0.948174
-6.490562	0.94997
-6.620541	0.951638
-6.750521	0.953434
-6.880500	0.954888
-7.010479	0.955486
-7.140458	0.957453
-7.270437	0.959078
-7.400416	0.960233
-7.530396	0.961002
-7.660375	0.961601
-7.790354	0.96344
-7.920333	0.964637
-8.050312	0.965449
-8.180292	0.967203
-8.310271	0.968314
-8.440250	0.969127
-8.570229	0.971094
-8.700208	0.972505
-8.830187	0.973403
-8.960167	0.974002
-9.090146	0.976011
-9.220125	0.976909
-9.350104	0.978278
-9.480083	0.978791
-9.610062	0.979133
-9.740042	0.979689
-9.870021	1
&
52.779943	2.13347e-06
48.490630	4.26694e-06
48.100693	6.40041e-06
47.450797	8.53388e-06
45.501109	1.06673e-05
44.851213	1.28008e-05
44.721234	1.49343e-05
44.331297	1.70678e-05
44.201317	1.92012e-05
43.421442	2.13347e-05
43.031505	2.34682e-05
42.901526	2.56016e-05
42.771546	2.77351e-05
42.641567	2.98686e-05
42.121651	3.2002e-05
41.991671	3.6269e-05
41.861692	3.84025e-05
41.731713	4.05359e-05
41.601734	4.69363e-05
41.471755	4.90698e-05
41.081817	5.12033e-05
40.951838	5.33367e-05
40.561900	5.76037e-05
40.171963	6.40041e-05
40.041984	6.8271e-05
39.782025	7.04045e-05
39.652046	7.68049e-05
39.522067	7.89384e-05
39.392088	8.96057e-05
39.002150	9.60061e-05
38.742192	0.000102407
38.612213	0.000108807
38.482234	0.00011094
38.352254	0.000119474
38.222275	0.000136542
38.092296	0.000140809
37.962317	0.00015361
37.832338	0.000162144
37.702358	0.000168544
37.572379	0.000172811
37.312421	0.000177078
37.182442	0.000181345
37.052463	0.000189879
36.922483	0.000204813
36.792504	0.000206947
36.662525	0.000213347
36.532546	0.000219747
36.402567	0.000228281
36.272588	0.000234682
36.142608	0.000245349
36.012629	0.000253883
35.882650	0.00025815
35.752671	0.000262417
35.622692	0.000270951
35.492712	0.000277351
35.362733	0.000283751
35.232754	0.000294419
35.102775	0.000298686
34.972796	0.00030722
34.842817	0.00031362
34.712837	0.00032002
34.582858	0.000326421
34.452879	0.000345622
34.322900	0.000354156
34.192921	0.000364823
34.062942	0.000373357
33.932962	0.000384025
33.802983	0.000396825
33.673004	0.000405359
33.543025	0.000426694
33.413046	0.000435228
33.283066	0.000450162
33.153087	0.000471497
33.023108	0.000482164
32.893129	0.000503499
32.763150	0.000514166
32.633171	0.000520567
32.503191	0.000526967
32.373212	0.000552569
32.243233	0.000582437
32.113254	0.000603772
31.983275	0.000633641
31.853295	0.000648575
31.723316	0.000663509
31.593337	0.000686977
31.463358	0.000714712
31.333379	0.000733914
31.203400	0.000761649
31.073420	0.00078085
30.943441	0.000804318
30.813462	0.000825653
30.683483	0.000832053
30.553504	0.000846988
30.423525	0.000883257
30.293545	0.000919526
30.163566	0.00093446
30.033587	0.000964328
29.903608	0.00100486
29.773629	0.00103687
29.643649	0.00106033
29.513670	0.00108807
29.383691	0.0011158
29.253712	0.00113287
29.123733	0.00117554
28.993754	0.00120541
28.863774	0.00123741
28.733795	0.00127795
28.603816	0.00131422
28.473837	0.00134622
28.343858	0.00139102
28.213878	0.00142302
28.083899	0.00144863
27.953920	0.0014913
27.823941	0.00154677
27.693962	0.00157237
27.563983	0.00160864
27.434003	0.00164917
27.304024	0.00170038
27.174045	0.00174518
27.044066	0.00179425
26.914087	0.00181772
26.784108	0.00185399
26.654128	0.00190946
26.524149	0.00195639
26.394170	0.00200546
26.264191	0.00205453
26.134212	0.00210787
26.004232	0.00216761
25.874253	0.00221027
25.744274	0.00227428
25.614295	0.00233402
25.484316	0.00239589
25.354337	0.00244709
25.224357	0.00248336
25.094378	0.00252816
24.964399	0.00257296
24.834420	0.00261777
24.704441	0.00269884
24.574461	0.00276284
24.444482	0.00283325
24.314503	0.00289939
24.184524	0.00298472
24.054545	0.00305513
23.924566	0.00312127
23.794586	0.00317247
23.664607	0.00325141
23.534628	0.00334101
23.404649	0.00340075
23.274670	0.00346262
23.144691	0.00354583
23.014711	0.0036205
22.884732	0.00368664
22.754753	0.00375491
22.624774	0.00383171
22.494795	0.00390638
22.364815	0.00399172
22.234836	0.00405999
22.104857	0.00419013
21.974878	0.00425841
21.844899	0.00435441
21.714920	0.00447175
21.584940	0.00456776
21.454961	0.0046467
21.324982	0.00475124
21.195003	0.00483871
21.065024	0.00492192
20.935044	0.00502646
20.805065	0.00513313
20.675086	0.0052654
20.545107	0.00537421
20.415128	0.00549368
20.285149	0.00560463
20.155169	0.00574117
20.025190	0.00589904
19.895211	0.00603772
19.765232	0.00616999
19.635253	0.00630227
19.505274	0.00647508
19.375294	0.00665856
19.245315	0.00680364
19.115336	0.00696151
18.985357	0.00711086
18.855378	0.00730287
18.725398	0.00751835
18.595419	0.00769756
18.465440	0.00790451
18.335461	0.00810932
18.205482	0.00834613
18.075503	0.00853815
17.945523	0.00878776
17.815544	0.00902458
17.685565	0.00933393
17.555586	0.00962622
17.425607	0.00992704
17.295627	0.0102321
17.165648	0.0105777
17.035669	0.010917
16.905690	0.0112413
16.775711	0.0116082
16.645732	0.0119453
16.515752	0.0123251
16.385773	0.0127453
16.255794	0.0131486
16.125815	0.0135497
15.995836	0.0139188
15.865857	0.0142772
15.735877	0.0146548
15.605898	0.0151626
15.475919	0.0155829
15.345940	0.0160181
15.215961	0.0165216
15.085981	0.01704
14.956002	0.0175499
14.826023	0.0180662
14.696044	0.0185527
14.566065	0.0190903
14.436086	0.0196685
14.306106	0.0202168
14.176127	0.0208099
14.046148	0.0214072
13.916169	0.0220089
13.786190	0.0226788
13.656210	0.0232954
13.526231	0.0240165
13.396252	0.0246714
13.266273	0.0253627
13.136294	0.0261286
13.006315	0.0268604
12.876335	0.027573
12.746356	0.0282727
12.616377	0.0290067
12.486398	0.0297768
12.356419	0.030515
12.226440	0.0312788
12.096460	0.0322111
11.966481	0.0330581
11.836502	0.0338944
11.706523	0.0347158
11.576544	0.0355841
11.446564	0.0363735
11.316585	0.0371736
11.186606	0.0380014
11.056627	0.0388313
10.926648	0.0397487
10.796669	0.0406554
10.666689	0.0415621
10.536710	0.0424497
10.406731	0.04335
10.276752	0.0443036
10.146773	0.0452573
10.016793	0.0462344
9.886814	0.0471113
9.756835	0.0480137
9.626856	0.0488885
9.496877	0.0498016
9.366898	0.0507339
9.236918	0.0516833
9.106939	0.0527287
8.976960	0.0537336
8.846981	0.0547043
8.717002	0.0556836
8.587023	0.0567311
8.457043	0.0578512
8.327064	0.058871
8.197085	0.0599676
8.067106	0.061045
7.937127	0.0621864
7.807147	0.0632958
7.677168	0.0645097
7.547189	0.0657066
7.417210	0.0668331
7.287231	0.0680748
7.157252	0.0691671
7.027272	0.0703256
6.897293	0.0716035
6.767314	0.0728303
6.637335	0.0741317
6.507356	0.075527
6.377376	0.0770097
6.247397	0.078501
6.117418	0.0802291
5.987439	0.0821813
5.857460	0.0843339
5.727481	0.0865058
5.597501	0.0888654
5.467522	0.0914555
5.337543	0.0939772
5.207564	0.0964819
5.077585	0.0989482
4.947606	0.101536
4.817626	0.104186
4.687647	0.106654
4.557668	0.109165
4.427689	0.111489
4.297710	0.113872
4.167730	0.116259
4.037751	0.119001
3.907772	0.121606
3.777793	0.124221
3.647814	0.126877
3.517835	0.129427
3.387855	0.132081
3.257876	0.134927
3.127897	0.137888
2.997918	0.141276
2.867939	0.144718
2.737959	0.148579
2.607980	0.152507
2.478001	0.156607
2.348022	0.160772
2.218043	0.164902
2.088064	0.169154
1.958084	0.173528
1.828105	0.177916
1.698126	0.182693
1.568147	0.187521
1.438168	0.192772
1.308189	0.197736
1.178209	0.203192
1.048230	0.209086
0.918251	0.215205
0.788272	0.221488
0.658293	0.228785
0.528313	0.236625
0.398334	0.246719
0.268355	0.264644
0.138376	0.28814
0.008397	0.312033
-0.121582	0.402311
-0.251562	0.461004
-0.381541	0.502803
-0.511520	0.540274
-0.641499	0.572527
-0.771478	0.601161
-0.901458	0.628198
-1.031437	0.65294
-1.161416	0.675582
-1.291395	0.696358
-1.421374	0.71461
-1.551353	0.731119
-1.681333	0.746674
-1.811312	0.76145
-1.941291	0.775401
-2.071270	0.788584
-2.201249	0.80045
-2.331228	0.811979
-2.461208	0.822815
-2.591187	0.833028
-2.721166	0.842164
-2.851145	0.850282
-2.981124	0.857843
-3.111104	0.864761
-3.241083	0.870821
-3.371062	0.876542
-3.501041	0.881688
-3.631020	0.886482
-3.760999	0.891155
-3.890979	0.895481
-4.020958	0.899686
-4.150937	0.903501
-4.280916	0.907294
-4.410895	0.910829
-4.540875	0.914241
-4.670854	0.917497
-4.800833	0.920402
-4.930812	0.923163
-5.060791	0.925879
-5.190770	0.928379
-5.320750	0.930731
-5.450729	0.93302
-5.580708	0.935213
-5.710687	0.937221
-5.840666	0.939258
-5.970645	0.94105
-6.100625	0.942774
-6.230604	0.944459
-6.360583	0.946034
-6.490562	0.947775
-6.620541	0.94933
-6.750521	0.950969
-6.880500	0.952387
-7.010479	0.953949
-7.140458	0.955368
-7.270437	0.956648
-7.400416	0.957964
-7.530396	0.959168
-7.660375	0.960424
-7.790354	0.961694
-7.920333	0.962873
-8.050312	0.964036
-8.180292	0.965248
-8.310271	0.966321
-8.440250	0.967484
-8.570229	0.96858
-8.700208	0.969728
-8.830187	0.970897
-8.960167	0.972022
-9.090146	0.973127
-9.220125	0.974108
-9.350104	0.97513
-9.480083	0.976141
-9.610062	0.977257
-9.740042	0.97819
-9.870021	1
&
116.729699	1.87334e-15
116.599720	1.95341e-15
116.469741	2.03691e-15
116.339761	2.12397e-15
116.209782	2.21475e-15
116.079803	2.30941e-15
115.949824	2.40812e-15
115.819845	2.51104e-15
115.689866	2.61836e-15
115.559886	2.73027e-15
115.429907	2.84695e-15
115.299928	2.96862e-15
115.169949	3.09549e-15
115.039970	3.22778e-15
114.909991	3.36572e-15
114.780011	3.50956e-15
114.650032	3.65953e-15
114.520053	3.81592e-15
114.390074	3.97898e-15
114.260095	4.14901e-15
114.130115	4.32631e-15
114.000136	4.51117e-15
113.870157	4.70393e-15
113.740178	4.90493e-15
113.610199	5.11451e-15
113.480220	5.33305e-15
113.350240	5.56091e-15
113.220261	5.79851e-15
113.090282	6.04626e-15
112.960303	6.30459e-15
112.830324	6.57395e-15
112.700344	6.85482e-15
112.570365	7.14768e-15
112.440386	7.45304e-15
112.310407	7.77145e-15
112.180428	8.10346e-15
112.050449	8.44964e-15
111.920469	8.81061e-15
111.790490	9.18699e-15
111.660511	9.57945e-15
111.530532	9.98866e-15
111.400553	1.04153e-14
111.270574	1.08602e-14
111.140594	1.13241e-14
111.010615	1.18079e-14
110.880636	1.23122e-14
110.750657	1.28381e-14
110.620678	1.33865e-14
110.490698	1.39582e-14
110.360719	1.45544e-14
110.230740	1.5176e-14
110.100761	1.58242e-14
109.970782	1.65e-14
109.840803	1.72047e-14
109.710823	1.79395e-14
109.580844	1.87056e-14
109.450865	1.95045e-14
109.320886	2.03374e-14
109.190907	2.12059e-14
109.060927	2.21115e-14
108.930948	2.30557e-14
108.800969	2.40403e-14
108.670990	2.50668e-14
108.541011	2.61372e-14
108.411032	2.72533e-14
108.281052	2.8417e-14
108.151073	2.96303e-14
108.021094	3.08955e-14
107.891115	3.22146e-14
107.761136	3.35901e-14
107.631157	3.50242e-14
107.501177	3.65196e-14
107.371198	3.80787e-14
107.241219	3.97044e-14
107.111240	4.13995e-14
106.981261	4.31669e-14
106.851281	4.50097e-14
106.721302	4.69312e-14
106.591323	4.89346e-14
106.461344	5.10236e-14
106.331365	5.32017e-14
106.201386	5.54727e-14
106.071406	5.78406e-14
105.941427	6.03095e-14
105.811448	6.28838e-14
105.681469	6.55679e-14
105.551490	6.83665e-14
105.421510	7.12845e-14
105.291531	7.4327e-14
105.161552	7.74993e-14
105.031573	8.08069e-14
104.901594	8.42556e-14
104.771615	8.78514e-14
104.641635	9.16007e-14
104.511656	9.55098e-14
104.381677	9.95857e-14
104.251698	1.03835e-13
104.121719	1.08266e-13
103.991740	1.12886e-13
103.861760	1.17704e-13
103.731781	1.22726e-13
103.601802	1.27963e-13
103.471823	1.33423e-13
103.341844	1.39116e-13
103.211864	1.45051e-13
103.081885	1.5124e-13
102.951906	1.57693e-13
102.821927	1.64421e-13
102.691948	1.71436e-13
102.561969	1.7875e-13
102.431989	1.86376e-13
102.302010	1.94327e-13
102.172031	2.02617e-13
102.042052	2.1126e-13
101.912073	2.20272e-13
101.782093	2.29668e-13
101.652114	2.39465e-13
101.522135	2.4968e-13
101.392156	2.6033e-13
101.262177	2.71434e-13
101.132198	2.83012e-13
101.002218	2.95083e-13
100.872239	3.07668e-13
100.742260	3.2079e-13
100.612281	3.34472e-13
100.482302	3.48736e-13
100.352323	3.63609e-13
100.222343	3.79116e-13
100.092364	3.95283e-13
99.962385	4.1214e-13
99.832406	4.29715e-13
99.702427	4.48039e-13
99.572447	4.67144e-13
99.442468	4.87064e-13
99.312489	5.07832e-13
99.182510	5.29485e-13
99.052531	5.52061e-13
98.922552	5.75599e-13
98.792572	6.0014e-13
98.662593	6.25727e-13
98.532614	6.52404e-13
98.402635	6.80218e-13
98.272656	7.09217e-13
98.142676	7.39451e-13
98.012697	7.70974e-13
97.882718	8.03839e-13
97.752739	8.38105e-13
97.622760	8.73831e-13
97.492781	9.11078e-13
97.362801	9.49913e-13
97.232822	9.90401e-13
97.102843	1.03261e-12
96.972864	1.07663e-12
96.842885	1.12251e-12
96.712906	1.17035e-12
96.582926	1.22023e-12
96.452947	1.27223e-12
96.322968	1.32645e-12
96.192989	1.38298e-12
96.063010	1.44191e-12
95.933030	1.50336e-12
95.803051	1.56742e-12
95.673072	1.63421e-12
95.543093	1.70384e-12
95.413114	1.77644e-12
95.283135	1.85213e-12
95.153155	1.93104e-12
95.023176	2.01331e-12
94.893197	2.09909e-12
94.763218	2.18852e-12
94.633239	2.28175e-12
94.503259	2.37896e-12
94.373280	2.4803e-12
94.243301	2.58596e-12
94.113322	2.69611e-12
93.983343	2.81096e-12
93.853364	2.93069e-12
93.723384	3.05552e-12
93.593405	3.18566e-12
93.463426	3.32135e-12
93.333447	3.4628e-12
93.203468	3.61028e-12
93.073489	3.76404e-12
92.943509	3.92434e-12
92.813530	4.09146e-12
92.683551	4.26569e-12
92.553572	4.44734e-12
92.423593	4.63672e-12
92.293613	4.83415e-12
92.163634	5.03999e-12
92.033655	5.25459e-12
91.903676	5.47831e-12
91.773697	5.71156e-12
91.643718	5.95473e-12
91.513738	6.20824e-12
91.383759	6.47254e-12
91.253780	6.74809e-12
91.123801	7.03535e-12
90.993822	7.33484e-12
90.863842	7.64706e-12
90.733863	7.97257e-12
90.603884	8.31192e-12
90.473905	8.66571e-12
90.343926	9.03454e-12
90.213947	9.41906e-12
90.083967	9.81993e-12
89.953988	1.02379e-11
89.824009	1.06735e-11
89.694030	1.11278e-11
89.564051	1.16013e-11
89.434072	1.2095e-11
89.304092	1.26096e-11
89.174113	1.31462e-11
89.044134	1.37055e-11
88.914155	1.42887e-11
88.784176	1.48966e-11
88.654196	1.55304e-11
88.524217	1.61911e-11
88.394238	1.68799e-11
88.264259	1.7598e-11
88.134280	1.83466e-11
88.004301	1.91271e-11
87.874321	1.99407e-11
87.744342	2.07888e-11
87.614363	2.16731e-11
87.484384	2.25949e-11
87.354405	2.35559e-11
87.224425	2.45577e-11
87.094446	2.56021e-11
86.964467	2.66909e-11
86.834488	2.78259e-11
86.704509	2.90092e-11
86.574530	3.02427e-11
86.444550	3.15287e-11
86.314571	3.28693e-11
86.184592	3.42668e-11
86.054613	3.57237e-11
85.924634	3.72425e-11
85.794655	3.88258e-11
85.664675	4.04764e-11
85.534696	4.21971e-11
85.404717	4.39908e-11
85.274738	4.58608e-11
85.144759	4.78101e-11
85.014779	4.98423e-11
84.884800	5.19607e-11
84.754821	5.41691e-11
84.624842	5.64713e-11
84.494863	5.88712e-11
84.364884	6.13731e-11
84.234904	6.39811e-11
84.104925	6.66999e-11
83.974946	6.95341e-11
83.844967	7.24886e-11
83.714988	7.55686e-11
83.585008	7.87792e-11
83.455029	8.21262e-11
83.325050	8.56152e-11
83.195071	8.92524e-11
83.065092	9.30438e-11
82.935113	9.69962e-11
82.805133	1.01116e-10
82.675154	1.05411e-10
82.545175	1.09888e-10
82.415196	1.14556e-10
82.285217	1.19421e-10
82.155238	1.24493e-10
82.025258	1.29779e-10
81.895279	1.3529e-10
81.765300	1.41035e-10
81.635321	1.47024e-10
81.505342	1.53267e-10
81.375362	1.59774e-10
81.245383	1.66557e-10
81.115404	1.73628e-10
80.985425	1.80999e-10
80.855446	1.88683e-10
80.725467	1.96692e-10
80.595487	2.05042e-10
80.465508	2.13745e-10
80.335529	2.22817e-10
80.205550	2.32273e-10
80.075571	2.42131e-10
79.945592	2.52407e-10
79.815612	2.63118e-10
79.685633	2.74283e-10
79.555654	2.85922e-10
79.425675	2.98053e-10
79.295696	3.10699e-10
79.165716	3.23881e-10
79.035737	3.37622e-10
78.905758	3.51945e-10
78.775779	3.66874e-10
78.645800	3.82437e-10
78.515821	3.98658e-10
78.385841	4.15567e-10
78.255862	4.33193e-10
78.125883	4.51565e-10
77.995904	4.70715e-10
77.865925	4.90677e-10
77.735945	5.11484e-10
77.605966	5.33172e-10
77.475987	5.55779e-10
77.346008	5.79343e-10
77.216029	6.03905e-10
77.086050	6.29507e-10
76.956070	6.56193e-10
76.826091	6.84009e-10
76.696112	7.13003e-10
76.566133	7.43224e-10
76.436154	7.74724e-10
76.306175	8.07558e-10
76.176195	8.41782e-10
76.046216	8.77454e-10
75.916237	9.14636e-10
75.786258	9.53392e-10
75.656279	9.93787e-10
75.526299	1.03589e-09
75.396320	1.07978e-09
75.266341	1.12552e-09
75.136362	1.1732e-09
75.006383	1.2229e-09
74.876404	1.27469e-09
74.746424	1.32868e-09
74.616445	1.38495e-09
74.486466	1.44361e-09
74.356487	1.50474e-09
74.226508	1.56846e-09
74.096528	1.63487e-09
73.966549	1.70409e-09
73.836570	1.77624e-09
73.706591	1.85144e-09
73.576612	1.92981e-09
73.446633	2.0115e-09
73.316653	2.09664e-09
73.186674	2.18538e-09
73.056695	2.27788e-09
72.926716	2.37428e-09
72.796737	2.47475e-09
72.666758	2.57947e-09
72.536778	2.68861e-09
72.406799	2.80237e-09
72.276820	2.92093e-09
72.146841	3.0445e-09
72.016862	3.17329e-09
71.886882	3.30752e-09
71.756903	3.44741e-09
71.626924	3.59322e-09
71.496945	3.74518e-09
71.366966	3.90356e-09
71.236987	4.06862e-09
71.107007	4.24066e-09
70.977028	4.41996e-09
70.847049	4.60682e-09
70.717070	4.80157e-09
70.587091	5.00454e-09
70.457111	5.21608e-09
70.327132	5.43655e-09
70.197153	5.66631e-09
70.067174	5.90577e-09
69.937195	6.15534e-09
69.807216	6.41543e-09
69.677236	6.68649e-09
69.547257	6.96899e-09
69.417278	7.2634e-09
69.287299	7.57022e-09
69.157320	7.88999e-09
69.027341	8.22323e-09
68.897361	8.57053e-09
68.767382	8.93246e-09
68.637403	9.30966e-09
68.507424	9.70275e-09
68.377445	1.01124e-08
68.247465	1.05393e-08
68.117486	1.09842e-08
67.987507	1.14479e-08
67.857528	1.19311e-08
67.727549	1.24346e-08
67.597570	1.29594e-08
67.467590	1.35063e-08
67.337611	1.40762e-08
67.207632	1.46701e-08
67.077653	1.5289e-08
66.947674	1.59339e-08
66.817694	1.6606e-08
66.687715	1.73065e-08
66.557736	1.80363e-08
66.427757	1.87969e-08
66.297778	1.95896e-08
66.167799	2.04155e-08
66.037819	2.12763e-08
65.907840	2.21732e-08
65.777861	2.31079e-08
65.647882	2.40818e-08
65.517903	2.50968e-08
65.387924	2.61544e-08
65.257944	2.72565e-08
65.127965	2.84049e-08
64.997986	2.96017e-08
64.868007	3.08487e-08
64.738028	3.21481e-08
64.608048	3.35022e-08
64.478069	3.49131e-08
64.348090	3.63833e-08
64.218111	3.79153e-08
64.088132	3.95117e-08
63.958153	4.11751e-08
63.828173	4.29084e-08
63.698194	4.47144e-08
63.568215	4.65963e-08
63.438236	4.85572e-08
63.308257	5.06004e-08
63.178277	5.27294e-08
63.048298	5.49477e-08
62.918319	5.72591e-08
62.788340	5.96675e-08
62.658361	6.2177e-08
62.528382	6.47917e-08
62.398402	6.7516e-08
62.268423	7.03547e-08
62.138444	7.33123e-08
62.008465	7.6394e-08
61.878486	7.96048e-08
61.748507	8.29503e-08
61.618527	8.64359e-08
61.488548	9.00676e-08
61.358569	9.38515e-08
61.228590	9.77939e-08
61.098611	1.01901e-07
60.968631	1.06181e-07
60.838652	1.1064e-07
60.708673	1.15285e-07
60.578694	1.20125e-07
60.448715	1.25168e-07
60.318736	1.30421e-07
60.188756	1.35895e-07
60.058777	1.41597e-07
59.928798	1.47538e-07
59.798819	1.53727e-07
59.668840	1.60176e-07
59.538860	1.66894e-07
59.408881	1.73892e-07
59.278902	1.81184e-07
59.148923	1.8878e-07
59.018944	1.96693e-07
58.888965	2.04937e-07
58.758985	2.13526e-07
58.629006	2.22473e-07
58.499027	2.31794e-07
58.369048	2.41504e-07
58.239069	2.51619e-07
58.109090	2.62157e-07
57.979110	2.73134e-07
57.849131	2.84569e-07
57.719152	2.96482e-07
57.589173	3.08891e-07
57.459194	3.21818e-07
57.329214	3.35283e-07
57.199235	3.4931e-07
57.069256	3.63922e-07
56.939277	3.79143e-07
56.809298	3.94997e-07
56.679319	4.11512e-07
56.549339	4.28715e-07
56.419360	4.46634e-07
56.289381	4.65299e-07
56.159402	4.84741e-07
56.029423	5.04992e-07
55.899443	5.26086e-07
55.769464	5.48057e-07
55.639485	5.70941e-07
55.509506	5.94778e-07
55.379527	6.19604e-07
55.249548	6.45463e-07
55.119568	6.72396e-07
54.989589	7.00448e-07
54.859610	7.29666e-07
54.729631	7.60096e-07
54.599652	7.91789e-07
54.469673	8.24798e-07
54.339693	8.59177e-07
54.209714	8.94981e-07
54.079735	9.32271e-07
53.949756	9.71106e-07
53.819777	1.01155e-06
53.689797	1.05367e-06
53.559818	1.09754e-06
53.429839	1.14322e-06
53.299860	1.1908e-06
53.169881	1.24034e-06
53.039902	1.29194e-06
52.909922	1.34567e-06
52.779943	1.40162e-06
52.649964	1.45989e-06
52.519985	1.52057e-06
52.390006	1.58375e-06
52.260026	1.64954e-06
52.130047	1.71805e-06
52.000068	1.78939e-06
51.870089	1.86368e-06
51.740110	1.94103e-06
51.610131	2.02157e-06
51.480151	2.10544e-06
51.350172	2.19276e-06
51.220193	2.28368e-06
51.090214	2.37834e-06
50.960235	2.47691e-06
50.830256	2.57953e-06
50.700276	2.68638e-06
50.570297	2.79762e-06
50.440318	2.91344e-06
50.310339	3.03403e-06
50.180360	3.15956e-06
50.050380	3.29026e-06
49.920401	3.42632e-06
49.790422	3.56797e-06
49.660443	3.71543e-06
49.530464	3.86894e-06
49.400485	4.02874e-06
49.270505	4.1951e-06
49.140526	4.36827e-06
49.010547	4.54853e-06
48.880568	4.73618e-06
48.750589	4.9315e-06
48.620609	5.13481e-06
48.490630	5.34643e-06
48.360651	5.5667e-06
48.230672	5.79596e-06
48.100693	6.03459e-06
47.970714	6.28295e-06
47.840734	6.54145e-06
47.710755	6.81048e-06
47.580776	7.09047e-06
47.450797	7.38186e-06
47.320818	7.68512e-06
47.190839	8.00071e-06
47.060859	8.32914e-06
46.930880	8.67091e-06
46.800901	9.02656e-06
46.670922	9.39664e-06
46.540943	9.78174e-06
46.410963	1.01825e-05
46.280984	1.05994e-05
46.151005	1.10332e-05
46.021026	1.14846e-05
45.891047	1.19543e-05
45.761068	1.24429e-05
45.631088	1.29512e-05
45.501109	1.34801e-05
45.371130	1.40303e-05
45.241151	1.46027e-05
45.111172	1.51981e-05
44.981192	1.58175e-05
44.851213	1.64618e-05
44.721234	1.7132e-05
44.591255	1.78291e-05
44.461276	1.85541e-05
44.331297	1.93082e-05
44.201317	2.00925e-05
44.071338	2.09082e-05
43.941359	2.17565e-05
43.811380	2.26387e-05
43.681401	2.35561e-05
43.551422	2.45101e-05
43.421442	2.5502e-05
43.291463	2.65334e-05
43.161484	2.76059e-05
43.031505	2.87208e-05
42.901526	2.988e-05
42.771546	3.10852e-05
42.641567	3.2338e-05
42.511588	3.36403e-05
42.381609	3.49941e-05
42.251630	3.64012e-05
42.121651	3.78637e-05
41.991671	3.93837e-05
41.861692	4.09634e-05
41.731713	4.26051e-05
41.601734	4.43111e-05
41.471755	4.60837e-05
41.341775	4.79256e-05
41.211796	4.98392e-05
41.081817	5.18274e-05
40.951838	5.38928e-05
40.821859	5.60383e-05
40.691880	5.82668e-05
40.561900	6.05815e-05
40.431921	6.29854e-05
40.301942	6.54819e-05
40.171963	6.80743e-05
40.041984	7.0766e-05
39.912005	7.35607e-05
39.782025	7.64621e-05
39.652046	7.94739e-05
39.522067	8.26001e-05
39.392088	8.58447e-05
39.262109	8.92119e-05
39.132129	9.27059e-05
39.002150	9.63312e-05
38.872171	0.000100092
38.742192	0.000103994
38.612213	0.00010804
38.482234	0.000112237
38.352254	0.000116588
38.222275	0.0001211
38.092296	0.000125777
37.962317	0.000130625
37.832338	0.000135649
37.702358	0.000140855
37.572379	0.000146248
37.442400	0.000151834
37.312421	0.000157619
37.182442	0.000163609
37.052463	0.000169809
36.922483	0.000176226
36.792504	0.000182866
36.662525	0.000189734
36.532546	0.000196836
36.402567	0.000204179
36.272588	0.000211768
36.142608	0.000219609
36.012629	0.000227708
35.882650	0.000236068
35.752671	0.000244697
35.622692	0.000253597
35.492712	0.000262773
35.362733	0.000272229
35.232754	0.000281967
35.102775	0.00029199
34.972796	0.000302299
34.842817	0.000312892
34.712837	0.000323769
34.582858	0.000334926
34.452879	0.000346358
34.322900	0.000358056
34.192921	0.000370008
34.062942	0.000382199
33.932962	0.000394609
33.802983	0.00040721
33.673004	0.000419966
33.543025	0.000432832
33.413046	0.000445745
33.283066	0.000458622
33.153087	0.000471347
33.023108	0.000483748
32.893129	0.000495555
32.763150	0.000506261
&
