# Supplementary material for: Estimating the power of sequence covariation for detecting conserved RNA structure
Source: Bioinformatics. 2020 Feb 7;36(10):3072–6. doi: 10.1093/bioinformatics/btaa080 (PMC7214042; doi:10.1093/bioinformatics/btaa080)
Supplement: btaa080_Supplementary_Data [file btaa080_supplementary_data.zip › btaa080-Suppl_Data/data/alignments/XIST_Simon15/R-scape/Fig6.surv]

9.666588	0.00892857
8.631504	0.0178571
8.266180	0.0267857
7.048435	0.0446429
5.343592	0.0535714
4.612944	0.0625
4.247621	0.0714286
3.334312	0.0803571
3.151650	0.0892857
2.908101	0.0982143
2.116566	0.107143
2.055679	0.116071
1.081483	0.125
0.959708	0.133929
0.837934	0.142857
0.777046	0.151786
0.655272	0.160714
0.533497	0.178571
0.411723	0.1875
0.289948	0.196429
0.046399	0.223214
-0.014488	0.5625
-0.075375	0.660714
-0.136263	0.6875
-0.197150	0.696429
-0.318924	0.705357
-0.501586	0.741071
-0.623361	0.767857
-0.988684	0.785714
-1.110459	0.803571
-1.171346	0.8125
-1.232233	0.821429
-1.293121	0.830357
-1.414895	0.839286
-1.475782	0.857143
-1.597557	0.866071
-1.719332	0.892857
-2.206430	0.910714
-2.389091	0.928571
-2.571753	0.9375
-3.241513	0.946429
-3.363288	0.955357
-3.545950	0.964286
-3.728611	0.973214
-3.972160	0.982143
-4.946357	0.991071
-6.164102	1
&
17.703707	9.12126e-06
16.364187	1.82425e-05
16.303300	2.73638e-05
15.998864	3.6485e-05
15.937976	4.56063e-05
15.633540	5.47275e-05
15.146442	7.29701e-05
15.024667	8.20913e-05
14.720231	0.000100334
14.537569	0.000127698
14.111358	0.000155061
13.806922	0.000173304
13.746035	0.000182425
13.685147	0.000191546
13.624260	0.000228031
13.563373	0.000310123
13.258936	0.000319244
13.076275	0.000328365
12.954500	0.000346608
12.893613	0.000410457
12.832726	0.000419578
12.771838	0.000565518
12.710951	0.000574639
12.650064	0.000583761
12.589177	0.000638488
12.528289	0.000757064
12.467402	0.000793549
12.406515	0.000802671
12.345627	0.000811792
12.284740	0.000839156
12.162966	0.000848277
12.102078	0.000857398
12.041191	0.00086652
11.919417	0.000893883
11.675867	0.000921247
11.614980	0.000930368
11.554093	0.000948611
11.432318	0.0010307
11.371431	0.00108543
11.310544	0.00109455
11.188769	0.00117664
11.127882	0.00151413
11.066995	0.00159622
11.006108	0.00160534
10.945220	0.00164183
10.823446	0.00166919
10.640784	0.00169655
10.579897	0.00174216
10.519009	0.00182425
10.458122	0.00207053
10.336348	0.00212525
10.275460	0.0021435
10.214573	0.00224383
10.153686	0.00253571
10.092799	0.00275462
10.031911	0.00285495
9.971024	0.00299177
9.910137	0.0030465
9.849249	0.00306474
9.788362	0.00314683
9.727475	0.00316508
9.666588	0.00519912
9.605700	0.00535418
9.544813	0.00543627
9.483926	0.00548188
9.423039	0.00559133
9.362151	0.00564606
9.301264	0.00592882
9.240377	0.00637576
9.179489	0.00661291
9.118602	0.00685919
9.057715	0.00695952
8.996828	0.00722404
8.935940	0.00757977
8.875053	0.00820001
8.814166	0.00832771
8.753279	0.0085375
8.692391	0.00893883
8.631504	0.00930368
8.570617	0.00954084
8.509730	0.00986008
8.448842	0.0101793
8.387955	0.0106263
8.327068	0.010754
8.266180	0.010909
8.205293	0.0109911
8.144406	0.0112739
8.083519	0.0114198
8.022631	0.0119853
7.961744	0.0121586
7.900857	0.0125326
7.839970	0.0126421
7.779082	0.0127971
7.718195	0.0128975
7.657308	0.0132806
7.596421	0.0134265
7.535533	0.0134721
7.474646	0.0138552
7.413759	0.0140285
7.352871	0.014366
7.291984	0.0147035
7.231097	0.0149133
7.170210	0.0150318
7.109322	0.015196
7.048435	0.0200303
6.987548	0.0205228
6.926661	0.0209515
6.865773	0.021216
6.804886	0.0214258
6.743999	0.021663
6.683111	0.0220917
6.622224	0.0228031
6.561337	0.023095
6.500450	0.0233687
6.439562	0.0240345
6.378675	0.0245362
6.317788	0.0249102
6.256901	0.0253389
6.196013	0.0261598
6.135126	0.0265246
6.074239	0.0270172
6.013352	0.0272817
5.952464	0.0275462
5.891577	0.0295255
5.830690	0.0298812
5.769802	0.0299451
5.708915	0.0302278
5.648028	0.0306292
5.587141	0.0309302
5.526253	0.0313224
5.465366	0.0316052
5.404479	0.0324626
5.343592	0.0330098
5.282704	0.0337213
5.221817	0.0343507
5.160930	0.0347246
5.100043	0.0352719
5.039155	0.0354817
4.978268	0.0357645
4.917381	0.0372877
4.856493	0.0384187
4.795606	0.0390207
4.734719	0.0405805
4.673832	0.041073
4.612944	0.0415291
4.552057	0.0421858
4.491170	0.043025
4.430283	0.0434354
4.369395	0.0439371
4.308508	0.0448492
4.247621	0.0461901
4.186733	0.0468833
4.125846	0.0477771
4.064959	0.0487896
4.004072	0.0500301
3.943184	0.0525202
3.882297	0.0531952
3.821410	0.0546819
3.760523	0.0554664
3.699635	0.0560684
3.638748	0.0570991
3.577861	0.057774
3.516974	0.0584217
3.456086	0.0588686
3.395199	0.0604375
3.334312	0.0622435
3.273424	0.0629458
3.212537	0.0641133
3.151650	0.0647883
3.090763	0.0658008
3.029875	0.0665578
2.968988	0.0677709
2.908101	0.0697503
2.847214	0.0709178
2.786326	0.0719667
2.725439	0.073043
2.664552	0.0755605
2.603665	0.0788715
2.542777	0.0801029
2.481890	0.0813799
2.421003	0.0836693
2.360115	0.0860043
2.299228	0.0879198
2.238341	0.0909572
2.177454	0.0921156
2.116566	0.0935659
2.055679	0.0947243
1.994792	0.0961837
1.933905	0.0977981
1.873017	0.0994126
1.812130	0.101009
1.751243	0.102322
1.690355	0.103809
1.629468	0.104922
1.568581	0.106427
1.507694	0.108807
1.446806	0.110905
1.385919	0.113587
1.325032	0.115876
1.264145	0.117555
1.203257	0.120145
1.142370	0.122389
1.081483	0.124396
1.020596	0.126156
0.959708	0.1283
0.898821	0.13131
0.837934	0.133307
0.777046	0.135551
0.716159	0.137412
0.655272	0.139254
0.594385	0.141817
0.533497	0.146132
0.472610	0.149069
0.411723	0.154003
0.350836	0.156439
0.289948	0.160835
0.229061	0.164712
0.168174	0.16888
0.107287	0.173879
0.046399	0.191136
-0.014488	0.521891
-0.075375	0.631328
-0.136263	0.651869
-0.197150	0.672273
-0.258037	0.682954
-0.318924	0.694319
-0.379812	0.703614
-0.440699	0.713045
-0.501586	0.723325
-0.562473	0.732382
-0.623361	0.742999
-0.684248	0.752695
-0.745135	0.761607
-0.806022	0.771056
-0.866910	0.781473
-0.927797	0.788971
-0.988684	0.796961
-1.049572	0.80341
-1.110459	0.815851
-1.171346	0.828457
-1.232233	0.838061
-1.293121	0.843999
-1.354008	0.848414
-1.414895	0.853047
-1.475782	0.860372
-1.536670	0.866592
-1.597557	0.873661
-1.658444	0.878733
-1.719332	0.887444
-1.780219	0.890809
-1.841106	0.89444
-1.901993	0.89745
-1.962881	0.903807
-2.023768	0.909709
-2.084655	0.914461
-2.145542	0.918283
-2.206430	0.923673
-2.267317	0.925935
-2.328204	0.928152
-2.389091	0.936151
-2.449979	0.940338
-2.510866	0.945345
-2.571753	0.947115
-2.632641	0.949386
-2.693528	0.951493
-2.754415	0.953144
-2.815302	0.954284
-2.876190	0.956984
-2.937077	0.958745
-2.997964	0.960204
-3.058851	0.962183
-3.119739	0.962977
-3.180626	0.963962
-3.241513	0.965585
-3.302400	0.966799
-3.363288	0.969252
-3.424175	0.970429
-3.485062	0.971843
-3.545950	0.973284
-3.606837	0.974497
-3.667724	0.975509
-3.728611	0.977306
-3.789499	0.977753
-3.850386	0.978611
-3.911273	0.979541
-3.972160	0.980572
-4.033048	0.981876
-4.093935	0.982578
-4.154822	0.983098
-4.215710	0.983673
-4.276597	0.984704
-4.337484	0.985433
-4.398371	0.986583
-4.459259	0.987595
-4.520146	0.987942
-4.581033	0.988763
-4.641920	0.989383
-4.702808	0.99024
-4.763695	0.990477
-4.824582	0.990997
-4.885469	0.992147
-4.946357	0.993004
-5.007244	0.993305
-5.068131	0.993551
-5.129019	0.993788
-5.189906	0.993934
-5.250793	0.994135
-5.311680	0.995348
-5.372568	0.995485
-5.433455	0.995594
-5.494342	0.995968
-5.555229	0.99605
-5.616117	0.996744
-5.677004	0.997163
-5.737891	0.9973
-5.798778	0.9974
-5.859666	0.997802
-5.920553	0.99803
-5.981440	0.998705
-6.042328	0.99876
-6.103215	0.998814
-6.164102	0.998842
-6.224989	0.998905
-6.285877	0.999006
-6.346764	0.999088
-6.407651	0.999133
-6.468538	0.999143
-6.529426	0.999206
-6.590313	0.999261
-6.651200	0.999535
-6.712088	0.999571
-6.772975	0.99958
-6.833862	0.99959
-6.894749	0.999626
-7.016524	0.999635
-7.077411	0.999653
-7.138298	0.999936
-7.260073	0.999954
-7.320960	0.999964
-7.442735	0.999991
-7.808058	1
&
17.764594	4.55597e-07
17.703707	9.11195e-07
17.460158	1.82239e-06
17.338383	2.27799e-06
17.277496	3.64478e-06
17.216609	4.10038e-06
17.155722	4.55597e-06
17.094834	6.37836e-06
17.033947	6.83396e-06
16.973060	7.28956e-06
16.912173	8.65635e-06
16.851285	9.11195e-06
16.790398	1.00231e-05
16.729511	1.18455e-05
16.668623	1.32123e-05
16.607736	1.45791e-05
16.546849	1.54903e-05
16.485962	1.64015e-05
16.425074	1.68571e-05
16.364187	1.95907e-05
16.242413	2.05019e-05
16.181525	2.32355e-05
16.120638	2.50579e-05
16.059751	2.77914e-05
15.937976	2.96138e-05
15.877089	3.09806e-05
15.816202	3.14362e-05
15.755314	3.2803e-05
15.694427	3.41698e-05
15.633540	3.59922e-05
15.572653	3.7359e-05
15.511765	3.87258e-05
15.450878	4.28262e-05
15.389991	4.51041e-05
15.329104	4.87489e-05
15.268216	5.14825e-05
15.207329	5.55829e-05
15.146442	5.78609e-05
15.085555	5.83165e-05
15.024667	6.05945e-05
14.963780	6.28725e-05
14.902893	6.37836e-05
14.842005	6.7884e-05
14.781118	7.19844e-05
14.720231	7.42624e-05
14.659344	7.97296e-05
14.598456	8.33743e-05
14.537569	8.61079e-05
14.476682	8.79303e-05
14.415795	9.38531e-05
14.354907	9.65867e-05
14.294020	9.93202e-05
14.233133	0.000104332
14.172245	0.000107521
14.111358	0.000111621
14.050471	0.000114811
13.989584	0.000119367
13.928696	0.000127112
13.867809	0.000133946
13.806922	0.000138957
13.746035	0.000148069
13.685147	0.000151258
13.624260	0.000155359
13.563373	0.000159459
13.502486	0.000166293
13.441598	0.000172216
13.380711	0.000182695
13.319824	0.000188162
13.258936	0.000190895
13.198049	0.000199096
13.137162	0.000206841
13.076275	0.00021322
13.015387	0.000219598
12.954500	0.000222332
12.893613	0.000229166
12.832726	0.000254679
12.771838	0.000263335
12.710951	0.000271536
12.650064	0.00028247
12.589177	0.000287938
12.528289	0.000315273
12.467402	0.000333953
12.406515	0.000351721
12.345627	0.000403204
12.284740	0.000448764
12.223853	0.000483389
12.162966	0.000543528
12.102078	0.000619613
12.041191	0.000713921
11.980304	0.000789095
11.919417	0.000875658
11.858529	0.0010137
11.797642	0.00109435
11.736755	0.00118455
11.675867	0.0012128
11.614980	0.00125062
11.554093	0.00129891
11.493206	0.00140278
11.432318	0.00144834
11.371431	0.00157773
11.310544	0.00173173
11.249657	0.00186613
11.188769	0.0019577
11.127882	0.0020511
11.066995	0.00213447
11.006108	0.00215543
10.945220	0.00223471
10.884333	0.00232947
10.823446	0.00236956
10.762558	0.00243927
10.701671	0.00247025
10.640784	0.00250579
10.579897	0.00255636
10.519009	0.00260511
10.458122	0.00275819
10.397235	0.00287528
10.336348	0.00296867
10.275460	0.00313724
10.214573	0.00328349
10.153686	0.00360195
10.092799	0.00376916
10.031911	0.00407076
9.971024	0.00431177
9.910137	0.00456053
9.849249	0.00472773
9.788362	0.00487489
9.727475	0.00514278
9.666588	0.00537423
9.605700	0.00556831
9.544813	0.00576786
9.483926	0.00599749
9.423039	0.00611776
9.362151	0.00627631
9.301264	0.00639704
9.240377	0.00661846
9.179489	0.00683168
9.118602	0.00701119
9.057715	0.0072645
8.996828	0.00760574
8.935940	0.00788503
8.875053	0.0082167
8.814166	0.00844951
8.753279	0.00872196
8.692391	0.00893381
8.631504	0.00918621
8.570617	0.00939943
8.509730	0.00964181
8.448842	0.00988555
8.387955	0.0100906
8.327068	0.0103152
8.266180	0.0105721
8.205293	0.0108008
8.144406	0.0110063
8.083519	0.0113102
8.022631	0.0115558
7.961744	0.0119289
7.900857	0.0121257
7.839970	0.0126205
7.779082	0.012821
7.718195	0.0130957
7.657308	0.0134593
7.596421	0.0137832
7.535533	0.0142201
7.474646	0.0145805
7.413759	0.0151381
7.352871	0.0153905
7.291984	0.0160275
7.231097	0.0167623
7.170210	0.0170403
7.109322	0.0174895
7.048435	0.017725
6.987548	0.0183287
6.926661	0.0186317
6.865773	0.0191556
6.804886	0.0199183
6.743999	0.0204864
6.683111	0.0208823
6.622224	0.0212673
6.561337	0.02167
6.500450	0.0220669
6.439562	0.0226136
6.378675	0.0229603
6.317788	0.0233676
6.256901	0.0238742
6.196013	0.0243294
6.135126	0.024723
6.074239	0.0251859
6.013352	0.0256811
5.952464	0.0261586
5.891577	0.0265477
5.830690	0.0272657
5.769802	0.0276343
5.708915	0.0281122
5.648028	0.0286553
5.587141	0.0292434
5.526253	0.0297414
5.465366	0.0302403
5.404479	0.0308111
5.343592	0.0315119
5.282704	0.0320413
5.221817	0.0325046
5.160930	0.0330076
5.100043	0.0335279
5.039155	0.034132
4.978268	0.0346746
4.917381	0.0351835
4.856493	0.0357735
4.795606	0.0364943
4.734719	0.0371549
4.673832	0.0376966
4.612944	0.0383804
4.552057	0.0389668
4.491170	0.0397481
4.430283	0.0404165
4.369395	0.0411682
4.308508	0.042027
4.247621	0.0427091
4.186733	0.0435291
4.125846	0.0445028
4.064959	0.0456203
4.004072	0.0465529
3.943184	0.0474168
3.882297	0.0486013
3.821410	0.0497011
3.760523	0.050816
3.699635	0.0517112
3.638748	0.0527769
3.577861	0.053642
3.516974	0.0547118
3.456086	0.055751
3.395199	0.0566636
3.334312	0.0578536
3.273424	0.0593603
3.212537	0.060317
3.151650	0.0614282
3.090763	0.0625303
3.029875	0.0635012
2.968988	0.0646629
2.908101	0.0657942
2.847214	0.0668963
2.786326	0.0681214
2.725439	0.0694508
2.664552	0.0711538
2.603665	0.0732487
2.542777	0.0747599
2.481890	0.0761864
2.421003	0.0776388
2.360115	0.0791687
2.299228	0.0804298
2.238341	0.0819442
2.177454	0.0833329
2.116566	0.0846737
2.055679	0.0858979
1.994792	0.0871922
1.933905	0.0888023
1.873017	0.0902457
1.812130	0.0915177
1.751243	0.0929428
1.690355	0.0942959
1.629468	0.0957598
1.568581	0.0972673
1.507694	0.0988669
1.446806	0.10049
1.385919	0.10216
1.325032	0.104235
1.264145	0.106238
1.203257	0.108016
1.142370	0.110015
1.081483	0.1122
1.020596	0.114394
0.959708	0.116527
0.898821	0.119272
0.837934	0.121596
0.777046	0.123866
0.716159	0.126155
0.655272	0.128658
0.594385	0.131044
0.533497	0.133901
0.472610	0.137248
0.411723	0.140143
0.350836	0.143431
0.289948	0.146665
0.229061	0.14994
0.168174	0.157376
0.107287	0.165899
0.046399	0.196156
-0.014488	0.539837
-0.075375	0.610242
-0.136263	0.645563
-0.197150	0.672117
-0.258037	0.69164
-0.318924	0.70553
-0.379812	0.71654
-0.440699	0.725867
-0.501586	0.734474
-0.562473	0.742336
-0.623361	0.750246
-0.684248	0.759114
-0.745135	0.768165
-0.806022	0.77677
-0.866910	0.785309
-0.927797	0.794017
-0.988684	0.803762
-1.049572	0.8124
-1.110459	0.821296
-1.171346	0.830096
-1.232233	0.838835
-1.293121	0.846281
-1.354008	0.853367
-1.414895	0.859724
-1.475782	0.866043
-1.536670	0.873143
-1.597557	0.879851
-1.658444	0.886047
-1.719332	0.89267
-1.780219	0.898457
-1.841106	0.904591
-1.901993	0.909926
-1.962881	0.916536
-2.023768	0.921024
-2.084655	0.926674
-2.145542	0.931212
-2.206430	0.935527
-2.267317	0.939422
-2.328204	0.942755
-2.389091	0.945611
-2.449979	0.948485
-2.510866	0.951052
-2.571753	0.953673
-2.632641	0.956047
-2.693528	0.958209
-2.754415	0.960125
-2.815302	0.962335
-2.876190	0.964348
-2.937077	0.966281
-2.997964	0.96798
-3.058851	0.969434
-3.119739	0.971017
-3.180626	0.972517
-3.241513	0.974022
-3.302400	0.975608
-3.363288	0.977043
-3.424175	0.978331
-3.485062	0.979535
-3.545950	0.980693
-3.606837	0.981994
-3.667724	0.98301
-3.728611	0.983954
-3.789499	0.98489
-3.850386	0.985863
-3.911273	0.986576
-3.972160	0.987356
-4.033048	0.987869
-4.093935	0.988569
-4.154822	0.989258
-4.215710	0.989857
-4.276597	0.990448
-4.337484	0.990947
-4.398371	0.991623
-4.459259	0.99224
-4.520146	0.992817
-4.581033	0.993454
-4.641920	0.993876
-4.702808	0.994239
-4.763695	0.99462
-4.824582	0.99498
-4.885469	0.995295
-4.946357	0.995606
-5.007244	0.995915
-5.068131	0.996178
-5.129019	0.996428
-5.189906	0.996675
-5.250793	0.996968
-5.311680	0.99726
-5.372568	0.99745
-5.433455	0.997708
-5.494342	0.997873
-5.555229	0.998053
-5.616117	0.998162
-5.677004	0.99841
-5.737891	0.998602
-5.798778	0.998697
-5.859666	0.99889
-5.920553	0.998993
-5.981440	0.999112
-6.042328	0.999189
-6.103215	0.999322
-6.164102	0.999392
-6.224989	0.999443
-6.285877	0.999524
-6.346764	0.999551
-6.407651	0.999605
-6.468538	0.999641
-6.529426	0.999708
-6.590313	0.999749
-6.651200	0.99977
-6.712088	0.999811
-6.772975	0.999834
-6.833862	0.999843
-6.894749	0.999856
-6.955637	0.999884
-7.016524	0.999921
-7.077411	0.999931
-7.138298	0.999938
-7.199186	0.99994
-7.260073	0.99995
-7.320960	0.999963
-7.381847	0.999964
-7.442735	0.999966
-7.503622	0.999973
-7.564509	0.999976
-7.625397	0.999977
-7.686284	0.999978
-7.747171	0.99998
-7.808058	0.999997
-8.295156	0.999998
-8.416931	0.999999
-8.964916	0.999999
-9.147578	1
&
46.077174	8.67785e-16
46.016287	9.10932e-16
45.955399	9.56225e-16
45.894512	1.00377e-15
45.833625	1.05368e-15
45.772738	1.10607e-15
45.711850	1.16107e-15
45.650963	1.2188e-15
45.590076	1.2794e-15
45.529189	1.34301e-15
45.468301	1.40979e-15
45.407414	1.47989e-15
45.346527	1.55347e-15
45.285640	1.63071e-15
45.224752	1.7118e-15
45.163865	1.79691e-15
45.102978	1.88626e-15
45.042090	1.98005e-15
44.981203	2.07851e-15
44.920316	2.18186e-15
44.859429	2.29034e-15
44.798541	2.40423e-15
44.737654	2.52378e-15
44.676767	2.64927e-15
44.615880	2.781e-15
44.554992	2.91928e-15
44.494105	3.06444e-15
44.433218	3.21681e-15
44.372331	3.37677e-15
44.311443	3.54467e-15
44.250556	3.72093e-15
44.189669	3.90595e-15
44.128781	4.10017e-15
44.067894	4.30405e-15
44.007007	4.51807e-15
43.946120	4.74273e-15
43.885232	4.97856e-15
43.824345	5.22612e-15
43.763458	5.48599e-15
43.702571	5.75878e-15
43.641683	6.04513e-15
43.580796	6.34573e-15
43.519909	6.66128e-15
43.459021	6.99251e-15
43.398134	7.34022e-15
43.337247	7.70522e-15
43.276360	8.08837e-15
43.215472	8.49057e-15
43.154585	8.91277e-15
43.093698	9.35597e-15
43.032811	9.82121e-15
42.971923	1.03096e-14
42.911036	1.08222e-14
42.850149	1.13604e-14
42.789262	1.19253e-14
42.728374	1.25183e-14
42.667487	1.31408e-14
42.606600	1.37943e-14
42.545712	1.44802e-14
42.484825	1.52003e-14
42.423938	1.59562e-14
42.363051	1.67496e-14
42.302163	1.75825e-14
42.241276	1.84569e-14
42.180389	1.93747e-14
42.119502	2.03382e-14
42.058614	2.13496e-14
41.997727	2.24112e-14
41.936840	2.35257e-14
41.875953	2.46956e-14
41.815065	2.59237e-14
41.754178	2.72128e-14
41.693291	2.85661e-14
41.632403	2.99867e-14
41.571516	3.14779e-14
41.510629	3.30432e-14
41.449742	3.46865e-14
41.388854	3.64114e-14
41.327967	3.82221e-14
41.267080	4.01229e-14
41.206193	4.21182e-14
41.145305	4.42128e-14
41.084418	4.64115e-14
41.023531	4.87195e-14
40.962644	5.11423e-14
40.901756	5.36857e-14
40.840869	5.63555e-14
40.779982	5.91581e-14
40.719094	6.21001e-14
40.658207	6.51884e-14
40.597320	6.84303e-14
40.536433	7.18334e-14
40.475545	7.54058e-14
40.414658	7.91558e-14
40.353771	8.30923e-14
40.292884	8.72247e-14
40.231996	9.15625e-14
40.171109	9.61161e-14
40.110222	1.00896e-13
40.049334	1.05914e-13
39.988447	1.11181e-13
39.927560	1.16711e-13
39.866673	1.22515e-13
39.805785	1.28608e-13
39.744898	1.35004e-13
39.684011	1.41718e-13
39.623124	1.48766e-13
39.562236	1.56165e-13
39.501349	1.63932e-13
39.440462	1.72085e-13
39.379575	1.80643e-13
39.318687	1.89627e-13
39.257800	1.99058e-13
39.196913	2.08958e-13
39.136025	2.1935e-13
39.075138	2.3026e-13
39.014251	2.41711e-13
38.953364	2.53733e-13
38.892476	2.66352e-13
38.831589	2.79599e-13
38.770702	2.93505e-13
38.709815	3.08103e-13
38.648927	3.23426e-13
38.588040	3.39512e-13
38.527153	3.56398e-13
38.466266	3.74124e-13
38.405378	3.92731e-13
38.344491	4.12264e-13
38.283604	4.32769e-13
38.222716	4.54293e-13
38.161829	4.76888e-13
38.100942	5.00607e-13
38.040055	5.25506e-13
37.979167	5.51643e-13
37.918280	5.79081e-13
37.857393	6.07883e-13
37.796506	6.38117e-13
37.735618	6.69856e-13
37.674731	7.03173e-13
37.613844	7.38147e-13
37.552956	7.74862e-13
37.492069	8.13402e-13
37.431182	8.53859e-13
37.370295	8.96329e-13
37.309407	9.40912e-13
37.248520	9.87712e-13
37.187633	1.03684e-12
37.126746	1.08841e-12
37.065858	1.14255e-12
37.004971	1.19938e-12
36.944084	1.25904e-12
36.883197	1.32166e-12
36.822309	1.3874e-12
36.761422	1.45641e-12
36.700535	1.52885e-12
36.639647	1.6049e-12
36.578760	1.68473e-12
36.517873	1.76853e-12
36.456986	1.8565e-12
36.396098	1.94884e-12
36.335211	2.04578e-12
36.274324	2.14754e-12
36.213437	2.25436e-12
36.152549	2.3665e-12
36.091662	2.48421e-12
36.030775	2.60779e-12
35.969888	2.7375e-12
35.909000	2.87367e-12
35.848113	3.01662e-12
35.787226	3.16668e-12
35.726338	3.3242e-12
35.665451	3.48955e-12
35.604564	3.66314e-12
35.543677	3.84536e-12
35.482789	4.03664e-12
35.421902	4.23744e-12
35.361015	4.44823e-12
35.300128	4.66951e-12
35.239240	4.90179e-12
35.178353	5.14563e-12
35.117466	5.4016e-12
35.056578	5.67031e-12
34.995691	5.95238e-12
34.934804	6.24848e-12
34.873917	6.55932e-12
34.813029	6.88562e-12
34.752142	7.22816e-12
34.691255	7.58773e-12
34.630368	7.9652e-12
34.569480	8.36145e-12
34.508593	8.7774e-12
34.447706	9.21406e-12
34.386819	9.67243e-12
34.325931	1.01536e-11
34.265044	1.06587e-11
34.204157	1.1189e-11
34.143269	1.17456e-11
34.082382	1.233e-11
34.021495	1.29434e-11
33.960608	1.35873e-11
33.899720	1.42632e-11
33.838833	1.49728e-11
33.777946	1.57177e-11
33.717059	1.64997e-11
33.656171	1.73205e-11
33.595284	1.81822e-11
33.534397	1.90868e-11
33.473510	2.00364e-11
33.412622	2.10332e-11
33.351735	2.20797e-11
33.290848	2.31782e-11
33.229960	2.43313e-11
33.169073	2.55419e-11
33.108186	2.68126e-11
33.047299	2.81466e-11
32.986411	2.9547e-11
32.925524	3.1017e-11
32.864637	3.25602e-11
32.803750	3.41802e-11
32.742862	3.58808e-11
32.681975	3.7666e-11
32.621088	3.954e-11
32.560200	4.15073e-11
32.499313	4.35725e-11
32.438426	4.57404e-11
32.377539	4.80163e-11
32.316651	5.04053e-11
32.255764	5.29133e-11
32.194877	5.5546e-11
32.133990	5.83098e-11
32.073102	6.1211e-11
32.012215	6.42567e-11
31.951328	6.74539e-11
31.890441	7.08102e-11
31.829553	7.43335e-11
31.768666	7.80322e-11
31.707779	8.19149e-11
31.646891	8.59908e-11
31.586004	9.02696e-11
31.525117	9.47613e-11
31.464230	9.94765e-11
31.403342	1.04426e-10
31.342455	1.09623e-10
31.281568	1.15077e-10
31.220681	1.20804e-10
31.159793	1.26815e-10
31.098906	1.33125e-10
31.038019	1.3975e-10
30.977132	1.46704e-10
30.916244	1.54004e-10
30.855357	1.61667e-10
30.794470	1.69712e-10
30.733582	1.78158e-10
30.672695	1.87023e-10
30.611808	1.9633e-10
30.550921	2.061e-10
30.490033	2.16356e-10
30.429146	2.27123e-10
30.368259	2.38425e-10
30.307372	2.5029e-10
30.246484	2.62746e-10
30.185597	2.75821e-10
30.124710	2.89548e-10
30.063822	3.03957e-10
30.002935	3.19084e-10
29.942048	3.34964e-10
29.881161	3.51633e-10
29.820273	3.69133e-10
29.759386	3.87504e-10
29.698499	4.06789e-10
29.637612	4.27034e-10
29.576724	4.48287e-10
29.515837	4.70597e-10
29.454950	4.94018e-10
29.394063	5.18605e-10
29.333175	5.44415e-10
29.272288	5.71511e-10
29.211401	5.99955e-10
29.150513	6.29815e-10
29.089626	6.61161e-10
29.028739	6.94068e-10
28.967852	7.28613e-10
28.906964	7.64877e-10
28.846077	8.02947e-10
28.785190	8.42911e-10
28.724303	8.84865e-10
28.663415	9.28908e-10
28.602528	9.75143e-10
28.541641	1.02368e-09
28.480754	1.07463e-09
28.419866	1.12812e-09
28.358979	1.18427e-09
28.298092	1.24322e-09
28.237204	1.3051e-09
28.176317	1.37007e-09
28.115430	1.43826e-09
28.054543	1.50986e-09
27.993655	1.58501e-09
27.932768	1.66391e-09
27.871881	1.74674e-09
27.810994	1.83369e-09
27.750106	1.92497e-09
27.689219	2.02079e-09
27.628332	2.12138e-09
27.567444	2.22699e-09
27.506557	2.33785e-09
27.445670	2.45423e-09
27.384783	2.5764e-09
27.323895	2.70466e-09
27.263008	2.8393e-09
27.202121	2.98065e-09
27.141234	3.12904e-09
27.080346	3.28481e-09
27.019459	3.44834e-09
26.958572	3.62002e-09
26.897685	3.80024e-09
26.836797	3.98943e-09
26.775910	4.18805e-09
26.715023	4.39656e-09
26.654135	4.61545e-09
26.593248	4.84524e-09
26.532361	5.08647e-09
26.471474	5.33971e-09
26.410586	5.60557e-09
26.349699	5.88467e-09
26.288812	6.17766e-09
26.227925	6.48525e-09
26.167037	6.80815e-09
26.106150	7.14713e-09
26.045263	7.503e-09
25.984376	7.87659e-09
25.923488	8.26878e-09
25.862601	8.68051e-09
25.801714	9.11274e-09
25.740826	9.5665e-09
25.679939	1.00429e-08
25.619052	1.05429e-08
25.558165	1.10679e-08
25.497277	1.16191e-08
25.436390	1.21977e-08
25.375503	1.28051e-08
25.314616	1.34427e-08
25.253728	1.41121e-08
25.192841	1.48149e-08
25.131954	1.55527e-08
25.071066	1.63272e-08
25.010179	1.71403e-08
24.949292	1.79939e-08
24.888405	1.889e-08
24.827517	1.98308e-08
24.766630	2.08184e-08
24.705743	2.18553e-08
24.644856	2.29437e-08
24.583968	2.40864e-08
24.523081	2.52861e-08
24.462194	2.65455e-08
24.401307	2.78676e-08
24.340419	2.92556e-08
24.279532	3.07128e-08
24.218645	3.22425e-08
24.157757	3.38485e-08
24.096870	3.55345e-08
24.035983	3.73044e-08
23.975096	3.91626e-08
23.914208	4.11134e-08
23.853321	4.31613e-08
23.792434	4.53113e-08
23.731547	4.75684e-08
23.670659	4.9938e-08
23.609772	5.24257e-08
23.548885	5.50373e-08
23.487998	5.77791e-08
23.427110	6.06575e-08
23.366223	6.36793e-08
23.305336	6.68517e-08
23.244448	7.01822e-08
23.183561	7.36787e-08
23.122674	7.73495e-08
23.061787	8.12032e-08
23.000899	8.52489e-08
22.940012	8.94963e-08
22.879125	9.39554e-08
22.818238	9.86367e-08
22.757350	1.03551e-07
22.696463	1.08711e-07
22.635576	1.14128e-07
22.574688	1.19814e-07
22.513801	1.25785e-07
22.452914	1.32053e-07
22.392027	1.38633e-07
22.331139	1.45541e-07
22.270252	1.52794e-07
22.209365	1.60408e-07
22.148478	1.68402e-07
22.087590	1.76794e-07
22.026703	1.85605e-07
21.965816	1.94855e-07
21.904929	2.04566e-07
21.844041	2.14762e-07
21.783154	2.25465e-07
21.722267	2.36703e-07
21.661379	2.485e-07
21.600492	2.60886e-07
21.539605	2.7389e-07
21.478718	2.87542e-07
21.417830	3.01875e-07
21.356943	3.16922e-07
21.296056	3.3272e-07
21.235169	3.49306e-07
21.174281	3.66719e-07
21.113394	3.85001e-07
21.052507	4.04194e-07
20.991620	4.24344e-07
20.930732	4.455e-07
20.869845	4.67711e-07
20.808958	4.91029e-07
20.748070	5.15511e-07
20.687183	5.41214e-07
20.626296	5.682e-07
20.565409	5.96531e-07
20.504521	6.26276e-07
20.443634	6.57505e-07
20.382747	6.90292e-07
20.321860	7.24715e-07
20.260972	7.60855e-07
20.200085	7.98799e-07
20.139198	8.38636e-07
20.078311	8.8046e-07
20.017423	9.24372e-07
19.956536	9.70475e-07
19.895649	1.01888e-06
19.834761	1.0697e-06
19.773874	1.12306e-06
19.712987	1.17907e-06
19.652100	1.23789e-06
19.591212	1.29964e-06
19.530325	1.36447e-06
19.469438	1.43254e-06
19.408551	1.50401e-06
19.347663	1.57905e-06
19.286776	1.65783e-06
19.225889	1.74054e-06
19.165001	1.82739e-06
19.104114	1.91857e-06
19.043227	2.01431e-06
18.982340	2.11482e-06
18.921452	2.22036e-06
18.860565	2.33116e-06
18.799678	2.4475e-06
18.738791	2.56965e-06
18.677903	2.6979e-06
18.617016	2.83256e-06
18.556129	2.97394e-06
18.495242	3.12239e-06
18.434354	3.27825e-06
18.373467	3.4419e-06
18.312580	3.61373e-06
18.251692	3.79415e-06
18.190805	3.98357e-06
18.129918	4.18247e-06
18.069031	4.3913e-06
18.008143	4.61058e-06
17.947256	4.84081e-06
17.886369	5.08255e-06
17.825482	5.33638e-06
17.764594	5.60289e-06
17.703707	5.88274e-06
17.642820	6.17657e-06
17.581933	6.48509e-06
17.521045	6.80905e-06
17.460158	7.1492e-06
17.399271	7.50637e-06
17.338383	7.88141e-06
17.277496	8.2752e-06
17.216609	8.6887e-06
17.155722	9.12288e-06
17.094834	9.57879e-06
17.033947	1.00575e-05
16.973060	1.05602e-05
16.912173	1.1088e-05
16.851285	1.16423e-05
16.790398	1.22243e-05
16.729511	1.28354e-05
16.668623	1.34772e-05
16.607736	1.41511e-05
16.546849	1.48587e-05
16.485962	1.56018e-05
16.425074	1.63821e-05
16.364187	1.72015e-05
16.303300	1.80619e-05
16.242413	1.89655e-05
16.181525	1.99143e-05
16.120638	2.09107e-05
16.059751	2.19571e-05
15.998864	2.30559e-05
15.937976	2.42098e-05
15.877089	2.54216e-05
15.816202	2.66942e-05
15.755314	2.80306e-05
15.694427	2.94341e-05
15.633540	3.0908e-05
15.572653	3.24559e-05
15.511765	3.40815e-05
15.450878	3.57887e-05
15.389991	3.75817e-05
15.329104	3.94647e-05
15.268216	4.14424e-05
15.207329	4.35194e-05
15.146442	4.57009e-05
15.085555	4.7992e-05
15.024667	5.03984e-05
14.963780	5.29258e-05
14.902893	5.55804e-05
14.842005	5.83685e-05
14.781118	6.12971e-05
14.720231	6.43732e-05
14.659344	6.76042e-05
14.598456	7.09981e-05
14.537569	7.4563e-05
14.476682	7.83078e-05
14.415795	8.22415e-05
14.354907	8.63737e-05
14.294020	9.07145e-05
14.233133	9.52747e-05
14.172245	0.000100065
14.111358	0.000105098
14.050471	0.000110386
13.989584	0.000115941
13.928696	0.000121777
13.867809	0.00012791
13.806922	0.000134353
13.746035	0.000141124
13.685147	0.000148238
13.624260	0.000155714
13.563373	0.000163571
13.502486	0.000171828
13.441598	0.000180506
13.380711	0.000189627
13.319824	0.000199214
13.258936	0.000209292
13.198049	0.000219887
13.137162	0.000231026
13.076275	0.000242739
13.015387	0.000255055
12.954500	0.000268009
12.893613	0.000281634
12.832726	0.000295968
12.771838	0.00031105
12.710951	0.000326924
12.650064	0.000343634
12.589177	0.000361231
12.528289	0.00037977
12.467402	0.000399311
12.406515	0.000419923
12.345627	0.000441686
12.284740	0.000464698
12.223853	0.000489093
12.162966	0.000515094
&
