# Supplementary material for: Estimating the power of sequence covariation for detecting conserved RNA structure
Source: Bioinformatics. 2020 Feb 7;36(10):3072–6. doi: 10.1093/bioinformatics/btaa080 (PMC7214042; doi:10.1093/bioinformatics/btaa080)
Supplement: btaa080_Supplementary_Data [file btaa080_supplementary_data.zip › btaa080-Suppl_Data/data/alignments/XIST_Simon15/R-scape/Xist_RepA.surv]

10.113703	0.011236
8.872116	0.0224719
7.282885	0.0337079
5.991635	0.0449438
4.352741	0.0561798
2.117885	0.0674157
1.968895	0.0786517
1.372933	0.0898876
0.776972	0.101124
0.429327	0.123596
0.131347	0.134831
0.032020	0.202247
-0.017644	0.662921
-0.067307	0.741573
-0.116971	0.752809
-0.216298	0.775281
-0.265961	0.786517
-0.365288	0.820225
-0.414952	0.842697
-0.812259	0.865169
-0.961250	0.88764
-1.010913	0.898876
-1.110240	0.910112
-1.259230	0.921348
-1.805529	0.932584
-2.053846	0.94382
-2.202836	0.955056
-2.252500	0.966292
-2.302163	0.977528
-2.600144	0.988764
-3.345096	1
&
16.172645	1.01774e-05
13.639809	2.03548e-05
13.341828	5.0887e-05
13.242501	6.10644e-05
12.447885	7.12417e-05
12.298895	8.14191e-05
11.454616	9.15965e-05
11.404953	0.000101774
11.355289	0.000122129
11.057308	0.000152661
10.957982	0.000223903
10.908318	0.000244257
10.858655	0.000254435
10.759328	0.000264612
10.560674	0.00027479
10.511010	0.000295144
10.461347	0.000305322
10.312357	0.000315499
10.262693	0.000325677
10.213030	0.000335854
10.163366	0.000346031
10.113703	0.000488515
9.964712	0.000498692
9.915049	0.000529224
9.865385	0.000559757
9.766058	0.000569934
9.567405	0.000600466
9.517741	0.000620821
9.468078	0.000671708
9.418414	0.000681885
9.368751	0.00070224
9.319087	0.00074295
9.269424	0.000763304
9.219760	0.000793837
9.170097	0.000875256
9.120433	0.000885433
9.070770	0.000905788
8.971443	0.000946497
8.921780	0.00100756
8.872116	0.00124164
8.822453	0.00129253
8.772789	0.00140448
8.723126	0.00142483
8.673462	0.00144519
8.623799	0.0014859
8.574135	0.00167927
8.524472	0.00175051
8.474808	0.00179122
8.425145	0.00186246
8.375481	0.0019337
8.325818	0.00196424
8.276155	0.00199477
8.226491	0.00220849
8.176828	0.00238151
8.127164	0.00240186
8.077501	0.0024324
8.027837	0.00245275
7.978174	0.00248328
7.928510	0.00258506
7.878847	0.00270719
7.829183	0.00273772
7.779520	0.0027479
7.729856	0.0029718
7.680193	0.00305322
7.630530	0.00315499
7.580866	0.00330765
7.531203	0.00426433
7.481539	0.00429486
7.431876	0.00435592
7.382212	0.00442717
7.332549	0.00447805
7.282885	0.00454929
7.233222	0.00480373
7.183558	0.00491568
7.133895	0.00493604
7.084231	0.00500728
7.034568	0.00505816
6.984904	0.00519047
6.935241	0.00546526
6.885578	0.00563828
6.835914	0.00575023
6.786251	0.00600466
6.736587	0.00609626
6.686924	0.00634052
6.637260	0.00662548
6.587597	0.00698169
6.537933	0.00710382
6.488270	0.00752109
6.438606	0.0076534
6.388943	0.0078773
6.339279	0.00805032
6.289616	0.00865078
6.239953	0.0090477
6.190289	0.00942426
6.140626	0.0095871
6.090962	0.00981101
6.041299	0.0101774
5.991635	0.0106557
5.941972	0.0111646
5.892308	0.0115412
5.842645	0.0117142
5.792981	0.0121315
5.743318	0.0124266
5.693654	0.0127523
5.643991	0.0129965
5.594328	0.0132408
5.544664	0.0135258
5.495001	0.0138209
5.445337	0.0141873
5.395674	0.0145638
5.346010	0.0147165
5.296347	0.0149608
5.246683	0.0158869
5.197020	0.0161006
5.147356	0.0165383
5.097693	0.0168538
5.048029	0.0172609
4.998366	0.0178206
4.948702	0.0183498
4.899039	0.0187162
4.849376	0.0192454
4.799712	0.0199172
4.750049	0.0203955
4.700385	0.0208535
4.650722	0.021515
4.601058	0.0223394
4.551395	0.0227159
4.501731	0.0233062
4.452068	0.0236421
4.402404	0.0240899
4.352741	0.024497
4.303077	0.0250873
4.253414	0.0257183
4.203751	0.0261559
4.154087	0.0266749
4.104424	0.0272754
4.054760	0.0279369
4.005097	0.0286494
3.955433	0.0292193
3.905770	0.0297892
3.856106	0.0302981
3.806443	0.0308986
3.756779	0.0314481
3.707116	0.0319468
3.657452	0.0325269
3.607789	0.0331172
3.558126	0.0337889
3.508462	0.0345115
3.458799	0.0352036
3.409135	0.0357837
3.359472	0.0364351
3.309808	0.0369236
3.260145	0.0377785
3.210481	0.0382772
3.160818	0.0389183
3.111154	0.0400277
3.061491	0.0406587
3.011827	0.04131
2.962164	0.0421955
2.912500	0.0429282
2.862837	0.0436305
2.813174	0.0443531
2.763510	0.0454115
2.713847	0.0460731
2.664183	0.0469483
2.614520	0.0477829
2.564856	0.0491059
2.515193	0.0498692
2.465529	0.0509989
2.415866	0.0521998
2.366202	0.0534822
2.316539	0.0546017
2.266875	0.0557721
2.217212	0.0569629
2.167549	0.0582859
2.117885	0.0620719
2.068222	0.0641277
2.018558	0.0654305
1.968895	0.0668044
1.919231	0.0699085
1.869568	0.0717201
1.819904	0.0744578
1.770241	0.0761778
1.720577	0.0779486
1.670914	0.0795567
1.621250	0.0816125
1.571587	0.0835666
1.521924	0.0855104
1.472260	0.087495
1.422597	0.0890318
1.372933	0.0907416
1.323270	0.0923904
1.273606	0.0944767
1.223943	0.0962374
1.174279	0.0988327
1.124616	0.100685
1.074952	0.102771
1.025289	0.104898
0.975625	0.106975
0.925962	0.109366
0.876298	0.112491
0.826635	0.114597
0.776972	0.117742
0.727308	0.120358
0.677645	0.122973
0.627981	0.125406
0.578318	0.128205
0.528654	0.130495
0.478991	0.133242
0.429327	0.135614
0.379664	0.138809
0.330000	0.142137
0.280337	0.145374
0.230673	0.149394
0.181010	0.152936
0.131347	0.157098
0.081683	0.161383
0.032020	0.205807
-0.017644	0.599845
-0.067307	0.664197
-0.116971	0.678924
-0.166634	0.694251
-0.216298	0.710881
-0.265961	0.730146
-0.315625	0.74641
-0.365288	0.762022
-0.414952	0.774683
-0.464615	0.787089
-0.514278	0.799037
-0.563942	0.808828
-0.613605	0.818293
-0.663269	0.826465
-0.712932	0.834393
-0.762596	0.84164
-0.812259	0.849548
-0.861923	0.854708
-0.911586	0.861292
-0.961250	0.865618
-1.010913	0.870462
-1.060577	0.876681
-1.110240	0.881678
-1.159904	0.886736
-1.209567	0.892109
-1.259230	0.896455
-1.308894	0.901157
-1.358557	0.904862
-1.408221	0.908943
-1.457884	0.912088
-1.507548	0.916993
-1.557211	0.920067
-1.606875	0.923568
-1.656538	0.926387
-1.706202	0.929389
-1.755865	0.931608
-1.805529	0.934865
-1.855192	0.937847
-1.904855	0.94034
-1.954519	0.943536
-2.004182	0.945581
-2.053846	0.948625
-2.103509	0.950833
-2.153173	0.953031
-2.202836	0.955443
-2.252500	0.958598
-2.302163	0.960532
-2.351827	0.963473
-2.401490	0.9656
-2.451154	0.966974
-2.500817	0.968328
-2.550480	0.969824
-2.600144	0.971544
-2.649807	0.973681
-2.699471	0.974821
-2.749134	0.975992
-2.798798	0.97704
-2.848461	0.978098
-2.898125	0.979289
-2.947788	0.980286
-2.997452	0.981599
-3.047115	0.982342
-3.096779	0.983217
-3.146442	0.984083
-3.196106	0.984754
-3.245769	0.985579
-3.295432	0.986128
-3.345096	0.987227
-3.394759	0.987818
-3.444423	0.988642
-3.494086	0.989253
-3.543750	0.990047
-3.593413	0.990637
-3.643077	0.991247
-3.692740	0.991655
-3.742404	0.992082
-3.792067	0.99256
-3.841731	0.993395
-3.891394	0.993833
-3.941057	0.994463
-3.990721	0.994698
-4.040384	0.995217
-4.090048	0.995502
-4.139711	0.995766
-4.189375	0.996275
-4.239038	0.996733
-4.288702	0.996916
-4.338365	0.99713
-4.388029	0.997232
-4.437692	0.997334
-4.487356	0.997507
-4.537019	0.997557
-4.586682	0.997741
-4.636346	0.997924
-4.686009	0.997995
-4.735673	0.998107
-4.785336	0.998219
-4.835000	0.998412
-4.884663	0.998494
-4.934327	0.998687
-4.983990	0.998799
-5.033654	0.99886
-5.083317	0.998962
-5.132981	0.999196
-5.182644	0.999237
-5.232308	0.999338
-5.281971	0.999369
-5.331634	0.99942
-5.381298	0.999481
-5.430961	0.999491
-5.530288	0.999562
-5.579952	0.999654
-5.728942	0.999695
-5.828269	0.999715
-5.877933	0.999776
-5.927596	0.999786
-5.977259	0.999807
-6.026923	0.999837
-6.126250	0.999868
-6.175913	0.999888
-6.275240	0.999898
-6.324904	0.999908
-6.374567	0.999929
-6.573221	0.999939
-6.672548	0.999959
-7.069856	0.99998
-7.218846	0.99999
-7.417500	1
&
15.973991	5.08409e-07
15.229039	1.01682e-06
14.533751	1.52523e-06
14.434424	2.03364e-06
14.235770	2.54205e-06
14.136443	3.05045e-06
14.086780	3.55886e-06
13.987453	4.06727e-06
13.937789	4.57568e-06
13.888126	5.08409e-06
13.788799	5.5925e-06
13.639809	7.11773e-06
13.540482	7.62614e-06
13.441155	8.64295e-06
13.391491	9.15136e-06
13.341828	9.65977e-06
13.292164	1.01682e-05
13.143174	1.16934e-05
13.093510	1.27102e-05
13.043847	1.3727e-05
12.994184	1.52523e-05
12.944520	1.67775e-05
12.845193	2.03364e-05
12.795530	2.18616e-05
12.745866	2.33868e-05
12.696203	2.38952e-05
12.646539	2.44036e-05
12.596876	2.4912e-05
12.547212	2.94877e-05
12.497549	3.15214e-05
12.447885	3.25382e-05
12.398222	3.50802e-05
12.348559	3.91475e-05
12.249232	4.06727e-05
12.199568	4.27064e-05
12.149905	4.37232e-05
12.100241	4.88073e-05
12.050578	5.13493e-05
12.000914	5.54166e-05
11.951251	5.8467e-05
11.901587	6.25343e-05
11.851924	7.16857e-05
11.802260	7.42277e-05
11.752597	8.18539e-05
11.702934	8.99884e-05
11.653270	9.35473e-05
11.603607	0.000103207
11.553943	0.000118968
11.504280	0.00012456
11.454616	0.00013117
11.404953	0.000137779
11.355289	0.000148964
11.305626	0.000156082
11.255962	0.000181502
11.206299	0.000187603
11.156635	0.00020133
11.106972	0.000207431
11.057308	0.000216582
11.007645	0.000226242
10.957982	0.000237427
10.908318	0.000248104
10.858655	0.000282675
10.808991	0.000291827
10.759328	0.0003386
10.709664	0.00035792
10.660001	0.000399101
10.610337	0.000435707
10.560674	0.000456043
10.511010	0.000508409
10.461347	0.000531287
10.411683	0.000542981
10.362020	0.000565351
10.312357	0.000586196
10.262693	0.00063907
10.213030	0.000653306
10.163366	0.00068381
10.113703	0.000719399
10.064039	0.000767189
10.014376	0.000794643
9.964712	0.000814471
9.915049	0.00085006
9.865385	0.000927338
9.815722	0.000950725
9.766058	0.0010458
9.716395	0.00107681
9.666732	0.0011124
9.617068	0.00114951
9.567405	0.00118053
9.517741	0.00121154
9.468078	0.00127255
9.418414	0.00129187
9.368751	0.00132898
9.319087	0.00138338
9.269424	0.00146066
9.219760	0.00152167
9.170097	0.00161064
9.120433	0.00168843
9.070770	0.00174537
9.021106	0.00180333
8.971443	0.00189332
8.921780	0.00197924
8.872116	0.00204228
8.822453	0.00210888
8.772789	0.00221565
8.723126	0.00228327
8.673462	0.00235241
8.623799	0.00244748
8.574135	0.00252374
8.524472	0.00259797
8.474808	0.00270677
8.425145	0.00279828
8.375481	0.00287658
8.325818	0.0029808
8.276155	0.00307537
8.226491	0.00317654
8.176828	0.00327415
8.127164	0.00351463
8.077501	0.00369715
8.027837	0.00386543
7.978174	0.00403219
7.928510	0.0041598
7.878847	0.00432707
7.829183	0.00455331
7.779520	0.00479277
7.729856	0.00514663
7.680193	0.00533321
7.630530	0.00556555
7.580866	0.00578112
7.531203	0.00609532
7.481539	0.00640189
7.431876	0.00669066
7.382212	0.00707756
7.332549	0.00723517
7.282885	0.00752445
7.233222	0.00792559
7.183558	0.00820115
7.133895	0.00855093
7.084231	0.00887835
7.034568	0.0092022
6.984904	0.00957589
6.935241	0.00996685
6.885578	0.0103878
6.835914	0.0108474
6.786251	0.0112958
6.736587	0.0116949
6.686924	0.0121352
6.637260	0.0125714
6.587597	0.0129721
6.537933	0.013392
6.488270	0.0138897
6.438606	0.0143437
6.388943	0.014691
6.339279	0.0151272
6.289616	0.0156224
6.239953	0.0161242
6.190289	0.0166016
6.140626	0.0170551
6.090962	0.0174796
6.041299	0.0180053
5.991635	0.0184349
5.941972	0.0188711
5.892308	0.0193617
5.842645	0.0199088
5.792981	0.0203298
5.743318	0.0208
5.693654	0.0213354
5.643991	0.0218555
5.594328	0.0222765
5.544664	0.0228189
5.495001	0.0233299
5.445337	0.0238342
5.395674	0.0243792
5.346010	0.0249207
5.296347	0.0254199
5.246683	0.0259812
5.197020	0.0265039
5.147356	0.0269899
5.097693	0.0275649
5.048029	0.0280876
4.998366	0.0286763
4.948702	0.0292035
4.899039	0.0297191
4.849376	0.0303052
4.799712	0.0308431
4.750049	0.0313597
4.700385	0.031982
4.650722	0.0325799
4.601058	0.0331096
4.551395	0.0336058
4.501731	0.0341554
4.452068	0.0346974
4.402404	0.0352943
4.352741	0.0358779
4.303077	0.0364509
4.253414	0.0370457
4.203751	0.037606
4.154087	0.0381886
4.104424	0.0388282
4.054760	0.0394149
4.005097	0.0400733
3.955433	0.040722
3.905770	0.0413326
3.856106	0.0419936
3.806443	0.0425701
3.756779	0.0431949
3.707116	0.0438782
3.657452	0.0445763
3.607789	0.0452382
3.558126	0.0458915
3.508462	0.0465621
3.458799	0.04731
3.409135	0.0479557
3.359472	0.0487005
3.309808	0.0494143
3.260145	0.0502217
3.210481	0.0510199
3.160818	0.0519401
3.111154	0.0528618
3.061491	0.0538202
3.011827	0.0547221
2.962164	0.0555961
2.912500	0.0565178
2.862837	0.0574431
2.813174	0.0583608
2.763510	0.0593191
2.713847	0.0604097
2.664183	0.0614056
2.614520	0.0627097
2.564856	0.0640804
2.515193	0.0654495
2.465529	0.0668507
2.415866	0.0682671
2.366202	0.0696449
2.316539	0.0712027
2.266875	0.0725937
2.217212	0.0741077
2.167549	0.0773402
2.117885	0.079624
2.068222	0.081621
2.018558	0.0836023
1.968895	0.0855632
1.919231	0.0877362
1.869568	0.0898588
1.819904	0.0917806
1.770241	0.0938345
1.720577	0.0957756
1.670914	0.0977661
1.621250	0.0996207
1.571587	0.101556
1.521924	0.103421
1.472260	0.105669
1.422597	0.107839
1.372933	0.110168
1.323270	0.112505
1.273606	0.114493
1.223943	0.11651
1.174279	0.118672
1.124616	0.120943
1.074952	0.123252
1.025289	0.125492
0.975625	0.127739
0.925962	0.130095
0.876298	0.132568
0.826635	0.134995
0.776972	0.137438
0.727308	0.13998
0.677645	0.142729
0.627981	0.14538
0.578318	0.148094
0.528654	0.150899
0.478991	0.153713
0.429327	0.156878
0.379664	0.160508
0.330000	0.164126
0.280337	0.167908
0.230673	0.171597
0.181010	0.175555
0.131347	0.180002
0.081683	0.185018
0.032020	0.217987
-0.017644	0.470131
-0.067307	0.536969
-0.116971	0.567703
-0.166634	0.595574
-0.216298	0.6194
-0.265961	0.641143
-0.315625	0.662231
-0.365288	0.681079
-0.414952	0.697979
-0.464615	0.713021
-0.514278	0.727413
-0.563942	0.740565
-0.613605	0.752423
-0.663269	0.764307
-0.712932	0.776044
-0.762596	0.78716
-0.812259	0.796922
-0.861923	0.805972
-0.911586	0.814959
-0.961250	0.823597
-1.010913	0.831873
-1.060577	0.840103
-1.110240	0.848218
-1.159904	0.855684
-1.209567	0.862975
-1.259230	0.87
-1.308894	0.876225
-1.358557	0.882336
-1.408221	0.888111
-1.457884	0.892887
-1.507548	0.897661
-1.557211	0.901932
-1.606875	0.906406
-1.656538	0.910607
-1.706202	0.915172
-1.755865	0.919702
-1.805529	0.923948
-1.855192	0.928353
-1.904855	0.932286
-1.954519	0.935456
-2.004182	0.939084
-2.053846	0.942171
-2.103509	0.945126
-2.153173	0.947776
-2.202836	0.950261
-2.252500	0.952839
-2.302163	0.95515
-2.351827	0.957496
-2.401490	0.959844
-2.451154	0.961981
-2.500817	0.963961
-2.550480	0.965836
-2.600144	0.967776
-2.649807	0.969682
-2.699471	0.971425
-2.749134	0.973079
-2.798798	0.974898
-2.848461	0.976416
-2.898125	0.978044
-2.947788	0.97952
-2.997452	0.980811
-3.047115	0.981831
-3.096779	0.982895
-3.146442	0.983825
-3.196106	0.984792
-3.245769	0.985771
-3.295432	0.98667
-3.345096	0.987533
-3.394759	0.988404
-3.444423	0.989197
-3.494086	0.989992
-3.543750	0.99067
-3.593413	0.991395
-3.643077	0.992079
-3.692740	0.992662
-3.742404	0.993186
-3.792067	0.993743
-3.841731	0.99431
-3.891394	0.994726
-3.941057	0.995091
-3.990721	0.995487
-4.040384	0.995848
-4.090048	0.996164
-4.139711	0.996487
-4.189375	0.996749
-4.239038	0.996961
-4.288702	0.997225
-4.338365	0.997484
-4.388029	0.997674
-4.437692	0.99786
-4.487356	0.998042
-4.537019	0.99817
-4.586682	0.998322
-4.636346	0.998447
-4.686009	0.998585
-4.735673	0.998698
-4.785336	0.998813
-4.835000	0.998896
-4.884663	0.998991
-4.934327	0.999074
-4.983990	0.999171
-5.033654	0.999243
-5.083317	0.999299
-5.132981	0.99937
-5.182644	0.999436
-5.232308	0.999476
-5.281971	0.999519
-5.331634	0.999552
-5.381298	0.999597
-5.430961	0.999647
-5.480625	0.99967
-5.530288	0.999702
-5.579952	0.999735
-5.629615	0.999765
-5.679279	0.999787
-5.728942	0.999806
-5.778606	0.999832
-5.828269	0.999854
-5.877933	0.999874
-5.927596	0.999884
-5.977259	0.999894
-6.026923	0.999901
-6.076586	0.999907
-6.126250	0.999922
-6.175913	0.999929
-6.225577	0.999935
-6.275240	0.999953
-6.324904	0.999963
-6.374567	0.999966
-6.424231	0.99997
-6.473894	0.999974
-6.523558	0.999977
-6.622884	0.99998
-6.672548	0.999987
-6.722211	0.999989
-6.771875	0.99999
-6.821538	0.999991
-6.871202	0.999995
-6.920865	0.999996
-6.970529	0.999996
-7.020192	0.999997
-7.069856	0.999998
-7.367836	0.999998
-7.516827	0.999999
-7.616154	0.999999
-7.715481	1
&
42.792262	4.22554e-28
42.742598	4.60868e-28
42.692935	5.02656e-28
42.643271	5.48232e-28
42.593608	5.9794e-28
42.543944	6.52155e-28
42.494281	7.11285e-28
42.444617	7.75775e-28
42.394954	8.46112e-28
42.345290	9.22826e-28
42.295627	1.00649e-27
42.245964	1.09775e-27
42.196300	1.19727e-27
42.146637	1.30582e-27
42.096973	1.42421e-27
42.047310	1.55333e-27
41.997646	1.69415e-27
41.947983	1.84775e-27
41.898319	2.01526e-27
41.848656	2.19796e-27
41.798992	2.39722e-27
41.749329	2.61454e-27
41.699665	2.85157e-27
41.650002	3.11007e-27
41.600338	3.39201e-27
41.550675	3.69951e-27
41.501012	4.03488e-27
41.451348	4.40065e-27
41.401685	4.79957e-27
41.352021	5.23465e-27
41.302358	5.70916e-27
41.252694	6.22669e-27
41.203031	6.79112e-27
41.153367	7.40671e-27
41.103704	8.07809e-27
41.054040	8.81033e-27
41.004377	9.60893e-27
40.954713	1.04799e-26
40.905050	1.14298e-26
40.855387	1.24658e-26
40.805723	1.35958e-26
40.756060	1.48281e-26
40.706396	1.61721e-26
40.656733	1.76379e-26
40.607069	1.92365e-26
40.557406	2.098e-26
40.507742	2.28815e-26
40.458079	2.49554e-26
40.408415	2.72172e-26
40.358752	2.9684e-26
40.309088	3.23743e-26
40.259425	3.53084e-26
40.209762	3.85083e-26
40.160098	4.19983e-26
40.110435	4.58045e-26
40.060771	4.99557e-26
40.011108	5.44829e-26
39.961444	5.94205e-26
39.911781	6.48054e-26
39.862117	7.06783e-26
39.812454	7.70833e-26
39.762790	8.40688e-26
39.713127	9.16871e-26
39.663463	9.99958e-26
39.613800	1.09057e-25
39.564136	1.1894e-25
39.514473	1.29718e-25
39.464810	1.41472e-25
39.415146	1.54292e-25
39.365483	1.68273e-25
39.315819	1.8352e-25
39.266156	2.0015e-25
39.216492	2.18285e-25
39.166829	2.38064e-25
39.117165	2.59635e-25
39.067502	2.8316e-25
39.017838	3.08817e-25
38.968175	3.36797e-25
38.918511	3.67313e-25
38.868848	4.00593e-25
38.819185	4.36888e-25
38.769521	4.76471e-25
38.719858	5.1964e-25
38.670194	5.6672e-25
38.620531	6.18064e-25
38.570867	6.7406e-25
38.521204	7.35128e-25
38.471540	8.01727e-25
38.421877	8.7436e-25
38.372213	9.53572e-25
38.322550	1.03996e-24
38.272886	1.13417e-24
38.223223	1.23692e-24
38.173560	1.34897e-24
38.123896	1.47117e-24
38.074233	1.60444e-24
38.024569	1.74978e-24
37.974906	1.90829e-24
37.925242	2.08115e-24
37.875579	2.26967e-24
37.825915	2.47527e-24
37.776252	2.69948e-24
37.726588	2.944e-24
37.676925	3.21067e-24
37.627261	3.50148e-24
37.577598	3.81864e-24
37.527934	4.16452e-24
37.478271	4.54172e-24
37.428608	4.95308e-24
37.378944	5.4017e-24
37.329281	5.89094e-24
37.279617	6.42449e-24
37.229954	7.00636e-24
37.180290	7.64092e-24
37.130627	8.33293e-24
37.080963	9.08762e-24
37.031300	9.91064e-24
36.981636	1.08082e-23
36.931973	1.1787e-23
36.882309	1.28545e-23
36.832646	1.40186e-23
36.782983	1.52881e-23
36.733319	1.66726e-23
36.683656	1.81824e-23
36.633992	1.98289e-23
36.584329	2.16245e-23
36.534665	2.35827e-23
36.485002	2.57182e-23
36.435338	2.8047e-23
36.385675	3.05867e-23
36.336011	3.33563e-23
36.286348	3.63767e-23
36.236684	3.96704e-23
36.187021	4.32624e-23
36.137358	4.71796e-23
36.087694	5.14514e-23
36.038031	5.61099e-23
35.988367	6.11902e-23
35.938704	6.67303e-23
35.889040	7.27719e-23
35.839377	7.93605e-23
35.789713	8.65455e-23
35.740050	9.43809e-23
35.690386	1.02925e-22
35.640723	1.12244e-22
35.591059	1.22405e-22
35.541396	1.33486e-22
35.491732	1.45571e-22
35.442069	1.58749e-22
35.392406	1.7312e-22
35.342742	1.88791e-22
35.293079	2.05881e-22
35.243415	2.24518e-22
35.193752	2.44842e-22
35.144088	2.67005e-22
35.094425	2.91173e-22
35.044761	3.17529e-22
34.995098	3.46271e-22
34.945434	3.77613e-22
34.895771	4.11792e-22
34.846107	4.49064e-22
34.796444	4.89709e-22
34.746781	5.34032e-22
34.697117	5.82366e-22
34.647454	6.35074e-22
34.597790	6.92551e-22
34.548127	7.55229e-22
34.498463	8.23579e-22
34.448800	8.98114e-22
34.399136	9.79393e-22
34.349473	1.06803e-21
34.299809	1.16468e-21
34.250146	1.27008e-21
34.200482	1.38501e-21
34.150819	1.51034e-21
34.101156	1.64702e-21
34.051492	1.79605e-21
34.001829	1.95858e-21
33.952165	2.1358e-21
33.902502	2.32906e-21
33.852838	2.5398e-21
33.803175	2.76961e-21
33.753511	3.02021e-21
33.703848	3.29347e-21
33.654184	3.59146e-21
33.604521	3.91641e-21
33.554857	4.27074e-21
33.505194	4.65713e-21
33.455530	5.07847e-21
33.405867	5.53793e-21
33.356204	6.03894e-21
33.306540	6.58527e-21
33.256877	7.18101e-21
33.207213	7.83064e-21
33.157550	8.53902e-21
33.107886	9.31148e-21
33.058223	1.01538e-20
33.008559	1.10723e-20
32.958896	1.20739e-20
32.909232	1.3166e-20
32.859569	1.43569e-20
32.809905	1.56555e-20
32.760242	1.70716e-20
32.710579	1.86157e-20
32.660915	2.02994e-20
32.611252	2.21354e-20
32.561588	2.41375e-20
32.511925	2.63205e-20
32.462261	2.8701e-20
32.412598	3.12967e-20
32.362934	3.41271e-20
32.313271	3.72134e-20
32.263607	4.05788e-20
32.213944	4.42485e-20
32.164280	4.82499e-20
32.114617	5.26131e-20
32.064954	5.73708e-20
32.015290	6.25586e-20
31.965627	6.82155e-20
31.915963	7.43837e-20
31.866300	8.11095e-20
31.816636	8.84434e-20
31.766973	9.64402e-20
31.717309	1.0516e-19
31.667646	1.14668e-19
31.617982	1.25035e-19
31.568319	1.3634e-19
31.518655	1.48666e-19
31.468992	1.62107e-19
31.419328	1.76762e-19
31.369665	1.92742e-19
31.320002	2.10166e-19
31.270338	2.29165e-19
31.220675	2.49881e-19
31.171011	2.72469e-19
31.121348	2.97099e-19
31.071684	3.23955e-19
31.022021	3.53237e-19
30.972357	3.85166e-19
30.922694	4.1998e-19
30.873030	4.5794e-19
30.823367	4.9933e-19
30.773703	5.4446e-19
30.724040	5.93668e-19
30.674377	6.47323e-19
30.624713	7.05825e-19
30.575050	7.69613e-19
30.525386	8.39164e-19
30.475723	9.14999e-19
30.426059	9.97686e-19
30.376396	1.08784e-18
30.326732	1.18614e-18
30.277069	1.29333e-18
30.227405	1.41019e-18
30.177742	1.53761e-18
30.128078	1.67655e-18
30.078415	1.82803e-18
30.028752	1.99319e-18
29.979088	2.17328e-18
29.929425	2.36963e-18
29.879761	2.58372e-18
29.830098	2.81714e-18
29.780434	3.07164e-18
29.730771	3.34913e-18
29.681107	3.65169e-18
29.631444	3.98156e-18
29.581780	4.34123e-18
29.532117	4.73338e-18
29.482453	5.16094e-18
29.432790	5.62711e-18
29.383126	6.13537e-18
29.333463	6.68953e-18
29.283800	7.29373e-18
29.234136	7.95248e-18
29.184473	8.67072e-18
29.134809	9.4538e-18
29.085146	1.03076e-17
29.035482	1.12385e-17
28.985819	1.22534e-17
28.936155	1.33599e-17
28.886492	1.45663e-17
28.836828	1.58817e-17
28.787165	1.73157e-17
28.737501	1.88793e-17
28.687838	2.05839e-17
28.638175	2.24424e-17
28.588511	2.44687e-17
28.538848	2.66779e-17
28.489184	2.90865e-17
28.439521	3.17124e-17
28.389857	3.45754e-17
28.340194	3.76967e-17
28.290530	4.10997e-17
28.240867	4.48099e-17
28.191203	4.88548e-17
28.141540	5.32647e-17
28.091876	5.80726e-17
28.042213	6.33143e-17
27.992550	6.9029e-17
27.942886	7.52593e-17
27.893223	8.20517e-17
27.843559	8.9457e-17
27.793896	9.75304e-17
27.744232	1.06332e-16
27.694569	1.15928e-16
27.644905	1.26389e-16
27.595242	1.37794e-16
27.545578	1.50228e-16
27.495915	1.63784e-16
27.446251	1.78562e-16
27.396588	1.94673e-16
27.346924	2.12238e-16
27.297261	2.31386e-16
27.247598	2.52262e-16
27.197934	2.7502e-16
27.148271	2.9983e-16
27.098607	3.26878e-16
27.048944	3.56366e-16
26.999280	3.88512e-16
26.949617	4.23556e-16
26.899953	4.61761e-16
26.850290	5.0341e-16
26.800626	5.48815e-16
26.750963	5.98313e-16
26.701299	6.52274e-16
26.651636	7.11099e-16
26.601973	7.75228e-16
26.552309	8.45137e-16
26.502646	9.21348e-16
26.452982	1.00443e-15
26.403319	1.095e-15
26.353655	1.19373e-15
26.303992	1.30136e-15
26.254328	1.4187e-15
26.204665	1.5466e-15
26.155001	1.68604e-15
26.105338	1.83803e-15
26.055674	2.00373e-15
26.006011	2.18436e-15
25.956348	2.38126e-15
25.906684	2.5959e-15
25.857021	2.82989e-15
25.807357	3.08495e-15
25.757694	3.363e-15
25.708030	3.66609e-15
25.658367	3.99649e-15
25.608703	4.35665e-15
25.559040	4.74925e-15
25.509376	5.17722e-15
25.459713	5.64373e-15
25.410049	6.15226e-15
25.360386	6.70659e-15
25.310722	7.31085e-15
25.261059	7.96952e-15
25.211396	8.68751e-15
25.161732	9.47015e-15
25.112069	1.03233e-14
25.062405	1.12532e-14
25.012742	1.22669e-14
24.963078	1.33718e-14
24.913415	1.45762e-14
24.863751	1.5889e-14
24.814088	1.732e-14
24.764424	1.88798e-14
24.714761	2.058e-14
24.665097	2.24333e-14
24.615434	2.44534e-14
24.565771	2.66553e-14
24.516107	2.90553e-14
24.466444	3.16713e-14
24.416780	3.45228e-14
24.367117	3.76308e-14
24.317453	4.10185e-14
24.267790	4.47109e-14
24.218126	4.87357e-14
24.168463	5.31225e-14
24.118799	5.79039e-14
24.069136	6.31155e-14
24.019472	6.87959e-14
23.969809	7.49872e-14
23.920146	8.17354e-14
23.870482	8.90906e-14
23.820819	9.71072e-14
23.771155	1.05845e-13
23.721492	1.15368e-13
23.671828	1.25748e-13
23.622165	1.37061e-13
23.572501	1.49391e-13
23.522838	1.6283e-13
23.473174	1.77477e-13
23.423511	1.9344e-13
23.373847	2.10839e-13
23.324184	2.29802e-13
23.274520	2.50469e-13
23.224857	2.72993e-13
23.175194	2.97542e-13
23.125530	3.24297e-13
23.075867	3.53457e-13
23.026203	3.85236e-13
22.976540	4.19871e-13
22.926876	4.57618e-13
22.877213	4.98756e-13
22.827549	5.4359e-13
22.777886	5.92451e-13
22.728222	6.45701e-13
22.678559	7.03734e-13
22.628895	7.6698e-13
22.579232	8.35905e-13
22.529569	9.1102e-13
22.479905	9.92881e-13
22.430242	1.08209e-12
22.380578	1.17931e-12
22.330915	1.28526e-12
22.281251	1.40072e-12
22.231588	1.52655e-12
22.181924	1.66367e-12
22.132261	1.81309e-12
22.082597	1.97593e-12
22.032934	2.15338e-12
21.983270	2.34676e-12
21.933607	2.55749e-12
21.883944	2.78713e-12
21.834280	3.03737e-12
21.784617	3.31005e-12
21.734953	3.60721e-12
21.685290	3.93101e-12
21.635626	4.28386e-12
21.585963	4.66836e-12
21.536299	5.08733e-12
21.486636	5.54388e-12
21.436972	6.04137e-12
21.387309	6.58346e-12
21.337645	7.17415e-12
21.287982	7.81779e-12
21.238318	8.51913e-12
21.188655	9.28333e-12
21.138992	1.0116e-11
21.089328	1.10233e-11
21.039665	1.2012e-11
20.990001	1.30892e-11
20.940338	1.42629e-11
20.890674	1.55418e-11
20.841011	1.69352e-11
20.791347	1.84534e-11
20.741684	2.01077e-11
20.692020	2.19101e-11
20.642357	2.38738e-11
20.592693	2.60135e-11
20.543030	2.83446e-11
20.493367	3.08845e-11
20.443703	3.36518e-11
20.394040	3.66667e-11
20.344376	3.99515e-11
20.294713	4.35303e-11
20.245049	4.74293e-11
20.195386	5.16771e-11
20.145722	5.6305e-11
20.096059	6.13469e-11
20.046395	6.68398e-11
19.996732	7.2824e-11
19.947068	7.93433e-11
19.897405	8.64457e-11
19.847742	9.4183e-11
19.798078	1.02612e-10
19.748415	1.11795e-10
19.698751	1.21798e-10
19.649088	1.32696e-10
19.599424	1.44567e-10
19.549761	1.57499e-10
19.500097	1.71586e-10
19.450434	1.86932e-10
19.400770	2.03649e-10
19.351107	2.21859e-10
19.301443	2.41695e-10
19.251780	2.63302e-10
19.202116	2.86838e-10
19.152453	3.12476e-10
19.102790	3.40401e-10
19.053126	3.7082e-10
19.003463	4.03953e-10
18.953799	4.40042e-10
18.904136	4.79351e-10
18.854472	5.22166e-10
18.804809	5.688e-10
18.755145	6.19593e-10
18.705482	6.74916e-10
18.655818	7.3517e-10
18.606155	8.00796e-10
18.556491	8.72272e-10
18.506828	9.50117e-10
18.457165	1.0349e-09
18.407501	1.12724e-09
18.357838	1.2278e-09
18.308174	1.33731e-09
18.258511	1.45658e-09
18.208847	1.58648e-09
18.159184	1.72793e-09
18.109520	1.88198e-09
18.059857	2.04973e-09
18.010193	2.23242e-09
17.960530	2.43135e-09
17.910866	2.64799e-09
17.861203	2.88389e-09
17.811540	3.14077e-09
17.761876	3.42049e-09
17.712213	3.72508e-09
17.662549	4.05674e-09
17.612886	4.41787e-09
17.563222	4.81108e-09
17.513559	5.23923e-09
17.463895	5.7054e-09
17.414232	6.21297e-09
17.364568	6.7656e-09
17.314905	7.36729e-09
17.265241	8.02237e-09
17.215578	8.73558e-09
17.165914	9.51206e-09
17.116251	1.03574e-08
17.066588	1.12777e-08
17.016924	1.22796e-08
16.967261	1.33703e-08
16.917597	1.45577e-08
16.867934	1.58502e-08
16.818270	1.72573e-08
16.768607	1.87889e-08
16.718943	2.04562e-08
16.669280	2.2271e-08
16.619616	2.42465e-08
16.569953	2.63967e-08
16.520289	2.87371e-08
16.470626	3.12844e-08
16.420963	3.4057e-08
16.371299	3.70746e-08
16.321636	4.03588e-08
16.271972	4.39332e-08
16.222309	4.78232e-08
16.172645	5.20567e-08
16.122982	5.66638e-08
16.073318	6.16774e-08
16.023655	6.71332e-08
15.973991	7.30702e-08
15.924328	7.95306e-08
15.874664	8.65603e-08
15.825001	9.42093e-08
15.775338	1.02532e-07
15.725674	1.11587e-07
15.676011	1.2144e-07
15.626347	1.32159e-07
15.576684	1.43821e-07
15.527020	1.56509e-07
15.477357	1.70311e-07
15.427693	1.85326e-07
15.378030	2.0166e-07
15.328366	2.19428e-07
15.278703	2.38755e-07
15.229039	2.59778e-07
15.179376	2.82644e-07
15.129712	3.07514e-07
15.080049	3.34562e-07
15.030386	3.6398e-07
14.980722	3.95973e-07
14.931059	4.30764e-07
14.881395	4.68599e-07
14.831732	5.0974e-07
14.782068	5.54476e-07
14.732405	6.03118e-07
14.682741	6.56006e-07
14.633078	7.13507e-07
14.583414	7.76022e-07
14.533751	8.43984e-07
14.484087	9.17864e-07
14.434424	9.98175e-07
14.384761	1.08547e-06
14.335097	1.18036e-06
14.285434	1.28349e-06
14.235770	1.39557e-06
14.186107	1.51738e-06
14.136443	1.64975e-06
14.086780	1.79359e-06
14.037116	1.94989e-06
13.987453	2.11971e-06
13.937789	2.30421e-06
13.888126	2.50465e-06
13.838462	2.72239e-06
13.788799	2.95891e-06
13.739136	3.21581e-06
13.689472	3.49483e-06
13.639809	3.79785e-06
13.590145	4.12692e-06
13.540482	4.48424e-06
13.490818	4.8722e-06
13.441155	5.29341e-06
13.391491	5.75067e-06
13.341828	6.24703e-06
13.292164	6.78577e-06
13.242501	7.37047e-06
13.192837	8.00498e-06
13.143174	8.69348e-06
13.093510	9.44049e-06
13.043847	1.02509e-05
12.994184	1.11299e-05
12.944520	1.20834e-05
12.894857	1.31174e-05
12.845193	1.42386e-05
12.795530	1.54541e-05
12.745866	1.67719e-05
12.696203	1.82002e-05
12.646539	1.97482e-05
12.596876	2.14254e-05
12.547212	2.32426e-05
12.497549	2.52109e-05
12.447885	2.73427e-05
12.398222	2.9651e-05
12.348559	3.21499e-05
12.298895	3.48546e-05
12.249232	3.77815e-05
12.199568	4.09481e-05
12.149905	4.43731e-05
12.100241	4.80767e-05
12.050578	5.20805e-05
12.000914	5.64074e-05
11.951251	6.10822e-05
11.901587	6.61311e-05
11.851924	7.15821e-05
11.802260	7.74651e-05
11.752597	8.38116e-05
11.702934	9.06553e-05
11.653270	9.80314e-05
11.603607	0.000105977
11.553943	0.000114533
11.504280	0.000123738
11.454616	0.000133636
11.404953	0.000144272
11.355289	0.000155691
11.305626	0.000167939
11.255962	0.000181064
11.206299	0.000195113
11.156635	0.000210131
11.106972	0.00022616
11.057308	0.000243242
11.007645	0.000261408
10.957982	0.000280682
10.908318	0.000301074
10.858655	0.000322575
10.808991	0.000345148
10.759328	0.000368715
10.709664	0.000393138
10.660001	0.000418184
10.610337	0.000443468
10.560674	0.000468317
10.511010	0.00049141
&
