# Supplementary material for: Estimating the power of sequence covariation for detecting conserved RNA structure
Source: Bioinformatics. 2020 Feb 7;36(10):3072–6. doi: 10.1093/bioinformatics/btaa080 (PMC7214042; doi:10.1093/bioinformatics/btaa080)
Supplement: btaa080_Supplementary_Data [file btaa080_supplementary_data.zip › btaa080-Suppl_Data/Figures/FigureS1S2.tex]

\documentclass[11pt]{article}    
\usepackage[usenames,dvipsnames]{color}
\usepackage[colorlinks]{hyperref}
\usepackage{graphicx}
\usepackage[margin=1in,includefoot,footskip=0.5in]{geometry}
\usepackage{fullpage}
\usepackage{longtable} 
\usepackage{color} 
\usepackage{colortbl}
\usepackage{caption}
\usepackage{comment}

\newcommand{\lb}[1]{\raisebox{-1.5ex}[0pt]{#1}}
\newcommand{\rb}[1]{\raisebox{1.5ex}[0pt]{#1}}

\newcommand{\rscape}{R-scape}
\newcommand{\rscapev}{\rscape\ v1.2.3}
\newcommand{\rscapeversion}{version 1.2.3}

\newcommand{\rfam}{Rfam}
\newcommand{\rfamv}{\rfam\ v14.0}
\newcommand{\rfamvv}{\rfam\ v14.1}

\begin{document}

\clearpage
\begin{figure}
         \makebox[\textwidth][c]{\includegraphics[width=6.5in]{FigureS1}}
        Figure~S1
 \label{figS1}
\end{figure}
\clearpage
% caption <= 250wd
\begin{figure}  
  \footnotesize
  Figure S1. {\bf Correspondence between sequence variability and covariation on
      RNA structural simulated alignments produced using simulated phylogenetic trees.}
      Each point is a simulated alignment derived
      from the Cobalamin riboswitch \rfam\ seed alignment (RF00174)
      with 42 annotated basepairs. For each simulated alignment, we
      show the fraction of basepairs that covary with E-value $< 0.05$
      (observed sensitivity) as a function of: {\bf (b)} the number of
      sequences in the alignment; {\bf (c)} the average percentage
      identity in the alignment; {\bf (d)} the alignment average
      substitutions per basepair. {\bf (e)} This panel shows the
      number of sequences and the average percentage identity required
      to achieve a low (yellow $\sim 27-32\%$), medium (blue $\sim
      47-52\%$) or high (red $\sim 74-76\%$) covariation sensitivity
      level.
\end{figure}      
\clearpage

\begin{figure}
         \makebox[\textwidth][c]{\includegraphics[width=6.5in]{FigureS2}}
        Figure~S2
 \label{figS2}
\end{figure}
\clearpage
% caption <= 250wd
\begin{figure}  
  \footnotesize
  Figure S2. {\bf Correspondence between sequence variability and covariation on RNA structural
      simulated alignments, assuming all sequences are independent from each other.}
            Each point is a simulated alignment derived
      from the Cobalamin riboswitch \rfam\ seed alignment (RF00174)
      with 42 annotated basepairs. For each simulated alignment, we
      show the fraction of basepairs that covary with E-value $< 0.05$
      (observed sensitivity) as a function of: {\bf (b)} the number of
      sequences in the alignment; {\bf (c)} the average percentage
      identity in the alignment; {\bf (d)} the alignment average
      substitutions per basepair. {\bf (e)} This panel shows the
      number of sequences and the average percentage identity required
      to achieve a low (yellow $\sim 27-32\%$), medium (blue $\sim
      47-52\%$) or high (red $\sim 74-76\%$) covariation sensitivity
      level.
\end{figure}      

\end{document}
